# Supplementary material for: HAPSIMU: a genetic simulation platform for population-based association studies
Source: BMC Bioinformatics. 2008 Aug 5;9:331. doi: 10.1186/1471-2105-9-331 (PMC2518933; doi:10.1186/1471-2105-9-331)
Supplement: Additional file 1 — The HIPSIMU package. This zipped file contains the HAPSIMU program and user document. [file 1471-2105-9-331-S1.zip]

Archive with 34 entries (32 files):
- HAPSIMU1.0/
- HAPSIMU1.0/data/
- HAPSIMU1.0/data/ENm010_7p15.2HaploBlack.txt
- HAPSIMU1.0/data/ENm010_7p15.2HaploWhite.txt
- HAPSIMU1.0/data/ENm010_7p15.2Theta.txt
- HAPSIMU1.0/data/ENm013.7q21.13HaploBlack.txt
- HAPSIMU1.0/data/ENm013.7q21.13HaploWhite.txt
- HAPSIMU1.0/data/ENm013.7q21.13Theta.txt
- HAPSIMU1.0/data/ENm014.7q31.33HaploBlack.txt
- HAPSIMU1.0/data/ENm014.7q31.33HaploWhite.txt
- HAPSIMU1.0/data/ENm014.7q31.33Theta.txt
- HAPSIMU1.0/data/ENr112.2p16.3HaploBlack.txt
- HAPSIMU1.0/data/ENr112.2p16.3HaploWhite.txt
- HAPSIMU1.0/data/ENr112.2p16.3Theta.txt
- HAPSIMU1.0/data/ENr113.4q26HaploBlack.txt
- HAPSIMU1.0/data/ENr113.4q26HaploWhite.txt
- HAPSIMU1.0/data/ENr113.4q26Theta.txt
- HAPSIMU1.0/data/ENr123.12q12HaploBlack.txt
- HAPSIMU1.0/data/ENr123.12q12HaploWhite.txt
- HAPSIMU1.0/data/ENr123.12q12Theta.txt
- HAPSIMU1.0/data/ENr131.2q37.1HaploBlack.txt
- HAPSIMU1.0/data/ENr131.2q37.1HaploWhite.txt
- HAPSIMU1.0/data/ENr131.2q37.1Theta.txt
- HAPSIMU1.0/data/ENr213.18q12.1HaploBlack.txt
- HAPSIMU1.0/data/ENr213.18q12.1HaploWhite.txt
- HAPSIMU1.0/data/ENr213.18q12.1Theta.txt
- HAPSIMU1.0/data/ENr232.9q34.11HaploBlack.txt
- HAPSIMU1.0/data/ENr232.9q34.11HaploWhite.txt
- HAPSIMU1.0/data/ENr232.9q34.11Theta.txt
- HAPSIMU1.0/data/ENr321.8q24.11HaploBlack.txt
- HAPSIMU1.0/data/ENr321.8q24.11HaploWhite.txt
- HAPSIMU1.0/data/ENr321.8q24.11Theta.txt
- HAPSIMU1.0/HAPSIMU1.0.exe
- HAPSIMU1.0/Readme.pdf
