# Supplementary material for: HAPSIMU: a genetic simulation platform for population-based association studies
Source: BMC Bioinformatics. 2008 Aug 5;9:331. doi: 10.1186/1471-2105-9-331 (PMC2518933; doi:10.1186/1471-2105-9-331)
Supplement: Additional file 1 — The HIPSIMU package. This zipped file contains the HAPSIMU program and user document. [file 1471-2105-9-331-S1.zip › HAPSIMU1.0/data/ENm010_7p15.2HaploBlack.txt]

GTCCTAACGAGGAGTAGTACCGCGTCCGAATTACGATGGCGTTACCGAAAGTTTCCGGTCGGTCGTTAATTTCTTCATACATGTTTAGCAGGCCGTCCTTTGCGCTCACCAACGTCACAGGTTTACGACGTGTACGTTAGTCGGAAATTTGTTCGACCGTCGCTACCAAATTAGCACCTGCGACATCGCCTGTGGCGGTTGTGCGATCGTCTGGTCGGGGGAAACCCCCTTGGCCCGCCCAAATCACCAAAGGACCTACACCGCCGAGCATCGACGCAAGGGAACTGCCTCATCTGATATCTTGTATCAATTCTTCCCCGTAGGGCGCGAACCAGGTAGGCAATAGTAGCATGAATCCCTTCCCCAGCCGTGCACCCTGAGTGACTGCCATAGCCCAGCAAGGAGGCACTTGTGGTAAGATTGATTTTGGGACGCCCAATCACCGATTAGCGTGCTCTCCGGGGGCAGCGCCGTAAGCCGAATCACTGCGGCTGTACACTATGTAACCGCGAACTCTCTTCTTTAGGGCCCGCGCTCGTCCGAAGGCTGCTTAGGGAGGTGAGGGGCGCGAGTTAGTTCGACTTTGCAACGTCGTGGCTGAGATAACGTAGCCCTGGAGTGGCCAGC
GCCCTAACGAGGGGCAATATCGCATCTGAACTGCGATGTCTATACGGAACGCCTTAGTCCGCTTGTTAACTGCTTCACATATGCCTAACACGGCGCCCTTTGGGTTCACCGACGTCACAGGCTTACGACGCCTACACTAGTCAAAAATTTGCTCGACGGCCGCTACCAGATTGATGCCAATAACATCACGCGTGGCGGTTGTGAAATTGTATGGCCGGCGGGAACCCCCCTGGCCCACCTTCATCCCCAAGGGGCCTAAACCGTCGGGCATCGACGCAAGCGGACCGCCTCACCTTGTATCTCGTATCAGTGCTTCCCCGTAGGGCCCGGATAAGGTAAGCAATAGTAGCATGTATCCATTCCCCAGCTGTGCACCCAGGGTGACCGCTGTAGCGCAGCAAAGAGATATTCGTGGAAAGGCTGATCATGGGACACCGAATGACCGGTTAGCGCGCCAGCTGTAGACAGCGCCGTAATCCTGATCATTGCGGCTGTACACTATGTAACCGCGAACTCTCTTCTTTAGGGCCCGCGCTCGTCCGAAGGCTGCTTAGGAGGATGAGGGGCTCGAGTCGGTTTGGCGCGCTATCGTCGCGGCCATGATAACGTAGCCTTAGAGTAACTAGT
GCTCTAACGAGGGGCTATATTACGCTCGAACTGCGGTATCTTTACGGAACGCCGTAATCCGCTTGTTAACCGCCTCACATATGCCTCACACGGCGCTATTCGGGCTCACCAGCACCACATGTCCGTGTCGCCTACACCAGCCGGTTATTCCCCCGATCGCCGCTACCAAATTGATGCCAATAACATCACGCGTGGCGGTTGTGAAATTGTATGGCCGGCGGGAACCCCCCTGGCCCACCTTCATCCCCAAGGGGCCTAAACCGTCGGGCATCGGCGCAAGGGGACTGCCTCATCTGATATCTTGTATCAATGTTTCCCCGCAGGACCCGAACAAGGTAGTCAATAGAAGCCTGTATCCCTTCCCCGGCTGTGCGCCCAGAGGGACCGCCGTAGCGCAGCAAGGAGATACCCGTGCAGAAACAATTTTCGGGACGCCCGGTCGCCGGGGGGTGCCCTCTCCGGGGGCACCGCCTTAATCCTAATTATTGCGGCTGCATGTTATGCAACCGCAAACTTCCATCTTCCGGCTCCGAGCTTGTCCGAAGTTTGCCCAGGAGGGGAGAGGGCGCGAGTTAGTTCGACTTTGCAACGTCGTGGCTGAGATAACGTAGCCCTGGAGTGGTCGGC
GCTCTAACGAGGGGCTATATTACGCTCGAACTGCGGTATCTTTACGGAACGCCGTAATCCGCTTGTTAACCGCCTCACATATGCCTCACACGGCGCTATTTGGGCTCACCAGCACCACATGTCCGTGTCGCCTACACCAGCCGGTTATTCCCCCGATCGCCGCTACCAAATTGATGCCAATAACATCACGTGCGGCGGTTGTGAAATTGTATGGCCGGCGGGAACCCCCCTGGCCCACCTTCATCCCCAAGGGGCCTAAACCGTCGGGCATCGGCGCAAGGGGACTGCCTCATCTGATATCTTGTATCAATGTTTCCCCGCAGGACCCGAACAAGGTAGTCAATAGAAGCCTGTATCCCTTCCCCGGCTGTGCGCCCAGAGGGACCGCCGTAGCGCAGCGAGAAGATACCCGTGCAGAAACAATTTTCGGGACGCCCGGTCGCCGGGGGGTGCCCTCTCCGGGGGCACCGCCTTAATCCTAATTATTGCGGCTGCATGTTATGCAACCGCAAACTTCCATCTTCCGGCTCCGAGCTTGTCCGAAGTTTGCCCAGGAGGGGAGAGGGCGCGAGTTAGTTCGACTTTGCAACGTCGTGGCCATGATAACGTAGCCTTAGAGTAACTAGT
GCCCTAACGAGGGGCAATATCGCATCTGAACTGCGATGTCGTTATCGAACGTTTCCGTCCGGTCGTTAACTGCTTCACATATGCCTAAAACGCCGTTATTCGGGCTCATCAACGTCACAGCTTCATGACGCCTACACTAGTCGGAAATTTGCCCGACCGTCGCTACCAAATTAGCACCTGCGACATCGCCTGTGGCGGTTGTGCGATCGTATGGTCGGGGGAAACCCCCCTGGCCCACCTTCATCCCCAAGGGGCCGACACCGTTGGGCATCGACTCAAGGAGACTGCCTCATCTGATATCTTGTATCAATGCTTGCCCGTAGGGCGCGAACAAAGTAGTCAACAAAGGCATGTAGTCCTTCCCCAGCTGTGCACCCTGAGTGACTGCCATAGCCCAGCAGGGAGGCACTTGTAGTAAAACAATTTTCAAGTCGCGCAGTCGCTGGTTGGTGCGCCAGCTGTAGGCAGGCCCGTGATCTGAGTTGTTGCGGCTGTACACTATGTAACCGCGAACTCTCTTCTTTAGGGCCCGCGCTCGTCCGAAGGCTGCTTAGGAGGATGAGGGGCTCGAGTCGGTTTGGCGCGCTATCGTCGCGGCCATGATAACGTAGCCTTAGAGTAACTAGT
CTCCTAACGAGGAGTAGTACCGCGTCCGAATTACGATGGTGTTACCGAAAGTTTCCGGTCAGTCGTTCACTTCTTCATACATGTCTAGCAGGCCGTCCTTTGCGCTCACCAACGTCACAGGTTTACGACGCGTACGTTAGTCGGAAACTTGCTCGACCGTCGCTACCAAATTAGCACCTGCGACATCGCCTGTGGCGGTTGTGCGATCGTCTGGTCGGGGGAAACCCCCTTGGCCCGCCCAAATCACCAAAGGACCTACACCGCCGAGCATCGACTCAAGGGGACTGCCTCATCTGATATCTTGTATCAATGTTTCGCCGTAGGGCCCGAACAAGGTAGTTCATAGAGGCATGTATCCCTTCCCCAGCTATGCACCCTGAGTGACCGCCGTTGCGCAACGAGGAGATACTCATGGAGAGACAATTTTCAAGTCGCGCAGTCGCTGGTTGGTGCGCCAGCTGTAGGCAGGCCCGTGATCTGAGTTGTTGCGGCTGCATGTTATGCAACCGCAAACTTCCATCTTCCGGCTCCGAGCTTGTCCGAAGTTTGCCCAGGAGGGGAGAGGGCGCGAGTTAGTTCGACTTTGCAACGTCGTGGCTGAGATAACGTAGCCCTGGAGTGGTCGGC
GCCCTAACGAGGGGCAATATCGCATCTGAACTGCGATGTCTTTACGGAACGCCTTAGTCCGCTTGTTACCTGCTTCACATATGCCTAACACGGCGCCCTTTGGGTTTACCGACGTCACAGGCTTACGACGCCTACACTAGTCGAAAATTTGCTCGACGGCGCCCACCTAACTGATGCCTATAACATCACGCGTGCCGGTTGTGCAATCGTATAGCCGGGGGGAACCCCCCTGGTCCACCTTCATCACCAAAGGACCTACGCCGTCGGGCATCGACGCAAGGGGACTGCCTCATCTGACATCTTGTATCAATGTTTCCCCGTAGGACCCGAACCAGGTAGTCAATGGAAGCCTGTATCCCCCCCCCAGCTGTGTACTCTGAGTGACCGCCGTAGCGCAGCAAGGAGATACCCGTGCAGAAACAATTTTCGGGTCGCGCAGCCGCCGGTTGGCGCGCCAGCTGTAGGCGGGCCTGTGATCCTAAGCATCCAGGCTGTATGTTGTTCAGCCGCAAATTCTCTTCTTCCGGCCCTGCGCTCACCCGAAGTCTGCCTAGGGACGTGAGGGGCGCAAGTCGCTTTGGCGCGCCAACGTCGCGGCCATGGTAACGTAGCCCTGGTGTAACTAGC
GCCCTAACGAGGGGCAATATCGCATCTGAACTGCGATGTCTTTACGGAACGCCTTAGTCCGCTTGTTAACTGCTTCACATATGCCTAACACGGCGCCCTTTGGGTTCACCGACGTCACAGGCTTACGACGCCTATACTAGTCGAAAATTTGCTCGACGGCGCACACCTAATTGATGCCAATAACATCACGCGTGGCGGTTGTGAAATTGTATGGCCGGCGGGAACCCCCCTGGCCCACCTTCATCCCCAAGGGGCCTAAACCGTCGGGCATCGGCGCAAGGGGACTGCCTCATCTGATATCTTGTATCAATGTTTCCCCGCAGGACCCGAACAAGGTAGTCAATAGAAGCCTGTATCCCTTCCCCGGCTGTGCGCCCAGAGGGACCGCCGTAGCGCAGCAAGGAGATACCCGTGCAGAAACAATTTTCGGGACGCCCGGTCGCCGGGGGGTGCCCTCTCCGGGGGCACCGCCTTAATCCTAATTATCGCGGCTGCATGTTATGCAACCGCAAACTTCCATCTTCCGGCTCCGAGCTTGTCCGAAGTTTGCCCAGGAGGGGAGAGGGCGCGAGTTAGTTCGACTTTGCAACGTCGTGGCTGAGGTGACACGGCCCTAGAGTGGTCAGC
GCCCTAACGAGGGGCAATATCACGTCCGAACTGCGATGTCTTTACCAAACGCCGTAGTCCGCTTGTTAACTGCTTCACATATGCCTCACACGGCGCTCTTCGGGCTCACCAACACCACATGTTCGTGACGCCTACACCAGTCGGTTATTTCCCCGATCGTCGCTACCAAACTGATGCCTGTAACATCACGCGTGGCGGTTGTGCAATCGTATAGCCGGGAGGAACCCCCCTGGTCTACTTTCATCCTCACGGTGCCGACACTGTTGGGCACCGAAGCAAGGGGACCAGCAAGCCTTATGTCATTTAGCAGTTCTCCGCTGTAGGGCCCGGATAAGGTAGGCAATAGAAGCCTGTATCCCTTCCCCAGCTATGCACCCTGAGTGACTGCCATAGCGCAACGAGGAAGCACTTGTAGTAAAACAATTTTCAGGTCGCGCAGTCGCCGGTTAACGTGCTCTCCGGGGGCAGCGCCGTAAGCCGAATCACTGCGGCTGCATGTTATGCAACCGCAAACTTCCATCTTCCGGCTCCGAGCTTGTCCGAAGTTTGCCCAGGAGGGGAGAGGGCGCGAGTTAGTTCGACTTTGCAACGTCGTGGCTGAGATAACGTAGCCCTGGAGTGGTCGGC
GTCCTAACGAGGAGTAGTACCGCGTCCGAATTACGATGGCGTTACCGAAAGTTTCCGGTCGGTCGTTAACTTCTTCATACATGTTTAGCAGGCCGTCCTTTGCGCTCACCAACGTCACAGGTTTACGACGTGTACGTTAGTCGGAAATTTGTTCGACCGTCGCTACCAAATTAGCACCTACGACATCGCCTGTGGCGGTTATGCGATCGTCTGGTCGGGGGAAACCCCCTTGGTCCACCTTCATCACCAAAGGACCTACACCGTTGGGCACCGACTCAAGGAGACTGCCTCATCTGATATCTTGTATCAATGCTTCGCCATAGGGTCCGAACCAGATAGTCAATAAAGGCATGTAGTCCTTCCCCAGCTGTGCACCCTGAGTAACTACCATATCGCGGCGAGGAGATACTCGTGGAAAAACAATTTTCGGGTCGCGCAGTCGCCGGTTGGCGCGCCAGCTATAGGCAGGCCCGTGTTCCTAATTATTGCGGCTGCATGTTATGCAACCGCAAACTTCCATCTTCCGGCTCCGAGCTTGTCCGAAGTTTGCCCAGGAGGGGAGAGGGCGCGAGTTAGTTCGACTTTGCAACGTCGTGGCTGAGGTGACACAGCCCTAGAGTGGTCAGC
GCTCTAACGAGGGGCTATATTACGCTCGAACTGCGGTATCTTTACGGAACGCCGTAATCCGCTTGTTAACCGCCTCACATATGCCTCACACGGCGCTCTTCGGGCTCACCAGCACCACATGTCCGTGTCGCCTACACCAGCCGGTTATTCCCCCGATCGCCGCTACCAGATTGATGCCAATAACATCACGCGTGGCGGTTGTGAAATTGTATGGCCGGCGGGAACCCCCCTGGCCCGCCCAAATCACCAAAGGACCTACACCGCCGAGCATCGAAGCAAGGGGACCGCTTCACCTTATATCTCGTATCAGTGCTTCGCTGTAGGGCGCGAACAAGGTAGTCAATAGAGGCATGTATCCCTTCCCCAGCTGTGCACCCTGATTGATCGCCGTAGCGCAGCAAGGAGATACCCGTGCAAAGATTGATTTTGGTACGCCCAATCACCGGTTGGCGCGCCAGTTGTAGGCAGGCCCGTGTTCCTAATTGCTGAGGCTGTATGTTATGCAACCGCAAACTCCCTTCTTCAGGCCCCGCGCTCGTCCGAAGGCTGCTTAGGAGGATGAGGGGCGCGAGTTAGTTCGACTTTGCAACGTCGTGGCTGAGGTGACACAGCCCTAGAGTGGTCAGC
GCTCTAACGAGGGGCTATATTACGCTCGAACTGCGGTATCTTTACGGAACGCCGTAATCCGCTTGTTAACCGCCTCACATATGCCTCACACGGCGCTCTTCGGGCTCACCAGCACCACATGTCCGTGTCGCCTACACCAGCCGGTTATTCCCCCGATCGCCGCTACCAAATTGATGCCAATAACATCACGCGTGGCGGTTGTGAAATTGTATGGCCGGCGGGAACCCCCCTGGCCCACCTTCATCCCCAAGGGGCCTACGCCGTCGGGCATCGACGCAAGGGGACTGCCTCATCTGATATCTTGTATCAATGTTTCCCCGTAGGGCCCGGATAAGGTAGGCAATAGTAGCATGTATCCATTCTCCAGCTGTTCACCCAGGGTGACCGCTGTAGCGCAGCAAAGAGATATTCGTGGAAAGACAATTTTCAGGTCGCGCAGTCGTCGGTTGGCACGCCAGCTGTAGGCAGGCCCGTGTGTCGAATTGTTGCGGCTGTATGTTGTTCAGCCGCAAATTCTCTTCTTCCGGCCCCGCGATCACCCGAAGTCCGCCTAGGGAGGTGAGGGGCGCAAGTCGGTTTGGCGCTGCAATCTTGCGGCTATGATAACGTAGCCCTAGAGTGGTCAGC
GCCCTAACGAGGGGCAATATCGCATCTGAACTGCGATGTCTTTACGGAACGCCTTAGTCCGCTTGTTAACTGCTTCACATATGCCTAACACGGCGCCCTTTGGGTTCACCGACGTCACAGGCTTACGACGCCTACACTAGTCAAAAATTTGCTCGACGGCGCCCACCTAATTGATGCCAATAACATCACGCGTGGCGGTTGTGAAATTGTATGGCCGGCGGGAACCCCCCTGGCCCACCTTCATCCCCAAGGGGCCTAAACCGTCGGGCATCGGCGCAAGGGGACTGCCTCATCTGATATCTTGTATCAATGTTTCCCCGCAGGACCCGAACAAGGTAGTTCATAGAGGCATGTATTCCTTCCCCAGCTATGCACCCTGAGTGACCGCCGTTGCGCAACGAGGAGATACTCATGGAGAGACAATTTTCAAGTCGCGCAGTCGCTGGTTGGTGCGCCAGCTGTAGGCAGGCCCGTGATCTGAGTTGTTGCGGCTGCATGTTATGCAACCGCAAACTTCCATCTTCCGGCTCCGAGCTTGTCCGAAGTTTGCCCAGGAGGGGAGAGGGCGCGAGTTAGTTCGACTTTGCAACGTCGTGGCTGAGATAACGTAGCCCTGGAGTGGTCGGC
GTCCTAACGAGGAGTAGTACCGCGTCCGAATTACGATGGCGTTACCGAAAGTTTCCGGTCGGTCGTTAACTTCTTCATACATGTTTAGCAGGCCGTCCTTTGCGCTCACCAACGTCACAGGTTTACGACGTGTACGTTAGTCGGAAATTTGTTCGACCGTCGCTACCAAATTAGCACCTGCGACATCGCCTGTGGCGGTTATGCGATCGTCTGGTCGGGGGAAACCCCCTTGGTCCACCTTCATCACCAAAGGACCTACACCGTTGGGCACCGACTCAAGGAGACTGCCTCATCTGATATCTTGTATCAATGCTTCGCCATAGGGTCCGAACCAGATAGTCAATAAAGGCATGTAGTCCTTCCCCAGCTGTGCACCCTGAGTAACTACCATATCGCGGCGAGGAGATACTCGTGGAAAAACAATTTTCGGGTCGCGCAGTCGCCGGTTGGCGCGCCAGCTATAGGCAGGCCCGTGTTCCTAATTATTGAGGCTGTGTGTTATGCCACCGCACGCCCTTTTCTTTAGGGCCTGCTCTCGTTCGAAGGCTGCTTAGGAGGATGAGGGGCGTAAGTCGGTTTGGCGCGCCAACGTCGCGGTCATAATAACGTAGCCCTGAAGTAACTAGC
GCCCTAACAAGGAGCAATACCGCGTCCGAATTGCGATGTCGTTATCGAACGTTTCCGTCCGGTCGTTAACTGCTTCACATATGCCTAAAACGCCGTTATTCGGGCTCATCAACGTCATAGCTTCATGACGCCTACACTAGTCGGAAATTTGCCCGACCGTCGCTACCAAACTGATGCCTATAACATCACGCGTGCCGGTTGTGCAATCGTATAGCCGGGGGGAACCCCCCTGGTCCACCTTCATCACTAAAGGGCCTAAACCGTCGGGCATCGACGCAAGCGGACCGCCTCACTTTGTACCTTGTATCAGTGCTTCCCCGTAGGGCGCGAACCGAGTAGTCAACAAAGGCATGTAGTCCTTCCCCAGCTGTGCACCATGAGTGACTGCCATAGCCCAGCAGGGAGGCACTTGTAGTAAAATTGATTTTGGTACGCCCAATCACCGGTTGGCGCGCCAGTTGTAGGCAGGCCCGTGTTCCTAATTATTGCGGCGGTACGTTATGCAACCGCAAACTTCCATCTTCCGACTTCGCGATCACCCGAAGTCTGCCTAGGAAGGGAGAGGGCGCGAATCGGTTCGACTTTGCAACGCCGTGGCCATGGTAACGTAGCCCTGGTGTGGTCGGC
GCCCTAACGAGGGGCAATATCACGTCCGAACTGCGATGTCTTTACGGAACGCCGTAGTCCGCTTGTTAACTGCTTCACATATGCCTCACACGGCGCTATTCGGGCTCACCAACACCACATGTTCGTGACGCCTACACCAGTCGGTTATTTCCCCGATCGTCGCTACCAGATTGATGCCAATAACATCACGCGTGGCGGTTGTGAAATTGTATGGCCGGCGGGAACTCCCCTGGCCCACCTTCATCCCCAAGAGGCCGACACCGCCGGGCATCGAAGCAAGGGGACCGCTTCACCTTATATCTCGTATCAGTGCTTCGCTGTAGGGCGCGAACAAGGTAGTCAATAGAGGCATGTATCCCTTCCCCAGCTGTGCACCCTGATTGATCGCCGTAGCGCAGCAAGGAGATACCCGTGCAAAGATTGATTTTGGTACGCCCAATCACCGGTTGGCGCGCCAGTTGTAGGCAGGCCCGTGTTCCTAATTACTGAGGCTGCGTGTTATGCCACCGCACGCCCTTTTCTTTAGGGCCTGCTCTCGTTCGAAGGCTGCTTAGGAGGATGAGGGGCGTAAGTCGGTTTGGCGCGCCAACGTCGCGGTCATGATAACGTAGCCCTGAAGTAACTAGC
GCTCTAACGAGGGGCTATATTACGCTCGAACTGCGGTATCTTTACGGAACGCCGTAATCCGCTTGTTAACCGCCTCACATATGCCTCACACGGCGCTATTCGGGCTCACCAGCACCGCATGTCCGTGTCGCCTACACCAGCCGGTTATTCCCCCGATCGCCGCTGCTAAACTGATGCCTATGACATCGCGCGTGGCGGTTGTGCGTGCTTATGGCCGGGGAGAACCCCCCTGGCCCACCTTCTTCCCCAAGGGGCCGACACTGTTGGGCACCGACTCAAGGAGACTGCCTCATCTGATATCTTGTATCAAGGCTTGCCCGTAGGGCGCGAACCAGGTAGTCAATAAAGGCATGTAGTCCTTCCGCAGCTGTGCACCATGAGTGACTGCCATAGCCCAGCAGGGAAGCACTTGTAGTAAAACAATTTTCAGGTCGCGCAGTCGCCGGTTAACGCGCTCTCCGGGGGTAGCGCCGTAAGTCGAATCATTGAGGCTGTACACTATGTAACCGCGAACTCTCTTCTTTAGGGCCCGCGCTCGTCCGAAGGCTGCTTAGGAGGATGAGGGGTTCGAGTCGGTTTGGCGCGCTATCGTCGCGGCCATGATAACGTAGCCTTAGAGTAACTAGT
GTCCTAACGAGGAGTAGTACCGCGTCCGAATTACGATGGCGTTACCGAAAGTTTCCGGTCGGTCGTTAACTTCTTCATACATGTTTAGCAGGCCGTCCTTTGCGCTCACCAACGTCACAGGTTTACGACGTGTACGTTAGTCGGAAATTTGTTCGACCGTCGCTACCAAATTAGCACCTGCGACATCGCCTGTGGCGGTTATGCGATCGTCTGGTCGGGGGAAACCCCCTTGGTCCACCTTCATCACCAAAGGACCGACACCGCCGGGCATCGACTCAAGGGGACCGCTTCACCTTATATCTCGTATCAGTGCTTCGCTGTAGGGCGCGAACAAGGTAGTCAATAGAGGCATGTATCCCTTCCCCAGCTGTGCACCCTGAGTGACCGCCGTAGCCCAGCAGGGAGGCACTTGTAGTAAGACAATTTTCGGGTCGCGCAGCCGCCGGTTGGCGCGCCAGCTGTAGGCAGGCCCGTAATCCTAATTACTGCGGCTGCATGTTATGCAACCGCAAACTTCCATCTTCCGGCTCCGAGCTTGTCCGAAGTTTGCCCAGGAGGGGAGAGGGCGCGAGTTAGTTCGACTTTGCCACGTCGTGGCTGAGATAACGTAGCCCTGGAGTGGTCGGC
GTCCTAACGAGGAGTAGTACCGCGTCCGAATTACGATGGCGTTACCGAAAGTTTCCGGTCGGTCGTTAACTTCTTCATACATGTTTAGCAGGCCGTCCTTTGCGCTCACCAACGTCACAGGTTTACGACGTGTACGTTAGTCGGAAATTTGTTCGACCGCCGCTACCAAACTGATGCCTATAACATCACGCGTGGCGGTTGTGCAATCGTATAGCCGGGGGGAGCCTCCCTGGCCCACCTTCATCCCCAAAGGGCCGACACCGTTGGGCATCGACTCAGGGAGACTGCCTCATCTGATATCTTGTATCAATGCTTCCCCGTAGGGCGCGAACAAGGTAGTTCATAAAGGCATGTAGTCCTTCCGCAGCTGTGCACCATGAGTGACTGCCATAGCCCAGCAGGGAAGCACTTGTAGTAAAACAATTTTCAGGTCGCGCAGTCGCCGGTTAACGCGCTCTCCGGGGGTAGCGCCGTAAGTCGAATCATTGCGGCTGTACACTATGTAACCGCGAACTCTCTTCTTCCGGCCCTGCGCTCACCCGAAGTCTGCCTAGGAACGTGAGGGGCGCAAGTCGCTTTGGCGCGCCAACGTCACGGCCATGGTAACGTATCCCTAGAGTGGTCAGC
GTCCTAACGAGGAGTAGTACCGCGTCCGAATCACGATGGCGTTACCGAAAGTTTCCGGTCAGTCGTTCACTTCTTCATACATGTCTAGCAGGCCGTCCTTTGCGCTCACCAACGTCACAGGTTTACGACGCGTACGTTAGTCGGAAACTTGCTCGACCGTCGCTACCAAATTAGCACCTGCGACATCGCCTGTGGCGGTTGTGCGATCGTCTGGTCGGGGGAAACCCCCTTGGCCCGCCCAAATCACCAAAGGACCTACATCGCCGAGCATCGACTCAAGGAGACTGCCTCATCTGATATCTTGTATCAATGCTTGCCCGTAGGGCGCGAACCAGGTAGTCAATAAAGGCATGTAGTCCTTCCGCAGCTGTGCACCATGAGTGACTGCCATAGCCCAGCAGGGAAGCACTTGTAGTAAAACAATTTTCGGGTCGCGCAGCCGCCGGTTGGCGCGCCAGCTGTAGGCAGGCCCGTGTTCCTAAGCGCTCCGGCTGTACACTATGTAACCGCGAACTCTCTTCTTTAGGGCCCGCGCTCGTCCGAAGGCTGCTTAGGAGGATGAGGGGCGCAAGTCGCTTTGGCGCGCCAACGTCGCGGCCATGGTAACGTAGCCCTGGTGTGGTCGGC
GCTCTAACGAGGGGCTATATTACGCTCGAACTGCGGTATCTTTACGGAACGCCGTAATCCGCTTGTTAACCGCCTCACATATGCCTCACACGGTGCTCTTCGGGCTCACCAGCACCACATGTCCGTGTCGCCTACACCAGCCGGTTATTCCCCCGATCGCCGCTACCAAACTGATGCCTATAATATCACGCGTGCCGGTTGTGCAATCGTATAGCCAGGGGGAACCCCCCTGGTCCACCTTCATGCCCAAGGGGCCGACACTGTTGGGCACCGACGCAAGGGGACTGCCTCATCTGACATCTTGTATCAATGTTTCCCCGTAGGACCCGAACCAGGTAGTCAATGGAAGCCTGTATCCCCCCCCCAACTGTGTACTCTGAGTGACCGCCGTAGCGCAGCAAGGAGATACCCGTGCAGAAACAATTTTCGGGTCGCGCAGCCGCCGGTTGGCGCGCCAGCTGTAGGCGGGCCTGTGATCTGAGTCACTGCGGCTGTACACTATGTAACCGCGAACTCTCTTCTTTCGGCCCCGCGCTCGTCCGAAGGCTGCTTAGGAGGATGAGGGACGCGGGCCGGACTAGAGCGCCAACGTTGCGGCCATGGTAACGTAGCCCTGGTGTAACTAGC
GTCCTAACGAGGAGTAGTACCGCGTCCGAATTACGATGGCGTTACCGAAAGTTTCCGGTCGGTCGTTAACTTCTTCATACATGTTTAGCAGGCCGTCCTTTGCGCTCACCAACGTCACAGGTTTACGACGTGTACGTTAGTCGGAAATTTGTTCGACCGTCGCTGCTAAACTGATGCCTATGGCATCGCGCGTGGCGGTTGTGCGTGCTTATGGCCGGGGAGAACCCCCCTGGCCCACCTTCTTCCCCAAGGGGCCTACACCGCCGAGCATCGAAGCAAGGGGACCAGCAAGCCTTATGTCATTAAGCAGTTCTCCGCTGTAGGGCCCGGATAAGGTAGGCAATAGAAGCCTGTATCCCTTCCCCAGCTATGCACCCTGAGTGACTGCCATAGCGCAACGAGGAGATACTCGTGGAAAGACAATTTTCGGGTTGCGCAGCCGCCGGTTGGCGCGCCAGCTGTAGGCAGGCCCGTGTTCCTAAGTATTCAGGCTGTGTGTTATGCCACCGCACGCCCTTTTCTTTAGGGCCCGCGCTCGTTCGAAGGCTGCTTAGGAGGATGAGGGACGCGGGCCGGACTAGAGCTGCAATCTTGTAGCTATGGTAACGTAGCCCTAGAGTGGCCAGC
GCTCTAACGAGGGGCTATATTACGCTCGAACTGCGGTATCTTTACGGAACGCCGTAATCCGCTTGTTAACCGCCTCACATATGCCTCACACGGTGCTCTTCGGGCTCACCAGCACCACATGTCCGTGTCGCCTACACCAGCCGGTTATTCCCCCGATCGCCGCTACCAAACTGATGCCTATGACATCGCCTGTGGCGGTTGTGCGATCGTCTGGTCGGGGGAAACCCCCTTGGCCCGCCCAAATCACCAAAGGACCTACACCGCCGAGCATCGACTCAAGGAGACTGCCTCATCTGATATCTTGTATCAATGCTTCGCCATAGGGTCCGAACCAGATAGTCAATAAAGGCATGTAGTCCTTCTCCAGCTGTGCACCCAGAGTGACCGCTGTAGCGCAGCAAAGAGATATTCGTGGAAAGGCTGATCATGGGACACCGAATGACCGGTTAGCGCGCCAGCTGTAGACAGCGCCGTAATCCTGATCATTGAGGCTGTATGTTATGCAACCGCAAACTCCCTTCTTCAGGCCCCGCGCTCGTCCGAAGGCTGCTTAGGAGGATGAGGGGCGCGAGTTAGTTCGACTTTGCAACGTCGTGGCTGAGGTGACACAGCCCTAGAGTGGTCAGC
GCCCTAACAAGGAGCAATACCGCGTCCGAATTGCGATGTCGTTATCGAACGTTTCCGTCCGGTCGTTAACTGCTTCACATATACCTAAAACGCCGTTATTCGGGCTCATCAACGTCACAGCTTCATGACGCCTACACTAGTCGGAAATTTGCCCGACCGTCGCCACCTAATTAGCACCTGCGACATCGCCTGTGGCGGTTGTGCGATCGTCTGGTCGGGGGAAACCCCCTTGGCCCGCCCAAATCACCAAAGGACCTACACCGCCGAGCATCGACTCAAGGAGACTGCCTCATCTGATATCTTGTATCAATGCTTCGCCATAGGGTCCGAACCAGATAGTCAATAGTAGCATGTATCCATTCCCCAGCTGTTCACCCAGGGTGACCGCTGTAGCGCAGCAAAGAGATATTCGTGGAAAGACAATTTTCAGGTCGCGCAGTCGTCGGTTGGCACGCCAGCTGTAGGCAGGCCCGTGTGTCGAATTGTTGCGGCTGTATGTTGTTCAGCCGCAAATTCTCTTCTTCCGGCCCCGCGATCACCCGAAGTCCGCCTAGGGAGGTGAGGGGCGCAAGTCGGTTTGGCGCTGCAATCTTGCGGCTATGATAACGTAGCCCTAGAGTGGTCAGC
GCTCTAACGAGGGGCTATATTACGCTCGAACTGCGGTATCTTTACGGAACGCCGTAATCCGCTTGTTAACCGCCTCACATATGCCTCACACGGCGCTCTTCGGGCTCACCAGCACCACATGTCCGTGTCGCCTACACCAGCCGGTTATTCCCCCGATCGCCGCTACCAGATTGATGCCAATAACATCACGCGTGGCGGTTGTGAAATTGTATGGCCGGCGGGAACCCCCCTGGCCCACCTTCATCCCCAAGGGGCCTAAACCGTCGGGTATCGACTCAAGGAGACTGCCTCATCTGATATCTTGTATCAATGCTTCCCCGTAGGGCGCGAACCAGGTAGTCAATAAAGGCATGTAGTCCTTCCGCAGCTGTGCACCATGAGTGACTGCCATAGCCCAGCAGGGAAGCACTTGTAGTAAAACAATTTTCAGGTCGCGCAGTCGCCGGTTAACGCGCTCTCCGGGGGTAGCGCCGTAAGTCGAATTACTGCGGCTGTATGTTGTTCAGCCGCAAATTCTCTTCTTCCGGCCCTGCGCTCACCCGAAGTCTGCCTAGGGACGTGAGGGACGCGGGCCGGACTAGAGCTGCAATCTTGTAGCTATGACAATGTAGCCCTGAAGTAACTAGC
GTCCTAACGAGGAGTAGTACCGCGTCCGAATTACGATGGCGTTACCGAAAGTTTCCGGTCGGTCGTTAACTTCTTCACATATGCCTCACACGGCGCTATTCGGGCTCACCAACACCACATGTTTACGACGTGTACGTTAGTCGGAAATTTGTTCGACCGTCGCTACCAAATTAGCACCTGCGACATCGCCTGTGGCGGTTGTGCGATCGTCTGGTCGGGGGAAACCCCCTTGGCCCGCCCAAATCACCAAAGGACCTACACCGCCGAGCATCGACTCAAGGGGACTGCCTCATCTGATATCTTGTATCAATGCTTCCCCGTAGGGCGCGAACCAGGTAGTCAATAAAGGCATGTAGTCCTTCCCCAGCTGTGCACCATGAGTGACTGCCATAGCCAAGCAGGGAGGCACTTGTAGTAAAACAATTTTCAGGTCGCGCAGTCGCCGGTTGGCGCGCCAGCTGTAGGCAGGCGCGCGTTCCTAATTATTGCGGCTGTACACTATGTAACCGCGAACTCTCTTCTTCCGGCCCTGCGCTCACCCGAAGTCTGCCTAGGAACGTGAGGGGCGCAAGTCGCTTTGGCGCGCCAACGTCACGGCCATGGTAACGTATCCTTAGAGTAACTAGT
GCCCTAACAAGGAGCAATACCGCGTCCGAATTGCGATGTCGTTATCGAACGTTTCCGTCCGGTCGTTAACTGCTTCACATATGCCTAAAACGCCGTTATTCGGGCTCATCAACGTCATAGCTTCATGACGCCTACACTAGTCGGAAATTTGCCCGACCGTCGCTACCAAACTGATGCCTATAACATCGACCGTGGCGGCTGTGCAAGCGTATGGCTGGGGGGAACCCCCCTGGCCCACCTTCATCCCCAAGGGGGCTACACCGCCGAGCATCGACGCAAGGGGACTGCCTCATCTGACATCTTGTATCAATGTTTCCCCGTAGGACCCGAACCAGGTAGTCAATGGAAGCCTGTATCCCCCCCCCAACTGTGTACTCTGAGTGACCGCCGTAGCGCAGCAAGGAGATACCCGTGCAGAGACAATTTTCGGGTCGCGCAGTCGCCGGTTGGCGCGCCAGCTGTAGGCAGGCCCGTATGCCGAATCATTGCAGCTGTATGTTATGCAACCGCAAACTCCCTTCTTCCGGCTTCGCGCTCACCCGAAGTCTGCCTAGGAGGGGAGAGGGCGCAAGTCGGTTTGGCGCGCTATCGTCGCGGTCATGATGACATAGCCCTGGAGTGACTAGC
GCTCTAACGAGGGGCTATATTACGCTCGAACTGCGGTATCTTTACGGAACGCCGTAATCCGCTTGTTAACCGCCTCACATATGCCTCACACGGCGCTCTTCGGGCTCACCAGCACCACATGTCCGTGTCGCCTACACCAGCCGGTTATTCCCCCGATCGCCGCTACCAGATTGATGCCAATAACATCACGCGTGGCGGTTGTGAAATTGTATGGCCGGCGGGAACCCCCCTGGCCCACCTTCATCCCCAAGGGGCCTAAACCGTCGGGTATCGACTCAAGGAGACTGCCTCATCTGATATCTTGTATCAATGCTTCCCCGTAGGGCGCGAACCAGGTAGTCAATAAAGGCATGTAGTCCTTCCGCAGCTGTGCACCATGAGTGACTGCCATAGCCCAGCAGGGAAGCACTTGTAGTAAAACAATTTTCAGGTCGCGCAGTCGCCGGTTAACGCGCTCTCCGGGGGTAGCGCCGTAAGTCGAATTACTGCGGCGGTACGTAATGCAACCGTGAACTCTCTTCTTCCGGCTTCGCGATCACCCGAGGTCTGCCTAGGAGGGGAGAGGGCGTAAGTCGGTTTGGCGCGCCAACGCCGTGGCCATGGTGACACAGCCTTAGAGTGGTCAGC
GTCCTAACGAGGAGTAGTACCGCGTCCGAATTACGATGGCGTTACCGAAAGTTTCCGGTCGGTCGTTAACTTCTTCATACATGTTTAGCAGGCCGTCCTTTGCGCTCACCAACGTCACAGGTTTACGACGTGTACGTTAGTCGGAAATTTGTTCGACCGTCGCTACCAAATTAGCACCTGCGACATCGCCTGTGGCGGTTATGCGATCGTCTGGTCGGGGGAAACCCCCTTGGTCCACCTTCATCACCAAAGGACCTACACCGTTGGGCACCGACTCAAGGAGACTGCCTCATCTGATATCTTGTATCAATGCTTCGCCATAGGGTCCGAACCAGATAGTCAATAAAGGCATGTAGTCCTTCCCCAGCTGTGCACCCTGAGTAACTGCCATATCGCGGCAAGGAGATACTCGTGGAAAAATTGATTTTGGTACGCCCAATCACCGGTTGGCGCGCCAGTTGTAGGCAGGCCCGTGTTCCTAATTGTTGAGGCTGTACGTAAGGCAACCGTGAACTCTCTCCTGTAGGGCTCGCGCTCATCCGGAGTTTGCCTACGAGGATGAGGGGCTCGAGTCGGTTTGGCGCGCTATCGTCGCGACCATGATAACGTAGCCTTAGAGTAACTAGT
GCCCTAACGAGGGGCAATATCGCATCTGAACTGCGATGTCTTTACGGAACGCCTTAGTCCGCTTGTTAACTGCTTCACATATGCCTAACACGGCGCCCTTTGGGTTCACCGACGTCACAGGCTTACGACGCCTACACTAGTCAAAAATTTGCTCGACGGCGCCCACCTAATTGATGCCAATAACATCACGCGTGGCGGTTGTGAAATTGTATGGCCGGCGGGAACCCCCCTGGCCCACCTTCATCCCCAAGGGGCCTAAACCGTCGGGCATCGGCGCAAGGGGACTGCCTCATCTGATATCTTGTATCAATGTTTCCCCGCAGGACCCGAACAAGGTAGTCAATAGAAGCCTGTATCCCTTCCCCGGCTGTGCGCCCAGAGGGACCACCGTAGCGCAGCAAGGAGATACCCGTGCAGAAACAATTTTCGGGACGCCCGGTCGCCGGGGGGTGCCCTCTCCGGGGGCACCGCCTTAATCCTAATTATCGAGGCTGTGTGTTATGCCACCGCACGCCCTTTTCTTTAGGGCCCGCTCTCGTTCGAAGGCTGCTTAGGAGGATGAGGGACGCGGGCCGGACTAGAGCTGCAATCTTGTAGCTATGGTAACGTAGCCCTGGTGTAACTAGC
GCTCTAACGAGGGGCTATATTACGCTCGAACTGCGGTATCTTTACGGAACGCCGTAATCCGCTTGTTAACCGCCTCACATATGCCTCACACGGCGCTCTTCGGGCTCACCAGCACCACAGGTCCGTGTCGCCTACACCAGCCGGTTATTCCCCCGATCGCGCCCACCTAACTGATGCCTATAACATCACGCGTGCCGGTTGTGCAATCGTATAGCCGGGGGGAACCCCCCTGGTCCACCTTCATCACCAAAGGACCTAAACCGTCGGGCATCGACTCAAGGAGACTGCCTCATCTGATATCTTGTATCAATGCTTCCCCGTAGAGCCCGAGCAAGGTAGGTCATAGAAGCATGTATCCATTCCCCAGCTATGCGCCCTGAGTGACCGCCGTAGCCCAGCAGGGAGGCACTTGTAGTAAAATTGATTTTGGGACGCCCAATCACCGATTAGCGCGCTCTCCGGGGGCAGCGCCGTAAGCCGAATCACTGCGGCGGTACGTTATGCAACCGCAAACTTCCATCTTCCGACTTCGCGATCACCCGAAGTCTGCCTAGGAAGGGAGAGGGCGCGAATCGGTTCGACTTTGCAACGCCGTGGCCATGGTAACGTAGCCCTGGTGTGGTCGGC
GCCCTAACAAGGAGCAATACCGCGTCCGAATTGCGATGTCGTTATCGAACGTTTCCGTCCGGTCGTTAACTGCTTCACATATGCCTAAAACGCCGTTATTCGGGCTCATCAACGTCATATCTTCATGACGCCTACACTAGTCGGAAATTTGCCCGACCGTCGCTACCAAATTAGCACCTGCGACATCGCCTGTGGCGATTGTGCGATCGCCTGATCGGGGGAAACCCCCTTGGCCCACCTTCATCCCCAAGGGGCCTAAACCGCCGGGCATCGAAGCAAGGGGACCAGCAAGCCTTATGTCATTTAGCAGTTCTCCGCTGTAGGGCCCGGATAAGGTAGGCAATAGTAGCATGTATCCATTCTCCAGCTGTGCACCCAGAGTGACCGCTGTAGCCCAGCAGGGAGGCACTCGTGGAAAAACAATTTTCGGGTCGCGCAGTCGCCGGTTGGCGCGCCAGCTATAGGCAGGCCCGTGTTCCTAATTACTGAGGCTGTGTGTTATGCCACCGCACGCCCTTTTCTTTAGGGCCCGCTCTCGTTCGAAGGCTGCTTAGGAGGATGAGGGACGCGGGCCGGACTAGAGCTGCAATCTTGTAGCTATGACAACGTAGCCCTGAAATGGTCAGC
GTCCTAACGAGGAGTAGTACCGCGTCCGAATTACGATGGCGTTACCGAAAGTTTCCGGTCGGTCGTTAATTTCTTCATACATGTTTAGCAGGCCGTCCTTTGCGCTCACCAACGTCACAGGTTTACGACGTGTACGTTAGTCGGAAATTTGTTCGACCGTCGCTACCAAATTAGCACCTGCGACATCGCCTGTGGCGGTTGTGCGATCGTCTGGTCGGGGGAAACCCCCTTGGCCCGCCCAAATCACCAAAGGACCTACACCGCCGAGCATCGACGCAAGGGGACTGCCTCATCTGATATCTTGTATCAATTCTTCCCCGTAGGGCGCGAACCAGGTAGGCAATAGTAGCATGTATCCCTTCCCCAGCCGTGCACCCTGAGTGACTGCCATAGCCCAGCAAGGAGGCACTTGTGGTAAGATTGATTTTGGGACGCCCAATCACCGGTTGGCACGCCAGCTGTAGGCAGGCCCGTGTGTCGAATTGTTGCGGCTGTATGTTGTTCAGCCGCAAATTCTCTTCTTCCGGCCCCGCGATCACCCGAAGTCCGCCTAGGGAGGTGAGGGGCGCAAGTCGGTTTGGCGCTGCAATCTTGCGGCTATGATAACGTAGCCCTAGAGTGGTCAGC
GTCCTAACGGGGAGTAGTACCGCGTCCGAATTACGATGGCGTTACCGAAAGTTTCCGGTCGGTCGTTAACTTCTTCATACATGTTTAGCAGGCCGTCATTTGCGCTCACCAACGTCACAGGTTTACGACGTGTACGTTAGTTGGAAATTTGTTCGACCGTCGCTACCAAATTGATGCCAATAACATCACGCGTGGCGGTTGTGAAATTGTATGGCCGGCGGGAACCCCCCTGGCCCACCTTCATCCCCAAGGGGCCTAAACCGTCGGGCATCGGCGCAAGGGAACTGCCTCATCTGATATCTTGTATCAATGTTTCCCCGCAGGACCCGAACAAGGTAGTCAATAGAAGCCTGTATCCCTTCCCCGGCTGTGCGCCCAGAGGGACCGCCGTAGCGCAGCAAGGAGATACCCGTGCAGAAACAATTTTCGGGACGCCCGGTCGCCGGGGGGTGCCCTCTCCGGGGGCACCGCCTTAATCCTAATTATCGCGGCTGCATGTTATGCAACCGCAAACTTCCATCTTCCGGCTCCGAGCTTGTCCGAAGTTTGCCCAGGAGGGGAGAGGGCGCGAGTTAGTTCGACTTTGCAACGTCGTGGCTGAGATAACGTAGCCCTGGAGTGGTCGGC
GTCCTAACGAGGAGTAGTACCGCGTCCGAATTACGATGGCGTTACCGAAAGTTTCCGGTCGGTCGTTAACTTCTTCATACATGTTTAGCAGGCCGTCCTTTGCGCTCACCAACGTCACAGGTTTACGACGTGTACGTTAGTCGGAAATTTGTTCGACCGCCGCTACCAAACTGATGCCTATAATATCACGCGTGCCGGTTGTGCAATCGTATAGCCAGGGGGAACCCCCCTGGTCCACCTTCATGCCCAAGGGGCCGACACTGTTGGGCACCGACTCAAGGAGACTGCCTCATCTGATATCTTGTATCAATGCTTCCCCGTAGAGCCCGAGCAAGGTAGGTCATAGAAGCATGTATCCATTCCCCAGCTGTTCACCCAGGGTGACCGCTGTAGCGCAGCAAAGAGATATTCGTGGAAAGACAATTTTCAGGTCGCGCAGTCGTCGGTTGGCACGCCAGCTGTAGGCAGGCCCGTGTGTCGAATTACTGCGGCTGTACACTATGTAACCGCGAACTCTCTTCTTTAGGGCCCGCGCTCGTCCGAAGGCTGCTTAGGAGGATGAGGGGCGCGAGTCGGTTTGGCGCGCTATCGTCGCGGCCATGATAACGTAGCCTTAGAGTAACTAGT
GCCCTAACGAGGGGCAATATCGCATCTGAACTGCGATGTCTATACGGAACGCCTTAGTCCGCTTGTTAACTGCTTCACATATGCCTAACACGGCGCCCTTTGGGTTCACCGACGTCACAGGCTTACGACGCCTACACTAGTCAAAAATTTGCTCGACGGCGCCCACCTAACTGATGCCTATAGCATCACGCGTGCCGGTTGTGCAATCGTATAGCCGGGGGGAACCCCCCTGGTCCACCTTCATCACCAAAGGACCTACGCCGTCGGACATTGACGCAAGCGGACCGCCTCACCTTATATCTCGTATCAGTGCTTCGCTGTAGGGCGCGAACCGAGTAGTCAACAAAGGCATGTAGTCCTTCTCCAGCTGTGCATCCAGGGTGACCGCTGTAGCGCAGCAAAGAGATACTTGTAGTAAAACAATTTTCAAGTCGCGCAGTCGCTGGTTGGTGCGCCAGCTGTAGGCAGGCCCGTGATCTTAGTTACTGCGGCTGTACACTATGTAACCGCGAACTCTCTTCTTTAGGGCCCGCGCTCGTCCGAAGGCTGCTTAGGAGGATGAGGGGCTCGAGTCGGTTTGGCGCGCTATCGTCGCGGCCATGGTGACACAGCCCTAGAGTAGTCAGC
GCCCTAACGAGGGGCAATATCGCATCTGAACTGCGATGTCGTTATCGAACGTTTCCGTCCGGTCGTTAACTGCTTCACATATGCCTAAAACGCCGTTATTCGGGCTCATCAACGTCACAGCTTCATGACGCCTACACTAGTCGGAAATTTGCCCGACCGTCGCTACCAAATTAGCGCCTACGACATCGCCCGTTGCGGTTGTGCAATCGTATGGCCGGGGGGAGCCTCCCTGGCCCACCTTCATCCCCAAAGGGCTGACACCGTTGGGCATCGGCGCAAGGGGACTGCCTCATCTGATATCTTGTATCAATGTTTCCCCGCAGGACCCGAACCAGGTAGTCAATGGAAGCCTGTATCCCCCCCCCAGCTGTGTACTCTGAGTGACCGCCGTAGCGCAGCAAGGAGATACCCGTGCAGAAACAATTTTCAGGTCGCGCAGTCGTCGGTTGGCACGCCAGCTGTAGGCAGGCCCGTATGTCGAATCACTGCACCGATACGTAATGCAACCGTGAACTCTCTTCTTCCGGCTTCGCGATCACCCGAGGTCTGCCTAGGAGGGGAGAGGGCGTAAGTCGGTTTGGCGCGCCAACGTCGCGGTCATAATAACGTAGCCCTGAAGTAACTAGC
GCCCTAACAAGGAGCAATACCGCGTCCGAATTGCGATGTCGTTATCGAACGTTTCCGTCCGGTCGTTAACTGCTTCACATATACCTAAAACGCCGTTATTCGGGCTCATCAACGTCACAGCTTCATGACGCCTACACTAGTCGGAAATTTGCCCGACCGTCGCTACCAAATTAGCACCTGCGACATCGCCTGTGGCGGTTGTGCGATCGCCTGATCGGGGGAAACCCCCTTGGCCCGCCCAAATCACCAAAGGACCTACACCGCCGGGCATCGACTCAAGGGGACCAGCAAGCCTTATGTCATTTAGCAGTTCTCCGCTGTAGGGCCCGGATAAGGTAGGCAATAGTAGCATGTATCCCTTCCCCAGCTGTGCACCCTGAGTGACTGCCATAGCCCAGCAAGGAGGCACTTGTGGTAAAGCTGATCATGAGACACCGAATGACCGGTTAGCGCGCCAGCTGTAGACAGCGCCGTAATCCTGATCGTTCAGGCTGTATGTTATGCAACCGCAAACTCCCTTCTTCCGGCTTCGCGCTCACCCGAGGTCTGCCTAGGAGGGGAGAGGGCGCAAGTCGCTTTGGCGCGCCAACGTCGCGGCCATGGTAACGTAGCCCTAGAGTGGCCAGT
GCTCTAACGAGGGGCTATATTACGCTCGAACTGCGGTATCTTTACGGAACGCCGTAATCCGCTTGTTAACCGCCTCACATATGCCTCACACGGCGCTATTCGGGCTCACCAGCACCACATGTCCGTGTCGCCTACACCAGCCGGTTATTCCCCCGATCGCCGCTGCTAAACTGATGCCTATAACATCACGCGTGCCGGTTGTGCAATCGTATAGCCGGGGGGAACCCCCCTGGTCCACCTTCATCACCAAAGGACCTACATCGTTGGGCACCGACTCAAGGAGACTGCCTCATCTGATATCTTGTATCAATGCTTCGCCATAGGGTCCGAACCAGATAGTCAATAAAGGCATGTAGTCCTTCCCCAGCTGTGCACCCTGAGTAACTGCCATATCGCGGCAAGGAGATACTCGTGGAAAAACAATTTTCGGGTCGCGCAGTCGCCGGTTGGCGCGCCAGCTATAGGCAGGCCCGTGTTCCTAATTATCGCGGCTGCATGTTATGCAACCGCAAACTTCCATCTTCCGGCTCCGAGCTTGTCCGAAGTTTGCCCAGGAGGGGAGAGGGCGCGAGTTAGTTCGACTTTGCAACGTCGTGGCTGAGATAACGTAGCCCTGGAGTGGTCGGC
GCTCTAACGAGGGGCTATATTACGCTCGAACTGCGGTATCTTTACGGAACGCCGTAATCCGCTTGTTAACCGCCTCACATATGCCTCACACGGTGCTCTTCGGGCTCACCAGCACCACATGTCCGTGTCGCCTACACCAGCCGGTTATTCCCCCGATCGCCGCTACCAAACTGATGCCTATAATATCACGCATGCCGGTTGTGCAATCGTATAGCCAGGGGGAACCCCCCTGGTCCACCTTCATCACCAAGGGGCCGACACTGTTGGGCACCGACTCAAGGAGACTGCCTCATCTGATATCTTGTATCAATGCTTCCCCGTAGGGCCCAAACAAGGTAGTTCATAGAGGCATGTATTCCTTCCCCAGCTGTGCACCCTGATTGACTGCCGAAGTGCAGCAAGGAGATACTCGTGGAAAAATTGATTTTGGGACGCCCAATCACCGATTAGCGTGCTCTCCGGGGGCAGCGCCGTAAGCCGAATCATCGAGGCTGTACGTAATGCAACCGCGAACTCTCTCCTTCCGGCCCTGCGCTCACCCGAAGTCTGCCTAGGGACGTGAGGGGCGCAAGTCGCTTTGGCGCGCCAACGTCGCGGCCATGGTAACGTAGCCCTGGTGTAACTAGC
GTCCTAACGAGGAGTAGTACCGCGTCCGAATTACGATGGCGTTACCGAAAGTTTCCGGTCGGTCGTTAACTTTTTCATACATGTCTAGCAGGCCGTCCTTTGCGCTCACCAACGTCACAGGTTTACGACGCGTACGTTAGTCGGAAATTTGCTCGACCGTCGCTACCAGATTGATGCCAATAACATCACGCGTGGCGGTTGTGAAATTGTATGGCCGGCGGGAACCCCCCTGGCCCACCTTCATCCCCAAGGGGCCGACACCGTTGGGCACCGAAGCAAGGGGACTGCCTCATCTGATATCTTGTATCAATGTTTCCCCGTAGGGCCCGAACAAGGTAGTTCATAGAGGCATGTATTCCTTCCCCAGCTGTGCACCCTGATTGACTGCCGAAGTGCAGCAAGGAGATACTCGTGGAAAAATTGATTTTGGTACGCCCAATCACCGGTTGGCGCGTCAGTTGTAGGCAGGCCCGTGTTCCTAATTGTTGAGGCTGTATGTTGTTCAGCCGCAAATTCTCTTCTTCCGGCCCTGCGCTCACCCGAAGTCTGCCTAGGGACGTGAGGGGCGCAAGTCGCTTTGGCGCGCCAACGTTGCGGCCATGGTAACGTAGCCCTGGTGTAACTAGC
GCCCTAACAAGGAGCAATACCGCGTCCGAATTGCGATGTCGTTATCGAACGTTTCCGTCCGGTCGTTAACTGCTTCACATATACCTAAAACGCCGTTATTCGGGCTCATCAACGTCACAGCTTCATGACGCCTACACTAGTCGGAAATTTGCCCGACCGTCGCCACCTAACTGGCGCCTACGACATCGCCCGTTGCGGTTGTACAATCGTATGGCCGGGGGGAGCCTCCCTGGCCCACCTTCATCCCCAAAGGGCTGACACCGTTGGGCATCGACTCAAGGAGACTGCCTCATCTGATATCTTGTATCAATGCTTGCCCGTAGGGCGCGAACAAGATAGTCAATAAAGGCATGTAGTCCTTCCCCAGCTGTGCACCCTGAGTGACTGCCATAGTGCAGCAAGGAGATACTCGTGGAAAAACAATTTTCGGGTCGCGCAGTCGCCGGTTGGCGCGCCAGCTATAGGCAGGCCCGTGTTCCTAATTATCGCGGCTGCATGTTATGCAACCGCAAACTTCCATCTTCCGGCTCCGAGCTTGTCCGAAGTTTGCCCAGGAGGGGAGAGGGCGCGAGTTAGTTCGACTTTGCAACGTCGTGGCTGAGATAACGTAGCCCTGGAGTGGTCGGC
GTCCTAACGAGGAGTAGTACCGCGTCCGAATTACGATGGCGTTACCGAAAGTTTCCGGTCGGTCGTTAACTTTTTCATACATGTCTAGCAGGCCGTCCTTTGCGCTCACCAACGTCACAGGTTTACGACGCGTACGTTAGTCGGAAATTTGCTCGACCGTCGCTACCAAACTGATGCCTATAACATCACGCGTGGCGGTTGTGCAATCGTATAGCCGGGGGGAACCCCCCTGGTCCACTTTCATCCTCACGGTGCCGACACTGTTGGGCACCGACGCAAGGGGACTGCCTCATCTGACATCTTGTATCAATGTTTCCCCGTAGGACCCGAACCAGGTAGGCAATGGAAGCCTGTATCCCCCCCCCAACTGTGTACTCTGAGTGACCGCCGTAGCGCAGCAAGGAGATACCCGTGCAGAAACAATTTTCGGGACGCCCGGTCGCCGGGGGGTGCCCTCTCCGGGGGCACCGCCTTAATCCTAATTATCGCGGCTGCATGTTATGCAACCGCAAACTTCCATCTTCCGGCTCCGAGCTTGTCCGAAGTTTGCCCAGGAGGGGAGAGGGCGCGAGTTAGTTCGACTTTGCAACGTCGTGGCTGAGATAACGTAGCCCTGGAGTGGTCAGC
GCCCTAACGAGGGGCAATATCGCATCTGAACTGCGATGTCTTTACGGAACGCCTTAGTCCGCTTGTTACCTGCTTCACATATGCCTAACACGGCGCCCTTTGCGTTCACCGACGTCACAGGCTTACGACGCCTACACTAGTCGAAAATTTGCTCGACGGCGCCCACCTAACTGATGCCTATAATATCACGCGTGCCGGTTGTGCAATCGTATAGTCGGGGGAAACCCCCCTGGTCCACCTTCATCCTCGCGGTGCCTACACCGCCGAGCATCGACGCAAGGGGACTGCCTCATCTGATATCTTGTATCAATGCTTCCCCGTAGGGCGCGAATAAGGTAGGCAATAGTAGCATGTATCCCTTCCCCAGCTGTGCACCCTGAGTGACTGCCATAGCCCAGCAAGGAGGCACTTGTGGTAAAACAATTTTCGGGTTGCGCAGCCGCCGGTTGGCGCGCCAGCTGTAGGCAGGCCCGTGTTCCTAAGTACTCCGGCTGTACACTATGTAACCGCGAACTCTCTTCTTTAGGGCCCGCGCTCGTCCGAAGGCTGCTTAGGAGGATGAGGGGTTCGAGTCGGTTTGGCGCGCTATCGTCGCGGCCATGATAACGTAGCCTTAGAGTAACTAGT
GTCCTAACGAGGAGTAGTACCGCGTCCGAATTACGATGGCGTTACCGAAAGTTTCCGGTCGGTCGTTAACTTCTTCATACATGTTTAGCAGGCCGTCCTTTGCGCTCACCAACGTCACAGGTTTACGACGTGTACGTTAGTCGGAAATTTGTTCGACCGTCGCTACCAAATTAGCACCTGCGACATCGCCTGTGGCGGTTATGCGATCGTCTGGTCGGGGGAAACCCCCTTGGCCCGCCCAAATCACCAAAGGACCTACACCGTCGGGCATCGAAGCAAGGGGACCAGCAAGCCTTATGTCATTTAGCAGTTCTCCGCTGTAGGGCCCGGATAAGGTAGGCAATAGAAGCCTGTATCCCTTCCCCAGCTGTGCACCCTGAGTGACTGCCATAGCGCAACGAGGAGATACTCGTGGTAAAACAATTTTCAAGTCGCGCAGTCGCTGGTTGGTGCGCCAGCTGTAGGCAGGCCCGTGATCTGAGTTATTGCGGCTGTACACTATGTAACCGCGAACTCTCTTCTTTAGGGCCCGCGCTCGTCCGAAGGCTGCTTAGGAGGATGAGGGGCGCGAGTTGGTTCGACTTTCCAACCTTGCGGCTATGATAACGTAGCCCTGGTGTGGCCAGC
GTCCTAACGAGGAGTAGTACCGCGTCCGAATTACGATGGCGTTACCGAAAGTTTCCGGTCGGTCGTTAACTTCTTCATGCATGTCTAGCAGGCCGTCATTTGCGCTCACCAATGTCACAGGTTTACGACGCGTACGTTAGTCGGAAATTTGCTCGACCGCCGCTACCAAATTAGCACCTGCGACATCGCCTGTGGCGGTTGTGCGATCGTCTGGTCGGGGGAAACCCCCTTGGCCCGCCCAAATCACCAAAGGACCTACACCGCCGAGCATCGACTCAAGGAGACTGCCTCATCTGATGTCTTGTATCAATGCTTCGCCATAGGGTCCGAACCAGATAGTCAATAAAGGCATGTAGTCCTTCTCCAGCTATGCACCCAGGGTGACCGCTGTAGCGCAGCAAAGAGATATTCGTGGAAAGGCTGATCATGGGACACCGAATGACCGGTTAGCGCGCCAGCTGTAGGCAGCGCCGTAATCCTGATCATTGCAGCGGTACGTAAGGCAACCGTGAACTCTCTCCTGTAGGGCTCGCGCTCATCCGGAGTTTGCCTACGAGGATGAGGGGCTCGAGTCGGTTTGGCGCGGTATCGTCGCGACCATGATAACGTAGCCTTAGAGTAACTAGT
GCTCTAACGAGGGGCTATATTACGCTCGAACTGCGGTATCTTTACGGAACGCCGTAATCCGCTTGTTAACCGCCTCACATATGCCTCACACGGCGCTATTCGGGCTCACCAGCACCACATGTCCGTGTCGCCTACACCAGCCGGTTATTCCCCCGATCGTCGCTGCTAAACTGATGCCTATAACATCACGCGTGCCGGTTGTGCAATCGTATAGCCGGGGGGAACCCCCCTGGTCCACCTTCATCACCAAAGGACCTACACCGTTGGGCACCGACTCAAGGAGACTGCCTCATCTGATATCTTGTATCAATGCTTCGCCATAGGGCCCGGATAAGGTAGGCAATAGTAGCATGTATCCCTTCCCCAGCTATGCACCCTGAGTGACTGCCATAGCCCAGCAAGGAGGCACTTGTGGTAAAACAATTTTCGGGTTGCGCAGCCGCCGGTTGGCGCGCCAGCTGTAGGCAGGCCCGTGTTCCTAAGTACTGCGGCTGTATGTTATGCAACCGCGAACTCTCTTCTTTAGGGCCCGCGCTTGTCCGAAGTTTGCCTAGGAAGGTGAGGGACGCGGGCCGGACTAGAGCTGCAATGTTGTAGCTATGATAACGTAGCCCTGAAGTAACTAGC
GCCCTAACGAGGGGCAATATCGCATCTGAACTGCGATGTCTTTACGGAACGCCTTAGTCCGCTTGTTAACTGCTTCACATATGCCTCACACGGCGCCCTTTGGGTTCACCGACGTCACAGGCTTACGACGCCTACACTAGTCAAAAATTTGCTCGACGGCGCCCACCAAACTGATGCCTATAACATCACGCGTGCCGGTTGTGCAATCGTATAGCCGGGGGGAACCCCCCTGGTCCACCTTCATCACCAAAGGACCTACGCCGTCGGACATTGACTCAAGGAGACTGCCTCATCTGATATCTTGTATCAATGCTTCCCCGTAGAGCCCGAGCAAGGTAGGTCATAGAAGCATGTATCCATTCCCCAGCTATGCGCCCTGAGTGACCGCCGTAGCCCAGCAGGGAGGCACTTGTAGTAAAATTGATTTTGGGACGCCCAATCACCGATTAGCGCGCTCTCCGGGGGCAGCGCCGTAAGCCGAATCATCGAGGCTGTGTGTTATGCCACCGCACGCCCTTTTCTTTAGGGCCCGCTCTCGTTCGAAGGCTGCTTAGGAGGGGAGAGGGCGTAAGTCGGTTTGGCGCGCCAACGCCGTGGCCATGGTGACACAGCGTTAGAGTGGTCAGC
GCCCTAACAAGGAGCAATACCGCGTCCGAATTGCGATGTCGTTATCGAACGTTTCCGTCCGGTCGTTAACTGCTTCACATATACCTAAAACGCCGTTATTCGGGCTCATCAACGTCACAGCTTCATGACGCCTACACTAGTCGGAAATTTGCCCGACCGTCGCCACCTAACTGGCGCCTACGACATCGCCCGTTGCGGTTGTGCAATCGTATGGCCGGGGGGAGCCTCCCTGGCCCACCTTCATCCCCAAAGGGCTGACACCGTTGGGCATCGACTCAAGGAGACTGCCTCATCTGATATCTTGTATCAATGCTTGCCCGTAGGGCGCGAACAAGATAGTCAATAAAGGCATGTAGTCCTTCCCCAGCTGTGCACCCTGAGTGACTGCCATAGTGCAGCAAGGAGATACTCGTGGAAAAACAATTTTCGGGTCGCGCAGTCGCCGGTTGGCGCGCCAGCTATAGGCAGGCCCGTGTTCCTAATTATCGCGGCTGCATGTTATGCAACCGCAAACTTCCATCTTCCGGCTCCGAGCTTGTCCGAAGTTTGCCCAGGAGGGGAGAGGGCGCGAGTTAGTTCGACTTTGCAACGTCGTGGCTGAGATAACGTAGCCCTGGAGTGGTCGGC
GTCCTAACGAGGAGTAGTACCGCGTCCGAATTACGATGGCGTTACCGAAAGTTTCCGGTCGGTCGTTAACTTTTTCATACATGTCTAGCAGGCCGTCCTTTGCGCTCACCAACGTCACAGGTTTACGACGTGTACGTTAGTCGGAAATTTGCTCAACCGTCGCTACCAAACTGATGCCTATAATATCACGCGTGCCGGTTGTGCAATCGTATAGTCGGGGGAAACCCCCCTGGTCCACTTTCATCCTCGCGGTGCCTACACCGCCGAGCATCGACGCAAGGGGACTGCCTCATCTGATATCTTGTATCAATGCTTCCCCGTAGGGCGTGAATAAGGTAGGCAATAGTAGCATGTATCCCTTCCCCAGCTGTGCACCCTGAGTGACTGCCATAGCCCAGCAAGGAGGCACTTGTGGTAAAATTGATTTTGGGACGCCCAATCACCGATTAGCGTGCTCTCCGGGGGCAGCGCCGTAAGCCGAATCATTGAGGCTGTATGTTATGCAACCGCAAACTCCCTTCTTCAGGCCCCGCGCTCGTCCGAAGGCTGCTTAGGAGGATGAGGGGCGCGAGTTAGTTCGGCTTTGCAACGTCGTGGCTGAGGTGACACAGCCCTAGAGTGGTCAGC
GCTCTAACGAGGGGCTATATTACGCTCGGACTGCGGTATCTTTACGGAACGCCGTAATCCGCTTGTTAACCGCCTCACATATGCCTCACCCGGCGCTCTTCGGGCTCACCAGCACCACATGTCCGTGTCGCCTACACCAGCCGGTTATTCCCCCGATCGCCGCTGCCAAACTGATGCCTATAACATCACGCGTGCCGGTTGTGCAATCGTATAGCCGGGGGAAACCCCCCTGGCCCACCTTCATCCCCAAGGGGCCTACACCGCCGAGCATCGACTCAAGGAGACTGCCTCATCTGATATCTTGTATCAATGCTTCCCCGTAGGGCGCGAACCGAGTAGTCAACAAAGGCATGTAGTCCTTCCCCAGCTGTGCACCCTGAGTGACTGCCATAGCCCAGCAGGGAGGCACTTGTAGTAAAGCTGATCATGGGACACCGAATGACCGGTTAGCGCGCCAGCTGTAGACAGCGCCGTAATCCTGATCATTCAGGCTGTATGTTATGCAACCGCAAACTTCCTTCTTCCGGCTCCGCGCTTGTCCGAAGTTTGCCTAGGAGGGGGAGGAGCGCGAGTCGGTCTAGAGCGGCAACCTCGTGGCTATGGTGACACAGCCCTAGAGTGGTCAGC
GCTCTAACGAGGGGCTATATTACGCTCGAACTGCGGTATCTTTACGGAACGCCGTAATCCGCTTGTTAACCGCCTCACATATGCCTCACACGGTGCTCTTCGGGCTCACCAGCACCACATGTCCGTGTCGCCTACACCAGCCGGTTATTCCCCCGATCGCCGCTACCAAACTGATGCCTATAATATCACGCGTGCCGGTTGTGCAATCGTATAGCCAGGGGGAACCCCCCTGGTCCACCTTCATGCCCAAGGGGCCGACACTGTTGGGCACCGACTCAAGGAGACTGCCTCATCTGATATCTTGTATCAATGCTTCCCCGTAGAGCCCGAGCAAGGTAGGTCATAGAAGCATGTATCCATTCCCCAGCTGTTCACCCAGGGTGACCGCTGTAGCGCAGCAAAGAGATATTCGTGGAAAGACAATTTTCGGGTCGCGCAGTCGCCGGTTGGCGCGCCAGCTGTAGGCAGGCCCGTATGCCGAATCATCGAGGCTGTATGTTATTCAGCCGCAAACTCTCTTCTTCCGGCCCTGCGCTCACCCGAAGTCTGCCTAGGGACGTGAGGGGCGCGAGTTGGTTCGACTTTGCAACGTCGTGGCTATGGCAACGTAGCCCTGAAGTAACTAGC
GCTCTAACGAGGGGCTATATTACGCTCGAACTGCGGTATCTTTACGGAACGCCGTAATCCGCTTGTTAACCGCCTCACATATGCCTCACACGGCGCTCTTCGGGCTCACCAGCACCACATGTCCGTGTCGCCTACACCAGCCGGTTATTCCCCCGATCGCCGCTACCAAATTAGCACCTGCGACATCGCCTGTGGCGGTTGTGCGATCGTCTGGTCGGGGGAAACCCCCTTGGCCCGCCCAAATCACCAAAGGACCTACACCGCCGAGCATCGACTCAAGGAGACTGCCTCATCTGATATCTTGTATCAATGCTTCGCCATAGGGTCCGAACCAGATAGTCAATAAAGGCATGTAGTCCTTCTCCAGCTGTGCACCCAGGGTGACCGCTGTAGCGCAGCAAAGAGATATTCGTGGAAAGGCTGATCATGGGACACCGAATGACCGGTTAGCGCGCCAGCTGTAGGCAGCGCCGTAATCCTGATCATTGCAGCGGTACGTAAGGCAACCGTGAACTCTCTCCTGTAGGGCTCGCGCTCATCCGGAGTTTGCCTACGAGGATGAGGGGCTCGAGTCGGTTTGGCGCGGTATCGTCGCGACCATGATAACGTAGCCTTAGAGTAACTAGT
GCCCTAACGAGGGGCAATATCGCATCTGAACTGCGATGTCTTTACGGAACGCCTTAGTCCGCTTGTTACCTGCTTCACATATGCCTCACACGGCGCCATTTGGGTTCACCGACGTCACAGGCTTACGACGCCTACACTAGTCGAAAATTTGCTCGACGGCGCCCACCTAACTGATGCCTATAACATCACGCGTGCCGGTTGTGCAATCGTATAGCCGGGGGGAACCCCTCTGGTCCACCTTCATCACCAAAGGACCTACGCCGTCGGACATTGAAGCAAGGGGACCGCTTCACCTTATATCTCGTATCAGTGCTTCGCTGTAGGGCGCGAACAAGGTAGTCAATAGAGGCATGTATCCCTTCCCCAGCTGTGCACCCTGATTGATCGCCGTAGCGCAGCAAGGAGATACCCGTGCAAAGACAATTTTCAAGTCGCGCAGTCGCTGGTTGGTGCGCCAGCTGTAGACAGGCCCGTGATCTGAGTTACTGCGGCTGTACACTATGTAACCGCGAACTCTCTTCTTTAGGGCCCGCGCTCGTCCGAAGGCTGCTTAGGAGGATGAGGGGCTCGAGTCGGTTTGGCGCGCTATCGTCGCGGCCATGGTGACACAGCCCTAGAGTAGTCAGC
GTCCTAACGAGGAGTAGTACCGCGTCCGAATTACGATGGCGTTACCGAAAGTTTCCGGTCGGTCGTTAACTTCTTCATACATGTTTAGCAGGCCGTCCTTTGCGCTCACCAACGTCACAGGTTTACGACGTGTACGTTAGTCGGAAATTTGTTCGACCGTCGCTGCTAAACTGATGCCTATGACATCGCGCGTGGCGGTTGTGCGTGCTTATGGCCGGGGAGAACCCCCCTGGCCCACCTTCTTCACCAAGGGGCCTACACCGCCGAGCATCAACGCAAGGGGACTGCCTCATCTTATATCTTGTATCCATGCTTCGCCGCAGGGCCCGAACAAGGTAGGCAATAAAGGCATGTAGTCCTTCCCCAGCTGTGCACCCTGAGTGACTGCCATAGCCCAGCAGGGAGGCACTTGTAGTAAAATTGATTTTGGTACGCCCAATCACCGGTTGGCGCGCCAGTTGTAGGCAGGCCCGTGTTCCTAATTGCTGCGGCTGCATGTTATGCAACCGCAAACTTCCATCTTCCGGCTCCGAGCTTGTCCGAAGTTTGCCCAGGAGGGGAGAGGGCGCGAGTTAGTTCGACTTTGCAACGTCGTGGCTGAGATAACGTAGCCCTGGAGTGGTCGGC
GTCCTAACGAGGAGTAGTACCGCGTCCGAATTACGATGGCGTTACCGAAAGTTTCCGGTCGGTCGTTAACTTCTTCACATATGCCTCACACGGCGCTATTCGGGCTCACCAACACCACATGTTTACGACGTGTACGTTAGTCGGAAATTTGTTCGACCGTCGCTACCAAATTAGCACCTGCGACATCGCCTGTGGCGGTTGTGCGATCGTCTGGTCGGGGGAAACCCCCTTGGCCCGCCCAAATCCCCAAAGGACCTACACCGCCGAGCATCGACTCAAGCGGACTGCCTCATCTGATATCTTGTATCAATGCTTCCCCGTAGGGCGCGAACCAGGTAGTCAATAAAGGCATGTAGTCCTTCCCCAGCTGTGCACCATGAGTGACTGCCATAGCCAAGCAGGGAGGCACTTGTAGTAAAACAATTTTCAGGTCGCGCAGTCGCCGGTTGGCGCGCCAGCTGTAGGCAGGCGCGCGTTCCTAATTATTGCGGCTGTACACTATGTAACCGCGAACTCTCTTCTTCCGGCCCTGCGCTCACCCGAAGTCTGCCTAGGAACGTGAGGGGCGCAAGTCGCTTTGGCGCGCCAACGTCGCGGCCATGGTAACGTAGCCCTAGAGTGGCCAGT
GTCCTAACGAGGAGTAGTACCGCGTCCGAATTACGATGGCGTTACCGAAAGTTTCCGGTCGGTCGTTAACTTCTTCATACATGTTTAGCAGGCCGTCCTTTGCGCTCACCAACGTCACAGGTTTACGACGTGTACGTTAGTCGGAAATTTGTTCGACCGCCGCTACCAAATTAGCACCTGCGACATCGCCTGTGGCGGTTGTGCGATCGCCTGATCGGGGGAAACCCCCTTGGCCCGCCCAAATCACCAAAGGACCGACACCGTTGGGCACCGACTCAAGGAGACTGCCTCATCTGATATCTTGTATCAATGCTTGGCCATAGGGCCCGAATAAGGTAGGCAATAGAGGCATGTAGTCCTTCCCCAGCTGTGCACCATGAGTGACCGCCATAGCCCAGCAGGGAGGCACTTGTAGTAAGGCTGATCATGGGACACCGAATGACCGGTTAGCGCGCCAGCTGTAGACAGCGCCGTAATCCTGATCATCGCGGCTGTACGTAATGCAACCGCGAACTCTCTTCTTCCGGCCCTGCGCTCACCCGAAGTCTGCCTAGGGACGTGAGGGGCGCAAGTCGCTTTGGCGCGCCAACGTCGCGGCCATGGTAACGTAGCCCTGGTGTGGTCAGC
GCCCTAACGAGGGGCAATATCACGTCCGAACTGCGATGTCGTTACGGAACGCCGTAGTCCGCTTGTTAACTGCTTCACATATGCCTAAAACGCCGTTATTCGGGCTCATCAACGTCACAGCTTCATGACGCCTACACTAGTCGGAAATTTGCCCGACCGCCGCCACCTAACTGATGCCTATAACATCACGCGTGGCGGTTGTGCAATCGTATAGCCGGGGGGAACCCCCCTGGCCCACCTTCATCCCCAAGGGGCCTACGCCGTCGGACATTGACTCAAGGAGACTGCCTCATCTGATATCTTGTATCAATGTTTCCCCGTAGGGCCCGGATAAGGTAGGCAATAAAGGCATGTAGTCCTTCTCCAGCTGTGCACCAAGAGTGACCGCTGTAGCGCAGCAAAGAGATATTCGTGGAAAGGCTGATCATGGGACACCGAATGACCGGTTAGCGCGCCAGCTGTAGACAGCGCCGTAATCCTGATCATTGCAGCGGTACACTATGTAACCGCGAACTCTCTTCTTCCGGCCCCGCGATCACCCGAAGTCCGCCTAGGGAGGTGAGGGGCGCAAGTCGGTTTGGCGCTGCAATCTTGCGGCTATGATAACGTAGCCCTAGAGTGGTCAGC
GTCCTAACGGGGAGTAGTACCGCGTCCGAATTACGATGGCGTTACCGAAAGTTTCCGGTCGGTCGTTAACTTCTTCATACATGTTTAGCAGGCCGTCATTTGCGCTCACCAACGTCACAGGTTTACGACGTGTACGTTAGTTGGAAATTTGTTCGACCGTCGCTACCAAACTGATGCCTATAATATCACGCGTGCCGGTTGTGCAATCGTATAGTCGGGGGAAACCCCCCTGGTCCACTTTCATCCTCGCGGTGCCTACACCGCCGAGCATCGACGCAAGGGGACTGCCTCATCTGATATCTTGTATCAATGCTTCCCCGTAGGGCGCGAACAAGGTAGGTCATAGAAGCATGTATCCATTCCCCAGCTATGCGCCCTGAGTGACCGCCGTAGCCCAGCAGGGAGGCACTTGTAGTAAGATTGATTTTGGGACGCCCAATCACCGATTAGCGTGCTCTCCGGGGGCAGCGCCGTAAGCCGAATCACTGCGGCGGTACGTTATGCAACCGCAAACTTCCATCTTCCGACTTCGCGATCACCCGAAGTCTGCCTAGGAAGGGAGAGGGCGCGAATCGGTTCGACTTTGCAACGCCGTGGCCATGGTAACGTAGCCCTGGTGTGGTCGGC
GCCCTAACAAGGAGCAATACCGCGTCCGAATTGCGATGTCGTTATCGAACGTTTCCGTCCGGTCGTTAACTGCTTCACATATACCTAAAACGCCGTTATTCGGGCTCATCAACGTCACAGCTTCATGACGCCTACACTAGTCGGAAATTTGCCCGACCGTCGCCACCTAACTGATGCCTATAACATCACGCGTGCCGGTTGTGCAATCGTATAGCCGGGGGGAACCCCCCTGGTCCACCTTCATCACCAAAGGACCTACGCCGTCGGACATTGACTCAAGCAGACTGCCTCATCTGATGTCTTGTATCAATGCTTGCCCGTAGGGCGCGAACCAGGTAGTCAATAAAGGCATGTAGTCCTTCCCCAGCTGTGCACCATGAGTGACTGCCATAGCCCAGCAGGGAAGCACTTGTAGTAAAACAATTTTCGGGTCGCGCAGTCGCCGGTTGGCGCGCCAGCTGTAGGCAGGCCCGTGTTCCTAAGCACTCCGGCTGTACACTATGTAACCGCGAACTCTCTTCTTTAGGGCCCGCGCTCGTCCGAAGGCTGCTTAGGAGGATGAGGGGCGCAAGTCGCTTTGGCGCGCCAACGTCGCGGCCATGGTAACGTAGCCCTGGTGTGGTCGGC
CTCCTAACGAGGAGTAGTACCGCGTCCGAATTACGATGGCGTTACCGAAAGTTTCCGGTCAGTCGTTCACTTCTTCATACATGTCTAGCAGGCCGTCCTTTGCGCTCACCAACGTCACAGGTTTACGACGCGTACGTTAGTCGGAAACTTGCTCGACCGTCGCTACCAAATTAGCACCTGCGACATCGCCTGTGGCGGTTGTGCGATCGTCTGGTCGGGGGAAACCCCCTTGGCCCACTTTCATCCTCACGGTGCCGACACTGTTGGGCACCGAAGCAAGGGGACTGCCTCATCTGATATCTTGTATCAATGTTTCCCCGTAGGGCCCGGATAAGGTAGGCAATAGTAGCATGTATCCCTTCCCCAGCTGTGCACCCTGAGTGACTGCCATAGCCCAGCAAGGAGGCACTTGTGGTAAAGCTGATCATGGGACACCGAATGACCGGTTAGCGCGCCAGCTGTAGACAGCGCCGTAATCCTGATCACTGCGGCTGTGTGTTATGCCACCGCACGCCCTTTTCTTTAGGGCCCGCGCTCGTTCGAAGGCTGCTTAGGAGGATGAGGGGCGTAAGTCGGTTTGGCGCGCCAACGTCGTAGCTATGACAATGTAGCCCTGAAGTAACTAGC
GTCCTAACGAGGAGTAGTACCGCGTCCGAATTACGATGGCGTTACCGAAAGTTTCCGGTCGGTCGTTAACTTTTTCATACATGTCTAGCAGGCCGTCCTTTGCGCTCACCAACGTCACAGGTTTACGACGCGTACGTTAGTCGGAAATTTGCTCGACCGTCGCTACCAGATTGATGCCAATAACATCACGCGTGGCGGTTGTGAAATTGTATGGCCGGCGGGAACCCCCCTGGCCCACCTTCATCCCCAAGGGGCCGACACCGTTGGGCACCGAAGCAAGGGGACTGCCTCATCTGATATCTTGTATCAATGTTTCCCCGTAGGGCCCGAACAAGGTAGTTCATAGAGGCATGTATTCCTTCCCCAGCTGTGCACCCTGATTGACTGCCGAAGTGCAGCAAGGAGATGCTCGTGGAAAAATTGATTTTGGTACGCCCAATCACCGGTTGGCGCGTCAGTTGTAGGCAGGCCCGTGTTCCTAATTGTTGAGGCTGTATGTTGTTCAGCCGCAAATTCTCTTCTTCCGGCCCTGCGCTCACCCGAAGTCTGCCTAGGGACGTGAGGGGCGCAAGTCGCTTTGGCGCGCCAACGTTGCGGCCATGGTAACGTAGCCCTGGTGTAACTAGC
GCTCTAACGAGGGGCTATATTACGCTCGAACTGCGGTATCTTTACGGAACGCCGTAATCCGCTTGTTAACCGCCTCACATATGCCTCACACGGTGCTCTTCGGGCTCACCAGCACCACATGTCCGTGTCGCCTACACCAGCCGGTTATTCCCCCGATCGCCGCTACCAAACTGATGCCTATAATATCACGCGTGCCGGTTGTGCAATCGTATAGCCAGGGGGAACCCCCCTGGTCCACCTTCATGCCCAAGGGGCCGACACTGTTGGGCACCGACTCAAGGAGACTGCCTCATCTGATATCTTGTATCAATGCTTCCCCGTAGGGCCCGAACAAGGTAGTTCATAGAGGCATGTATTCCTTCCCCAGCTGTGCACCCTGATTGACTGCCGAAGTGCAGCAAGGAGATACTCGTGGAAAAATTGATTTTGGGACGCCCAATCACCGATTAGCGTGCTCTCCGGGGGCAGCGCCGTAAGCCGAATCATCGAGGCTGTACGTAATGCAACCGCGAACTCTCTTCTTCCGGCCCTGCGCTCACCCGAAGTCTGCCTAGGGACGTGAGGGGCGCAAGTCGCTTTGGCGCGCCAACGTCGCGGCCATGGTAACGTAGCCCTGGTGTAACTAGC
GCCCTAACAAGGAGCAATACCGCGTCCGAATTGCGATGTCGTTATCGAACGTTTCCGTCCGGTCGTTAACTGCTTCACATATGCCTAAAACGCTGTTATTCGGGCTCATCAACGTCATAGCTTCATGACGCCTACACTAGTCGGAAATTTGCCCGACCGTCGCTACCAAACTGATGCCTATAACATCACGCGTGCCGGTTGTGCAATCGTACAGCCGGGGGGAACCCCTCTGGTCCACCTTCATCACCAAAGGACCTACGCCGTCGGACATTGACGCAAGGGGACTGCCTCATCTGACATCTTGTATCAATGTTTCCCCGTAGGACCCGAACCAGGTAGTCAATGGAAGCCTGTATCCCCCCCCCAACTGTGTACTCTGAGTGACCGCCGTAGCGCAGCAAGGAGATACCCGTGCAGAAACAATTTTCGGGTCGCGCAGCCGCCGGTTGGCGCGCCAGCTGTAGGCGGGCCTGTGATCTGAGTTACTGCGGCTGCATGTTATGCAACCGCAAACTTCCATCTTCCGGCTCCGAGCTTGTCCGAAGTTTGCCCAGAAGGGGAGAGGGCGCGAGTTAGTTCGACTTTGCAACGTCGTGGCTGAGATAACGTAGCCCTGGAGTGGTCAGC
GCCCTAACAAGGAGCAATACCGCGTCCGAATTGCGATGTCGTTATCGAACGTTTCCGTCCGGTCGTTAACTGCTTCACATATACCTAAAACGCCGTTATTCGGGCTCATCAACGTCACAGCTTCATGACGCCTACACTAGTCGGAAATTTGCCCGACCGTCGCCACCAAACTGATGCCTATGACATCGCGCGTGGCGGTTGTGCGTGCTTATGGCCGGGGAGAACCCCCCTGGCCCACCTTCTTCCCCAAGGGGCCTACACCGCCGAGCATCGACGCAAGGGAACTGCCTCATCTGATATCTTGTATCAATTCTTCCCCGTAGGGCGCGAACCAGGTAGGCAATAGTAGCATGTATCCCTTCCCCAGCCGTGCACCCTGAGTGACTGCCATAGCCCAGCAAGGAGGCACTTGTGGTAAGATTGATTTTGGGACGCCCAATCACCGATTAGCGTGCTCTCCGGGGGCAGCGCCGTAAGCCGAATCATTGCGGCTGTACACTATGTAACCGCGAACTCTCTTCTTTAGGGCCCGCGCTCGTCCGAAGGCTGCTTAGGGAGGTGAGGGGCGCGAGTTAGTTCGACTTTGCAACGTCGTGGCTGAGATAACGTAGCCCTGGAGTGGCCAGC
GCCCTAACGAGGGGCAATATCACGTCCGAACTGCGATGTCTTTACGGAACGCCGTAGTCCGCTTGTTAACTGCTTCACATATGCCTCACACGGCGCTATTCGGGCTCACCAACACCACAGGTTCGTGACGCCTACACCAGTCGGTTATTTCCCCGATCGTCGCTACCTGATTGATGCCAATAACGTCACGCGTGGCGGTTGTGAAATTGTATGGCCGGCGGGAACCCCCCTGGCCCACCTTCATCCCCAAGGGGCCGACACCGTTGGGCACCGACTCAAGGAGACTGCCTCATCTGATATCTTGTATCAATGCTTCCCCGTAGGGCGCGAACCAGGTAGTCAATAGTAGCATGTATCCCTTCCCCAGCCGTGCACCCTGAGTGACTGCCATAGCCCAGCAAGGAGGCACTTGTGGTAAGATTGATTTTGGGACGCCCAATCACCGATTAGCGTGCTCTCCGGGGGCAGCGCCGTAAGCCGAATCATTGAGGCTGTATGTTATGCAACCGCAAACTCCCTTCTTCAGGCCCCGCGCTCGTCCGAAGGCTGCTTAGGAGGATGAGGGGCGCGAGTTAGTTCGACTTTGCAACGTCGTGGCTGAGGTGACACAGCCCTAGAGTGGTCAGC
GCTCTAACGAGGGGCTATATTACGCTCGAACTGCGGTATCTTTACGGAACGCCGTAATCCGCTTGTTAACCGCCTCACATATGCCTCACACGGCGCTATTCGGGCTCACCAGCACCGCATGTCCGTGTCGCCTACACCAGCCGGTTATTCCCCCGATCGCCGCTGCTAAACTGATGCCTATGACATCGCGCGTGGCGGTTGTGCGTGCTTATGGCCGGGGAGAACCCCCCTGGCCCACCTTCTTCCCCAAGGGGCCTACACCGCCGAGCATCGACGCAAGGGGACTGCCTCATCTGATATCTTGTATCAATGTTTCCCCGTAGGGCCCAGATAAGGTAGGCAATAGTAGCATGTATCCATTCTCCAGCTGTGCATCCAGAGTGACCGCTGTAGCGCAGCAAAGAGATATTCGTGGAAAGATTGATTTTGGGACGCCCAATCACCGATTAGCGTGCTCTCCGGGGGCAGCGCCGTAAGCCGAATCACTGAGGTTGTGTGTTATGCCACCGCACGCCCTTTTCTTTAGGGCCCGCTCTCGTTCGAAGGCTGCTTAGGAGGATGAGGGACGCGGGCCGGATTAGAGCTGCAATCTTGTAGCTATGACAACGTAGCCCCGAAGTAACTAGC
GCCCTAACGAGGGGCAATATCGCATCTGAACTGCGATGTCTTTACGGAACGCCTTAGTCCGCTTGTTAACTGCTTCACATATGCCTCACACGGCGCCCTTTGGGTTCACCGACGTCACAGGCTTACGACGCCTACACTAGTCAAAAATTTGCTCGACGGCGCCCACCAAATTGATGCTAATAACATCACGCGTGGCGGTTGTGAAATTGTATGGCCGGCGGGAACCCCCCTGGCCCACCTTCATCCCCAAGGGGCCTAAACCGTCGGGCATCGGCGCAAGGGGACTGCCTCATCTGATATCTTGTATCAATGTTTCCCCGCAGGACCCAAACAAGGTAGTCAATAGAAGCCTGTATCCCTTCCCCGGCTGTGCGCCCAGGGGGACCGCCGTAGCGCAGCAAGGAGATACCCGTGCAGAAACAATTTTCGGGACGCCCGGTCGCCGGGGGGTGCCCTCTCCGGGGGCACCGCCTTAATCCTAATTATCGCGGCTGCATGTTATGCAACCGCAAACTTCCATCTTCCGGCTCCGAGCTTGTCCGAAGTTTGCCCAGGAGGGGAGAGGGCGCGAGTTAGTCCGACTTTGCAACGTCGTGGCTGAGATAACGTAGCCCTGGAGTGGCCAGC
GCTCTAACGAGGGGCTATATTACGCTCGAACTGCGGTATCTTTACGGAACGCCGTAATCCGCTTGTTAACCGCCTCACATATGCCTCACACGGCGCTATTCGGGCTCACCAGCACCACATGTCCGTGTCGCCTACACCAGCCGGTTATTCCCCCGATCGCCGCTACCAAATTGATGCCAATAACATCACGCGTGGCGGTTGTGAAATTGTATGGCCGGCGGGAACCCCCCTGGCCCACCTTCATCCCCAAGGGGCCTAAACCGTCGGGCATCGGCGCAAGGGGACTGCCTCATCTGATATCTTGTATCAATGTTTCCCCGCAGGACCCGAACAAGGTAGTCAATAGAAGCCTGTATCCCTTCCCCGGCTGTGCGCCCAGAGGGACCGCCGTAGCGCAGCAAGGAGATACCCGTGCAGAAACAATTTTCGGGACGCCCGGTCGCCGGGGGGTGCCCTCTCCGGGGGCACCGCCTTAATCCTAATTATTGCGGCTGCATGTTATGCAACCGCAAACTTCCATCTTCCGGCTCCGAGCTTGTCCGAAGTTTGCCCAGGAGGGGAGAGGGCGCGAGTTAGTTCGACTTTGCAACGTCGTGGCTGAGGTGACACAGCCCTAGAGTGGTCAGC
GCTCTAACGAGGGGCTATATTACGCCCGAACTGCGGTATCTTTACGGAACGCCGTAATCCGCTTGTTAACCGCCTCACATATGCCTCACACGGCGCTCTTCGGGCTCACCAGCACCACATGTCCGTGTCGCCTACACCAGCCGGTTATTCCCCCGATCGCCGCTACCAGATTGATGCCAATAACATCACGCGTGGCGGTTGTGAAATTGTATGGCCGGCGGGAACCCCCCTGGCCCACCTTCATCCCCAAGGGGCCTAAACCGTCGGGTATCGACTCAAGGAGACTGCCTCATCTGATATCTTGTATCAATGCTTCCCCGTAGAGCCCGAGCAAGGTAGGTCATAGAAGCATGTATCCATTCCCCAGCTATGCGCCCTGAGTGACCGCCGTAGCCCAGCAGGGAGGCACTTGTAGTAAAATTGATTTTGGGACGCCCAATCACCGATTAGCGTGCTCTCCGGGGGCAGCGCCGTAAGCCGAATCATTGAGGCTGTGTGTTATGCCACCGCACGCCCTTTTCTTTAGGGCCCGCTCTCGTTCGAAGGCTGCTTAGGAGGATGAGGGACGCGGGCCGGACTAGAGCTGCAATCTTGTAGCTATGGTAACGTATCCCTGGTGTAACTAGC
GTCCTAACGAGGAGTAGTACCGCGTCCGAATTACGATGGCGTTACCGAAAGTTTCCGGTCGGTCGTTAACTTCTTCATACATGTCTAGCAGGCCGTCCTTTGCGCTCACCAACGTCACAGGTTTACGACGCGTACGTTAGTCGGAAATTTGTTCGACCGTCGCTACCAAATTAGCACCTGCGACATCGCCTGTGGCGGTTGTGCGATCGTCTGGTCGGGGGAAACCCCCTTGGCCCGCCCAAATCACCAAAGGACCTACACCGCCGAGCATCGAAGCAAGGGGACCGCTTCACCTTATATCTCGTATCAGTGCTTCGCTGTAGGGCGCGAACAAGGTAGTCAATAGAGGCATGTATCCCTTCCCCAGCTGTGCACCCTGAGTGACTGCCATAGCGCAACGAGGAGATACTCGTGGAAAGATAGATTTTGGGACGCCCAATCACCGATTAGCGTGCTCTCCGGGGGCAGCGCCGTAAGCCGAATCGCTGCGGCTGTATGTTGTTCAGCCGCAAATTCTCTTCTTCCGGCCCTGCGCTCACCCGAAGTCTGCCTAGGGACGTGAGGGACGCGGGCCGGACTAGAGCTGCAATCTTGTAGCTATGACAATGTAGCCCTGAAGTAACTAGC
GCCCTAACAAGGAGCAATACCGCGTCCGAATTGCGATGTCGTTATCGAACGTTTCCGTCCGGTCGTTAACTGCTTCACATATGCCTAAAACGCCGTTATTCGGGCTCATCAACGTCACAGCTTCATGACGCCTACACTAGTCGGAAATTTGCCCGACCGTCGCTACCAAATTAGCGCCTACGACATCGCCCGTTGCGGTTGTGCAATCGTATGGCCGGGGGGAGCCTCCCTGGCCCACCTTCATCCCCAAAGGGCTTACACCGCCGAGCATCGACGCAAGGGGACTGCCTCATCTGATATCTTGTATCAATGTTTCCCCGTAGGGCCCGGATAAGGTAGGCAATAGAGGCATGTATTCCTTCCCCAGCTGTGCACCCTGAGTGACCGCCGTAGCGCAGCAAGGAGATACTCGTGGAAAGATTGATTTTGGGACGCCCAATCACCGGTTAGCGCGCTCTCCGGGGGCAGCGCCGTAAGCCGAATTATCGAGGCTGTACGTAATGCAACCGCGAACTCTCTTCTTCCGGCTTCGCGATCACCCGAGGTCTGCCTAGGAGGGGAGAGAGCGCGAATCGGTTCGACTTTGCAACGCCGTGGCCATGATGATACATCCCTAGAGTGGTCGAC
GCTCTAACGAGGGGCTATATTACGCTCGAACTGCGGTATCTTTACGGAACGCCGTAATCCGCTTGTTAACCGCCTCACATATGCCTCACACGGCGCTATTCGGGCTCACCAGCACCACATGTCCGTGTCGCCTACACCAGCCGGTTATTCCCCCGATCGCCGCTACCAGATTGGCGCCTACGACATCGCCCGTTGCGGTTGTGCAATCGTATGGCCGGGGGGAGCCTCCCTGGCCCACCTTCATCACCAAAGGACCGAAACCGTCGGGCATCGGCGCAAGGGGACTGCCTCATCTGATATCTTGTATCAATGTTTCCCCGCAGGACCCGAACCAGGTAGTCAATGGAAGCCTGTATCCCCCCCCCAGCTGTGTACTCTGAGTGACCGCCGTAGCGCAGCAAGGAGATACCCGTGCAGAAACAATTTTCGGGTTGCGCAGCCGCCGGTTGGCGCGCCAGCTGTAGGCAGGCCCGTGTTCCTAAGTACTGAGGCTGTATGTTGTTCAGCCGCAAATTCTCTTCTTCCGGCCCTGCGCTCACCCGAAGTCTGCCTAGGGACGTGAGGGGCGCAAGTCGCTTTGGCGCGCCAACGTTGCGGCCATGGTAACGTAGCCCTGGTGTAACTAGC
GCCCTAACAAGAAGCAATACCGCGTCCGAATTGCGATGTCGTTATCGAACGTTTCCGTCCGGTCGTTAACTGCTTCACATATGCCTAAAACGCCGTTATTCGGGCTCATCAACGTCACATCTTCATAACGCCTACACTAGTCGGAAATTTGCCCGACCGCCGCTACCAGATTGATGCCAATAACATCACGCGTGGCGGTTGTGAAATTGTATGGCCGGCGGGAACCCCCCTGGCCCACCTTCATCCCCAAGGGGCCTAAACCGTCGGGCATCGGCGCAAGGGGACTGCCTCATCTGATATCTTGTATCAATGTTTCCCCGCAGGACCCGAACAAGGTAGTCAATAGAAGCCTGTATCCCTTCCCCGGCTGTGCGCCCAGAGGGACCGCCGTAGCGCAGCAAGGAGATACCCGTGCAGAAACAATTTTCGGGACGCCCGGTCGCCGGGGGGTGCCCTCTCCGGGGGCACCGCCTTAATCCTAATTATTGCGGCTGCATGTTATGCAACCGCAAACTTCCATCTTCCGGCTCCGAGCTTGTCCGAAGTTTGCCCAGGAGGGGAGAGGGCGCGAGTTAGTTCGACTTTGCAACGTCGTGGCTGAGATAACGTAGCCCTGGAGTGGTCGGC
GCTCTAACGAGGGGCTATATTACGCTCGAACTGCGGTATCTTTACGGAACGCCGTAATCCGCTTGTTAACCGCCTCACATATGCCTCACACGGCGCTCTTCGGGCTCACCAGCACCACATGTCCGTGTCGCCTACACCAGCCGGTTATTCCCCCGATCGCCGCTACCAAATTGATGCCAATAACATCACGCGTGGCGGTTGTGAAATTGTATGGCCGGCGGGAACCCCCCTGGCCCACCTTCATCCCCAAGGGGCCTAAACCATCGGGCATCGGCGCAAGGGGACTGCCTCATCTGATATCTTGTATCAATGTTTCCCCGCAGGACCCGAACAAGGTAGTCAATAGAAGCCTGTATCCCTTCCCCGGCTGTGCGCCCAGAGGGACCGCCGTAGCGCAGCAAGGAGATACCCGTGCAGAAACAATTTTCGGGACGCCCGGTCGCCGGGGGGTGCCCTCTCCGGGGGCACCGCCTTAATCCTAATTATTGCAGCGGTACGTAAGGCAACCGTGAACTCTCTCCTGTAGGGCTCTCGCTCATCCGGAGTTTGCCTACGGGGATGAGGGGCTCGAGTCGGTTTGGCGCGCTATCGTCGTGGCCATGATAACGTAGCCTTAGAGTAACTAGT
GCCCTAACAAGGAGCAATACCGCGTCCGAATTGCGATGTCGTTATCGAACGTTTCCGTCCGGTCGTTAACTGCTTCACATATACCTAAAACGCCGTTATTCGGGCTCATCAACGTCACAGCTTCATGACGCCTACACTAGTCGGAAATTTGCCCGACCGTCGCCACCTAACTGATGCTTATGACATCGCGCGTGGCGGTTGTGCGTGCTTATGGCCGGGGAGAACCCCCCTGGCCCACCTTCTTCCCCAAGGGGCCTACACCGCCGGGCATCGACGCAAGGGGACTGCCTCATCTGATATCTTGTATCAATGCTTCCCCGTAGGGCGCGAACAAGGTAGGCAATAAAGGCATGTAGTCCTTCCCCAGCTGTGCACCAAGAGTGACTGCCATAGCCCAGCAGGGAGGCACTTGTAGTAAAACAATTTTCAAGTCGCGCAGTCGCTGGTTGGTGCGCCAGCTGTAGGCAGGCCCGTGATCTGAGTTATCGCAGCGGTACGTAATGCAACCGTGAACTCTCTTCTTCCGGCTTCGCGATCACCCGAGGTCTGCCTAGGAGGGGAGAGGGCGTAAGTCGGTTTGGCGCGCCAACGCCGTGGCCATGGTGACACAGCCTTAGAGTGGTCAGC
GTCCTAACGAGGAGTAGTACCGCGTCCGAATTACGATGGCGTTACCGAAAGTTTCCGGTCGGTCGTTAACTTCTTCATGCATGTCTAGCAGGCCGTCCTTTGCGCTCACCAATGTCACAGGTTTACGACGCGTACGTTAGTCGGAAATTTGCTCGACCGCCGCTACCAAATTAGCACCTGCGACATCGCCTGTGGCGGTTGTGCGATCGTCTGGTCGGGGGAAACCCCCTTGGCCCGCCCAAATCACCAAAGGACCTACACCGCCGAGCATCGACTCAAGGAGACTGCCTCATCTGATATCTTGTATCAATGCTTCGCCATAGGGTCCGAACCAGATAGTCAATAAAGGCATGTAGTCCTTCTCCAGCTGTGCACCCAGGGTGACCGCTGTAGCGCAGCAAAGAGATATTCGTGGAAAGGCTGATCATGGGACACCGAATGACCGGTTAGCGCGCCAGCTGTAGACAGCGCCGTAATCCTGATCATCGCAGCGGTACGTAAGGCAACCGTGAACTCTCTCCTGTAGGGCTCGCGCTCATCCGGAGTTTGCCTACGGGGATGAGGGGCTCGAGTCGGTTTGGCGCGCTATCGTCGTGGCCATGATAACGTAGCCTTAGAGTAACTAGT
GTCCTAACGAGGAGTAGTACCGCGTCCGACTTACGATGGCGTTACCGAGAGTTTCCGGTCGGTCGTTAACTTCTTCATACATGTCTAGCAGGCCGTCCTTTGGGTTCACCGACGTCACAGGCTTACGACGCCTACACTAGTCGAAAATTTGCTCGACGGCGCCCACCTAACTGATGCCTATAACATCGACCGTGGCGGCTGTGCAAGCGTATGGCTGGGGGGAACCCCCCTAGCCCACCTTCATCCCCAAGGGGGCTACACCGCCGAGCATCGACTCAAGGGGATCGCCTCACCTTATATCTTGTATCAGTGCATCGCCGTAGAGCCCGAGCAAGGTAGGTCATAGAAGCATGTATCCATTCCCCAGCTATGCACCCTGAGTGACCGCCGTAGTGCAGCAAGGAGATACTCGTGGAAAGACAATTTTCGGGTCGCGCAGCCGCCGGTTGGCGCGCCAGCTGTAGGCAGGCCCGTGTTCCTAAGCATTCCGGCTGTACACTATGTAACCGCGAACTCTCTTCTTTAGGGCCCGCGCTCGTCCGAAGGCTGCTTAGGAGGATGAGGGGCGTAAGTCGGTTTGGCGCGCCAACGTCGCGGTCATAATAACGTAGCCCTGAAGTAACTAGC
GTCCTAACGAGGAGTAGTACCGCGTCCGAATTACGATGGCGTTACCGAAAGTTTCCGGTCGGTCGTTAACTTCTTCATGCATGTCTAGCAGGCCGTCATTTGCGCTCACCAATGTCACAGGTTTACGACGCGTACGTTAGTCGGAAATTTGCTCGACCGTCGCTACCAAATTAGCACCTGCGACATCGCCTGTGGCGGTTGTGCGATCGTCTGGTCGGGGGAAACCCCCTTGGCCCGCCCACATCACCAAAGGACCTACACCGCCGAGCATCGACGCAAGGAGACTGCCTCATCTGATATCTTGTATCAATGCTTCGCCATAGGGTCCGAACCAGATAGTCAATAAAGGCATGTAGTCCTTCTCCAGCTGTGCACCCAGGGTGACCGCTGTAGCGCAGCAAAGAGATATTCGTGGAAAGGCTGATCATGGGACACCGAATGACCGGTTAGCGCGCCAGCTGTAGACAGCGCCGTAATCCTGATCACTGCGGCTGTACACTATGTAACCGCGAACTCTCTTCTTTAGGGCCCGCGCTCGTCCGAAGGCTGCTTAGGAGGATGAGGGGCGCAAGTCGCTTTGGCGCGCCAACGTCGCGGCCATGGTAACGTAGCCCTGGTGTAACTAGC
GCCCTAACGAGGGGCAATATCGCATCCGAACTGCGATGTCTTTACGGAACGCCTTAGTCCGCTTGTTAACTGCTTCACATATGCCTAACACGGCGCTATTCGGGCTCACCAACGCCACAGGTTCATGACGCCTACACCAGTCGGTAATTTCCCCGACGGCGCCCACCTAACTGATGCCTATAACATCACGCGTGCCGGTTGTGCAATCGTATAGCCGGGGGGAACCCCTCTGGTCCACCTTAATCACCAAAGGACCTACACCGCCGAGCATCGACGCAAGGGAACTGCCTCATCTGATATCTTGTATCAATTCTTCCCCGTAGGGCGCGAACCAGGTAGGCAATAGTAGCATGTATCCCTTCCCCAGCCGTGCACCCTGAGTGACTGCCATAGCCCAGCAAGGAGGCACTTGTGGTAAGATTGATTTTGGGACGCCCAATCACCGATTAGCGTGCTCTCCGGGGGCAGCGCCGTAAGCCGAATCATTGAGGCTGTATGTTATGCAACCGCAAACTCCCTTCTTCAGGCCCCGCGCTCGTCCGAAGGCTGCTTAGGAGGATGAGGGGCGCGAGTTAGTTCGACTTTGCAACGTCGTGGCTGAGGTGACACAGCCCTAGAGTGGTCAGC
GTCCTAACGGGGAGTAGTACCGCGTCCGAATTACGATGGCGTTACCGAAAGTTTCCGGTCGGTCGTTAACTTCTTCATACATGTTTAGCAGGCCGTCATTTGCGCTCACCAACGTCACAGGTTTACGACGTGTACGTTAGTTGGAAATTTGTTCGACCGCCGCTACCAAATTGGCACCTGCGACATCGCCTGTGGCGGTTGTGCGATCGCCTGATCGGGGGAAACCCCCTTGGCCCGCCCAAATCCCCAAGGGGCCGACACTGTTGGGCACCGACGCAAGCGGACCGCCTCACCTTGTATCTCGTATCAGTTCTTCGCTGTAGGGCGCGAATAAGGTAGGCAATAGTAGCATGTATCCATTCTCCAGCTGTTCACCCAGGGTGACCGCTGTAGCGCAGCAAGGAGATACCCGTGCAGAAACAATTTTCGGGACGCCCGGTCGCCGGGGGGTGCCCTCTCCGGGGGCACCGCCTTAATCCTAATTGTTGCGGCTGTACGTTATGCAACCGCAAACTTCCATCTGTAGGGCTCGCGCTCACCCGAAGTCTGCCTAGGAAGGGAAGGGGCGCGAGTCGGTCTAGAGCTGCAACGTCGTGGCTATGGTGACACGGCCCTAGAGTAACTAGC
GTCCTAACGAGGAGTAGTACCGCGTCCGAATTACGATGGCGTTACCGAAAGTTTCCGGTCGGTCGTTAACTTCTTCATACATGTTTAGCAGGCCGTCCTTTGCGCTCACCAACGTCACAGGTTTACGACGTGTACGTTAGTCGGAAATTTGTTCGACCGTCGCTACCAAATTAGCACCTGCGACATCGCCTGTGGCGGTTATGCGATCGTCTGGTCGGGGGAAACCCCCTTGGTCCACCCAAATCACCAAAGGACCTACACCGCCGAGCATCGACTCAAGGGGACTGCCTCATCTGGCATCTTGTATCAATGTTTCCCCGTAGGGCCCGAACCAGGTAGGCAATGGAAGCCTGTATCCCCCCCCCAGCTGTGTACTCTGAGTGACCGCCGTAGCGCAGCAAGGAGATACCCGTGCAGAAACAATTTTCGGGTCGCGCAGCCGCCGGTTGGCGCGCCAGCTGTAGGCGGGCCTGTGATCTGAGTTATCGCGGCTGTGTGTTATGCCACCGCACGCCCTTTTCTTTAGGGCCTGCTCTCGTTCGAAGGCTGCTTAGGAGGATGAGGGGCGTAAGTCGGTTTGGCGCGCCAACGTCGCGGTCATAATAACGTAGCCCTGAAGTAACTAGC
GCTCTAACGAGGGGCTATATTACGCTCGAACTGCGGTATCTTTACGGAACGCCGTAATCCGCTTGTTAACCGCCTCACATATGCCTCACACGGCGCTATTCGGGCTCACCAGCACCACATGTCCGTGTCGCCTACACCAGCCGGTTATTCCCCCGATCGCCGCTACCAAATTGATGCCAATAACATCACGCGTGGCGGTTGTGAAATTGTATGGCCGGCGGGAACCCCCCTGGCCCACCTTCATCCCCAAGGGGCCTAAACCGTCGGGCATCGGCGCAAGGGGACTGCCTCATCTGATATCTTGTATCAATGTTTCCCCGCAGGACCCGAACAAGGTAGTCAATAGAAGCCTGTATCCCTTCCCCGGCTGTGCGCCCAGAGGGACCGCCGTAGCGCAGCAAGGAGATACTTGTGGTAAGATTGATTTTGGGACGCCCAATCACCGATTAGCGTGCTCTCCGGGGGCAGCGCCGTAAGCCGAATCACTGCGGCTGTACACTATGTAACCGCGAACTCTCTTCTTTAGGGCCCGCGCTCGTCCGAAGGCTGCTTAGGGAGGTGAGGGGCGCGAGTTAGTTCGACTTTGCAACGTCGTGGCTGAGATAACGTAGCCCTGGAGTGGCCAGC
GCCCTAACGAGGAGCAATACCGCGTCCGAATTGCGATGTCGTTACCGAACGTTTCCGTCCGGTCGTTAACTGCTTCACATAAGCCTAACACGCCGTTATTCGGGCTCATCAACGTCACAGGTTCATGACGCCTGCACTAGTCGGAAATTTGCCCGACCGTCGCTACCAGATTGATGCCAATAACATCACGCGTGGCGGTTGTGAAATTGTATGGCCGGCGGGAACCCCCCTGGCCCACCTTCATCCCCAAGGGGCCTACGCCGTCGGGCATCGACGCAAGGGGACTGCCTCATCTGATATCTTGTATCAATGTTTCCCCGTAGGGCCCGGATAAGGTAGGCAATAGTAGCATGTATCCATTCTCCAGCTGTTCACCCAGGGTGACCGCTGTAGCGCAGCAAAGAGATATTCGTGGAAAGACAATTTTCAGGTCGCGCAGTCGTCGGTTGGCACGCCAGCTGTAGGCAGGCCCGTGTGTCGAATTGCTGCGGCTGTATGTTGTTCAGCCGCAAATTCTCTTCTTCCGGCCCCGCGATCACCCGAAGTCCGCCTAGGGAGGTGAGGGGCGCAAGTCGGTTTGGCGCTGCAATCTTGCGGCTATGATAACGTAGCCCTAGAGTGGTCAGC
GCTCTAACGAGGGGCTATATTACGCTCGAACTGCGGTATCTTTACGGAACGCCGTAATCCGCTTGTTAACCGCCTCACATATGCCTCACACGGTGCTCTTCGGGCTCACCAGCACCACATGTCCGTGTCGCCTACACCAGCCGGTTATTCCCCCGATCGCCGCTACCAAACTGATGCCTATGACATCGCCTGTGGCGGTTGTGCGATCGTCTGGTCGGGGGAAACCCCCTTGGCCCGCCCAAATCACCAAAGGACCTACACCGCCGAGCATCGACTCAAGGAGACTGCCTCATCTGATATCTTGTATCAATGCTTCGCCATAGGGTCCGAACCAGATAGTCAATAAAGGCATGTAGTCCTTCTCCAGCTGTGCACCCAGGGTGACCGCTGTAGCGCAGCAAAGAGATATTCGTGGAAAGGCTGATCATGGGACACCGAATGACCGGTTAGCGCGCCAGCTGTAGACAGCGCCGTAATCCTGATCATTGCAGCGGTACGTAAGGCAACCGTGAACTCTCTCCTGTAGGGCTCGCGCTCATCCGGAGTTTGCCTACGGGGATGAGGGGCTCGAGTCGGTTTGGCGCGCTATCGTCGTGGCCATGATAACGTAGCCTTAGAGTAACTAGT
GTCCTAACGAAGAGTAGTACCGCGTCCGAATTACGATGGCGTTACCGAAAGTTTCCGGTCGCTCGTTAACTTTTTCATACATGTCTAGCAGGCCGTCCTATGCGCTCACCAACGTCACAGGTTTACGACGCGTACGTTAGTCGGAAATTTGCTCGACCGTCGCTACCAGATTGATGCCAATAACATCACGCGTGGCGGTTGTGAAATTGTATGGCCGGCGGGAACCCCCCTGGCCCACCTTCATCCCCAAGGGGCCGACACCGTTGGGCACCGAAGCAAGGGGACTGCCTCATCTGATATCTTGTATCAATGTTTCCCCGTAGGGCCCGAACAAGGTAGTTCATAGAGGCATGTATTCCTTCCCCAGCTGTGCACCCTGATTGACTGCCGAAGTGCAGCAAGGAGATACTCGTGGAAAAATTGATTTTGGGACGCCCAATCACCGATTAGCGTGCTCTCCGGGGGCAGCGCCGTAAGCCGAATCATCGAGGCTGTACGTAATGCAACCGCGAACTCTCTTCTTCCGGCCCTTCGCTCACCCGAAGTCTGCCTAGGGACGTGAGGGGCGCAAGTCGCTTTGGCGCGCCAACGTCGCGGCCATGGTAACGTAGCCCTGGTGTAACTAGC
GCTCTAACGAGGGGCTATATTACGCTCGAACTGCGGTATCTTTACGGAACGCCGTAATCCGCTTGTTAACCGCCTCACATATGCCTCACACGGTGCTCTTCGGGCTCACCAGCACCACATGTCCGTGTCGCCTACACCAGCCGGTTATTCCCCCGATCGCCGCTACCAAACTGATGCCTATAATATCACGCGTGCCGGTTGTGCAATCGTATAGCCAGGGGGAACCCCCCTGGTCCACCTTCATGCCCAAGGGGCCTACACCGCCGAGCATCGAAGCAAGGGGACTGCCTCATCTGATATCTTGTATCAATGTTTCCCCGTAGGGCCCGGATAAGGTAGGCAATAGTAGCATGTATCCCTTCCCCAGCTGTGCACCCTGAGTGACTGCCATAGCCCAGCAAGGAGGCACTTGTGGTAAAACAATTTTCAAGTCGCGCAGTCGCTGGTTGGTGCGCCAGCTGTAGGCAGGCCCGTAATCCTAATTATCGCGGCTGTACACTATGTAACCGCGAACTCTCTTCTTTAGGGCCCGCGCTCGTCCGAAGGCTGCTTAGGAGGATGAGGGGTTCGAGTCGGTTTGGCGCGCTATCGTCGCGGCCATGATAACGTAGTCCTGAAGCAACTAGC
GCTCTAATGAGGGGCTATATTACGCTCGAACTGCGGTATCTTTACGGAACGCCGTAATCCGCTTGTTAACCGCCTCACATATGCCTCACACGGCGCTCTTCGGGCTCACCAGCACCACATGTCCGTGTCGCCTACACCAGCCGGTTATTCCCCCGATCGCCGCTACCAAATTGATGCCAATAACATCGCCTGTGGCGGTTGTGCGATCGTATGGTCGGGGGAAACCCCCCTGGCCCACCTTCATCCCCAAGGGGCCTACACCGTCGGGCATCGACGCAAGGGGACTGCCTCATCTGACATCTTGTATCAATGTTTCCCCGTAGGACCCGAACAAGGTAGTTCATAGAGGCATGTATTCCTTCCCCAGCTATGCACCCTGAGTGACCGCCGTTGCGCAACGAGGAGATACTCATGGAGAGACAATTTTCAGGTCGCGCAGTCGCCGGTTGGCGCGCCAGCTGTAGGCAGGCCCGTGATCTGAGTCACTGCGGCTGCACACTATGTAACCGCGAACTCTCTTCTTTAGGGCCCGCGCTCGTCCGAAGGCTGCTTAGGAGGATGAGGGACGCGGGCCGGACTAGAGCTGCAATCTTGTAGCTATGACAACGTAGCCCTGAAGTGGTCGAC
GCCCTAACGAGGGGCAATATCGCATCTGAACTGCGATGTCTTTACGGAACGCCTTAGTCCGCTTGTTACCTGCTTCACATATGCCTCACACGGCGCCCTTTGGGTTCACCGACGTCACAGGCTTACGACGCCTACACTAGTCGAAAATTTGCTCGACGGCGCCCACCTAACTGATGCCTATAATATCACGCGTGCCGGTTGTGCAATCGTATAGCCGGGGGGAACCCCTCTGGTCCACCTTCATCACCAAAGGACCTACGCCGTCGGACATTGACGCAAGGGGACTGCCTCATCTGATATCTTGTATCAATGCTTCCCCGTAGGGCGCGAACAAGGTAGGCAATAAAGGCATGTAGTCCTTCCCCAGCTGTGCACCAAGAGTGACTGCCATAGCCCAGCAGGGAGGCACTTGTAGTAAAACAATTTTCAAGTCGCGCAGTCGCTGGTTGGTGCGCCAGCTGTAGGCAGGCCCGTGATCTGAGTTGTTGAGGCTGTATGTTGTTCAGCCGCAAATTCTCTTCTTCCGGCCCTGCGCTCACCCGAAGTCTGCCTAGGGACGTGAGGGGCGCAAGTCGCTTTGGCGCGCCAACGTTGCGGCCATGGTAACGTAGCCCTGGTGTAACTAGC
GCTCTAACGAGGGGCTATATTACGCTCGAACTGCGGTATCTTTACGGAACGCCGTAATCCGCTTCTTAACCGCCTCACATATGCCTCACACGGTGCTCTTCGGGCTCACCAGCACCACATGTCCGTGTCGCCTACACCAGCCGGTTATTCCCCCGATCGCCGCTACCAAACTGATGCCTATAATATCACGCGTGCCGGTTGTGCAATCGTATAGCCAGGGGGAACCCCCCTGGTCCACCTTAATGCCCAAGGGGCCGACACTGTTGGGCACCGACTCAAGGAGACTGCCTCATCTGATATCTTGTATCAATGCTTCCCCGTAGGGCCCGAACAAGGTAGTTCATAGAGGCATGTATTCCTTCCCCAGCTGTGCACCCTGATTGACTGCCGAAGTGCAGCAAGGAGATGCTCGTGGAAAAATTGATTTTGGGACGCCCAATCACCGATTAGCGCGCTCTCCGGGGGCAGCGCCGTAAGCCGAATCATCGAGGCTGTACGTAATGCAACCGCGAACTCTCTTCTTCCGGCCCTGCGCTCACCCGAAGTCTGCCTAGGGACGTGAGGGGCGCAAGTCGCTTTGGCGCGCCAACGTCGCGGCCATGGTAACGTAGCCCTGGTGTAACTAGC
GCCCTAACGAGGGGCAATATCGCATCTGAACTGCGATGTCTTTACGGAACGCCTTAGTCCGCTTGTTACCTGCTTCACATATGCCTAACACGGCGCCCTTTGGGTTCACCGACGTCACAGGCTTACGACGCCTACACTAGTCGAAAATTTGCTCGACGGCGCCCACCTAACTGATGCCTATAACATCACGCGTGCCGGTTGTGCAATCGTATAGCCGGGGGGAACCCCTCTGGTCCACCTTCATCACCAAAGGACCTACGCCGTCGGACATTGACTCAAGGAGACTGCCTCATCTGATGTCTTGTATCAGTGCTTGCCCGTAGGGCGCGAACCAGGTAGTCAATAAAGGCATGTAGTCCTTCCCCAGCTGTGCACCATGAGTGACTGCCATAGCCCAGCAGGGAAGCACTTGTAGTAAAACAATTTTCGGGTCGCGCAGTCGCCGGTTGGCGCGCCAGCTGTAGGCAGGCCCGTGTTCCTAAGCATTCCGGCTGTACACTATGTAACCGCGAACTCTCTTCTTTAGGGCCCGCGCTCGTCCGAAGGCTGCTTAGGAGGATGAGGGGCGCAAGTCGCTTTGGCGCGCCAACGTCGCGGCCATGGTAACGTAGCCCTGGTGTGGTCGGC
GTCCTAACGGGGAGTAGTACCGCGTCCGAATTACGATGGCGTTACCGAAAGTTTCCGGTCGGTCGTTAACTTCTTCATACATGTTTAGCAGGCCGTCATTTGCGCTCACCAACGTCACAGGTTTACGACGTGTACGTTAGTTGGAAATTTGTTCGACCGTCGCTACCAAATTAGCACCTGCGACATCGCCTGTGGCGGTTGTGCGATCGCCTGATCGGGGGAAACCCCCTTGGCCCACCTTCATCCCCAAGGGGCCTACACCGCCGGGCATCGAAGCAAGGGGACCAGCAAGCCTTATGTCATTTAGCAGTTCTCCGCTGTAGGGCCCGGATAAGGTAGGCAATAGTAGCATGTATCCATTCTCCAGCTGTGCACCCAGGGTGACCGCTGTAGCCCAGCAGGGAGGCACTCGTGGAAAAACAATTTTCGGGTCGCGCAGTCGCCGGTTGGCGCGCCAGCTATAGGCAGGCCCGTGTTCCTAATTACTGAGGCTGTGTGTTATGCCACCGCACGCCCTTTTCTTTAGGGCCCGCTCTCGTTCGAAGGCTGCTTAGGAGGATGAGGGACGCGGGCCGGACTAGAGCTGCAATGTTGTAGCTATGACAACGTAGCCCCGAAGTAACTAGC
GCCCTAACGAGGGGCAATATCGCATCCGAACTGCGATGTCTTTACGAAACGTCTTAGTCCGCTTGTTAACTGCTTCACATATGCCTAACACGGCGCTCTTCGGGCTCATCAACGTCACAGGTTCATGACGCCTACACCAGTCGGTAATTTCCCCGATGGCCGCTACCAAACTGATGCCTATGACATCGCGCGTGGCGGTTGTGCGTGCTTATGGCCGGGGAGAACCCCCCTGGCCCACCTTCTTCCCCAAGGGGCCTACACCGCCGGGCATCGACGCAAGGGGACTGCCTCATCTGATATCTTGTATCAATGTTTCGCCATAGGGCCCGGATAAGGTAGGCAATAGAGGCATGTATTCCTTCCCCAGCTGTGCACCCTGAGTGCCCGTCGTAGCGCAGCAAGGAGATACTCGTGGAAAGACAATTTTCAAGTCGCGCAGTCGCTGGTTGGTGCGCCAGCTGTAGGCAGGCCCGTGATCTGAGTTGTTGAGGCTGTACGTAATGCAACCGCGAACTCTCTTCTTCCGGCTTCGCGATCACCCGAAGTCTGCCTAGGAAGGGAGAGGGCGCGAGTTGGTTCGACTTTGCAACGTCGCGGCCATGATAACGTAGCCTTAGAGTGGTCAGC
GCCCTAACGAGGGGCAATATCACGTCCGAACTGCGATGTCTTTACGGAACGCCGTAGTCCGCTTGTTAACTGCTTCACATATGCCTCACACGGCGCTATTCGGGCTCACCAACACCACATGTTCGTGACGCCTACACCAGTCGGTTATTTCCCCGGTCGTCGCTACCAGATTGATGCCAATAACATCACGCGTGGCGGTTGTGAAATTGTATGGCCGGCGGGAACCCCCCTGGCCCACCTTCATCCCCAAGGGGCCGACACCGTTGGGCACCGACTCAAGGAGACTGCCTCATCTGATATCTTGTATCAATGCTTCCCCGTAGGGCGCGAACCAGGTAGTCAATAGTAGCATGTATCCCTTCCCCAGCCGTGCACCCTGAGTGACTGCCATAGCCCAGCAAGGAGGCACTTGTGGAAAGATTGATTTTGGGACGCCCAATCACCGATTAGCGTGCTCTCCGGGGGCAGCGCCGTAAGCCGAATCATTGAGGCTGTATGTTATGCAACCGCAAACTCCCTTCTTCAGGCCCCGCGCTCGTCTGAAGGCTGCTTAGGAGGATGAGGGGCGCGAGTTAGTTCGACTTTGCAACGTCGTGGCTGAGGTGACACAGCCCTAGAGTGGTCAGC
GCCCTAACAAGGAGCAATACCGCGTCCGAATTGCGATGTCGTTATCGAACGTTTCCGTCCGGTCGTTAACTGCTTCACACATGCCTAGCAGGCCGTTATTCGCGCTCATCAACGTCACAGCTTCATGACGCCTACACTAGTCGGAAATTTGCCCGACCGTCGCCACCAAATTAGCGCCTGCGACATCGCCTGTGGCGGTTGTGCGATCGTATGGTCGGGGGAAACCCCCCTGGCCCACCTTCATCCCCAAGGGGCCTAAACCGTCGGGCATCGACGCAAGGGGACTGCCTCATCTTATATCTTGTATCCATGCTTCGCCGTAGGGCCCGAACAAGGTAGGCAATAGAAGCCTGTATCCCTTCCCCAGCTGTGCACCCTGAGTGACCGCCGTTGCGCAACGAGGAGATACTCGTGGAAAAACAATTTTCGGGTCGCGCAGTCGCCGGTTGGCGCGCCAGCTATAGGCAGGCCCGTGTTCCTAATTACTCAGGCTGTGTGTTATGCCACCGCACGCCCTTTTCTTTAGGGCCCGCTCTCGTTCGAAGGCTGCTTAGGAGGATGAGGGACGCGGGCCGGACTAGAGCTGCAATCTTGTAGCTATGACAATGTAGCCCTGAAGTAACTAGC
GCCCTAACGAGGGGCAATATCGCATCTGAACTGCGATGTCTTTACGGAACGCCTTAGTCCGCTTGTTACCTGCTTCACATATGCCTAACACGGCGCCATTTGGGTTCACCGACGTCACAGGCTTACGACGCCTACACTAGTCGAAAGTTTGCTCGACGGCGCCCACCTAACTGATGCCTATAACATCACGCGTGCCGGTTGTGCAATCGTATAGCCGGGGGGAACCCCTCTGGTCCACCTTCATCACCAAAGGACCTACGCCGTCGGACATTGAAGCAAGGGGACCGCTTCACCTTATATCTCGTATCAGTGCTTCGCTGTAGGGCGCGAACAAGGTAGTCAATAGAGGCATGTATCCCTTCCCCAGCTGTGCACCCTGATTGATCGCCGTAGCGCAGCAAGGAGATACCCGTGCAAAGACAATTTTCAAGTCGCGCAGTCGCTGGTTGGTGCGCCAGCTGTAGGCAGGCCCGTGATCTGAGTTATTGCGGCTGTACACTATGTAACCGCGAACTCTCTTCTTTAGGGCCCGCGCTCGTCCGAAAGCTGCTTAGGAGGATGAGGGGCTCGAGTCGGTTTGGCGCGCTATCGTCGCGGCCATGGTGACACAGCCCTAGAGTAGTCAGC
GCCCTAACAAGGAGCAATACCGCGTCCGAATTGCGATGTCGTTATCGAACGTTTCCGTCCGGTCGTTAACTGCTTCACATATACCTAAAACGCCGTTCTTCGGGCTCATCAACGTCACAGCTTCATGACGCCTACACTAGTCGGAAATTTGCCCGACCGTCGCCACCTAACTGATGCCTATGACATCGCGCGTGGCGGTTGTGCGTGCTTATGGCCGGGGAGAACCCCCCTGGCCCACCTTCTTCCCCAAGGGGCCTACACCGCCGGGCATCGACGCAAGGGGACTGCCTCATCTGATATCTTGTATCAATGTTTCCCTGTAGGACCCGAACCAGGTAGGCAATAGAAGCCTGTGTCCCTTCTCCAGCTGTGCACCCTGATTGACCGCCGTAGCGCAGCAAGGAGATACTTGTGGAAAGATTGATTTTGGTACGCCCAATCACCGGTTGGCGCGCCAGTTGTAGGCAGGCCCGTGTTCCTAATCACTGCGGCTGTATGTTGTTCAGCCGCAAATTCTCTTCTTCCGGCCCTGCGCTCACCCGAAGTCTGCCTAGGGACGTGAGGGACGCGGGCCGGACTAGAGCTGCAATCTTGTAGCTATGACAATGTAGCCCTGAAGTAACTAGC
GCTCTAACGAGGGGCTATATTACGCTCGAACTGCGGTATCTTTACGGAACGCCGTAATCCGCTTGTTAACCGCCTCACATATGCCTCACACGGTGCTCTTCGGGCTCACCAGCACCACATGTCCGTGTCGCCTACACCAGCCGGTTATTCCCCCGATCGCCGCTACCAAACTGATGCCTATGACATCGCCTGTGGCGGTTGTGCGATCGTCTGGTCGTGGGAAACCCCCTTGGCCCGCCCAAATCACCAAAGGACCTACACCGCCGAGCATCGACTCAAGGAGACTGCCTCATCTGATATCTTGTATCAATGCTTCGCCATAGGGTCCGAACCAGATAGTCAATAAAGGCATGTAGTCCTTCTCCAGCTGTGCACCCAGGGTGACCGCTGTAGCGCAGCAAAGAGATATTCGTGGAAAGGCTGATCATGGGACACCGAATGACCGGTTAGCGCGCCAGCTGTAGACAGCGCCGTAATCCTGATCATTGCAGCGGTACGTAAGGCAACCGTGAACTCTCTCCTGTAGGGCTCGCGCTCATCCGGAGTTTGCCTACGGGGATGAGGGGCTCGAGTCGGTTTGGCGCGCTATCGTCGTGGCCATGATAACGTAGCCTTAGAGTAACTAGT
GCCCTAACGAGGGGCAATATCGCATCTGAACTGCGATGTCTTTACGGAACGCCTTAGTCCGCTTGTTACCTGCTTCACATATGCCTAACACGGCGCCCTTTGGGTTCACCGACGTCACAGGCTTACGACGCCTACACTAGTCGAAAATTTGCTCGACGGCGCCCACCTAACTGATGCCTATAACATCACGCGTGCCGGTTGTGCAATCGTATAGCCGGGGGGAACCCCTCTGGTCCACCTTCATCACCAAAGGACCTACGCCGTCGGACATTGACTCAAGGAGACTGCCTCATCTGATATCTTGTATCAATGCTTCCCCGTAGAGCCCGAGCAAGGTAGGTCATAGAAGCATGTATCCATTCCCCAGCTATGCGCCCTGAGTGACCGCCGTAGCCCAGCAGGGAGGCACTTGTAGTAAAATTGATTTTGGGACGCCCAATCACCGATTAGCGTGCTCTCCGGGGGCAGCGCCGTAAGCCGAATCATCGAGGCTGTGTGTTATGCCACCGCACGCCCTTTTCTTTAGGGCCCGCTCTCGTTCGAAGGCTGCTTAGGAGGATGAGGGGCTCGAGTCGGTTTGGCGCGCTATCGTCGCGGCCATGGTGACACAGCCCTAGAGTAGTCAGC
GCCCTAACAAGGAGCAATACCGCGTCCGAATTGCGATGTCGTTATCGAACGTTTCCGTCCGGTCGTTAACTGCTTCACATATACCTAAAACGCCGTTATTCGGGCTCATCAACGTCACAGCTTCATGACGCCTACACTAGTCGGAAATTTGCCCGACCGTCGCCACCTAACTGATGCCTATGACATCGCGCGTGGCGGTTGTGCGTGCTTATGGCCGGGGGAAACCCCCTTGGCCCGCCCAAATCACCAAAGGACCTACACCGCCGAGCATCGACTCAAGGAGACTGCCTCATCTGATATCTTGTATCAATGCTTCGCCATAGGGTCCGAACCAGATAGTCAATAAAGGCATGTAGTCCTTCTCCAGCTGTGCACCCAGGGTGACCGCTGTAGCGCAGCAAAGAGATATTCGTGGAAAGGCTGATCATGGGACACCGAATGACCGGTTAGCGCGCCAGCTGTAGACAGCGCCGTAATCCTGATCATTGCAGCGGTACGTAAGGCAACCGTGAACTCTCTCCTGTAGGGCTCGCGCTCATCCGGAGTTTGCCTACGAGGATGAGGGGCTCGAGTCGGTTTGGCGCGCTATCGTCGCGACCATGATAACGTAGCCTTAGAGTAACTAGT
GCCCTAACGAGGGGCAATATCGCATCTGAACTGCGATGTCTTTACGGAACGCCTTAGTCCGCTTGTTAACTGCTTCACATATGCCTAACACGGCGCCCTTTGGGTTCACCGACGTCACAGGCTTACGACGCCTACACTAGTCAAAAATTTGCTCGACGGCGCCCACCTAACTGATGCCTATAACATCACGCGTGCCGGTTGTGCAATCGTATAGCCGGGGGGAACCCCCCTGGCCCACCTTCATCCCCAAGGGGCCTAAACCGTCGGGTATCGACTCAAGGAGACTGCCTCATCTGATATCTTGTATCAATGCTTCCCCGTAGAGCCCGAGCAAGGTAGGTCATAGAAGCATGTATCCATTCCCCAGCTATGCGCCCTGAGTGACCGCCGTAGCCCAGCAGGGAGGCACTTGTAGTAAAATTGATTTTGGGACGCCCAATCACCGATTAGCGTGCTCTCCGGGGGCAGCGCCGTAAGCCGAATCATTGAGGCGGTACGTAATGCAACCGTGAACTCTCTTCTTCCGGCTTCGCGATCACCCGAGGTCTGCCTAGGAGGGGAGAGGGCGTAAGTCGGTTTGGCGCGCCAACGCCGTGGCCATGGTGACACAGCCTTAGAGTGGTCAGC
GCTCTAACGAGGGGCTATATTACGCTCGAACTGCGGTATCTTTACGGAACGCCGTAATCCGCTTGTTAACCGCCTCACATATGCCTCACACGGCGCTATTCGGGCTCACCAGCACCACATGTCCGTGTCGCCTACACCAGCCGGTTATTCCCCCGATCGCCGCTACCAAATTGATGCCAATAACATCACGCGTGGCGGTTGTGAAATTGTATGGCCGGCGGGAACCCCCCTGGCCCACCTTCATCCCCAAGGGGCCTAAACCGTCGGGCATCGGCGCAAGGGGACTGCCTCATCTGATATCTTGTATCAATGTTTCCCCGCAGGACCCGAACAAGGTAGTCAATAGAAGCCTGTATCCCTTCCCCGGCTGTGCGCCCAGAGGGACCGCCGTAGCGCAGCAAGGAGATACCCGTGCAGAAACAATTTTCGGGACGCCCGGTCGCCGGGGGGTGCCCTCTCCGGGGGCACCGCCTTAATCCTAATTATTGCGGCTGCATGTTATGCAACCGCAAACTTCCATCTTCCGGCTCCGAGCTTGTCCGAAGTTTGCCCAGGAGGGGAGAGGGCGCGAGTTAGTTCGAATTTGCAACGTCGTGGCTGAGGTGACACAGCCCTAGAGTGGTCAGC
GCCCTAACAAGGAGCAATACCGCGTCCGAATTGCGATGTCGTTATCGAACGTTTCCGTCCGGTCGTTAACTGCTTCACATATACCTAAAACGCCGTTATTCGGGCTCATCAACGTCACAGCTTCATGACGCCTACACTAGTCGGAAATTTGCCCGACCGTCGCCACCTAACTGATGCCTATGACATCGCGCGTGGCGGTTGTGCGTGCTTATGGCCGGGGAGAACCCCCCTGGCCCACCTTCTTCCCCAAGGGGCCTACACCGCCGAGCATCGACGCAAGGGAACTGCCTCATCTGATATCTTGTATCAATTCTTCCCCGTAGGGCGCGAACCAGGTAGGCAATAGTAGCATGTATCCCTTCCCCAGCCGTGCACCCTGAGTGACTGCCATAGCCCAGCAAGGAGGCACTTGTGGTAAGATTGATTTTGGGACGCCCAATCACCGATTAGCGTGCTCTCCGGGGGCAGCGCCGTAAGCCGAATCATTGCGGCTGTACACTATGTAACCGCGAACTCTCTTCTTTAGGGCCCGCGCTCGTCCGAAGGCTGCTTAGGGAGGTGAGGGGCGCGAGTTAGTTCGACTTTGCAACGTCGTGGCTGAGATAACGTAGCCCTGGAGTGGCCAGC
GCCCTAACGAGGAGCAATACCGCGTCCGAATTGCGATGTCGTTACCGAACGTTTCCGTCCGGTCGTTAACTGCTTCGCATATGCCTAACACGGCGCTATTCGGGCTCACCAACGCCACAGGTTCATGACGCCTACACCAGTCGGAAATTTCCTCGACGGCCGCTACCAAATTAGCACCTGCGACATCGCCTGTGGCGGTTGTGCGATCGTCTGGTCGGGGGAAACCCCCTTGGCCCGCCCAAATCACCAAAGGACCGACACTGTTGGGCACCGACTCAAGGGGACTGCCTCATCTGATATCTTGTATCAATGCTTGCCCGTAGGGCGCGAACCAGGTAGTCAATAGTAGCATGTATCCATTCTCCAGCTGTGCACCCAGGGTGACCGCTGTAGCCCAGCAGGGAGGCACTCGTGGAAAAACAATTTTCGGGTCGCGCAGTCGCCGGTTGGCGCGCCAGCTATAGGCAGGCCCGTGTTCCTAATTGCTCAGGCTGTATGTTATGCAACCGCAAACTCCCTTCTTCCGGCTTCGCGATCACCCGAGGTCTGCCTAGGAGGGGAGAGGGCGCAAGTCGCTTTGGCGCGCCAACGTTGCGGCCATGGTAACGTAGCCCTGGTGTAACTAGC
CTCCTAACGAGGAGTAGTACCGCGTCCGAATTACGATGGCGTTACCGAAAGTTTCCGGCCGCTTGTTCACTGCTTCACATATGTCTCGCACGGCGCTCTTTGCGCTCACCAACGCCACAGGTTTACGACGCGTACGCCAGTCGGTTATTTCCCCGATCGCCGCTACCAGATTAGCACCTGCGACATTGCCTGTGGCGGTTGTGCGATCGTCTGGTCGGGGGAAACCCCCTTGGCCCGCCCAAATCACCAAAGTACCTACACCGCCGAGCATCGACTCAAGGGGACTGCCTCATCTGATATCTTGTATCAATGTTTCGCCGTAGGGCCCGAACAAGGTAGTTCATAGAGGCATGTATTCCTTCCCCAGCTGTGCACCCTGAGTGACCGCCGTTGCGCAACGAGGAGATACTCATGGAGAGACAATTTTCAAGTCGCGCAGTCGCTGGTTGGTGCGCCAGCTGTAGGCAGGCCCGTGATCTGAGTTATCGCAGCGGTACGTAATGCAACCGTGAACTCTCTTCTTCCGGCTTCGCGATCACCCGAGGTCTGCCTAGGAGGGGAGAGGGCGTAAGTCGGTTTGGCGCGCCAACGCCGTGGCCATGGTGACACAGCCTTAGAGTGGTCAGC
GCCCTAACGAGGAGCAATACCGCGTCCGAATTGCGATGTCGTTATCGAACGTTTCCGTCCGGTCGTTAACTGCTTCACATATACCTAAAACGCCGTTATTCGGGCTCATCAACGTCACAGCTTCATGACGCCTACACTAGTCGGAAATTTGCCCGATCGTCGCCACCTAACTGATGCCTATAATATCACGCGTGCCGGTTGTGCAATCGTATAGCCAGGGGGAACCCCCCTGGTCCACTTTCATCCTCGCGGTGCCTACGCCGTCGGGCATCGACGCAAGGGGACTGCCTCATCTTATATCTTGTATGCATGCTTCGCCATAGGGCCCGAACCAGGTAGTCAATAAAGGCATGTAGTCCTTCCCCAGCTATGCACCCTGATTGACTGCCGAAGTGCAGCAAGGAGATACCCGTGCAGAGATTGATTTTGGTACGCCCAATCACCGGTTGGCGCGTCAGTTGTAGGCAGGCCCGTGTTCCTAATTACTGAGGCTGTACGTAATGCAACCGCGAACTCTCTTCTTTAGGGCCCTCGCTTGTCCGAAGTTTGCCTAGGAAGGGGAGGGGCGCAAGTCGGTTTGGCGCGGTATCGTCGCGGCCATGATAACGTAGCCTTAGAGTAACTAGT
GCTCTAACGAGGGGCTATATTACGCTCGAACTGCGGTATCTTTACGGAACGCCGTAATCCGCTTGTTAACCGCCTCACATATGCCTCACACGGCGCTCTTCGGGCTCACCAGCACCACATGTCCGTGTCGCCTACACCAGCCGGTTATTCCCCCGATCGCGCCCACCTAACTGGCGCCTACGACATCGCCCGTTGCGGTTGTGCAATCGTATGGCCGGGGGGAGCCTCCCTGGCCCACCTTCATCCCCAAAGGGCCGACACCGTTGGGCATCGACTCAAGGAGACTGCCTCATCTGATATCTTGTATCAATGCTTGCCCGTAGGGCGCGAACAAGATAGTCAATAAAGGCATGTAGTCCTTCCCCAGCTGTGCACCCTGAGTGACTGCCATAGTGCAGCAAGGAGATACTCGTGGAAAAACAATTTTCGGGTCGCGCAGTCGCCGGTTGGCGCGCCAGCTATAGGCAGGCCCGTGTTCCTAATTATCGCGGCTGTGTGTTATGCCACCGCACGCCCTTTTCTTTAGGGCCCGCGCTCGTTCGAAGGCTGCTTAGGAGGATGAGGGACGCGGGCCGGACTAGAGCTGCAATCTTGTAGCTATGATGATACAGCCCTGGAATGGTCAGC
GCCCTAACGAGGGGCAATATCGCATCTGAACTGCGATGTCTTTACGGAACGCCTTAGTCCGCTTGTTAACTGCTTCACATATGCCTCACACGGCGCCCTTTGGGTTCACCGACGTCACAGGCTTACGACGCCTACACTAGTCAAAAATTTGCTCGACGGCGCCCACCTAACTGATGCCTATAACATCACGCATGCCGGTTGTGCAATCGTATAGCCAGGGGGAACCCCCCTGGTCCACTTTCATCCTCGCGGTGCCTACACCGCCGAGCATCGACGCAAGCGGACCGCCTCACCTTGTATCTCGTATCAGTGCTTCCCCGTAGGGCGCGAACCGAGTAGTCAACAAAGGCATGTAGTCCTTCCCCAGCTGTGCACCCTGAGTGACTGCCATAGCCCAGCAGGGAGGCACTTGTAGTAAAACAATTTTCGGGTCGCGCAGCCGCCGGTTGGCGCGCCAGCTGTAGGCGGGCCTGTGATCTGAGTTATCGCGGCTGTGTGTTATGCCACCGCACGCCCTTTTCTTTAGGGCCTGCTCTCGTTCGAAGGCTGCTTAGGAGGATGAGGGGCGTAAGTCGGTTTGGCGCGCCAACGTCGCGGTCATAATAACGTAGCCCTGAAGTAACTAGC
GTCCTAACGAGGAGTAGTACCGCGTCCGAATTACGATGGCGTTACCGAAAGTTTCCGGTCGGTCGTTAACTTCTTCATACATGTTTAGCAGGCCGTCCTTTGCGCTCACCAACGTCACAGGTTTACGACGTGTACGTTAGTCGGAAATTTGTTCGACCGCCGCTACCAAACTGATGCCTATGACATCGCCTGTGGCGGTTGTGCGATCGTCTGGTCGGGGGAAACCCCCTTGGCCCGCCCAAATCACCAAAGGACCTACACCGCCGAGCATCGACTCAAGGAGACTGCCTCATCTGATATCTTGTATCAATGCTTCGCCATAGGGTCCGAACCAGATAGTCAATAAAGGCATGTAGTCCTTCTCCAGCTGTGCACCCAGGGTGACCGCTGTAGCGCAGCAAAGAGATATTCGTGGAAAGGCTGATCATGGGACACCGAATGACCGGTTAGCGCGCCAGCTGTAGACAGCGCCGTAATCCTGATCGTCCCAGCGGTACGTAAGGCAACCGTGAACTCTCTCCTGTAGGGCTCGCGCTCATCCGGAGTTTGCCTACGGGGATGAGGGGCTCGAGTCGGTTTGGCGCGCTATCGTCGTGGCCATGATAACGTAGCCTTAGAGTAACTAGT
GCTCTAACGAGGGGCTATATTACGCTCGAACTGCGGTATCTTTACGGAACGCCGTAATCCGCTTGTTAACCGCCTCACATATGCCTCACACGGTGCTCTTCGGGCTCACCAGCACCACATGTCCGTGTAGCCTACACCAGCCGGTTATTCCCCCGATCGCCGCTACCAAATTAGCACCTGCGACATCGCCTATGGCGGTTGTGCGATCGTCTGGTCGGGGGAAACCCCCCTGGCCCACCTTAATCACCAAAGGACCGACACCGTTGGGCACCGACTCAAGGAGACTGCCTCATCTGATATCTTGTATCAATGCTTGCCCGTAGGGCCCGAACCAGATAGTCAATAAAGGCATGTAGTCCTTCCCCAGCTGTGCACCCTGAGTAACTACCATATCGCGGCAAGGAGATACTCGTGGAAAAACAATTTTCGGGTCGCGCAGTCGCCGGTTGGCGCGCCAGCTATAGGCAGGCCCGTGTTCCTAATTACTGCGGCTGTGTGTTATGCCACCGCACGCCCTTTTCTTCCGGCTTCGCGATCACCCGAAGTCTGCCTAGGAAGGGAGAGGGCGCGAGTTGGTTCGACTTGCTATCGTCGCGGCCATGATAACGTAGCCTTAGAGTGGTCAGC
GCTCTAACGAGGGGCTATATTACGCTCGAACTGCGGTATCTTTACGGAACGCCGTAATCCGCTTGTTAATCGCCTCACATATGCCTCACACGGCGCTCTTCGGGCTCACCAGCACCACATGTCCGTGTCGCCTACACCAGCCGGTTATTCCCCCGATCGCCGCTACCAAATTAGCACCTGCGACATCGCCTGTGGCGGTTGTGCGATCGTCTGGTCGGGGGAAACCCCCTTGGCCCGCCCACATCACCAAAGGACCTACACCGCCGAGCATCGACGCAAGGGAACTGCCTCATCTGATATCTTGTATCAATTCTTCCCCGTAGGGCGCGAACCAGGTAGGCAATAGTAGCATGTATCCCTTCCCCAGCCGTGCACCCTGAGTGACTGCCATAGCCCAGCAAGGAGGCACTTGTGGAAAGATTGATTTTGGGACGCCCAATCACCGATTAGCGTGCTCTCCGGGGGCAGCGCCGTAAGCCGAATCACTGCGGCTGTACACTATGTAACCGCGAACTCTCTTCTTTAGGGCCCGCGCTCGTCCGAAGGCTGCTTAGGGAGGTGAGGGGCGCGAGTTAGTTCGACTTTGCAACGTCGTGGCTGAGATAACGTAGCCCTGGAGTGGCCAGC
GTCCTAACGAGGAGTAGTACCGCGTCCGAATTACGATGGCGTTACCGAAAGTTTCCGGTCGGTCGTTAACTTCTTCATACATGTTTAGCAGGCCGTCCTTTGCGCTCACCAACGTCACAGGTTTACGACGTGTACGTTAGTCGGAAATTTGTTCGACCGCCGCTACCAAACTGATGCCTATAATAACACGCGTGCCGGTTGTGCAATCGTATAGCCAGGGGGAACCCCCCTGGTCCACCTTAATGCCCAAGGGGCCTACACCGCCGAGCATCGAAGCAAGGGGACTGCCTCATCTGATATCTTGTATCAATGTTTCCCCGTAGGGCCCGGATAAGGTAGGCAATAGTAGCATGTATCCCTTCCCCAGCTGTGCACCCTGAGTGACTGCCATAGCCCAGCAAGGAGGCACTTGTGGTAAAACAATTTTCAAGTCGCGCAGTCGCTGGTTGGTGCGCCAGCTGTAGGCAGGCCCGTAATCCTAATTATCGCGGCTGTACACTATGTAACCGCGAACTCTCTTCTTTAGGGCCCGCGCTCGTCCGAAGGCTGCTTAGGAGGATGAGGGGTTCGAGTCGGTTTGGCGCGCTATCGTCGCGGCCATGATAACGTAGTCCTGAAGCAACTAGC
GTCCTAACGAGGAGTAGTACCGCGTCCGAATTACGATGGCGTTACCGAAAGTTTCCGGTCGGTCGTTAACTTCTTCATACATGTTTAGCAGGCCGTCCTTTGCGCTCACCAACGTCACAGGTTTACGACGTGTACGTTAGTCGGAAATTTGTTCGACCGCCGCTACCAAACTGATGCCTATAATATCACGCGTGCCGGTTGTGCAATCGTATAGCCAGGGGGAACCCCCCTGGTCCACCTTCATGCCCAAGGGGCCGACACTGTTGGGCACCGACTCAAGGAGACTGCCTCATCTGATATCTTGTATCAATGCTTCCCCGTAGAGCCCGAGCAAGGTAGGTCATAGAAGCATGTATCCATTCCCCAGCTGTTCACCCAGGGTGACCGCTGTAGCGCAGCAAAGAGATATTCGTGGAAAGACAATTTTCAGGTCGCGCAGTCGTCGGTTGGCACGCCAGCTGTAGGCAGGCCCGTGTGTCGAATTACTGCGGCTGTACACTATGTAACCGCGAACTCTCTTCTTTAGGGCCCGCGCTCGTCCGAAGGCTGCTTAGGAGGATGAGGGGCTCGAGTCGGTTTGGCGCGCTATCGTCGCGGCCATGATAACGTAGCCTTAGAGTAACTAGT
GCCCTAACAAGGAGCAATACCGCGTCCGAATTGCGATGTCGTTATCGAACGTTTCCGTCCGGTCGTTAACTGCTTCACATATGCCTAAAACGCCGTTATTCGGGCTCATCAACGTCACAGCTTCATGACGCCTACACTAGTCGGAAATTTGCCCGACCGTCGCTACCAAATTAGCGCCTACGACATCGCCCGTTGCGGTTGTGCAATCGTATGGCCGGGGGGAGCCTCCCTGGCCCACCTTCATCCCCAAAGGGCTTACACCGCCGAGCATCGACGCAAGGGGACTGCCTCATCTGATATCTTGTATCAATGTTTCCCCGTAGGGCCCGGATAAGGTAGGCAATAGAGGCATGTATTCCTTCCCCAGCTGTGCACCCTGAGTGACCGCCGTAGCGCAGCAAGGAGATACTCGTGGAAAGATTGATTTTGGGACGCCCAATCACCGGTTAGCGCGCTCTCCGGGGGCAGCGCCGTAAGCCGAATTATTGAGGCTGTGTGTTATGCCACCGCACGCCCTTTTCTTTAGGGCCTGCTCTCGTTCGAAGGCTGCTTAGGAGGATGAGGGGCGTAAGTCGGTTTGGCGCGCCAACGTCGCGGTCATGATAACGTAGCCCTGAAGTAACTAGC
GTCCTAACGAGGAGTAGTACCGCGTCCGAATTACGATGGCGTTACCGAAAGTTTCCGGTCGGTCGTTAACTTCTTCATACATGTCTAGCAGGCCGTCCTTTGCGCTCACCAACGTCACAGGTTTACGACGCGTACGTTAGTCGGAAATTTGTTCGACCGTCGCTACCAAATTAGCACCTGCGACATCGCCTGTGGCGGTTGTGCGATCGTCTGGTCGGGGGAAACCCCCTTGGCCCGCCCAAATCACCAAAGGACCTACACCGCCGAGCATCGACGCAAGGGAACTGCCTCATCTGATATCTTGTATCAATTCTTCCCCGTAGGGCGCGAACCAGGTAGGCAATAGTAGCATGTATCCCTTCCCCAGCCGTGCACCCTGAGTGACTGCCATAGCCCAGCAAGGAGGCACTTGTGGTAAGATTGATTTTGGGACGCCCAATCACCGATTAGCGTGCTCTCCGGGGGCAGCGCCGTAAGCCGAATCACTGCGGCTGTACACTATGTAACCGCGAACTCTCTTCTTTAGGGCCCGCGCTCGTCCGAAGGCTGCTTAGGGAGGTGAGGGGCGCGAGTTAGTTCGACTTTGCAACGTCGTGGCTGAGATAACGTAGCCCTGGAGTGGCCAGC
GCCCTAACGAGGGGCAATATCGCATCTGAACTGCGATGTCTATACGGAACGCCTTAGTCCGCTTGTTAACTGCTTCACATATGCCTAACACGGCGCCCTTTGGGTTCACCGACGTCACAGGCTTACGACGCCTACACTAGTCAAAAATTTGCTCGACGGCGCCCACCTAACTGATGCCTATAACATCACGCGTGCCGGTTGTGCAATCGTATAGCCGGGGGGAACCCCCCTGGTCCACCTTCATCACCAAAGGACCTACGCCGTCGGACATTGACGCAAGGGGACTGCCTCATCTGACATCTTGTATCAATGTTTCCCCGTAGGACCCAAACCAGGTAGGCAATGGAAGCCTGTATCCCCCCCCCAGCTGCGTACTCTGAGTGACCGCCGTAGCGCAGCAAGGAGATACCCGTGCAGAAACAATTTTCGGGACGCCCGGTCGCCGGGGGGTGCCCTCTCCGGGGGCACCGCCTTAATCCTAATTATCGCGGCTGCATGTTATGCAACCGCAAACTTCCATCTTCCGGCTCCGAGCTTGTCCGAAGTTTGCCTAGGGACGTGAGGGGCGCAAGTCGCTTTGGCGCGCCAACGTTGCGGCCATGGTAACGTAGCCCTGGTGTAACTAGC
GCCCTAACGAGGGGCAATATTACGCCCGAACTGCGATATCTTTACGGAACGCCGTAGTCCGCTTGTTAACTGCTTCACACATGCCTAACACGGCGCTATTCGGGCTCATCAACGTCACAGGTTCATGACGCCTACACCAGTCGGTAATTTCCCCGATGGCCGCTACCAAACTGATGCCTATAACATCGACCGTGGCGGCTGTGCAAGTGTATGGCTGGGGGGAACCCCCCTGGCCCACCTTCATCCCCAAGGGGGCTACACCGCCGAGCATCGACTCAAGGGGATCGCCTCACCTTATATCTTGTATCAGTGCATCGCTGTAGGACCCGAACCAGGTAGTCAATGGAAGCCTGTATCCCCCCCCCAGCTGTGTACTCTGAGTGACCGCCGTAGCGCAGCAAGGAGATACCCGTGCAGAAACAATTTTCGGGACGCCCGGTCGCCGGGGGGTGCCCTCTCCGGGGGCACCGCCTTAATCCTAATTATTGCGGCTGTATGTTATGCAACCGCAAACTCCCTTCTTCCGGCTTCGCGATCACCCGAAGTCTGCCTAGGAACGGAGAGGACGCGGGCCGGACTAGAGCTGCAATCTTGTAGCTATGACAACGTAGCCCTGAAATGGTCAGC
GCTCTAACGAGGGGCTATATTACGCTCGAACTGCGGTATCTTTACGGAACGCCGTAATCCGCTTGTTAACCGCCTCACATATGCCTCACACGGCGCTATTCGGGCTCACCAGCACCACATGTCCGTGTCGCCTACACCAGCCGGTTATTCCCCCGATCGCCGCTGCCAAATTGATGCCAATAACATCACGCGTGGCGGTTGTGAAATCGTATGGCCGGCGGGAACCCCCCTGGCCCACCTTCATCCCCAAGGGGCCTAAACCGTCGGGCATCGACTCAAGGAGACTGCCTCATCTGATATCTTGTATCAATGCTTCCCCGTAGAGCCCGAGCAAGGTAGTTCATAGAAGCATGTATCCATTCCCCAGCTATGCGCCCTGAGTGACCGCCGTAGCCCAGCAGGGAGGCACTTGTAGTAAGACAATTTTCGGGTCGCGCAGCCGCCGGTTGGCGCGCCAGCTGTAGGCAGGCCCGTGTTCCTAAGTATTGAGGCTGTGTGTTATGCCACCGCACGCCCTTTTCTTTAGGGCCCGCTCTCGTTCGAAGGCTGCTTAGGAGGATGAGCGACGCGGGCCGGACTAGAGCTGCAATCTTGTAGCTATGGTAACGTATCCCTGGTGTAACTAGC
GTCCTAACGAGGAGTAGTACCGCGTCCGAATTACGATGGCGTTACCGAAAGTTTCCGGTCGGTCGTTAACTTTTTCATACATGTCTAGCAGGCCGTCCTTTGCGCTCACCAACGTCACAGGTTTACGACGCGTACGTTAGTCGGAAATTTGCTCGACCGTCGCTACCAGATTGATGCCAATAACATCACGCGTGGCGGTTGTGAAATTGTATGGCCGGCGGGAACCCCCCTGGCCCACCTTCATCCCCAAGGGGCCGACACCGTTGGGCACCGAAGCAAGGGGACTGCCTCATCTGATATCTTGTATCAATGTTTCCCCGTAGGGCCCGAACAAGGTAGTTCATAGAGGCATGTATTCCTTCCCCAGCTGTGCACCCTGATTGACTGCCGAAGTGCAGCAAGGAGATGCTCGTGGAAAAATTGATTTTGGTACGCCCAATCACCGGTTGGCGCGTCAGTTGTAGGCAGGCCCGTGTTCCTAATTGTTGAGGCTGTATGTTGTTCAGCCGCAAATTCTCTTCTTCCGGCCCTGCGCTCACCCGAAGTCTGCCTAGGGACGTGAGGGGCGCAAGTCGCTTTGGCGCGCCAACGTTGCGGCCATGGTAACGTAGCCCTGGTGTAACTAGC
GCTCTAACGAGGGGCTATATTACGCTCGAACTGCGGTATCTTTACGGAACGCCGTAATCCGCTTGTTAACCGCCTCACATATGCCTCACACGGCGCTCTTCGGGCTCACCAGCACCACATGTCCGTGTCGCCTACACCAGCCGGTTATTCCCCCGATCGCCGCTACCAAATTAGCACCTGCGACATCGCCTGTGGCGGTTGTGCGATCGTCTGGTCGGGGGAAACCCCCTTGGCCCGCCCAAATCACCAAAGGACCTACACCGCCGAGCATCGACTCAAGGAGACTGCCTCATCTGATATCTTGTATCAATGCTTCGCCATAGGGTCCGAACCAGATAGTCAATAAAGGCATGTAGTCCTTCTCCAGCTGTGCACCCAGGGTGACCGCTGTAGCGCAGCAAAGAGATATTCGTGGAAAGGCTGATCATGGGACACCGAATGACCGGTTAGCGCGCCAGCTGTAGACAGCGCCGTAATCCTGATCATTGCAGCGGTACGTAAGGCAACCGTGAACTCTCTCCTGTAGGGCTCGCGCTCATCCGGAGTTTGCCTACGAGGATGAGGGGCTCGAGTCGGTTTGGCGCGCTATCGTCGCGACCATGATAACGTAGCCTTAGAGTAACTAGT
