# Supplementary material for: HAPSIMU: a genetic simulation platform for population-based association studies
Source: BMC Bioinformatics. 2008 Aug 5;9:331. doi: 10.1186/1471-2105-9-331 (PMC2518933; doi:10.1186/1471-2105-9-331)
Supplement: Additional file 1 — The HIPSIMU package. This zipped file contains the HAPSIMU program and user document. [file 1471-2105-9-331-S1.zip › HAPSIMU1.0/data/ENm010_7p15.2HaploWhite.txt]

GTCCTAACGAGGAGTAGTACCGCGTCCGAATTACGATGGCGTTACCGAAAGTTTCCGGTCGGTCGTTAACTTCTTCATACATGTTGAGCAGGCCGTCCTTTGCGCTCACCAACGTCACAGGTTTACGACGTGTACGTTAGTCGGAAATTTGTTCGACCGTCGCTACCAAACCGATGCCTATAACATCACGCGTGGCGGTTGTGCAATCGTATAGCCGGGGGGAACCCCCCTGGTCCACTTTCATCCTCACGGTGCCTACACCGCCGAGCATCGACTCAAGGAGACTGCCTCATCTGATATCTTGTATCAATGCTTCCCCGTAGGGCGCGAACCAGGTAGTCAATAAAGGCATGTAGTCCTTCCGCAGCTGTGCACCATGAGTGACTGCCATAGCCCAGCAGGGAAGCACTTGTAGTAAAACAATTTTCAGGTCGCGCAGTCGCCGGTTAACGCGCTCTCCGGGCGTAGCGCCGTAAGTCGAATCATTGAGGCTGTGTGTTATGCCACCGCACGCCCTTTTCTTTAGGGCCTGCTCTCGTTCGAAGGCTGCTTAGGAGGATGAGGGGCGTAAGTCGGTTTGGCGCGCCAACGTCGCGGTCATAATAACGTAGTCCTGAAGCAACTAGC
GCTCTAACGAGGGGCAATATTACGCTCGAACTGCGGTATCTTTACGGAACGCCGTAATCCGCTTGTTAACCGCCTCACATATGCCTCACACGGCGCTCTTCGGGCTCACCAGCACCACATGTCCGTGTCGCCTACACCAGCCGGTTATTTCCCCGATCGCCGCTGCTAAATTAGCACCTGCGACATCGCCTGTGGCGGTTGTGCGATCGTCTGGTCGGGGGAAACCCCCTTGGCCCGCCCAAATCACCAAAGGACCTTCACCGCCGAGCATCGACTCAAGCAGACTGCCTCATCTGATATCTTGTATCAATGCTTCCCCGTAGGGCGCGAACCGGGTAGTCAACAAAGGCATGTAGTCCTTCCCCAGCTGTGCACCATGAGTGACTGCCATAGCCCAGCAGGGAGGCACTTGTAGTAAAACAATTTTCAAGTCGCGCAGTCGCTGGTTGGTGCGCCAGCTGTAGGCAGGCCCGTGATCTGAGTTATTGCGGCTGTACATAATGCAATCGTGAACTCTCTCTCGCCGGCTTCGCGATCACCCGAGGTCTGCCTAGGAGGGGAGAGAGCGCGAATCGGTTCGACTTTGCAACGCCGTGGCCATGATGATACAGCCCTAGAGTGGTCAGC
GTCCTAACGAGGAGTAGTACCGCGTCCGAATTACGATGGCGTTACCGAAAGTTTCCGGTCGGTCGTTAACTTCTTCATACATGTTTAGCAGGCCGTCCTTTGCGCTCACCAACGTCACAGGTTTACGACGTGTACGTTAGTCGGAAATTTGTTCGGCCGTCGCTACCAAACCGATGCCTATAACATCACGCGTGGCGGTTGTGCAATCGTATAGCCGGGGGGAACCCCCCTGGTCCACTTTCATCCTCACGGTGCCTACACCGCCGAGCATCGAAGCAAGGGGACCGCCTCATCTTATATCTCGTATCAGTGCTTCGCCGTAGGGCGCGAACCAGGTAGTCAATAAAGGCATGTAGTACTTCCCCAGCTGTGCACCATGAGTGACTGCCATAGCCCAGCAGGAGGGCACTTGTAGTAAAACAATTTTCAAGTCGCGCAGTCGCTGGTTGGTGCGCCAGCTGTAGGCAGGCCCGTGATCTGAGTTGTCGCGGCTGTACACTATGTAACCGCGAACTCTCTTCTTTAGGGCCCGCGCTCGTCCGAAGGCTGCTTAGGAGGATGAGGGGTTCGAGTCGGTTTGGCGCGCTATCGTCGCGGCCATGATAACGTAGCCTTAGAGTAACTAGT
GTCCTAACGAGGAGTAGTACCGCGTCCGAATTACGATGGCGTTACCGAAAGTTTCCGGTCGGTCGTTAACTTCTTCATACATGTTGAGCAGGCCGTCCTTTGCGCTCACCAACGTCACAGGTTTACGACGTGTACGTTAGTCGGAAATTTGTTCGACCGTCGCTACCAAACCGATGCCTATAACGTCACGCGTGGCGGTTGTGCAATCGTATAGCCGGGGGGAACCCCCCTGGTCCACTTTCATCCTCACGGTGCCGACACTGTTGGGCACCGACTCAAGGAGACTGCCTCATCTGATATCTTGTATCAATGCTTGCCCGTAGGGCGCGAACCAGGTAGTCAATAAAGGCATGTAGTCCTTCCGCAGCTGTGCACCATGAGTGACTGCCATAGCCCAGCAGGGAAGCACTTGTAGTAAAACAATTTTCAAGTCGCGCAGTCGCTGGTTGGTGCGCCAGCTGTAGGCAGGCCCGTGATCTGAGTTGTCGCGGCTGTACACTATGTAACCGCGAACTCTCTTCTTTAGGGCCCGCGCTCGTCCGAAGGCTGCTTAGGAGGATGAGGGGTTCGAGTCGGTTTGGCGCGCTATCGTCGTGGCCATGATGATACAGCCCTAGAGTGGTCGAC
GCTCTAACGAGGGGCTATATTACGCTCGAACTGCGGTATCTTTACGGAACGCCGTAATCCGCTTGTTAACCGCCTCGCATCTGCCTCACACAGCGCTCTTCGGACGCACTAACGCCACATGTCCGTGTCGCCTACACCAGCCGGTTATTTCCCCGATCGCCGCTAGCAAACCGATGCCTATAACATCACGCGTGCCGGTTGTGCAATCGTATAGCCAGGGGGAACCCCCCTGGTGCACTTTCATCCTCGCGGTGCCTACACCGCCGAGCATCGACGCTAGGGGACTGCCTCATCTGATATCTTGTATCAATGCTTCGCCGTAGGGCGCGAACCAGGTAGTCAATAAAGGCATGTAGTACTTCCCCAGCTGTGCACCATGAGTGACTGCCATAGCCCAGCAGGAGGGCACTTGTAGTAAAACAATTTTCAAGTCGCGCAGTCGCTGGTTGGTGCGCCAGCTGTAGGCAGGCCCGTGATCTGAGTTGTTGCGGCTGTACACTATGTAACCGCGAACTCTCTTCTTTAGGGCCCGCGCTCGTCCGAAGGCTGCTTAGGAGGATGAGGGGTTCGAGTCGGTTTGGCGCGCTATCGTCGCGGCCATGATAACGTAGCCTTAGAGTAACTAGT
GCTCTAACGAGGGGCTATATTACGCTCGAACTGCGGTATCTTTACGGAAAGTTTCCGGTCGGTCGTTAACTTCTTCATACATGTTTAGCAGGCCGTCCTTTGCGCTCACCAACGTCACAGGTTTACGACGTGTACGTTAGTCGGAAATTTGTTCGACCGTCGCTACCAAACCGATGCCTATAACATCACGCGTGGCGGTTGTGCAATCGTATAGCCAGGGGGAACCCCCCTGGTGCACTTTCATCCTCGCGGTGCCGACACCGCCGAGCATCGACGCTAGGGGACTGCCTCATCTGATATCTTGTATCAATGCTTCGCCGTAGGGCGCGAACCAGGTAGTCAATAAAGGCATGTAGTCCTTCCGCAGCTGTGCACCATGAGTGACTGCCATAGCCCAGCAGGGAAGCACTTGTAGTAAAACAATTTTCAGGTCGCGCAGTCGCCGGTTAACGCGCTCTCCGGGGGCAGCGCCGTAATCCTGATTGTCCCGGCTGTACGTTATGCAACCGCAAACTCTCTCTTGTCGGCCCCTCGCACGTCCAAAGTCTGCTTAGGAGGATGAGGGGTTCGAGTCGGTTTGGCGCGCTATCGTCGCGGCCATGATAACGTAGCCTTAGAGTAACTAGT
GCCCTAGCGAGGAGCAATGCCGTGTCCGAATTACCATGTCGTTACCGAACTTTTCCGTCTGGCCGTTAACTGCTCCGCATCTGCCTAACACAGCACTCCTCGGACGCACTAACGCTACGGGTTCATGACACCCACACCGGTCGGAAATTTCCCCGACCGTCGCTAGCAAACCGATGCCTATAACATCACGCGTGGCGGTTGTGCAATCGTATAGCCGGGGGGAACCCCCCTGGTCCACTTTCATCCTCACGGTGCCGACACCGCCGAGCATCGACTCAAGGAGACTGCCTCATCTGATATCTTGTATCAATGCTTCCCCGTAGGGCGCGAACCGGGTAGTCAACAAAGGCATGTAGTCCTTCCCCAGCTGTGCACCATGAGTGACTGCCATAGCCCAGCAGGGAGGCACTTGTAGTAAAACAATTTTCAAGTCGCGCAGTCGCTGGTTGGTGCGCCAGCTGTAGGCAGGCCCGTGATCTGAGTTATCGCGGCTGTACATAATGCAATCGTGAACTCTCTCTCGCCGGCTTCGCGATCACCCGAGGTCTGCCTAGGAGGGGAGAGAGCGCGAATCGGTTCGACTTTGCAACGCCGTGGCCATGATGATACAGCCCTAGAGTGGTCAGC
GTCCTAACGAGGAGTAGTACCGCGTCCGAATTACGATGGCGTTACCGAAAGTTTCCGGTCGGTCGTTAACTTCTTCATACATGTTTAGCAGGCCGTCCTTTGCGCTCACCAACGTCACAGGTTTACGACGTGTACGTTAGTCGGAAATTTGTTCGACCGTCGCTACCAAACCGATGCCTATAACATCACGCGTGGCGGTTGCGCAATCGTATAGCCGGGGGGAACCCCCCTGGTCCACTTTCATCCTCACGGTGCCGACACTGTTGGGCACCGACGCAAGGAGACTGCCTCATCTGATATCTTGTATCAATGCTTCCCCGTAGGGCGCGAACCAGGTAGTCAATAAAGGCATGTAGTCCTTCCGCAGCTGTGCACCATGAGTGACTGCCATAGCCCAGCAGGGAAGCACTTGTAGTAAAACAATTTTCAGGTCGCGCAGTCGCCGGTTAACGCGCTCTCCGGGGGTAGCGCCGTAAGTCGAATCATTGAGGCTGTGTGTTATGCCACCGCACGCCCTTTTCTTTAGGGCCTGCTCTCGTTCGAAGGCTGCTTAGGAGGATGAGGGGCGTAAGTCGGTTTGGCGCGCCAACGTCGCGGCCATGGTAACGTAGCCCTGGTGTGGTCAGC
GTCCTAACGAGGAGTAGTACCGCGTCCGAATTACGATGGCGTTACCGAAAGTTTCCGGTCGGTCGTTAACTTCTTCATACATGTTGAGCAGGCCGTCCTTTGCGCTCACCAACGTCACAGGTTTACGACGTGTACGTTAGTCGGAAATTTGTTCGACCGTCGCTACCAAACCGATGCCTATAACATCACGCGTGGCGGTTGTGCAATCGTATAGCCGGGGGGAACCCCCCTGGTCCACTTTCATCCTCACGGTGCCTACACCGCCGAGCATCGACTCAAGGAGACTGCCTCATCTGATATCTTGTATCAATGCTTCCCCGTAGGGCGCGAACCAGGTAGTCAACAAAGGCATGTAGTCCTTCCCCAGCTGTGCACCATGAGTGACTGCCATAGCCCAGCAGAGAGGCACTTGTAGTAAAACAATTTTCGGGTCGCGCAGTCGCCGGTTGGCGCGCCAGCTATAGGCAGGCCCGTGTTCCTAATTATCGCGGCTGTACACTATGTAACCGCGAACTCTCTTCTTCCGGCCCTGCGCTCACCCGAAGTCTGCTTAGGGACGTGAGGGGCGCAAGTCGCTTTGGCGCGCCAACGTCGCGGCCATGGTAACGTAGCCCTGGTGTGGTCAGC
GCCCTAGCGAGGAGCAATGCCGTGTCCGAATTACCATGTCGTTACCGAACTTTTCCGTCTGGCCGTTAACTGCTCCGCATCTGCCTAACACAGCATCCCTCGGACGCACTAACGCTACGGGTTCATGACACCCACACCGGTCGGAAATTTCCCCGACCGTCGCTACCAAACCGATGCCTATAACATCACGCGTGGCGGTTGCGCAATCGTATAGCCGGGGGGAACCCCCCTGGTCCACTTTCATCCCCACGGTGCCGACACTGTTGGGCACCGACTCAAGGAGGCTGCCTCATCTGATATCTTGTATCAATGCTTGCCCGTAGGGCGCGAACCAGGTAGTCAATAAAGGCATGTAGTCCTTCCGCAGCTGTGCACCATGAGTGACTGCCATAGCCCAGCAGGGAAGCACTTGTAGTAAAACAATTTTCAGGTCGCGCAGTCGCCGGTTAACGCGCTCTCCGGGCGTAGCGCCGTAAGTCGAATTATCGAGGCTGTGTGTTATGCCACCGCACGCCCTTTTCTTCCGGCCCTGCGCTCACCCGAAGTCTGTCTAGGGACGTGAGGGGCGCAAGTCGCTTTGGCGCGCCAACGTCGCGGCCATGGTAACGTAGCCCTGGTGTGGTCAGC
GTCCTAACGAGGAGTAGTACCGCGTCCGAATTACGATGGCGTTACCGAAAGTTTCCGGTCGGTCGTTAACTTCTTCATACATGTTTAGCAGGCCGTCCTTTGCGCTCACCAACGTCACAGGTTTACGACGTGTACGTTAGTCGGAAATTTGTTCGACCGTCGCTACCAAACCGATGCCTATAACATCACGCGTGGCGGTTGTGCAATCGTATAGCCGGGGGGAACCCCCCTGGTCCACTTTCATCCTCACGGTGCCGACACTGTTGGGCACCGACTCAAGGAGACTGCCTCATCTGATATCTTGTATCAATGCTTGCCCGTAGGGCGCGAACCAGGTAGTCAATAAAGGCATGTAGTCCTTCCGCAGCTGTGCACCATGAGTGACTGCCATAGCCCAGCAGGGAAGCACTTGTAGTAAAACAATTTTCAGGTCGCGCAGTCGCCGGTTAACGCGCTCTCCGGGGGTAGCGCCGTAAGTCGAATCGTTGCGGCTGTACACTATGTAACCGCGAACTCTCTTCTTTAGGGCCTGCTCTCGTTCGAAGGCTGCTTAGGAGGATGAGGGGCGTAAGTCGGTTTGGCGCGCCAACGTCGCGGTCATAATAACGTAGTCCTGAAGCAACTAGC
GCCCTAGCGAGGAGCAATGCCGTGTCCGAATTACCATGTCGTTACCGAACTTTTCCGTCTGGCCGTTAACTGCTCCGCATCTGCCTAACACAGCACTCCTCGGACGCACTAACGCTACGGGTTCATGACACCCACACCGGTCGGAAATTTCCCCGACCGTCGCTAGCAAACCGATGCCTATAACATCACGCGTGCCGGTTGTGCAATCGTATAGCCAGGGGGTACCCCCCTGGTGCACTTTCATCCTCGCGGTGCCTACGCCGTCGGACGTTAACGCAAGGGGACCGCCTCACCTTATATCTTGTATCAATTCTTCGACGCGAGGCCCGAACAAGGAGGTCAATAGTAGCATGTATCCATTCTCCAGCTGTGCATCAAGGGTGACCGCTGTAGCGCAGCAAAGAGATATTCGTGGAAAGACAATTTTCGGGTCGCGCAGTCGCCGGTTGGCGCGCCAGCTGTAGGCAGGCCCGTATGCCGAATTATCGAGGCTGTACGTAATGCAATCGTGAACTCTCTCTCGCCGGCTTCGCGATCACCCGAGGTCTGCCTAGGAGGGGAGAGAGCGCGAATCGGTTCGACTTTGCAACGCCGCGGTCATAATAACGTAGTCCTGAAGCAACTAGC
GCCCCAGCGAGGAGCAATGCCGTGTCCGAATTACCATGTCGTTACCGAACTTTTCCGTCTGGCCGTTAACTGCTCCGCATCTGCCTAACACAGCACTCCTCGGACGCACTAACGCTACGGGTTCATGACACCCACACCGGTCGGAAATTTCCCCGACCGTCGCTAGCAAACCGATGCCTATAACATCACGCGTGCCGGTTGTGCAATCGTATAGCCAGGGGGAACCCCCCTGGTGCACTTTCATCCTCACGGTGCCGACACTGTTGGGCACCGACTCAAGGAGACTGCCTCATCTGATATCTTGTATCAATGCTTGCCCGTAGGGCGCGAACCAGGTAGTCAATAAAGGCATGTAGTCCTTCCGCAGCTGTGCACCATGAGTGACTGCCATAGCCCAGCAGGGAAGCACTTGTAGTAAAACAATTTTCAGGTCGCGCAGTCGCCGGTTAACGCGCTCTCCGGGCGTAGCGCCGTAAGTCGAATTATCGAGGCTGTGTGTTATGCCACCGCACGCCCTTTTCTTCCGGCCCTGCGCTCACCCGAAGTCTGTCTAGGGACGTGAGGGGCGCAAGTCGCTTTGGCGCGCCAACGTCGCGGCCATGGTAACGTAGCCCTGAAGCAACTAGC
GTCCTAACGAGGAGTAGTACCGCGTCCGAATTACGATGGCGTTACCGAAAGTTTCCGGTCGGTCGGTAACTTCTTCATACATGTTTAGCAGGCCGTCCTTTGCGCTCACCAACGTCACAGGTTTACGACGTGTACGTTAGTCGGAAATTTGTTCGACCGTCGCTACCAAACCGATGCCTATAACATCACGCGTGGCGGTTGTGCAATCGTATAGCCGGGGGGAACCCCCCTGGTCCACTTTCATCCTCACGGTGCCGACACTGTTGGGCACCGACTCAAGGAGACTGCCTAATCTGATATCTTGTATCAATGCTTGCCCGTAGGGCGCGAACCAGGTAGTCAATAAAGGCATGTAGTCCTTCCGCAGCTGTGCACCATGAGTGACTGCCATAGCCCAGCAGGGAAGCACTTGTAGTAAAACAATCTTCAAGTCGCGCAGTCGCTGGTTGGTGCGCCAGCTGTAGGCAGGCCCGTGATCTGAGTTGTCGCAGCGGTACGTAATGCAATCGTGAACTCTCTTCTTTAGGGCCTGCTCTCGTTCGAAGGCTACTTAGGAGGATGAGGGGCGTAAGTCGGTTTGGCGCGCCAACGTCGCGGTCATAATAACGTAGTCCTGAAGTGGTCAGC
GCTCTAACGAGGGGCTATATTACGCTCGAACTGCGGTATCTTTACGGAACGCCGTAATCCGCTTGTTAACCGCCTCACATATGCCTCACACGGCGCTCTTCGGGCTCACCAGCACCACATGTCCGTGTCGCCTACACCAGCCGGTTATTTCCCCGATCGCCGCTGCTAAATTAGCACCTGCGACATCGCCTGTGGCGGTTGTGCGATCGTCTGGTCGGGGGAAACCCCCTTGGCCCGCCCAAATCACCAAAGGACCTACACCGCCGAGCATCGACGCAAGGGGACTGCCTCATCTGATATCTTGTATCAATGTTTCCCCGTAGGGCCCAGACCAGGTAGGCAATAGTAGCATGTATCCATTCTCCAGCTGTGCATCAAGGGTGACCGCTGTAGCGCAGCAAAGAGATATTCGTGGAAAGACAATTTTCAGGTCGCGCAGTCGCCGGTTAACGCGCTCTCCGGGGGTAGCGCCGTAAGTCGAATCATTGAGGCTGTACACTATGTAACCGCGAACTCTCTTCTTTAGGGCCCGCGCTCGTCCGAAGGCTGCTTAGGAGGATGAGGGGTTCGAGTCGGTTTGGCGCGCTATCGTCGCGGCCATGATAACGTAGCCTTAGAGTAACTAGT
GTCCTAACGAGGAGTAGTACCGCGTCCGAATTACGATGGCGTTACCGAAAGTTTCCGGTCGGTCGGTAACTTCTTCATACATGCTTAGCAGGCCGTCCTTTGCGCTCACCAACGTCACAGGTTTACGACGTGTACGTTAGTCGGAAATTTGTTCGACCGTCGCTACCAAACCGATGCCTATAACAACACGCGTGGCGGTTGTGCAATCGTATAGCCGGGGGGAACCCCCCTGGTCCACTTTCATCCTCACGGGACCTACACCGCCGAGCATCGACTCAAGGAGACTGCCTCATCTGATATCTTGTATCAATGCTTGCCCGTAGGGCGCGAACCGGGTAGTCAACAAAGGCATGTAGTCCTTCCCCAGCTGTGCACCATGAGTGACTGTCATAGCCCAGCAGGGAGGCACTTGTAGTAAAACAATTTTCAAGTCGCGCAGTCGCTGGTTGGTGCGCCAGCTGTAGGCAGGCCCGTGATCTGAGTTGTTGCGGCTGTACATAATGCAATCGTGAACTCTCTCTCGCCGGCTTCGCGATCACCCGAGGTCTGCCTAGGAGGGGAGAGAGCGCGAATCGGTTCGACTTTGCAACGCCGTGGCCATGATGATACAGCCCTAGAGTGGTCAGC
GTCCTAACGAGGAGTAGTACCGCGTCCGAATTACGATGGCGTTACCGAAAGTTTCCGGTCGGTCGTTAACTTCTTCATACATGTTTAGCAGGCCGTCCTTTGCGCTCACCAACGTCACAGGTTTACGACGTGTACGTTAGTCGGAAATTTGTTCGACCGTCGCTAGCAAATTAGCACCTGCGACATCGCCTGTGGCGGTTGTGCGATCGTCTGGTCGGGGGAAACCCCCTTGGCCCGCCCAAATCACCAAAGGACCTACACCGCCGAGCATCGACGCTAGGGGACTGCCTCATCTGATATCTTGTATCAATGCTTCGCCGTAGGGCGCGAACCAGGTAGTCAATAAAGGCATGTAGTACTTCCCCAGCTGTGCACCATGAGTGACTGCCATAGCCCAGCAGGAGGGCACTTGTAGTAAAACAATTTTCGGGTCGCGCAGTCGCCGGTTGGCGCGCCAGCTATAGGCAGGCCCGTGTTCCTAATTATCGCGGCTGTACATAATGCAATCGTGAACTCTCTCTCGCCGGCTTCGCGATCACCCGAGGTCTGCCTAGGAGGGGAGAGAGCGCGAATCGGTTCGACTTTGCAACGCCGTGGCCATGATGATACAGCCCTAGAGTGGTCAGC
GCTCTAACGAGGGGCTATATTACGCTCGAACTGCGGTATCTTTACGGAACGCCGTAATCCGCTTGTTAACCGCCTCACATATGCCTCACACGGCGCTCTTCGGGCTCACCAGCACCACATGTCCGTGTCGCCTACACCAGCCGGTTATTTCCCCGATCGCCGCTGCTAAATTAGCACCTGCGACAACGCCTGTGGCGGTTGTGCGATCGTCCGGTCGGGGGAAACCCCCTTGGCCCGCCCAAATCACCAAAGGACCTACACCGCCGAGCATCGACTCAAGGAGACTGCCTCATCTGATATCTTGTATCAATGCTTGCCCGTAGGGCGCGAACCAGGTAGTCAATAAAGGCATGTAGTCCTTCCGCAGCTGTGCACCATGAGTGACTGCCATAGCCCAGCAGGGAAGCACTTGTAGTAAAACAATTTTCAGGTCGCGCAGTCGCCGGTTAACGCGCTCTCCGGGCGTAGCGCCGTAAGTCGAATCATCGAGGCTGTACGTAATGCAATCGTGAACTCTCTCTCGCCTGCTTCGCGATCACCCGAGGTCTGCCTAGGAGGGGAGAGAGCGCGAATCGGTTCGACTTTGCAACGCCGTGGCCATGATGATACAGCCCTAGAGTGGTCGAC
GTCCTAACGAGGAGTAGTACCGCGTCCGAATTACGATGGCGTTACCGAAAGTTTCCGGTCGGTCGTTAACTTCTTCATACATGTTTAGCAGGCCGTCCTTTGCGCTCACCAACGTCACAGGTTTACGACGTGTACGTTAGTCGGAAATCTGTTCGACCGTCGCTACCAAACCGATGCCTATAACATCACGCGTGCCGGTTGTGCAATCGTATAGCCGGGGGGAACCCCCCTGGCCCAGTTTCATCCTCACGGGACCTACACCGCCGAGCATCGACGCAAGGGGACTGCCTCATCTGATATCTTGTATCAATGCTTCCCCGTAGGGCGCGAACCAGGTAGTCAACAAAGGCATGTAGTCCTTCCCCAGCTGTGCACCATGAGTGACTGCCATAGCCCAGCAGGGAGGCACTCGTGGAAAAACAATTTTCGGGTCGCGCAGTCGCCAGTTGGCGCGCCAGCTATAGGCAGGCCCGTGTTCCTAATTATCCCGGCTGTACGTTATGCAACCGCAAACTCTCTCTTGTCGGCCCCTCGCACGTCCAAAGTTCGCCTGGGAGGGGAGAGGGCGTAAGTCGGTTTGGCGCGCCAACGTCGCGGTCATAATAACGTAGCCCTGAAGTAACTAGC
GTCCTAACGAGGAGTAGTACCGCGTCCGAATTACGATGGCGTTACCGAAAGTTTCCGGTCGGTCGTTAACTTCTTCATACATGTTTAGCAGGCCGTCCTTTGCGCTCACCAACGTCACAGGTTTACGACGTGTACGTTAGTCGGAAATTTGTTCGGCCGTCGCTACCAAACCGATGCCTATAACATCACGCGTGGCGGTTGTGCAATCGTATAGCCGGGGGGAACCCCCCTGGTCCACTTTCATCCTCACGGTGCCGACACTGTTGGGCACCGACTCAAGGAGACTGCCTCATCTGATATCTTGTATCAATGCTTGCCCGTAGGGCGCGAACCAGGTAGTCAATAAAGGCATGTAGTCCTTCCGCAGCTGTGCACCATGAGTGACTGCCATAGCCCAGCAGGGAAGCACTTGTAGTAAAGCTGATCATGGGACACCGAATGACCGGTTAGCGCGCCAGCTGTAGACAGCGCCGTAATCCTGATTGTCGCGGCTGTACGTAATGCAATCGTGAACTCTCTCTCGCCTGCTTCGCGATCACCCGAGGTCTGCCTAGGAGGGGAGAGAGCGTAAGTCGGTTTGGCGCGCCAACGTCGCGGTCATAATAACGTAGTCCTGAAGCAACTAGC
GTCCTAACGAGGAGTAGTACCGCGTCCGAATTACGATGGCGTTACCGAAAGTTTCCGGTCGGTCGTTAACTTCTTCATACATGTTTAGCAGGCCGTCCTTTGCGCTCACCAACGTCACAGGTTTACGACGTGTACGTTAGTCGGAAATTTGTTCGACCGTCGCTACCAAACCGATGCCTATAACATCACGCGTGGCGGTCGTGCAATCGTATAGCCGGGGGGAACCCCCCTGGTCCACTTTCATCCTCACGGTGCCGACACTGTTGGGCACCGACTCAAGGAGACTGCCTCATCTGATATTTTGAATCAAGGCTTGCCCGTAGGGCGCGAACCAGGTAGTCAATAAAGGCATGTAGTCCTTCCGCAGCTGTGCACCATGAGTGACTGCCATAGCCCAGCAGGGAAGCACTTGTAGTAAAACAATTTTCGGGTCGCGCAGTCGCCAGTTGGCGCGCCAGCTATAGGCAGGCCCGTGTTCCTAATCATTCCGGCTGTACGTTATGCAACCGCAAACTCTCTCTTGTCGGCCCCTCGCACGTCCAAAGTTCGCCTGGGAGGGGAGAGGGCGTAAGTCGGTTTGGCGCGCCAACGTCGCGGTCATAATAACGTAGCCCTGAAGTAACTAGC
GCTCTAACGAGGGGCTATATTACGCTCGAACTGCGGTATCTTTACGGAACGCCGTAATCCGCTTGTTAACCGCCTCGCATCTGCCTCACACAGCGCTCTTCGGACGCACTAACGCCACATGTCCGTGTCGCCTACACCAGCCGGTTATTTCCCCGATCGTCGCTAGCAAACCGATGCCTATAACATCACGCGTGCCGGTTGTGCAATCGTATAGCCAGGGGGAACCCCCCTGGTGCACTTTCATCCTCGCGGTGCCTACACCGCCGAGCATCGACGCTAGGGGACTGCCTCATCTGATATCTTGTATCAATGCTTCGCCGTAGGGCGCGAACCAGGTAGTCAATAAAGGCATGTAGTACTTCCCCAGCTGTGCACCATGAGTGACTGCCATAGCCCAGCAGGAGGGCACTTGTAGTAAAACAATTTTCAAGTCGCGCAGTCGCTGGTTGGTGCGCCAGCTGTAGGCAGGCCCGTGATCTGAGTTGTTGAGGCTGTGTGTTATGCCACAGCACGCCCTTTTCTTTAGGGCCTGCTCTCGTTCGAAGGCTGCTTAGGAGGATGAGGGGCGTAAGTCGGTTTGGCGCGCCAACGTCGCGGCCATGGTAACGTAGCCCTGGTGTGGTCAGC
GCCCTAGCGAGGAGCAACGCCGTGTCCGAATTACCATGTCGTTACCGAACTTTTCCGTCTGGCCGTTAACTGCTCCGCATCTGCCTAACACAGCACTCCTCGGACGCACTAACGCTACGGGTTCATGACACCCACACCGGTCGGAAATTTCCCCGACCGTCGCTAGCAAACCGATGCCTATAACATCACGCGTGGCGGTTGTGCAATCGTATAGCCGGGGGGAACCCCCCTGGTCCACTTTCATCCTCACGGTGCCTACACCGCCGAGCATCGACTCAAGGAGACTGCCTCATCTGATATCTTGTATCAATGCTTGCCCGTAGGGCGCGAACCAGGTAGTCAATAAAGGCATGTAGTCCTTCCGCAGCTGTGCACCATGAGTGACTGCCATAGCCCAGCAGGGAAGCACTTGTAGTAAAACAATTTTCAGGTCGCGCAGTCGCCGGTTAACGCGCTCTCCGGGCGTAGCGCCGTAAGTCGAATCATTGAGGCTGTACGTAATGCAATCGTGAACTCTCTCTCGCCTGCTTCGCGATCACCCGAGGTCTGCCTAGGAGGGGAGAGAGCGCGAATCGGTTCGACTTTGCAACGCCGTGGCCATGATGATACAGCCCTAGAGTGGTCGAC
GCCCTAACGAGAGGCAATATCACGTCCGAACTGCGACGTCTTCCCGGAACGCCGTAGTCCGCTTGTTAACTGCTTTACATATGCCTAACACGGCGCTCTTCGGGCTCACCAACACCACAGGTTCGTGACGCCTACACCAATCGGTAATTTCCCCGATCGTCGCTACCAAACCGATGCCTATAACATCACGCGTGCCGGTTGTGCAATCGTATAGCCGGGGGGAACCCCCCTGGCCCAGTTTCATCCTCACGGGACCTACGCCGTCGGACGTTAACGCAAGGGGACCGCCTCACCTTATATCTTGTATCAATTCTTCGACGCGAGGCCCGAACAAGGAGGTCAATAGAGGCATGTATTCCTTTCCGAGTTGTGCACTCTGAGTGACCGCCGTTGCGCAATGAGGAGATACTCACGGAAGGGCTGATCATGGGACACCGAATGACCGGTTAGCGCGCCAGCTGTAGACAGCGCCGTAATCCTGATTGTTGAGGCTGTACGTAATGCAATCGTGAACTCTCTCTCGCCGGCTTCGCGATCACCCGAGGTCTGCCTAGGAGGGGAGAGAGCGCGAATCGGTTCGACTTTGCAACGCCGTGGCCATGATGATACAGCCCTAGAGTGGTCGAC
GCCCTAGCGAGGAGCAATGCCGTGTCCGAATTACCATGTCGTTACCGAACTTTTCCGTCTGGCCGTTAACTGCTCCGCATCTGCCTAACACAGCATCCCTCGGACGCACTAACGCTACGGGTTCATGACACCCACACCGGTCGGAAATTTCCCCGACCGTCGCTACCAAACCGATGCCTATAACATCACGCGTGGCGGTTGCGCAATCGTATAGCCGGGGGGAACCCCCCTGGTCCACTTTCATCCTCACGGTGCCGACACTGTTGGGCACCGACTCAAGGAGGCTGCCTCATCTGATATCTTGTATCAATGCTTGCCCGTAGGGCGCGAACCAGGTAGTCAATAAAGGCATGTAGTCCTTCCGCAGCTGTGCACCATGAGTGACTGCCATAGCCCAGCAGGGAAGCACTTGTAGTAAAACAATTTTCAGGTCGCGCAGTCGCCGGTTAACGCGCTCTCCGGGCGTAGCGCCGTAAGTCGAATTATCGAGGCTGTGTGTTATGCCACCGCACGCCCTTTTCTTCCGGCCCTGCGCTCACCCGAAGTCTGTCTAGGGACGTGAGGGGCGCAAGTCGCTTTGGCGCGCCAACGTCGCGGCCATGGTAACGTAGCCCTGGTGTGGTCAGC
GTCCTAACGAGGAGTAGTACCGCGTCCGAATTACGATGGCGTTACCGAAAGTTTCCGGTCGGTCGTTAACTTCTTCATACATGTTTAGCAGGCCGTCCTTTGCGCTCACCAACGTCACAGGTTTACGACGTGTACGTTAGTCGGAAATTTGTTCGACCGTCGCTACCAAACCGATGCCTATAACATCACGCGTGGCGGTTGTGCAATCGTATAGCCGGGGGGAACCCCCCTGGTCCACTTTCATCCTCACGGTGCCGACACTGTTGGGCACCGACTCAAGGAGACTGCCTCATCTGATATTTTGAATCAAGGCTTGCCCGTAGGGCGCGAACCAGGTAGTCAATAAAGGCATGTAGTCCTTCCGCAGCTGTGCACCATGAGTGACTGCCATAGCCCAGCAGGGAAGCACTTGTAGTAAAACAATTTTCGGGTCGCGCAGTCGCCAGTTGGCGCGCCAGCTATAGGCAGGCCCGTGTTCCTAATTATCCCGGCTGTACGTTATGCAACCGCAAACTCTCTCTTGTCGGCCCCTCGCACGTCCAAAGTTCGCCTGGGAGGGGAGAGGGCGTAAGTCGGTTTGGCGCGCCAACGTCGCGGTCATAATAACGTAGCCCTGAAGTAACTAGC
GCCCTAGCGAGGAGCAATGCCGTGTCCGAATTACCATGTCGTTACCGAACTTTTCCGTCTGGCCGTTAACTGCTCCGCATCTGCCTAACACAGCACTCCTCGGACGCACTAACGCTACGGGTTCATGACACCCACACCGGTCGGAAATTTCCCCGACCGTCGCTAGCAAACCGATGCCTATAACATCACGCGTGGCGGTTGTGCAATCGTATAGCCGGGGGGAACCCCCCTGGTCCACTTTCATCCTCACGGTGCCGACACTGTTGGGCACCGACTCAAGGAGACTGCCTCATCTGATATCTTGTATCAATGCTTGCCCGTAGGGCGCGAACCAGGTAGTCAATAAAGGCATGTAGTCCTTCCGCAGCTGTGCACCATGAGTGACTGCCATAGCCCAGCAGGGAAGCACTTGTAGTAAAACAATCTTCAAGTCGCGCAGTCGCTGGTTGGTGCGCCAGCTGTAGGCAGGCCCGTGATCTGAGTTGTCGCAGCGGTACGTAATGCAATCGTGAACTCTCTTCTTTAGGGCCTGCTCTCGTTCGAAGGCTACTTAGGAGGATGAGGGGCGTAAGTCGGTTTGGCGCGCCAACGTCGCGGTCATAATAACGTAGTCCTGAAGTGGTCAGC
GTCTTAACGAGGAGTAGTACCGCGTCCGAATTACGATGGCGTTACCGAAAGTTTCCGGTCGGTCGTTAACTTCTTCATACATGTTTAGCAGGCCGTCATTTGCGCTCACCAACGTCACAGGTTTACGACGTGTACGTTAGTCGGAAATTTGTTCGACCGTCGCTACCAACCCGATGCCTATAACATCACGCGTGGCGGTTGTGCAATCGTATAGCCGGGGGGAACCCCCCTGGTCCACTTTCATCCTCACGGTGCCGACACTGTTGGGCACCGACGCAAGGGGACTGCCTCATCTGATATCTTGTATCAATGTTTCCCCGTAGGGCCCAGATAAGGTAGGCAATAGTAGCATGTATCCATTCTCCAGCTGTGCATCAAGGGTGACCGCTGTAGCGCAGCAAAGAGATATTCGTGGAAAGACAATTTTCAGGTCGCGCAGTCGCCGGTTGGCGCGCCAGCTGTAGGCAGGCCCGTATGCCGAAGTATTGCGGCGGTGCGTAATGCCACCGTGAGCCCTCTTCTTTAGGGCCTGCTCTCGTTCGAAGGCTGCTTAGGAGGATGAGGGGCGTAAGTCGGTTTGGCGCGCCAACGTCGCGGTCATAATAACGTAGTCCTGAAGCAACTAGC
GCTCTAACGAGGGGCTATATTACGCTCGAACTGCGGTATCTTTACGGAACGCCGTAATCCGCTTGTTAACCGCCTCGCATCTGCCTCACACAGCGCTCTTCGGACGCACTAACGCCACATGTCCGTGTCGCCTACACCAGCCGGTTATTTCCCCGATCGCCGCTGCTAAACTGATGTCTATGACATCGCGCGTGGCGGTTGTGCGTGCTTATGGCCGGGGAGAACCCCCCTGGCCCACCCAAATCACCAAAGGACCGACACTGTTGGGCACCGACGCAAGGGGACTGCCTCATCTGATATCTTGTATCAATGTTTCCCCGTAGGGCCCAGACCAGGTAGGCAATAGTAGCATGTATCCATTCTCCAGCTGTGCATCAAGGGTGACCGCTGTAGCGCAGCAAAGAGATATTCGTGGAAAGACAATTTTCAGGTCGCGCAGTCGCCGGTTAACGCGCTCTCCGGGGGTAGCGCCGTAAGTCGAATCATTGAGGCTGTACACTATGTAACCGCGAACTCTCTTCTTTAGGGCCCGCGCTCGTCCGAAGGCTGCTTAGGAGGATGAGGGGTTCGAGTCGGTTTGGCGCGCTATCGTCGCGGCCATGATAACGTAGCCTTAGAGTAACTAGT
GTCCTAACGAGGAGTAGTACCGCGTCCGAATTACGATGGCGTTACCGAAAGTTTCCGGTCGGTCGTTAACTTCTTCATACATGTTTAGCAGGCCGTCCTTTGCGCTCACCAACGTCACAGGTTTACGACGTGTACGTTAGTCGGAAATTTGTTCGACCGTCGCTACCAAACCGATGCCTATAACATCACGCGTGGTTGTTGTGAAATCGTATGGCCGGCGGGAACCCCCCTGACCCAGTTTCATCCTCGCGGTGCCTACACCGCCGAGCATCGACGCAAGCGGACTGCCTCATCTGATATCTTGTATCAATGCTTCCCCGTAGGGCGCGAACCAGGTAGTCAACAAAGGCATGTAGTCCTTCCCCAGCTGTGCACCATGAGTGACTGCCATAGCCCAGCAGGGAGGCACTCGTGGAAAAACAATTTTCGGGTCGCGCAGTCGCCGGTTGGCGCGCCAGCTATAGGCAGGCCCGTGTTCCTAATTATTCCGGCTGTACGTTATGCAACCGCAAACTCTCTTCTTTAGGGCCTGCTCTCGTTCGAAGGCTGCTTAGGAGGATGAGGGGCGTAAGTCGGTTTGGCGCGCCAACGTCGCGGCCATGGTAACGTAGCCCTGGTGTGGTCAGC
GCCCTAGCGAGGAGCAATGCCGTGTCCGAATTACCATGTCGTTACCGAACTTTTCCGTCTGGCCGTTAACTGCTCCGCATCTGCCTAACACAGCACTCCTCGGACGCACTAACGCTACGGGTTCATGACACCCACACCGGTCGGAAATTTCCCCGACCGTCGCTAGCAAACTGATGCCTATAACATCACGCGTGCCGGTTGTGCAATCGTATAGCCAGGGGGAACCCCCCTGGTGCACTTTCATCCTCGCGGTGCCGACACTGTTGGGCACCGACTCAATGAGACTGCCTCATCCGATATCTTGTATCAATGCTTGCCCGTAGGGCGCGAACCAGGTAGTCAATAAAGGCATGTAGTCCTTCCGCAGCTGTGCACCATGAGTGACTGCCATAGCCCAGCAGGGAAGCACTTGTAGTAAAGCTGATCATGGGACACCGAATGACCGGTTAGCGCGCCAGCTGTAGACAGCGCCGTAATCCTGATCATTCCGGCTGTACGTTATGCAACCGCAAACTCTCTCTTGTCGGCCCCTCGCACGTCCAAAGTTCGCCTGGGAGGGGAGAGGGCGTAAGTCGGTTTGGCGCTCCAACGTCGCGGTCATAATAACGTAGCCCTGAAGTAACTAGC
GCCCTAGCGAGGAGCAATGCCGTGTCCGAATTACCATGTCGTTACCGAACTTTTCCGTCTGGCCGTTAACTGCTCCGCATCTGCCTAACACAGCACTCCTCGGACGCTCTAACGCTACGGGTTCATGACACCCACACCGGTCGGAAATTTCCCCGACCGTCGCTAGCAAACCGATGCCTATAACATCACGCGTGGCGGTTGTGCAATCGTATAGCCAGGGGGAACCCCCCTGGTGCACTTTCATCCTCGCGGTGCCTACGCCGCCGAGCATCGACGCTAGGGGACTGCCTCATCTGATATCTTGTATCAATGCTTCGCCGTAGGGCGCGAACCAGGTAGTCAATAAAGGCATGTAGTACTTCCCCAGCTGTGCACCATGAGTGACTGCCATAGCCCAGCAGGAGGGCACTTGTAGTAAAACAATTTTCAAGTCGCGCAGTCGCTGGTTGGTGCGCCAGCTGTAGGCAGGCCCGTGATCTGAGTTGTCGCGGCTGTACGTAATGCAATCGTGAACTCTCTCTCGCCTGCTTCGCGATCACCCGAGGTCTGCCTAGGAGGGGAGAGAGCGCGAATCGGTTCGACTTGGCAACGCCGTGGCCATGATGATACAGCCCTAGAGTGGTCGAC
GTCCTAACGAGGAGTAGTACCGCGTCCGAATTACGATGGCGTTACCGAAAGTTTCCGGTCGGTCGTTAACTTCTTCATACATGTTTAGCAGGCCGTCCTTTGCGCTCACCAACGTCACAGGTTTACGACGTGTACGTTAGTCGGAAATTTGTTCGACCGTCGCTACCAAACCGATGCCTATAACATCACGCGTGGCGGTTGTGCAATCGTATAGCCGGGGGGAACCCCCCTGGTCCACTTTCATCCTCACGGTGCCGACACTGTTGGGCACCGACTCAAGGAGACTGCCTCATCTGATATCTTGTATCAAGGCTTGCCCGTAGGGCCCGAACCAGGTAGTCAATAGAGGCATGTAGTCCTTCCCGAGTTGTGCACTCTGAGTGACCGCCGTTGCGCAATGAGGAGATACTCACGGAAGGACAATTTTCGGGTTGCGCAGCCGCCGGTTGGCGCGCCAGCTGTAGGCAGGCCCGTGTTCCTAAGTATTGCAGCGGTACGTAATGCAATCGTGAACTCTCTCTCGCCGGCTTCGCGATCACCCGAGGTCTGCCTAGGAGGGGAGAGAGCGCGAATCGGTTCGACTTTGCAACGCCGTGGCCATGATGATACAGCCCTAGAGTGGTCGAC
GTCCTAACGAGGAGTAGTACCGCGTCCGAATTACGATGGCGTTACCGAAAGTTTCCGGTCGGTCGTTAACTTCTTCATACATGTTTAGCAGGCCGTCCTTTGCGCTCACCAACGTCACAGGTTTACGACGTGTACGTTAGTCGGAAATTTGTTCGACCGTCGCTACCAAACCGATGCCTATAACATCACGCGTGGCGGTTGTGCAATCGTATAGCCGGGGGGAACCCCCCTGGTCCACTTTCATCCTCACGGTGCCGACACTGTTGGGCACCGACTCAATGAGACTGCCTCATCCGATATCTTGTATCAATGCTTGCCCGTAGGGCGCGAACCAGGTAGTCAATAAAGGCATGTAGTCCTTCCGCAGCTGTGCACCATGAGTGACTGCCATAGCCCAGCAGGGAAGCACTTGTAGTAAAGCTGATCATGGGATACCGAATGACCGGTTAGCGCGCCAGCTGTAGACAGCGCCGTAATCCTGATCATTCCGGCTGTACGTTATGCAACCGCAAACTCTCTCTTGTCGGCCCCTCGCACGTCCAAAGTTCGCCTGGGAGGGGAGAGGGCGTAAGTCGGTTTGGCGCGCCAACGTCGCGGCCATGATAACGTAGCCTTAGAGTAACTAGT
GTCCTAACGAGGAGTAGTACCGCGTCCGAATTACGATGGCGTTACCGAAAGTTTCCGGTCGGTCGTTAACTTCTTCATACATGTTGAGCAGGCCGTCCTTTGCGCTCACCAACGTCACAGGTTTACGACGTGTACGTTAGTCGGAAATTTGTTCGACCGTCGCTACCAAACCGATGCCTATAACATCACGCGTGGCGGTTGTGCAATCGTATAGCCGGGGGGAACCCCCCTGGTCCACTTTCATCCTCACGGTGCCGACACTGTTGGGCACCAACGCAAGGGGACCGCCTCACCTTATATCTTGTATCAATTCTTCGACGCGAGGCCCGAACAAGGAGGTCAATAGAGGCATGTATTCCTTTCCGAGTTGTGCACTCTGAGTGACTGCCGAAGTGCAGCAAGGAGATGCTCGTGGTAAGACAATTTTCAAGTCGCGCAGTCGCTGGTTGGTGCGCCAGCTGTAGGCAGGCCCGTGATCTGAGTTGTCGAGGCTGTGTGTTATGCCACCGCACGCCCTTTTCTTCCGGCCCTGCGCTCACCCGAAGTCTGTCTAGGGACGTGAGGGGCGCAAGTCGCTTTGGCGCGCCAACGTCGCGGCCATGGTAACGTAGCCCTGGTGTGGTCAGC
GTCCTAACGAGGAGTAGTACCGCGTCCGAATTACGATGGCGTTACCGAAAGTTTCCGGTCGGTCGTTAACTTCTTCATACATGTTTAGCAGGCCGTCCTTTGCGCTCACCAACGTCACAGGTTTACGACGTGTACGTTAGTCGGAAATTTGTTCGACCGTCGCTACCAAACCGATGCCTATAACATCACGCGTGGCGGTTGCGCAATCGTATAGCCGGGGGGAACCCCCCTGGTCCACTTTCATCCTCACGGTGCCGACACTGTTGGGCACCGACTCAATGAGACTGCCTCATCCGATATCTTGTATCAATGCTTGCCCGTAGGGCGCGAACCAGGTAGTCAATAAAGGCATGTAGTCCTTCCGCAGCTGCGCACCATGAGTGACTGCCATAGCCCAGCAGGGAAGCACTTGTAGTAAAGCTGATCATGGGACACCGAATGACCGGTTAGCGCGCCAGCTGTAGACAGCGCCGTAATCCTGATCATTGAGGCTGTGTGTTATGCCACCGCACGCCCTTTTCTTTAGGGCCTGCTCTCGTTCGAAGGCTGCTTAGAGGGATGAGGGGCGTAAGTCGGTTTGGCGCGCCAACGTCGCGGTCATAATAACGTAGTCCTGAAGCAACTAGC
GCTCTAACGAGGGGCTATATTACGCTCGAACTGCGGTATCTTTACGGAACGCCGTAATCCGCTTGTTAACCGCCTCGCATCTGCCTCACACAGCGCTCTTCGGACGCACTAACGCCACATGTCCGTGTCGCCTACACCAGCCGGTTATTTCCCCGATCGCCGCTAGCAAACCGATGCCTATAACATCACGCGTGCCGGTTGTGCAATCGTATAGCCAGGGGGAACCCCCCTGGTGCACTTTCATCCTCGCGGTGCCTACACCGCCGAGCATCGACGCTAGGGGACTGCCTCATCTGATATCTTGTATCAATGCTTCGCCGTAGGGCGCGAACCAGGTAGTCAATAAAGGCATGTAGTACTTCCCCAGCTGTGCACCATGAGTGACTGCCATAGCCCAGCAGGAGGGCACTTGTAGTAAAACAATTTTCAAGTCGCGCAGTCGCTGGTTGGTGCGCCAGCTGTAGGCAGGCCCGTGATCTGAGTTGTCGCGGCTGTACACTATGTAACCGCGAACTCTCTTCTTTAGGGCCCGCGCTCGTCCGAAGGCTGCTTAGGAGGATGAGGGGTTCGAGTCGGTTTGGCGCGCTATCGTCGCGGCCATGATAACGTAGCCTTAGAGTAACTAGT
GCTCTAACGAGGGACTATATTACGCTCGAACTGCGGTATCTTTACGGAACGCCGTAATCCGCTTGTTAACCGCCTCGCATCTGCCTCACACAGCGCTCTTCGGACGCACTAACGCCACATGTCCGTGTCGCCTACACCAGCTGGTTATTTCCCCGATCGCCGCTGCTAAACTGATGTCTATGACATCGCGCGTGGCGGTTGTGCGTGCTTATGGCCGGGGAGAACCCCCCTGGCCCACCCAAATCACCAAAGGACCGACACTGTTGGGCACCGACTCAAGGAGACTGCCTCATCTGATATCTTGTATCAATGCTTGCCCGTAGGGCGCGAACCAGGTAGTCAATAAAGACATGTAGTCCTTCCGCAGCTGTGCACCATGAGTGACTGCCATAGCCCAGCAGGGAAGCACTTGTAGTAAAACAATCTTCAAGTCGCGCAGTCGCTGGTTGGTGCGCCAGCTGTAGGCAGGCCCGTGATCTGAGTTGTCGAGGCTGTGTGTTATGCCACCACACGCCCTTTTCTTTAGGGCCTGCTCTCGTTCGAAGGCTGCTTAGGGGGATGAGGGGCGTAAGTCGGTTTGGCGCGCCAACGTCGCGGTCATAATAACGTAGTCCTGAAGCAACTAGC
GTCCTAACGAGGAGTAGTACCGCGTCCGAATTACGATGGCGTTACCGAAAGTTTCCGGTCGGTCGTTAACTTCTTCATACATGTTTAGCAGGCCGTCCTTTGCGCTCACCAACGTCACAGGTTTACGACGTGTACGTTAGTCGGAAATTTGTTCGACCGTCGCTAGCAAACCGATGCCTATAACATCACGCGTGGCGGTTGTGCAATCGTATAGCCGGGGGGAACCCCCCTGGCCCAGTTTCATCCTCACGGGACCTACGCCGTCGGACGTTGACGCTAGGGGACTGCCTCATCTGATATCTTGTATCAATGCTTCGCCGTAGGGCGCGAACCAGGTAGTCAATAAAGGCATGTAGTACTTCCCCAGCTGTGCACCATAAGTGACTGCCATAGCCCAGCAGGAGGGCACTTGTAGTAAAACAATTTTCAAGTCGCGCAGTCGCTGGTTGGTGCGCCAGCTGTAGGCAGGCCCGTGATCTGAGTTGTTGAGGCTGTGTGTTATGCCACCGCACGCCCTTTTCTTTAGGGCCTGCTCTCGTTCGAAGGCTGCTTAGAGGGATGAGGGGCGTAAGTCGGTTTGGCGCGCCAACGTCGCGGTCATAATAACGTAGTCCTGAAGCAACTAGC
GTCCTAACGAGGAGTAGTACCGCGTCCGAATTACGATGGCGTTACCGAAAGTTTCCGGTCGGTCGTTAACTTCTTCATACATGTTTAGCAGGCCGTCCTTTGCGCTCACCAACGTCACAGGTTTACGACGTGTACGTTAGTCGGAAATTTGTTCGACCGTCGCTACCAAACCGATGCCTATAACATCACGCGTGCCGGTTGTGCAATCGTATAGCCGGGGGGAACCCCCCTGGTCCACTTTCATCCTCACGGTGCCGACACTGTTGGGCACCGACTCAAGGAGACTGCCTCATCTGATATCTTGTATCAAGGCTTGCCCGTAGGGCCCGAACCAGGTAGTCAATAGAGGCATGTAGTCCTTCCCGAGTTGTGCACTCTGAGTGACCGCCGTTGCGCAATGAGGAGATACTCACGGAAGGACAATTTTCGGGTTGCGCAGCCGCCGGTTGGCGCGCCAGCTGTAGGCAGGCCCGTGTTCCTAAGTATTGCAGCGGTACGTAATGCAATCGTGAACTCTCTCTCGCCGGCTTCGCGATCACCCGAGGTCTGCCTAGGAGGGGAGAGAGCGCGAATCGGTTCGACTTTGCAACGCCGTGGCCATGATGATACAGCCCTAGAGTGGTCGAC
GTCCTAACGAGGAGTAGTACCGCGTCCGAATTACGATGGCGTTACCGAAAGTTTCCGGTCGGTCGTTAACTTCTTCATACATGTTTAGCAGGCCGTCCTTTGCGCTCACCAACGTCACAGGTTTACGACGTGTACGTTAGTCGGAAATTTGTTCGACCGTCGCTAGCAAACCGATGCCTATAACATCACGCGTGCCGGTTGTGCAATCGTATAGCCGGGGGGAACCCCCCTGGCCCAGTTTCATCCTCACGGGACCTACGCCGTCGGACGTTGACTCAAGGAGACTGCCTCATCTGATATCTTGTATCAATGCTTGCCCGTAGGGCGCGAACCAGGTAGTCAATAAAGGCATGTAGTCCTTCCGCAGCTGTGCACCATGAGTGACTGCCATAGCCCAGCAGGGAAGCACTTGTAGTAAAACAATTTTCAAGTCGCGCAGTCGCTGGTTGGTGCGCCAGCTGTAGGCAGGCCCGTGATCTGAGTTGTTGCGGCTGTATGTTGTTCAGCCGCAAATTCTCTTCTTCCGGCCCTGCGCTCACCCGAAGTCTGCCTAGGGACGTGAGGGGCGCAAGTCGCTTTGGCGCGCCAACGTCGCGGCCATGGTAACGTAGCCCTGGTGTGGTCAGT
GTCCTAACGAGGAGTAGTACCGCGTCCGAATTACGATGGCGTTACCGAAAGTTTCCGGTCGGTCGTTAACTTCTTCATACATGTTTAGCAGGCCGTCCTTTGCGCTCACCAACGCCACAGGTTTACGACGTGTACGTTAGTCGGAAATTTGTTCGACCGTCGCTACCAAACCGATGCCTATAACATCACGCGTGGCGGTTGTGCAATCGTATAGCCGGGGGGAACCCCCCTGGTCCACTTTCATCCTCACGGTGCCGACACTGTTGGGCACCGACTCAAGGAGACTGGCTCATCTGATATTTTGAATCAAGGCTTGCCCGTAGGGCGCGAACCAGGTAGTCAATAAAGGCATGTAGTCCTTCCGCAGCTGTGCACCATGAGTGACTGCCATAGCCCAGCAGGGAAGCACTTGTAGTAAAACAATTTTCGGGTCGCGCAGTCGCCAGTTGGCGCGCCAGCTATAGGCAGGCCCGTGTTCCTAATTATCCCGGCTGTACGTTATGCAACCGCAAACTCTCTCTTGTCGGCCCCTCGCACGTCCAAAGTTCGCCTGGGAGGGGAGAGGGCGTAAGTCGGTTTGGCGCGCCAACGTCGCGGTCATAATAACGTAGCCCTGAAGTAACTAGC
GCTCTAACGAGGGGCTATATTACGCTCGAACTGCGGTATCTTTACGGAACGCCGTAATCCGCTTGTTAACCGCCTCGCATCTGCCTCACACAGCGCTCTTCGGACGCACTAACGCCACATGTCCGTGTCGCCTACACCAGCCGGTTATTTCCCCGATCGCCGCTAGCAAACCGATGCCTATAACATCACGCGTGCCGGTTGTGCAATCGTATAGCCAGGGGGAACCCCCCTGGTGCACTTTCATCCTCGCGGTGCCTACACCGCCGAGCATCGACGCTAGGGGACTGCCTCATCTGATATCTTGTATCAATGCTTGCCCGTAGGGCGCGAACCAGGTAGTCAATAAAGGCATGTAGTCCTTCCGCAGCTGTGCACCATGAGTGACTGCCATAGCCCAGCAGGGAAGCACTTGTAGTAAAACAATTTTCAGGTCGCGCAGTCGCCGGTTAACGCGCTCTCCGGGCGTAGCGCCGTAAGTCGAATCATTGAGGCTGTACGTAATGCAATCGTGAACTCTCTCTCGCCTGCTTCGCGATCACCCGAGGTCTGCCTAGGAGGATGAGGGGCGTAAGTCGGTTTGGCGCGCCAACGTCGCGGTCATAATAACGTAGTCCTGAAGCAACTAGC
GTCCTAACGAGGAGTAGTACCGCGTCCGAATTACGATGGCGTTACCGAAAGTTTCCGGTCGGTCGTTAACTTCTTCATACATGTTTAGCAGGCCGTCCTTTGCGCTCACCAACGTCACAGGTTTACGACGTGTACGTTAGTCGGAAATTTGTTCGACCGTCGCTACCAAACCGATGCCTATAACATCACGCGTGGCGGTTGCGCAATCGTATAGCCGGGGGGAACCCCCCTGGTCCACTTTCATCCTCACGGTGCCGACACTGTTGGGCACCGACTCAAGGAGACTGCCTCATCTGATATCTTGTATCAATGCTTGCCCGTAGGGCGCGAACCAGGTAGTCAATAAAGGCATGTAGTCCTTCCGCAGCTGTGCACCATGAGTGACTGCCATAGCCCAGCAGGGAAGCACTTGTAGTAAAACAATTTTCAGGTCGCGCAGTCGCCGGTTAACGCGCTCTCCGGGCGTAGCGCCGTAAGTCGAATCATTGAGGCTGTGTGTTATGCCACCACACGCCCTTTTCTTTAGGGCCTGCTCTCGTTCGAAGGCTGCTTAGGGGGATGAGGGGCGTAAGTCGGTTTGGCGCGCCAACGTCGCGGTCATAATAACGTAGTCCTGAAGCAACTAGC
GTCCTAACGAGGAGTAGTACCGCGTCCGAATTACGATGGCGTTACCGAAAGTTTCCGGTCGGTCGTTAACTTCTTCATACATGTTTAGCAGGCCGTCCTTTGCGCTCACCAACGTCACAGGTTTACGACGTGTACGTTAGTCGGAAATTTGTTCGGCCGTCGCTACCAAACCGATGCCTATAACATCACGCGTGGCGGTTGTGCAATCGTATAGCCGGGGGGAACCCCCCTGGTCCACTTTCATCCTCACGGTGCCTACACCGCCGAGCATCGACGCTAGGGGACTGCCTCATCTGATATCTTGTATCAATGCTTCGCCGTAGGGCGCGAACCAGGTAGTCAATAAAGGCATGTAGTACTTCCCCAGCTGTGCACCATGAGTGACTGCCATAGCCCAGCAGGAGGGCACTTGTAGTAAAACAATTTTCAAGTCGCGCAGTCGCTGGTTGGTGCGCCAGCTGTAGGCAGGCCCGTGATCTGAGTTGTCGCGGCTGTACACTATGTAACCGCGAACTCTCTTCTTTAGGGCCCGCGCTCGTCCGAAGGCTGCTTAGGAGGATGAGGGGTTCGAGTCGGTTTGGCGCGCTATCGTCGCGGCCATGATAACGTAGCCTTAGAGTAACTAGT
GCCCTAGCGAGGAGCAATGCCGTGTCCGAATTACGATGTCGTTACCGAACTTTTCCGTCTGGCCGTTAACTGCTCCGCATCTGCCTAACACAGCACTCCTCGGACGCACTAACGCTACGGGTTCATGACACCCACACCGGTCGGAAATTTCCCCGACCGTCGCTAGCAAACCGATGCCTATAACATCACGCGTGGCGGTTGTGCAATCGTATAGCCGGGGGGAACCCCCCTGGTCCACTTTCATCCTCACGGTGCCTTCACCGCCGAGCATCGACTGAAGGAGACTGCCTCATCTGATATCTTGTATCAATGCTTCCCCGTAGGGCGCGAACCGGGTAGTCAACAAAGGCATGTAGTCCTTCCCCAGCTGTGCACCATGAGTGACTGCCATAGCCCAGCAGGGAGGCACTTGTAGTAAAACAATTTTCAGGTCGCGCAGTCGCCGGTTAACGCGCTCTCCGGGCGTAGCGCCGTAAGTCGAATTATCGAGGCTGTGTGTTATGCCACCGCACGCCCTTTTCTTCCGGCCCTGCGCTCACCCGAAGTCTGTCTAGGGACGTGAGGGGCGCAAGTCGCTTTGGCGCGCCAACGTCGCGGCCATGGTAACGTAGCCCTGGTGTGGTCAGC
GCCCTAGCGAGGAGCAATGCCGTGTCCGAATTACCATGTCGTTACCGAACTTTTCCGTCTGGCCGTTAACTGCTCCGCATCTGCCTAACACAGCACTCCTCGGACGCACTAACGCTACGGGTTCATGACACCCACACCGGTCGGAAATTTCCCCGACCGTCGCTAGCAAACTGATGCCTATAACATCACGCGTGCCGGTTGTGCAATCGTATAGCCAGGGGGAACCCCCCTGGTGCACTTTCATCCTCGCGGTGCCGACACTGTTGGGCACCGACTCAAGGAGACTGCCTCATCTGATATCTTGTATCAATGCTTGCCCGTAGGGCGCGAACCAGGTAGTCAATAAAGACATGTAGTCCTTCCGCAGCTGTGCACCATGAGTGACTGCCATAGCCCAGCAGGGAAGCACTTGTAGTAAAACAATTTTCAAGTCGCGCAGTCGCTGGTTGGTGCGCCAGCTGTAGGCAGGCCCGTGATCTGAGTTGTCGCGGCTGTACGTAATGCAATCGTGAACTCTCTCTCGCCTGCTTCGCGATCACCCGAGGTCTGCCTAGGAGGGGAGAGAGCGCGAATCGGTTCGACTTTGCAACGCCGTGGCCATGATGATACAGCCCTAGAGTGGTCGAC
GCTCTAACGAGGGGCTATATTACGCTCGAACTGCGGTATCTTTACGGAACGCCGTAATCCGCTTGTTAACCGCCTCACATATGCCTCACACGGCGCTCTTCGGGCTCACCAGCACCACATGTCCGTGTCGCCTACACCAGCCGGTTATTTCCCCGATCGCCGCTGCTAAACTGGCACCTGCGACATCGCCTGTGGCGGTTGTGCGATCGTCTGGTCGGGGGAAATCCCCTTGGCCCGCCCAAATCACCAAAGGACCTACACCGCCGAGCATCGACGCAAGCGGACTGCCTCATCTGATATCTTGTATCAATGTTTCCCCGTAGGGCCCAGACCAGGTAGGCAATAGTAGCATGTATCCATTCTCCAGCTGTGCATCAAGGGTGACCGCTGTAGCGCAGCAAAGAGATATTCGTGGAAAGACAATTTTCAGGTCGCGCAGTCGCCGGTTAACGCGCTCTCCGGGGGTAGCGCCGTAAGTCGAATCATTGAGGCTGTACACTATGTAACCGCGAACTCTCTTCTTTAGGGCCCGCGCTCGTCCGAAGGCTGCTTAGGAGGATGAGGGGTTCGAGTCGGTTTGGCGCGCTATCGTCGCGGCCATGATAACGTAGCCTTAGAGTAACTAGT
GCCCTAGCGAGGAGTAGTGCCGCGTCCAAATTACGATGGCGTTACCGAACGTTTCCGGCCGGCCGTTAACTGCTCCGCACATGTTTAGCACGCCGTCCTTTGCGCTCACCAACGCTACGGGTTTACGACGTGTACGTTAGTCGGAAATTTGTTCGACCGTCGCTACCAAACCGATGCCTATAACATCACGCGTGGCGGTTGTGCAATCGTATAGCCGGGGGGAACCCCCCTGGTCCACTTTCATCCTCACGGTGCCTACACCGTTGGGCACCGACGCAAGGGGACTGCCTCATCTGATATCTTGTATCAATGCTTCCCCGTAGGGCGCGAACCAGGTAGTCAATAAAGGCATGTAGTCCTTCCGCAGCTGTGCACCATGAGTGACTGCCATAGCCCAGCAGGGAAGCACTTGTAGTAAAACAATTTTCAGGTCGCGCAGTCGCCGGTTAACGCGCTCTCCGGGGGTAGCGCCGTAAGTCGAATCATTGCGGCTGTACGTTATGCAACCGCAAACTCTCTCTTGTCGGCCCCTCGCACGTCCAAAGTTCGCCTGGGAGGGGAGAGGGTTCGAGTCGGTTTGGCGCGCTATCGTCGCGGCCATGATAACGTAGCCCTGAAGTGGTCAGC
GTCCTAACGAGGAGTAGTACCGCGTCCGAATTACGATGGCGTTACCGAAAGTTTCCGGTCGGTCGGTAACTTCTTCATACATGTTTAGCAGGCCGTCCTTTGCGCTCACCAACGTCACAGGTTTACGACGTGTACGTTAGTCGGAAATTTGTTCGACCGTCGCTACCAAACCGATGCCTATAACATCACGCGTGGCGGTTGCGCAATCGTATAGCCGGGGGGAACCCCCCTGGTCCACTTTCATCCTCACGGTGCCGACACTGTTGGGCACCGAAGCAAGGGGACCGCCTCATCTTATATCTCGTATCAGTGCTTCGCCGTAGGGCCCGAACCGGGTAGTCAACAAAGGCATGTAGTCCTTCCCCAGCTGTGCACCATGAGTGACTGCCATAGCCCAGCAGGGAGGCACTTGTAGTAAAACAATTTTCAGGTCGCGCAGTCGCCGGTTAACGCGCTCTCCGGGCGTAGCGCCGTAAGTCGAATTATTGAGGCTGTGTGTTATGCCACCGCACGCCCTTTTCTTCCGGCCCTGCGCTCACCCGAAGTCTGTCTAGGGACGTGAGGGGCGCAAGTCGCTTTGGCGCGCCAACGTCGCGGCCATGGTAACGTAGCCCTGGTGTGGTCAGC
GTCCTAACGAGGAGTAGTACCGCGTCCGAATTACGATGGCGTTACCGAAAGTTTCCGGTCGGTCGTTAACTTCTTCATACATGTTTAGCAGGCCGTCCTTTGCGCTCACCAACGTCACAGGTTTACGACGTGTACGTTAGTCGGAAATTTGTTCGACCGCCGCTACCAAACCGATGCCTATAACATCACGCGTGGCGGTTGTGCAATCGTATAGCCGGGGGGAACCCCCCTGGTCCACTTTCATCCTCACGGTGCCTACACCGCCGAGCATCGACGCTAGGGGACTGCCTCATCTGATATCTTGTATCAATGCTTCGCCGTAGGGCGCGAACCAGGTAGTCAATAAAGGCATGTAGTACTTCCCCAGCTGTGCACCATGAGTGACTGCCATAGCCCAGCAGGAGGGCACTTGTAGTAAAACAATTTTCAAGTCGCGCAGTCGCTGGTTGGTGCGCCAGCTGTAGGCAGGCCCGTGATCTGAGTTGTCGCGGCTGTACGTAATGCAATCGTGAACTCTCTCTCGCCGGCTTCGCGATCACCCGAGGTCTGCCTAGGAGGGGAGAGGGCGTAAGTCGGTTCGACTTTGCAACGCCGTGGCCATGATGATACAGCCCTAGAGTGGTCGAC
GCTCTAACGAGGGGCTATATTACGCTCGAACTGCGGTATCTTTACGGAACGCCGTAATCCGCTTGTTAACCGCCTCGCATCTGCCTCACACAGCGCTCTTCGGACGCACTAACGCCACATGTCCGTGTCGCCTACACCAGCCGGTTATTTCCCCGATCGCCGCTGCTAAACTGATGTCTATGACATCGCGCGTGGCGGTTGTGCGTGCTTATGGCCGGGGAGAACCCCCCTGGCCCACCCAAATCACCAAAGGACCTACGCCGTCGGACGTTGACGCTAGCGGACTGCCTCATCTGATATCTTGTATCAATGCATCGCCGTAGGGCGCGAACCAGGTAGTCAATAAAGGCATGTAGTACTTCCCCAGCTGTGCACCATAAGTGACTGCCATAGCCCAGCAGGAGGGCACTTGTAGTAAAACAATTTTCAAGTCGCGCAGTCGCTGGTTGGTGCGCCAGCTGTAGGCAGGCCCGTGATCTGAGTTGTCGCGGCTGTACACTATGTAACCGCGAACTCTCTTCTTTAGGGCCCGCGCTCGTCCGAAGGCTGCTTAGGAGGATGAGGGGTTCGAGTCGGTTTGGCGCGCTATCGTCGTGGCCATGATGATACAGCCCTAGAGTGGTCGAC
GCTCTAACGAGGGGCTATATTACGCTCGAACTGCGGTATCTTTACGGAACGCCGTAATCCGCTTGTTAACCGCCTCACATATGCCTCACACGGCGCTCTTCGGGCTCACCAGCACCACATGTCCGTGTCGCCTACACCAGCCGGTTATTTCCCCGATCGTCGCTAGCAAACCGATGCCTATAACATCACGCGTGCCGGTTGTGCAATCGTATAGCCAGGGGGAACCCCCCTGGTGCACTTTCATCCTCGCGGTGGCTACACCGCCAAGCATCGACGCTAGGGGACTGCCTCATCTGATATCTTGTATCAATGCTTCCCCGTAGGGCGCGAACCAGGTAGTCAATAGTAGCATGTATCCATTCTCCAGCTGTGCATCAAGGGTGACCGCTGTAGCGCAGCAAAGAGATATTCGTGGAAAGACAATTTTCAGGTCGCGCAGTCGCCGGTTGGCGCGCCAGCTGTAGGCAGGCCCGTATGCCGAAGTATTGCGGCGGTGTGTTATGCCACCGCACGCCCTTTTCTTTAGGGCCTGCTCTCGTTCGAAGGCTGCTTAGGAGGATGAGGGGCGTAAGTCGGTTTGGCGCGCCAACGTCGCGGTCATAATAACGTAGTCCTGAAGCAACTAGC
GTCCTAACGAGGAGTAGTACCGCGTCCGAATTACGATGGCGTTACCGAAAGTTTCCGGTCGGTCGTTAACTTCTTCATACATGTTTAGCAGGCCGTCCTTTGCGCTCACCAACGTCACAGGTTTACGACGTGTACGTTAGTCGGAAATTTGTTCGACCGTCGCTACCAAACCGATGCCTATAACATCACGCGTGGCGGTTGTGCAATCGTATAGCCGGGGGGAACCCCCCTGGCCCACTTTCATCCTCACGGGACCTACGCCGTCGGACGTTAACGCAAGGGGACCGGCTCACCTTATATCTTGTATCAATTCTCCGACGCGAGGCCCGAACAAGGAGGTCAACAAAGGCATGTAGTCCTTCCCCAGCTGTGCACCATGAGTGACTGCCATAGCCCAGCAGGGAGGCACTCGTGGAAAAACAATTTTCGGGTCGCGCAGTCGCCGGTTGGCGCGCCAGCTATAGGCAGGCCCGTGTTCCTAATTATCCCGGCTGTACGTTATGCAACCGCAAACTCTCTTCTTTAGGGCCTGCTCTCGTTCGAAGGCTGCTTAGGAGGATGAGGGGCGTAAGTCGGTTTGGCGCGCCAACGTCGCGGCCATGGTAACGTAGCCCTGGTGTGGTCAGC
GTCCTAACGAGGAGTAGTACCGCGTCCGAATTACGATGGCGTTACCGAAAGTTTCCGGTCGGTCGTTAACTTCTTCATACATGTTTAGCAGGCCGTCCTTTGCGCTCACCAACGTCACAGGTTTACGACGTGTACGTTAGTCGGAAATTTGTTCGACCGTCGCTAGCAAACCGATGCCTATAACATCACGCGTGGCGGTTGTGCAATCGTATAGCCGGGGGGAACCCCCCTGGCCCAGTTTCATCCTCACGGGACCTACGCCGTCGGACGTTGACGCTAGGGGACTGCCTCATCTGATATCTTGTATCAATGCTTCGCCGTAGGGCGCGAACCAGGTAGTCAATAAAGGCATGTAGTACTTCCCCAGCTGTGCACCATAAGTGACTGCCATAGCCCAGCAGGAGGGCACTTGTAGTAAAACAATTTTCAAGTCGCGCAGTCGCTGGTTGGTGCGCCAGCTGTAGGCAGGCCCGTGATCTGAGTTGTTGAGGCTGTGTGTTATGCCACCGCACGCCCTTTTCTTCCGGCCCTGCGCTCACCCGAAGTCTGTCTAGGGACGTGAGGGGCGCAAGTCGCTTTGGCGCGCCAACGTCGCGGCCATGGTAACGTAGCCCTGGTGTGGTCAGC
GTCCTAACGAGGAGTAGTACCGCGTCCGAATTACGATGGCGTTACCGAAAGTTTCCGGTCGGTCGTTAACTTCTTCATACATGTTGAGCAGGCCGTCCTTTGCGCTCACCAACGTCACAGGTTTACGACGTGTACGTTAGTCGGAAATTTGTTCGACCGTCGCTACCAAACCGATGCCTATAACATCACGCGTGCCGGTTGTGCAATCGTATAGCCGGGGGGAACCCCCCTGGTCCACTTTCATCCTCACGGTGCCGACACTGTTGGGCACCGACTCAAGGAGACTGCCTCATCTGATATCTTGTATCAATGCTTGCCCGTAGGGCGCGAACCAGGTAGTCAATAAAGGCATGTAGTCCTTCCGCAGCTGTGCACCATGAGTGACTGCCATAGCCCAGCAGGGAAGCACTTGTAGTAAAACAATTTTCAGGTCGCGCAGTCGCCGGTTAACGCGCTCTCCGGGGGTAGCGCCGTAAGTCGAATCATTGAGGCTGTGTGTTATGCCACCGCACGCCCTTTTCTTTAGGGCCTGCTCTCGTTCGAAGGCTGCTTAGGAGGATGAGGGGCGTAAGTCGGTTTGGCGCGCCAACGTCGCGGCCATGGTAACGTAGCCCTGGTGTGGTCAGC
GTCCTAACGAGGAGCAGTACCGCGTCCGAATTACGATGGCGTTACCGAAAGTTTCCGGTCGGTCGTTAACTTCTTCATACATGTTTAGCAGGCCGTCCTTTGCGCTCACCAACGTCACAGGTTTACGACGTGTACGTTAGTCGGAAATTTGTTCGACCGCCGCTACCAAACCGATGCCTATAACATCACGCGTGGTTGTTGTGAAATCGTATGGCCGGCGGGAACCCCCCTGACCCAGTTTCATCCTCGCGGTGCCTACACCGCCGAGCATCGACTCAAGGAGACTGCCTCATCTGATATCTTGTATCAATGCTTGCCCGTAGGGCGCGAACCAGGTAGTCAATAAAGGCATGTAGTCCTTCCGCAGCTGTGCACCATGAGTGACTGCCATAGCCCAGCAGGGAAGCACTTGTAGTAAAACAATTTTCAGGTCGCGCAGTCGCCGGTTAACGCGCTCTCCGGGGGTAGCGCCGTAAGTCGAATCGTCGAGGCTGTGTGTTATGCCACCGCACGCCCTTTTCTTTAGGGCCTGCTCTCGTTCGAAGGCTGCTTAGGAGGATGAGGGGCGTAAGTCGGTTTGGCGCGCCAACGTCGCGGTCATAATAACGTAGTCCTGAAGCAACTAGC
GTCCTAACGAGGAGTAGTACCGCGTCCGAATTACGATGGCGTTACCGAAAGTTTCCGGTCGGTCGTTAACTTCTTCATACATGTTTAGCAGGCCGTCCTTTGCGCTCACCAACGTCACAGGTTTACGACGTGTACGTTAGTCGGAAATTTGTTCGACCGTCGCTACCAAACCGATGCCTATAACATCACGCGTGGCGGTTGTGCAATCGTATAGCCGGGGGGAACCCCCCTGGTCCACTTTCATCCTCACGGGACCTACACCGCCGAGCATCGACGCAAGGGGACTGCCTCATCTGATATCTTGTATCAATGTTTCCCCGTAGGGCCCAGATAAGGTAGGCAATAGTAGCAAGTATCCATTCCCCAGCTGTGCATCAAGGGTGACCGCTGTAGCGCAGCAAAGAGATATTCGTGGAAAGACAATTTTCGGGTCGCGCAGTCGCCGGTTGGCGCGCCAGCTGTAGGCAGGCCCGTATGCCGAATTATCGCAGCGGTACGTAATGCAATCGTGAACTCTCTTCTTTAGGGCCTGCTCTCGTTCGAAGGCTACTTAGGAGGATGAGGGGCGTAAGTCGGTTTGGCGCGCCAACGTCGCGGTCATAATACCGTAGTCCTGAAGTGGTCAGC
GCCCTAGCGAGGAGCAATGCCGTGTCCGAATTACGATGTCGTTACCGAACTTTTCCGTCTGGCCGTTAACTGCTCCGCATCTGCCTAACACAGCACTCCTCGGACGCACTAACGCTACGGGTTCATGACACCCACACCGGTCGGAAATTTCCCCGACCGTCGCTAGCAAACCGATGCCTATAACATCACGCGTGGCGGTTGTGCAATCGTATAGCCGGGGGGAACCCCCCTGGTCCACTTTCATCCTCACGGTGCCTACACCGCCGAGCATCGACTGAAGGAGACTGCCTCATCTGATATCTTGTATCAATGCTTCCCCGTAGGGCGCGAACCGGGTAGTCAACAAAGGCATGTAGTCCTTCCCCAGCTGTGCACCATGAGTGACTGCCATAGCCCAGCAGGGAGGCACTTGTAGTAAAACAATTTTCAAGTCGCGCAGTCGCTGGTTGGTGCGCCAGCTGTAGGCAGGCCCGTGATCTGAGTTGTCGCGGCTGTACGTAATGCAATCGTGAACTCTCTCTCGCCGGCTTCGCGATCACCCGAGGTCTGCCTAGGAGGGGAGAGAGCGCGAATCGGTTCGACTTTGCAACGCCGTGGCCATGATGATACAGCCCTAGAGTGGTCGAC
GTCCTAACGAGGAGTAGTACCGCGTCCGAATTACGATGGCGTTACCGAAAGTTTCCGGTCGGTCGTTAACTTCTTCATACATGTTTAGCAGGCCGTCCTTTGCGCTCACCAACGTCACAGGTTTACGACGTGTACGTTAGTCGGAAATTTGTTCGACCGTCGCTACCAAACCGATGCCTATAACATCACGCGTGGCGGTTGTGCAATCGTATAGCCGGGGGGAACCCCCCTGGTCCACTTTCATCCTCACGGTGCCTACACCGTTGGGCACCGACTCAAGGAGACTGCCTCATCTGATATCTTGTATCAATGCTTGCCCGTAGGGCGCGAACCAGGTAGTCAATAAAGGCATGTAGTCCTTCCGCAGCTGTGCACCATGAGTGACTGCCATAGCCCAGCAGGGAAGCACTTGTAGTAAAACAATTTTCAGGTCGCGCAGTCGCCGGTTAACGCGCTCTCCGGGCGTAGCGCCGTAAGTCGAATCATCGAGGCTGTGTGTTATGCCACCGCACGCCCTTTTCTTTAGGGCCTGCTCTCGTTCGAAGGCTGCTTAGAGGGATGAGGGGCGTAAGTCGGTTTGGCGCGCCAACGTCGCGGTCATAATAACGTAGTCTTAGAGCAACTAGC
GTCCTAACGAGGAGTAGTACCGCGTCCGAATTACGATGGCGTTACCGAAAGTTTCCGGTCGGTCGTTAACTTCTTCATACATGTTTAGCAGGCCGTCCTTTGCGCTCACCAACGTCACAGGTTTACGACGTGTACGTTAGTCGGAAATTTGTTCGGCCGTCGCTACCAAACCGATGCCTATAACATCACGCGTGGCGGTTGTGCAATCGTATAGCCGGGGGGAACCCCCCTGGTCCACTTTCATCCTCACGGTGCCGACACTGTTGGGCACCGACTCAAGGAGACTGCCTCATCTGATATCTTGTATCAATGCTTGCCCGTAGGGCGCGAACCAGGTAGTCAATAAAGGCATGTAGTCCTTCCGCAGCTGTGCACCATGAGTGACTGCCATAGCCCAGCAGGGAAGCACTTGTAGTAAAACAATCTTCAAGTCGCGCAGTCGCTGGTTGGTGCGCCAGCTGTAGGCAGGCCCGTGATCTGAGTTGTCGCAGCGGTACGTAATGCAATCGTGAACTCTCTTCTTTAGGGCCTGCTCTCGTTCGAAGGCTACTTAGGAGGATGAGGGGCGTAAGTCGGTTTGGCGCGCCAACGTCGCGGTCATAATAACGTAGTCCTGAAGTGGTCAGC
GCCCTAACGAGAGGCAATATCACGTCCGAACTGCGACGTCTTTACGGAACGCCGTAGTCCGCTTGTCAACTGCTTTACATATGCCTAACACGGCGCTCTTCGGGCTCACCAACACCACAGGTTCGTGACGCCTACACCAATCGGTAATTTCCCCGATCGTCGCTACCAAACCGATGCCTATAACATCACGCGTGCTGGTTGTGAAATCGTATGGCCGGCGGGAACCCCCCTGACCCAGTTTCATCCTCGCGGTGCCGACACTGTTGGGCACCGACTCAAGGAGACTGCCTCATCTGATATTTTGAATCAAGGCTTGCCCGTAGGGCGCGAACCAGGTAGTCAATAAAGGCATGTAGTCCTTCCGCAGCTGTGCACCATGAGTGACTGCCATAGCCCAGCAGGGAAGCACTTGTAGTAAAACAATTTTCGGGTCGCGCAGTCGCCAGTTGGCGCGCCAGCTATAGGCAGGCCCGTGTTCCTAATTATCCCGGCTGTACGTTATGCAACCGCAAACTCTCTCTTGTCGGCCCCTCGCACGTCCAAAGTTCACCTGGGAGGGGAGAGGGCGTAAGTCGGTTTGGCGCGCCAACGTCGCGGTCATAATAACGTAGCCCTGAAGTAACTAGC
GTCCTAACGAGGAGTAGTACCGCGTCCGAATTACGATGGCGTTACCGAAAGTTTCCGGTCGGTCGTTAACTTCTTCATACATGTTTAGCAGGCCGTCCTTTGCGCTCACCAACGTCACAGGTTTACGACGTGTACGTTAGTCGGAAATTTGTTCGACCGTCGCTACCAAACCGATGCCTATAACATCACGCGTGGCGGTTGTGCAATCGTATAGCCGGGGGGAACCCCCCTGGTCCACTTTCATCCTCACGGGACCTACACCGCCGAGCATCGACGCAAGGGGACTGCCTCATCTGATATCTTGTATCAATGTTTCCCCGTAGGGCCCAGATAAGGTAGGCAATAGTAGCATGTATCCATTCTCCAGCTGTGCATCAAGGGTGACCGCTGTAGCGCAGCAAAGAGATATTCGTGGAAAGACAATTTTCGGGTCGCGCAGTCGCCGGTTGGCGCGCCAGCTGTAGGCAGGCCCGTATGCCGAATTATCGAGGCTGTGTGTTATGCCACCGCACGCCCTTTTCTTCCGGCCCTGCGCTCACCCGAAGTCTGTCTAGGGACGTGAGGGGCGCAAGTCGCTTTGGCGCGCCAACGTCGCGGCCATGGTAACGTAGCCCTGGTGTGGTCAGC
GCCCCAGCGAGGAGCAATGCCGTGTCCGAATTACCATGTCGTTACCGAACTTTTCCGTCTGGCCGTTAACTGCTCCGCATCTGCCTAACACAGCACTCCTCGGACGCACTAACGCTACGGGTTCATGACACCCACACCGGTCGGAAATTTCCCCGACCGTCGCTAGCAAACCGATGCCTATAACATCACGCGTGCCGGTTGTGCAATCGTATAGCCAGGGGGAACCCCCCTGGTGCACTTTCATCCTCACGGTGCCGACACTGTTGGGCACCGACTCAAGGAGACTGCCTCATCTGATATCTTGTATCAATGCTTGCCCGTAGGGCGCGAACCAGGTAGTCAATAAAGGCATGTAGTCCTTCCGCAGCTGTGCACCATGAGTGACTGCCATAGCCCAGCAGGGAAGCACTTGTAGTAAAACAATTTTCAGGTCGCGCAGTCGCCGGTTAACGCGCTCTCCGGGGGTAGCGCCGTAAGTCGAATTATCGAGGCTGTGTGTTATGCCACCGCACGCCCTTTTCTTCCGGCCCTGCGCTCACCCGAAGTCTGTCTAGGGACGTGAGGGGCGCAAGTCGCTTTGGCGCGCCAACGTCGCGGCCATGGTAACGTAGCGCTGGTGTGGTCAGC
GTCCTAACGAGGAGTAGTACCGCGTCCGAATTACGATGGCGTTACCGAAAGTTTCCGGTCGGTCGTTAACTTCTTCATACATGTTTAGCAGGCCGTCCTTTGCGCTCACCAACGTCACAGGTTTACGACGTGTACGTTAGTCGGAAATTTGTTCGGCCGTCGCTACCAAACCGATGCCTATAACATCACGCGTGGCGGTTGTGCAATCGTATAGCCGGGGGGAACCCCCCTGGTCCACTTTCATCCTCACGGTGCCGACACTGTTGGGCACCGACTCAAGGAGACTGCCTCATCTGATATCTTGTATCAATGCTTGCCCGTAGGGCGCGAACCAGGTAGTCAATAAAGGCATGTAGTCCTTCCGCAGCTGTGCACCATGAGTGACTGCCATAGCCCAGCAGGGAAGCACTTGTAGTAAAGCTGATCATGGGACACCGAATGACCGGTTAGCGCGCCAGCTGTAGACAGCGCCGTAATCCTGATTGTCGCGGCTGTACGTAATGCAATCGTGAACTCTCTCTCGCCTGCTTCGCGATCACCCGAGGTCTGCCTAGGAGGGGAGAGAGCGTAAGTCGGTTTGGCGCGCCAACGTCGCGGTCATAATAACGTAGTCCTGAAGCAACTAGC
GTCCTAACGAGGAGTAGTACCGCGTCCGAATTACGATGGCGTTACCGAAAGTTTCCGGTCGGTCGTTAACTTCTTCATACATGTTTAGCAGGCCGTCCTTTACGCTCACCAACGTCACAGGTTTACGACGTGTACGTTAGTCGGAAATTTGTTTGGCCGTCGCTACCAAACCGATGCCTATAACATCACGCGTGGCGGTTGTGCAATCGTATAGCTGGGGGGTACCCCCCTGGTCCACTTTCATCCTCACGGTGCCGACACTGTTGGGCACCGACTCAAGGAGACTGCCTCGTCTGATATCTTGTATCAATGCTTGCCCGTAGGGCGCGAACCAGGTAGTCAATAAAGGCATGTAGTCCTTCCGCAGCTGTGCACCATGAGTGACTGCCATAGCCCAGCAGGGAAGCACTTGTAGTAAAACAATTTTCAAGTCGCGCAGTCGCTGGTTGGTGCGCCAGCTGTAGGCAGGCCCGTGATCTGAGTTGTCGCAGCGGTACGTAATGCAATCGTGAACTCTCTTCTTTAGGGCCTGCTCTCGTTCGAAGGCTACTTAGGAGGATGAGGGGCGTAAGTCGGTTTGGCGCGCCAACGTCGCGGTCATAATAACGTAGTCCTGAAGTGGTCAGC
GTCCTAACGAGGAGTAGTACCGCGTCCGAATTACGATGGCGTTACCGAAAGTTTCCGGTCGGTCGTTAACTTCTTCATACATGTTTAGCAGGCCGTCCTTTGCGCTCACCAACGTCACAGGTTTACGACGTGTACGTTAGTCGGAAATTTGTTCGACCGTCGCTACCAAACCGATGCCTATAACATCACGCGTGGCGGTTGCGCAATCGTATAGCCGGGGGGAACCCCCCTGGTCCACTTTCATCCTCACGGTGCCGACACTGTTGGGCACCGACTCAAGGAGACTGCCTCATCTGATATCTTGTATCAATGCTTGCCCGTAGGGCGCGAACCAGGTAGTCAATAAAGGCATGTAGTCCTTCCGCAGCTGTGCACCATGAGTGACTGCCATAGCCCAGCAGGGAAGCACTTGTAGTAAAACAATTTTCAGGTCGCGCAGTCGCCGGTTAACGCGCTCTCCGGGCGTAGCGCCGTAAGTCGAATCATTGAGGCTGTGTGTTATGCCACCACACGCCCTTTTCTTTAGGGCCTGCTCTCGTTCGAAGGCTGCTTAGGGGGATGAGGGGCGTAAGTCGGTTTGGCGCGCCAACGTCGCGGTCATAATAACGTAGTCCTGAAGCAACTAGC
GTCCTAACGAGGAGTAGTACCGCGTCCGAATTACGATGGCGTTACCGAAAGTTTCCGGTCGGTCGTTAACTTCTTCATACATGTTTAGCAGGCCGTCCTTTGCGCTCACCAACGTCACAGGTTTACGACGTGTACGTTAGTCGGAAATTTGTTCGACCGTCGCTACCAAACCGATGCCTATAACATCACGCGTGGCGGTTGTGCAATCGTATAGCCGGGGGGAACCCCCCTGGTCCACTTTCATCCTCACGGTGCCGACACTGTTGGGCACCGACTCAAGGAGACTGCCTCATCTGATATCTTGTATCAATGCTTGGCCGTAGGGCGCGAACCAGGTAGTCAATAAAGGCATGTAGTCCTTCCGCAGCTGTGCACCATGAGTGACTGCCATAGCCCAGCAGGGAAGCACTTGTAGTAAAACAATTTTCGGGTCGCGCAGTCGCCGGTTGGCGCGCCAGCTATAGGCAGGCCCGTGTTCCTAATTATCGCGGCTGTACACTATGTAACCGCGAACTCTCTCTTGTCGGCCCCTCGCACGTCCAAAGTTCGCCTGGGAGGGGAGAGGGCGTAAGTCGGTTTGGCGCGCCAACGTCGCGGTCATAATAACGTAGCCCTGAAGTAACTAGC
GTCCTAACGAGGAGTAGTACCGCGTCCGAATTACGATGGCGTTACCGAAAGTTTCCGGTCGGTCGTTAACTTCTTCATACATGTTTAGCAGGCCGTCCTTTGCGCTCACCAACGTCACAGGTTTACGACGTGTACGTTAGTCGGAAATTTGTTCGACCGTCGCTACCAAACCGATGCCTATAACATCACGCGTGGCGGTTGCGCAATCGTATAGCCGGGGGGAACCCCCCTGGTCCACTTTCATCCTCACGGTGCCGACACTGTTGGGCACCGACTCAAGGAGACTGCCTCATCTGATATCTTGTATCAATGCTTGCCCGTAGGGCGCGAACCAGGTAGTCAATAAAGGCATGTAGTCCTTCCGCAGCTGTGCACCATGAGTGACTGCCATAGCCCAGCAGGGAAGCACTTGTAGTAAAACAATTTTCAGGTCGCGCAGTCGCCGGTTAACGCGCTCTCCGGGCGTAGCGCCGTAAGTCGAATCATCGAGGCTGTACACTATGTAACCGCGAACTCTCTTCTTTAGGGCCCGCGCTCGTCCGAAGGCTGCTTAGGAGGATGAGGGGTTCGAGTCGGTTTGGCGCGCTATCGTCGCGGCCATGATAACGTAGCCTTAGAGTAACTAGT
GTCCTAACGAGGAGTAGTACCGCGTCCGAATTACGATGGCGTTACCGCAAGTTTCCGGTCGGTCGTCAACTTCTTCATACATGTTTAGCAGGCCGTCCTTTGCGCTCACCAACGTCACAGGTTTACGACGTGTACGTTAGTCGGAAATTTGTTCGACCGTCGCTACCAAACCGATGCCTATAACATCACGCGTGGCGGTTGTGCAATCGTATAGCCGGGGGGAACCCCCCTGGTCCACTTTCATCCTCACGGGACCTACACCGCCGAGCATCGACGCTAGCGGACTGCCTCATCTGATATCTTGTATCAATGCTTCCCCGTAGGGCGCGAACCAGGTAGTCAACAAAGGCATGTAGTCCTTCCCCAGCTGTGCACCATGAGTGACTGCCATAGCCCAGCAGGGAGGCACTTGTAGTAAAACTATTTTCAGGTCGCGCAGTCGCTGGTTGGTGCGCCAGCTGTAGGCAGCGCCGTAAGCCGAATCATCCCGGCTGTACGTTATGCAACCGCAAACTCTCTCTTGTCGGCCCCTCGCACGTCCAAAGTTCGCCTGGGAGGGGAGAGGGCGCAAGTCGCTTTGGCGCGCCAACCTCGCGGCCATGGTAACGTAGCCCTAGAGTAACTAGC
GTCCTAACGAGGAGTAGTACCGCGTCCGAATTACGATGGCGTTACCGAAAGTTTCCGGTCGGTCGTTAACTTCTTCATACATGTTTAGCAGGCCGTCCTTTGCGCTCACCAACGTCACAGGTTTACGACGTGTACGTTAGTCGGAAATTTGTTCGACCGTCGCTAGCAAACCGATGCCTATAACATCACGCGTGCCGGTTGTGCAATCGTATAGCCGGGGGGAACCCCCCTGGCCCAGTTTCATCCTCACGGGACCTACGCCGTCGGACGTTGACGCTAGGGGACTGCCTCATCTGATATCTTGTATCAATGCTTCGCCGTAGGGCGCGAACCAGGTAGTCAATAAAGGCATGTAGTACTTCCCCAGCTGTGCACCATAAGTGACTGCCATAGCCCAGCAGGAGGGCACTTGTAGTAAAACAATTTTCAAGTCGCGCAGTCGCTGGTTGGTGCGCCAGCTGTAGGCAGGCCCGTGATCTGAGTTGTTGAGGCTGTGTGTTATGCCACCGCACGCCCTTTTCTTCCGGCCCTGCGCTCACCCGAAGTCTGTCTAGGGACGTGAGGGGCGCAAGTCGCTTTGGCGCGCCAACGTCGCGGCCATGGTAACGTAGCCCTGGTGTGGTCAGC
GTCCTAACGAGGAGTAGTACCGCGTCCGAATTACGATGGCGTTACCAAAAGTTTCCGGTCGGTCGTTAACTTCTTCATACATGTTTAGCAGGCCGTCCTTTGCGCTCACCAACGTCACAGGTTTACGACGTGTACGTTAGTCGGAAATTTGTTCGACCGTCGCTAGCAAACCGATGCCTATAACATCACGCGTGGCGGTTGTGCAATCGTATAGCCGGGGGGAACCCCCCTGGCCCAGTTTCATCCTCACGGGACCTACGCCGTCGGACGTTGACGCTAGGGGACTGCTTCATCTGATATCTTGTATCAATGCTTCGCCGTAGGGCGCGAACCAGGTAGTCAATAAAGGCATGTAGTACTTCCCCAGCTGTGCACCATAAGTGACTGCCATAGCCCAGCAGGAGGGCACTTGTAGTAAAACAATTTTCAAGTCGCGCAGTCGCTGGTTGGTGCGCCAGCTGTAGGCAGGCCCGTGATCTGAGTTGTTGAGGCTGTACGTAATGCAATCGTGAACTCTCTCTCGCCTGCTTCGCGATCACCCGAGGTCTGCCTAGGAGGGGAGAGAGCGCGAATCGGTTCGACTTTGCAACGCCGTGGCCATGATGATACAGCCCTAGAGTGGTCGAC
GCTCTAACGAGGGGCTATATTACGCTCGAACTGCGGTATCTTTACGGAACGCCGTAATCCGCTTGTTAACCGCCTCACATATGCCTCACACGGCGCTCTTCGGGCTCACCAGCACCACATGTCCGTGTCGCCTACACCAGCCGGTTATTTCCCCGATCGTCGCTAGCAAACCGATGCCTATAACATCACGCGTGCCGGTTGTGCAATCGTATAGCCAGGGGGAACCCCCCTGGTGCACTTTCATCCTCGCGGTGCCTACACCGCCAAGCATCGACGCTAGGGGACTGCCTCATCTGATATCTTGTATCAATGCTTCCCCGTAGGGCGCGAACCAGGTAGTCAATAGTAGCATGTATCCATTCTCCAGCTGTGCATCAAGGGTGACCGCTGTAGCGCAGCAAAGAGATATTCGTGGAAAGACAATTTTCAGGTCGCGCAGTCGCCGGTTGGCGCGCCAGCTGTAGGCAGGCCCGTATGCCGAAGTATTGCGGCGGTGTGTTATGCCACCGCACGCCCTTTTCTTTAGGGCCTGCTCTCGTTCGAAGGCTGCTTAGGAGGATGAGGGGCGTAAGTCGGTTTGGCGCGCCAACGTCGCGGTCATAATAACGTAGTCCTGAAGCAACTAGC
GTCCTAACGAGGAGTAGTACCGCGTCCGAATTACGATGGCGTTACCGAAAGTTTCCGGTCGGTCGTTAACTTCTTCATACATGTTTAGCAGGCCGTCCTTTGCGCTCACCAACGTCACAGGTTTACGACGTGTACGTTAGTCGGAAATTTGTTCGACCGTCGCTAGCAAACCGATGCCTATAACATCACGCGTGGCGGTTGTGCAATCGTATAGCCGGGGGGAACCCCCCTGGCCCAGTTTCATCCTCACGGGACCTACGCCGTCGGACGTTGACGCTAGGGGACTGCCTCATCTGATATCTTGTATCAATGCTTCGCCGTAGGGCGCGAACCAGGTAGTCAATAAAGGCATGTAGTAATTCCCCAGCTGTGCACCATAAGTGACTGCCATAGCCCAGCAGGAGGGCACTTGTAGTAAAACAATTTTCAGGTCGCGCAGTCGCTAGTTGGTGCGCCAGCTGTAGGCAGGCCCGTGATCTGAGTTGTTGAGGCTGTGTGTTATGCCACCGCACGCCCTTTTCTTCCGGCCCTGCGCTCACCCGAAGTCTGTCTAGGGACGTGAGGGGCGCAAGTCGCTTTGGCGCGCCAACGTCGCGGCCATGGTAACGTAGCGCTGGTGTGGTCAGC
GCTCTAACGAGGGGCTATATTACGCTCGAACTGCGGTATCTTTACGGAACGCCGTAATCCGCTTGTTAACCGCCTCACATATGCCTCACACGGCGCTCTTCGGGCTCACCAGCACCACATGTCCGTGTCGCCTACACCAGCCGGTTATTTCCCCGATCGCCGCTGCTAAATTAGCACCTGCGACATCGCCTGTGGCGGTTGTGCGATCGTCTGGTCGGGGGAAACCCCCTTGGCCCGCCCAAATCACCAAAGGACCTACACCGCCGAGCATCGACGCAAGGGGACTGCCTCATCTGATATCTTGTATCAATGTTTCCCCGTAGGGCCCAGACCAGGTAGTCAATAAAGGCATGTAGTCCTTCCGCAGCTGTGCACCATGAGTGACTGCCATAGCCCAGCAGGGAAGCACTTGTAGTAAAACAATTTTCGGGTCGCGCAGTCGCCAGTTGGCGCGCCAGCTATAGGCAGGCCCGTGTTCCTAATCATTCCGGCTGTACGTTATGCAACCGCAAACTCTCTCTTGTCGGCCCCTCGCACGTCCAAAGTTCGCCTGGGAGGGGAGAGGGCGTAAGTCGGTTTGGCGCGCCAACGTCGCGGTCATAATAACGTAGCCCTGAAGTAACTAGC
GCTCTAACGAGGGGCTATATTACGCTCGAACTGCGGTATCTTTACGGAACGCCGTAATCCGCTTGTTAACCGCCTCGCATCTGCCTCACACAGCGCTCTTCGGACGCACTAACGCCACATGTCCGTGTCGCCTACACCAGCCGGTTATTTCCCCGATCGCCGCTAGCAAACCGATGCCTATAACATCACGCGTGCCGGTTGTGCAATCGTATAGCCAGGGGGAACCCCCCTGGTGCACTTTCATCCTCGCGGTGCCTACACCGCCGAGCATCGACGCTAGGGGACTGCCTCATCTGATATCTTGTATCAATGCTTCGCCGTAGGGCGCGAACCAGGTAGTCAATAAAGGCATGTAGTACTTCCCCAGCTGTGCACCATGAGTGACTGCCATAGCCCAGCAGGAGGGCACTTGTAGTAAAACAATTTTCAGGTCGCGCAGTCGCCGGTTAACGCGCTCTCCGGGGGTAGCGCCGTAAGTCGAATCATCGAGGCTGTGTGTTATGCCACCGCACGCCCTTTTCTTTAGGGCCTGCTCTCGTTCGAAGGCTGCTTAGGAGGATGAGGGGCGTAAGTCGGTTTGGCGCGCCAACGTCGCGGTCATAATAACGTAGTCCTGAAGCAACTAGC
GTCCTAACGAGGAGTAGTACCGCGTCCGAATTACGATGGCGTTACCGAAAGTTTCCGGTCGGTCGTTAACTTCTTCATACATGTTTAGCAGGCCGTCCTTTGCGCTCACCAACGTCACAGGTTTACGACGTGTACGTTAGTCGGAAATTTGTTCGACCGCCGCTACCAAACCGATGCCTATAACATCACGCGTGGCGGTTGTGCAATCGTATAGCCGGGGGGAACCCCCCTGGTCCACTTTCATCCTCACGGTGCCGACACTGTTGGGCACCGACTCAAGGAGACTGCCTCATCTGATATCTTGTATCAATGCTTGCCCGTAGGGCGCGAACCAGGTAGTCAATAAAGGCATGTAGTCCTTCCGCAGCTGTGCACCATGAGTGACTGCCATAGCCCAGCAGGGAAGCACTTGTAGTAAAACAATCTTCAAGTCGCGCAGTCGCTGGTTGGTGCGCCAGCTGTAGGCAGGCCCGTGATCTGAGTTGTCGCAGCGGTACGTAATGCAATCGTGAACTCTCTTCTTTAGGGCCTGCTCTCGTTCGAAGGCTACTTAGGAGGATGAGGGGCGTAAGTCGGTTTGGCGCGCCAACGTCGCGGTCATAATAACGTAGTCCTGAAGTGGTCAGC
GTCCTAACGAGGAGTAGTACCGCGTCCGAATTATGATGGCGTTACCGAAAGTTTCCGGTCGGTCGTTAACTTCTTCATACATGTTTAGCAGGCCGTCCTTTGCGCTCACCAACGTCACAGGTTTACGACGTGTACGTTAGTCGGAAATTTGTTCGACCGTCGCTACCAAATTAGCACCTGCGACATCGCCTGTGGCGGTTGTGCGATCGTCTGGTCGGGGGAAACCCCCTCGGCCCGCCCAAATCACCAAAGGACCGACACTGTTGGGCACCGACTCAAGGAGACTGCCTCATCTGATATCTTGTATCAATGCTTGCCCGTAGGGCGCGAACCAGGTAGTCAATAAAGGCATGTAGTCCTTCCGCAGCTGTGCACCATGAGTGACTGCCATAGCCCAGCAGGGAAGCACTTGTAGTAAAACAATCTTCAAGTCGCGCAGTCGCTGGTTGGTGCGCCAGCTGTAGGCAGGCCCGTGATCTGAGTTGTCGCAGCGGTACGTAATGCAATCGTGAACTCTCTTCTTTAGGGCCTGCTCTCGTTCGAAGGCTACTTAGGAGGATGAGGGGCGTAAGTCGGTTTGGCGCGCCAACGTCGCGGTCATAATAACGTAGTCCTGAAGTGGTCAGC
GCCCTAGCGAGGAGCAATGCCGTGTCCGAATTACCATGTCGTTACCGAACTTTTCCGTCTGGCCGTTAACTGCTCCGCATCTGCCTAACACAGCACTCCTCGGACGCACTAACGCTACGGGTTCATGACACCCACACCGGTCGGAAATTTCCCCGACCGTCGCTAGCAAACTGATGCCTATAACATCACGCGTGCCGGTTGTGCAATCGTATAGCCAGGGGGAACCCTCCTGGTGCACTTTCATCCTCGCGGTGCCTACACCGCCGAGCATCGACGCAAGGAGACTGCCTCATCTGATATCTTGTATCAATGCTTCCCCGTAGGGCGCGAACCAGGTAGTCAGCAAAGGTATGTAGTCCTTCCCCAGCTGTGCACCATGAGTGACTGCCATAGCCCAGCAGGGAGGCACTTGTAGTAAAACTATTTTCAGGTCGCGCAGTCGCTGGTTGGTGCGCCAGCTGTAGGCAGCGCCGTAAGCCGAATCGTCGCAGCGGTACGTAATGCAATCGTGAACTCTCTTCTTTAGGGCCTGCTCTCGTTCGAAGGCTACTTAGGAGGATGAGGGGCGTAAGTCGGTTTGGCGCGCCAACGTCGCGGCCATGGTAACGTAGCCCTGGTGTGGTCAGC
GTCCTAACGAGGAGTAGTACCGCGTCCGAATTACGATGGCGTTACCGAAAGTTTCCGGTCGGTCGTTAACTTCTTCATACATGTTTAGCAGGCCGTCCTTTGCGCTCACCAACGTCACAGGTTTACGACGTGTACGTTAGTCGGAAATTTGTTCGACCGTCGCTACCAAACCGATGCCTATAACATCACGCGTGGCGGTTGTGCAATCGTATAGCCGGGGGGAACCCCCCTGGTCCACTTTCATCCTCACGGGACCTACACCGCCGAGCATCGACGCAAGGGGACTGCCTCATCTGATATCTTGTATCAATGTTCCCCCGTAGGGCCCAGATAAGGTAGGCAATAGTAGCATGTATCCATTCTCCAGCTGTGCATCAAGGGTGACCGCTGTAGCCCAGCAGGGAAGCACTTGTAGTAAAACAATTTTCAGGTCGCGCAGTCGCCGGTTAACGCGCTCTCCGGGGGTAGCGCCGTAAGTCGAATCATTGAGGCTGTGTGTTATGCCACCGCACGCCCTTTTCTTTAGGGCCTGCTCTCGTTCGAAGGCTGCTTAGGAGGATGAGGGGCGTAAGTCGGTTTGGCGCGCCAACGTCGCGGCCATGGTAACGTAGCCCTGGTGTGGTCAGC
GCCCTAGCGAGGAGCAATGCCGTGTCCGAATTACCATGTCGTTACCGAACTTTTCCGTCTGGCCGTTAACTGCTCCGCATCTGCCTAACACAGCACTCCTCGGACGCACTAACGCTACGGGTTCATGACACCCACACCGGTCGGAAATTTCCCCGACCGTCGCTAGCAAACCGATGCCTATAACATCACGCGTGCCGGTTGTGCAATCGTATAGCCAGGGGGAACCCCCCTGGTGCACTTTCATCCTCGCGGTGCCGACACTGTTGGGCACCGACTCAAGGAGACTGCCTCATCTGATATCTTGTATCAATGCTTGCCCGTAGGGCGCGAACCAGGTAGTCAATAAAGGCATGTAGTCCTTCCGCAGCTGTGCACCATGAGTGACTGCCATAGCCCAGCAGGGAAGCACTTGTAGTAAAGCTGATCATGGGACATCGAATGACCGGTTGGCGCGCCAGCTGTAGGCAGGCCCGTGTTCTTGATTATCGAGGCTGTGTGTTATGCCACCGCACGCCCTTTTCTTCCGGCCCTGCGCTCACCCGAAGTCTGTCTAGGGACGTGAGGGGCGCAAGTCGCTTTGGCGCGCCAACGTCGCGGCCATGGTAACGTAGCCCTGGTGTGGTCAGC
GTCCTAACGAGGAGTAGTACCGCGTCCGAATTACGATGGCGTTACCGAAATTTTCCGGTCGGTCGTTAACTTCTTCATACATGTTTAGCAGGCCGTCCTTTGCGCTCACCAACGTCACAGGTTTACGACGTGTACGTTAGTCGGAAATTTGTTCGACCGTCGCTACCAAACCGATGCCTATAACATCACGCGTGGCGGTTGTGCAATCGTATAGCCGGGGGGAACCCCCCTGGCCCAGTTTCATCCTCACGGGACCTACGCCGTCGGACGTTAACGCAAGGGGACCGCCTCACCTTATATCTTGTATCAATTCTTCGACGCGAGGCCCGAACAAGGAGGTCAATAGAGGCATGTATTCCTTTCCGAGTTGTGCACTCTGAGTGACTGCCGAAGTGCAGCAAGGAGATGCTCGTGGTAAGACAATTTTCGGGTTGCGCAGCCGCCGGTTGGCGCGCCAGCTGTAGGCAGGCCCGTGTTCCTAAGTGTCGAGGCTGTGTGTTATGCCACCGCACGCCCTTTTCTTTAGGGCCTGCTCTCGTTCGAAGGCTGCTTAGGAGGATGAGGGGCGTAAGTCGGTTTGGCGCGCCAACGTCGCGGCCATGGTAACGTAGCCCTGGTGTGGTCAGC
GTCTTAACGAGGAGTAGTACCGCGTCCGAATTACGATGGCGTTACCGAAAGTTTCCGGTCGGTCGTTAACTTCTTCATACATGTTTAGCAGGCCGTCATTTGCGCTCACCAACGTCACAGGTTTACGACGTGTACGTTAGTCGGAAATTTGTTCGACCGTCGCTACCAACCCGATGCCTATAACATCACGCGTGGCGGTTGTGCAATCGTATAGCCGGGGGGAACCCCCCTGGTCCACTTTCATCCTCACGGTGCCGACACTGTCGGACGTTGACGCTAGGGGACTGCCTCATCTGATATCTTGTATCAATGCTTCGCCGTAGGGCGCGAACCAGGTAGTCAATAAAGGCATGTAGTACTTCCCCAGCTGTGCACCATAAGTGACTGCCATAGCCCAGCAGGAGGGCACTTGTAGTAAAACAGTTTTCAAGTCGCGCAGTCGCTGGTTGGTGCGCCAGCTGTAGGCAGGCCCGTGATCTGAGTTGTTGAGGCTGTGTGTTATGCCACCGCACGCCCTTTTCTTCCGGCCCTGCGCTCACCCGAAGTCTGTCTAGGGACGTGAGGGGCGCAAGTCGCTTTGGCGCGCCAACGTCGCGGCCATGGTAACGTAGCCCTGGTGTGGTCAGC
GTCCTAACGAGGAGTAGTACCGCGTCCGAATTACGATGGCGTTACCGAAAGTTTCCGGTCGGTCGTTAACTTCTTCATACATGTTTAGCAGGCCGTCCTTTGCGCTCACCAACGTCACAGGTTTACGACGTGTACGTTAGTCGGAAATTTGTTCGACCGTCGCTACCAAACCGATGCCTATAACATCACGCGTGGCGGTTGTGCAATCGTATAGCCGGGGGGAACCCCCCTGGTCCACTTTCATCCTCACGGGACCGACACTGTTGGGCACCGACTCAAGGAGACTGCCTCGTCTGATATCTTGTATCAATGCTTGCCCGTAGGGCGCGAACCAGGTAGTCAATAAAGGCATGTAGTCCTTCCGCAGCTGTGCACCATGAGTGACTGCCATAGCCCAGCAGGGAAGCACTTGTAGTAAAGCTAATCATGGGACACCGAATGACCGGTTAGCGCGCCAGCTGTAGACAGCGCCGTAATCCTGATCATCGAGGCTGTGTGTTATGCCACCGCACGCCCTTTTCTTTAGGGCCTGCTCTCGTTCGAAGGCTGCTTAGGAGGATGAGGGGCGTAAGTCGGTTTGGCGCGCCAACGTCGCGGTCATAATAACGTAGTCCTGAAGCAACTAGC
GTCCTAACGAGGAGTAGTACCGCGTCCGAATTACGATGGCGTTACCGAAAGTTTCCGGTCGGTCGTTAACTTCTTCATACATGTTGAGCAGGCCGTCCTTTGCGCTCACCAACGTCACAGGTTTACGACGTGTACGTTAGTCGGAAATTTGTTCGACCGTCGCTACCAAACCGATGCCTATAACATCACGCGTGGCGGTTGTGCAATCGTATAGCCGGGGGGAACCCCCCTGGTCCACTTTCATCCTCACGGTGCCGACACCGCCGAGCATCGACGCAAGGGGACTGCCTCATCTGATATCTTGTATCAATGTTTCCCCGTAGGGCCCAGACCAGGTAGTCAATAGTAGCATGTATCCATTCTCCAGCTGTGCATCAAGGGTGACCGCTGTAGCGCAGCAAAGAGATATTCGTGGAAAGACAATTTTCGGGTCGCGCAGTCGCCGGTTGGCGCGCCAGCTGTAGGCAGGCCCGTATGCCGAATTATCGAGGCTGTGTGTTATGCCACCGCACGCCCTTTTCTTCCGGCCCTGCGCTCACCCGAAGTCTGTCTAGGGACGTGAGGGGCGCAAGTCGCTTTGGCGCGCCAACGTCGCGGCCATGGTAACGTAGCCCTGGTGTGGTCAGC
GTCCTAACGAGGAGTAGTACCGCGTCCGAATTACGATGGCGTTACCGAAAGTTTCCGGTCGGTCGTTAACTTCTTCATACATGTTGAGCAGGCCGTCCTTTGCGCTCACCAACGTCACAGGTTTACGACGTGTACGTTAGTCGGAAATTTGTTCGACCGTCGCTACCAAACCGATGCCTATAACATCACGCGTGGCGGTTGTGCAATCGTATAGCCGGGGGGAACCCCCCTGGTCCACTTTCATCCTCACGGTGCCTACACTGTTGGGCACCGACTCAAGGAGACTGCCTCATCTGATATCTTGTATCAATGCTTGCCCGTAGGGCGCGAACCAGGTAGGCAATAAAGGCATGTAGTCCTTCCGCAGCTGTGCACCATGAGTGACTGCCATAGCCCAGCAGGGAAGCACTTGTAGTAAAACAATTTTCAGGTCGCGCAGTCGCCGGTTAACGCGCTCTCCGGGGGTAGCGCCGTAAGTCGAATCATCGAGGCTGTACGTAATGCAATCGTGAACTCTCTCTCGCCTGCTTCGCGATCACCCGAGGTCTGCCTAGGAGGGGAGAGAGCGCGAATCGGTTCGACTTTGCAACGCCGTGGCCATGATGATACAGCCCTAGAGTAACTAGT
GTCCTAACGAGGAGTAGTACCGCGTCCGAATTACGATGGCGTTACCGAAAGTTTCCGGTCGGTCGTTAACTTCTTCATACATGTTTAGCAGGCCGTCCTTTGCGCTCACCAACGTCACAGGTTTACGACGTGTACGTTAGTCGGAAATTTGTTCGACCGTCGCTACCAAATTAGCACCTGCGACATCGCCTGTGGCGGTTGTGCGATCGTCTGGTCGGGGGAAACCCCCTTGGCCCGCCCAAATCACCAAAGGACCTACACCGCCGAGCATCGAAGCAAGGAGACCGCCTCATCTTATATCTCGTATCAGTGCTTGCCCGTAGGGCGCGAACCAGGTAGTCAATAAAGGCATGTAGTCCTTCCGCAGCTGTGCACCATGAGTGACTGCCATAGCCCAGCAGGGAAGCACTTGTAGTAAAACAATTTTCAGGTCGCGCAGTCGCCGGTTAACGCGCTCTCCGGGCGTAGCGCCGTAAGTCGAATTGTCGCGGCTGTACACTATGTAACCGCGAACTCTCTTCTTTAGGGCCCGCGCTCGTCCGAAGGCTGCTTAGGAGGATGAGGGGTTCGAGTCGGTTTGGCGCGCTATCGTCGCGGCCATGATAACGTAGCCTTAGAGTAACTAGT
GCCCTAGCGAGGAGCAACGCCGTGTCCGAATTACCATGTCGTTACCGAACTTTTCCGTCTGGCCGTTAACTGCTCCGCATCTGCCTAACACAGCACTCCTCGGACGCACTAACGCTACGGGTTCATGACACCCACACCGGTCGGAAATTTCCCCGACCGTCGCTAGCAAACCGATGCCTATAACATCACGCGTGGCGGTTGTGCAATCGTATAGCCGGGGGGAACCCCCCTGGTCCACTTTCAACCTCACGGTGCCGACACTGTTGGGCACCGACTCAAGGAGACTGCCTCATCTGATATCTTGTATCAATGCTTCCCCGTAGGGCGCGAACCAGGTAGTCAACAAAGGCATGTAGTCCTTCCCCAGCTGTGCACCATGAGTGACTGCCATAGCCCAGCAGGGAGGCACTTGTAGTAAAACAATTTTCAGGTCGCGCAGTCGCCGGTTAACGCGCTCTCCGGGCGTAGCGCCGTAAGTCGAATCATTGAGGCTGTGTGTTATGCCACCACACGCCCTTTTCTTTAGGGCCTGCTCTCGTTCGAAGGCTGCTTAGGGGGATGAGGGGCGTAAGTCGGTTTGGCGCGCCAACGTCGCGGTCATAATAACGTAGTCCTGAAGCAACTAGC
GTCCTAACGAGGAGTAGTACCGCGTCCGAATTACGATGGCGTTACCGAAAGTTTCCGGTCGGTCGTTAACTTCTTCATACATGTTTAGCAGGCCGTCCTTTGCGCTCACCAACGTCACAGGTTTACGACGTGTACGTTAGTCGGAAATTTGTTCGACCGTCGCTACCAAACCGATGCCTATAACATCACGCGTGGCGGTTGTGCAATTGTATAGCCGGGGGGAACCCCCCTGGTCCACTTTCATCCTCACGGTGCCTACACCGCCGAGCATCGACGCTAGGGGACTGCCTCATCTGATATCTTGTATCAATGCTTCGCCGTAGGGCGCGAACCAGGTAGTCAATAAAGGCATGTAGTACTTCCCCAGCTGTGCACCATGAGTGACTGCCATAGCCCAGCAGGAGGGCACTTGTAGTAAAACAATTTTCAAGTCGCGCAGTCGCTGGTTGGTGCGCCAGCTGTAGGCAGGCCCGTGATCTGAGTTGTCGCGGCTGTACACTATGTAACCGCGAACTCTCTTCTTTAGGGCCCGCGCTCGTCCGAAGGCTGCTTAGGAGGATGAGGGGTTCGAGTCGGTTTGGCGCGCTATCGTCGCGGCCATGATAACGTAGCCTTAGAGTAACTAGT
GTCCTAACGAGGAGTAGTACCGCGTCCGAATTACGATGGTGTTACCGAAAGTTTCCGGTCGGTCGTTAACTTCTTCATACATGTTTAGCAGGCCGTCCTTTGCGCTCACCAACGTCACAGGTTTACGACGTGTACGTTAGTCGGAAATTTGTTCGACCCTCGCTACCAGATCGATGCCAATAACATCACGCGTGGCGGTTGTGAAATCGTATGGCCGGCGGGAACCCCCCTGGCCCACCTTCATCCCCAAGGGGCCTACACCGCCGAGCATCGACTCAAGGAGACTGCCTCATCTGATATCTTGTATCAATGCTTCCCCGTAGGGCGCGAACCAGGTAGGCAACAAAGGCATGTAGTCCTTCCCCAGCTGTGCACCATGAGTGACTGCCATAGCCCAGCAGGGAGGCACTTGTAGTAAAACAATTTTCAAGTCGCGCAGTCGCTGGTTGGTGCGCCAGCTGTAGGCAGGCCCGTGATCTGAGTTGTCGCGGCTGTATGTTGTTCAGCCGCAAATTCTCTCTCGCCGGCTTCGCGATCACCCGAGGTCTGCCTAGGAGGGGAGAGAGCGCGAATCGGTTCGACTTTGCAACGCCGTGGCCATGATGATACAGCCCTAGAGTGGTCAGC
GCCCTAGCGAGGAGCAACGCCGTGTCCGAATTACCATGTCGTTACCGAACTTTTCCGTCTGGCCGTTAACTGCTCCGCATCTGCCTAACACAGCACTCCTCGGACGCACTAACGCTACGGGTTCATGACACCCACACCGGTCGGAAATTTCCCCGACCGTCGCTAGCAAACCGATGCCTATAACATCACGCGTGGCGGTTGTGCAATCGTATAGCCGGGGGGAACCCCCCTGGTCCACTTTCATCCTCACGGTGCCTACACCGCCGAGCATCGACTCAAGGAGACTGCCTCATCTGATATCTTGTATCAATGCTTGCCCGTAGGGCGCGAACCAGGTAGTCAATAAAGGCATGTAGTCCTTCCGCAGCTGTGCACCATGAGTGACTGCCATAGCCCAGCAGGGAAGCACTTGTAGTAAAACAATTTTCAGGTCGCGCAGTCGCCGGTTAACGCGCTCTCCGGGGGTAGCGCCGTAAGTCGAATCATTGAGGCTGTGTGTTATGCCACCGCACGCCCTTTTCTTTAGGGCCTGCTCTCGTTCGAAGGCTGCTTAGGAGGATGAGGGGCGTAAGTCGGTTTGGCGCGCCAACGTCGCGGCCATGATAACGTAGCCTTAGAGTAACTAGT
GCCCTAGCGAGGAGCAATGCCGTGTCCGAATTACCATGTCGTTACCGAACTTTTCCGTCTGGCCGTTAACTGCTCCGCATCTGCCTAACACAGCACTCCTCGGACGCACTAACGCTACGGGTTCATGACACCCACACCGGTCGGAAATTTCCCCGACCGTCGCTAGCAAACCGATGCCTATAACATCACGCGTGCCGGTTGTGCAATCGTATAGCCAGGGGGAACCCCCCTGGTGCACTTTCATCCTCGCGGTGCCTACACCGCCGAGCATCGACTCAAGGAGACTGCCTCATCTGATATCTTGTATCAATGCTTGCCCGTAGGGCGCGAACCAGGTAGTCAATAAAGGCATGTAGTCCTTCCGCAGCTGTGCACCATGAGTGACTGCCATAGCCCAGCAGGGAAGCACTTGTAGTAAAACAATTTTCAGGTCGCGCAGTCGCCGGTTAACGCGCTCTCCGGGGGTAGCGCCGTAAGTCGAATCATTGAGGCTGTACGTAATGCAATCGTGAACTCTCTCTCGCCTGCTTCGCGATCACCCGAGGTCTGCCTAGGAGGGGAGAGAGCGCGAATCGGTTCGACTTTGCAACGCCGTGGCCATGATGATACAGCCCTAGAGTGGTCGAC
GTCCTAACGAGGAGTAGTACCGCGTCCGAATTACGATGGCGTTACCGAAAGTTTCCGGTCGGTCGTTAACTTCTTCATACATGTTTAGCAGGCCGTCCTTTGCGCTCACCAACGTCACAGGTTTACGACGTGTACGTTAGTCGGAAATTTGTTCGACCGTCGCTACCAAACCGATGCCTATAACATCACGCGTGGTTGTTGTGAAATCGTATGGCCGGCGGGAACCCCCCTGACCCAGTTTCATCCTCGCGGTGCCTACGCCGTCGGACGTTAACGCAAGGGGACCGCCTCACCTTATATCTTGTATCAATTCTTCGACGCGAGGCCCGAACCAGGTAGTCAATAAAGGCATGTAGTCCTTCCGCAGCTGTGCACCATGAGTGACTGCCATAGCCCAGCAGGGAGGCACTCGTGGAAAAACAATTTTCGGGTCGCGCAGTCGCCGGTTGGCGCGCCAGCTATAGGCAGGCCCGTGTTCCTAATTATTGAGGCTGTGTGTTATGCCACCGCACGCCCTTTTCTTCCGGCCCTGCGCTCACCCGAAGTCTGTCTAGGGACGTGAGGGGCGCAAGTCGCTTTGGCGCGCCAACGTCGCGGCCATGATAACGTAGCCTTAGAGTAACTAGT
GCTCTAACGAGGGGCTATATTACGCTCGAACTGCGGTATCTTTACGGAACGCCGTAATCCGCTTGTTAACCGCCTCACATATGCCTCACACGGCGCTCTTCGGGCTCACCAGCACCACATGTCCGTGTCGCCTACACCAGCCGGTTATTTCCCCGATCGCCGCTGCTAAATTAGCACCTGCGACATCGCCTGTGGCGGTTGTGCGATCGTCTGGTCGGGGGAAACCCCCTTGGCCCGCCCAAATCACCAAAGGACCTACACCGCCGAGCATCGACGCAAGGGGACTGCCTCATCTGATATCTTGTATCAATGTTTCCCCGTAGGGCCCAGACCAGGTAGTCAATAAAGGCATTTAGTCCTTCCGCAGCTGTGCACCATGAGTGACTGCCATAGCCCAGCAGGGAAGCACTTGTAGTAAAACAATTTTCGGGTCGCGCAGTCGCCGGTTGGCGCGCCAGCTATAGGCAGGCCCGTGTTCCTAATTATCGCGGCTGTACACTATGTAACCGCGAACTCTCTCTTGTCGGCCCCTCGCACGTCCAAAGTTCGCCTGGGAGGGGAGAGGGCGTAAGTCGGTTTGGCGCGCCAACGTCGCGGTCATAATAACGTAGCCCTGAAGTAACTAGC
GTCCTAACGAGGAGTAGTACCGCGTCCGAATTACGATGGCGTTACCGAAAGTTTCCGGTCGGTCGTTAACTTCTTCATACATGTTTAGCAGGCCGTCCTTTGCGCTCACCAACGTCACAGGTTTACGACGTGTACGTTAGTCGGAAATTTGTTCGACCGTCGCTAGCAAACCGATGCCTATAACATCACGCGTGGCGGTTGTGCAATCGTATAGCCGGGGGGAACCCCCCTGGTCCACTTTCATCCTCACGGTGCCTACACCGCCGAGCATCGACTCAAGGAGACTGCCTCATCTGATATCTTGTATCAATGCTTCCCCGTAGGGCGCGAACCGGGTAGTCAACAAAGGCATGTAGTCCTTCCCCAGCTGTGCACCATGAGTGACTGCCATAGCCCAGCAGGGAGGCACTTGTAGTAAAACTATTTTCAAGTCGCGCAGTCGCTGGTTGGTGCGCCAGCTGTAGGCAGGCCCGTGATCTGAGTTATCGCGGCTGTACACTATGTAACCGCGAACTCTCTTCTTCCGGCCCTGCGCTCACCCGAAGTCTGCTTAGGGACGTGAGGGGCGCAAGTCGCTTTGGCGCGCCAACGTCGTGGCCATGATGATACAGCCCTAGAGTGGTCGAC
GTCCTAACGAGGAGTAGTACCGCGTCCGAATTACGATGGCGTTACCGAAAGTTTCCGGTCGGTCGTTAACTTCTTCATACATGTTTAGCAGGCCGTCCTTTGCGCTCACCAACGTCACAGGTTTACGACGTGTACGTTAGTCGGAAATTTGTTCGACCGTCGCTACCAAACCGATGCCTATAACATCACGCGTGGCGGTTGTGCAATCGTATAGCCGGGGGGAACCCCCCTGGTCCACTTTCATCCTCACGGGACCTACACCGCCGAGCATCGACGCTAGCGGACTGCCTCATCTGATATCTTGTATCAATGCTTCCCCGTAGGGCGCGAACCAGGTAGTCAACAAAGGCATGTAGTCCTTCCCCAGCTGTGCACCATGAGTGACTGCCATAGCCCAGCAGGGAGGCACTTGTAGTAAAACAATTTTCAGGTCGCGCAGTCGCTGGTTGGTGCGCCAGCTGTAGGCAGCGCCGTAAGCCGAATCATCCCGGCTGTACGTTATGCAACCGCAAACTCTCTCTTGTCGGCCCCTCGCACGTCCAAAGTTCGCCTGGGAGGGGAGAGGGCGCAAGTCGCTTTGGCGCGCCAACGTCGCGGCCATGGTAACGTAGCCCTAGAGTAACTAGC
GTCCTAACGAGGAGTAGTACCGCGTCCGAATTACGATGGCGTTACCGAAAGTTTCCGGTCGGTCGTTAACTTCTTCATACATGTTTAGCAGGCCGTCCTTTGCGCTCACCAACGTCACAGGTTTACGACGTGTACGTTAGTCGGAAATTTGTTCGACCGTCGCTACCAAACCGATGCCTATAACATCACGCGTGGCGGTTGTGCAATCGTATAGCCGGGGGGAACCCCCCTGGTCCACTTTCATCCTCACGGTGCCGACACTGTTGGGCACCGACTCAAGGAGACTGCCTCATCTGATATCTTGTATCAATGCTTGCCCGTAGGGCGCGAACCAGGTAGTCAATAAAGGCATGTAGTCCTTCCGCAGCTGTGCACCATGAGTGACTGCCATAGCCCAGCAGGGAAGCACTTGTAGTAAAACAATCTTCAAGTCGCGCAGTCGCTGGTTGGTGCGCCAGCTGTAGGCAGGCCCGTGATCTGAGTTGTCGCAGCGGTACGTAATGCAATCGTGAACTCTCTTCTTTAGGGCCTGCTCTCGTTCGAAGGCTACTTAGGAGGATGAGGGGCGTAAGTCGGTTTGGCGCGCCAACGTCGCGGTCATAATAACGTAGTCCTGAAGTGGTCAGC
GTCCTTACGAGGAGTAGTACCGCGTCCGAATTACGATGGCGTTACCGAAAGTTTCCGGTCGGTCGTTAACTTCTTCATACATGTTTAGCAGGCCGTCCTTTGCGCTCACCAACGTCACAGGTTTACGACGTGTACGTTAGTCGGAAATTTGTTCGACCGTCGCTACCAAATTAGCACCTATAACATCACGCGTGGCGGTTGTGCAATCGTATAGCCGGGGGGAACCCCCCTGGTCCACTTTCATCCTCACGGTGCCTACACCGCCGAGCATCGACGCAAGGGGACTGCCTCATCTGATATCTTGTATCAATGTTTCCCCGTAGGGCCCAGATAAGGTAGTCAATAGTAGCATGTATCCATTCTCCAGCTGTGCATCAAGGGTGACCGCTGTAGCGCAGCAAAGAGATATTCGTGGAAAGACAATTTTCGGGTCGCGCAGTCGCCGGTTGGCGCGCCAGCTGTAGGCAGGCCCGTATGCCGAATTATCGAGGCTGTACGTAATGCAACCGCGAACTCTCTTCTTCCGGCTTCGCGATCACCCGAAGTCTGCCTAGGAAGGGAGAGGGCGCGAGTTGGTTCGACTTTGCAACGTCGCGGCCATGATAACGTAGCCTTAGAGTGGTCAGC
GCCCTAGCGAGGAGCAATGCCGTGTCCGAATTACCATGTCGTTACCGAACTTTTCCGTCTGGCCGTTAACTGCTCCGCATCTGCCTAACACAGCACTACTCGGACGCACTAACGCTACGGGTTCATGACACCCACACCGGTCGGAAATTTCCCCGACCGTCGCTAGCAAACCGATGCCTATAACATCACGCGTGGCGGTTGTGCAATCGTATAGCCGGGGGGAACCCCCCTGGTCCACTTTCATCCTCACGGTGCCTACACCGCCGAGCATCGACTCAAGGAGACTGCCTCATCTGATATCTTGTATCAATGCTTCCCCGTAGGGCGCGAACCGGGTAGTCAACAAAGGCATGTAGTCCTTCCCCAGCTGTGCACCATGAGTGACTGCCATAGCCCAGCAGGGAGGCACTTGTAGTAAAACAATTTTCAAGTCGCGCAGTCGCTGGTTGGTGCGCCAGCTGTAGGCAGGCCCGTGATCTGAGTTATTGCGGCTGTACATAATGCAATCGTGAACTCTCTCTCGCCGGCTTCGCGATCACCCGAGGTCTGCCTAGGAGGGGAGAGAGCGCGAATCGGTTCGACTTTGCAACGCCGTGGCCATGATAACGTAGTCCTGAAGCAACTAGC
GCCCTAGCGAGGAGCAATGCCGTGTCCGAATTACCATGTCGTTACCGAACTTTTCCGTCTGGCCGTTAACTGCTCCGCATCTGCCTAACACAGCACTCCTCGGACGCACTAACGCTACGGGTTCATGACACCCACACCGGTCGGAAATTTCCCCGACCGTCGCTAGCAAACTGATGCCTATAACATCACGCGTGCCGGTTGTGCAATCGTATAGCCAGGGGGAACCCTCCTGGTGCACTTTCATCCTCGCGGTGCCTACACCGTTGGGCACCGACTCAAGCAGACTGCCTCATCTGATATCTTGTATCAATGCTTGCCCGTAGGGCGCGAACCAGGTAGTCAATAAAGGCATGTAGTCCTTCCGCAGCTGTGCACCATGAGTGACTGCCATAGCCCAGCAGGGAAGCACTTGTAGTAAAACAATTTTCAGGTCGCGCAGTCGCCGGTTAACGCGCTCTCCGGGGGTAGCGCCGTAAGTCGAATCATTGCGGCTGTACGTTATGCAACCGCAAACTCTCTCTTGTCGGCCCCTCGCACGTCCAAAGTTCGCCTGGGAGGGGAGAGGGTTCGAGTCGGTTTGGCGCGCTATCGTCGCGGCCATGATAACGTAGCCTTAGAGTAACTAGT
GTCCTAACGAGGAGTAGTACCGCGTCCGAATTACGATGGCGTTACCGAAAGTTTCCGGTCGGTCGTTAACTTCTTCATACATGTTTAGCAGGCCGTCCTTTGCGCTCACCAACGTCACAGGTTTACGACGTGTACGTTAGTCGGAAATTTGTTCGACCGTCGCTACCAAATTAGCACCTGCGACATCGCCTGTGGCGGTTGTGCGATCGTCTGGTCGGGGGAAACCCCCTTGGCCCGCCCAAATCACCAAAGGACCTACGCCGTCGGACGTTGACGCTAGGGGACTGCCTCATCTGATATCTTGTATCAATGCTTCGCCGTAGGGCGCGAACCAGGTAGTCAATAAAGGCATGTAGTACTTCCCCAGCTGTGCACCATAAGTGACTGCCATAGCCCAGCAGGAGGGCACTTGTAGTAAAACAATTTTCAAGTCGCGCAGTCGCTGGTTGGTGCGCCAGCTGTAGGCAGGCCCGTGATCTGAGTTGTCGAGGCTGTGTGTTATGCCACCGCACGCCCTTTTCTTTAGGGCCTGCTCTCGTTCGAAGGCTGCTTAGGAGGATGAGGGGCGTAAGTCGGTTTGGCGCGCCAACGTCGCGGTCATAATAACGTAGCCCTGAAGCAACTAGC
GTCCTAACGAGGAGTAGTACCGCGTCCGAATTACGATGGCGTTACCGAAAGTTTCCGGTCGGTCGTTAACTTCTTCATACATGTTTAGCAGGCCGTCCTTTGCGCTCACCAACGTCACAGGTTTACGACGTGTACGTTAGTCGGAAATTTGTTCGGCCGTCGCTACCAAACCGATGCCTATAACGTCACGCGTGGCGGTTGTGCAATCGTATAGCCGGGGGGAACCCCCCTGGTCCACTTTCATCCTCACGGTGCCGACACTGTTGGGCACCGACTCAAGGAGACTGCTTCATCTGATATCTTGTATCAATGCTTGCCCGTAGGGCGCGAACCAGGTAGTCAATAAAGGCATGTAGTCCTTCCGCAGCTGTGCACCATGAGTGACTGCCATAGCCCAGCAGGGAAGCACTTGTAGTAAAACAATTTTCAAGTCGCGCAGTCGCTGGTTGGTGCGCCAGCTGTAGGCAGGCCCGTGATCTGAGTTGTTGCGGCTGTACATAATGCAATCGTGAACTCTCTCTCGCCGGCTTCGCGATCACCCGAGGTCTGCCTAGGAGGGGAGAGAGCGCGAATCGGTTCGACTTTGCAACGCCGTGGCCATGATGATACAGCCCTAGAGTGGTCAGC
GTCCTAACGAGGAGTAGTACCGCGTCCGAATTACGATGGCGTTACCGAAAGTTTCCGGTCGGTCGTTAACTTCTTCATACATGTTGAGCAGGCCGTCCTTTGCGCTCACCAACGTCACAGGTTTACGACGTGTACGTTAGTCGGAAATTTGTTCGACCGTCGCTACCAAACCGATGCCTATAACATCACGCGTGGCGGTTGTGCAATCGTATAGCCGGGGGGAACCCCCCTGGTCCACTTTCATCCTCACGGTGCCTACACCGTTGGGCACCGACTCAAGGAGACTGCCTCATCTGATATCTTGTATCAATGCTTGCCCGTAGGGCGCGAACCAGGTAGTCAATAAAGGCATGTAGTCCTTCCGCAGCTGTGCACCATGAGTGACTGCCATAGCCCAGCAGGGAAGCACTTGTAGTAAAACAATTTTCAGGTCGCGCAGTCGCCGGTTAACGCGCTCTCCGGGCGTAGCGCCGTAAGTCGAATCATTGAGGCTGTACGTAATGCAATCGTGAACTCTCTCTCGCCTGCTTCGCGATCACCCGAGGTCTGCCTAGGAGGGGAGAGAGCGCGAATCGGTTCGACTTTGCAACGCCGTGGCCATGATGATACAGCCCTAGAGTGGTCGAC
GTCCTAACGAGGAGTAGTACCGCGTCCGAATTACGATGGCGTTACCGAAAGTTTCCGGTCGGTCGTTAACTTCTTCATACATGTTTAGCAGGCCGTCCTTTGCGCTCACCAACGTCACAGGTTTACGACGTGTACGTTAGTCGGAAATTTGTTCGGCCGTCGCTACCAAACCGATGCCTATAACATCACGCGTGGCGGTTGTGCAATCGTATAGCCGGGGGGAACCCCCCTGGTCCACTTTCATCCTCACGGTGCCGACACTGTTGGGCACCGACTCAAGGAGACTGCCTCATCTGATATCTTGTATCAATGCTTGCCCGTAGGGCGCGAACCAGGTAGTCAATAAAGGCATGTAGTCCTTCCGCAGCTGTGCACCATGAGTGACTGCCATAGCCCAGCAGGGAAGCACTTGTAGTAAAACAATCTTCAAGTCGCGCAGTCGCTGGTTGGTGCGCCAGCTGTAGGCAGGCCCGTGATCTGAGTTGTCGCAGCGGTACGTAATGCAATCGTGAACTCTCTTCTTTAGGGCCTGCTCTCGTTCGAAGGCTACTTAGGAGGATGAGGGGCGTAAGTCGGTTTGGCGCGCCAACGTCGCGGTCATAATAACGTAGTCCTGAAGTGGTCAGC
GCTCTAACGAGGGGCTATATTACGCTCGAACTGCGGTATCTTTACGGAACGCCGTAATCCGCTTGTTAACCGCCTCACATATGCCTCACACGGCGCTCTTCGGGCTCACCAGCACCACATGTCCGTGTCGCCTACACCAGCCGGTTATTTCCCCGATCGCCGCTGCTAAATTAGCACCTGCGACATCGCCTGTGGCGGTTGTGCGATCGTCTGGTCGGGGGAAACCCCCTTGGCCCGCCCAAATCACCAAAGGACCTACACCGCCGAGCATCGACGCAAGGGGACTGCCTCATCTGATATCTTGTATCAATGTTTCCCCGTAGGGCCCAGACCAGGTAGTCAATAAAGGCATGTAGTCCTTCCGCAGCTGTGCACCATGAGTGACTGCCATAGCCCAGCAGGGAAGCACTTGTAGTAAAACAATTTTCAAGTCGCGCAGTCGCTGGTTGGTGCGCCAGCTGTAGGCAGGCCCGTGATCTGAGTTGTCGCGGCTGTACACTATGTAACCGCGAACTCTCTTCTTTAGGGCCCGCGCTCGTCCGAAGGCTGCTTAGGAGGATGAGGGGTTCGAGTCGGTTTGGCGCGCTATCGTCGCGGCCATGATAACGTAGCCTTAGAGTAACTAGT
GTCCTAACGAGGAGCAGTACCGCGTCCGAATTACGATGGCGTTACCGAAAGTTTCCGGTCGGTCGTTAACTTCTTCATACATGTTTAGCAGGCCGTCCTTTGCGCTCACCAACGTCACAGGTTTACGACGTGTACGTTAGTCGGAAATTTGTTCGACCGCCGCTACCAAACCGATGCCTATAACATCACGCGTGGTTGTTGTGAAATCGTATGGCCGGCGGGAACCCCCCTGACCCAGTTTCATCCTCGCGGTGCCTACACCGCCGAGCATCGACTCAAGGAGACTGCCTCATCTGATATCTTGTATCAATGCTTGCCCGTAGGGCGCGAACCAGGTAGTCAATAAAGGCATGTAGTCCTTCCCCAGCTGTGCACCATGAGTGACTGCCATAGCCCAGCAGGAGGGCACTTGTAGTAAAACAATTTTCAGGTCGCGCAGTCGCCGGTTAACGCGCTCTCCGGGGGTAGCGCCGTAAGTCGAATCGTCGAGGCTGTGTGTTATGCCACCGCACGCCCTTTTCTTTAGGGCCTGCTCTCGTTCGAAGGCTGCTTAGGAGGATGAGGGGCGTAAGTCGGTTTGGCGCGCCAACGTCGCGGTCATAATAACGTAGTCCTGAAGCAACTAGC
GTCCTAACGAGGAGTAGTACCGCGTCCGAATTACGATGGCGTTACCGAAAGTTTCCGGTCGGTCGTTAACTTCTTCATACATGTTGAGCAGGCCGTCCTTTGCGCTCACCAACGTCACAGGTTTACGACGTGTACGTTAGTCGGAAATTTGTTCGACCGTCGCTACCAAACCGATGCCTATAACATCACGCGTGGCGGTTGTGCAATCGTATAGCCGGGGGGAACCCCCCTGGTCCACTTTCATCCTCACGGTGCCGACACTGTTGGGCACCGACTCAAGGAGACTGCCTCATCTGATATCTTGTATCAATGCTTGCCCGTAGGGCGCGAACCAGGTAGTCAATAAAGGCATGTAGTCCTTCCCCAGCTGTGCACCATGAGTGACTGCCATAGCCCAGCAGGAGGGCACTTGTAGTAAAACAATTTTCAGGTCGCGCAGTCGCCGGTTAACGCGCTCTCCGGGGGTAGCGCCGTAAGTCGAATCATTGAGGCTGTGTGTTATGCCACCGCACGCCCTTTTCTTTAGGGCCTGCTCTCGTTCGAAGGCTGCTTAGGAGGATGAGGGGCGTAAGTCGGTTTGGCGCGCCAACGTCGCGGCCATGGTAACGTAGCCCTGGTGTGGTCAGC
GCCCTAGCGAGGAGCAACGCCGTGTCCGAATTACCATGTCGTTACCGAACTTTTCCGTCTGGCCGTTAACTGCTCCGCATCTGCCTAACACAGCACTCCTCGGACGCACTAACGCTACGGGTTCATGACACCCACACCGGTCGGAAATTTCCCCGACCGTCGCTAGCAAACCGATGCCTATAACATCACGCGTGGCGGTTGTGCAATCGTATAGCCGGGGGGAACCCCCCTGGTCCACTTTCATCCTCACGGTGCCTACACCGCCGAGCATCGACGCAAGGGGACTGCTTCATCTGATATCTTGTATCAATGTTTCCCCGTAGGGCCCAGACCAGGTAGTCAATAAAGGCATGTAGTCCTTCCGCAGCTGTGCACCATGAGTGACTGCCATAGCCCAGCAGGGAAGCACTTGTAGTAAAACTATTTTCAAGTCGCGCAGTCGCTGGTTGGTGCGCCAGCTGTAGGCAGGCCCGTGATCTGAGTTATCGCGGCTGTGTGTTATGCCACCGCACGCCCTTTTCTTTAGGGCCTGCGCTCGTTCGAAGGCTGCTTAGGAGGATGAGGGGCGTAAGTCGGTTTGGCGCGCCAACGTCGCGGCCATGATGATACAGCCCTAGAGTGGTCAGC
GCCCTAGCGAGGAGCAATGCCGTGTCCGAATTACCATGTCGTTACCGAACTTTTCCGTCTGGCCGTTAACTGCTCCGCATCTGCCTAACACAGCACTCCTCGGACGCACTAACGCTACGGGTTCATGACACCCACACCGGTCGGAAATTTCCCCGACCGTCGCTACCAAACCGATGCCTATAACATCACGCGTGGCGGTTGTGCAATCGTATAGCCAGGGGGAACCCCCCTGGTCCACCTTCATCACCAAAGGACCTACACCGCCGAGCATCGACTCAAGGGGACTGCCTCATCTGATATCTTGTATCAATGCTTCGCCGTAGGGCGCGAACCAGGTAGTCAATAAAGGCATGTAGTACTTCCCCAGCTGTGCACCATGAGTGACTGCCATAGCCCAGCAGGAGGGCACTTGTAGTAAAACAATTTTCAAGTCGCGCAGTCGCTGGTTGGTGCGCCAGCTGTAGGCAGGCCCGTGATCTGAGTTGTCGCGGCTGTACGTAATGCAATCGTGAACTCTCTCTCGCCTGCTTCGCGATCACCCGAGGTCTGCCTAGGAGGGGAGAGAGCGCGAATCGGTTCGACTTTGCAACGCCGTGGCCATGATGATACAGCCCTAGAGTGGTCGAC
GTCCTAACGAGGAGCAGTACCGCGTCCGAATTACGATGGCGTTACCGAAAGTTTCCGGTCGGTCGTTAACTTCTTCATACATGTTTAGCAGGCCGTCCTTTGCGCTCACCAACGTCACAGGTTTACGACGTGTACGTTAGTCGGAAATTTGTTCGACCGCCGCTACCAAACCGATGCCTATAACATCACGCGTGGTTGTTGTGAAATCGTATGGCCGGCGGGAACCCCCCTGACCCAGTTTCATCCTCGCGGTGCCTACACCGCCGAGCATCGACTCAAGGAGACTGCCTCATCTGATATCTTGTATCAATGCTTGCCCGTAGGGCGCGAACCAGGTAGTCAATAAAGGCATGTAGTCCTTCCGCAGCTGTGCACCATGAGTGACTGCCATAGCCCAGCAGGGAAGCACTTGTAGTAAAACAATTTTCAGGTCGCGCAGTCGCCGGTTAACGCGCTCTCCGGGGGTAGCGCCGTAAGTCGAATCGTTGAGGCTGTGTGTTATGCCACCGCACGCCCTTTTCTTTAGGGCCTGCTCTCGTTCGAAGGCTGCTTAGGAGGATGAGGGGCGTAAGTCGGTTTGGCGCGCCAACGTCGCGGCCATGGTAACGTAGCCCTGGTGCGGCTAGC
GTCCTAACGAGGAGTAGTACCGCGTCCGAATTACGATGGCGTTACCGAAAGTTTCCGGTCGGTCGTTAACTTCTTCATACATGTTTAGCAGGCCGTCCTTTGCGCTCACCAACGTCACAGGTTTACGACGTGTACGTTAGTCGGAAATTTGTTCGACCGTCGCTACCAAACCGATGCCTATAACATCACGCGTGGCGGTTGTGCAATCGTATAGCCGGGGGGAACCCCCCTGGTCCACTTTCATCCTCACGGTGCCTACACCGCCGAGCATCGACGCTAGGGGACTGCCTCATCTGATATCTTGTATCAATGCTTCGCCGTAGGGCGCGAACCAGGTAGTCAATAAAGGCATGTAGTACTTCCCCAGCTGTGCACCATGAGTGACTGCCATAGCCCAGCAGGAGGGCACTTGTAGTAAAACAATTTTCAAGTCGCGCAGTCGCTGGTTGGTGCGCCAGCTGTAGGCAGGCCCGTGATCTGAGTTATCGAGGCTGTGTGTTATGCCACCGCACGCCCTTTTCTTTAGGGCCTGCTCTCGTTCGAAGGCTGCTTAGGAGGATGAGGGGCGTAAGTCGGTTTGGCGCGCCAACGTCGCGGTCATAATAACGTAGTCCTGAAGCAACTAGC
GTCCTAACGAGGAGCAGTACCGCGTCCGAATTACGATGGCGTTACCGAAAGTTTCCGGTCGGTCGTTAACTTCTTCATACATGTTTAGCAGGCCGTCATTTGCGCTCACCAACGTCACAGGTTTACGACGTGTACGTTAGTCGGAAATTTGTTCGACCGCCGCTACCAAACCGATGCCTATAACATCACGCGTGGTTGTTGTGAAATCGTATGGCCGGCGGGAACCCCCCTGACCCAGTTTCATCCTCGCGGTGCCTACACCGCCGAGCATCGACTCAAGGAGACTGCCTCATCTGATATCTTGTATCAATGCTTGCCCGTAGGGCGTGAACCAGGTAGTCAATAAAGGCATGTAGTCCTTCCGCAGCTGTGCACCATGAGTGACTGCCATAGCCCAGCAGGGAAGCACTTGTAGTAAAACAATTTTCAGGTCGCGCAGTCGCCGGTTAACGCGCTCTCCGGGGGTAGCGCCGTAAGTCGAATCGTCGAGGCTGTGTGTTATGCCACCGCACGCCCTTTTCTTTAGGGCCTGCTCTCGTTCGAAGGCTGCTTAGGAGGATGAGGGGCGTAAGTCGGTTTGGCGCGCCAACGTCGCGGTCATAATAACGTAGTCCTGAAGCAACTAGC
GCCCTAGCGAGGAGCAATGCCGTGTCCGAATTACCATGTCGTTACCGAACTTTTCCGTCTGGCCGTTAACTGCTCCGCATCTGCCTAACACAGCACTCCTCGGACGCACTAACGCTACGGGTTCATGACACCCACACCGGTCGGAAATTTCCCCGACCGCCGCTAGCAAACCGATGCCTATAACATCACGCGTGCCGGTTGTGCAATCGTATAGCCAGGGGGAACCCCCCTGGTGCACTTTCATCCTCGCGGTGCCTACACCGCCGAGCATCGACGCTAGGGGACTGCCTCATCTGATATCTTGTATCAATGCTTCGCCGTAGGGCGCGAACCAGGTAGTCAATAAAGGCATGTAGTACTTCCCCAGCTGTGCACCATGAGTGACTGCCATAGCCCAGCAGGAGGGCACTTGTAGTAAAACAATTTTCAAGTCGCGCAGTCGCTGGTTGGTGCGCCAGCTGTAGGCAGGCCCGTGATCTGAGTTGTCGCGGCTGTACACTATGTAACCGCGAACTCTCTTCTTTAGGGCCCGCGCTCGTCCGAAGGCTGCTTAGGAGGATGAGGGGTTCGAGTCGGTTTGGCGCGCTATCGTCGCGGCCATGATAACGTAGCCTTAGAGTAACTAGT
GCCCTAGCGAGGAGCAATGCCGTGTCCGAATTACCATGTCGTTACCGAACTTTTCCGTCTGGCCGTTAACTGCTCCGCATCTGCCTAACACAGCACTCCTCGGACGCACTAACGCTACGGGTTCATGACACCCACACCGGTCGGAAATTTCTCCGACCGTCGCTAGCAAACCGATGCCTATAACATCACGCGTGGCGGTTGTGCAATCGTATAGCCGGGGGGAACCCCCCTGGTCCACTTTCATCCTCACGGTGCCGACACCGCCGAGCATCGACTCAAGGAGACTGCCTCATCTGATATCTTGTTTCAATGCTTCCCCGTAGGGCGCGAACCGGGTAGTCAACAAAGGCATGTAGTCCTTCCCCAGCTGTGCACCATGAGTGACTGCCATAGCCCAGCAGGGAGGCACTTGTAGTAAAACAATTTTCAAGTCGCGCAGTCGCTGGTTGGTGCGCCAGCTGTAGGCAGGCCCGTGATCTGAGTTGTCGCGGCTGTACACTATGTAACCGCGAACTCTCTTCTTTAGGGCCCGCGCTCGTCCGAAGGCTGCTTAGGAGGATGAGGGGTTCGAGTCGGTTTGACGCGCTATCGTCGCGGCCATGATAACGTAGCCTTAGAGTAACTAGT
GCCCTAACGAGGAGTAGTACCGCGTCCGAACTGCGACGTCTTTACGGAACGCCGTAGTCCGCTTGTTAACTGCTTTACATATGCCTAACACGGCGCTCTTCGGGCTCACCAACACCACAGGTTCGTGACGCCTACACCAATCGGTAATTTCCCCGATCGTCGCTACCAAACCGATGCCTATAACATCACGCGTGGCGGTTGTGCAATCGTATAGCCGGGGGGAACCCCCCTGGCCCAGTTTCATCCTCACGGGACCTACGCCGTCGGACGTTAACGCAAGGGGACTGCCTCATCTGATATCTTGTATCAATGCTTCCCCGTAGGGCGCGAACCAGGTAGTCAACAAAGGCATGTAGTCCTTCCCCAGCTGTGCACCATGAGTGACTGCCATAGCCCAGCAGGGAGGCACTCGTGGAAAAACAATTTTCGGGTCGCGCAGTCGCCGGTTGGCGCGCCAGCTATAGGCAGGCCCGTGTTCCTAATTATTCCGGCTGTACGTTATGCAACCGCAAACTCTCTTCTTTAGGGCCTGCTCTCGTTCGAAGGCTGCTTAGGAGGATGAGGGGTTCGAGTCGGTTTGGCGCGCTATCGTCGCGGCCATGATAACGTAGCCTTAGAGTGACTAGC
GCTCTTACGAGGGGCTATATTACGCTCGAACTGCGGTATCTTTACGGAACGCCGTAATCCGCTTGGTAACCGCCTCACATATGCCTCACACGGCGCTCTTCGGGCTCACCAGCACCACATGTCCGTGTCGCCTACACCAGCCGGTTATTTCCCCGATCGCCGCTGCTAAACCGATGCCTATAACATCACGCGTGCCGGTTGTGCAATCGTATAGCCGGGGGGAACCCCCCTGGCCCAGTTTCATCCTCACGGGACCTACGCCGTCGGACGTTAACGCAAGGGGACCGCCTCACCTTATATCTTGTATCAATTCTTCGACGCGAGGCCCGAACAAGGAGGTCAATAGAGGCATGTATTCCTTTCCGAGTTGTGCACTCTGAGTGACCGCCGTTGCGCAATGAGGAGATACTCACGGAAGGACAATTTTCGGGTTGCGCAGCCGCCGGTTGGCGCGCCAGCTGTAGGCAGGCCCGTGTTCCTAAGTATTGCAGCGGTACGTAATGCAATCGTGAACTCTCTTCTTTAGGGCCTGCTCTCGTTCGAAGGCTACTTAGGAGGATGAGGGGCGTAAGTCGGTTTGGCGCGCCAACGTCGTGGCCATGATGATACAGCCCTAGAGTGGTCAGC
GCCCTAGCGAGGAGCAATGCCGTGTCCGAATTACCATGTCGTTACCGAACTTTTCCGTCTGGCCGTTAACTGCTCCGCATCTGCCTAACACAGCACTCCTCGGACGCACTAACGCTACGGGTTCATGACACCCACACCGGTCGGAAATTTCCCCGACCGTCGCTAGCAAACCGATGCCTATAACATCACGCGTGGCGGTTGTGCAATCGTATAGCCGGGGGGAACCCCCCTGGTCCACTTTCATCCTCACGGTGCCGACACTGTTGGGCACCGACTCAAGGAGACTGCCTCATCTGATATCTTGTATCAATGCTTGCCCGTAGGGCGCGAACCAGGTAGTCAATAAAGGCATGTAGTCCTTCCGCAGCTGTGCACCATGAGTGACTGCCATAGCCCAGCAGGGAAGCACTTGTAGTAAAGCTGATCATAGGTCGCGCAGTCGCCGGTTAACGCGCTCTCCGGGCGTAGCGCCGTAAGTCGAATCATTGAGGCTGTGTGTTATGCCACCGCACGCCCTTTTCTTTAGGGCCTGCTCTCGTTCGAAGGCTGCTTAGAGGGATGAGGGGCGTAAGTCGGTTTGGCGCGCCAACGTCGCGGTCATAATAACGTAGTCCTGAAGCAACTAGC
GTCCTAACGAGGAGTAGTACCGCGTCCGAATTACGATGGCGTTACCGAAAGTTTCCGGTCGGTCGTTAACTTCTTCATACATGTTTAGCAGGCCGTCCTTTGCGCTCACCAACGTCACAGGTTTACGACGTGTACGTTAGTCGGAAATTTGTTCGACCGTCGCTACCAAATTAGCACCTGCGACATCGCCTGTGGCGGTTGTGCGATCGTCTGGTCGGGGGAAACCCCCTTGGCCCGCCCAAATCACCAAAGGACCTACACCGCCGAGCATCGAAGCAAGGGGACCGCCTCATCTTATATCTCGTATCAGTGCTTCGCCGTAGGGCCCGAACAAGGTAGTTCATAGAGGCATGTATTCCTTCCCCAGCTGTGCACCCTGATTGACTGCCGAAGTGCAGCAAGGAGATGCTCGTGGTAAGACAATTTTCGGGACACCGAATGACCGGTTAGCGCGCCAGCTGTAGACAGCGCCGTAATCCTGATCATCCCGGCTGTACGTTATGCAACCGCAAACTCTCTCTTGTCGGCCCCTCGCACGTCCAAAGTTCGCCTGGGAGGGGAGAGGGCGTAAGTCGGTTTGGCGCGCCAACGTCGCGGTCATAATAACGTAGCCCTGAAGTAACTAGC
GCCCTAGCGAGGAGCAATGCCGTGTCCGAATTACCATGTCGTTACCGAACTTTTCCGTCTGGCCGTTAACTGCTCCGCATCTGCCTAACACAGCACTCCTCGGACGCACTAACGCTACGGGTTCATGACACCCACACCGGTCGGAAATTTCCCCGACCGCCGCTAGCAAACTGATGCCTATAACATCACGCGTGCCGGTTGTGCAATCGTATAGCCAGGGGGAACCCTCCTGGTGCACTTTCATCCTCGCGGTGCCTACACCGCCGAGCATCGACTCAAGGAGACTGCCTCATCTGATATCTTGTATCAATGCTTGCCCGTAGGGCGCGAACCAGGTAGTCAATAAAGGCATGTAGTCCTTCCGCAGCTGTGCACCATGAGTGACTGCCATAGCCCAGCAGGGAAGCACTTGTAGTAAAACAATTTTCGGGACACCGAATGACCGGTTAGCGCGCCAGCTGTAGACAGCGCCGTAATCCTGATCATCCCGGCTGTACGTTATGCAACCGCAAACTCTCTCTTGTCGGCCCCTCGCACGTCCAAAGTTCGCCTGGGAGGGGAGAGGGCGTAAGTCGGTTTGGCGCGCCAACGTCGCGGTCATAATAACGTAGCCCTGAAGTAACTAGC
GCCCTAGCGAGGAGCAACGCCGTGTCCGAATTACCATGTCGTTACCGAACTTTTCCGTCTGGCCGTTAACTGCTCCGCATCTGCCTAACACAGCACTCCTCGGACGCACTAACGCTACGGGTTCATGACACCCACACCGGTCGGAAATTTCCCCGACCGTCGCTAGCAAACCGATGCCTATAACATCACGCGTGGCGGTTGTGCAATCGTATAGCCGGGGGGAACCCCCCTGGTCCACTTTCATCCTCACGGTGCCGACACTGTTGGGCACCGACTCAAGGAGACTGCCTCATCTGATATCTTGTATCAATGCTTGCCCGTAGGGCGCGAACCAGGTAGTCAATAAAGGCATGTAGTCCTTCCGCAGCTGTGCACCATGAGTGACTGCCATAGCCCAGCAGGGAAGCACTTGTAGTAAAGCTGATCATAGGTCGCGCAGTCGCCGGTTAACGCGCTCTCCGGGGGTAGCGCCGTAAGTCGAATCATTGAGGCTGTGTGTTATGCCACCGCACGCCCTTTTCTTTAGGGCCTGCTCTCGTTCGAAGGCTGCTTAGGAGGATGAGGGGCGTAAGTCGGTTTGGCGCGCCAACGTCGCGGCCATGGTAACGTAGCCCTGGTGTGGTCAGC
