# Supplementary material for: HAPSIMU: a genetic simulation platform for population-based association studies
Source: BMC Bioinformatics. 2008 Aug 5;9:331. doi: 10.1186/1471-2105-9-331 (PMC2518933; doi:10.1186/1471-2105-9-331)
Supplement: Additional file 1 — The HIPSIMU package. This zipped file contains the HAPSIMU program and user document. [file 1471-2105-9-331-S1.zip › HAPSIMU1.0/data/ENm010_7p15.2Theta.txt]

26700295 0 0
26701121 1.86271151590077e-006 1.86271151558286e-008
26701189 1.53346710749522e-07 1.53346712635102e-009
26701249 1.35305921251672e-007 1.35305921656001e-009
26701339 2.02958881877508e-007 2.02958882209387e-009
26702034 1.56729358783187e-006 1.567293590187e-008
26702283 5.6151957319444e-007 5.61519574526752e-009
26702473 4.28306084229232e-007 4.28306086925155e-009
26702935 1.04146005744161e-006 1.04146005759462e-008
26703006 1.6005122094816e-007 1.60051221763142e-009
26703067 1.37508795462504e-007 1.37508792862752e-009
26704621 3.503092920471e-006 3.50309292011343e-008
26704859 5.36509726558621e-007 5.36509725329245e-009
26705229 8.33654557590408e-007 8.33654559251723e-009
26705786 1.25498807723745e-006 1.25498807637948e-008
26706424 1.43749083173256e-06 1.43749082945389e-008
26706454 6.75936127749844e-08 6.75936139479184e-010
26706727 6.15101876276005e-007 6.15101878525255e-009
26708598 4.21558831689525e-006 4.21558831716103e-008
26709058 1.03643539592312e-06 1.03643539378524e-008
26709522 1.04534899918557e-06 1.04534899660301e-008
26711147 3.66097440446962e-006 3.66097440535928e-008
26718204 1.59091561892334e-005 1.59091561874678e-007
26718359 5.63095162799452e-07 5.63095164150055e-009
26718997 2.31777234752582e-06 2.31777234985288e-008
26719102 2.84875849231564e-06 2.84875849443977e-008
26719274 9.79579585944688e-06 9.79579585933634e-008
26719312 2.16418745732908e-006 2.16418745771588e-008
26719440 7.28989459310848e-006 7.28989459094337e-008
26722461 0.000338029809710466 3.38029809705664e-006
26725931 0.000389796613955848 3.89796613948476e-006
26726157 3.97509893691207e-007 3.97509894060589e-009
26728087 3.39466413638951e-006 3.39466413579921e-008
26729882 3.15721353617536e-006 3.15721353553457e-008
26731483 2.81598822920154e-006 2.81598822832141e-008
26733088 2.82330876744921e-006 2.82330876611549e-008
26733502 7.28281926366204e-007 7.28281924150821e-009
26735908 4.23294497170348e-006 4.2329449692304e-008
26736084 3.09723116195544e-07 3.0972311745526e-009
26737694 2.83577583999703e-006 2.83577584207491e-008
26738674 1.72612442434398e-006 1.72612442264741e-008
26741660 5.25939543988633e-006 5.25939543771707e-008
26741704 7.7499463950154e-008 7.74994622829734e-010
26741932 4.01588131378071e-007 4.01588131742917e-009
26741938 1.05681087204756e-008 1.05681074979858e-010
26745726 6.6719993055269e-006 6.67199930646077e-008
26746319 5.01628734797036e-005 5.01628734773369e-007
26749307 0.000252759976319316 2.52759976318456e-006
26749309 1.69183384417213e-007 1.69183383396525e-009
26754774 0.000462293597920034 4.62293597908779e-006
26756000 0.000507726365114047 5.07726365097656e-006
26756135 6.40760128467981e-05 6.40760128484698e-007
26756486 0.000630752343727774 6.3075234369194e-006
26757260 1.12717685003040e-05 1.12717684977119e-007
26757951 1.00058469690784e-05 1.0005846969255e-007
26758721 8.24811112496245e-06 8.24811112682531e-008
26759602 9.28204845681213e-06 9.28204845534304e-008
26760606 1.06094259818452e-005 1.06094259791915e-007
26760765 1.68566759540276e-06 1.68566759307934e-008
26760890 1.32574755570277e-06 1.32574755433465e-008
26765244 4.63224857899947e-005 4.63224857917941e-007
26765336 9.8222885960886e-07 9.82228862267603e-009
26765526 2.03875139471554e-06 2.03875139561995e-008
26765694 1.81557716560466e-06 1.81557716707333e-008
26766642 1.03529782558548e-005 1.03529782570682e-007
26766775 1.45247479749861e-006 1.45247479820846e-008
26767742 1.05635031590719e-005 1.05635031608832e-007
26768450 7.73564696876496e-006 7.73564696966879e-008
26769882 1.57301854465435e-005 1.57301854459153e-007
26771542 1.82792323893884e-05 1.82792323897738e-007
26771692 1.69170740129036e-06 1.69170740021436e-008
26773809 2.46015942229316e-05 2.46015942251134e-007
26776075 3.19921497545793e-05 3.19921497541273e-007
26776423 6.3722656956435e-06 6.37226569678726e-008
26777219 2.34639633207055e-005 2.34639633190168e-007
26777726 2.58860767698978e-005 2.58860767696145e-007
26794233 0.000842803686865293 8.42803686786692e-006
26794453 9.54385825665614e-06 9.543858258303e-008
26795028 2.27105558540167e-05 2.27105558566989e-007
26803141 0.000282532866788997 2.82532866786302e-006
26804065 4.64733447589594e-05 4.64733447591286e-007
26804243 0.000108079038406651 1.0807903840442e-006
26804256 7.8934129173397e-006 7.89341291506684e-008
26805121 0.000524934263716749 5.24934263698848e-006
26806868 5.41062881520717e-05 5.41062881531261e-007
26807526 2.03723788454419e-05 2.0372378843239e-007
26808050 1.62203539919421e-005 1.62203539937481e-007
26808256 6.37559083339737e-06 6.37559083610271e-008
26809036 2.43455988814962e-05 2.43455988787759e-007
26809232 6.16438596883587e-006 6.16438596885316e-008
26809241 2.83058539385321e-007 2.8305854166871e-009
26810162 2.91977245218059e-005 2.91977245243525e-007
26810763 1.90543501321587e-05 1.90543501305442e-007
26812455 5.4443977295787e-005 5.44439772960621e-007
26813100 2.51357872148948e-005 2.51357872164757e-007
26813748 0.000589087643824971 5.8908764379659e-006
26814096 0.000478154987438596 4.78154987425754e-006
26816016 0.00069074603630859 6.9074603626344e-006
26819167 0.000162143347306442 1.62143347305964e-006
26819980 3.9652508135936e-005 3.96525081387025e-007
26820152 8.35293086187329e-006 8.35293086155377e-008
26820901 3.63125730325019e-05 3.63125730330966e-007
26821026 6.06032956665355e-06 6.06032956415525e-008
26821925 4.35836290509824e-05 4.35836290513589e-007
26823786 9.0219836885383e-05 9.02198368839487e-007
26824697 4.4155566560408e-05 4.41555665609472e-007
26824873 8.53033556618113e-006 8.53033556475235e-008
26828807 0.000190672387030435 1.90672387031261e-006
26829198 1.89509159453229e-005 1.89509159480091e-007
26829235 1.79351355520994e-06 1.79351355661744e-008
26831861 0.000127347939406969 1.27347939405709e-006
26832036 8.4867226368761e-006 8.48672263855925e-008
26832947 4.41929334722112e-05 4.41929334711008e-007
26833779 4.03709323864797e-05 4.03709323858361e-007
26835371 7.73741464135898e-05 7.73741464143763e-007
26835687 1.53955086183876e-05 1.53955086181718e-007
26835699 5.84944313999339e-007 5.84944313915199e-009
26835913 1.04315069329882e-005 1.04315069357361e-007
26836802 4.3334624595451e-005 4.33346245952898e-007
26837248 0.000784963204186599 7.84963204124217e-006
26838280 5.01825322387139e-05 5.01825322402473e-007
26838505 1.09372099907623e-05 1.09372099933125e-007
26841896 0.000164250423927192 1.64250423925567e-006
26845221 0.000158899949937920 1.58899949936353e-006
26847901 0.000127984342912362 1.27984342910881e-006
26848341 7.4350401753575e-05 7.43504017537165e-007
26849473 0.000423610216839555 4.23610216829549e-006
26849731 6.49107398610265e-005 6.49107398586591e-007
26850332 3.24447019600241e-05 3.24447019605929e-007
26850399 3.52061537034512e-06 3.52061536780949e-008
26853467 0.000167848499209002 1.67848499206823e-006
26853627 9.6074278801665e-06 9.60742787794743e-008
26854266 4.15662682202966e-05 4.15662682223964e-007
26855209 6.13412130560385e-05 6.13412130549433e-007
26855435 1.85743201990295e-005 1.85743201985094e-007
26856374 7.7173834809242e-005 7.7173834811168e-007
26858469 0.000284507917566792 2.84507917564654e-006
26861789 0.000507708925861033 5.07708925840963e-006
26862381 8.23774817623834e-05 8.23774817617624e-007
26862606 3.00693164459758e-005 3.00693164445846e-007
26863029 5.65303149182905e-005 5.65303149199723e-007
26863186 2.0534878976537e-005 2.05348789790868e-007
26863728 7.08911108616754e-005 7.08911108622461e-007
26863907 2.34188192466502e-05 2.34188192451234e-007
26864350 5.80637030005462e-05 5.80637030026549e-007
26864835 6.28050144180422e-05 6.28050144198635e-007
26865685 0.000108867768426688 1.08867768427382e-006
26866142 5.84048562588089e-005 5.84048562574356e-007
26866291 1.90244753245741e-005 1.90244753229089e-007
26866859 7.25373509946945e-05 7.2537350996983e-007
26867293 5.57649741367239e-05 5.57649741383724e-007
26868539 0.000161563788698768 1.61563788698913e-006
26869503 0.000204341179775578 2.04341179776959e-006
26871357 0.000498923120282758 4.98923120266866e-006
26871668 8.36920660236989e-005 8.36920660223472e-007
26872548 0.000236813563025257 2.3681356302129e-006
26873845 0.000349030899140635 3.49030899137607e-006
26874716 0.00149098371769972 1.49098371725989e-005
26875272 0.000962063412566961 9.6206341245101e-006
26877586 0.00472987912302238 4.72987910891386e-005
26879292 0.00178036446387126 1.78036446311717e-005
26879301 9.39230959838297e-006 9.39230959767878e-008
26881212 0.00199430040472332 1.99430040366501e-005
26881677 0.000567365052798041 5.67365052776455e-006
26882150 0.000639591645323116 6.39591645286283e-006
26883929 0.00252425243077956 2.52425242863597e-005
26886029 0.0142083589208936 0.000142083585384461
26886136 0.000894978617190761 8.94978617097143e-006
26886951 0.00681689320570533 6.81689316346881e-005
26886991 0.000342026952917555 3.4202695291236e-006
26887193 0.00172723611223365 1.72723611154851e-005
26887296 0.000879897930580832 8.79897930489493e-006
26887372 0.000317996484657429 3.17996484650757e-006
26887622 0.000757048288689747 7.57048288633841e-006
26887789 0.000388971172475756 3.88971172466955e-006
26887989 0.000363706321980084 3.63706321972804e-006
26889079 0.00119961473161684 1.19961473138796e-005
26889337 3.00997908983606e-005 3.00997908975106e-007
26891546 0.000257482672810177 2.57482672807879e-006
26891676 1.51528960911376e-005 1.51528960920056e-007
26892906 0.000142610948663849 1.42610948666002e-006
26893460 6.98938395104191e-05 6.98938395125689e-007
26897009 0.000518978632940926 5.18978632921579e-006
26898385 0.000201157303590702 2.01157303589548e-006
26898480 1.38880405822069e-005 1.38880405846906e-007
26898590 1.60808890951869e-005 1.6080889094289e-007
26899233 9.70558091492614e-005 9.70558091474255e-007
26900028 0.000121188831719263 1.2118883172174e-006
26900278 3.89438487966672e-005 3.89438487945716e-007
26901408 0.000176158852126517 1.76158852123493e-006
26901677 4.25190116695095e-05 4.25190116696809e-007
26902358 0.000108368063339991 1.08368063339561e-006
26902798 7.00175445955889e-005 7.00175445956467e-007
26904246 0.000227048047246076 2.2704804724532e-006
26904807 8.76050245775894e-005 8.76050245798603e-007
26905505 0.000108752465827327 1.08752465828827e-006
26905980 7.39616388872949e-005 7.39616388859079e-007
26906421 6.86481595269637e-005 6.86481595244237e-007
26907102 0.000106088877031577 1.06088877033472e-006
26907111 1.40230571816681e-006 1.40230571552034e-008
26907400 4.5029594727801e-005 4.50295947283103e-007
26907817 6.49734982750624e-005 6.4973498277297e-007
26909126 0.000203957518263855 2.03957518265449e-006
26909133 1.09072325027203e-006 1.09072324901836e-008
26909618 7.55902877999859e-005 7.55902877986035e-007
26909647 4.51830397104249e-06 4.51830397233926e-008
26910127 7.47751713109946e-005 7.47751713109037e-007
26910285 2.46034459861953e-005 2.46034459864784e-007
26911365 0.00016817750492294 1.68177504922181e-006
26911641 4.32005990336894e-005 4.32005990312318e-007
26911660 2.97395428130471e-006 2.97395428358424e-008
26913846 0.000346430331994249 3.46430331988278e-006
26913860 2.21867550225045e-006 2.21867550034698e-008
26914439 0.000136652766555686 1.36652766556487e-006
26914593 3.63463316918404e-005 3.63463316909802e-007
26914679 2.13794353519284e-005 2.13794353509329e-007
26914843 4.07700860199564e-005 4.077008601993e-007
26914923 2.09970641958404e-05 2.099706419608e-007
26915548 0.000171559276022139 1.71559276021929e-006
26915652 2.85474635300839e-005 2.85474635308917e-007
26916015 9.96416275136582e-005 9.96416275150989e-007
26916588 0.000158940630968165 1.58940630969419e-006
26916652 1.78522299850179e-005 1.78522299873707e-007
26917013 0.000100697734759242 1.00697734759539e-006
26917503 0.000136681135822793 1.36681135824877e-006
26917970 0.000130521416808539 1.30521416806566e-006
26918372 0.000112389610677557 1.12389610675803e-006
26918766 0.000110153001509844 1.10153001507412e-006
26919326 0.00015656264173988 1.56562641736789e-006
26920018 0.000193466693007137 1.93466693004752e-006
26920260 7.54444748027932e-005 7.54444748055115e-007
26921077 0.000254703040966455 2.54703040963266e-006
26922086 0.000314559814363712 3.14559814359796e-006
26924517 0.00075787433808209 7.57874338025233e-006
26927995 0.00133502019448211 1.33502019416533e-005
26928767 0.000312729259800616 3.12729259797299e-006
26928868 4.09140611915313e-005 4.09140611940923e-007
26929043 8.40026110430351e-05 8.40026110418982e-007
26930651 0.000935502388276455 9.35502388165226e-006
26931467 0.000477049485801386 4.77049485788986e-006
26931770 0.000126895231811479 1.26895231810327e-006
26932942 0.000415414986849736 4.15414986838972e-006
26935872 0.00103203588064501 1.03203588049725e-005
26935875 1.05669202796417e-006 1.05669202819531e-008
26937357 0.000523653834115238 5.23653834094604e-006
26938341 0.00034768918540445 3.47689185397514e-006
26938385 1.56265374683568e-05 1.5626537470766e-007
26939360 0.000347814631326205 3.47814631321453e-006
26939591 8.24053126526701e-005 8.24053126520046e-007
26940355 0.000277264577539467 2.77264577534851e-006
26941132 0.000291062158366698 2.91062158360805e-006
26941725 0.000265731949277893 2.65731949277227e-006
26943804 0.00120570734184411 1.20570734160991e-005
26944561 0.000831570037863358 8.31570037789245e-006
26945467 0.00579620220423317 5.79620217826778e-005
26947691 0.0142287536622673 0.000142287532781722
26948960 0.00812360404893785 8.12360397745522e-005
26949567 0.00376223576148106 3.76223575438228e-005
26949735 0.00104127777253512 1.04127777238707e-005
26949773 0.000235527115216277 2.35527115213427e-006
26950178 0.00245154943837035 2.45154943640672e-005
26950290 0.000677959350857973 6.77959350814266e-006
26954088 0.00140985895694748 1.40985895657404e-005
26956829 0.000855957245120668 8.55957245037621e-006
26957313 0.000150244231522442 1.50244231521359e-006
26959029 0.000530305048866847 5.3030504884595e-006
26959631 0.000185986029734950 1.85986029732818e-006
26960018 0.000119804946304564 1.19804946302107e-006
26960041 7.15693691923152e-006 7.15693691785249e-008
26960501 0.00014313873838463 1.43138738386966e-006
26960691 6.46961157466974e-05 6.46961157469574e-007
26960740 0.000190066678778566 1.90066678780423e-006
26963103 0.026175743845553 0.000261757414542433
26963603 0.00225201685890383 2.25201685738253e-005
26963726 0.000553996147290341 5.53996147266153e-006
26965835 0.00949900711085633 9.49900699657376e-005
26967241 0.00101305384898074 1.01305384884478e-005
26967830 0.00042438742322166 4.2438742320893e-006
26968382 0.000397728111406378 3.97728111397549e-006
26968701 0.000229846499164193 2.29846499161827e-006
26969056 0.000255785289038522 2.55785289034892e-006
26969631 0.00041430011604831 4.14300116036606e-006
26970674 0.000746193866736418 7.4619386668304e-006
26970757 5.93807199799834e-005 5.93807199799025e-007
26971649 0.000638166011427886 6.38166011393035e-006
26971821 0.000123055441616105 1.23055441618443e-006
26971848 1.83294141270093e-005 1.83294141284338e-007
26971881 2.24026172663447e-005 2.24026172656921e-007
26971983 6.92444533687017e-005 6.92444533706923e-007
26972184 0.000136452305167736 1.36452305165932e-006
26972887 0.000477243634492131 4.77243634477599e-006
26973041 0.000104545547242942 1.04545547242962e-006
26973260 0.000148671914585742 1.48671914585423e-006
26973350 5.87529241678681e-005 5.87529241657002e-007
26973461 7.24619398070374e-005 7.24619398052253e-007
26973548 5.67944933622725e-005 5.6794493360967e-007
26975271 0.00109569580377288 1.09569580359641e-005
26975443 0.000109378803394623 1.09378803392636e-006
26975559 7.37670999638153e-005 7.37670999650652e-007
26975586 1.71699284398536e-005 1.7169928439295e-007
26975631 2.8616547399756e-005 2.86165474015814e-007
26976104 0.000300791709335213 3.0079170932977e-006
26976163 3.75194732574578e-005 3.75194732570486e-007
26976249 5.46894016973114e-005 5.4689401696311e-007
26976318 4.38787060129591e-005 4.38787060143135e-007
26976473 9.85681077102705e-005 9.85681077122162e-007
26976832 0.000228296455922498 2.28296455921241e-006
26977043 0.000134179811141078 1.34179811138618e-006
26977937 0.000568515408341818 5.68515408315936e-006
26978616 0.00043179190409854 4.3179190408749e-006
26978765 9.47525680569697e-005 9.47525680589514e-007
26978830 3.89901615478969e-05 3.89901615481814e-007
26979725 0.00050330636138392 5.03306361366187e-006
26979942 0.00012018565847723 1.2018565847952e-006
26980469 0.000291879456301844 2.91879456298132e-006
26982754 0.00126554944525563 1.26554944498611e-005
26983932 0.000666674837271657 6.66674837232654e-006
26984631 0.000397815468727624 3.97815468716757e-006
26984889 0.000147445355559867 1.47445355562134e-006
26985413 0.000304369572145697 3.04369572141522e-006
26985493 4.65392022504892e-005 4.65392022504238e-007
26985510 1.01637106060671e-05 1.01637106054642e-007
26986234 0.000444768072418432 4.44768072404587e-006
26989649 0.00520982447669804 5.20982445784527e-005
26989708 3.69210028829964e-005 3.69210028810698e-007
26990867 0.000724919025003717 7.24919024952032e-006
26991163 0.000184751249126591 1.84751249123572e-006
26991178 9.2728944183457e-006 9.27289442010188e-008
26991889 0.000439511469777603 4.39511469765363e-006
26992649 0.000469788285645457 4.69788285630022e-006
26993404 0.000466697573239895 4.66697573223749e-006
26993668 0.000162456167117651 1.62456167115785e-006
26994518 0.000521716222030878 5.21716222011742e-006
26994942 0.000258789194580001 2.58789194575127e-006
26996615 0.00102111868521779 1.02111868507689e-005
26996997 0.000233154415871604 2.33154415868516e-006
26997103 6.43985572515642e-05 6.43985572491073e-007
26997689 0.000356178078357452 3.56178078349269e-006
26997819 7.94556890184162e-005 7.94556890184608e-007
26999183 0.00186426597637326 1.86426597551125e-005
27001309 0.00620106053467048 6.20106050287618e-005
27001596 0.000633162633309828 6.33162633276389e-006
27001640 8.2947004825466e-005 8.29470048280586e-007
27003047 0.00265241899521433 2.65241899272794e-005
27003495 0.000270160602604694 2.70160602600626e-006
27005121 0.00084025192602638 8.40251925950046e-006
27005140 7.78884958113402e-06 7.78884957878826e-008
27005212 2.22999393678221e-05 2.22999393691575e-007
27005257 1.06136707269444e-005 1.06136707263865e-007
27005497 5.66062438770368e-005 5.66062438778156e-007
27006386 0.000209678961694524 2.09678961692149e-006
27006646 5.93151129618839e-005 5.93151129604003e-007
27008836 0.000497622958470079 4.97622958450974e-006
27009312 0.000108182410925796 1.08182410923051e-006
27009563 5.70457671058293e-005 5.7045767106884e-007
27009613 1.13885284285761e-05 1.13885284298094e-007
27009941 7.48753000619238e-05 7.4875300060713e-007
27011120 0.000270112249104334 2.70112249102325e-006
27011210 2.06269286319564e-005 2.06269286322584e-007
27012154 0.000216353562539632 2.16353562540817e-006
27015878 0.000854205831278415 8.54205831193856e-006
27016138 5.96984129312432e-05 5.96984129335169e-007
27016906 0.000194270379932109 1.94270379928802e-006
27018076 0.000700961438577342 7.00961438533772e-006
27019186 0.00127085034769775 1.27085034742361e-005
27019540 0.000724731285627504 7.24731285575588e-006
27020186 0.00027316293930869 2.73162939306485e-006
27020188 8.10116102277426e-007 8.10116099955587e-009
27020189 3.84756319578313e-07 3.84756318287044e-009
27020295 4.07886288296986e-005 4.07886288291695e-007
27020424 4.96389916889728e-005 4.9638991691466e-007
27020956 0.000204712740918865 2.04712740916594e-006
27021905 0.000365171121558915 3.65171121550601e-006
27022112 7.96598887885307e-005 7.9659888786318e-007
27023397 0.000495227156965615 4.9522715695043e-006
27023429 1.23346451517923e-005 1.23346451544062e-007
27023576 5.68654812111061e-05 5.68654812095119e-007
27023979 0.000156400298335656 1.56400298337255e-006
27024064 3.30870840699323e-005 3.30870840710503e-007
27025770 0.000664077240274171 6.64077240236988e-006
27026492 0.000281045584688131 2.81045584683049e-006
27026603 4.32078391972058e-005 4.32078391993967e-007
27027435 0.000323864164072749 3.23864164068586e-006
27027569 5.21711512798131e-05 5.21711512800184e-007
27028932 0.000530729134150849 5.30729134128342e-006
27029068 5.29560984919409e-005 5.29560984910942e-007
27029153 3.31249594613324e-005 3.3124959462566e-007
27029514 0.000140683651359306 1.4068365135623e-006
27029808 0.000114573389195668 1.14573389196449e-006
27030313 0.000196880601898145 1.96880601897765e-006
27034117 0.0014836327583076 1.48363275787485e-005
27034192 2.92514345092193e-005 2.9251434509087e-007
27034348 6.08309791853261e-005 6.08309791864037e-007
27035196 0.000330670963776644 3.30670963770085e-006
27035359 6.35605744051805e-005 6.3560574406706e-007
27035617 0.000101795150832281 1.01795150830719e-006
27036373 0.000589882479701783 5.89882479675514e-006
27036973 0.000468209125374513 4.68209125359886e-006
27038270 0.00040234034447638 4.02340344469938e-006
27039438 0.000360377133204137 3.60377133199444e-006
27040063 0.000193040487025513 1.93040487025975e-006
27040409 0.000107049308786687 1.07049308786884e-006
27040442 1.02179788444738e-05 1.02179788454489e-007
27040536 2.91406698399233e-05 2.91406698411086e-007
27041878 0.000416068577394839 4.16068577387274e-006
27042534 0.000203499755773861 2.03499755770919e-006
27042856 0.000100068253324014 1.00068253322162e-006
27042969 3.51937308693709e-005 3.51937308711013e-007
27043713 0.000231718015635504 2.31718015635393e-006
27043890 5.52784303122575e-05 5.52784303145583e-007
27044999 0.000346387782428871 3.46387782425576e-006
27045247 7.84075270397766e-05 7.84075270398951e-007
27045322 2.52171044152091e-05 2.52171044152713e-007
27045904 0.000213621006195187 2.13621006193831e-006
27047291 0.000564583620044879 5.64583620018118e-006
27054763 0.00301385148768516 3.0138514840366e-005
27056392 0.000667174932316495 6.67174932279389e-006
27056887 0.00182204183601818 1.82204183521306e-005
27057087 0.000773837792327109 7.73837792264075e-006
27058912 0.0337761746766053 0.000337761695388884
27060801 0.00232274671367618 2.32274671200403e-005
27061679 0.00108724568398154 1.08724568381094e-005
27061947 0.000388368125424444 3.8836812541549e-006
27062086 0.000179191472387378 1.79191472385974e-006
27062309 0.000223929841851064 2.23929841848951e-006
27062591 0.000242796235527908 2.42796235528736e-006
27063822 0.00096349151419466 9.63491514077952e-006
27064882 0.000827266419407105 8.27266419330951e-006
27064963 6.3440998845806e-05 6.34409988445566e-007
27065075 8.78661592772957e-05 8.78661592765588e-007
27065189 8.92819666146435e-05 8.92819666166356e-007
27066539 0.00105677388990046 1.05677388974154e-005
27066640 0.000383948015245068 3.83948015239693e-006
27066641 4.10499184156267e-006 4.1049918424908e-008
27067120 0.00196629109210852 1.96629109109351e-005
27068565 0.00458726614395028 4.58726613107888e-005
27070459 0.00033827812318754 3.38278123180665e-006
27070482 3.86479816452579e-06 3.86479816585899e-008
27070577 1.59583665349945e-05 1.59583665363187e-007
27071389 0.000128504781622382 1.28504781620016e-006
27071445 8.83672389686413e-06 8.83672389517476e-008
27071783 5.7181481380975e-005 5.71814813808534e-007
27072900 0.000902556984011346 9.02556983913813e-006
27073063 2.0688476204124e-005 2.06884762039552e-007
27077209 0.000459741664739597 4.59741664725085e-006
27077478 2.98132344233977e-005 2.98132344237163e-007
27077808 3.68089972146292e-05 3.68089972138469e-007
27077833 2.88192033989392e-06 2.88192034168193e-008
27079017 0.000141298260916515 1.41298260917178e-006
27079276 4.94466992821146e-005 4.94466992797351e-007
27079318 1.92497255109526e-05 1.92497255132898e-007
27079717 0.000320741387025116 3.20741387023418e-006
27080616 0.000665227933439579 6.65227933399103e-006
27080645 1.57130927953667e-05 1.57130927960441e-007
27080986 0.000124818056717839 1.24818056716076e-006
27081594 0.000144372159659862 1.44372159659494e-006
27081843 2.51346472906178e-005 2.51346472905801e-007
27081893 4.87146030634952e-006 4.87146030458741e-008
27082307 3.25342221540966e-005 3.25342221520876e-007
27082551 1.91747589507236e-005 1.91747589491017e-007
27082568 1.79015690719196e-06 1.79015690856537e-008
27082671 1.34297063680984e-05 1.34297063702782e-007
27083417 0.000123856316356820 1.23856316354663e-006
27084261 0.000234836342285655 2.34836342283657e-006
27084999 0.000208347442116859 2.0834744211651e-006
27085493 0.000112408348597807 1.12408348597149e-006
27086882 0.000286151960617411 2.8615196061517e-006
27086901 3.91839487123323e-006 3.9183948734702e-008
27087071 3.8462581892749e-05 3.84625818916796e-007
27087177 2.56067703220610e-05 2.56067703239631e-007
27088303 0.000293857230114106 2.93857230110579e-006
27088365 2.92274121732678e-005 2.92274121753056e-007
27088488 5.79834144727732e-005 5.79834144744346e-007
27088663 8.24967279084171e-005 8.24967279089689e-007
27088967 0.000184905351256377 1.84905351253303e-006
27089114 0.000121705766823457 1.21705766825452e-006
27091751 0.00285602276339269 2.85602276028511e-005
27092227 0.000521277184223747 5.21277184204705e-006
27092235 9.81162108285225e-06 9.81162108314581e-008
27092699 0.000607694219461751 6.07694219430109e-006
27092879 0.00023870058576115 2.38700585759864e-006
27093570 0.00091634502644975 9.16345026346947e-006
27094252 0.00212594101532439 2.1259410140458e-005
27094397 0.00521130283820814 5.21130281933772e-005
27094646 0.00929167029430732 9.29167018734934e-005
27094707 0.00227640363824559 2.27640363667308e-005
27094715 0.000298544739339892 2.98544739336419e-006
27095124 0.0152633021230978 0.000152633016489826
27095571 0.00978180018375106 9.78180005895572e-005
27096176 0.0117127035448740 0.000117127033306284
27096302 0.000389131282718973 3.89131282709464e-006
27096925 0.00192403800899937 1.92403800805088e-005
27097386 0.00135733302532559 1.35733302499157e-005
27097399 3.84019993383204e-005 3.84019993403561e-007
27099668 0.00439813093896452 4.39813092761914e-005
27100724 0.00188160773948749 1.88160773860116e-005
27101340 0.000795217379639875 7.95217379574852e-006
27102065 0.000425788254240752 4.25788254232814e-006
27102287 0.000118520893233090 1.18520893230282e-006
27102621 0.000154670811747605 1.54670811746283e-006
27102720 3.89534288380659e-005 3.89534288386148e-007
27102893 6.80701332220747e-005 6.80701332238471e-007
27103528 0.000249852801133049 2.49852801131803e-006
27104064 0.000210899372294983 2.10899372296437e-006
27104185 4.7609746357636e-005 4.76097463585802e-007
27104420 8.75331849088713e-05 8.7533184908599e-007
27104486 2.38104984412187e-005 2.38104984417065e-007
27104672 6.54821261324132e-05 6.54821261334428e-007
27105016 0.000121069811790422 1.210698117883e-006
27105138 4.29480586801781e-05 4.29480586780712e-007
27105664 0.000184943608623749 1.84943608622914e-006
27105687 8.106465128866e-06 8.10646512826322e-008
27106345 0.000232388421095652 2.32388421094284e-006
27106375 1.07311564400699e-005 1.07311564417928e-007
27106502 4.54285622629625e-005 4.54285622649424e-007
27107722 0.000443360557293973 4.43360557282666e-006
27108043 0.000120612292313502 1.20612292312591e-006
27108694 0.000255314779173092 2.55314779172812e-006
27108705 5.01832233604868e-06 5.01832233693965e-008
27112710 0.0044680872482141 4.46808723632175e-005
27113191 0.000369671825619098 3.69671825610187e-006
27114911 0.00121367824277832 1.21367824253857e-005
27115406 0.000349665380933747 3.49665380925774e-006
27116837 0.00116083273475902 1.16083273454966e-005
27119241 0.00140980272487849 1.4098027245066e-005
27119392 8.22021900518176e-05 8.22021900525109e-007
27120236 0.000458940514466073 4.58940514455432e-006
27120593 0.000194117042578879 1.94117042578031e-006
27120728 8.03945874369539e-05 8.03945874345143e-007
27121671 0.000497513306965998 4.97513306947239e-006
27121771 4.58827204262974e-05 4.58827204237405e-007
27123208 0.000568369044048295 5.68369044025952e-006
27123472 0.000105106942888698 1.05106942889304e-006
27123556 3.34431181918584e-005 3.34431181935589e-007
27123849 0.000116439960594381 1.1643996059624e-006
27124268 0.000168486691983529 1.68486691981283e-006
27124539 0.000112530630923736 1.12530630925294e-006
27125181 0.000251705284631969 2.51705284628615e-006
27125500 0.000107380230677311 1.07380230678667e-006
27126071 0.000158607509030694 1.58607509028956e-006
27126154 2.24099133560788e-005 2.24099133562128e-007
27127009 0.000230849107463222 2.3084910746281e-006
27127276 7.20897212779885e-005 7.20897212761857e-007
27128209 0.000250838313107383 2.50838313104899e-006
27128517 8.7870372112427e-005 8.78703721140411e-007
27128529 3.42352099139326e-006 3.42352099320908e-008
27128863 0.000103980120222689 1.03980120219996e-006
27128890 8.40557858087605e-006 8.40557858007846e-008
27128973 2.88067674931445e-005 2.88067674948441e-007
27129049 2.63772810780601e-005 2.63772810774368e-007
27129076 9.3708761724687e-006 9.37087617291561e-008
27129671 0.000270676480702635 2.7067648070068e-006
27130332 0.000534348238067208 5.34348238045035e-006
27131080 0.000754906378385348 7.54906378329648e-006
27131170 0.000116001560688782 1.16001560686217e-006
27131175 6.44453114937676e-006 6.44453114964775e-008
27131470 0.000380227337813229 3.80227337806904e-006
27131674 0.000291763048481064 2.91763048480212e-006
27131948 0.000413003301978672 4.13003301971744e-006
27132254 0.000450187035304579 4.50187035292875e-006
27132715 0.000691172953107205 6.91172953061936e-006
27133137 0.000640878763990172 6.40878763953028e-006
27133225 0.000167738798700322 1.67738798700574e-006
27133228 7.73778379612023e-06 7.73778379860966e-008
27133841 0.00203116891095041 2.03116890983181e-005
27135213 0.00446150070817147 4.46150069633096e-005
27135395 0.000593016642580548 5.93016642551699e-006
27135416 6.5547330772559e-05 6.55473307707874e-007
27135646 0.00128675010553735 1.28675010525314e-005
27135790 0.000289235986721152 2.89235986719628e-006
27136287 0.000237681534069561 2.37681534067163e-006
27136504 9.9219743018461e-05 9.92197430170403e-007
27136668 7.36970318028938e-05 7.36970318039419e-007
27136901 0.000104770513461041 1.04770513462745e-006
27136969 2.81176305431367e-05 2.81176305436535e-007
27136975 2.46523311359791e-06 2.46523311266928e-008
27137584 0.000214590459036558 2.14590459035857e-006
27137686 3.59412591489801e-005 3.59412591515725e-007
27139460 0.000578087607572617 5.78087607548461e-006
27140836 0.000481752027300009 4.8175202728457e-006
27141366 0.000167872486134578 1.67872486135856e-006
27141474 3.42079783066688e-005 3.42079783053257e-007
27145483 0.00126842666300797 1.26842666273417e-005
27146436 0.000309572867119179 3.09572867116463e-006
27147363 0.000406208999368125 4.06208999361161e-006
27147598 8.61292745888568e-05 8.61292745895338e-007
27147819 8.10200531608602e-005 8.1020053159587e-007
27147929 4.03267232927358e-005 4.03267232930803e-007
27148131 7.34274756223546e-05 7.34274756203704e-007
27149054 0.0003291527689125 3.2915276890686e-006
27149603 0.000197477878581346 1.97477878577927e-006
27151244 0.000661978773158555 6.61978773119574e-006
27152908 0.00195282322533655 1.95282322434263e-005
27153461 0.000650123316669299 6.50123316630543e-006
27154144 0.000803761580784979 8.03761580717479e-006
27154716 0.000683980133891208 6.83980133847462e-006
27154887 0.000208195334953422 2.08195334952295e-006
27155084 0.000243122517131631 2.4312251712921e-006
27155535 0.000293273247441310 2.93273247439163e-006
27155712 0.000120581051550604 1.20581051547882e-006
27155895 0.000144804266375106 1.44804266375458e-006
27155927 9.98146947002072e-05 9.98146947014064e-007
27156302 0.001744520393925 1.74452039321774e-005
27156459 0.000658324707465385 6.58324707427045e-006
27157083 0.00261652622584968 2.61652622345887e-005
27157202 5.37687241672745e-05 5.37687241663523e-007
27157987 0.000344943172785995 3.44943172778367e-006
27159150 0.000511043197388679 5.11043197369645e-006
27159486 0.000147644466313496 1.47644466313964e-006
27159667 7.83277739678773e-05 7.83277739692838e-007
27159812 6.27345071561053e-05 6.27345071581165e-007
27159883 3.06280744601553e-05 3.06280744611495e-007
27161386 0.000646837971129791 6.46837971096291e-006
27162805 0.000610687345996789 6.10687345964984e-006
27162868 2.70390748258473e-05 2.70390748285473e-007
27165338 0.00104281409619014 1.04281409603757e-005
27169538 0.00175100240197116 1.75100240125721e-005
27170208 0.000275010464765973 2.75010464761897e-006
27174760 0.00368173555606491 3.68173554940875e-005
27175052 0.000110744484154075 1.10744484155033e-006
27176459 0.00053243088846557 5.32430888445983e-006
27178957 0.000946050388729174 9.46050388616082e-006
27179311 0.000126168536369970 1.26168536370798e-006
27179835 0.000175421688111429 1.75421688109064e-006
27186530 0.00212357463860408 2.12357463732736e-005
27190445 0.00116480402399636 1.16480402378295e-005
27198604 0.00233432508278772 2.33432508109244e-005
