# Supplementary material for: HAPSIMU: a genetic simulation platform for population-based association studies
Source: BMC Bioinformatics. 2008 Aug 5;9:331. doi: 10.1186/1471-2105-9-331 (PMC2518933; doi:10.1186/1471-2105-9-331)
Supplement: Additional file 1 — The HIPSIMU package. This zipped file contains the HAPSIMU program and user document. [file 1471-2105-9-331-S1.zip › HAPSIMU1.0/data/ENm013.7q21.13HaploBlack.txt]

TGTGGCAGGGCCGTTCAAAGTGTGTATCGGGGTCCCAATGATCTTGAGAATAGTTCCATTGGGGTCTCTCAACGACTTGAAATTCAGAACGATTCCAGAAGTACTGAAGAGGTGTGCCTTCAGGGGAAGTTGGTTGCAAACGCCCAAAGCCAAGCCTCCATCGGCGCTCCGATAAATTGACTCAGGGACAGAGATTCGGAATTGCGCGGAGGGTTCTGCGGGCGGCACTTGCCTGGACCGCCTAAGTTCCAGCACAGAACAATCGACTGCAAGGGCTCCATAAACTACGCAGACCTGGGAAATCCGAGAGCCATCCGGGGCGGATCATTCCTTTATCATCGACCATATCAACGGAAATCTACCTGACATACAAACTTAGATGAAAGTGGCACACGCGGCATAAAGCCAACCAGGCATTCGCCTGGATATACAAACCTGCCCACAAACGGCTACGTTGCGTGATAGCTTCCACCAGGGTGGTTTTGGAGCGGTAGCTCCTAGGAGGCACCTCAACTGGGGACGAGCTTTGGCAAGTAGTGAAACTGCGCTGTGCCCTGAATGAAGAAGGCATGGCAATACGCAATGGGCAACACTCTTATCCAAATAGGGAAAATCAATACTAGAGTAATTCACGTATGTCGATACAAAGAAAAAGACAGTGGAAGGTTTGATTATATAACGAGAGGAGCTGATTGGGGTGAGTATAGGTGACGTGATGTCAAAGATATGTTGTACATCATGTTTCCTACTGTTAATGGAAGGTAAATCCGAAGATATACCGCTACTACGCGGCTTGATTGGCTGAGCACCAGAGCACGACGTCCCAACTCCCATAGGAACCGAAGGAGCGAGAAAGCCCAACAGTTGTTATAGTTATATTAAGACGACGTTCCCCAAACTATGCGGAAGGGATTTGACTTCGGGTTAGGCAGCGTGCGTCGCCACAACCAGCCAAGTTTCTACGCAAAATCCCTGGTCCTTAGAAGGGAGTCATATGAATTCAAGGTAATCTGTTCCGCAGGAGGCGTGAGGTCCCGCTAAAATACGATTTAATGGCATCCCGGGTGGTCTATCTGATTAGCTCGGTAACTCAGGAGGGACGTGGCGACTCATAAGATCCGTGGACGATGGACCGCCTGGAGGCGGGCAATTCCAGAAAAGATTGGATGATTCGTGTATAAGGCGAGAAAGCCACTATACCATTACCCAAAAGCCTTTTAGTCGCACGGGCTAGTACGAGTGGATGTTTAGCTGATCGCTGGTGCTAGGAACCGTAAACCACCTCCCATGGAACGGTTTAGTAAGGAGAGGCATAACCGCGTATGGAGCCCTCCCGAGCAGCTGTCATGAGACACGAGCAGGGAGCGACAGCACTAAACGGGACCCGGCGATAGCTTTTAAATTAAT
TGTGGCAGGGGCGTTCGAAATGTGTATCGGGGTCCCAATGATCTTGGGAATAGTTCCATTGGGGTCTCTCAACGACTTGAAATTCAGAACGATTCCAGCAGTACTGAAGAGGTGTGCCGTCAGGGGAAGTTGGTTGCAAACGCCCAAAGCCAAGCCTCCATCGGCGCTCCGATAAATTGACTCAGGGACAGAGATTCGGAATTGCGCGGAGGGTTCTGTGGGCGGCACTTGCCTGGACCGCCTAAGTTCCAGCACAGAACAATCGACTGCAAGGGCTCCATAAACTACGCAGACCTGGGAAATCCGGGAGCCATCCGGGGCGGATCATTCCTTTATCATCGACCATATCAACAGAAATCTACCCGACATACAAACTTAGATGGAAGTGGCACACGCGGCATAAAGCCAACAAGGCATTCGCCTGGATATACAAACCTGCCCACAAACGGCTACGTTGCGTGATAGCGTCCACCAGGATGGTTTTGGAGCGGTAGCTCCTAGGAGGCACCTCAACTGGGGACGAGCTTTGGCGAGTAGTGAAATTGCGCTGTGTCCTGGGTGGAGGAGGCATGACGAAATGCAATGGGCAACACTCTTATCCGGAGAGGGGAAATCAATACTAGGGTAATTTATGTATGCCGATACAAAGAAAAATACAGTGGAAGGTCTGATTACTTGACGAGAGAGGCTGATTGGGGTGGCTATAGGTGGCGGGATGTCAATTATCTTTTGTACATCATGTGTCCAACTGTTAATGGAAAGTAAATCCGAAGATATACCGCTACTGCGTGGCTTGATTGGCTGAGCATTATAGCACGATGTCACGACTCCCGCAGGAATCGATGAAGCGGGAAAGCCGAGCAATTATTACGGTTATATTAGGACAACCTTCCCCAAACTGCACGGAAGGGGTTTGACTTCGGTTGAGGCAACATGCATCGCCACAACCAGCCAAGTTTCTACGCGAAATCCCTGGTCCTGAGAAGGGGGTAATATGGATTCAGTGTAATCTATCGCGCAGGAGACGTGAGGTCCCGCTAAAATACAATTTGAAGGCATCCCGGGTAGGCTATCTAGCTAGCTCAATAACTCAGGAGCAGCGTAGTGACTTGTACGACCCGCGGACGACGGAACGTCTGTAGATGAGCGATTCCAGAGTAGATTGGATGAGTCGTGTATAAGACGAGAAAGCCACTATACCATTACCCAAAAGCCTATTAATTGCACGGGCTAGTGCGAATGGCTGTTTATCTGATTGCTGTCGCTGGGGACCGCCGACCGCCTCTCGGAGAAGAGGTTGGTGGAAAGAGGCGTAGCCGCTTATGAGGGCCTCCCGAACCGTTGAGATAGAGCGCGGGCAAAAAGCTACGGCACTAGACACAGCCCGACCGCAGCTTTTGAATCTAT
TGTGGAAAGGCATCTCGAAGTGTGTATCTGAGGCGCAATGATATTGGGATAAATCCCAATAAGGTCTCCTGCCGGCTTGAAAACCCAAGTAATCCCAGCAATATTTTAGGAGCAGGTCGTCCGGGGTGACTTATCGCTGGCGCCCAAGTCCCATTCTCCATCGACGCTCTGATAGACTAGCTCAGGAGCATAGATTGGGAGTTGGGCTGAGGTTTCTATGGACGGCTCGTGTCTGGACCTCCTTAATTCCAGCACAGAACAATCCACTGCGAGGGCTCCATAAACTACGCAGAGTTGGGAAATCCGGGAGCCATCCGTGGCGGCTAACTTGGTTGCTATCGACTATATCAAAGGAACTCCACCCGGCGTACAAACTTAGATGAGAGTAGCATATGCCTTATAAAGCTAATCAGGGAGGAACCTGGGTATATAAATCTGCGCGCCAACGACTATATTGTGTAATAGCGCCCACTAGAGTCGCTTTGAAGCGGTTGATGCAGGGGGACGGCTCAACTGAAGACTTGCTTACGCGGGTAGTGCAACCGTACTGAGCCCTGAGTGGAGAAGGCATGACGAAGTGTAATGGGCGACACTCTTCTCCGAAGAGGGAAAATCGATACAACAGTAATTTACGTATGCCGATACAAAGAAAAATACAGTGAAAGGTTTGATTACATGACGAGAGGGGCTGATTGGGGTAGGTATAGGTGACGTGATGTCAGATGTATTTTGTACATCATGTTTCCAACTGTTAATGGAAGGTAAATCCAAATATATACCGCTACTGCGCGGCTTGATTGGCTGAGCACCAGAGTACGACGTCCCGACGTCCATAGGAACTGAAGGATCGAGAAAACCCAACAGTTGTTACAGTTATATTAAGACAACCTTCCCCAAATAGCGGGGAAGAGATCTGTGTTCGAGCGAGGCAGCATGTGTTGCCGCGAGTAGCCGAGTTTTTACGCGAAATCACCGGTCAAGACCGGGGGGTCAGATGAATTCAAGGTAGTCTATCCTGCAGGAGACGTGGGGTCCCGCTAGAATACACTATGAAGGCATCCCGGGTGTGCTATCCAACTAACTCAGCAACTCAGGAGCAGCGTGGCGACTTGTACGACCCACGGGCGACGGAATGCCTGGAGATGAGCGATTCCAGAATAGTTTGGATGAGTCGTGTATAAGACGGAAAAGCCACTATACCATTACCCAAAAGTCTATTAATCACACGGGCTAGTACGAGTGGCTGTTTATCTGATCTCTGTCCCGGAGGCCCTTCAAATGCCTCCCATACAACGGGTTAGCAGAGAGAGGCGTAGCTGCTTATAGGGCCCTCCCGAACCGCTGTGATGGGGCACGGGCAAAGAGCGACGGTACTAGACGCAGCACGACGGTAGATCTTGAATTTAT
AGTGGCGAACCATTGCGAAGTTAGCATTTTGGGCGCAGTGGTCTTAGGAATAGTTCCAATGGGGTCCCCCACCGGATTGAATTCCCAAATAATTCTGGCAACATTTTGAAAGCATGCCGTTAGGAGAAGCTTATCGTAGGCACCCGGATGCAAGTCTACATCTGTTCTCTGATAAGCTAAGTCCAGGGGAGAGATTGAAAATCACGGTGAGCGATTTATGGGCACCTCTTGCCATGGTCTCCTACGTTCCAGCTCAGAACAATCGACTGCAAGGGCTCCGTAAACTACGCAGACCTAAGAAATCCGGGAGCTATCCGGAGCGGATCATCTGTTTATCATCAATTATATTAACGGAAATCTACCCGGCATACAAATTTAGCTAAGATTGGCGCACGCGGCATGAAGCCAATCAGGGATTCGCCTGAGTATATAAACCTGCCCATAAACGACTACGTTCCGTGAAAGCGTCGATCAGGGTCGTTCTGATGCGATAACTCCTGGCGGACACCTCAACCGAGGACGAATTCTCGCGAGTTGTGAAACTGTGCCGTGCCCCGAATGAACAAAGCATGACAGTATGCAATAATCAATACTTTGATTCGGAGAGGCAAAATCAATACTACAGAAATCTGCGTATGCCGATACAAAAAATAATCGAGTAGAAGATCTGATTACATGGTGAGAGAGGGTGATTAGGGCGGGCACAGGATACGTGACGTCAAATATATTGCGCACGTCATGTTTCCAACTGTTAATGGAAGGTAAATCCAAATATATACCGCTACTGCGCGGCTTGATTGGCTGAGCACCAGAGTACGACGTCCCGACGTCCATAGGAACCGAAGGATCGAGAAAACCCAACAGTTGTTACAGTTATATTAAGACAACCTTCCCCAAATAGCGGGGAAGAGATTTGTGTTCGAGCGAGGCAGCATGTGTTGCCGCGAGTAGCCGAGTTTTTACGCGAAATCACCGGTCAAGACCGGGGGGTCAGATGAATTCAAGGTAGTCTATCCTGCAGGAGACGTGGGGTCCCGCTAGAATACACTATGAAGGCATCCCGGGTGTGCTATCCAACTAACTCAGCAACTCAGGAGCAGCGTGGCGACTTGTACGACCCGCGGGCGACGGAATGCCTGGAGATGAGCGATTCCAAAAAAGTTTGGATGAGTCGTGTATAAGACGAAAAAGCCACTATACCATCACCCAAAAGTCTATTAATCACACGGGCTAGTACGAGTGGCTGTTTATCTGATCTCTGTCCCGGAGGCCCTTCAAATGCCTCCCATACAACGGGTTAGCAGAGAGAGGCGTAGCTGCTTATGGGGCCCTCCCGAACCGCTGTGATGGGGCACGGGCAAAGAGCGACGGTACTAGACGCAGCACGACGGTAGATCTTGAATTTAT
TGTGGCAGGGCATTTCGAAGTGTGTACCTGAGGCGCAATGATCTTGGGGTAAGTCCTAATGAGGTCTCCTACCGGCTTGAAAACCCAAATAATCCCAGCAATATTTTAGGAGCAGACCGTCCAGGTTGGCTTATCGCTGGCGCCCAAGTCCCAGTCTCCATCGGCGCTCCGACAGACCAGCTCAGGGGCATAGATTGGGGATTGGCCTGAGGTTTCTATGGGCGGTTCTTGTCTGGACCTCCTTAGTTCCAGCATAAAACAGTCGACTGCAAGGGCTCCGTAAACTACGCAGACCTGAGAAATCCGGGAGCCATCCGGAGCGGATCATCTGTTTATCATCAATTATATTAACGGAAATCTACCCGGCATACAAATTTAGCTAAGATTGGCGCACGCGGCATGAAGCCAATCAGGGATTCGCCTGAGTATATAAACCTGCCCATAAACGACTACGTTCCGTGAAAGCGTCGATCAGGGTCGTTCTGATGCAATAACTCCTGGCGGACACCTCAACCGAGGACGAATTCTCGCGGGCAGTGAAACTGTGTTGTGCCCTGAGTGGAGGAGGCATGACGAAATGCAATGGGCAACACTCTTATCCGGAGAGGGGAGATCAACACTAGGGTAATTTATGTATGCCGATACAAAGAAAAATACAGTGGAAGGTCTGATTACTTGACGAGAGAGGCTGATTGGGGTGGCTATAGGTGGTGGGATGTCAATTATCTTTTGTACATCATGTTTCCAATTGTCAATGGAAGGTAAATCCGAAGATATACCGTCACTGTGCCGCTTGATTGGCTGGGCACCCGAGCACAACGTCCCGAATCTCATAGGAACCGATGGAGCGGGAAAGCCCGACAAGTGCCACAGCTGTATTAAGACAACCTTCCCCAAACTGCGCCGGAGGGAATTGACTTCGGGTGAGGCAGCATGCGTCACCACAACCAGCCAAGTTTCTACGCGAAATCCCTGGTCCTGAGAAGGGGGTAATATGGATTCAGTGTAATCTATCCCGCATGAGGCGTAAGGTCCCGCTAAAATACGATTTAATGGCACCCCGGGTGGGATATCTAACTAGCTGAGTAACTCAGGAGCAGCGTGGCGACTTGTACGACCCGCGGACGACGGAACGCCTGGAGATGAGCGATTCCAGAGTAGATTGGATGAGTCGTGTATAAGATGAAAAAGCCACTATACCATTACACGAAAGTCTATTAATCGCACGGGCTAGTACGAGTGGATGTTTAGCTGATCGCTGGCGCTAGGAACAGTAAACCACCTCCCATGGCACGGTTTAGTAAGGAGAGGCATAACCGCGTATGGAGCCCTCCCGAGCAGCTGTCATGAGACACGAGCAGGGAGCGACAGCACTAAACGGGACCCAGCCGTAACTTTCGAATCTAT
TGTGGAAAGGCATCTCGAAGTGTGTATCTGAGGCGCAATGATATTGGGATAAGTCCCAATAAGGTCTCCTGCCGGCTTGAAAACCCAAGTAATCCCAGCAATATTTTAGGAGCAGGTCGTCCGGGGTGACTTATCGCTGGCGCCCAAGTCCCATTCTCCATCGACGCTCCGATAGACTAGCTCAGGAGCATAGATTGGGAGGTGGGCTGAGGTTTCTATGGACGGCTCGTGCCATGGCCTCCTTCGTTCCAGCACAGAAAAATCCACTGCAAGGGCCCCGTAAACTACGCAGAGTTGGCGAGTCAGGGAGCTATCCGGGGCGGCTCACTTGGTTGCTATCGACTATATCAACGGAACTCCACCCGGCGTACGAACTTAGATGAGAGTAGCACACGCGGCATAAAGCCAACCAGGCATTCGCCTGGATATACACACCTACCCACAGACGGCTACGTTGCGTGATAGCTTCCACCAGGGTGGTTTTGGAGCGGTAGCTCCTAGGAGGCACCTCAACTGGGGACGAGCTTTGGCGAGTAGTGAAACTGCGCTGAGCCCTGAATGAAGAAGGCATGGCAATACGCAGTGGGCGACACTCTTATCCGAAGAGGGAAAATCGATACAAGAGTAATTCACGTATGCCGATACAAAGAAAAAGACAGTGGAAGGTTTGATTACATGACGAGAGGGGCTGATTGGGGTGGGTATAGGTGACGTGATGTCAGATGTATGTTGTACATCATGTTTCCAGCTGTCAATAGGGGGCAAATCCGAAGATATACCGCTACTGCGCGGCTTGATTGGCTGAGCACCATAGCACGACGTCCCGACTCCCGTAGGAATCGAAGGAGCGGGAAAGCCCAACAGTTGTTACGGTTATATTAAGACAGCGTTCCCCAAACTATGCGGAAGGGATTTGACTTCGGGTGCGGTGGCATGCGTCGCCACAACCACCCAAGTTTCTGCGCGAAATCACTGGTCCTTAGAAGGGGGTCATATGGACCCAGGGCAATCTGTTCCGCAGGAGGCGCGAGGTCCCACCAAGATACGAGTTGGAGGCATCCCGGGGGGGCCGTCTGACTAGCCCGGTAACTCAGGACCAGCGGGGCGACTTGTACAACCCGCGGACGACGGACCGCCTGGGGGCGAGCGAGTCCAGGGTAGATTGGATGCGACGTGCAAGAGACGAAGTGGCCGCTATATGATTACCTAAAAGCCTATCAATCACACGGGCTAGTACGAGTGGCTGTTTATCTGATCTCTGTCCCGGAGGCCCTTCAAATGCCTCCCATACAACGGGTTAGCAGAGAGAGGCGTAGCTGCTTATAGGGCCCTCCCGAACCGCTGTGATGGGGCACGGGCAAAGAGCGACGGTACTAGACGCAGCACGACGGTAGATCTTGAATTTAT
TATGGCAGGGCAGTTCGAAGTGTGTATCTGGGGCGCAATCATCTTGGGATAAGTCCCAATGAGGTCTCCTACCGGCTTGAAAACCCAAATAATCCCAGCAATATTTTAGGAGCAGGCCGTCCGGGGTGGCTTATCGCTGGTGACCAAGTCCCAGTCTCCGTCGGCGCTCCGACAGACCAGCCCAGGGGCAGAGATTGGGAATTGCGCGGAGGGTTCTGTGGGCGGCACTTGCCTGGACCTCCTAAGTTCCAGCACAGAACAATCGACTGCAAGGGCCTCATAGGCTACGCAGTCCTGACGAATTAGGGAGCTATCTGGGGTGGCTCATTTGGTTGTTATCGACCATATCAACGGAAATCTACCCGACATACAAACTTAGATGAAAGTGGCACACGCGGCATAAAGCCAACCAGGCATTCGCCTGGATATACAAACCTACCCACAAACGGCCACGTTGCGTGATAGCTTCCACCAGGGTGGTTTTAGAGCGGTAGCTCCTAGGAGGCACCTCAACTGGGGACGAGCTTTGGCGAGTAGTGAAACTGCGCTGTGCCCTGAATGAAGAGGGCATGGCAATACGCAGTGGGCAACACTCTTATCCAAATAGAGAAAATCAATACTAGAGTAATTCACGTATGCCGATACAAAGAAAAAGACAGTGGAAGGTTTGATTACATAACGAGAGGAGCTGATTGGGGTGGGTATAGGTGACGTGATGTCAAAGATATGTTGTACATCATGTTTCCAACTGTTAATGGAAGGTAAATCCGAAGATATACCGCTACTGCGCGGCTTGATTGGCTGAGCACCAGAGCACGACGTCCCGACTCCCATAGGAACCGAAGGAGCGAGAAAGCCCAACAGTTGTTATAGTTATATTAAGACAGCCTTCCCTAAACTGCGCGGATGGGATTCGACTTCGGGTGAGACAGCATGCGTCGCCACAACCAGCCAAGTTTCTACGCGAAGTACCTGGCCCTGGGAAGGGGGCAATATGGATCCAGGGTAATCTATCCCGCAGTAGACGTGAGGTCCCGCTAAAATACAATTTGAAGGCATCCCGGGTGGGCTATGTAACTAGCTCAGTAACTGAGGACCAGCGGGGCGACTTGTACGACCCGCGGACGACGGAACGCCTGGGGATGAGCGATTCCAGAGTAGATTGGATGAGTGGAGTAAAAGACCAAAAGGCCACTATATGATTACCTAAAAGCCTATCAATCGCACGGGCTAGTACGAGTGGATGTTTAGCTGATCGCTGGCGCTAGGAACCGTAAACCACCTCCCATGGAACGGTTTAGTAAGGAGAGGCATAACCGCGTATGGAGCCCTCCCGAGCAGCTGTCATGAGACACGAGCAGGGAGCGACAGCACTAAACGGGACCCGGCGATAGCTTTTAAATTAAT
TGCGGAAAGGGATCTCGAAGTGTGTATCTGAGGCGCAATGATATTGGGATAAATCCCAATAAGGTGTCCTGCCGGCTTGAAAACCCAAGTAATCCCAGCAATATTTTAGGAGCAGGTCGTCCGGGGTGACTTATCGCTGGCGCCCAAGTCCCATTCTCCATCGACGCTCCGATAGACTAGCTCAGGAGCATAGATTGGGAGTTGGGCTGAGGTTTCTATGGACGGCTCGTGTCTGGACCTCCTTAATTCCAGCACAGAACAATCCACTGCGAGGGCTCCGTAAACTACGCAGAGTTGGGAAATCCGGGAGCCATCCGTGGCGGCTAACTTGGTTGCTATCGACTATATCAAAGGAACTCCACCCGGCGTACAAACTTAGATGAGAGTAGCATATGCCTTATAAAGCTAATCAGGGAGGAACCTGGGTATATAAATCTGCGCGCCAACGACTATATTGTGTAATAGCGCCCACTAGGGTCGCTTTGAAGCGGTTGATGCAGGGGGACGGCTCAACTGAAGACTTGCTTACGCGGGTAGTGCAACCGTACTGAGCCCTGAGTGGAGAAGGCATGACGAAGTGTAATGGGCGACACGCTTCTCCGAAGAGGGAAAATCGATACAACAGTAATTTACGTATGCTGATACAAAGAAAAATACAGTGGAAGGTTTGATTACATGACGAGAGGGGCAGATTGGGGTAGGTATAGGTGACGTGATGTCAGATGTATTTTGTACATCATGTTTCCAACTGTTAATGGAAGGTAAATCCAAATATATACCGCTACTGCGCGGCTTGATTGGCTGAGCACCAGAGTACGACGTCCCGACGTCCATAGGAACCGAAGGATGGAGAAAACCCAACAGTTGTTACAGTTATATTAAGACAACCTTCCCCAAATAGCGGGGAAGAGATTTGTGTTCGAGCGAGGCAGCATGTGTTGCCGCGAGTAGCCGAGTTTTTACGCGAAATCACCGGTCAAGACCGGGGGGTCAGATGAATTCAAGGTAGTCTATCCTGCAGGAGACGTGGGGTCCCGCTAGAATACACTATGAAGGCATCCCGGGTGTGCTATCCAACTAACTCAGCAACTCAGGAGCAGCGTGGCGACTTGTACGACCCGCGGGCGACGGAATGCCTGGAGATGAGCGATTCCAGAAAAGTTTGGATGAGTCGTGTATAAGACGAAAAAGCCACTATACCATTACCCAAAAGTCTATTAATCACACGGGCTAGTACGAGTGGCTGTTTATCTGATCTCTGTCCCGGAGGCCCTTCAAATGCCTCCCATACAACGGGTTAGCAGAGAGAGGCGTAGCTGCTTATAGGGCCCTCCCGAACCGCTGTGATGGGGCACGGGCAAAGAGCGACGGTACTAGACGCAGCACGACGGTAGATCTTGAATTTAT
TGCGGCGAACCATTGCGAAGTTAGCATTTGGGGCGCAGTGGTCTTAGGAATAGTTCCAATGGGGTCCCCCACCGGATTGAATTCCCAAATAATTCTGGCAACATTTTGAAAGCATGCCGTTAGGAGAAGCTTATCGTAGGCACCCGGATGCAAGTCTACATCTGTTCTCTGATAAGCTAGGTCCAGGGGAGAGATTGAAAATCACGGTGAGCGATTTATGGGCACCTCTTGCCATGGTCTCCTACGTTCCAGCTCAGAACAATCGACTGCAAGGGCTCCGTAAACTACGCAGACCTAAGAAATCCGGGAGCCATCCGGAGCGGATCATCTGTTTATCATCAATTATATTAACGGAAATCTACCCGGCATACAAATTTAGCTAAGATTGGCGCACGCGGCATGAAGCCAATCAGGGATTCGCCTGAGTATATAAACCTGCCCATAAACGACTACGTTCCGTGAAAGCGTCGATCAGGGTCGTTCTGATGCGATAACTCCTGGCGGACACCTCAACCGAGGACGAATTCTCGCGAGTTGTGAAACTGTGCCGTGCTCCGAATGAACAAAGCATGACAGTATGCAATAATCAATACTTTGATTCGGAGAGGCAAAATCAATACTACAGAAATCTGCGTATGCCGATACAAAAAATAATCGAGTAGAAGATCTGATTACATGGTGAGAGAGGGTGATTAGGGCGGGCACAGGATACGTGACGTCAAATATATTGCGCACGTCATGTTTCCAACTGTTAATGGAAGGTAAATCCAAATATATACCGCTACTGCGTGGCTTGATTGGCTGAGCACCAGAGTACGACGTCCCGACGTCCATAGGAACCGAAGGATCGAGAAAACCCAACAGTTGTTACAGTTATATTAAGACAACCTTCCCCAAATAGCGGGGAAGAGATTTGTGTTCGAGCGAGGCAGCATGTGTTGCCGCGAGTAGCCGAGTTTTTACGCGAAATCACCGGTCAAGACCGGGGGGTCAGATGAATTCAAGGTAGTCTATCCTGCAGGAGACGTGGGGTCCCGCTAGAATACACTATGAAGGCATCCCGGGTGTGCTATCCAACTAACTCAGCAACTCAGGAGCAGCGTGGCGACTTGTACGACCCGCGGGCGACGGAATGCCTGGAGATGAGCGATTCCAGAAAAGTTTGGATGAGTCGTGTATAAGACGAAAAAGCCACTATACCATCACCCAAAAGTCTATTAATCACACGGGCTAGTACGAGTGGCTGTTTATCTGATCTCTGTCCCGGAGGCCCTTCAAATGCCTCCCATACAACGGGTTAGCAGAGAGAGGCGTAGCTGCTTATAGGGCCCTCCCGAACCGCTGTGATGGGGCACGGGCAAAGAGCGACGGTACTAGACGCAGCCCGACGGTAGATCTTGAATTTAT
TGCGGCGAGGGATTGCGGAGTGTGTATCTGGGGCGCGATGACCTTGGTAATCGTTCCGTTGGAGTCTCTCACCTACTTTAAATTCAAAATGGTTACAACAATATTGAAGAGGCAGGCCGTCCGGGGTGGCTTATCGCTGGTGCCCAAGTCCCAGTCTCCATCGGCGCTACGACAGACCAGCTCAGGGGCATTGATTGGGAATTGGGCTGAGGTTTCTATGGGCGGCTCTTGTCTGGACCTCCTTAGTTCCAGCACAGAACAATCGACTATAAGGGCCTCGTAGGCTACGCAGTCCTGACGAATTAGGGAGCTATCCGGGGTGGCTCATTTGGTTGTTATCGACCATATCAACGGAAATCTACCCGACATACAAACTTAGATGAAAGTGGCACACGCGGCATAAAGCCAACCAGGGATTCGCCTGGATATACAAACCTACCCACAAACGGCTACGTTGCGTGATAGCTTCCACCAGGGTGGTTTTGGAGCGGTAGCTCCTAGGAGGCACCTCAACTGGGGACGAGCTTTCGCGAGTAGTGAAACCGTACTGTGCCCTGAATGAAGAAGGCATGGCAATACGCAGTGGGCAACACTCTTATCCAAATAGAGAAAATCAATACTAGAGTCATTCACGTATGTCGATACAAAGAGAAAGACAGTGGAAGGTTTGATTACATAACGAGAGGAGCTGATTGGGGTGGGTATAGGTGACGTGATGTCAAAGATATGTTGTACATCATGTTTCCAACTGTTAATGGAAGGTAAATCCGAAGATATACCGCTACTGCGCGGCTTGATTGGCTGAGCACCAGAGCACGACGTCCCGACTCCCATAGGAACCGAAGGAGCGAGAAAGCCCAACAGTTGTTATAGTTATATTAAGACAACGTTCCCCAAACTATGCGGAAGGGATTTGACTTCGGGTTAGGCAGCGTGCGTCGCCACAACCAGCCAAGTTTCTACGCAAAATCCCTGGTCCTTAGAAGGGAGTCATATGAATTCAAGGCAATCTGTTCCGCAGGAGGCGCGAAGTTCCACCAAGATACGAGTTGGAGGTATCCCGCGTGGTCCGTCTGATTAGCCCGGTAACTCAGGAGCAGCGTGGCGACTTGTACGACCGGCGGACGACGGACCGCCTGGAGGCGAGCGAGTCCAGGGTAGATTGGATGAGTGGAGTAAAAGACCAAAAGGCCACTATATGATTACCTAAAAACCTATCAATTGCACGGGCTAGTGCGAATGGCTGTTTATCTGATCGCTGTCGCTGGGGACCGCCGACCGCCTCTCGGAGAAGAGGTTGGTGGAAAGAGGCGTAGCCGCTTATGAGGGCCTCCCGAACCGTTGAGATAGAGCGCGGGCAAAAAGCTACGGCACTAGACACAGCCCGACCGCAGCTTTTGAATCTAT
AGTGGCGAACCATTGCGAAGTTAGTATCTGGGGCGCAATGGTCTTAGGAATAGTTCCAATGGGGTCTCCCACCGGATTGAATTCCCAAATAATTCTGGCAACATTTTGAAAGCATGCCGTTAGGAGAAGCTTATCGTAGGCACCCGGATGCAAGTCTACATCTGTTCTCTGATAAGCTAGCTCCAGGGCAGAGATTGGGAATTGCGCGGCGGGTTCTGTGGGCGGCACTTGCCTGGACCTCCTAAGTTCCAGCACAGAACAATCGACTGCAAGGGCTCCGTAAACTACGCAGACCTGAGAAATCCGGGAGCTATCCGGGGCGAATCATCTGTTTATCATCAACTATATCAACGGAAATCTACCCGGCATACAAACTTAGCTAAGATTGGCGCACGCGGCATAAAGCCAATCAGGGATTCGCCTGGGTATATAAACCTGCCCATAAACGACTACGTTCCGTGAAAGCGTCCACCAGGGTCGTTTTGAAGCGATAACTCCTGGCGGACACCTGAACCGAGGACGAGTTCTCGCGGGTAGCGAAACTGTGCTGAGCCCTGAGTGGAGAAGGCGTGACAAAGTGCAATGGTCAACACTCTTATCTGAAGAGGGAAAATCAATACTAGAGTAATTTACGTATGCCGTTACAAAGAAACATACCGTGGAAAGTTTCATTACATGACGAGAGGGGCTGGTTAAGGCGGGTATAGGATACGTGATGACAAATATATTGTGCACATCATGTTTCAAGTTGTCAGTATGGGATGGATTCGAAGGTACATCGTTATGGCGCGGCTGGATTGGGTGAGCACTATAGCACGACGTCCCGACTCCCATAGGAACCGCAAGATCGAGAAAACCCAACAGTTGTTACAGTTATATTAAGACAACCTTCCCCAAACAGCGGGGAAGAGATTTGTGTTCGAGCGAGGCAGCATGTGTTGCCGCGAGTAGCCGAGTTTTTACGCGAAATCACCGGTCAAGACCGGGGGGTCAGATGAATTCAAGGTAGTCTATCCTGCAGGAGACGTGAGGTCCCGCTAGAACACACTTTGAAGGCATCCCGGGTGTGCTATCCAACTAACTCAGTAACTCAGGAGCAGCGTGGCGGCTTGTACGGCCCGCGGGCGACGGAATGCCTAGAGATGAGCGATTCCTGAGTATATTGGCTAAGTGGAGTAAAAGACGAAAAGACCACTATATCATTACCCAAAAGCCTATTAATCGCATGGGCCAGTATTGGCGGCTGTTTTTTGGATCGCTGGTGCTAGGAACCGTAAACCGCCTCCCATAGAACGAGTAAACAGAGGGAGGTGTAGCCGCTAATGGAGCCCTCCCGAACCGCTGTGACGGGGCACAGGCAAAGAGCGACGGCGCTAGATGCAGTACGACGGTAGCTTCTGAATTTAT
TGTGGCGAGGCATTGCGGAGTGTGTATCTGGGGCGCGATGACCTTGGTAATCGTTCCGTTGGAGTCTCTCACCTACTTTAAATTCAAAATGGTTACAGCAATATTGAAGAGGCAGGCCGTCCGGGGTGGCTTATCGCTGGTGCCCAAGTCCCAGTCTCCATCGGCGCTACGACAGACCAGCTCAGGGGCATTGATTGGGAATTGGGCTGAGGTTTCTATGGGCGGCTCTTGTCTGGACCTCCTTAGTTCCAGCACAGAACAATCGACTATAAGGGCTCCGTAAGCTTAGTATACCTGACAAATCAGGTAGTCATCCGGGACGGCTCATTTGGTTGTTATCGACTATGCCAACGGAGATCCACCCAGCATACAAACTTAGATGAGAGTGGCACACGCGGCAAAAGGCTAATCAGAGGTGCGCCTGGGCTTATAAATTCGCCCACCAACAAATACGTTGCGCAATAGAGTTCACCAGGGTCATTTGGAAGCGATAGCTGCTGGGGGACACTCCATCTAAGGACGAACTTTCGGGAGTAGTGAAACTGTGCTGTACCCTGAATGAAGAAGGTATGACAATATGCGATAATTAACACTTTTATCCGGGGAGGCAAAGTTATTACTAGAGAAATTTACGTATGCCGAAACAGAGAATAATACCGTAGAAGGTCTGATCACATGACGAGAGAGTCTGATTAGGGCGGGTATAGAATACGTGACATCGAATGTAATTTGTACAATATGCTACCAATTGTCAATAGAGGGTGAATCTGAGGACATACAGTTACTGCGCGGCTGGATCGGCTAAGCGCCATAGCACGACAACCCGACTCCCGTAGTAACCAATGGTGCAGGTTAGCTCGACAAGTGCTACAGCTGAATTAAGACAGCCTTCCCCAATCTGCGGGGAAGGGATTTGTGTTCGAGCGAAGCAGTATGTGTTGCCGCGAGTAGTGAAGTTTCTACGCGAAATCCCTGGTCCTGAGAAGGGGGTAATATGGATCTAGGGTGATCCATCCCGCAGGAGACGTGAGGTCCCGCTAAAATCCAATTTGAAGGCATCCCGGGTGGGCTATCTAACTAACTCAGTAGCTCAAGAGCAGTGTGGCGACTTGTACGACCCGCGAACGACGGAACGCCTGGAGATGAGCGATTCCAGAGTAGATTGGATGATTCGTGTATAAGGCGAGAAAGCCACTATACCATTACCCAAAAGCCATCTAATCACTCGGGCTAGTACGAGTGGCCATTTATCTGAACGCTGTCGCTGGAGCGCGTCAACCACATCCCAGAGAACGGGTTGGTGGAAACAGACGTAGCCGCTAATGGATCTCTCCCGAACCGTTAAGATGGGGCACGGGCAAAAAGCTACGGCACGAGACGCAGCACGACCGTAGCTTTTGAATTTAT
TGTGGCGGGGCATTGCGGAGTGTGTATCTGGGGCGCGATGACCTTGGTAATCGTTCCGTTGGAGTCTCTCACCTACTTTAAATTCAAAATGGTTACAGCAATATTGAAGAGGCAGGCCGTCCGGGGTGGCTTATCGCTGGTGCCCAAGTCCCAGTCTCCATCGGCGCTACGACAGACCAGCTCAGGGGCATTGATTGGGAATTGGGCTGAGGTTTCTATGGGCGGCTCTTGTCTGGACCTCCTTAGTTCCAGCACAGAACAATCGACTATAAGGGCTCCGTAAGCTTAGTATACCTGACAAATCAGGTAGTCATCCGGGACGGCTCATTTGGTTGTTATCGACTATGCCAACGGAGATCCACCCAGCATACAAACTTAGATGAGAGTGGCACACGCGGCAAAAGGCTAATCAGAGGTGCGCCTGGGCTTATAAATTCGCCCACCAACAAATACGTTGCGCAATAGAGTTCACCAGGGTCACTTGGAAGCGATAGCTGCTGGGGGACACTCCATCTAAGGACGAGCTTTCGGGAGTAGTGAAACTGTGCTGTACCCTGAATGAAGAAGGTATGACAATATGCGATAATTAACACTTTTATCCGGGGAGGCAAAGTTATTACTAGAGAAATTTACGTATGCCGAAACAGAGAATAATACCGTAGAAGGTCTGATCACATGACGAGAGAGTCTGATTAGGGCGGGTATAGAATACGTGACATCGAATGTAATTTGTACAATATGCTACCAATTGTCAATAGAGGGTGAATCTGAGGACATACAGTTGCTGCGCGGCTTGATCGGCTAAGCGCCATAGCACGACAACCCGACTCCCGTAGTAACCAATGGTGCAGGTTAGCTCGACAAGTGCTACAGCTGAATTAAGACAGCCTTCCCCAATCTGCGGGGAAGGGATTTGTGTTCGAGCGAAGCAGTATGTGTTGCCGCGAGTAGTGAAGTTTCTACGCGAAATCCCTGGTCCTGAGAAGGGGGTAATATGGATCTAGGGTGATCCATCCCGCAGGAGACGTGAGGTCCCGCTAAAATCCAATTTGAAGGCATCCCGGGTGGGCTATCTAACTAACTCAGTAGCTCAAGAGCAGTGTGGCGACTTGTACGACCCGCGAACGACGGAACGCCTGGAGATGAGCGATTCGAGAGTAGATTGGATGATTCGTGTATAAGGCGAGAAAGCCACTATACCATTACCCAAAAGCCATTTAATCACTCGGGCTAGTACGAGTGGCCATTTATCTGAACGCTGTCGCTGGAGCGCGTCAACCACATCCCAGAGAACGGGTTGGTGGAAACAGACGTAGCCGCTAATGGATCTCTCCCGAACCGTTAAGATGGGGCACGGGCAAAAAGCTACGGCACGAGACGCAGCACGACCGTAGCTTTTGAATTTAT
TGTGGCGGGGCATTGCGAAGTTAGCATTTGGGGCGCAGTGGTCTTAGGAATAGTTCCAATGGGGTCCCCCACCGGATTGAATTCCCAAATAATTCTGGCAACATTTTGAAAGCATGCCGTTAGGAGAAGCTTATCGTAGGCACCCGGATGCAAGTCTCCATCGGCGCTCCGATAAATTGACTCAGGGACAGAGATTCGGAATTGCGCGGAGGGTTCTGTGGGCGGCACTTGCCTGGACCGCCTAAGTTCCAGCACAGAACAATCGACTGCAGGGGCTCCGTAAGCCACGCGGACCGGACAAATCAGGTAGCCTCCCAGGACGGCTCATTTGGTCGTTATCGCCTTCATCAACGGGGATCCTTCCGGTACACAGGCCCGGATGAGAGAAGTATATGCCTTATAAAGCTCATCAAGGAGGAACTCGGGTATATAAATCTGCCCACCAACGACTATATTGCGTAATAGCGCCCACCAGGGTCGCTTTGAAGTGGCAGATGCAGGGGGAAGGCTCAATTGAAGACTAGCTTACACGGGTAGTGAAACCGTACTGTGCCCTAAATTAAGAAGGCATGACAATATGCAATAATCAGCAATTTTATCCGAAGAGGCAGAACCAATATTGGAAAAAATTACGTATGCCAATGCCAAGCAAAGTACCATAGAAGGCTCGGCTACATGACAAGAGAGTCTGACCAGGGCGGGTATAGGATACATGTCGTCAAATGTATTTTGTCCATCATGTTTCCAACTATTAATGGAAAGTAAATCCGGAGATATACCTCTACTGCGCGGCTGGATTGGCTGAGCACTATAGCACGATGTTCCGACTCCCGTAGGAATCGATGAAGCGGGAAAGCCGAGCAATTATTACGGTTATATTAGGACAACCTTCCCCAAACTGCAGGGAAGGGATTTGACTTCGGGTGAGGCAGCATGCGTCGCCACAACCAGCCAAGTTTCTACGCGAAGTACCTGGCTCTGGGAAGGGGGTAATATGGATCCAGGGTAATTTATCCCGAAGGAGGCTTGAGGTCCCGCTGAAATACGATTTGAAGACGTCCCGGGTGGTCTATCTGATCAGCTCAGTAATTCAGGAGGGGCATGGCGATTCATAAGACCCGCGGACAATGGACCACTTGGAGGCGAACGATTCCAGAAAAGTATGAATGCGACGTGTATGAAACGAAATAGTCACTATACCATTACCCAGAGGCATACTAACTACACGGGCTAGTACGAGTGGCTGTTTATCTGATCGCTGTCCCTGAGGCCCGTCAAATGCCTCCCATACAACGGGTTAGCAGAGAGAGGCGTAGCTGCTTACGGGGCCTTCCCAAACCGCTGTGATGGGGCACGGGCAAAGGGAGACGGCACTGGACGCAGCACGACGGTAGCCTTTGAATTTAT
TGTGGCAAGGCATTTCGAAGTGTGTACCTGAGGCGCAATGATCTTGGGGTAAGTCCTAATGAGGTCTCCTACCGGCTTGAAAACCCAAATAATCCCAGCAATATTTTAGGAGCAGACCGTCCAGGGTGGCTTATCGCTGGCGCCCAAGTCCCAGTCTCCATCGGCGCTCCGACAGACCAGCTCAGGGGCATAGATTGGGAATTGGCCTGAGGTTTCTATGGGCGGTTCTTGTCTGGACCTCCTTAGTTCCAGCACAGAACAATCCACTGCGAGGGCTCCATAAACTACGCAGAGTTGGGAAATCCGGGAGCCATCCGTGGCGGCTAACTTGGTTGCTATCGACTATATCAAAGGAACTCCACCCGGCGTACAAACTTAGATGAGAGTAGCATGTGCCTTATAAAGCTAATCAGGGAGGAACCTGGGTATATAAATCTGCGCGCCAACGACTATATTGTGTAATGGCGCCCACTAGGGTCGCTTTGAAGCGGTTGATGCAGGGGGACGGCTCAACTGAAGACTTGCTTACGCGGGTAGTGCAACCGTACTGTGCCCTGAGTGGAGAAGGCATGACGAAGTGTAATGGGCGACACTCTTCTCCGAAGAGGGAAAATCGATACAACAGTAATTTACGTATGCCGATACAAAGAAAAATACAGTGGAAGGTTTGATTACATGACGAGAGGGGCTGATTGGGGTGAGTATAGGTGACGTGATGTCAGATGTATTTTGTACATCATGTTTCAAGTTGTCAATAGGGAGTGGATCCGAAGATATACCGCTACTGCGCGGTTTGATTGGCTGAGCACCATAGCACGATGTCCCGACTCCCGTAGGAATCGATGGAGCGGGAAAGCCCAACAATCATTACGGTTATATTAAGACAACGTTCCCCAAACTATGCGGAAGGGATTTGACTTCGGGTTAGGCAGCGTGCGTCGCCACAACCAGCCAAGTTTCTACGCAAAATCCCTGGTCCTTAGAAGGGAGTCATATGAATTCAAGGCAATCTGTTCCGCAGGAGGCGCGAAGTTCCACCAAGATACGAGTTGGAGGTATCCCGCGTGGTCCGTCTGATTAGCCCGGTAACTCAGGAGCAGCGTGGCGACTTGTACGACCGGCGGACGACGGACCGCCTGGAGGCGAGCGAGTCCAGGGTAGATTGGATGAGTGGAGTAAAAGACGAAAAGGCCACTATATGATTACCTAAAAGCCTACCAATCGCACGGGCTAGTACGAGCCGCTGTTTATCGGATCGCCATCGCTGGGGACCGTCAACCGACGCCCATAGAACGAGTAAGCAGAGAGGGGTGTAGGCGCTTGTGAGGGCCTCCCGAACCGTTGAGATAGGGCACGGGTAAAAAGCTACGGCACTAGACGCAGCCCGACCGTAACTTTCGTATCTAT
TGTGGCGAGGCATTGCGAAGTTAGCATTTGGGGCGCAGTGGTCTTAGGAATAGTTCCAATGGGGTCCCCCACCGGATTGAATTCCCAAATAATTCTGGCAACATTTTGAAAGCATGCCGTTAGGAGAAGCTTATCGTAGGCACCCGGATGCAAGTCTCCATCGGCGCTCCGATAAATTGACTCAGGGACAGAGATTCGGAATTGCGCGGAGGGTTCTGTGGGCGGCACTTGCCTGGACCGCCTAAGTTCCAGCACAGAACAATCGACTGCAAGGGCTCCATAAACTACGCAGACCTGGGAAATCCGGGAGCCATCCGGGGCGGATCATTCCTTTATCATCGACCATATCAACGGAAATCTACCCGACATACAAACTTAGATGAAAGTGGCACACGCGGCATAAAGCCAACCAGGCATTCGCCTGGATATACAAACCTGCCCACAAACGGCTACGTTGCGTGATAGCGTCCACCAGGATGGTTTTGGAGCGGTAGCTCCTAGGAGGCACCTCAACTGGGGACGAGCTTTGGCGAGTAGTGAAACTGCGCTGTGCCCTGAATGAAGAAGGCATGGCAATACGCAATGGGCAACACTCTTATCCAAATAGGGAAAATCAATACTAGAGTAATTCACGTATGTCGATACAAAGAAAAAGACAGTGGAAGGTTTGATTACATAACGAGAGGAGCTGATTGGAGTGGGTATAGGTGACGTGATGTCAAAGATATGTTGTACATCATGTTTCCAACTGTCAATGGAAGGTAAATCCGAAGATATACCGCTACTGCGCGACTTGATTGGCGGAGCACCATAACACGACGTCCCGACTCTCATATGAACCGATGGAGCGAGAAAGCCCAATAATTATTACGGTTATATTAAGACAGTCCGCCCCAGACTGCGCGGAAGGCATTTGACTTCAGGTGCGGTAGCATGCGTCGCCACAACCACCCAAATTTCCATGCGAAAACCCTGGTCCTGAGAAGGGGGTAATATGGGTCCAGGGTAATCTATCCCGCAGTAGACGTGAGGTCCCGCTAAAATACAATTTGAAGGCATCCCGGGTGGGCTATGTAACTAGCTCAGTAACTGAGGACCAGCGGGGCGACTTGTACGACCCGCGGACGACGGAACGCCTGGGGATGAGCGATTCCAGAGTAGATTGGATGAGTGGAGTAAAAGACCAAAAGGCCACTATATGATTACCTAAAAGCCTATCAATCGCACGGGCTAGTACGAGTGGATGTTTAGCTGATCGCTGGCGCTAGGAACCGTAAACCACCTCCCATGGAACGGTTTAGTAAGGAGAGGCATAACCGCGTATGGAGCCCTCCCGAGCAGCTGTCATGAGACACGAGCAGGGAGCGACAGCACTAAACGGGACCCGGCGATAGCTTTTAAATTAAT
TGTGGCGAGGCATTGCGAAGTTAGCATTTGGGGCGCAGTGGTCTTAGGAATAGTTCCAATGGGGTCCCCCACCGGATTGAATTCCCAAATAATTCTGGCAACATTTTGAAAGCATGCCGTTAGGAGAAGCTTATCGTAGGCACCCGGATGCAAGTCTACATCTGTTCCCTGATAAGCTAGGTCCAGGGGAGAGATTGAAAATCACGGTGAGCGATTTATGGGCACCTCTTGCCATGGTCTCCTACGTTCCAGCTCAGAACAATCGACTGCAAGGGCCTCGTAGGCTACGCAGTCCTGACGTATTAGGGAGCTATCTGGGGTGGCTCATTTGGTTGTTATCGACCATATCAACGGAAATCTACCCGACATACAAACTTAGATGAAAGTGGCACACGCGGCATAAAGCCAACCAGGCATTCGCCTGGATAGACAAACCTACCCACAAATGGCTACGTTGCGTGATAGCTTCCACCAGGGTGGTTTTGGAGCGGTAGCTCCTAGGAGGCACCTCAACTGGGGACGAGCTTTGGCGAGTAGTGAAACTGCGCTGTGCCCTGAATGAAGAGGGCATGGCAATACGCAGTGGGCAACACTCTTATCCAAATAGAGAAAATCAATACTAGAGTAATTCACGTATGTCGATACAAAGAAAAAGACAGTGGAAGGTTTGATTACATAACGAGAGGAGCTGATTGGGGTGGGTATAGGTGACGTGATGTCAAAGATATGTTGTACATCATGTTTCAAGTTGTCAGTATGGGATGGATTCGAAGGTACTTCGTTATGGCGCGGCTGGATTGGGTGAGCACTATAGCACGACGTCCCGACTCCCATAGGAACCGCAAGATCGAGAAAACCCAACAGTTGTTACAGTTATATTAAGACAACCTTCCCCAAACAGCGGGGAAGAGATTTGTGTTCGAGCGAGGCAGCATGTGTTGCCGCGAGTAGCCGAGTTTTTACGCGAAATCACCGGTCAAGACCGGGGGGTCAGATGAATTCAAGGTAGTCTATCCTGCAGGAGACGTGAGGTCCCGCTAGAACACACTTTGAAGGCATCCCGGGTGTGCTATCCAACTAACTCAGTAACTCAGGAGCAGCGTGGCGGCTTGTACGGCCCGCGGGCGACGGAATGCCTAGAGATGAGCGATTCCTGAGTATATTGGCTAAGTGGAGTAAAAGACGAAAAGACCACTATATCATTACCCAAAAGCCTATTAATCGCATGGGCCAGTATTGGCGGCTGTTTTTTGGATCGCTGGTGCTAGGAACCGTAAACCGCCTCCCATAGAACGAGTAAACAGAGGGAGGTGTAGCCGCTAATGGAGCCCTCCCGAACCGCTGTGACGGGGCACAGGCAAAGAGCGACGGCGCTAGATGCAGTACGACGGTAGCTTCTGAATTTAT
TGTGGAAAGGGATCTCGAAGTGTGTATCTGAGGCGCAATGATATTGGGATAAGTCCCAATAAGGTCTCCTGCCGGCTTGAAAACCCAAGTAATCCCAGCAATATTTTAGGAGCAGGTCGTCCGGGGTGACTTATCGCTGGCGCCCAAGTCCCATTCTCCATCGACGCTCCGATAGACTAGCTCAGGAGCATAGATTGGGAGGTGGGCTGAGGTTTCTATGGACGGCTCGTGCCATGGCCTCCTTCGTTCCAGCACAGAAAAATCCACTGCAAGGGCCCCGTAAACTACGCAGAGTTGGCGAGTCAGGGAGCTATCCGGGGCGGCTCACTTGGTTGCTATCGACTATATCAACGGAACTCCACCCGGCGTACGAACTTAGATGAGAGTAGCACACGCGGCATAAAGCCAACCAGGCATTCGCCTGGATATACACACCTACCCACAGACGGCTACGTTGCGTGATAGCTTCCACCAGGGTGGTTTTGGAGCGGTAGCTCCTAGGAGGCACCTCAACTGGGGACGAGCTTTGGCGAGTAGTGAAACTGCGCTGAGCCCTGAATGAAGAAGGCATGGCAATACGCAGTGGGCGACACTCTTATCCGAAGAGGGAAAATCGATACAAGAGTAATTCACGTATGCCGATACAAAGAAAAAGACAGTGGAAGGTTTGATTACATGACGAGAGGGGCTGATTGGGGTGGGTATAGGTGACGTGATGTCAGATGTATGTTGTACATCATGTTTCCAGCTGTCAATAGGGGGCAAATCCGAAGATATACCGCTACTGCGTGGCTTGATTGGCTGAGCACCATAGCACGACGTCCCGACTCCCGTAGGAATCGAAGGAGCGGGAAAGCCCAACAGTTGTTACGGTTATATTAAGACAGCGTTCCCCAAACTATGCGGAAGGGATTTGACTTCGGGTGCGGTGGCATGCGTCGCCACAACCACCCAAGTTTCTGCGCGAAATCACTGGTCCTTAGAAGGGGGTCATATGGACCCAGGGCAATCTGTTCCGCAGGAGGCGCGAGGTCCCACCAAGATACGAGTTGGAGGCATCCCGGGGGGGCCGTCTGACTAGCCCGGTAACTCAGGACCAGCGGGGCGACTTGTACAACCCGCGGACGACGGACCGCCTGGGGGCGAGCGAGTCCAGGGTAGATTGGATGCGACGTGCATGAGACGAAGTGGCCGCTATATGATTACCTAAAAGCCTATCAATCACACGGGCTAGTACGAGTGGCTGTTTATCTGATCTCTGTCCCGGAGGCCCTTCAAATGCCTCCCATACAACGGGTTAGCAGAGAGAGGCGTAGCTGCTTATAGGGCCCTCCCGAACCGCTGTGATGGGGCACGGGCAAAGAGCGACGGTACTAGACGCAGCACGACGGTAGATCTTGAATTTAT
TGTGGAAGGGCATCTCGAAGTGTGTATCTGAGGCGCAATGATATTGGGATAAGTCCCAATAAGGTCTCCTGCCGGCTTGAAAACCCAAGTAATCCCAGCAATATTTTAGGAGCAGGTCGTCCGGGGTGACTTATCGCTGGCGCCCAAGTCCCGTTCTCCATCGACGCTCCGATAGACTAGCTCAGGAGCATAGATTGGGAGTTGGGCTGAGGTTTCTATGGACGGCTCGTGTCTGGACCTCCTTAATTCCATCACAGAACAATCCACTGCGAGGGCTCCATAAACTACGCAGAGTTGGGAAATCCGGGAGCCATCCGTGGCGGCTAGCTTGGTTGCTTTCGACTATATCAAAGGAACTCCACCCGGCGTACAAACTTAGATGAGAGTAGCATATGCCTTATAAAGCTAATCAGGGAGGAACCTGGGTATATAAATCTGCGCGCCAACGACTATATTGTGTAATAGCGCCCACTAGGGTCGCCTTGAAGCGGTTGATGCAGGGGGACGGCTCAACTAAGGACGAGCTTTCGGGAGTAGTGAAACTGTGCTGTACCCTGAATGAAGAAGGTATGACAATATGCGATAATTAACACTTTTATCCGGGGAGGCAAAGTTATTACTAGAGAAATTTACATATGCCGAAACAGAGAATAATACCGTAGAAGGTCTGATCACATGACGAGAGAGTCTGATTAGGGCGGGTATAGAATACGTGACATCGAATGTAATTTGTACAATATGCTACCAATTGTCAATAGAGGGTGAATCTGAGGACATACAGTTACTGCGTGGCTGGATCGGCTAAGCGCCATAGCACGACAACCCGACTCCCGTAGTAACCAATGGTGCAGGATAGCTCGACAAGTGCTACAGCTGAATTAAGACAACCTTCCCCAATCTGCGCGGAAGGGAATTAACCACGGGTGAGGCAGCACGCGTCGCCACAGCCAGCCAAGTTTCTACGCGAAATCCTTGGTCCTGAGAAGGGGGTAGTATGGATCCAGGGTAATCTATCGCGCAGGAGACGTGAGGTCCCGCTAAAATACAATTTGAAGGCATCCCGGGTAGGCTATCTAGCTAGCTCAATAACTCAGGAGCAGCGTAGTGACTTGTACGACCCGCGGACGACGGAACGTCTGTAGATGAGCGATTCCAGAGTGGATTGGATGAGTCGTGTATAAGACGAGAAAGCCACTATACCATTACCCAAAAGCCTATTAATCGCACGGGCTAGTACGAGTGGATGTTTAGCTGATCGCTGGCGCTAGGAACCGTAAACCACCTCCCATGGAACGGTTTAGTAAGGAGAGGCATAACCGCGTATGGAGCCCTCCCGAGCAGCTGTCATGAGACACGAGCAGGGAGCGACAGCATTAAACGGGACCCGGCGATAGCTTTTAAATTAAT
TGTGGCAAGGCATTTCGAAGTGTGTACCTGAGGCGCAATGATCTTGGGGTAAGTCCTAATGAGGTCTCCTACCGGCTTGAAAACCCAAATAATCCCAGCAATATTTTAGGAGCAGACCGTCCAGGTTGGCTTATCGCTGGCGCTCAAGTCCCAGTCTCCATCGGCGCTCCGACAGACCAGCTCAGGGGCATAGATTGGGGATTGGCCTGAGGTTTCTATGGGCGGTTCTTGTCTGGACCTCCTTAGTTCCAGCATAAAACGGTCGACTGCAAGGGCTCCGTAAACTACGCAGACCTGAGAAATCCGGGAGCTATCCGGAGCGGATCATCTGTTTATCATCAATTATATTAACGGAAATCTACCCGGCATACAAATTTAGCTAAGATTGGCGCACGCGGCATGAAGCCAATCAGGGATTCGCCTGAGTATATAAACCTGCCCATAAACGACTACGTTCCGTGAAAGCGTCGATCAGGGTCGTTCTGATGCAATAACTCCTGGCGGACACCTCAACCGAGGACGAATTCTCGCGGGCAGTGAAACTGTGTTGTGCCCTGAGTGGAGGAGGCATGACGAAATGCAATGGGCAACACTCTTATCCGGAGTGGGGAGATCAACACTAGGGTAATTTATGTATGCCGATACAAAGAAAAATACAGTGGAAGGTCTGATTACTTGACGAGAGAGGCTGATTGGGGTGGCTATAGGTGGTGGGATGTCAATTAACTTTTGTACATCATGTTTCCAATTGTCAATGGAAGGTAAATCCGAAGATATACCGTCACTGTGCCGCTTGATTGGCTGGGCACCCGAGCACAACGTCCCGAATCTCATAGGAACCGATGGAGCGGGAAAGCCCGACAAGTGCCACAGCTGTATTAAGACAACCTTCCCCAAACTGCGCCGGAGGGAATTGACTTCGGGTGAGGCAGCATGCGTCACCACAACCAGCCAAGTTTCTACGCGAAATCCCTGATCCTGAGAAGGGGGTAATATGGATTCAGTGTAATCTATCCCGCATGAGGCGTAAGGTCCCGCTAAAATACGATTTAATGGCACCCCGGGTGGGATATCTAACTAGCTGAGTAACTCAGGAGCAGCGTGGCGACTTGTACGACCCGCGGACGACGGAACGCCTGGAGATGAGCGATTCCAGAGTAGATTGGATGAGTCGTGTATAAGATGAAAAAGCCACTATACCATTACACGAAAGTCTATTAATCGCACGGGCTAGTACGAGTGGATGTTTAGCTGATCGCTGGCGCTAGGAACAGTAAACCACCTCCCATGGCACGGTTTAGTAAGGAGAGGCATAACCGCGTATGGAGCCCTCCCGAGCAGCTGTCATGAGACACGAGCAGGGAGCGACAGCACTAAACGGGACCCAGCCGTAACTTTCGAATCTAT
TGTGGCGAGGCATTGCGAAGTTAGCATTTGGGGCGCAGTGGTCTTAGGAATAGTTCCAATGGGGTCCCCCACCGGATTGAATTCCCAAATAATTCTGGCAACATTTTGAAAGCATGCCGTTAGGAGAAGCTTATCGTAGGCACCCGGATGCAAGTCTCCATCGGCGCTCCGATAAATTGACTCAGGGACAGAGATTCGGAATTGCGCGGAGGGTTCTGTGGGCGGCACTTGCCTGGACCGCCTAAGTTCCAGCACAGAACAATCGACTGCAGGGGCTCCGTAAGCCACGCGGACCGGACAAATCAGGTAGCCTCCCAGGACGGCTCATTTGGTCGTTATCGCCTTCATCAACGGGGATCCTTCCGGTACACAGGCCCGGATGAGAGAAGTATATGCCTTATAAAGCTCATCAAGGAGGAACTCGGGTATATAAATCTGCCCACCAACGACTATATTGCGTAATAGCGCCCACCAGGGTCGCTTTGAAGTGGCAGATGCAGGGGGAAGGCTCAATTGAAGACTAGCTTACACGGGTAGTGAAACCGTACTGAGCCCTAAATTAAGAAGGCATGACAATATGCAATAATCAGCAATTTTATCCGAAGAGGCAGAACCAATATTGGAAAAAATTACGTATGCCAATGCCAAGCAAAGTACCATAGAAGGCTCGGCTACATGACAAGAGAGGCTGACCAGGGCGGGTATAGGATACATGTCGTCAAATGTATTTTGTCCATCATGTTTCCAACTATTAATGGAAAGTAAATCCGGAGATATACCTCTACTGCGCGGCTTGATTGGCGGAGCACCATAACACGACGTCCCGACTCTCATATGAACCGATGGAGCGAGAAAGCCCAATAATTATTACGGTTATATTAAGACAGTCCGCCCCAGACTGCGCGGAAGGCATTTGACTTCAGGTGCGGTAGCATGCGTCGCCACAACCACCCAAATTTCCATGCGAAAACCCTGGTCCTGAGAAGGGGGTAATATGGGTCCAGGGTAATCTATCCCGCAGTAGACGTGAGGTCCCGCTAAAATACAATTTGAAGGCATCCCAGGTGGGCTATGTAACTAGCTCAGTAACTGAGGACCAGCGGGGCGACTTGTACGACCCGCGGACGACGGAACGCCTGGGGATGAGCGATTCCAGAGTAGTTTGGATGAGTCGTGTATAAGACGAAAAAGCCACTATACCATTACCCAAAAGTCTATTAATCACACGGGCTAGTACGAGTGGCTGTTTATCTGATCTCTGTCCCGGAGGCCCTTCAAATGCCTCCCATACAACGGGTTAGCAGAGAGAGGCGTAGCTGCTTATAGGGCCCTCCCGAACCGCTGTGATGGGGCACGGGCAAAGAGCGACGGTACTAGACGCAGCACGACGGTAGATCTTGAATTTAT
TGTGGCAGGGCCGTTCGAAGTGTGTATCGGGGTCCCAATGATCCTGGGAATAGTTCCATTGGGGTCTCTCAATGACTTGAAATTCAGAACGATTCCAGCAGTACTGAAGAGGTGTGCCGTCAGGGGAAGTTGGTTGCAAACGCCCAAAGCCAAGCCTCCATCGGCGCTCCAATAAATTGACTCAGGGACAGAGATTCGGAATTGCGCGGAGGGTTCTGTGGGCGGCACTTGCCTGGACCGCCTAAGTTCCAGCACAGAACAATCGACTGCAAGGGCTCCATAAACTACGCAGACCTGGGAAATCCGGGAGCCATCCGGGGCGGATCATTCCTTTATCATCGACCATATCAACGGAAATTTACCCGACATACAAACTTAGATGAAAGTGGCACACGCGGCATAAAGCCAACCAGGCATTCGCCTGGATATACAAACCTGCCCACAAACGGCTACGTTGCGTGATAGCTTCCTCCAGGGTGGTTTTGGAGCGGTAGCTCCTAGGAGGCACCTCAACTGGGGACGAGCTTTGGCGAGTAGTGAAACTGCGCTGTGCCCTGAATGAAGAAGGCATGGCAATACGCAATGGGCAACACTCTTATCCAAATAGGGAAAATCAATACTAGAGTAATTCACGTACGTCGATACAAAGAAAAAGACAGTGGAAGGTTTGATTACATAACGAGAGGAGCTGATTGGGGTGGGTATAGGTGACGTGATGTCAAAGATATGTTGTACATCATGTTTCCAACTGTTAATGGAAGGTAAATCCGAAGATATACCGCTACTGCGTGGCTTGATTGGCTGAGCACCAGAGCACGACGTCCCGACTCCCATAGGAACCGAAGGAGCGAGAAGGCCCAACAATTATTACGGTTATACTAAGACAGCCCGCCCCAAACTGCGCGGAAGGGATTTGACTTCGGGTGCGGTGGCATGCGTCGTCACAACCACCCAAGTTTCTGCGCGAAATCCCTGATCCTGAGAAGGGGGTAATATGGACCCAGGGTAACCTACCCCGCAGGAGACGTGAGGTCCCGCTAAAATATAATTTGAAGGCATCCCGGCGGGGCTATCTAACTAGCTCAGTAACTGAGGGCCAGCGGGGCGACTTGTACAACCCGCGGACGACGGAACGCCTGGAGATGAGCGATTCCAGAGTAGATCGGATGAGTCGTGTGTAAGACGAAAAGGCCACTATACCATTACCCAAAAGCCTATTAATCGCACGGGCTAGTACGAGTGAATGTTTAGCTGATCGCTGGCGCTAGGAACCGTAAACCACCTCCCATGGAACGGTTTAGTAAGGAGAGGCATAACCGCGTATGGAGCCCTCCCGAGCCGCTGTGATGAGATACGGGCAGAGAGCGACAGCACTAAACGGGACCCGGCGATAGCTTTTAAATTAAT
TGTGACAGGGCCGTTCGAAGTGTGTATCGGGGTCGCAAGGATCTTGAGAATAGTTCCATCGGGGTCTCTCAACGACTTGAAATTCAGAATGATTCCAGCAGTACTGAAGAGGCGTGCCGTCAGGGGAAGTCGGTTGCAAGCGCTAAAAGCTAAGCCTCCAGGGGCGCTCCGGTGAATTGGCTTAGGGGCAGAGATCGGGAATTGCGCTGAGGGTTCTATGGGCGGCTCTTGCCTGGACCTCCGAAGTTCTAGCACAGAACAATCGAGAGCAAAGGCTCCGTAAACTACGCAGACCTGAGAAATCCAGGGCCCATCCGGGGCGGCTCATTTGTTTATTATAGACTATATCAACGAAAATCTACCCGGCATATAAACTTAGATGAGAGTGACGCACGCGGCATAGAGACAATCAGGGATTCGCCTGGATATATAAACCTGCCTATAAGCGACTACGGTGCGTGAAAACGTCCACCAAGGTCGTTTTGAAGCGATAGCTCATGGGGGACACCTCAACCGAGGGCGAGCTTTCGCGGGTAGTGAAACTGTGTTGAGTCCTGGGTGGAGGAGGCATGACGAAATGCAATGGGCAACACTCTTATCCGGAGAGGGGAAATCAATACTAGGGTAATTTATGTATGCCGATACAAAGAAAAATACAGTGGAAGGTCTGATTACTTGACGAGAGAGGCTGATTGGGGTGGCTATAGGTGGCGGGATGTCAATTATCTTTTGTACATCATGTGTCCAACTGTTAATGGAAAGTAAATCCGAAGATATACCGCTACTGCGTGGCTTGATTGGCTGAGCATTATAGCACGATGTCACGACTCCCGCAGGAATCGATGAAGCGGGAAAGCCGAGCAATTATTACGGTTATATTAGGACAACCTTCCCCAAACTGCACGGAAGGGGTTTGACTTCGGTTGAGGCAACATGCATCGCCACAACCAGCCAAGTTTCTACGCGAAATCCCTGATCCTGAGAAGGGGGTAATATGGATTCAGTGTAATCTATCCCGCATGAGGCGTAAGGTCCCGCTAGAATACACTATGAAGGCATCCCGGGTGTGCTATCCAACTAACTCAGCAACTCAGGAGCAGCGTGGCGACCTGTACGACCCGCGGGCGACGGAATGCCTGGAGATGAGCGATTCCAGAAAAGTTTGGATGAGTCGTGTATAAGACGAAAAAGCCACTATACCATTACCCAAAAGTCTATTAATCACACGGGCTAGTACGAGTGGCTGTTTATCTGATCGCTGTCGCTGGGGACCGTAAACCGCCTCCCATAGAACGAGTAAGCAGAGGGAGGTGTAGCCGCTAATGGAGCCCTCCCGAACCGCTGTGACGGGGCACAGGCAAAGAGCGACGGCGCTAGATGCAGTCCGACGGTAGCTTCTGAATTTAT
TGTGGCAAGGCCGTTCGAAGTGTGTATCGGGGTCCCAATGATCCTGGGAATAGTTCCATTGGGGTCTCTCAATGACTTGAAATTCAGAACGATTCCAGCAGTACTGAAGAGGTGTGCCGTCAGGGGAAGTTGGTTGCAAACGCCCAAAGCCAAGCCTCCATCGGCGCTCCAATAAATTGACTCAGGGACAGAGATTCGGAATTGCGCGGAGGGTTCTGTGGGCGGCACTTGCCTGGACCGCCTAAGTTCCAGCACAGAACAATCGACTGCAAGGGCTCCATAAACTACGCAGACCTGGGAAATCCGGGAGCCATCCGGGGCGGATCATTCCTTTATCATCGACCATATCAACGGAAATTTACCCGACATACAAACTTAGATGAAAGTGGCACACGCGGCATAAAGCCAACCAGGCATTCGCCTGGATATACAAACCTGCCCACAAACGGCTACGTTGCGTGATAGCTTCCTCCAGGGTGGTTTTGGAGCGGTAGCTCCTAGGAGGCACCTCAACTGGGGACGAGCTTTGGCGAGTAGTGAAACTGCGCTGTGCCCTGAATGAAGAAGGCATGGCAATACGCAATGGGCAACACTCTTATCCAAATAGGGAAAATCAATACTAGAGTAATTCACGTACGTCGATACAAAGAAAAAGACAGTGGAAGGTTTGATTACATAACGAGAGGAGCTGATTGGGGTGGGTATAGGTGACGTGATGTCAAAGATATGTTGTACATCATGTTTCCAACTGTTAATGGAAGGTAAATCCGAAGATATACCGCTACTGCGCGGCTTGATTGGCTGAGCACCAGAGCACGACGTCCCGACTCCCATAGGAACCGAAGGAGCGAGAAGGCCCAACAATTATTACGGTTATACTAAGACAGCCCGCCCCAAACTGCGCGGAAGGGATTTGACTTCGGGTGCGGTGGCATGCGTCGTCACAACCACCCAAGTTTCTGCGCGAAATCCCTGGTCCTGAGAAGGGGGTAATATGGACCCAGGGTAACCTACCCCGCAGTAGACGTGAGGTCCCGCTAAAATATAATTTGAAGGCATCCCGGCGGGGCTATCTAACTAGCTCAGTAACTGAGGGCCAGCGGGGCGACTTGTACAACCCGCGGACGACGGAACGCCTGGAGATGAGCGATTCCAGAGTAGATCGGATGAGTCGTGTGTAAGACGAAAAGGCCACTATACCATTACCCAAAAGCCTATTAATCGCACGGGCTAGTACGAGTGAATGTTTAGCTGATCGCTGGCGCTAGGAACCGTAAACCACCTCCCATGGAACGGTTTAGTAAGGAGAGGCATAACCGCGTATGGAGCCCTCCCGAGCCGCTGTGATGAGATACGGGCAGAGAGCGACAGCACTAAACGGGACCCGGCGATAGCTTTTAAATTAAT
TGTGGCGAGGCATTGCGAAGTTAGCATTTGGGGCGCAGTGGTCTTAGGAATAGTTCCAATGGGGTCCCCCACCGGATTGAATTCCCAAATAATTCTGGCAACATTTTGAAAGCATGCCGTTAGGAGAAGCTTATCGTAGGCACCCGGATGCAAGTCTCCATCGGCGCTCCGATAAATTGACTCAGGGACAGAGATTCGGAATTGCGCGGAGGGTTCTGTGGGCGGCACTTGCCTGGACCGCCTAAGTTCCAGCACAGAACAATCGACTGCAGGGGCTCCGTAAGCCACGCGGACCGGACAAATCAGGTAGCCTCCCAGGACGGCTCATTTGGTCGTTATCGCCTTCATCAACGGGGATCCTTCCGGTACACAGGCCCGGATGAGAGAAGTATATGCCTTATAAAGCTCATCAAGGAGGAACTCGGGTATATAAATCTGCCCACCAACGACTATATTGCGTAATAGCGCCCACCAGGGTCGCTTTGAAGTGGCAGATGCAGGGGGAAGGCTCAATTGAAGACTAGCTTACACGGGTAGTGAAACCGTACTGTGCCCTAAATTAAGAAGGCATGACAATATGCAATAATCAGCAATTTTATCCGAAGAGGCAGAACCAATATTGGAAAAAATTACGTATGCCAATGCCAAGCAAAGTACCATAGAAGGCTCGGCTACATGACAAGAGAGGCTGACCAGGGCGGGTATAGGATACATGTCGTCAAATGTATTTTGTCCATCATGTTTCCAACTATTAATGGAAAGTAAATCCGGAGATATACCTCTACTGCGCGGCTTGATTGGCTGAGCACTATAGCACGATGTTCCGACTCCCGTAGGAATCGATGAAGCGGGAAAGCCGAGCAATTATTACGGTTATATTAGGACAACCTTCCCCAAACTGCACGGAAGGGATTTGACTTCGGGTGAGGCAGCATGCGTCGCCACAACCAGCCAAGTTTCTACGCGAAGTACCTGGCTCTGGGAAGGGGGTAATATGGATCCAGGGTAATTTATCCCGAAGGAGGCTTGAGGTCCCGCTGAAATACGATTTGAAGACGTCCCGGGTGGTCTATCTGATCAGCTCAGTAATTCAGGAGGGGCATGGCGATTCATAAGACCCGCGGACAATGGACCACTTGGAGGCGAACGATTCCAGAAAAGTATGAATGCGACGTGTATGAAACGAAATAGTCACTATACCATTACCCAGAGGCATACTAACTACACGGGCTAGTACGAGTGGCTGTTTATCTGATCGCTGTCCCTGAGGCCCGTCAAATGCCTCCCATACAACGGGTTAGCAGAGAGAGGCGTAGCTGCTTACGGGGCCTTCCCAAACCGCTGTGATGGGGCACGGGCAAAGGGAGACGGCACTGGACGCAGCACGACGGTAGCCTTTGAATTTAT
TGCGGCGAGGGATTGCGAAGTTAGCATTTGGGGCGCAATGGTCTTAGGAATAGTTCCAATGGGGTCCCCCACCGGATCGAATTCCCAAATAATTCTGGCAACATTTTGAAAGCATGCCGTTAGGAGAAGCTTATCGTAGGCACCCGGATGCAAGTCTACATCTGTTCTCTGATAAGCTAGCTCCAGGGGAGAGATTGAAAATCACGGTGAGCGATTTATGGGCACCTTTTGCCATGGTCTCCTACGTTCCAGCTCAGAACAATCGACTGCAAGGGCCTCGTAGGCTACGCAGTCCTGACGAATTAGGGAGCTATCTGGGGTGGCTCATTTGGTTGTTATCGACCATATCAACGGAAATCTACCCGACATACAAACTTAGATGAAAGTGGCACACGCGGCATAAAGCCAACCAGGCATTCGCCTGGATATACAAACCTACCCACAAACGGCTACGTTGCGTGATAGCTTCCACCAGGGTGGTTTTGGAGCGGTAGCTCCTAGGAGGCACCTCAACTGGGGACGAGCTTTGGCGAGTAGTGAAACTGCGCTGAGCCCTGAATGAAGAGGGCATGGCAATACGCAGTGGGCAACACTCTTATCCAAATAGAGAAAATCAATACTAGAGTAATTCACGTATGTCGATACAAAGAAAAAGACAGTGGAAGGTTTGATTACATAACGAGAGGAGCTGATTGGGGTGGGTATAGGTGACGTGATGTCAAAGATATGTTGTACATCATGTTTCCAACTGTTAATGGAAGGTAAATCCGAAGATATACCGCTACTGCGTGGCTTGATTGGCTGAGCACCAGAGCACGACGTCCCGACTCCCATAGGAACCGAAGGAGCGAGAAAGCCCAACAGTTGTTATAGTTATATTAAGACAGCCTTCCCTAAACTGCGCGGATGGGATTCGACTTCGGGTGAGACAGCATGCGTCGCCACAACCAGCCAAGTTTCTACGCGAAGTACCTGGCCCTGGGAAGGGGGCAATATGGATCCAGGGTAATTTATCCCACAGGAGACGTGAGGCCCCGCTAAAATACAATTTGAAGGCATCCCGGGTGGGCTATCTGACTAGCTCAGTAACTCAGGAGCAGCGTGGCGACTTGTACGACCCGCGGACGACGGAACGCCTGGAAATGAGGGATTCCAGAGTAGATTGGATGAGTGGAGTAAAAGACCAAAAGGCCACTATATGATTACCTAAAAGCCTATCAATCGCACGGGCTAGTACGAGTGGATGTTTAGCTGATCGCTGGCGCTAGGAACCGTAAACCACCTCCCATGGAACGGTTTAGTAAGGAGAGGCATAACCGCGTATGGAGCCCTCCCGAGCAGCTGTCATGAGACACGAGCAGGGAGCGACAGCACTAAACGGGACCCGGCGATAGCTTTTAAATTAAT
TGTGGCGGGGCATTGCGAAGTTAGCATTTGGGGCGCAGTGGTCTTAGGAATAGTTCCAATGGGGTCCCCCACCGGATTGAATTCCCAAATAATTCTGGCAACATTTTGAAAGCATGCCGTTAGGAGAAGCTGATCGTAGGCACCCGGATGCAAGTCTACATCTGTTCTCTGATAAGCTAGGTCCAGGGGAGAGATTGAAAATCACGGTGAGCGATTTATGGGCACCTCTTGCCATGGTCTCCTACGTTCCAGCTCAGAACAATCGACTGCAAGGGCCTCGTAGGCTACGCAGTCCTGACGAATTAGGGAGCTATCCGGGGTGGCTCATTTGGTTGTTATCGACCATATCAACGGAAATCTACCCGACATACAAACTTAGATGAAAGTGGCACACGCGGCATAAAGCCAACCAGGCATTCGCCTGGATATACAAACCTACCCACAAACGGCTACGTTGCGTGATAGCTTCCACCAGGGTGGTTTTGGAGCGGTAGCTCCTAGGAGGCACCTCAACTGGGGACGAGCTTTGGCGAGTAGTGAAACTGCGCTGTGCCCTGAATGAAGAGGGCATGGCAATACGCAGTGGGCAACACTCTTATCCAAATAGAGAAAATCAATACTAGAGTAATTCACGTATGTCGATACAAAGAAAAAGACAGTGGAAGGTTTGATTACATAACGAGAGGAGCTGATTGGGGTGGGTATAGGTGACGTGATGTCAAAGATATGTTGTACATCATGTTTCCAACTGTTAATGGAAGGTAAATCCGAAGATATACCGCTACTGCGCGGCTTGATTGGCTGAGCACCAGAGCACGACGTCCCGACTCCCATAGGAACCGAAGGAGCGAGAAAGCCCAACAGTTGTTATAGTTATATTAAGACAGCCTTCCCTAAACTGCGCGGATGGGATTCGACTTCGGGTGAGACAGCATGCGTCGCCACAACCAGCCAAGTTTCTACGCGAAGTACCTGGCCCTGGGAAGGGGGCAATATGGATCCAGGGTAATTTATCCCACAGGAGACGTGAGGCCCCGCTAAAATACAATTTGAAGGCATCCCGGGTGGGCTATCTAACTAGCTCAGTAACTCAGGAGCAGCGTGGCGACTTGTACGACCCGCGGACGACGGAACGCCTGGAAATGAGGGATTCCAGAGTGGATTGGATGAGTGGAGTAAAAGACGAAAAGGCCACTATATGATTACCTAAAAGCCTATCAATCGCACGGGCTACTACGAATGGCTGCTTATCTGATCGCTGTCCCTGGGGCCCGTCAACCGACGCCCATAGAACGAGTAAGCAGAGAGGGGTGTAGGCGCTTATGAGGGCCTCGTGAACCGTTGAGATAGGGCACGGGCAAAAAGCTACGGCACTAGACGCAGCACGACGGTAGCTTCTGAATTTAT
TGTGGCGGGGCATTGCGAAGTTAGCATTTGGGGCGCAATGGTCTTAGGAATAGTTCCAATGGGGTCCCCCACCGGATCGAATTCCCAAATAATTCTGGCAACATTTTGAAAGCATGCCGTTAGGAGAAGCTTATCGTAGGCACCCGGATGCAAGTCTACATCTGTTCTCTGATAAGCTAGCTCCAGGGGAGAGATTGAAAATCACGGTGAGCGATTTATGGGCACCTCTTGCCATGGTCTCCTACGTTCCAGCTCAGAACAATCGACTGCGAGGGCTCCATAAACTACGCAGAGTTGGGAAATCCGGGAGCCATCCGTGGCGGCTAACTTGGTTGCTATCGACTATATCAAAGGAACTCCACCCGGCGTACAAACTTAGATGAGAGTAGCATATGCCTTATAAAGCTAATCAGGGAGGAACCTGGGTATATAAATCTGCGCGCCAACGACTATATTGTGTAATAGCGCCCACTAGGGTCGCTTTGAAGCGGTTGATGCAGGGGGACGGCTCAACTGAAGACTTGCTTACGCGGGTAGTGCAACCGTACTGTGCCCTGAGTGGAGAAGGCATGACGAAGTGTAATGGGCGACACTCTTCTCCGAAGAGGGAAAATCGATACAACAGTAATTTACGTGTGCCGATACAAAGAAAAATACAGGGGAAGGTTTGATTACATGACGAGAGGGGCTGATTGGGGTGGGTATAGGTGACGTGATGTCAGATGTATTTTGTACATCATGTTTCCAACCGTCAATGGAAGGTAAATCCGAAGATGTACCGCTACGGCTTGGCTTAATTGGCTGAGCACCAGGGCACGACGTCCCGACTCCCATAGGAACCGATGGAGCGAGAAAGCCCAACAATCATTACGGTTATATTAAGACAGCCTTCCCCAATCTGCGGGGAAGGGATTTGTGTTCGAGCGAAGCAGTATGTGTTGCCGCGAGTAGTGAAGTTTCTACGCGAAATCCCTGGTCCTGAGAAGGGGGTAATATGGATCTAGGGTGATCCATCCCGCAGGAGACGTGAGGTCCCGCTAAAATCCAATTTGAAGGCATCCCGGGTGGGCTATCTAACTAACTCAGTAGCTCAAGAGCAGTGTGGCGACTTGTACGACCCGCGAACGACGGAACGCCTGGAGATGAGCGATTTCAGAGTAGATTGGATGATTCGTGTATAAGGCGAGAAAGCCACTATACCATTACCCAAAAGCCATTTAATCACTCGGGCTAGTACGAGTGGCCATTTATCTGAACGCTGTCGCTGGAGCGCGTCAACCACATCCCAGAGAACGGGTTGGTGGAAACAGACGTAGCCGCTAATGGATCTCTCCCGAACCGTTAAGATGGGGCACGGGCAAAGAGCTACGGCACGAGACGCAGCACGACCGTAGCTTTTGAATTTAT
TGTGGCGGGGGATTGCGAAGTTAGCATTTGGGGCGCAGTGGTCTTAGGAATAGTTCCAATGGGGTCCCCCACCGGATTGAATTCCCAAATAATTCTGGCAACATTTTGAAAGCATGCCGTTAGGAGAAGCTTATCGTAGGCACCCGGATGCAAGTCTACATCTGTTCTCTGATAAGCTAGGTCCAGGGGAGAGATTGAAAATCACGGTGAGCGATTTATGGGCACCTCTTGCCATGGTCTCCTACGTTCCAGCTCAGAACAATCGACTGCAAGGGCCTCGTAGGCTACGCAGTCCTGACGAATTAGGGAGCTATCCGGGGTGGCTCATTTGGTTGTTATCGACCATATCAACGGAAATCTACCCGACATACAAACTTAGATGAAAGTGGCACACGCGGCATAAAGCCAACCAGGCATTCGCCTGGATATACAAACCTACCCACAAACGGCTACGTTGCGTGATAGCTTCCACCAGGGTGGTTTTGGAGCGGTAGCTCCTAGGAGGCACCTCAACTGAGGACGAGCTTTGGCGAGTAGTGAAACTGCGCTGTGCCCTGAATGAAGAGGGCATGGCAATACGCAGTGGGCAACACTCTTATCCAAATAGAGAAAATCAATACTAGAGTAATTCACGTATGTCGATACAAAGAAAAAGACAGTGGAAGGTTTGATTACATAACGAGAGGAGCTGATTGGGGTGGGTATAGGTGACGTGATGTCAAAGATATGTTGTACATCATGTTTCCAACTGTTAATGGAAGGTAAATCCGAAGATATACCGCTACTGCGCGGCTTGATTGGCTGAGCACCAGAGCACGACGTCCCGACTCCCATAGGAACCGAAGGAGCGAGAAAGCCCGACAAGTGTTACAGTTGAATTAAGACAACCTTCCCCAAACAGCGGGGAAGAGATTCGACTTCGAGCGAGGCAGCATGTGTTGCCGCGAGTAGCCGAGTTTCTACGCGAAATCACCGGTCAAGACCGGGGGGTCAGATGAATTCAAGGTAGTCTATCCTGCAGGAGACGTGAGGTCCCGCTAGAACACACTTTGAAGGCATCCCGGGTGTGCTATCCAACTAACTCAGTAACTCAGGAGCAGCGTGGCGGCTTGTACGGCCCGCGGGCGACGGAATGCCTAGAGATGAGCGATTCCTGAGTATATTGGCTAAGTGGAGTAAAAGACGAAAAGACCACTATATCATTACCCAAAAGCCTATTAATTGCACGGGCTAGTGCGAATGGCTGTGTATCTGATCGCTGTCGCTGGGGACCGCCGACCGCCTCTCGGAGAAGAGGTTGGTGGAAAGAGGCGTAGCCGCTTATGAGGGCCTCCCGAACCGTTGAGATAGAGCGCGGGCAAAAAGCTACGGCACTAGACACAGCCCGACCGCAGCTTTTGAATCTAT
TGTGGAAGGGCATCTCGAAGTGTGTATCTGAGGCGCAATGATATTGGGATAAATCCCAATAAGGTCTCCTGCCGGCTTGAAAACCCAAGTAATCCCAGCAATATTTTAGGAGCAGGTCGTCCGGGGTGACTTATCGCTGGCGCCCAAGTCCCATTCTCCATCGACGCTCCGATAGACTAGCTCAGGAGCATAGATTGGGAGTTGGGCTGAGGTTTCTATGGACGGCTCGTGTCTGGACCTCCTTAATTCCAGCACAGAACAATCCACTGCGAGGGCTCCATAAACTACGCAGAGTTGGGAAATCCGGGAGCCATCCGTGGCGGCTAACTTGGTTGCTATCGACTATATCAAAGGAACTCCACCCGGCGTACAAACTTAGATGAGAGTAGCATATGCCTTATAAAGCTAATCAGGGAGGAACCTGGGTATATAAATCTGCGCGCCAACGACTATATTGTGTAATAGCGCCCACTAGGGTCGCTTTGAAGCGGTTGATGCAGGGGGACGGCTCAACTGAAGACTTGCTTACGCGGGTAGTGCAACCGTACTGTGCCCTGAGTGGAGAAGGCATGACGAAGTGTAATGGGCGACACTCTTCTCCGAAGAGGGAAAATCGATACAACAGTAATTTACGTATGCCGATACAAAGAAAAATACAGTGAAAGGTTTGATTACATGACGAGAGGGGCTGATTGGGGTAGGTATAGGTGACGTGATGTCAGATGTATTTTGTACATCATGTTTCCAACTGTTAATGGAAGGTAAATCCAAATATATACCGCTACTGCGCGGCTTGATTGGCTGAGCACCAGAGTACGACGTCCCGACGTCCATAGGAACCGAAGGATCGAGAAAACCCAACAGTTGTTACAGTTATATTAAGACAACCTTCCCCAAATAGCGGGGAAGAGATTTGTGTTCGAGCGAGGCAGCATGTGTTGCCGCGAGTAGCCGAGTTTTTACGCGAAATCACCGGTCAAGACCGGGGGGTCAGATGAATTCAAGGTAGTCTATCCTGCAGGAGACGTGGGGTCCCGCTAGAATACACTATGAAGGCATCCCGGGTGTGCTATCCAACTAACTCAGCAACTCAGGAGCAGCGTGGCGACTTGTACGACCCGCGGGCGACGGAATGCCTGGAGATGAGCGATTCCAGAAAAGTTTGGATGAGTCGTGTATAAGACGAAAAAGCCACTATACCATTACCCAAAAGTCTATTAATCACACGGGCTAGTACGAGTGGCTGTTTATCTGATCTCTGTCCCGGAGGCCCTTCAAATGCCTCCCATACAACGGGTTAGCAGAGAGAGGCGTAGCTGCTTATAGGGCCCTCCCGAACCGCTGTGATGGGGCACGGGCAAAGAGCGACGGTACTAGACGCAGCACGACGGTAGATCTTGAATTTAT
TGTGGCAGGGCATCTCGAAGTGTGTATCTGAGGCGCAATGATATTGGGATAAGTCCCAATAAGGTCTCCTGCCGGCTTGAAAACCCAAGTAATCCCAGCAATATTTTAGGAGCAGGTCGTCCGGGGTGACTTATCGCTGGCGCCCAAGTCCCATTCTCCATCGACGCTCCGATAGACTAGCTCAGGAGCATAGATTGGGAGGTGGGCTGAGGTTTCTATGGACGGCTCGTGTCTGGACCTCCTTAATTCCAGCACAGAACAATCCACTGCGAGGGCTCCATAAACTACGCAGAGTTGGGAAATCCGGGAGCCATCCGTGGCGGCTAACTTGGTTGCTATCGACTATATCAAAGGAACTCCACCCGGCGTACGAACTTAGATGAGAGTAGCATATGCCTTATAAAGCTAATCAGGGAGGAACCTGGGTATATAAATCTGCGCGCCAACGACTACGTTGCGTGATAGCTTCCACCAGGGTGGTTTTGGAGCGGTAGCTCCTAGGAGGCACCTCAACTGAGGACGAGCTTTGGCGAGTAGTGAAACTGCGCTGTGCCCTGAATGAAGAGGGCATGGCAATACGCAGTGGGCAACACTCTTATCCAAATAGAGAAAATCAATACTAGAGTAATTCACGTATGTCGATACAAAGAAAAAGACAGTGGAAGGTTTGATTACATAACGAGAGGGGCTGATTGGGGTAGGTATAGGTGACGTGATGTCAGATGTATTTTGTACATCATGTTTCAAGTTGTCAATAGGGAGTGGATCCGAAGATATACCGCTACTGCGCGGTTTGATTGGCTGAGCACCATAGCACGATGTCCCGACTCCCGTAGGAATCGATGGAGCGGGAAAGCCCAACAATTATTACGGTTATACTAAGACAGCCCGCCCCAAACTGCGCGGAAGGGATTTGACTTCGGGTGCGGTGGCATGCGTCGTCACAACCACCCAAGTTTCTGCGCGAAATCCCTGATCCTGAGAAAGGGGTAATATGGACCCAGGGTAACCTACCCCGCAGTAGACGTGAGGTCCCGCTAAAATATAATTTGAAGGCATCCCGGGGGGGCTATCTAACTAGCTCAGTAACTGAGGACCAGCGGGGCGACTTGTACAACCCGCGGACGACGGAACGCCTGGGGATGAGCGATTCCAGAGTAGTTTGGATGCGACGTCCATGAAACGAAGTAGTCGCTAACCCATTGCCCAGAGGCATACTAATCGCACGGGGTAGTACGAGTGGATGTTTAGCTGATCGCTGGCGCTAGGAACCGTAAACCACCTCCCATGGAACGGTTTAGTAAGGAGAGGCATAACCGCGTATGGAGCCCTCCCGAGCAGCTGTCATGAGACACGAGCAGGGAGCGACAGCACTAAACGGGACCCGGCGATAGCTTTTAAATTAAT
TGTGGAGAGCCATTGCGAAGTTAGCATTTGGGGCGCAGTGGTCTTAGGAATAGTTCCAATGGGGTCCCCCACCGGATTGAATTCCCAAATAATTCTGGCAACATTTTGAAAGCATGCCGTTAGGAGAAGCTTATCGTAGGCACCCGGATGCAAGTCTACATCTGTTCTCTGATAAGCTAGGTCCAGGGGAGAGATTGAAAATCACGGTGAGCGATTTATGGGCACCTCTTGCCATGGTCTCCTACGTTCCAGCTCAGAACAATCGACTGCAAGGGCCTCGTAGGCTACGCAGTCCTGACGAATTAGGGAGCTATCCGGGGTGGCTCATTTGGTTGTTATCGACCATATCAACGGAAATCTACCCGACATACAAACTTAGATGAAAGTGGCACACGCGGCATAAAGCCAACCAGGCATTCGCCTGGATATACAAACCTACCCACAAACGGCTATATTGTGTAATAGCGCCCACTAGGGTCGCTTTGAAGCGGTTGATGCAGGGGGACGGCTCAACTGAAGACTTGCTTACGCGGGTAGTGCAACCGTACTGTGCCCTGAGTGGAGAAGGCATGACGAAGTGTAATGGGCGACACTCTTCTCCGAAGAGGGAAAATCGATACAACAGTAATTTACGTATGCCGATACAAAGAAAAATACAGTGGAAGGTTTGATTACATGACGAGAGGAGCTGATTGGGGTGAGTATAGGTGACGTGATGTCAAAGATATGTTGTACATCATGTTTCCAACTGTTAATGGAAGGTAAATCCGAAGATATACCGCTACTGCGCGGCTTGATTGGCTGAGCACCAGAGCACGACGTCCCGACTCCCATAGGAACCGAAGGAGCGAGAAAGCCCGACAAGTGCTACAGCTGAATTAAGACAACCTTCCCCAAACTATGCGGAAGGCATTTGACTTCGGGTTAGGCAGCGTGCGTCGCCACAACCAGCCAAGTTTCTACGCAAAATCCCTGGTCCTTAGAAGGGAGTCATATGAATTCAAGGCAATCTGTTCCGCAGGAGGCGCGAAGTTCCACCAAGATACGAGTTGGAGGTATCCCGCGTGGTCCGTCTGATTAGCCCGGTAACTCAGGAGCAGCGTGGCGACTTGTACGACCGGCGGACGACGGACCGCCTGGAGGCGAGCGAGTCCAGGGTAGATTGGATGAGTGGAGTAAAAGACGAAAAGGCCACTATATGATTACCTAAAAGCCTACCAATCGCACGGGCTAGTACGAGCCGCTGTTTATCGGATCGCCATCGCTGGGGACCGTCAACCGACGCCCATAGAACGAGTAAGCAGAGAGGGGTGTAGGCGCTTGTGAGGGCCTCCCGAACCGTTGAGATAGGGCACGGGTAAAAAGCTACGGCACTAGACGCAGCCCGACCGTAACTTTCGTATCTAT
TGTGGCGGGGCATTGCGAAGTTAGTATCTGGGGCGCAATGGTCTTAGGAATAGTTCCAATGGGGTCTCCCACCGGATTGAATTCCCAAATAATTATGGCAACATTTTGAAAGCATGCCGTTAGGAGAAGCTTATCGTAGGCACCCGGATGCAAGTCTACATCTGTTCTCTGATAAGCTAGCTCCAGGGCAGAGATTGGGAATTGCGCGGCGGGTTCTGTGGGCGGCACTTGCCTGGACCTCCTAAGTTCCAGCACAGAACAATCGACTGCAAGGGCTCCGTAAACTACGCAGACCTGAGAAATCCGGGAGCCATCCGGGGCGAATCATCTGTTTATCATCAACTATATCAACGGAAATCTACCCGGCATACAAACTTAGCTAAGATTGGCGCACGCGGCATAAAGCCAATCAGGGATTCGCCTGGGTATATAAACCTGCCCATAAACGACTACGTTCCGTGAAAGCGTCCACCAGGGTCGTTTTGAAGCGATAACTCCTGGCGGACACCTGAACCGAGGACGAATTCTCGCGAGTAGCGAAACTGTGCTGTACCCTGAATGGAGAAGGCGTGACAAAGTGCAATGGTCAACACTCTTATCTGAAGAGGGAAAATCAATACTAGAGTAATTTACGTATGCCGTTACAAAGAAACATACCGTGGAAAGTTTCATTACATGACGAGAGGGGCTGGTTAAGGCGGGTATAGGATACGTGATGACAAATATATTGTGCACATCATGTTTCAAGTTGTCAGTATGGGATGGATTCGAAGGTACATCGTTATGGCGCGGCTGGATTGGGTGAGCACTATAGCACGACGTCCCGACTCCCATAGGAACCGCAAGATCGAGAAAACCCAACAGTTGTTACAGTTATATTAAGACAACCTTCCCCAATCAGCGGGGAAGAGATTTGTGTTCGAGCGAAGCAGTATGTGTTGCCGCGAGTAGCGGAGTTTTTACGCGAAATCACCGGTCAAGACCGGGGGGTCAGATGAATTCAAGGTAGTCTATCCTGCAGGAGACGTGAGGTCCCGCTAGAACACACTTTGAAGGCATCCCGGGTGTGCTATCCAACTAACTCAGTAACTCAAGAGCAGCGTGGCGGCTTGTACGGCCCGCGAGCGACGGAATGCCTAGAGATGAGCGATTCCTGAGTAGATTGGATGATTCGAGTAAAAGACGAAAAGACCACTATATCATTACCCAAAAGCCTATTAATCACATGGGCCAGTATTGGCGGCTGTTTTTTGGATCGCTGGTGCTAGGAACCGTAAACCGCCTCCCATAGAACGAGTTAACAGAAGGAGGTGTAGCCGCTAATGGAGCCCTCCCGAACCGCTGTGACGGGGCACAGGCAAAGAGCGACGGCGCTAGATGCAGTACGACGGTAGCTTCTGAATTTAT
TGTGGCGGGGCATTGCGGAGTGTGTATCTGGGGCGCGATGACCTTGGTAATCGTTCCGTTGGAGTCTCTCACCTACTTTAAATTCAAAATGGTTCCAGCAATATTGAAGAGGCAGGCCGTCCGGGGTGGCTTATCGCTGGTGCCCAAGTCCCAGTCTCCATCGGCGCTACGACAGACCAGCTCAGGGGCATTGATTGGGAATTGGGCTGAGGTTTCTATGGGCGGCTCTTGTCTGGACCTCCTTAGTTCCAGCACAGAACAATCGACTATAAGGGCTCCGTAAGCTTAGTATACCTGACAAATCAGGTAGTCATCCGGGACGGCTCATTTGGTTGTTATCGACTATGCCAACGGAGATCCACCCAGCATACAAACTTAGATGAGAGTGGCACACGCGGCAAAAGGCTAATCAGAGGTGCGCCTGGGCTTATAAATTCGCCCACCAACAAATACGTTGCGCAATAGAGTTCACCAGGGTCATTTGGAAGCGATAGCTGCTGGGGGACACTCCATCTAAGGACGAGCTTTCGGGGGTAGTGAAACTGTGCTGTGCCCTGAGTGAAGAAGGTATGACAATATGCGATAATTAACACTTTTATCCGGGGAGGCAAAGTTATTACTAGAGAAATTTACGTATGCCGAAACAGAGAATAATACCGTAGAAGGTCTGATCACATGACGAGAGAGTCTGATTAGGGCGGGTATAGAATACGTGACATCGAATGTAATTTGTACAATATGCTACCAATTGTCAATAGAGGGTGAATCTGAGGACATACAGTTGCTGCGCGGCTGGATCGGCTAAGCGCCATAGCACGACAACCCGACTCCCGTAGTAACCAATGGTGCAGGTTAGCTCGACAAGTGCTACAGCTGAATTAAGACAGCCTTCCCCAAACTGCGGGGAAGGGATTTGTGTTCGAGCGAGGCAGCATGTGTTGCCGCGAGTAGTCAAGTTTCTACGCGAAATCCCTGGTCCTGAGAAGGGGGTAATATGGATCTCGGGTGATCCATCCCGCAGGAGACGTGAGGTCCCGCTAAAATCCAATTTGAAGGCATCCCGGGTGGGCTATCTAACTAACTCAGTAGCTCAGGAGCAGTGTGGCGACTTGTACGACCCGCGGACGACGGAACGCCTGGAGATGAGCGATTCCAGAGTATATTGGCTAAGTGGTGTATAAGGCGAGAAAGCCACTATACCATTACCCAAAAGCCATTTAATCGCTCGGGCTAGTACGAGTGGCCATTTATCTGAACGCTGTCGCTGGAGCGCGTCAACCACATCCCAGAGAACGGGTAGGTGGAGACAGACGTAGCCGCTAATGGATCTCTCCCGAACCGTTAAGATGGGGCACGGGCAAAAAGCTACGGCACGAGACGCAGCACGACCGTAGCTTTTGAATTTAT
TGTGGAAAGGCAGCTCGAAGTGTGTATCTGAGGCGCAATGATATTGGGATAAATCCCAATAAGGTCTCCTGCCGGCTTGAAAACCCAAGTAATCCCAGCAATATTTTAGGAGCAGGTCGTCCGGGGTGACTTATCGCTGGCGCCCAAGTCCCATTCTCCATCGACGCTCCGATAGACTAGCTCAGGAGCATAGATTGGGAGTTGGGCTGAGGTTTCTATGGACGGCTCGTGTCTGGACCTCCTTAATTCCAGCACAGAACAATCCACTGCGAGGGCTCCATAAACTACGCAGAGTTGGGAAATCCGGGAGCCATCCGTGGCGGCTAACTTGGTTGCTATCGACTATATCAAAGGAACTCCACCCGGCGTACAAACTTAGATGAGAGTAGCATATGCCTTATAAAGCTAATCAGGGAGGAACCTGGGTATATAAATCTGCGCGCCAACGACTATATTGTGTAATAGCGCCCACTAGGGTCGCTTTGAAGCGGTTGATGCAGGGGGACGGCTCAACTGAAGACTTGCTTACGCGGGTAGTGCAACCGTACTGTGCCCTGAGTGGAGAAGGCATGACGAAGTGTAATGGGCGACACTCTTCTCCGAAGAGGGAAAATCGATACAACAGTAATTTACGTATGCCGATACAAAGAAAAATACAGTGAAAGGTTTGATTACATGACGAGAGGGGCTGATTGGGGTAGGTATAGGTGACGTGATGTCAGATGTATTTTGTACATCATGTTTCCAACTGTTAATGGAAGGTAAATCCAAATATATACCGCTACTGCGCGGCTTGATTGGCTGAGCACCAGAGTACGACGTCCCGACGTCCATAGGAACCGAAGGATCGAGAAAACCCAACAGTTGTTACAGTTATATTAAGACAACCTTCCCCAAATAGCGGGGAAGAGATTTGTGTTCGAGCGAGGCAGCATGTGTTGCCGCGAGTAGCCGAGTTTTTACGCGAAATCACCGGTCAAGACCGGGGGGTCAGATGAATTCAAGGTAGTCTATCCTGCAGGAGACGTGGGGTCCCGCTAGAATACACTATGAAGGCATCCCGGGTGTGCTATCCAACTAACTCAGCAACTCAGGAGCAGCGTGGCGACTTGTACGACCCGCGGGCGACGGAATGCCTGGAGATGAGCGATTCCAGAAAATTTTGGCTAAGTGGTGTATAAGACGAAAAAGCCACTATACCATTACCCAAAAGTCTATTAATTGCACGGGCTAGTACGAGTGGCTGTTTATCTGATCGCTGTCCCTGGGGCCCGTCAAATGCCTGCCATAGAACGAGTAAGCAGAGAGGGGTGTAGGCGCTTATGAGGGCCTCGTGAACCGTTGAGATAGGGCACGGGCAAAAAGCTACGGCACTAGACGCAGCACGACCGTAACTTTCGAATCTAT
TGTGGCGGGGCATTGCGAAGTTAGTATCTGGGGCGCAATGGTCTTAGGAATAGTTCCAATGGGGTCTCCCACCGGATTGAATTCCCAAATAATTCTGGCAACATTTTGAAAGCATGCCGTTAGGAGAAGCTTATCGTAGGCACCCGGATGCAAGTCTACATCTGTTCTCTGATAAGCTAGCTCCAGGGCAGAGATTGGGAATTGCGCGGCGGGTTCTGTGGGCGGCACTTGCCTGGACCTCCTAAGTTCCAGCACAGAACAATCGACTGCAAGGGCTCCGTAAACTACGCAGACCTGAGAAATCCGGGAGCCATCCGGGGCGAATCATCTGTTTATCATCAACTATATCAACGGAAATCTACCCGGCATACAAACTTAGCTAAGATTGGCGCACGCGGCATAAAGCCAATCAGGGATTCGCCTGGGTATATAAACCTGCCCATAAACGACTACGTTCCGTGAAAGCGTCCACCAGGGTCGTTTTGAAGCGATAACTCCTGGCGGACACCTGAACCGAGGACGAATTCTCGCGGGTAGCGAAACTGTGCTGTGCCCTGAGTGGAGAAGGCGTGACAAAGTGCAATGGTCAACACTCTTATCTGAAGAGGGAAAATCAATACTAGAGTAATTTACGTATGCCGTTACAAAGAAACATACCGTGGAAAGTTTCATTACATGACGAGAGGGGCTGGTTAAGGCGGGTATAGGATACGTGATGACAAATATATTGTGCACATCATGTTTCAAGTTGTCAGTATGGGATGGATTCGAAGGTACATCGTTATGGCGCGGCTGGATTGGGTGAGCACTATAGCACGACGTCCCGACTCCCATAGGAACCGCAAGATCGAGAAAACCCAACAGTTGTTACAGTTATATTAAGACAACCTTCCCCAAACAGCGGGGAAGAGATTTGTGTTCGAGCGAGGCAGCATGTGTTGCCGCGAGTAGCCGAGTTTTTACGCGAAATCACCGGTCAAGACCGGGGGGTCAGATGAATTCAAGGTAGTCTATCCTGCAGGAGACGTGAGGTCCCGCTAGAACACACTTTGAAGGCATCCCGGGTGTGCTATCCAACTAACTCAGTAACTCAGGAGCAGCGTGGCGGCTTGTACGGCCCGCGGGCGACGGAATGCCTAGAGATGAGCGATTCCTGAGTAGATTGGATGAGTCGAGTAAAAGACGAAAAGACCACTATATCATTACCCAAAAGCCTATTAATCGCATGGGCCAGTATTGGCGGCTGTTTTTTGGATCGCTGGTGCTAGGAACCGTAAACCGCCTCCCATAGAACGAGTAAACAGAGGGAGGTGTAGCCGCTAATGGAGCCCTCCCGAACCGCTGTGACGGGGCACAGGCAAAGAGCGACGGCGCTAGATGCAGTACGACGGTAGCTTTTGAATTTAT
TGTGGCGGGGCATTGCGGAGTGTGTATCTGGGGCGCGATGACCTTGGTAATCGTTCCGTTGGAGTCTCTCACCTACTTTAAATTCAAAATGGTTACAACAATATTGAAGAGGCAGGCCGTCCGGGGTGGCTTATCGCTGGTGCCCAAGTCCCAGTCTCCATCGGCGCTACGACAGACCAGCTCAGGGGCATTGATTGGGAATTGGGCTGAGGTTTCTATGGGCGGCTCTTGTCTGGACCTCCTTAGTTCCAGCACAGAACAATCGACTATAAGGGCCTCGTAGGCTACGCAGTCCTGACGAATTAGGGAGCTATCCGGGGTGGCTCATTTGGTTGTTATCGACCATATCAACGGAAATCTACCCGACATACAAACTTAGATGAAAGTGGCACACGCGGCATAAAGCCAACCAGGGATTCGCCTGGATATACAAACCTACCCACAAACGGCTACGTTGCGTGATAGCTTCCACCAGGGTGGTTTTGGAGCGGTAGCTCCTAGGAGGCACCTCAACTGGGGACGAGCTTTCGCGAGTAGTGAAACCGTACTGAGCCCTGAATGAAGAAGGCATGGCAATACGCAGTGGGCAACACTCTTATCCAAATAGGGAAAATCAATACTAGAGTAATTCACGTATGTCGATACAAAGAGAAAGACAGTGGAAGGTTTGATTACATAACGAGAGGAGCTGATTGGGGTGGGTATAGGTGACGTGATGTCAAAGATATGTTGTACATCATGTTTCCAACTGTTAATGGAAGGTAAATCCGAAGATATACCGCTACTGCGTGGCTTGATTGGCTGAGCACCAGAGCACGACGTCCCGACTCCCATAGGAACCGAAGGAGCGAGAAAGCCCAACAGTTGTTATAGTTATATTAAGACAACGTTCCCCAAACTATGCGGAAGGGATTTGACTTCGGGTTAGGCAGCGTGCGTCGCCACAACCAGCCAAGTTTCTACGCAAAATCCCTGGTCCTTAGAAGGGAGTCATATGAATTCAAGGCAATCTGTTCCGCAGGAGGCGCGAAGTTCCACCAAGATACGAGTTGGAGGTATCCCGCGTGGTCCGTCTGATTAGCCCGGTAACTCAGGAGCAGCGTGGCGACTTGTACGACCGGCGGACGACGGACCGCCTGGAGGCGAGCGAGTCCAGGGTAGATTGGATGAGTGGAGTAAAAGACCAAAAGGCCACTATATGATTACCTAAAAGCCTATCAATCGCACGGGCTAGTACGAGTGGATGTTTAGCTGATCGCTGGCGCTAGGAACCGTAAACCACCTCCCATGGAACGGTTTAGTAAGGAGAGGCATAACCGCGTATGGAGCCCTCCCGAGCAGCTGTCATGAGACACGAGCAGGGAGCGACAGCACTAAACGGGACCCGGCGATAGCTTTTAAATTAAT
TGTGGCGAGGGATTGCGAAGTTAGTATCTGGGGCGCAATGGTCTTAGGAATAGTTCCAATGGGGTCTCCCACCGGATTGAATTCCCAAATAATTCTGGCAACATTTTGAAAGCATGCCGTTAGGAGAAGCTTATCGTAGGCACCCGGATGCAAGTCTACATCTGTTCTCTGATAAGCTAGCTCCAGGGCAGAGATTGGGAATTGCGCGGCGGGTTCTGTGGGCGGCACTTGCCTGGACCTCCTAAGTTCCAGCACAGAACAATCGACTGCAAGGGCTCCGTAAACTACGCAGACCTGAGAAATCCGGGAGCCATCCGGGGCGAATCATCTGTTTATCATCAACTATATCAACGGAAATCTACCCGGCATACAAACTTAGCTAAGATTGGCGCACGCGGCATAAAGCCAATCAGGGATTCGCCTGGGTATATAAACCTGCCCATAAACGACTACGTTCCGTGAAAGCGTCCACCAGGGTCGTTTTGGAGCGGTAGCTCCTAGGAGGCACCTCAACTGGGGACGAGCTTTGGCGAGTAGTGAAACTGCGCTGTGCCCTGAATGAAGAGGGCATGGCAATACGCAGTGGGCAACACTCTTATCCAAATAGAGAAAATCAATACTAGAGTAATTCACGTATGTCGATACAAAGAAAAAGACAGTGGAAGGTTTGATTACATAACGAGAGGAGCTGATTGGGGTGGGTATAGGTGACGTGATGTCAAAGATATGTTGTACATCATCTTTCCAACTGTTAATGGAAGGTAAATCCGAAGATATACCGCTACTGCGCGGCTTGATTGGCTGAGCACCAGAGCACGACGTCCCGACTCCCATAGGAACCGAAGGAGCGAGAAAGCCCAACAGTTGTTATAGTTATATTAAGACAGCCTTCCCTAAACTGCGCGGATGGGATTCGACTTCGGGTGAGACAGCATGCGTCGCCACAACCAGCCAAGTTTCTACGCGAAGTACCTGGCCCTGGGAAGGGGGCAATATGGATCCAGGGTAATTTATCCCACAGGAGACGTGAGGCCCCGCTAAAATACAATTTGAAGGCATCCCGGGTGGGCTATCTAACTAGCTCAGTAACTCAGGAGCAGCGTGGCGACTTGTACGACCCGCGGACGACGGAACGCCTGGAAATGAGGGATTCCAGAGTGGATTGGATGAGTCGTGTATAAGACGAGAAAGCCACTATACCATTACCCAAAAGCCTATTAATCGCACGGGGTAGTACGAGTGGATGTTTAGCTGATCGCTGGCGCTAGGAACCGTAAACCACCTCCCATGGAACGGTTTAGTAAGGAGAGGCATAACCGCGTATGGAGCCCTCCCGAGCAGCTGTCATGAGACACGAGCAGGGAGAGACAGCACTAAACGGGACCCGGCGATAGCTTTTAAATTAAT
TGCGGCGAGGGATTGCGAAGTTAGCATTTGGGGCGCAGTGGTCTTAGGAATAGTTCCAATGGGGTCCCCCACCGGATTGAATTCCCAAATAATTCTGGCAACATTTTGAAAGCATGCCGTTAGGAGAAGCTTATCGTAGGCACCCGGATGCAAGTCTACATCTGTTCTCTGATAAGCTAGGTCCAGGGGAGAGATTGAAAATCACGGTGAGCGATTTATGGGCACCTCTTGCCATGGTCTCCTACGTTCCAGCTCAGAACAATCGACTGCAAGGGCCTCGTAGGCTACGCAGTCCTGACGAATTAGGGAGCTATCCGGGGTGGCTCATTTGGTTGTTATCGACCATATCAACGGAAATCTACCCGACATACAAACTTAGATGAAAGTGGCACACGCGGCATAAAGCCAACCAGGCATTCGCCTGGATATACAAACCTACCCACAAACGGCTACGTTGCGTGATAGCTTCCACCAGGGTGGTTTTGGAGCGGTAGCTCCTAGGAGGCACCTCAACTGAGGACGAGCTTTGGCGAGTAGTGAAACTGCGCTGTGCCCTGAATGAAGAGGGCATGGCAATACGCAGTGGGCAACACTCTTATCCAAATAGAGAAAATCAATACTAGAGTAATTCACGTATGTCGATACAAAGAAAAAGACAGTGGAAGGTTTGATTACATAACGAGAGGAGCTGATTGGGGTGGGTATAGGTGACGTGATGTCAAAGATATGTTGTACATCATGTTTCCAACTGTTAATGGAAGGTAAATCCGAAGATATACCGCTACTGCGCGGCTTGATTGGCTGAGCACCAGAGCACGACGTCCCGACTCCCATAGGAACCGAAGGAGCGAGAAAGCCCGACAAGTGCTACAGCTGAATTAAGACAACCTTCCCCAAACAGCGGGGAAGAGATTTGTGTTCGAGCGAGGCAGCATGTGTTGCCGCGAGTAGCCGAGTTTTTACGCGAAATCACCGGTCAAGACCGGGGGGTCAGATGAATTCAAGGTAGTCTATCCTGCAGGAGACGTGAGGTCCCGCTAGAACACACTTTGAAGGCATCCCGGGTGTGCTATCCAACTAACTCAGTAACTCAGGAGCAGCGTGGCGGCTTGTACGGCCCGCGGGCGACGGAATGCCTAGAGATGAGCGATTCCTGAGTATATTGGCTAAGTGGAGTAAAAGACGAAAAGACCACTATATCATTACCCAAAAGCCTATTAATTGCACGGGCTAGTGCGAATGGCTGTGTATCTGATCGCTGTCGCTGGGGACCGCCGACCGCCTCTCGGAGAAGAGGTTGGTGGAAAGAGGCGTAGCCGCTTATGAGGGCCTCCCGAACCGTTGAGATAGAGCGCGGGCAAAAAGCTACGGCACTAGACACAGCCCGACCGCAGCTTTTGAATCTAT
TGTGGCAAGGCCGTTCGAAATGTGTATCGGGGTCCCAATGATCTTGGGAATAGTTCCATTGGGGTCTCTCAACGACTTGAAATTCAGAACGATTCCAGCAGTACTGAAGAGGTGTGCCGTCAGGGGAAGTTGGTTGCAAACGCCCAAAGCCAAGCCTCCATCGGCGCTCCGATAAATTGACTCAGGGACAGAGATTCGGAATTGCGCGGAGGGTTCTGTGGGCGGCACTTGCCTGGACCGCCTAAGTTCCAGCACAGAACAATCGACTGCAAGGGCTCCATAAACTACGCAGACCTGGGAAATCCGGGAGCCATCCGGGGCGGATCATTCCTTTATCATCGACCATATCAACGGAAATCTACCCGACATACAAACTTAGATGAAAGTGGCACACGCGGCATAAAGCCAACCAGGCATTCGCCTGGATATACAAACCTGCCCACAAACGGCTACGTTGCGTGATAGCGTCCACCAGGATGGTTTTGGAGCGGTAGCTCCTAGGAGGCACCTCAACTGGGGACGAGCTTTGGCGAGTAGTGAAACTGCGCTGTGCCCTGAATGAAGAAGGCATGGCAATACGCAATGGGCAACACTCTTATCCAAATAGGGAAAATCAATACTAGAGTAATTCACGTATGTCGATACAAAGAAAAAGACAGTGGAAGGTTTGATTACATAACGAGAGGAGCTGATTGGAGTGGGTATAGGTGACGTGATGTCAAAGATATGTTGTACATCATGTTTCCAACTGTCAATGGAAGGTAAATCCGAAGATATACCGCTACTGCGCGGCTTGATTGGCGGAGCACCATAACACGACGTCCCGACTCTCATATGAACCGATGGAGCGAGAAAGCCCAATAATTATTACGGTTATATTAAGACAGTCCGCCCCAGACTGCGCGGAAGGCATTTGACTTCAGGTGCGGTAGCATGCGGCGCCACAACCACCCAAATTTCCATGCGAAAACCCTGGTCCTGAGAAGGGGGTAATATGGGTCCAGGGTAATCTATCCCGCAGTAGACGTGAGGTCCCGCTAAAATACAATTTGAAGGCATCCCGGGTGGGCTATGTAACTAGCTCAGTAACTGAGGACCAGCGGGGCGACTTGTACGACCCGCGGACGACGGAACGCCTGGGGATGAGCGATTCCAGAGTAGATTGGATGAGTGGAGTAAAAGACCAAAAGGCCACTATATGATTACCTAAAAGCCTATCAATCGCACGGGCTAGTACGAGTGGATGTTTAGCTGATCGCTGGCGCTAGGAACCGTAAACCACCTCCCATGGAACGGTTTAGTAAGGAGAGGCATAACCGCGTATGGAGCCCTCCCGAGCAGCTGTCATGAGACACGAGCAGGGAGCGACAGCACTAAACGGGACCCGGCGATAGCTTTTAAATTAAT
TGTGGAAGGGCATCTCGAAGTGTGTATCTGAGGCGCAATGATATTGGGATAAGTCCCAATAAGGTCTCCTGCCGGCTTGAAAACCCAAGTAATCCCAGCAATATTTTAGGAGCAGGTCGTCCGGGGTGACTTATCGCTGGCGCCCAAGTCCCATTCTCCATCGACGCTCCGATAGACTAGCTCAGGAGCATAGATTGGGAGTTGGGCTGAGGTTTCTATGGACGGCTCGTGTCTGGACCTCCTTAATTCCAGCACAGAACAATCCACTGCGAGGGCTCCATAAACTACGCAGAGTTGGGAAATCCGGGAGCCATCCGTGGCGGCTAGCTTGGTTGCTATCGACTATATCAAAGGAACTCCACCCGGCGTACAAACTTAGATGAGAGTAGCATATGCCTTATAAAGCTAATCAGGGAGGAACCTGGGTATATAAATCTGCGCGCCAACGACTATATTGTGTAATAGCGCCCACTAGGGTCGCCTTGAAGCGGTTGATGCAGGGGGACGGCTCAACTAAGGACGAGCTTTCGGGAGTAGTGAAACTGTGCTGTACCCTGAATGAAGAAGGTATGACAATATGCGATAATTAACACTTTTATCCGGGGAGGCAAAGTTATTACTAGAGAAATTTACATATGCCGAAACAGAGAATAATACCGTAGAAGGTCTGATCACATGACGAGAGAGTCTGATTAGGGCGGGTATAGAATACGTGACATCGAATGTAATTTGTACAATATGCTACCAATTGTCAATAGAGGGTGAATCTGAGGACATACAGTTACTGCGTGGCTGGATCGGCTAAGCGCCATAGCACGACAACCCGACTCCCGTAGTAACCAATGGTGCAGGATAGCTCGACAAGTGCTACAGCTGAATTAAGACAACCTTCCCCAATCTGCGCGGAAGGGAATTAACCTCGGGTGAGGCAGCACGCGTCGCCACAGCCAGCCAAGTTTCTACGCGAAATCCTTGGTCCTGAGAAGGGGGTAGTATGGATCCAGGGTAATCTATCGCGCAGGAGACGTGAGGTCCCGCTAAAATACAATTTGAAGGCATCCCGGGTAGGCTATCTAGCTAGCTCAATAACTCAGGAGCAGCGTAGTGACTTGTACGACCCGCGGACGACGGAACGTCTGTAGATGAGCGATTCCAGAGTGGATTGGATGAGTCGTGTATAAGACGAGAAAGCCACTATACCATTACCCAAAAGCCTATTAATCGCACGGGCTAGTACGAGTGGATGTTTAGCTGATCGCTGGCGCTAGGAACCGTAAACCACCTCCCATGGAACGGTTTAGTAAGGAGAGGCATAACCGCGTATGGAGCCCTCCCGAGCAGCTGTCATGAGACACGAGCAGGGAGCGACAGCATTAAACGGGACCCGGCGATAGCTTTTAAATTAAT
TGTGGAAGGGCATCTCGAAGTGTGTATCTGAGGCGCAATGATATTGGGATAAGTCCCAATAAGGTCTCCTGCCGGCTTGAAAACCCAAGTAATCCCAGCAATATTTTAGGAGCAGGTCGTCCGGGGTGACTTATCACTGGCGCCCAAGTCCCATTCTCCATCGACGCTCCGATAGACTAGCTCAGGGGCATAGATTGGGAATTGGGCTGAGGTTTCTATGGGCGGTTCTTGTCTGGACCTCCTTAGTTCCAGCATAGAACAATCCACTGCGAGGGCTCCGTAAACTACGCAGACCTGAGAAATCCGGGGCCCATCCGGGGCGGCTCATTCGTTTATTATCGACTATATCAACGGAAATCTACCCGGCATACAAACTTAGATGAGAGTGGCGCACGCGGCATAAAGCCAATCAGGGATTCGCCTGGATATATAAACCTGCCCATAAACGACTACGTTGCGCGATAGCGTCCACCAGGGTCGTTTTGAAGCGATAGCTGCTGGGGGACACCTCAACCGAGGACGAGCTTTCGCGAGTAGTGAAACTGTGCTGTGCCCTGAATGAAGAAGGCATGACAATATGCAATAATCAACACTTTTATCCGGAGAGGCAAAATCAATACTAGAGAACTTTACGTATGCCGATACAAAGAATAATACCGTAGAAGGTCTGATTACATGACGAGAGAGGCTGATTAGGGCGGGTATAGGATACGTGACGTCAAATAAATTGTGCACATCATGTTTCAAGTTGTCAATAGGGAGTAAATCCGAAGATATACCGTTACTGCGCCGCTTGATTGGCTGAGCACCCGAGCACGACGTCCCGACTCTCATAGGAACCGATGGAGCGAGAAAGCCCAACAATTATTACGGTTATATTAAGACAACCTTCCCCAAACTGCACGGAAGGGATTTGACTTCGGGTGAGGCAGCATGCGTCGCCACAACCGGCCAAGTTTCTACGCGAAGTACCTGGCCCTGGGAAGGGGGTAATATGGATCCAGGGTAATCTATCCCACAGGAGACGTGAGGCCCCGCTAAAATACAATTTGAAGGCATCCCGGGTGGGCTATCTAACTAGCTCAGTAACTCAGGAGCAGCGTGGCGACTTGTACGACCCGCGGACGACGGAACGCCTGGAGATGAGCGATTCCAGAGTAGATTGGATGAGTGGAGTAAAAGACCAAAAGGCCACTATATGATTACCTAAAAGCCTATCAATCGCACGGGCTAGTACGAGTGGATGTTTAGCTGATCGCTGGCGCTAGGAACCGTAAACCACCTCCCATGGAACGGTTTAGTAAGGAGAGGCATAACCGCGTATGGAGCCCTCCCGAGCAGCTGTCATGAGACACGAGCAGGGAGCGACAGCACTAAACGGGACCCGGCGATAGCTTTTAAATTAAT
TGTGGAAGGGCATCTCGAAGTGTGTATCTGAGGCGCAATGATATTGGGATAAATCCCAATAAGGTCTCCTGCCGGCTTGAAAACCCAAGTAATCCCAGCAATATTTTAGGAGCAGGTCGTCCGGGGTGACTTATCGCTGGCGCCCAAGTCCCATTCTCCATCGACGCTCCGATAGACTAGCTCAGGAGCATAGATTGGGAGTTGGGCTGAGGTTTCTATGGACGGCTCGTGTCTGGACCTCCTTAATTCCAGCACAGAACAATCCACTGCGAGGGCTCCATAAACTACGCAGACTTGGGAAATCCGGGAGCCATCCGTGGCGGCTAGCTTGGTTGCTATCGACTATATCAAAGGAACTCCACCCGGCGTACAAACTTAGATGAGAGTAGCATATGCCTTATAAAGCTAATCAGGGAGGAACCTGGGTATATAAATCTGCGCGCCAACGACTATATTGTGTAATAGCGCCCACTAGAGTCGCTTTGAAGCGGTTGATGCAGGGGGACGGCTCAACTGAAGACTTGCTTACGCGGGTAGTGCAACCGTACTGAGCCCTGAGTGGAGAAGGCATGACGAAGTGTAATGGGCGACACTCTTCTCCGAAGAGGGAAAATCGATACAACAGTAATTTACGTATGCCGATACAAAGAAAAATACAGTGAAAGGTTTGATTACATGACGAGAGGGGCTGATTGGGGTAGGTATAGGTGACGTGATGTCAGATGTATTTTGTACATCATGTTTCCAACTGTTAATGGAAGGTAAATCCAAATATATACCGCTACTGCGCGGCTTGATTGGCTGAGCACCAGAGTACGACGTCCCGACGTCCATAGGAACTGAAGGATCGAGAAAACCCAACAGTTGTTACAGTTATATTAAGACAACCTTCCCCAAATAGCGGGGAAGAGATTTGTGTTCGAGCGAGGCAGCATGTGTTGCCGCGAGTAGCCGAGTTTTTACGCGAAATCACCGGTCAAGACCGGGGGGTCAGATGAATTCAAGGTAGTCTATCCTGCAGGAGACGTGGGGTCCCGCTAGAATACACTATGAAGGCATCCCGGGTGTGCTATCCAACTAACTCAGCAACTCAGGAGCAGCGTGGCGACTTGTACGACCCACGGGCGACGGAATGCCTGGAGATGAGCGATTCCAGAAAAGTTTGGATGAGTCGTGTATAAGACGAAAAAGCCACTATACCATTACCCAAAAGTCTATTAATCACACGGGCTAGTACGAGTGGCTGTTTATCTGATCTCTGTCCCGGAGGCCCTTCAAATGCCTCCCATACAACGGGTTAGCAGAGAGAGGCGTAGCTGCTTATAGGGCCCTCCCGAACCGCTGTGATGGGGCACGGGCAAAGAGCGACGGTACTAGACGCAGCACGACGGTAGATCTTGAATTTAT
TGTGGAAAGGCATCTCGAAGTGTGTATCTGAGGCGCAATGATATTGGGATAAGTCCCAATAAGGTCTCCTGCCGGCTTGAAAACCCAAGTAATCCCAGCAATATTTTAGGAGCAGGTCGTCCGGGGTGACTTATCGCTGGCGCCCAAGTCCCATTCTCCATCGACGCTCCGATAGACTAGCTCAGGAGCATAGATTGGGAGTTGGGCTGAGGTTTCTATGGACGGCTCGTGTCTGGACCTCCTTAATTCCAGCACAGAACAATCCACTGCGAGGGCTCCATAAACTACGCAGAGTTGGGAAATCCGGGAGCCATCCGTGGCGGCTAACTTGGTTGCTATCGACTATATCAAAGGAACTCCACCCGGCGTACAAACTTAGATGAGAGTAGCATATGCCTTATAAAGCTAATCAGGGAGGAACCTGGGTATATAAATCTGCGCGCCAACGACTATATTGTGTAATAGCGCCCACTAGGGTCGCCTTGAAGCGGTTGATGCAGGGGGACGGCTCAACTAAGGACGAGCTTTCGGGAGTAGTGAAACTGTGCTGTACCCTGAATGAAGAAGGTATGACAATATGCGATAATTAACACTTTTATCCGGGGAGGCAAAGTTATTACTAGAGAAATTTACATATGCCGAAACAGAGAATAATACCGTAGAAGGTCTGATCACATGACGAGAGAGTCTGATTAGGGCGGGTATAGAATACGTGACATCGAATGTAATTTGTACAATATGCTACCAATTGTCAATAGAGGGTGAATCTGAGGACATACAGTTACTGCGTGGCTGGATCGGCTAAGCGCCATAGCACGACAACCCGACTCCCGTAGTAACCAATGGTGCAGGATAGCTCGACAAGTGCTACAGCTGAATTAAGACAACCTTCCCCAATCTGCGCGGAAGGGAATTAACCTCGGGTGAGGCAGCACGCGTCGCCACAGCCAGCCAAGTTTCTACGCGAAATCCTTGGTCCTGAGAAGGGGGTAGTATGGATCCAGGGTAATCTATCCTGCAGGAGACGTGAGGTCCCGCTAGAACACACTTTGAAGGCATCCCGGGTGTGCTATCCAACTAACTCAGTAACTCAGGAGCAGCGTGGCGGCTTGTACGGCCCGCGGGCGACGGAATGCCTAGAGATGAGCGATTCCTGAGTATATTGGCTAAGTGGAGTAAAAGACGAAAAGACCACTATATCATTACCCAAAAGCCTATTAATCGCATGGGCCAGTATTGGCGGCTGTTTTTTGGATCGCTGGTGCTAGGAACCGTAAACCGCCTCCCATAGAACGAGTAAACAGAGGGAGGTGTAGCCGCTAATGGAGCCCTCCCGAACCGCTGTGACGGGGCACAGGCAAAGAGCGACGGCGCTAGATGCAGTACGACGGTAGCTTCTGAATTTAT
TGTGGCAAGGCCGTTCGAAATGTGTATCGGGGTCCCAATGATCTTGGGAATAGTTCCATTGGGGTCTCTCAACGACTTGAAATTCAGAACGATTCCAGCAGTACTGAAGAGGTGTGCCGTCAGGGGAAGTTGGTTGCAAACGCCCAAAGCCAAGCCTCCATCGGCGCTCCGATAAATTGACTCAGGGACAGAGATTCGGAATTGCGCGGAGGGTTCTGTGGGCGGCACTTGCCTGGACCGCCTAAGTTCCAGCACAGAACAATCGACTGCAAGGGCTCCATGAACTACGCAGACCTGGGAAATCCGGGAGCCATCCGGGGCGGATCATTCCTTTATCATCGACCATATCAACGGAAATCTACCCGACATACAAACTTAGATGAAAGTGGCACACGCGGCATAAAGCCAACCAGGCATTCGCCTGGATATACAAACCTGCCCACAAACGGCTACGTTGCGTGATAGCGTCCACCAGGGTGGTTTTAGAGCGGTAGCTCCTAGGAGGCACCTCAACTGGGGACGAGCTTTGGCGAGTAGTGAAACTGCGCTGTGCCCTGAATGAAGAAGGCATGGCAATACGCAATGGGCAACACTCTTATCCAAATAGGGAAAATCAATACTAGAGTAATTCACGTATGTCGATACAAAGAAAAAGACAGTGGAAGGTTTGATTACATAACGAGAGGAGCTGATTGGAGTGGGTATAGGTGACGTGATGTCAAAGATATGTTGTACATCATGTTTCCAACTGTCAATGGAAGGTAAATCCGAAGATATACCGCTACTGCGCGGCTTGATTGGCGGAGCACCATAACACGACGTCCCGACTCTCATATGAACCGATGGAGCGAGAAAGCCCAATAATTATTACGGTTATATTAAGACAGTCCGCCCCAGACTGCGCGGAAGGCATTTGACTTCAGGTGCGGTAGCATGCGTCGCCACAACCACCCAAATTTCCATGCGAAAACCCTGGTCCTGAGAAGGGGGTAATATGGGTCCAGGGTAATCTATCCCGCAGTAGACGTGAGGTCCCGCTAAAATACAATTTGAAGGCATCCCGGGTGGGCTATGTAACTAGCTCAGTAACTGAGGACCAGCGGGGCGACTTGTACGACCCGCGGACGACGGAACGCCTGGGGATGAGCGATTCCAGAGTAGATTGGATGAGTGGAGTAAAAGACCAAAAGGCCACTATATGATTACCTAAAAGCCTATCAATCGCACGGGCTAGTACGAGTGGATGTTTAGCTGATCGCTGGCGCTAGGAACCGTAAACCACCTCCCATGGAACGGTTTAGTAAGGAGAGGCATAACCGCGTATGGAGCCCTCCCGAGCAGCTGTCATGAGACACGAGCAGGGAGCGACAGCACTAAACGGGACCCGGCGATAGCTTTTAAATTAAT
TGTGGCAAGGGCGTTCAAAGTGTGTATCGGGGTCCCAATGATCTTGAGAATAGTTCCATTGGGGTCTCTCAACGACTTGAAATTCAGAACGATTCCAGAAGTACTGAAGAGGTGTGCCTTCAGGGGAAGTTGGTTGCAAACGCCCAAAGCCAAGCCTCCATCGGCGCTCCGATAAATTGACTCAGGGACAGAGATTCGGAATTGCGCGGAAGGTTCTGCGGGCGGCACTTGCCTGGACCGCCTAAGTTCCAGCACAGAACAATCGACTGCAAGGGCTCCATAAACTACGCAGACCTGGGAAATCCGAGAGCCATCCGGGGCGGATCATTCCTTTATCATCGACCATATCAACGGAAATCTACCTGACATACAAACTTAGATGAAAGTGGCACACGCGGCATAAAGCCAACCAGGCATTCGCCTGGATATACAAACCTGCCCACAAACGGCTACGTTGCGTGATAGCTTCCACCAGGGTGGTTTTGGAGCGGTAGCTCCTAGGAGGCACCTCAACTGGGGACGAGCTTTGGCAAGTAGTGAAACTGCGCTGTGCCCTGAATGAAGAAGGCATGGCAATACGCAATGGGCAACACTCTTATCCAAATAGGGAAAATCAATACTAGAGTAATTCACGTATGTCGATACAAAGAAAAAGACAGTGGAAGGTTTGATTATATAACGAGAGGAGCTGATTGGGGTGAGTATAGGTGACGTGATGTCAAAGATATGTTGTACATCATGTTTCCTACTGTTAATGGAAGGTAAATCCGAAGATATACCGCTACTACGTGGCTTGATTGGCTGAGCACCAGAGCACGACGTCCCAACTCCCATAGGAACCGAAGGAGCGAGAAAGCCCAACAGTTGTTATAGTTATATTAAGACGACGTTCCCCAAACTATGCGGAAGGGATTTGACTTCGGGTTAGGCAGCGTGCGTCGCCACAACCAGCCAAGTTTCTACGCAAAATCCCTGGTCCTTAGAAGGGAGTCATATGAATTCAAGGTAATCTGTTCCGCAGGAGGCGTGAGGTCCCGCTAAAATACGATTTAATGGCATCCCGGGTGGTCTATCTGATTAGCTCGGTAACTCAGGAGGGACGTGGCGACTCATAAGATCCGTGGACGATGGACCGCCTGGAGGCGGGCAATCCCAGAAAAGATTGGATGATTCGTGTATAAGGCGAGAAAGCCACTATACCATTACCCAAAAGCCTTTTAGTCGCACGGGCTAGTACGAGTGGATGTTTAGCTGATCGCTGGTGCTAGGAACCGTAAACCACCTCCCATGGAACGGTTTAGTAAGGAGAGGCATAACCGCGTATGGAGCCCTCCCGAGCAGCTGTCATGAGACACGAGCAGGGAGCGACAGCACTAAACGGGACCCGGCGATAGCTTTTAAATTAAT
TGTGGCAAGGCATTTCGAAGTGTGTACCTGAGGCGCAATGATCTTGGGGTAAGTCCTAATGAGGTCTCCTACCGGCTTGAAAACCCAAATAATCCCAGCAATATTTTAGGAGCAGACCGTCCAGGGTGGCTTATCGCTGGCGCCCAAGTCCCAGTCTCCATCGGCGCTCCGACAGACCAGCTCAGGGGCATAGATTGGGAATTGGCCTGAGGTTTCTATGGGCGGTTCTTGTCTGGACCTCCTTAGTTCCAGCACAGAACAATCCACTGCGAGGGCTCCATAAACTACGCAGAGTTGGGAAATCCGGGAGCCATCCGTGGCGGCTAACTTGGTTGCTATCGACTATATCAAAGGAACTCCACCCGGCGTACAAACTTAGATGAGAGTAGCATGTGCCTTATAAAGCTAATCAGGGAGGAACCTGGGTATATAAATCTGCGCGCCAACGACTATATTGTGTAATGGCGCCCACTAGGGTCGCTTTGAAGCGGTTGATGCAGGGGGACGGCTCAACTGAAGACTTGCTTACGCGGGTAGTGCAACCGTACTGTGCCCTGAGTGGAGAAGGCATGACGAAGTGTAATGGGCGACACTCTTCTCCGAAGAGGGAAAATCGATACAACAGTAATTTACGTATGCCGATACAAAGAAAAATACAGTGGAAGGTTTGATTACATGACGAGAGGGGCTGATTGGGGTGGGTATAGGTGACGTGATGTCAGATGTATTTTGTACATCATGTTTCAAGTTGTCAATAGGGAGTGGATCCGAAGATATACCGCTACTGCGCGGTTTGATTGGCTGAGCACCATAGCACGATGTCCCGACTCCCGTAGGAATCGATGGAGCGGGAAAGCCCAACAATCATTACGGTTATATTAAGACAACCTTCCCCAAACTGCGCGGAAGGGATTTGACTTCGGGTGAGGCAGCATGCGTCGCCACAACCAGCGAAGTTTCTACGCGAAATCCCTGGTCCTGAGAAGGTGGTAATATGGATCCAGGGTAATCTATCCCGCAGGAGACGTGAGGTCCCGCTAAAATACAATTTGAAGGCATACCGGGTGGGCTATCTAACTAGTTCAGTAACTCAGGAGCAGCGTGGCGACTTGTACGACCCGCGGACGACGGAACGCCTGGAGATTAGCGATTTCAGAGTAGATTGGATGAGTGGAGTATAAGACCAAAAGGCCACTATATGATTACCTAAAAGCCTATCAATCGCACGGGCTAGTACGAGTGGATGTTTAGCTGATCGCTGGCGCTAGGAACCGTAAACCACCTCCCATGGAACGGTTTAGTAAGGAGAGGCATAACCGCGTATGGAGCCCTCCCGAGCAGCTGTCATGAGACACGAGCAGGGAGCGACAGCACTAAACGGGACCCGGCGATAGCTTTTAAATTAAT
TGTGGCGAGGCATTGCGGAGTGTGTATCTGGGGCGCGATGACCTTGGTAATCGTTCCGTTGGAGTCTCTCACCTACTTGAAATTCAAAATGGTTACAGCAATATTGAAGAGGCAGGCCGTCCGGGGTGGCTTATCGCTGGTGCCCAAGTCCCAGTCTCCATCGGCGCTACGATAGACCAGCTCAGGGGCATTGATTGGGAATTGGGCTGAGGTTTCTATGGGCGGCTCTTGTCTGGACCTCCTTAGTTCCAGCACAGAACAATCGACTATAAGGGCTCCATAAACTACGCAGACCTGGGAAATCCGGGAGTCATCCGGGGCGGATCATTCCTTTATCATCGACCATATCAACGGAAATCTACCCGACATACAAACTTAGATGAAAGTGGCACACGCGGCATAAAGCCAACCAGGCATTCGCCTGGATATACAAACCTGCCCACAAACGGCTACGTTGCGTGATAGCTTCCACCAGGGTGGTTTTGGAGCGGTAGCTCCTAGGAGGCACCTCAACTGGGGACGAGCTTTGGCGAGTAGTGAAACTGCGCTGTGCCCTGAATGAAGAAGGCATGGCAATACGCAATGGGCAACACTCTTATCCAAATAGGGAAAATCAATACTAGAGTAATTCACGTATGTCGATACAAAGAAAAAGACAGTGGAAGGTTTGATTACATAACGAGAGGAGCTGATTGGGGTGGGTATAGGTGACGTGATGTCAAAGATATTTTGTACATCATGTTTCCAACTGTTAATGGAAGGTAAATCCGAAGATATACCGCTACTGCGTGGCTTGATTGGCTGAGCACCAGAGCACGACGTCCCGACTCCCATAGGAACCGAAGGAGCGAGAAAGCCCAACAGTTGTTATAGTTATATTAAGACAACGTTCCCCAAACTATGCGGAAGGGATTTGACTTCGGGTTAGGCAGCGTGCGTCGCCACAACCAGCCAAGTTTCTACGCGAAATCCCTGGTCCTTAGAAGGGAGTCATATGAATTCAAGGTAATCTGTTCCGCCGGAGGCGCGAAGTTCCACCAAGATACGAGTTGGAGGTATCCCGCGTGGTCCGTCTGATTAGCCCGGTAACTCAGGAGCAGCGTGGCGACTTGTACGACCGGCGGACGACGGACCGCCTGGAGGCGAGCGAGTCCAGAGTAGATTGGATGAGTCGTGTGAAAGACGAAAAGGCCACTATACCATTACCCAAAAGCCTATTAATCACACGGGCTAGCACGAGTGGCTGTTTATCTGATCGCTGTCCCTGAGGCCCGTCAGATGCCTCCCATACAGCGGGTTAGCAGAGAGAGGCGTAGCTGCTTACGGGGCCTTCCCAAACCGCTGTGGTGGGGCACGGGCAAAGAGCGACGATACTAGACGCAGCACGACCGTAACTTTCGAACCTGT
TGTGGCGAGGCATTGCGAAGTTAGCATTTGGGGCGCAATGGTCTTAGGAATAGTTCCAATGGGGTCCCCCACCGGATCGAATTCCCAAATAATTCTGGCAACATTTTGAAAGCATGCCGTTAGGAGAAGCTTATCGTAGGCACCCGGATGCAAGTCTACATCTGTTCTCTGATAAGCTAGCTCCAGGGGAGAGATTGAAAATCACGGTGAGCGATTTATGGGCACCTCTTGCCATGGTCTCCTACGTTCCAGCTCAGAACAATCGACTGCAAGGGCCTCGTAGGCTACGCAGTCCTGACGAATTAGGGAGCTATCCGGGGTGGCTCATTTGGTTGTTATCGACCATATCAACGGAAATCTACCCGACATACAAACTTAGATGAAAGTGGCACACGCGGCATAAAGCCAACCAGGCATTCGCCTGGATATACAAACCTACCCACAGACGGCTACGTTGCGTGATAGCTTCCACCAGGGTGGTTTTGGAGCGGTAGCTCCTAGGAGGCACCTCAACTGGGGACGAGCTTTGGCGAGTAGTGAAACTGCGCTGAGCCCTGAATGAAGAAGGCATGGCAATACGCAGTGGGCAACACTCTTATCCAAATAGAGAAAATCAATACTAGAGTAATTCACGTATGTCGATACAAAGAAAAAGACAGTGGGAGGTTTGATTACATAACGAGAGGAGCTGATTGGGGTGGGTATAGGTGACGTGATGTCAAAGATATGTTGTACATCATGTTTCCAACTGTTAATGGAAGGTAAATCCGAAGATATACCGCTACTGCGTGGCTTGATTGACTGAGCACCAGAGCACGACGTCCCGACTCCCATAGGAGCCGAAGGAGCGAGAAAGCCCAACAGTTGTTATAGTTATATTAAGACAACGTTCCCCAAACTATGCGGAAGGGATTTGACTTCGGGTTAGGCAGCGTGCGTCGCCACAACCAGCCAAGTTTCTACGCAGAATCCCTGGTCCTTAGAAGGGAGTCATATGAATTCAAGGTAATCTATCGCGCAGGAGACGTGAGGTCCCGCTAAAATACAATTTGAAGGCATCCCGGGTAGGCTATCTAGCTAGCTCAATAACTCAGGAGCAGCGTAGTGACTTGTACGACCCGCGGACGACGGAACGTCTGTAGATGAGCGATTCCAGAGTAGATTGGATGAGTCGTGTATAAGACGAGAAAGCCACTATACCATTACCCAAAAGCCTATTAATCACACGGGCTAGCACGAGTGGCTGTTTATCTGATCGCTGTCCCTGAGGCCCGTCAGATGCCTCCCATACAGCGGGTTAGCAGAGAGAGGCGTAGCTGCTTACGGGGCCTTCCCAAACCGCTGTGGTGGGGCACGGGCAAAGAGCGACGATACTAGACGCAGCACGACCGTAACTTTCGAATCTAT
TGTGGCGGGGCATTGCGAAGTTAGTATCTGGGGCGCAATGGTCTTAGGAATAGTTCCAATGGGGTCTCCCACCGGATTGAATTCCCAAATAATTCTGGCAACATTTTGAAAGCATGCCGTTAGGAGAAGCTTATCGTAGGCACCCGGATGCAAGTCTACATCTGTTCTCTGATAAGCTAGCTCCAGGGCAGAGATTGGGAATTGCGCGGCGGGTTCTGTGGGCGGCACTTGCCTGGACCTCCTAAGTTCCAGCACAGAACAATCGACTGCAGGGGCTCCGTAAGCCACGCGGACCGGACAAATCAGGTAGCCTCCCAGGACGGCTCATTTGGTCGTTATCGCCTTCATCAACGGGGATCCTTCCGGTACACAGGCCCGGATGAGAGAAGTATATGCCTTATAAAGCTCATCAAGGAGGAACTCGGGTATATAAATCTGCCCACCAACGACTATATTGCGTAATAGCGCCCACCAGGGTCGCTTTGAAGTGGCAGATGCAGGGGGAAGGCTCAATTGAAGACTAGCTTACACGGGTAGTGAAACCGTACTGTGCCCTAAATTAAGAAGGCATGACAATATGCAATAATCAGCAATTTTATCCGAAGAGGCAGAACCAATATTGGAAAAAATTACGTATGCCAATGCCAAGCAAAGTACCATAGAAGGCTCGGCTACATGACAAGAGAGGCTGACCAGGGCGGGTATAGGATACATGTCGTCAAATGTATTTTGTCCATCATGTTTCCAACTATTAATGGAAAGTAAATCCGGAGATATACCTCTACTGCGCGGCTTGATTGGCTGAGCACTATAGCACGATGTTCCGACTCCCGTAGGAGTCGATGAAGCGGGAAAGCCGAGCAATTATTACGGTTATATTAGGACAACCTTCCCCAAACTGCACGGAAGGGATTTGACTTCGGGTGAGGCAGCATGCGTCGCCACAACCAGCCAAGTTTCTACGCGAAGTACCTGGCTCTGGGAAGGGGGTAATATGGATCCAGGGTAATTTATCCCGAAGGAGGCTTGAGGTCCCGCTGAAATACGATTTGAAGACGTCCCGGGTGGTCTATCTGATCAGCTCAGTAATTCAGGAGGGGCATGGCGATTCATAAGACCCGCGGACAATGGACCACTTGGAGGCGAACGATTCCAGAAAAGTATGAATGCGACGTGTATGAAACGAAATAGTCACTATACCATTACCCAGAGGCATACTAACTACACGGGCTAGTACGAGTGGCTGTTTATCTGATCGCTGTCCCTGAGGCCCGTCAAATGCCTCCCATACAACGGGTTAGCAGAGAGAGGCGTAGCTGCTTACGGGGCCTTCCCAAACCGCTGTGATGGGGCACGGGCAAAGGGAGACGGCACTGGACGCAGCACGACGGTAGCCTTTGAATTTAT
TGTGGCAAGGGCGTTCGAAATGTGTATCGGGGTCCCAATGATCTTGGGAATAGTTCCATTGGGGTCTCTCAACGACTTGAAATTCAGAACGATTCCAGCAGTACTGAAGAGGTGTGCCGTCAGGGGAAGTTGGTTGCAAACGCCCAAAGCCAAGCCTCCATCGGCGCTCCGATAAATTGACTCAGGGACAGAGATTCGGAATTGCGCGGAGGGTTCTGTGGGCGGCACTTGCCTGGACCGCCTAAGTTCCAGCACAGAACAATCGACTGCAAGGGCTCCATAAACTACGCAGACCTGGGAAATCCGGGAGCCATCCGGGGCGGATCATTCCTTTATCATCGACCATATCAACGGAAATCTACCCGACATACAAACTTAGATGAAAGTGGCACACGCGGCATAAAGCCAACCAGGCATTCGCCTGGATATACAAACCTGCCCACAAACGGCTACGTTGCGTGATAGCGTCCACCAGGATGGTTTTGGAGCGGTAGCTCCTAGGAGGCACCTCAACTGGGGACGAGCTTTGGCGAGTAGTGAAACTGCGCTGTGCCCTGAATGAAGAAGGCATGGCAATACGCAATGGGCAACACTCTTATCCAAATAGGGAAAATCAATACTAGAGTAATTCACGTATGTCGATACAAAGAAAAAGACAGTGGAAGGTTTGATTACATAACGAGAGGAGCTGATTGGAGTGGGTATAGGTGACGTGATGTCAAAGATATGTTGTACATCATGTTTCCAACTGTCAATGGAAGGTAAATCCGAAGATATACCGCTACTGCGCGGCTTGATTGGCGGAGCACCATAACACGACGTCCCGACTCTCATATGAACCGATGGAGCGAGAAAGCCCAATAATTATTACGGTTATATTAAGACAGTCCGCCCCAGACTGCGCGGAAGGCATTTGACTTCAGGTGCGGTAGCATGCGTCGCCACAACCACCCAAATTTCCATGCGAAAACCCTGGTCCTGAGAAGGGGGTAATATGGGTCCAGGGTAATCTATCCCGCAGTAGACGTGAGGTCCCGCTAAAATACAATTTGAAGGCATCCCGGGTGGGCTATGTAACTAGCTCAGTAACTGAGGACCAGCGGGGCGACTTGTACGACCCGCGGACGACGGAACGCCTGGGGATGAGCGATTCCAGAGTAGATTGGATGAGTGGAGTAAAAGACCAAAAGGCCACTATATGATTACCTAAAAGCCTATCAATCGCACGGGCTAGTACGAGTGGATGTTTAGCTGATCGCTGGCGCTAGGAACCGTAAACCACCTCCCATGGAACGGTTTAGTAAGGAGAGGCATAACCGCGTATGGAGCCCTCCCGAGCAGCTGTCATGAGACACGAGCAGGGAGCGACAGCACTAAACGGGACCCGGCGATAGCTTTTAAATTAAT
TGCGGCGAGGGATTGCGAAGTTAGCATTTGGGGCGCAGTGGTCTTAGGAATAGTTCCAATGGGGTCCCCCACCGGATTGAATTCCCAAATAATTCTGGCAACATTTTGAAAGCATGCCGTTAGGAGAAGCTTATCGTAGGCACCCGGATGCAAGTCTACATCTGTTCCCTGATAAGCTAGGTCCAGGGGAGAGATTGAAAATCACGGTGAGCGATTTATGGGCACCTCTTGCCATGGTCTCCTACGTTCCAGCTCAGAACAATCGACTGCAAGGGCCTCGTAGGCTACGCAGTCCTGACGTATTAGGGAGCTATCTGGGGTGGCTCATTTGGTTGTTATCGACCATATCAACGGAAATCTACCCGACATACAAACTTAGATGAAAGTGGCACACGCGGCATAAAGCCAACCAGGCATTCGCCTGGATAGACAAACCTACCCACAAATGGCTACGTTGCGTGATAGCTTCCACCAGGGTGGTTTTGGAGCGGTAGCTCCTAGGAGGCACCTCAACTGGGGACGAGCTTTGGCGAGTAGTGAAACTGCGCTGTGCCCTGAATGAAGAGGGCATGGCAATACGCAGTGGGCAACACTCTTATCCAAATAGAGAAAATCAATACTAGAGTAATTCACGTATGTCGATACAAAGAAAAAGACAGTGGAAGGTTTGATTACATAACGAGAGGAGCTGATTGGGGTGGGTATAGGTGACGTGATGTCAAAGATATGTTGTACATCATGTTTCCAACTGTTAATGGAAGGTAAATCCGAAGATATACCGCTACTGCGTGGCTTGATTGGCTGAGCACCAGAGCACGACGTCCCGACTCCCATAGGAACCGAAGGAGCGAGAAAGCCCAACAGTTGTTATAGTTATATTAAGACAGCCTTCCCTAAACTGCGCGGATGGGATTCGACTTCGGGTGAGACAGCATGCGTCGCCACAACCAGCCAAGTTTCTACGCGAAGTACCTGGCCCTGGGAAGGGGGCAATATGGATCCAGGGTAATTTATCCCACAGGAGACGTGAGGCCCCGCTAAAATACAATTTGAAGGCATCCCGGGTGGGCTATCTAACTAGCTCAGTAACTCAGGAGCAGCGTGGCGACTTGTACGACCCGCGGACGACGGAACGCCTGGAAATGAGGGATTCCAGAGTGGATTGGATGAGTCGTGTATAAGACCAAAAAGCGACTATACCATTACCCAAAAGTCTATTAATCACACGGGCTAGTACGAGTGGCCATTTATCTGAACGCTGTCGCTGGAGCGCGTCAACCACATCCCAGAGAACGGGTTGGTGGAAACAGACGTAGCCGCTAATGGATCTCTCCCGAACCGTTAAGATGGGGCACGGGCAAAAAGCTACGGCACTAGACGCAGCACGACCGTAGCTTTTGAATTTAT
TGTGGAAAGGCATCTCGAAGTGTGTATCTGAGGCGCAATGATATTGGGATAAGTCCCAATAAGGTCTCCTGCCGGCTTGAAAACCCAAGTAATCCCAGCAATATTTTAGGAGCAGGTCGTCCGGGGTGACTTATCGCTGGCGCCCAAGTCCCATTCTCCATCGACGCTCCGATAGACTAGCTCAGGAGCATAGATTGGGAGTTGGGCTGAGGTTTCTATGGACGGCTCGTGTCTGGACCTCCTTAATTCCAGCACAGAACAATCCACTGCGAGGGCTCCATAAACTACGCAGAGTTGGGAAATCCGGGAGCCATCCGTGGCGGCTAACTTGGTTGCTATCGACTATATCAAAGGAACTCCACCCGGCGTACAAACTTAGATGAGAGTAGCATATGCCTTATAAAGCTAATCAGGGAGGAACCTGGGTATATAAATCTGCGCGCCAACGACTATATTGTGTAATAGCGCCCACTAGGGTCGCTTTGAAGCGGTTGATGCAGGGGGACGGCTCAACTGAAGACTTGCTTACGCGGGTAGTGCAACCGTACTGAGCCCTGAGTGGAGAAGGCATGACGAAGTGTAATGGGCGACACTCTTCTCCGAAGAGGGAAAATCGATACAACAGTAATTTACGTGTGCCGATACAAAGAAAAATACAGGGGAAGGTTTGATTACATGACGAGAGGGGCTGATTGGGGTGGGTATAGGTGACGTGATGTCAGATGTATTTTGTACATCATGTTTCCAACCGTCAATGGAAGGTAAATCCGAAGATGTACCGCTACTGCTTGGCTTAATTGGCTGAGCACCAGGGCACGACGTCCCGACTCCCATAGGAACCGATGGAGCGAGAAAGCCCAACAATCATTACGGTTATATTAAGGCAACCTTCCCCAAACTGCGCGGAAGGGATTTGACTTCGGGTGAGGCAGCATGCGTCGCCACAACCAGCCAAGTGTCTACGCGAAATCACTGGCCCTGAGAAGGGGGTAATATGGATCCAGGGTAATCTATCCCGCAGTAGACGTGAGGTCCCGATAAACTACAATTTGAAAGCATCACGGGTGGGCTATCTAACTAGCTCAGTAACTGGGGACCAGCGGGGCGACTTGTACGACCCGCGGACGACGGAACGCCTGGAGATGAGCGATTCCTGAGTAGATTGGATGAGTGGAGTAAAAGACGAAAAGGCCACTATATCATTACCCAAAAGCCTATTAATCGCATGGGCTAGTACGAGCGGCTGTTTTTCGGATCGCTGGTGCTAGGAACCGTAAACCGCCTCCCATAGAACGAGTAAGCAGAGGGAGGTGTAGCCGCTAATGGAGCCCTCCCGAACCGCTGTGACGGGGCACAGGCAAAGAGCGACGGCGCTAGATGCAGTACGACGGTAGCTTCTGAATTTAT
TGTGGCGGGGCATTGCGAAGTTAGTATCTGGGGCGCAATGGTCTTAGGAATAGTTCCAATGGGGTCTCCCACCGGATTGAATTCCCAAATAATTCTGGCAACATTTTGAAAGCATGCCGTTAGGAGAAGCTTATCGTAGGCACCCGGATGCAAGTCTACATCTGTTCTCTGATAAGCTAGCTCCAGGGCAGAGATTGGGAATTGCGCGGCGGGTTCTGTGGGCGGCACTTGCCTGGACCTCCTAAGTTCCAGCACAGAACAATCGACTGCAAGGGCTCCGTAAACTACGCAGACCTGAGAAATCCGGGAGCCATCCGGGGCGAATCATCTGTTTATCATCAACTATATCAACGGAAATCTACCCGGCATACAAACTTAGCTAAGATTGGCGCACGCGGCATAAAGCCAATCAGGGATTCGCCTGGGTATATAAACCTGCCCATAAACGACTACGTTCCGTGAAAGCGTCCACCAGGGTCGTTTTGGAGCGGTAGCTCCTAGGAGGCACCTCAACTGGGGACGAGCTTTGGCGAGTAGTGAAACTGCGCTGTGCCCTGAATGAAGAGGGCATGGCAATACGCAGTGGGCAACACTCTTATCCAAATAGAGAAAATCAATACTAGAGTAATTCACGTATGTCGATACAAAGAAAAAGACAGTGGAAGGTTTGATTACATAACGAGAGGAGCTGATTGGGGTGGGTATAGGTGACGTGATGTCAAAGATATGTTGTACATCATGTTTCCAACTGTTAATGGAAGGTAAATCCGAAGATATACCGCTACTGCGCGGCTTGATTGGCTGAGCACCAGAGCACGACGTCCCGACTCCCATAGGAACCGAAGGAGCGAGAAAGCCCAACAGTTGTTATAGTTATATTAAGACAGCCTTCCCTAAACTGCGCGGATGGGATTCGACTTCGGGTGAGACAGCATGCGTCGCCACAACCAGCCAAGTTTCTACGCGAAGTACCTGGCCCTGGGAAGGGGGCAATATGGATCCAGGGTAATTTATCCCACAGGAGACGTGAGGCCCCGCTAAAATACAATTTGAAGGCATCCCGGGTGGGCTATCTAACTAGCTCAGTAACTCAGGAGCAGCGTGGCGACTTGTACGACCCGCGGACGACGGAACGCCTGGAAATGAGGGATTCCAGAGTGGATTGGATGAGTCGTGTATAAGACGAGAAAGCCACTATACCATTACCCAAAAGCCTATTAATCGCACGGGGTAGTACGAGTGGATGTTTAGCTGATCGCTGGCGCTAGGAACCGTAAACCACCTCCCATGGAACGGTTTAGTAAGGAGAGGCATAACCGCGTATGGAGCCCTCCCGAGCAGCTGTCATGAGACACGAGCAGGGAGCGACAGCACTAAACGGGACCCGGCGATAGCTTTTAAATTAAT
TATGGCAGGGCAGTTCGAAGTGTGTATCTGGGGCGCAATCATCTTGGGATAAGTCCCAATGAGGTCTCCTACCGGCTTGAAAACCCAAATAATCCCAGCAATATTTTAGGAGCAGGCCGTCCGGGGTGGCTTATCGCTGGTGACCAAGTCCCAGTCTCCGTCGGCGCTCCGACAGACCAGCCCAGGGGCAGAGATTGGGAATTGCGCGGAGGGTTCTGTGGGCGGCACTTGCCTGGACCTCCTAAGTTCCAGCACAGAACAATCGACTGCAAGGGCTCCGTAAACTACGCAGACCTAAGAAATCCGGGAGCCATCCGGAGCGGATCATCTGTTTATCATCAATTATATTAACGGAAATCTACCCGGCATACAAATTTAGCTAAGATTGGCGCACGCGGCATGAAGCCAATCAGGGATTCGCCTGAGTATATAAACCTGCCCATAAACGACTACGTTCCGTGAAAGCGTCGATCAGGGTCGTTCTGATGCGATAACTCCTGGCGGACACCTCAACCGAGGACGAATTCTCGCGAGTTGTGAAACTGTGCCGTGCCCCGAATGAACAAAGCATGACAGTATGCAATAATCAATACTTTGATTCGGAGAGGCAAAATCAATACTACAGAAATCTGCGTATGCCGATACAAAAAATAATCGAGTAGAAGATCTGATTACATGGTGAGAGAGGGTGATTAGGGCGGGCACAGGATACGTGACGTCAAATATATTGCGCACGTCATGTTTCCAGTTGTCAATGGAAGGTGGATCCGAAGATATATCGTTACGGCGCGGCTTAATTGGCTGAGCACCAGAGCACGACGTTCCGACTCCCATAGGAACCGATGGAGCGAGAAAGCCCAACAATTACTACGGCTATATTAAGACGACCTTCCCCAAACTATGCGGAAGGGATTTGACTTCGGGTTAGGCAGCGTGCGTCGCCACAACCAGCCAAGTTTCTACGCAAAATCCCTGGTCCTTAGAAGGGAGTCATATGAATTCAAGGTAATCTGTTCCGCAGGAGGCGTGAGGTCCCGCTAAAATACGATTTAATGGCATCCCGGGTGGTCTATCTGATTAGCTCGGTAACTCAGGAGGGACGTGGCGACTCATAAGATCCGTGGACGATGGACCGCCTGGAGGCGGGCAATCCCAGAAAAGATTGGATGATTCGTGTATAAGGCGAGAAAGCCACTATACCATTACCCAAAAGCCTTTTAGTCGCACGGGCTAGTACGAGTGGATGTTTAGCTGATCGCTGGTGCTAGGAACCGTAAACCACCTCCCATGGAACGGTTTAGTAAGGAGAGGCATAACCGCGTATGGAGCCCTCCCGAGCAGCTGTCATGAGACACGAGCAGGGAGCGACAGCACTAAACGGGACCCGGCGATAGCTTTTAAATTAAT
TGTGGCGGGGCATTGCGAAGTTAGCATTTGGGGCGCAATGGTCTTAGGAATAGTTCCAATGGGGTCCCCCACCGGATCGAATTCCCAAATAATTCTGGCAACATTTTGAAAGCATGCCGTTAGGAGAAGCTTATCGTAGGCACCCGGATGCAAGTCTACATCTGTTCTCTGATAAGCTAGCTCCAGGGGAGAGATTGAAAATCACGGTGAGCGATTTATGGGCACCTCTTGCCATGGTCTCCTACGTTCCAGCTCAGAACAATCGACTGCAAGGGCCTCGTAGGCTACGCAGTCCTGACGAATTAGGGAGCTATCCGGGGTGGCTCATTTGGTTGTTATCGACCATATCAACGGAAATCTACCCGACATACAAACTTAGATGAAAGTGGCACACGCGGCATAAAGCCAACCAGGCATTCGCCTGGATATACAAACCTACCCACAGACGGCTACGTTGCGTGATAGCTTCCACCAGGGTGGTTTTGGAGCGGTAGCTCCTAGGAGGCACCTCAACTGGGGACGAGCTTTGGCGAGTAGTGAAACTGCGCTGTGCCCTGAATGAAGAAGGCATGGCAATACGCAGTGGGCAACACTCTTATCCAAATAGAGAAAATCAATACTAGAGTAATTCACGTATGTCGATACAAAGAAAAAGACAGTGGGAGGTTTGATTACATAACGAGAGGAGCTGATTGGGGTGGGTATAGGTGACGTGATGTCAAAGATATGTTGTACATCATGTTTCCAACTGTTAATGGAAGGTAAATCCGAAGATATACCGCTACTGCGCGGCTTGATTGACTGAGCACCAGAGCACGACGTCCCGACTCCCATAGGAGCCGAAGGAGCGAGAAAGCCCAACAGTTGTTATAGTTATATTAAGACAACGTTCCCCAAACTATGCGGAAGGGATTTGACTTCGGGTTAGGCAGCGTGCGTCGCCACAACCAGCCAAGTTTCTACGCAGAATCCCTGGTCCTTAGAAGGGAGTCATATGAATTCAAGGTAATCTATCGCGCAGGAGACGTGAGGTCCCGCTAAAATACAATTTGAAGGCATCCCGGGTAGGCTATCTAGCTAGCTCAATAACTCAGGAGCAGCGTAGTGACTTGTACGACCCGCGGACGACGGAACGTCTGTAGATGAGCGATTCCAGAGTAGATTGGATGAGTCGTGTATAAGACGAGAAAGCCACTATACCATTACCCAAAAGCCTATTAATCACACGGGCTAGCACGAGTGGCTGTTTATCTGATCGCTGTCCCTGAGGCCCGTCAGATGCCTCCCATACAGCGGGTTAGCAGAGAGAGGCGTAGCTGCTTACGGGGCCTTCCCAAACCGCTGTGGTGGGGCACGGGCAAAGAGCGACGATACTAGACGCAGCACGACCGTAACTTTCGAACCTGT
TGCGGAAAGGGATCTCGAAGTGTGTATCTGAGGCGCAATGATATTGGGATAAGTCCCAATAAGGTCTCCTGCCGGCTTGAAAACCCAAGTAATCCCAGCAATATTTTAGGAGCAGGTCGTCCGGGGTGACTTATCGCTGGCGCCCAAGTCCCATTCTCCATCGACGCTCCGATAGACTAGCTCAGGAGCATAGATTGGGAGTTGGGCTGAGGTTTCTATGGACGGCTCGTGTCTGGACCTCCTTAATTCCAGCACAGAACAATCGACTGCAAGGGCTCCGTAAGCCACGCGGACCGGACAAATCAGGTAGCCTCCCAGGACGGCTCATTTGGTCGTTAACGCCTTCATCAACGGGGATCCTCCCGGTACACAGGCCCGGATGAGAGTAGCATATGCCTTATAAAGCTAATCAGGGAGGAACCTGGGTATATAAATCTGCCCACCAACGACTATATTGCGTAATAGCGCCCACCAGGGTCGCTTTGAAGCGGTAGATGCTGGGGGACACCTCAACCGAGGACGAGCTTTCGCGAATTGTGAGACTGTGCTGTGCCCTGAGTGGAGAAGGCATGACGAAGTGTAATGGGCGACACTCTTCTCCGAAGAGGGAAAATCGATACAACAGTAATTTACGTATGCCGATACAAAGAAAAATACAGTGGAAGGTTTGATTACATGACGAGAGGGGCTGATTGGGGTGGGTATAGGTGACGTGATGTCAGATGTATTTTGTACATCATGTTTCCAACCGTCAATGGAAGGTAAATCCGAAGATATACCGCTATGGCGTGGCTGGATTGGGTGAGCACCATAGCTCGACGTCCCGACTCCTGTTGGAACCGATGGAGCGGAAAAGCTCGACAATTGTTACAGTTATATCAAGACAGCCCGCCCCAGACTGCGCGGAAGGCATTTGACTTCAGGTGCGGTAGCATGCGTCGCCACAACCACCCAGATTTCTATGCGAAAACCCTGGTCCTGAGAAGGGGGTAATATGGATCCAGGGTAATCTATCCCGCAGGAGATGTGAGGTCCCGCTAAAATACAATTTGAAGGCATACCGGGTGGGCTATCTAACTAGTTCAGTAACTCAGGAGCAGCGTGGCGACTTGTACGACCCGCGGACGACGGAACGCCTGGAGATGAGCGATTTCAGAGTAGATTGGATGAGTCGTGTATAAGACGAAAAAGCCACCATACCACTACCCAAAAGCCTATTAATTGCACGGGCTAGTACGAGTGGATGTTTAGCTGATCGCTGGCGCTAGGAACCGTAAACCACCTCCCATGGAACGGTTTAGTAAGGAGAGGCATAACCGCGTATGGAGCCCTCCCGAGCAGCTGTCATGAGACACGAGCAGGGAGCGACAGCACTAAACGGGACCCGGCGATAGCTTTTAAATTAAT
TGTGGAAAGGCATCTCGAAGTGTGTATCTGAGGCGCAATGATATTGGGATAAATCCCAATAAGGTCTCCTGCCGGCTTGAAAACCCAAGTAATCCCAGCAATATTTTAGGAGCAGGTCGTCCGGGGTGACTTATCGCTGGCGCCCAAGTCCCATTCTCCATCGACGCTCCGATAGACTAGCTCAGGAGCATAGATTGGGAGTTGGGCTGAGGTTTCTATGGACGGCTCGTGTCTGGACCTCCTTAATTCCAGCACAGAACAATCCACTGCGAGGGCTCCATAAACTACGCAGAGTTGGGAAATCCGGGAGCCATCCGTGGCGGCTAACTTGGTTGCTATCGACTATATCAAAGGAACTCCACCCGGCGTACAAACTTAGATGAGAGTAGCATATGCCTTATAAAGCTAATCAGGGAGGAACCTGGGTATATAAATCTGCGCGCCAACGACTATATTGTGTAATAGCGCCCACTAGAGTCGCTTTGAAGCGGTTGATGCAGGGGGACGGCTCAACTGAAGACTTGCTTACGCGGGTAGTGCAACCGTACTGAGCCCTGAGTGGAGAAGGCATGACGAAGTGTAATGGGCGACACTCTTCTCCGAAGAGGGAAAATCGATACAACAGTAATTTACGTATGCCGATACAAAGAAAAATACAGTGAAAGGTTTGATTACATGACGAGAGGGGCTGATTGGGGTAGGTATAGGTGACGTGATGTCAGATGTATTTTGTACATCATGTTTCCAACTGTTAATGGAAGGTAAATCCAAATATATACCGCTACTGCGCGGCTTGATTGGCTGAGCACCAGAGTACGACGTCCCGACGTCCATAGGAACTGAAGGATCGAGAAAACCCAACAGTTGTTACAGTTATATTAAGACAACCTTCCCCAAATAGCGGGGAAGAGATTTGTGTTCGAGCGAGGCAGCATGTGTTGCCGCGAGTAGCCGAGTTTTTACGCGAAATCACCGGTCAAGACCGGGGGGTCAGATGAATTCAAGGTAGTCTATCCTGCAGGAGACGTGGGGTCCCGCTAGAATACACTATGAAGGCATCCCGGGTGTGCTATCCAACTAACTCAGCAACTCAGGAGCAGCGTGGCGACTTGTACGACCCACGGGCGACGGAATGCCTGGAGATGAGCGATTCCAGAAAAGTTTGGATGAGTCGTGTATAAGACGAAAAAGCCACTATACCATTACCCAAAAGTCTATTAATCACACGGGCTAGTACGAGTGGCTGTTTATCTGATCTCTGTCCCGGAGGCCCTTCAAATGCCTCCCATACAACGGGTTAGCAGAGAGAGGCGTAGCTGCTTATAGGGCCCTCCCGAACCGCTGTGATGGGGCACGGGCAAAGAGCGACGGTACTAGACGCAGCACGACGGTAGATCTTGAATTTAT
TATGGCAGGGCATTTCGAAGTGTGTATCTGGGGCGCAATCATCTTGGGATAAGTCCCAATGAGCTCTCTCAACGGCTTGAAAACCCAAATAATCCCAGCAATATTTTAGGAGCAGGCCGTCCGGGGTGGCTTATCGCTGGTGCCCAAGTCCCAGTCTCCATCGGCGCTCCGACAGACCAGCTCAGGGGCATAGATTGGGAATTGGGCTGAGGTTTCTATGGGGGGCTCTTGTCTGGACCTCCTTAGTTCCAGCACAGAACAATCGACTGCAAGGGCTCCGTAAGCCACGCGGACCGGACAAATCAGGTAGCCTCCCAGGACGGCTCATTTGGTCGTTAACGCCTTCATCAACGGGGATCCTCCCGGTACACAGGCCCGGATGAGAGTAGCATATGCCTTATAAAGCTAATCAGGGAGGAACCTGGGTATATAAATCTGCCCACCAACGACTATATTGCGTAATAGCGCCCACCAGGGTCGCTTTGAAGCGGTAGATGCTGGGGGACACCTCAACCGAGGACGAGCTTTCGCGAATTGTGAGACTGTGCTGAGCCCTGAGTGGAGAAGGCATGACGAAGTGTAATGGGCGACACTCTTCTCCGAAGAGGGAAAATCGATACAACAGTAATTTACGTATGCCGATACAAAGAAAAATACAGTGGAAGGTTTGATTACATGACGAGAGGGGCTGATTGGGGTGGGTATAGGTGACGTGATGTCAGATGTATTTTGTACATCATGTTTCCAACTGTCAATGGAAGGTAAATCCGAAGATATACCGCTATGGCGCGGCTGGATTGGGTGAGCACCATAGCTCGACGTCCCGACTCCTGTTGGAACCGATGGAGCGGAAAAGCTCGACAATTGTTACAGTTATATCAAGACAGCCCGCCCCAGACTGCGCGGAAGGCATTTGACTTCAGGTGCGGTAGCATGCGTCGCCACAACCACCCAGATTTCTATGCGAAAACCCTGGTCCTGAGAAGGGGGTAATATGGATCCAGGGTAATCTATCCCGCAGGAGATGTGAGGTCCCGCTAAAATACAATTTGAAGGCATACCGGGTGGGCTATCTAACTAGTTCAGTAACTCAGGAGCAGCGTGGCGACTTGTACGACCCGCGGACGACGGAACGCCTGGAGATGAGCGATTTCAGAGTAGATTGGATGAGTCGTGTATAAGACGAAAAAGCCACCATACCACTACCCAAAAGCCTATTAATTGCACGGGCTAGTACGAATGGCTGTTTATCTGATCGCTGTCCCTGGGGCCCGTCAACCACCTCCCATGGAACGGTTTAGTAGAGAGAGGCGTAACCGCGTATGGAGCCCTCCCGAACCGCTGTGATGGGGCACGGGCAAAGGGAGACGGCACTGGACGCAGCACGACGGTAGCCTTTAAATTTAT
TGTGGAAGGGCATCTCGAAGTGTGTATCTGAGGCGCAATGATATTGGGATAAATCCCAATAAGGTCTCCTGCCGGCTTGAAAACCCAAGTAATCCCAGCAATATTTTAGGAGCAGGTCGTCCGGGGTGACTTATCGCTGGCGCCCAAGTCCCATTCTCCATCGACGCTCCGATAGACTAGCTCAGGAGCATAGATTGGGAGTTGGGCTGAGGTTTCTATGGACGGCTCGTGTCTGGACCTCCTTAATTCCAGCACAGAACAATCCACTGCGAGGGCTCCATAAACTACGCAGAGTTGGGAAATCCGGGAGCCATCCGTGGCGGCTAACTTGGTTGCTATCGACTATATCAAAGGAACTCCACCCGGCGTACAAACTTAGATGAGAGTAGCATATGCCTTATAAAGCTAATCAGGGAGGAACCTGGGTATATAAATCTGCGCGCCAACGACTATATTGTGTAATAGCGCCCACTAGGGTCGCTTTGAAGCGGTTGATGCAGGGGGACGGCTCAACTGAAGACTTGCTTACGCGGGTAGTGCAACCGTACTGTGCCCTGAGTGGAGAAGGCATGACGAAGTGTAATGGGCGACACTCTTCTCCGAAGAGGGAAAATCGATACAACAGTAATTTACGTATGCCGATACAAAGAAAAATACAGTGAAAGGTTTGATTACATGACGAGAGGGGCTGATTGGGGTAGGTATAGGTGACGTGATGTCAGATGTATTTTGTACATCATGTTTCCAACCGTTAATGGAAGGTAAATCCAAATATATACCGCTACTGCGCGGCTTGATTGGCTGAGCACCAGAGTACGACGTCCCGACGTCCATAGGAACCGAAGGATCGAGAAAACCCAACAGTTGTTACAGTTATATTAAGACAACCTTCCCCAAATAGCGGGGAAGAGATTTGTGTTCGAGCGAGGCAGCATGTGTTGCCGCGAGTAGCCGAGTTTTTACGCGAAATCACCGGTCAAGACCGGGGGGTCAGATGAATTCAAGGTAGTCTATCCTGCAGGAGACGTGGGGTCCCGCTAGAATACACTATGAAGGCATCCCGGGTGTGCTATCCAACTAACTCAGCAACTCAGGAGCAGCGTGGCGACTTGTACGACCCGCGGGCGACGGAATGCCTGGAGATGAGCGATTCCAGAAAAGTTTGGATGAGTCGTGTATAAGACGAAAAAGCCACTATACCATTACCCAAAAGTCTATTAATTGCACGGGCTAGTACGAATGGCTGTTTATCTGATCGCTGTCCCTGGGGCCCGTCAACCACCTCCCATGGAACGGTTTAGTAGAGAGAGGCGTAACCGCGTATGGAGCCCTCCCGAACCGCTGTGATGGGGCACGGGCAAAGGGAGACGGCACTGGACGCAGCACGACGGTAGCCTTTGAATTTAT
TGTGGAAAGGCATCTCGAAGTGTGTATCTGAGGCGCAATGATATTGGGATAAATCCCAATAAGGTCTCCTGCCGGCTTGAAAACCCAAGTAATCCCAGCAATATTTTAGGAGCAGGTCGTCCGGGGTGACTTATCGCTGGCGCCCAAGTCCCATTCTCCATCGACGCTCCGATAGACTAGCTCAGGAGCATAGATTGGGAGTTGGGCTGAGGTTTCTATGGACGGCTCGTGTCTGGACCTCCTTAATTCCAGCACAGAACAATCGACTGCGAGGGCTCCATAAACTACGCAGAGTTGGGAAATCCGGGAGCCATCCGTGGCGGCTAACTTGGTTGCTATCGACTATATCAAAGGAACTCCACCCGGCGTACAAACTTAGATGAGAGTAGCATATGCCTTATAAAGCTAATCAGGGAGGAACCTGGGTATATAAATCTGCGCGCCAACGACTATATTGTGTAATAGCGCCCACTAGGGTCGCTTTGAAGCGGTTGATGCAGGGGGACGGCTCAACTGAAGACTTGCTTACGCGGGTAGTGCAACCGTACTGTGCCCTGAGTGGAGAAGGCATGACGAAGTGTAATGGGCGACACTCTTCTCCGAAGAGGGAAAATCGATACAACAGTAATTTACGTATGCCGATACAAAGAAAAATACAGTGAAAGGTTTGATTACATGACGAGAGGGGCTGATTGGGGTAGGTATAGGTGACGTGATGTCAGATGTATTTTGTACATCATGTTTCCAACTGTTAATGGAAGGTAAATCCAAATATATACCGCTACTGCGCGGCTTGATTGGCTGAGCACCAGAGTACGACGTCCCGACGTCCATAGGAACCGAAGGATCGAGAAAACCCAACAGTTGTTACAGTTATATTAAGACAACCTTCCCCAATCTGCGCGGAAGGGAATTAACCTCGGGTGAGGCAGCACGCGTCGCCACAGCCAGCCAAGTTTCTACGCGAAATCCTTGGTCCTGAGAAGGGGGTAGTATGGATCCAGGGTAATCTATCGCGCAGGAGACGTGAGGTCCCGCTAAAATACAATTTGAAGGCATCCCGGGTAGGCTATCTAGCTAGCTCAATAACTCAGGAGCAGCGTAGTGACTTGTACGACCCGCGGACGACGGAACGTCTGTAGATGAGCGATTCCAGAGTGGATTGGATGAGTCGTGTATAAGACGAGAAAGCCACTATACCATTACCCAAAAGCCTATTAATCGCACGGGCTAGTACGAGTGGATGTTTAGCTGATCGCTGGCGCTAGGAACCGTAAACCACCTCCCATGGAACGGTTTAGTAAGGAGAGGCATAACCGCGTATGGAGCCCTCCCGAGCAGCTGTCATGAGACACGAGCAGGGAGCGACAGCATTAAACGGGACCCGGCGATAGCTTTTAAATTAAT
TGTGGCGGGGCATTGCGAGGTGTGTATCTGGGGTGCAATGATCTTGGGATAAGTCCCAATGAGGTCTCCTACCGGCTTGAAAACCCAAATAACCCCAGCGATATTTTAGGAGCATGCCGTCAGGGGAAGTTGGTTGCAAACGCCCAAAGCCAAGCCTCTATCGGCGCTCCGATAAATTGACTCAGGGGCAGAAAATGGGAATTACGCTGAGGGTCCGATGAGCAGCTCTTGCCTGGACCTCCTAAGGTTCTGATCAGCCCAATCCACTGCAGGGGCTCCGTAAGCCACGCGGACCGGACAAATCAGGTAGCCTCCCAGGACGGCTCATTTGGTCGTTATCGCCTTCATCAACGGGGATCCTTCCGGTACACAGGCCCGGATGAGAGAAGTATATGCCTTATAAAGCTCATCAAGGAGGAACTCGGGTATATAAATCTGCCCACCAACGACTATATTGCGTAATAGCGCCCACCAGGGTCGCTTTGAAGTGGCAGATGCAGGGGGAAGGCTCAATTGAAGACTAGCTTACACGGGTAGTGAAACCGTACTGTGCCCTAAATTAAGAAGGCATGACAATATGCAATAATCAGCAATTTTATCCGAAGAGGCAGAACCAATATTGGAAAAAATTACGTATGCCAATGCCAAGCATAGTACCATAGAAGGCTCGGCTACATGACAAGAGAGGCTAACCAGGGCGGGTATAGGATACATGTCGTCAAATGTATTTTGTCCATCATGTTTCCAACTATTAATGGAAAGTAAATCCGGAGATATACCTCTACTGCGCGGCTTGATTGGCTGAGCACTATAGCACGATGTTCCGACTCCCGTAGGAATCGATGAAGCGGGAAAGCCGAGCAATTATTACGGTTATATTAGGACAACCTTCCCCAAACTGCACGGAAGGGATTTGACTTCGGGTGAGGCAGCATGCGTCGCCACAACCAGCCAAGTTTCTACGCGAAGTACCTGGCTCTGGGAAGGGGGTAATATGGATCCAGGCTAATTTATCCCGAAGGAGGCTTGAGGTCCCGCTGAAATACGATTTGAAGACGTCCCGGGTGGTCTATCTGATCAGCTCAGTAATTCAGGAGGGGCATGGCGATTCATAAGACCCGCGGACAATGGACCACTTGGAGGCGAACGATTCCAGAAAAGTATGAATGCGACGTGTATGAAACGAAATAGTCACTATACCATTACCCAGAGGCATACTAACTACACGGGCTAGTACGAGTGGCTGTTTATCTGATCGCTGTCCCTGAGGCCCGTCAAATGCCTCCCATACAACGGGTTAGCAGAGAGAGGCGTAGCTGCTTACGGGGCCTTCCCAAACCGCTGTGATGGGGCACGGGCAAAGGGAGACGGCACTGGACGCAGCCCGGCGATAGCTTTTAAATTAAT
TGTGGAAAGGCATCTCGAAGTGTGTATCTGAGGCGCAATGATATTGGGATAAGTCCCAATAAGGTCTCCTGCCGGCTTGAAAACCCAAGTAATCCCAGCAATATTTTAGGAGCAGGTCGTCCGGGGTGACTTATCGCTGGCGCCCAAGTCCCATTCTCCATCGACGCTCCGATAGACTAGCTCAGGAGCATAGATTGGGAGTTGGGCTGAGGTTTCTATGGACGGCTCGTGTCTGGACCTCCTTAATTCCAGCACAGAACAATCCACTGCGAGGGCTCCATAAACTACGCAGAGTTGGGAAATCCGGGAGCTATCCGTGGCGGCTAGCTTGGTTGCTATCGACTATATCAAAGGAACTCCACCCGGCGTACAAACTTAGATGAGAGTAGCATATGCCTTATAAAGCTAATCAGGGAGGAACCTGGGTATATAAATCTGCGCGCCAACGACTATATTGTGTAATAGCGCCCACTAGGGTCGCCTTGAAGCGGTTGATGCAGGGGGACGGCTCAACTAAGGACGAGCTTTCGGGAGTAGTGAAACTGTGCTGTACCCTGAATGAAGAAGGTATGACAATATGCGATAATTAACACTTTTATCCGGGGAGGCAAAGTTATTACTAGAGAAATTTACATATGCCGAAACAGAGAATAATACCGTAGAAGGTCTGATCACATGACGAGAGAGTCTGATTAGGGCGGGTATAGAATACGTGACATCGAATGTAATTTGTACAATATGCTACCAATTGTCAATAGAGGGTGAATCTGAGGACATACAGTTACTGCGCGGCTGGATCGGCTAAGCGCCATAGCACGACAACCCGACTCCCGTAGTAACCAATGGTGCAGGATAGCTCGACAAGTGCTACAGCTGAATTAAGACAACCTTCCCCAATCTGCGCGGAAGGGAATTAACCTCGGGTGAGGCAGCACGCGTCGCCACAGCCAGCCAAGTTTCTACGCGAAATCCTTGGTCCTGAGAAGGGGGTAGTATGGATCCAGGGTAATCTATCGCGCAGGAGACGTGAGGTCGCGCTAAAATACAATTTGAAGGCATCCCGGGTAGGCTATCTAGCTAGCTCAATAACTCAGGAGCAGCGTAGTGACTTGTACGACCCGCGGACGACGGAACGTCTGTAGATGAGCGATTCCAGAGTGGATTGGATGAGTCGTGTATAAGACGAGAAAGCCACTATACCATTACCCAAAAGCCTATTAATCGCACGGGCTAGTACGAGTGGATGTTTAGCTGATCGCTGGCGCTAGGAACCGTAAACCACCTCCCATGGAACGGTTTAGTAAGGAGAGGCATAACCGCGTATGGAGCCCTCCCGAGCAGCTGTCATGAGACACGAGCAGGGAGCGACAGCATTAAACGGGACCCGGCGATAGCTTTTAAATTAAT
TGTGGCGAGGCATTGCGAAGTTAGCATTTGGGGCGCAATGGTCTTAGGAATAGTTCCAATGGGGTCCCCCACCGGATCGAATTCCCAAATAATTCTGGCAACATTTTGAAAGCATGCCGTTAGGAGAAGCTTATCGTAGGCACCCGGATGCAAGTCTACATCTGTTCTCTGATAAGCTAGCTCCAGGGGAGAGATTGAAAATCACGGTGAGCGATTTATGGGCACCTCTTGCCATGGTCTCCTACGTTCCAGCTCAGAACAATCGACTGCAAGGGCCTCGTAGGCTACGCAGTCCTGACGAATTAGGGAGCCATCCGGGGTGGCTCATTTGGTTGTTATCGACCATATCAACGGAAATCTACCCGACATACAAACTTAGATGAAAGTGGCACACGCGGCATAAAGCCAACCAGGCATTCGCCTGGATATACAAACCTACCCACAGACGGCTACGTTGCGTGATAGCTTCCACCAGGGTGGTTTTGGAGCGGTAGCTCCTAGGAGGCACCTCAACTGGGGACGAGCTTTGGCGAGTAGTGAAACTGCGCTGAGCCCTGAATGAAGAAGGCATGGCAATACGCAGTGGGCAACACTCTTATCCAAATAGAGAAAATCAATACTAGAGTAATTCACGTATGTCGATACAAAGAAAAAGACAGTGGGAGGTTTGATTACATAACGAGAGGAGCTGATTGGGGTGGGTATAGGTGACGTGATGTCAAAGATATGTTGTACATCATGTTTCCAACTGTTAATGGAAGGTAAATCCGAAGATATACCGCTACTGCGCGGCTTGATTGACTGAGCACCAGAGCACGACGTCCCGACTCCCATAGGAGCCGAAGGAGCGAGAAAGCCCAACAGTTGTTATAGTTATATTAAGACAACGTTCCCCAAACTATGCGGAAGGGATTTGACTTCGGGTTAGGCAGCGTGCGTCGCCACAACCAGCCAAGTTTCTACGCAGAATCCCTGGTCCTTAGAAGGGAGTCATATGAATTCAAGGTAATCTATCGCGCAGGAGACGTGAGGTCCCGCTAAAATACAATTTGAAGGCATCCCGGGTAGGCTATCTAGCTAGCTCAATAACTCAGGAGCAGCGTAGTGACTTGTACGACCCGCGGACGACGGAACGTCTGTAGATGAGCGATTCCAGAGTAGATTGGATGAGTCGTGTATAAGACGAGAAAGCCACTATACCATTACCCAAAAGCCTATTAATCACACGGGCTAGCACGAGTGGCTGTTTATCTGATCGCTGTCCCTGAGGCCCGTCAGATGCCTCCCATACAGCGGGTTAGCAGAGAGAGGCGTAGCTGCTTACGGGGCCTTCCCAAACCGCTGTGGTGGGGCACGGGCAAAGAGCGACGATACTAGACGCAGCACGACCGTAACTTTCGAACCTGT
TGTGGCAGGGCCGTTCGAAGTGTGTATCGGGGTCGCAATGATCTTGGGAATAGTTCCATTGGGGTCTCTCAACGACTTGAAATTCAGAATGATTCCAGCAGTACTGAAGAGGCGTGCCGTCAGGGGAAGTTGGTTGCAAACGCCCAAAGCCAAGCCTCCATCGGCGCTCCGATAAATTAACTCAGGGGCAGAGATTGGGAATTGCGCGGAGGGTTCTGTGGGCGGCACTTGCCTGGACCTCCTAAGTTCCAGCACAGAACAATCGAGAGCAAGGGCTCCGTAAACTACGCAGACCTGAGAAATCCAGGGCCCATCCGGGGCGACTCATTCGTTTATTATCGACCATATCAACGGAAATCTACCCGGCATACAAACTTAGATGAAAGTGGCACACGCGGCATAAAGCCAATCAGGGATTCGCCTGGATATATAAACCTGCCCACAAACGACTACGTTGCGTGAAAGCGTCCACCAGGGTCGTTTTGAAGCGATAGCTCCTGGGGGACACCTCAACCGAGGACGAGCTTTCGCGGGTAGTGAAACTGTGCTGTGCCCTAAATTAAGAAGGCATGACAATATGCAATAATCAGCAATTTTATCCGAAGAGGCAGAACCAATATTAGAAAAAATTACGTATGCCAATGCCAAGCAAAGTACCATAGAAGGCTTGGCTACATGACGAGAGAGGCTGACCAGGGCGGGTATAGGATACATGTCGTCAAATGTATTTTGTCCATCATGTTTCCAACTGTCAATGGAAGGTAAATCCGAAGATATACCGCTACTGCGTGGCTTGATTGGCTGAGCACCAGAGCACGACGTCCCGACTCCCATAGGAACCGCAGGATCGAGAAAGCCCAACAGTTGTTACAGTTATATTAAGACGACCTTCCCCAAACAGCGGGGAAGAGATTTGTGTTCGAGCGAGGCAGCATGTGTTGCCGCGAGTAGCCGAGTTTTTACGCGAAATCACCGGTCAAGACCGGGGGGTCAGATGAATTCAAGGTAGTCTATCCTGCAGGAGACGTGAGGTCCCGCTAGAACACACTTTGAAGGCATCCCGGGTGTGCTATCCAACTAACTCAGTAACTCAGGAGCAGCGTGGCGGCTTGTACGGCCCGCGGGCGACGGAATGCCTAGAGATGAGCGATTCCTGAGTATATTGGCTAAGTGGAGTAAAAGACGAAAAGACCACTATATCATTACCCAAAAGCCTATTAATTGCACGGGCTAGTGCGAATGGCTGTTTATCTGATCGCTGTCGCTGGGGACCGCCGACCGCCTCTCGGAGAAGAGGTTGGTGGAAAGAGGCGTAGCCGCTTATGAGGGCCTCCCGAACCGTTGAGATAGAGCGCGGGCAAAAAGCTACGGCACTAGACACAGCCCGACCGCAGCTTTTGAATCTAT
TGTGGAAGGGCATCTCGAAGTGTGTATCTGAGGCGCAATGATATTGGGATAAATCCCAATAAGGTCTCCTGCCGGCTTGAAAACCCAAGTAATCCCAGCAATATTTTAGGAGCAGGTCGTCCGGGGTGACTTATCGCTGGCGCCCAAGTCCCATTCTCCATCGACGCTCCGATAGACTAGCTCAGGAGCATAGATTGGGAGTTGGGCTGAGGTTTCTATGGACGGCTCGTGTCTGGACCTCCTTAATTCCAGCACAGAACAATCCACTGCGAGGGCTCCATAAACTACGCAGAGTTGGGAAATCCGGGAGCCATCCGTGGCGGCTAACTTGGTTGCTATCGACTATATCAAAGGAACTCCACCCGGCGTACAAACTTAGATGAGAGTAGCATATGCCTTATAAAGCTAATCAGGGAGGAACCTGGGTATATAAATCTGCGCGCCAACGACTATATTGTGTAATAGCGCCCACTAGGGTCGCTTTGAAGCGGTTGATGCAGGGGGACGGCTCAACTGAAGACTTGCTTACGCGGGTAGTGCAACCGTACTGAGCCCTGAGTGGAGAAGGCATGACGAAGTGTAATGGGCGACACGCTTCTCCGAAGAGGGAAAATCGATACAACAGTAATTTACGTATGCTGATACAAAGAAAAATACAGTGGAAGGTTTGATTACATGACGAGAGGGGCTGATTGGGGTAGGTATAGGTGACGTGATGTCAGATGTATTTTGTACATCATGTTTCCAACTGTTAATGGAAGGTAAATCCAAATATATACCGCTACTGCGCGGCTTGATTGGCTGAGCACCAGAGTACGACGTCCCGACGTCCATAGGAACCGAAGGATGGAGAAAACCCAACAGTTGTTACAGTTATATTAAGACAACCTTCCCCAAATAGCGGGGAAGAGATTTGTGTTCGAGCGAGGCAGCATGTGTTGCCGCGAGTAGCCGAGTTTTTACGCGAAATCACCGGTCAAGACCGGGGGGTCAGATGAATTCAAGGTAGTCTATCCTGCAGGAGACGTGGGGTCCCGCTAGAATACACTATGAAGGCATCCCGGGTGTGCTATCCAACTAACTCAGCAACTCAGGAGCAGCGTGGCGACTTGTACGACCCGCGGGCGACGGAATGCCTGGAGATGAGCGATTCCAGAAAAGTTTGGATGAGTCGTGTATAAGACGAAAAAGCCACTATACCATTACCCAAAAGTCTATTAATCACACGGGCTAGCACGAGTGGCTGTTTATCTGATCGCTGTCCCTGAGGCCCGTCAGATGCCTCCCATACAGCGGGTTAGCAGAGAGAGGCGTAGCTGCTTACGGGGCCTTCCCAAACCGCTGTGGTGGGGCACGGGCAAAGAGCGACGATACTAGACGCAGCACGGCGATAGCTTTTAAATTAAT
TGCGGAAAACCATCTCGAAGTGTGTATCTGAGGCGCAATGATATTGGGATAAATCCCAATAAGGTCTCCTGCCGGCTTGAAAACCCAAGTAATCCCAGCAATATTTTAGGAGCAGGTCGTCCGGGGTGACTTATCGCTGGCGCCCAAGTCCCATTCTCCATCGACGCTCCGATAGACTAGCTCAGGAGCATAGATTGGGAGTTGGGCTGAGGTTTCTATGGACGGCTCGTGTCTGGACCTCCTTAATTCCAGCACAGAACAATCCACTGCGAGGGCTCCATAAACTACGCAGAGTTGGGAAATCCGGGAGCCATCCGTGGCGGCTAACTTGGTTGCTATCGACTATATCAAAGGAACTCCACCCGGCGTACAAACTTAGATGAGAGTAGCATATGCCTTATAAAGCTAATCAGGGAGGAACCTGGGTATATAAATCTGCGCGCCAACGACTATATTGTGTAATAGCGCCCACTAGGGTCGCTTTGAAGCGGTTGATGCAGGGGGACGGCTCAACTGAAGACTTGCTTACGCGGGTAGTGCAACCGTACTGTGCCCTGAGTGGAGAAGGCATGACGAAGTGTAATGGGCGACACGCTTCTCCGAAGAGGGAAAATCGATACAACAGTAATTTACGTATGCTGATACAAAGAAAAATACAGTGGAAGGTTTGATTACATGACGAGAGGGGCTGATTGGGGTAGGTATAGGTGACGTGATGTCAGATGTATTTTGTACATCATGTTTCCAACTGTTAATGGAAGGTAAATCCAAATATATACCGCTACTGCGCGGCTTGATTGGCTGAGCACCAGAGTACGACGTCCCGACGTCCATAGGAACCGAAGGATGGAGAAAACCCAACAGTTGTTACAGTTATATTAAGACAACCTTCCCCAAATAGCGGGGAAGAGATTTGTGTTCGAGCGAGGCAGCATGTGTTGCCGCGAGTAGCCGAGTTTTTACGCGAAATCACCGGTCAAGACCGGGGGGTCAGATGAATTCAAGGTAGTCTATCCTGCAGGAGACGTGGGGTCCCGCTAGAATACACTATGAAGGCATCCCGGGTGTGCTATCCAACTAACTCAGCAACTCAGGAGCAGCGTGGCGACTTGTACGACCCGCGGGCGACGGAATGCCTGGAGATGAGCGATTCCAGAAAAGTTTGGATGAGTCGTGTATAAGACGAAAAAGCCACTATACCATTACCCAAAAGTCTATTAATCACACGGGCTAGTACGAGTGGCTGTTTATCTGATCTCTGTCCCGGAGGCCCGTCAACCGCCTCCCATACAACGGGTTAGCAGAGAGAGGCGTAGCTGCTTATGGGGCCCTCCCGAACCGCTGTGGTGGGGCACGGGCAAAGAGCGACGGTACTAGACGCAGCACGACGGTAGATCTTGAATTTAT
TGTGGAAAGGCATCTCGAAGTGTGTATCTGAGGCGCAATGATATTGGGATAAGTCCCAATAAGGTCTCCTGCCGGCTTGAAAACCCAAGTAATCCCAGCAATATTTTAGGAGCAGGTCGTCCGGGGTGACTTATCGCTGGCGCCCAAGTCCCATTCTCCATCGACGCTCCGATAGACTAGCTCAGGAGCATAGATTGGGAGTTGGGCTGAGGTTTCTATGGACGGCTCGTGTCTGGACCTCCTTAATTCCAGCACAGAACAATCGACTGCAAGGGCTCCGTAAGCCACGCGGACCGGACAAATCAGGTAGCCTCCCAGGACGGCTCATTTGGTCGTTAACGCCTTCATCAACGGGGATCCTCCCGGTACACAGGCCCGGATGAGAGTAGCATATGCCTTATAAAGCTAATCAGGGAGGAACCTGGGTATATAAATCTGCCCACCAACGACTATATTGCGTAATAGCGCCCACCAGGGTCGCTTTGAAGCGGTAGATGCTGGGGGACACCTCAACCGAGGACGAGCTTTCGCGAATTGTGAGACTGTGCTGTGCCCTGAGTGGAGAAGGCATGACGAAGTGTAATGGGCGACACTCTTCTCCGAAGAGGGAAAATCGATACAACAGTAATTTACGTATGCCGATACAAAGAAAAATACAGTGGAAGGTTTGATTACATGACGAGAGGGGCTGATTGGGGTGGGTATAGGTGACGTGATGTCAGATGTATTTTGTACATCATGTTTCCAACCGTCAATGGAAGGTAAATCCGAAGATATACCGCTATGGCGTGGCTGGATTGGGTGAGCACCATAGCTCGACGTCCCGACTCCTGTTGGAACCGATGGAGCGGAAAAGCTCGACAATTGTTACAGTTATATCAAGACAGCCCGCCCCAGACTGCGCGGAAGGCATTTGACTTCAGGTGCGGTAGCATGCGTCGCCACAACCACCCAGATTTCTATGCGAAAACCCTGGTCCTGAGAAGGGGGTAATATGGATCCAGGGTAATCTATCCCGCAGGAGACGTGAGGTCCCGCTAAAATACAATTTGAAGGCATACCGGGTGGGCTATCTAACTAGTTCAGTAACTCAGGAGCAGCGTGGCGACTTGTACGACCCGCGGACGACGGAACGCCTGGAGATTAGCGATTTCAGAGTAGATTGGATGCGACGTCCATGAAACGAAGTAGTCGCTAACCCATTGCCCAGAGGCATACTAATCGCACGGGGTAGTACGAGTGGATGTTTAGCTGATCGCTGGCGCTAGGAACCGTAAACCACCTCCCATGGAACGGTTTAGTAAGGAGAGGCATAACCGCGTATGGAGCCCTCCCGAGCAGCTGTCATGAGACACGAGCAGGGAGCGACAGCACTAAACGGGACCCGGCGATAGCTTTTAAATTAAT
TATGGCAAGGCAGTTCGAAGTGTGTATCTGGGGCGCAATCATCTTGGGATAAGTCCCAATGAGGTCTCCTACCGGCTTGAAAACCCAAATAATCCCAGCAATATTTTAGGAGCAGGCCGTCCGGGGTGGCTTATCGCTGGTGACCAAGTCCCAGTCTCCGTCGGCGCTCCGACAGACCAGCCCAGGGGCAGAGATTGGGAATTGCGCGGAGGGTTCTGTGGGCGGCACTTGCCTGGACCTCCTAAGTTCCAGCACAGAACAATCGACTGCAAGGGCCTCGTAGGCTACGCAGTCCTGACGAATTAGGGAGCTATCTGGGGTGGCTCATTTGGTTGTTATCGACCATATCAACGGAAATCTACCCGACATACAAACTTAGATGAAAGTGGCACACGCGGCATAAAGCCAACCAGGCATTCGCCTGGATATACAAACCTACCCACAAACGGCCACGTTGCGTGATAGCTTCCACCAGGGTGGTTTTAGAGCGGTAGCTCCTAGGAGGCACCTCAACTGGGGACGAGCTTTGGCGAGTAGTGAAACTGCGCTGTGCCCTGAATGAAGAGGGCATGGCAATACGCAGTGGGCAACACTCTTATCCAAATAGAGAAAATCAATACTAGAGTAATTCACGTATGCCGATACAAAGAAAAAGACAGTGGAAGGTTTGATTACATAACGAGAGGAGCTGATTGGGGTGGGTATAGGTGACGTGATGTCAAAGATATGTTGTACATCATGTTTCCAACTGTTAATGGAAGGTAAATCCGAAGATATACCGCTACTGCGCGGCTTGATTGGCTGAGCACCAGAGCACGACGTCCCGACTCCCATAGGAACCGAAGGAGCGAGAAAGCCCAACAGTTGTTATAGTTATATTAAGACAGCCTTCCCTAAACTGCGCGGATGGGATTCGACTTCGGGTGAGACAGCATGCGTCGCCACAACCAGCCAAGTTTCTACGCGAAGTACCTGGCCCTGGGAAGGGGGCAATATGGATCCAGGGTAATCTATCCCGCAGTAGACGTGAGGTCCCGCTAAAATACAATTTGAAGGCATCCCGGGTGGGCTATGTAACTAGCTCAGTAACTGAGGACCAGCGGGGCGACTTGTACGACCCGCGGACGACGGAACGCCTGGGGATGAGCGATTCCAGAGTAGATTGGATGAGTGGAGTAAAAGACCAAAAGGCCACTATATGATTACCTAAAAGCCTATCAATCGCACGGGCTAGTACGAGTGGATGTTTAGCTGATCGCTGGCGCTAGGAACCGTAAACCACCTCCCATGGAACGGTTTAGTAAGGAGAGGCATAACCGCGTATGGAGCCCTCCCGAGCAGCTGTCATGAGACACGAGCAGGGAGCGACAGCACTAAACGGGACCCGGCGATAGCTTTTAAATTAAT
TGTGGAAGGGCATCTCGAAGTGTGTATCTGAGGCGCAATGATATTGGGATAAAGCCCAATAAGGTCTCCTGCCGGCTTGAAAACCCAAGTAATCCCAGCAATATTTTAGGAGCAGGTCGTCCGGGGTGACTTATCGCTGGCGCCCAAGTCCCATTCTCCATCGACGCTCTGATAGACTAGCTCAGGAGCATAGATTGGGAGTTGGGCTGAGGTTTCTATGGACGGCTCGTGTCTGGACCTCCTTAATTCCAGCACAGAACAATCCACTGCGAGGGCTCCACAAACTACGCAGAGTTGGGAAATCCGGGAGCCATCCGTGGCGGCTAACTTGGTTGCTATCGACTATATCAAAGGAACTCCACCCGGCGTACAAACTTAGATGAGAGTAGCATATGCCTTATAAAGCTAATCAGGGAGGAACCTGGGTATATAAATCTGCGCGCCAACGACTATATTGTGTAATAGCGCCCACTAGAGTCGCTTTGAAGCGGTTGATGCAGGGGGACGGCTCAACTGAAGACTTGCTTACGCGGGTAGTGCAACCGTACTGAGCCCTGAGTGGAGAAGGCATGACGAAGTGTAATGGGCGACACTCTTCTCCGAAGAGGGAAAATCGATACAACAGTAATTTACGTATGCCGATACAAAGAAAAATACAGTGAAAGGTTTGATTACATGACGAGAGGGGCTGATTGGGGTAGGTATAGGTGACGTGATGTCAGATGTATTTTGTACATCATGTTTCCAACTGTTAATGGAAGGTAAATCCAAATATATACCGCTACTGCGCGGCTTGATTGGCTGAGCACCAGAGTACGACGTCCCGACGTCCATAGGAACTGAAGGATCGAGAAAACCCAACAGTTGTTACAGTTATATTAAGACAACCTTCCCCAAATAGCGGGGAAGAGATTTGTGTTCGAGCGAGGCAGCATGTGTTGCCGCGAGTAGCCGAGTTTTTACGCGAAATCACCGGTCAAGACCGGGGGGTCAGATGAATTCAAGGTAGTCTATCCTGCAGGAGACGTGGGGTCCCGCTAGAATACACTATGAAGGCATCCCGGGTGTGCTATCCAACTAACTCAGCAACTCAGGAGCAGCGTGGCGACTTGTACGACCCACGGGCGACGGAATGCCTGGAGATGAGCGATTCCAGAAAAGTTTGGATGAGTCGTGTATAAGACGAAAAAGCCACTATACCATTACCCAAAAGTCTATTAATCACACGGGCTAGTACGAGTGGCTGTTTATCTGATCTCTGTCCCGGAGGCCCTTCAAATGCCTCCCATACAACGGGTTAGCAGAGAGAGGCGTAGCTGCTTATAGGGCCCTCCCGAACCGCTGTGATGGGGCACGGGCAAAGAGCGACGGTACTAGACGCAGCACGACGGTAGATCTTGAATTTAT
TGTGGAAGGGCATCTCGAAGTGTGTATCTGAGGCGCAATGATATTGGGATAAGTCCCAATAAGGTCTCCTGCCGGCTTGAAAACCCAAGTAATCCCAGCAATATTTTAGGAGCAGGTCGTCCGGGGTGACTTATCGCTGGCGCCCAAGTCCCGTTCTCCATCGACGCTCCGATAGACTAGCTCAGGAGCATAGATTGGGAGTTGGGCTGAGGTTTCTATGGACGGCTCGTGTCTGGACCTCCTTAATTCCAGCACAGAACAATCCACTGCGAGGGCTCCATAAACTACGCAGAGTTGGGAAATCCGGGAGCCATCCGTGGCGGCTAGCTTGGTTGCTATCGACTATATCAAAGGAACTCCACCCGGCGTACAAACTTAGATGAGAGTAGCATATGCCTTATAAAGCTAATCAGGGAGGAACCTGGGTATATAAATCTGCGCGCCAACGACTATATTGTGTAATAGCGCCCACTAGGGTCGCCTTGAAGCGGTTGATGCAGGGGGACGGCTCAACTAAGGACGAGCTTTCGGGAGTAGTGAAACTGTGCTGTACCCTGAATGAAGAAGGTATGACAATATGCGATAATTAACACTTTTATCCGGGGAGGCAAAGTTATTACTAGAGAAATTTACATATGCCGAAACAGAGAATAATACCGTAGAAGGTCTGATCACATGACGAGAGAGTCTGATTAGGGCGGGTATAGAATACGTGACATCGAATGTAATTTGTACAATATGCTACCAATTGTCAATAGAGGGTGAATCTGAGGACATACAGTTACTGCGCGGCTGGATCGGCTAAGCGCCATAGCACGACAACCCGACTCCCGTAGTAACCAATGGTGCAGGATAGCTCGACAAGTGCTACAGCTGAATTAAGACAACCTTCCCCAATCTGCGCGGAAGGGAATTAACCTCGGGTGAGGCAGCACGCGTCGCCACAGCCAGCCAAGTTTCTACGCGAAATCCTTGGTCCTGAGAAGGGGGTAGTATGGATCCAGGGTAATCTATCGCGCAGGAGACGTGAGGTCCCGCTAAAATACAATTTGAAGGCATCCCGGGTAGGCTATCTAGCTAGCTCAATAACTCAGGAGCAGCGTAGTGACTTGTACGACCCGCGGACGACGGAACGTCTGTAGATGAGCGATTCCAGAGTGGATTGGATGAGTCGTGTATAAGACGAGAAAGCCACTATACCATTACCCAAAAGCCTATTAATCGCACGGGCTAGTACGAGTGGATGTTTAGCTGATCGCTGGCGCTAGGAACCGTAAACCACCTCCCATGGAACGGTTTAGTAAGGAGAGGCATAACCGCGTATGGAGCCCTCCCGAGCAGCTGTCATGAGACACGAGCAGGGAGCGACAGCATTAAACGGGACCCGGCGATAGCTTTTAAATTAAT
TGTGGCAGGGCCGTTCGAAGTGTGTATCGGGGTCCCAATGATCCTGGGAATAGTTCCATTGGGGTCTCTCAATGACTTGAAATTCAGAACGATTCCAGCAGTACTGAAGAGGTGTGCCGTCAGGGGAAGTTGGTTGCAAACGCCCAAAGCCAAGCCTCCATCGGCGCTCCGATAAATTGACTCAGGGACAGAGATTCGGAATTGCGCGGAGGGTTCTGTGGGCGGCACTTGCCTGGACCGCCTAAGTTCCAGCACAGAACAATCGACTGCAAGGGCTCCGTAAGCCACGCGGACCGGACAAATCAGGTAGCCTCCCAGGACGGCTCATTTGGTCGTTAACGCCTTCATCAACGGGGATCCTCCCGGTACACAGGCCCGGATGAGAGTAGCATATGCCTTATAAAGCTAATCAGGGAGGAACCTGGGTATATAAATCTGCCCACCAACGACTATATTGCGTAATAGCGCCCACCAGGGTCGCTTTGAAGCGGTAGATGCTGGGGGACACCTCAACCGAGGACGAGCTTTCGCGAATTGTGAGACTGTGCTGTGCCCTGAGTGGAGAAGGCATGACGAAGTGTAATGGGCGACACTCTTCTCCGAAGAGGGAAAATCGATACAACAGTAATTTACGTATGCCGATACAAAGAAAAATACAGTGGAAGGTTTGATTACATGACGAGAGGGGCTGATTGGGGTGGGTATAGGTGACGTGATGTCAGATGTATTTTGTACATCATGTTTCCAACCGTCAATGGAAGGTAAATCCGAAGATATACCGCTATGGCGTGGCTGGATTGGGTGAGCACCATAGCTCGACGTCCCGACTCCTGTTGGAACCGATGGAGCGGAAAAGCTCGACAATTGTTACAGTTATATCAAGACAGCCCGCCCCAGACTGCGCGGAAGGCATTTGACTTCAGGTGCGGTAGCATGCGTCGCCACAACCACCCAGATTTCTATGCGAAAACCCTGGTCCTGAGAAGGGGGTAATATGGATCCAGGGTAATCTATCCCGCAGGAGATGTGAGGTCCCGCTAAAATACAATTTGAAGGCATACCGGGTGGGCTATCTAACTAGTTCAGTAACTCAGGAGCAGCGTGGCGACTTGTACGACCCGCGGACGACGGAACGCCTGGAGATGAGCGATTTCAGAGTAGATTGGATGAGTCGTGTATAAGACGAAAAAGCCACCATACCACTACCCAAAAGCCTATTAATTGCACGGGCTAGTACGAATGGCTGTTTATCTGATCGCTGTCCCTGGGGCCCGTCAACCACCTCCCATGGAACGGTTTAGTAGAGAGAGGCGTAACCGCGTATGGAGCCCTCCCGAACCGCTGTGATGGGGCACGGGCAAAGGGAGACGGCACTGGACGCAGCACGACGGTAGCCTTTAAATTTAT
TGCGGCGAGGGATTGCGGAGTGTGTATCTGGGGCGCGATGACCTTGGTAATCGTTCCGTTGGAGTCTCTCACCTACTTTAAATTCAAAATGGTTACAACAATATTGAAGAGGCAGGCCGTCCGGGGTGGCTTATCGCTGGTGCCCAAGTCCCAGTCTCCATCGGCGCTACGACAGACCAGCTCAGGGGCATTGATTGGGAATTGGGCTGAGGTTTCTATGGGCGGCTCTTGTCTGGACCTCCTTAGTTCCAGCACAGAACAATCGACTATAAGGGCCTCGTAGGCTACGCAGTCCTGACGAATTAGGGAGCTATCCGGGGTGGCTCATTTGGTTGTTATCGACCATATCAACGGAAATCTACCCGACATACAAACTTAGATGAAAGTGGCACACGCGGCATAAAGCCAACCAGGGATTCGCCTGGATATACAAACCTACCCACAAACGGCTACGTTGCGTGATAGCTTCCACCAGGGTGGTTTTGGAGCGGTAGCTCCTAGGAGGCACCTCAACTGGGGACGAGCTTTCGCGAGTAGTGAAACCGTACTGTGCCCTGAATGAAGAAGGCATGGCAATACGCAGTGGGCAACACTCTTATCCAAATAGAGAAAATCAATACTAGAGTAATTCACGTATGTCGATACAAAGAGAAAGACAGTGGAAGGTTTGATTACATAACGAGAGGAGCTGATTGGGGTGGGTATAGGTGACGTGATGTCAAAGATATGTTGTACATCATGTTTCCAACTGTTAATGGAAGGTAAATCCGAAGATATACCGCTACTGCGCGGCTTGATTGGCTGAGCACCAGAGCACGACGTCCCGACTCCCATAGGAACCGAAGGAGCGAGAAAGCCCAACAGTTGTTATAGTTATATTAAGACAACGTTCCCCAAACTATGCGGAAGGGATTTGACTTCGGGTTAGGCAGCGTGCGTCGCCACAACCAGCCAAGTTTCTACGCAAAATCCCTGGTCCTTAGAAGGGAGTCATATGAATTCAAGGCAATCTGTTCCGCAGGAGGCGCGAAGTTCCACCAAGATACGAGTTGGAGGTATCCCGCGTGGTCCGTCTGATTAGCCCGGTAACTCAGGAGCAGCGTGGCGACTTGTACGACCGGCGGACGACGGACCGCCTGGAGGCGAGCGAGTCCAGGGTAGATTGGATGAGTGGAGTATAAGACCAAAAGGCCACTATATGATTACCTAAAAGCCTATCAATCGCACGGGCTAGTACGAGTGGATGTTTAGCTGATCGCTGGCGCTAGGAACCGTAAACCACCTCCCATGGAACGGTTTAGTAAGGAGAGGCATAACCGCGTATGGAGCCCTCCCGAGCAGCTGTCATGAGACACGAGCAGGGAGCGACAGCACTAAACGGGACCCGGCGATAGCTTTTAAATTAAT
TGTGGCGAGGCATTGCGAAGTTAGTATCTGGGGCGCAATGGTCTTAGGAATAGTTCCAATGGGGTCTCCCACCGGATTGAATTCCCAAATAATTCTGGCAACATTTTGAAAGCATGCCGTTAGGAGAAGCTTATCGTAGGCACCCGGATGCAAGTCTACATCTGTTCTCTGATAAGCTAGCTCCAGGGCAGAGATTGGGAATTGCGCGGCGGGTTCTGTGGGCGGCACTTGCCTGGACCTCCTAAGTTCCAGCACAGAACAATCGACTGCAAGGGCTCCGTAAACTACGCAGACCTGAGAAATCCGGGAGCCATCCGGGGCGAATCATCTGTTTATCATCAACTATATCAACGGAAATCTACCCGGCATACAAACTTAGCTAAGATTGGCGCACGCGGCATAAAGCCAATCAGGGATTCGCCTGGGTATATAAACCTGCCCATAAACGACTACGTTCCGTGAAAGCGTCCACCAGGGTCGTTTTGGAGCGGTAGCTCCTAGGAGGCACCTCAACTGGGGACGAGCTTTGGCGAGTAGTGAAACTGCGCTGTGCCCTGAATGAAGAGGGCATGGCAATACGCAGTGGGCAACACTCTTATCCAAATAGGGAAAATCAATACTAGAGTAATTCACGTATGTCGATACAAAGAAAAAGACAGTGGAAGGTTTGATTACATAACGAGAGGAGCTGATTGGGGTGGGTATAGGTGACGTGATGTCAAAGATATGTTGTACATCATGTTTCCAACTGTTAATGGAAGGTAAATCCGAAGATATACCGCTACTGCGCGGCTTGATTGGCTGAGCACCAGAGCACGACGTCCCGACTCCCATAGGAACCGAAGGAGCGAGAAAGCCCAACAGTTGTTATAGTTATATTAAGACAGCCTTCCCTAAACTGCGCGGATGGGATTCGACTTCGGGTGAGACAGCATGCGTCGCCACAACCAGCCAAGTTTCTACGCGAAGTACCTGGCCCTGGGAAGGGGGCAATATGGATCCAGGGTAATTTATCCCACAGGAGACGTGAGGCCCCGCTAAAATACAATTTGAAGGCATCCCGGGTGGGCTATCTAACTAGCTCAGTAACTCAGGAGCAGCGTGGCGACTTGTACGACCCGCGGACGACGGAACGCCTGGAAATGAGGGATTCCAGAGTGGATTGGATGAGTCGTGTAAAAGACGAGAAAGCCACTATACCATTACCCAAAAGCCTATTAATCGCACGGGGTAGTACGAGTGGATGTTTAGCTGATCGCTGGCGCTAGGAACCGTAAACCACCTCCCATGGAACGGTTTAGTAAGGAGAGGCATAACCGCGTATGGAGCCCTCCCGAGCAGCTGTCATGAGACACGAGCAGGGAGCGACAGCACTAAACGGGACCCGGCGATAGCTTTTAAATTAAT
TGTGGCAGGGCCGTTCGAAGTGTGTATCGGGGTCGCAATGATCTTGGGAATAGTTCCATTGGGGTCTCTCAACGACTTGAAATTCAGAATGATTCCAGCAGTACTGAAGAGGCGTGCCGTCAGGGGAAGTTGGTTGCAAACGCCCAAAGCCAAGCCTCCATCGGCGCTCCGATAAATTAACTCAGGGGCAGAGATTGGGAATTGCGCGGAGGGTTCTGTGGGCGGCACTTGCCTGGACCTCCTAAGTTCCAGCACAGAACAATCGAGAGCAAGGGCTCCGTAAACTACGCAGACCTGAGAAATCCAGGGCCCATCCGGGGCGGCTCATTCGTTTATTATCGACCATATCAACGGAAATCTACCCGGCATACAAACTTAGATGAAAGTGGCACACGCGGCATAAAGCCAATCAGGGATTCGCCTGGATATATAAACCTGCCCACAAACGACTACGTTGCGTGAAAGCGTCCACCAGGGTCGTTTTGAAGCGATAGCTCCTGGGGGACACCTCAACCGAGGACGAGCTTTCGCGGGTAGTGAAACTGTGCTGAGCCCTAAATTAAGAAGGCATGACAATATGCAATAATCAGCAATTTTATCCGAAGAGGCAGAACCAATATTAGAAAAAATTACGTATGCCAATGCCAAGCAAAGTACCATAGAAGGCTTGGCTACATGACGAGAGAGGCTGACCAGGGCGGGTATAGGATACATGTCGTCAAATGTATTTTGTCCATCATGTTTCCAACTGTCAATGGAAGGTAAATCCGAAGATATACCGCTACTGCGTGGCTTGATTGGCTGAGCACCAGAGCACGACGTCCCGACTCCCATAGGAACCGCAGGATCGAGAAAGCCCAACAGTTGTTACAGTTATATTAAGACAACCTTCCCCAAACAGCGGGGAAGAGATTTGTGTTCGAGCGAGGCAGCATGTGTTGCCGCGAGTAGCCGAGTTTTTACGCGAAATCACCGGTCAAGACCGGGGGGTCAGATGAATTCAAGGTAGTCTATCCTGCAGGAGACGTGAGGTCCCGCTAGAACACACTTTGAAGGCATCCCGGGTGTGCTATCCAACTAACTCAGTAACTCAGGAGCAGCGTGGCGGCTTGTACGGCCCGCGGGCGACGGAATGCCTAGAGATGAGCGATTCCTGAGTATATTGGCTAAGTGGAGTAAAAGACGAAAAGACCACTATATGATTACCTAAAAGCCTATCAATCGCACGGGCTAGTACGAGTGGATGTTTAGCTGATCGCTGGCGCTAGGAACCGTAAACCACCTCCCATGGAACGGTTTAGTAAGGAGAGGCATAACCGCGTATGGAGCCCTCCCGAGCAGCTGTCATGAGACACGAGCAGGGAGCGACAGCATTAAACGGGACCCGGCGATAGCTTTTAAATTAAT
TGTGGAAAGGCATCTCGAAGTGTGTATCTGAGGCGCAATGATATTGGGATAAATCCCAATAAGGTCTCCTGCCGGCTTGAAAACCCAAGTAATCCCAGCAATATTTTAGGAGCAGGTCGTCCGGGGTGACTTATCGCTGGCGCCCAAGTCCCATTCTCCATCGACGCTCCGATAGACTAGCTCAGGAGCATAGATTGGGAGTTGGGCTGAGGTTTCTATGGACGGCTCGTGTCTGGACCTCCTTAATTCCAGCACAGAACAATCCACTGCGAGGGCTCCATAAACTACGCAGAGTTGGGAAATCCGGGAGCCATCCGTGGCGGCTAACTTGGTTGCTATCGACTATATCAAAGGAACTCCACCCGGCGTACAAACTTAGATGAGAGTAGCATATGCCTTATAAAGCTAATCAGGGAGGAACCTGGGTATATAAATCTGCGCGCCAACGACTATATTGTGTAATAGCGCCCACTAGGGTCGCTTTGAAGCGGTTGATGCAGGGGGACGGCTCAACTGAAGACTTGCTTACGCGGGTAGTGCAACCGTACTGTGCCCTGAGTGGAGAAGGCATGACGAAGTGTAATGGGCGACACGCTTCTCCGAAGAGGGAAAATCGATACAACAGTAATTTACGTATGCTGATACAAAGAAAAATACAGTGGAAGGTTTGATTACATGACGAGAGGGGCTGATTGGGGTAGGTATAGGTGACGTGATGTCAGATGTATTTTGTACATCATGTTTCCAACTGTTAATGGAAGGTAAATCCAAATATATACCGCTACTGCGCGGCTTGATTGGCTGAGCACCAGAGTACGACGTCCCGACGTCCATAGGAACCGAAGGATGGAGAAAACCCAACAGTTGTTACAGTTATATTAAGACAACCTTCCCCAAATAGCGGGGAAGAGATTTGTGTTCGAGCGAGGCAGCATGTGTTGCCGCGAGTAGCCGAGTTTTTACGCGAAATCACCGGTCAAGACCGGGGGGTCAGATGAATTCAAGGTAGTCTATCCTGCAGGAGACGTGGGGTCCCGCTAGAATACACTATGAAGGCATCCCGGGTGTGCTATCCAACTAACTCAGCAACTCAGGAGCAGCGTGGCGACTTGTACGACCCGCGGGCGACGGAATGCCTGGAGATGAGCGATTCCAGAAAAGTTTGGATGAGTCGTGTATAAGACGAAAAAGCCACTATACCATTACCCAAAAGTCTATTAATCACACGGGCTAGTACGAGTGGCTGTTTATCTGATCTCTGTCCCGGAGGCCCTTCAAATGCCTCCCATACAACGGGTTAGCAGAGAGAGGCGTAGCTGCTTATAGGGCCCTCCCGAACCGCTGTGATGGGGCACGGGCAAAGAGCGACGGTACTAGACGCAGCACGACGGTAGATCTTGAATTTAT
TGTGGCAGGGCCGTTCGAAGTGTGTATCGGGGTCGCAATGATCTTGGGAATAGTTCCATTGGGGTCTCTCAACGACTTGAAATTCAGAATGATTCCAGCAGTACTGAAGAGGCGTGCCGTCAGGGGAAGTTGGTTGCAAACGCCCAAAGCCAAGCCTCCATCGGCGCTCCGATAAATTAACTCAGGGGCAGAGATTGGGAATTGCGCGGAGGGTTCTGTGGGCGGCACTTGCCTGGACCTCCTAAGTTCCAGCACAGAACAATCGAGAGCAAGGGCTCCGTAAACTACGCAGACCTGAGAAATCCAGGGCCCATCCGGGGCGGCTCATTCGTTTATTATCGACCATATCAACGGAAATCTACCCGGCATACAAACTTAGATGAAAGTGGCACACGCGGCATAAAGCCAATCAGGGATTCGCCTGGATATATAAACCTGCCCACAAACGACTACGTTGCGTGAAAGCGTCCACCAGGGTCGTTTTGAAGCGATAGCTCCTGGGGGACACCTCAACCGAGGACGAGCTTTCGCGGGTAGTGAAACTGTGCTGAGCCCTAAATTAAGAAGGCATGACAATATGCAATAATCAGCAATTTTATCCGAAGAGGCAGAACCAATATTAGAAAAAATTACGTATGCCAATGCCAAGCAAAGTACCATAGAAGGCTTGGCTACATGACGAGAGAGGCTGACCAGGGCGGGTATAGGATACATGTCGTCAAATGTATTTTGTCCATCATGTTTCCAACTGTCAATGGAAGGTAAATCCGAAGATATACCGCTACTGCGTGGCTTGATTGGCTGAGCACCAGAGCACGACGTCCCGACTCCCATAGGAACCGCAGGATCGAGAAAGCCCAACAGTTGTTACAGTTATATTAAGACAACCTTCCCCAAACAGCGGGGAAGAGATTTGTGTTCGAGCGAGGCAGCATGTGTTGCCGCGAGTAGCCGAGTTTTTACGCGAAATCACCGGTCAAGACCGGGGGGTCAGATGAATTCAAGGTAGTCTATCCTGCAGGAGACGTGAGGTCCCGCTAGAACACACTTTGAAGGCATCCCGGGTGTGCTATCCAACTAACTCAGTAACTCAGGAGCAGCGTGGCGGCTTGTACGGCCCGCGGGCGACGGAATGCCTAGAGATGAGCGATTCCTGAGTATATTGGCTAAGTGGAGTAAAAGACGAAAAGACCACTATATGATTACCTAAAAGCCTATCAATCGCACGGGCTAGTACGAGTGGATGTTTAGCTGATCGCTGGCGCTAGGAACCGTAAACCACCTCCCATGGAACGGTTTAGTAAGGAGAGGCATAACCGCGTATGGAGCCCTCCCGAGCAGCTGTCATGAGACACGAGCAGGGAGCGACAGCATTAAACGGGACCCGGCGATAGCTTTTAAATTAAT
TGCGGCAAACCATTTCGAAGTGTGTACCTGAGGCGCAATGATCTTGGGGTAAGTCCTAATGAGGTCTCCTACCGGCTTGAAAACCCAAATAATCCCAGCAATATTTTAGGAGCAGACCGTCCAGGGTGGCTTATCGCTGGCGCCCAAGTCCCAGTCTCCATCGGCGCTCCGACAGACCAGCTCAGGGGCATAGATTGGGAATTGGCCTGAGGTTTCTATGGGCGGTTCTTGTCTGGACCTCCTTAGTTCCAGCACAGAACAATCCACTGCGAGGGCTCCATAAACTACGCAGAGTTGGGAAATCCGGGAGCCATCCGTGGCGGCTAACTTGGTTGCTATCGACTATATCAAAGGAACTCCACCCGGCGTACAAACTTAGATGAGAGTAGCATGTGCCTTATAAAGCTAATCAGGGAGGAACCTGGGTATATAAATCTGCGCGCCAACGACTATATTGTGTAATGGCGCCCACTAGGGTCGCTTTGAAGCGGTTGATGCAGGGGGACGGCTCAACTGAAGACTTGCTTACGCGGGTAGTGCAACCGTACTGTGCCCTGAGTGGAGAAGGCATGACGAAGTGTAATGGGCGACACTCTTCTCCGAAGAGGGAAAATCGATACAACAGTAATTTACGTATGCCGATACAAAGAAAAATACAGTGGAAGGTTTGATTACATGACGAGAGGGGCTGATTGGGGTGAGTATAGGTGACGTGATGTCAGATGTATTTTGTACATCATGTTTCAAGTTGTCAATAGGGAGTGGATCCGAAGATATACCGCTACTGCGCGGTTTGATTGGCTGAGCACCATAGCACGATGTCCCGACTCCCGTAGGAATCGATGGAGCGGGAAAGCCCAACAATCATTACGGTTATATTAAGACAACGTTCCCCAAACTATGCGGAAGGGATTTGACTTCGGGTTAGGCAGCGTGCGTCGCCACAACCAGCCAAGTTTCTACGCAAAATCACTGGTCCTTAGAAGGGAGTCATATGAATTCAAGGCAATCTGTTCCGCAGGAGGCGCGAAGTTCCACCAAGATACGAGTTGGAGGTATCCCGCGTGGTCCGTCTGATTAGCCCGGTAACTCAGGAGCAGCGTGGCGACTTGTACGACCGGCGGACGACGGACCGCCTGGAGGCGAGCGAGTCCAGGGTAGATTGGATGAGTGGAGTAAAAGACGAAAAGGCCACTATATGATTACCTAAAAGCCTACCAATCGCACGGGCTAGTACGAGCCGCTGTTTATCGGATCGCCATCGCTGGGGACCGTCAACCGACGCCCATAGAACGAGTAAGCAGAGAGGGGTGTAGGCGCTTGTGAGGGCCTCCCGAACCGTTGAGATAGGGCACGGGTAAAAAGCTACGGCACTAGACGCAGCCCGACCGTAACTTTCGTATCTAT
TGTGGCGGGGCATTGCGGAGTGTGTATCTGGGGCGCGATGACCTTGGTAATCGTTCCGTTGGAGTCTCTCACCTACTTTAAATTCAAAATGGTTACAACAATATTGAAGAGGCAGGCCGTCCGGGGTGGCTTATCGCTGGTGCCCAAGTCCCAGTCTCCATCGGCGCTACGACAGACCAGCTCAGGGGCATTGATTGGGAATTGGGCTGAGGTTTCTATGGGCGGCTCTTGTCTGGACCTCCTTAGTTCCAGCACAGAACAATCGACTATAAGGGCCTCGTAGGCTACGCAGTCCTGACGAATTAGGGAGCTATCCGGGGTGGCTCATTTGGTTGTTATCGACCATATCAACGGAAATCTACCCGACATACAAACTTAGATGAAAGTGGCACACGCGGCATAAAGCCAACCAGGGATTCGCCTGGATATACAAACCTACCCACAAACGGCTACGTTGCGTGATAGCTTCCACCAGGGTGGTTTTGGAGCGGTAGCTCCTAGGAGGCACCTCAACTGGGGACGAGCTTTCGCGAGTAGTGAAACCGTACTGTGCCCTGAATGAAGAAGGCATGGCAATACGCAGTGGGCAACACTCTTATCCAAATAGAGAAAATCAATACTAGAGTAATTCACGTATGTCGATACAAAGAGAAAGACAGTGGAAGGTTTGATTACATAACGAGAGGAGCTGATTGGGGTGGGTATAGGTGACGTGATGTCAAAGATATGTTGTACATCATGTTTCCAACTGTTAATGGAAGGTAAATCCGAAGATATACCGCTACTGCGCGGCTTGATTGGCTGAGCACCAGAGCACGACGTCCCGACTCCCATAGGAACCGAAGGAGCGAGAAAGCCCAACAGTTGTTATAGTTATATTAAGACAACGTTCCCCAAACTATGCGGAAGGGATTTGACTTCGGGTTAGGCAGCGTGCGTCGCCACAACCAGCCAAGTTTCTACGCAAAATCCCTGGTCCTTAGAAGGGAGTCATATGAATTCAAGGCAATCTGTTCCGCAGGAGGCGCGAAGTTCCACCAAGATACGAGTTGGAGGTATCCCGCGTGGTCCGTCTGATTAGCCCGGTAACTCAGGAGCAGCGTGGCGACTTGTACGACCGGCGGACGACGGACCGCCTGGAGGCGAGCGAGTCCAGGGTAGATTGGATGAGTGGAGTAAAAGACCAAAAGGCCACTATATGATTACCTAAAAGCCTATCAATCGCACGGGCTAGTACGAGTGGATGTTTAGCTGATCGCTGGCGCTAGGAACCGTAAACCACCTCCCATGGAACGGTTTAGTAAGGAGAGGCATAACCGCGTATGGAGCCCTCCCGAGCAGCTGTCATGAGACACGAGCAGGGAGCGACAGCACTAAACGGGACCCGACCGTAACTTTCGAACCTGT
TATGGCAGGGGATTTCGAAGTGTGTATCTGGGGCGCAATCATCTTGGGATAAGTCCCAATGAGCTCTCTCAACGGCTTGAAAACCCAAATAATCCCAGCAATATTTTAGGAGCAGGCCGTCCGGGGTGGCTTATCGCTGGTGCCCAAGTCCCAGTCTCCATCGGCGCTCCGACAGACCAGCTCAGGGGCATAGATTGGGAATTGGGCTGAGGTTTCTATGGGGGGCTCTTGTCTGGACCTCCTTAGTTCCAGCACAGAACAATCGACTGCAAGGGCTCCGTAAGCCACGCGGACCGGACAAATCAGGTAGCCTCCCAGGACGGCTCATTTGGTCGTTAACGCCTTCATCAACGGGGATCCTCCCGGTACACAGGCCCGGATGAGAGTAGCATACGCCTTATAAAGCTAATCAGGGAGGAACCTGGGTATATAAATCTGCCCACCAACGACTATATTGCGTAATAGCGCCCACCAGGGTCGCTTTGAAGCGGTAGATGCTGGGGGACACCTCAACCGAGGACGAGCTTTCGCGAATTGTGAGACTGTGCTGTGCCCTGAGTGGAGAAGGCATGACGAAGTGTAATGGGCGACACTCTTCTCCGAAGAGGGAAAATCGATACAACAGTAATTTACGTATGCCGATACAAAGAAAAATACAGTGGAAGGTTTGATTACATGACGAGAGGGGCTGATTGGGGTGGGTATAGGTGACGTGATGTCAGATGTATTTTGTACATCATGTTTCCAACCGTCAATGGAAGGTAAATCCGAAGATATACCGCTATGGCGTGGCTGGATTGGGTGAGCACCATAGCTCGACGTCCCGACTCCTGTTGGAACCGATGGAGCGGAAAAGCTCGACAATTGTTACAGTTATATCAAGACAGCCCGCCCCAGACTGCGCGGAAGGCATTTGACTTCAGGTGCGGTAGCATGCGTCGCCACAACCACCCAGATTTCTATGCGAAAACCCTGGTCCTGAGAAGGGGGTAATATGGATCCAGGGTAATCTATCCCGCAGGAGATGTGAGGTCCCGCTAAAATACAATTTGAAGGCATACCGGGTGGGCTATCTAACTAGTTCAGTAACTCAGGAGCAGCGTGGCGACTTGTACGACCCGCGGACGACGGAACGCCTGGAGATGAGCGATTTCAGAGTAGATTGGATGAGTCGTGTATAAGACGAAAAAGCCACCATACCACTACCCAAAAGCCTATTAATTGCACGGGCTAGTACGAATGGCTGTTTATCTGATCGCTGTCCCTGGGGCCCGTCAACCACCTCCCATGGAACGGTTTAGTAGAGAGAGGCGTAACCGCGTATGGAGCCCTCCCGAACCGCTGTGATGGGGCACGGGCAAAGGGAGACGGCACTGGACGCAGCACGACGGTAGCCTTTGAATTTAT
TGTGGCGGGGCATTGCGAAGTTAGCATTTTGGGCGCAGTGGTCTTAGGAATAGTTCCAATGGGGTCCCCCACCGGATTGAATTCCCAAATAATTCTGGCAACATTTTGAAAGCATGCCGTTAGGAGAAGCTTATCGTAGGCACCCGGATGCAAGTCTACATCTGTTCTCTGATAAGCTAGGTCCAGGGGAGAGATTGAAAATCACGGTGAGCGATTTATGGGCACCTCTTGCCATGGTCTCCTACGTTCCAGCTCAGAACAATCGACTGCAAGGGCTCCGTAAACTACGCAGACCTAAGAAATCCGGGAGCCATCCGGAGCGGATCATCTGTTTATCATCAATTATATTAACGGAAATCTACCCGGCATACAAATTTAGCTAAGATTGGCGCACGCGGCATGAAGCCAATCAGGGATTCGCCTGAGTATATAAACCTGCCCATAAACGACTACGTTCCGTGAAAGCGTCGATCAGGGTCGTTCTGATGCGATAACTCCTGGCGGACACCTCAACCGAGGACGAATTCTCGCGAGTTGTGAAACTGTGCCGTGCCCCGAATGAACAAAGCATGACAGTATGCAATAATCAATACTTTGATTCGGAGAGGCAAAATCAATACTACAGAAATCTGCGTATGCCGATACAAAAAATAATCGAGTAGAAGATCTGATTACATGGTGAGAGAGGGTGATTAGGGCGGGCACAGGATACGTGACGTCAAATATATTGCGCACGTCATGTTTCCAACTGTTAATGGAAGGTAAATCCAAATATATACCGCTACTGCGCGGCTTGATTGGCTGAGCACCAGAGTACGACGTCCCGACGTCCATAGGAACCGAAGGATCGAGAAAACCCAACAGTTGTTACAGTTATATTAAGACAACCTTCCCCAAATAGCGGGGAAGAGATTTGTGTTCGAGCGAGGCAGCATGTGTTGCCGCGAGTAGCCGAGTTTTTACGCGAAATCACCGGTCAAGACCGGGGGGTCAGATGAATTCAAGGTAGTCTATCCTGCAGGAGACGTGGGGTCCCGCTAGAATACACTATGAAGGCATCCCGGGTGTGCTATCCAACTAACTCAGCAACTCAGGAGCAGCGTGGCGACTTGTACGACCCGCGGGCGACGGAATGCCTGGAGATGAGCGATTCCAAAAAAGTTTGGATGAGTCGTGTATAAGACGAAAAAGCCACTATACCATCACCCAAAAGTCTATTAATCACACGGGCTAGTACGAGTGGCTGTTTATCTGATCTCTGTCCCGGAGGCCCTTCAAATGCCTCCCATACAACGGGTTAGCAGAGAGAGGCGTAGCTGCTTATAGGGCCCTCCCGAACCGCTGTGATGGGGCACGGGCAAAGAGCGACGGTACTAGACGCAGCACGACGGTAGATCTTGAATTTAT
TGTGGAAGGGCATCTCGAAGTGTGTATCTGAGGCGCAATGATATTGGGATAAATCCCAATAAGGTCTCCTGCCGGCTTGAAAACCCAAGTAATCCCAGCAATATTTTAGGAGCAGGTCGTCCGGGGTGACTTATCGCTGGCGCCCAAGTCCCATTCTCCATCGACGCTCTGATAGACTAGCTCAGGAGCATAGATTGGGAGTTGGGCTGAGGTTTCTATGGACGGCTCGTGTCTGGACCTCCTTAATTCCAGCACAGAACAATCCACTGCGAGGGCTCCATAAACTACGCAGAGTTGGGAAATCCGGGAGCCATCCGTGGCGGCTAACTTGGTTGCTATCGACTATATCAAAGGAACTCCACCCGGCGTACAAACTTAGATGAGAGTAGCATATGCCTTATAAAGCTAATCAGGGAGGAACCTGGGTATATAAATCTGCGCGCCAACGACTATATTGTGTAATAGCGCCCACTAGAGTCGCTTTGAAGCGGTTGATGCAGGGGGACGGCTCAACTGAAGACTTGCTTACGCGGGTAGTGCAACCGTACTGAGCCCTGAGTGGAGAAGGCATGACGAAGTGTAATGGGCGACACTCTTCTCCGAAGAGGGAAAATCGATACAACAGTAATTTACGTATGCCGATACAAAGAAAAATACAGTGAAAGGTTTGATTACATGACGAGAGGGGCTGATTGGGGTAGGTATAGGTGACGTGATGTCAGATGTATTTTGTACATCATGTTTCCAACTGTTAATGGAAGGTAAATCCAAATATATACCGCTACTGCGCGGCTTGATTGGCTGAGCACCAGAGTACGACGTCCCGACGTCCATAGGAACTGAAGGATCGAGAAAACCCAACAGTTGTTACAGTTATATTAAGACAACCTTCCCCAAATAGCGGGGAAGAGATTTGTGTTCGAGCGAGGCAGCATGTGTTGCCGCGAGTAGCCGAGTTTTTACGCGAAATCACCGGTCAAGACCGGGGGGTCAGATGAATTCAAGGTAGTCTATCCTGCAGGAGACGTGGGGTCCCGCTAGAATACACTATGAAGGCATCCCGGGTGTGCTATCCAACTAACTCAGCAACTCAGGAGCAGCGTGGCGACTTGTACGACCCGCGGGCGACGGAATGCCTGGAGATGAGCGATTCCAGAAAAGTTTGGATGAGTCGTGTATAAGACGAAAAAGCCACTATACCATTACCCAAAAGTCTATTAATCACACGGGCTAGTACGAGTGGCTGTTTATCTGATCTCTGTCCCGGAGGCCCTTCAAATGCCTCCCATACAACGGGTTAGCAGAGAGAGGCGTAGCTGCTTATGGGGCCCTCCCGAACCGCTGTGATGGGGCACGGGCAAAGAGCGACGGTACTAGACGCAGCACGACGGTAGATCTTGAATTTAT
TGTGGCGGGGCATTGCGAAGTTAGCATTTGGGGCGCAATGGTCTTAGGAATAGTTCCAATGGGGTCCCCCACCGGATTGAATTCCCAAATAATTCTGGCAACATTTTGAAAGCATGCCGTTAGGAGAAGCTTATCGTAGGCACCCGGATGCAAGTCTACATCTGTTCTCTGATAAGCTAGCTCCAGGGGAGAGATTGAAAATCACGGTGAGCGATTTATGGGCACCTCTTGCCATGGTCTCCTACGTTCCAGCTCAGCCCAATCCACTGCAGGGCCTCCGTAAGTCACGCGGACCGGACAAATCAGGTAGCCTCCCAGGACAGCTCATTTGGTCGTTATCGCCTTCATCAACGGGGACCCTCCCGGTACACAGGCCCGGATGAGAGTAGCATATGCCTTTTAAAGCTAGTCAGGGAGGAACCTGGGTATATGAATCTGCCCACCAACGACTATATTGTGTAATAGCGCCCACCAGGGTCGTTTTGAAGCGGTTGATGCAGGGGGACGGCTCAACTGAAGATTAGCTTACGCGGGTAGTGAAACCGTACTGTGCCCTGAGGGGAGAAGGCATGACGAAGTGTAATGGGCGACACTCTTCTCCGAAGAGGGAAAATCGATACAACAGTAATTTACGTGTGCCGATACAAAGAAAAATACAGGGGAAGGTTTGATTACATGACGAGAGGGGCTGATTGGGGTGGGTATAGGTGACGTGATGTCAGATGTATTTTGTACATCATGTTTCCAACCGTCAATGGAAGGTAAATCCGAAGATGTACCGCTACTGCTTGGCTTAATTGGCTGAGCACCAGGGCACGACGTCCCGACTCCCATAGGAACCGATGGAGCGAGAAAGCCCAACAATTATTACGGTTATACTAAGACAGCCCGCCCCAAACTGCGCGGAAGGGATTTGACTTCGGGTGCGGTGGCATGCGTCGTCACAACCACCCAAGTTTCTGCGCGAAATCCCTGATCCTGAGAAAGGGGTAATATGGACCCAGGGTAACCTACCCCGCAGGAGACGTGAGGTCCCGCTAAAATATAATTTGAAGGCATCCCGGGGGGGCTATCTAACTAGCCCGGTAACTCAGGACCAGCGGGGCGACTTGTACGACCGGCGGACGACGGACCGCCTGGAGGCGAGCGAGTCCAGGGTAGATTGGATGCGACGTCCATGAAACGAAGTAGTCGCTAACCCATTGCCCAGAGGCATACTAATCGCATGGGCCAGTACGAGCGGCTGTTTATCTGATCGCTGTCGTTGGGGCCCGTCGACCGCCTCCCATACAACGGGTTAGCAGAGAGAGGCGTAGCCGCGTATGGAGCCCTCCCGAACCGTTGAGATAGGGCACGGGCAAAAAGCTACGGCACTAGACGCAGCACGACGATAGCTTTTAAATTAAT
TGTGGCGAGGCATTGCGAAGTTAGTATCTGGGGCGCAATGGTCTTAGGAATAGTTCCAATGGGGTCTCCCACCGGATTGAATTCCCAAATAATTCTGGCAACATTTTGAAAGCATGCCGTTAGGAGAAGCTTATCGTAGGCACCCGGATGCAAGTCTACATCTGTTCTCTGATAAGCTAGCTCCAGGGCAGAGATTGGGAATTGCGCGGCGGGTTCTGTGGGCGGCACTTGCCTGGACCTCCTAAGTTCCAGCACAGAACAATCGACTGCAAGGGCTCCGTAAACTACGCAGACCTGAGAAATCCGGGAGCTATCCGGGGCGAATCATCTGTTTATCATCAACTATATCAACGGAAATCTACCCGGCATACAAACTTAGCTAAGATTGGCGCACGCGGCATAAAGCCAATCAGGGATTCGCCTGGGTATATAAACCTGCCCATAAACGACTACGTTCCGTGAAAGCGTCCACCAGGGTCGTTTTGAAGCGATAACTCCTGGCGGACACCTGAACCGAGGACGAATTCTCGCGGGTAGCGAAACTGTGCTGTGCCCTGAGTGGAGAAGGCGTGACAAAGTGCAATGGTCAACACTCTTATCTGAAGAGGGAAAATCAATACTAGAGTAATTTACGTATGCCGTTACAAAGAAACATACCGTGGAAAGTTTCATTACATGACGAGAGGGGCTGGTTAAGGCGAGTATAGGATACGTGATGACAAATATATTGTGCACATCATGTTTCAAGTTGTCAGTATGGGATGGATTCGAAGGTACATCGTTATGGCGCGGCTGGATTGGGTGAGCACTATAGCACGACGTCCCGACTCCCATAGGAACCGCAAGATCGAGAAAACCCAACAGTTGTTACAGTTATATTAAGACAACGTTCCCCAAACTATGCGGAAGGGATTTGACTTCGGGTTAGGCAGCGTGCGTCGCCACAACCAGCCAAGTTTCTACGCAAAATCCCTGGTCCTTAGAAGGGAGTCATATGAATTCAAGGCAATCTGTTCCGCAGGAGGCGCGAAGTTCCACCAAGATACGAGTTGGAGGTATCCCGCGTGGTCCGTCTGATTAGCCCGGTAACTCAGGAGCAGCGTGGCGACTTGTACGACCGGCGGACGACGGACCGCCTGGAGGCGAGCGAGTCCAGGGTAGATTGGATGAGTGGAGTAAAAGACGAAAAGGCCACTATATGATTACCTAAAAGCCTATCAATCGCACGGGCTAGTACGAGCCGCTGTTTATCGGATCGCCATCGCTGGGGACCGTCAACCGACGCCCATAGAACGAGTAAGCAGAGAGGGGTGTAGGCGCTTGTGAGGGCCTCCCGAACCGTTGAGATAGGGCACGGGTAAAGAGCTACGGCACTAGACGCAGCCCGACCGTAACTTTCGTATCTAT
TGTGGCGAGGCATTGCGGAGTGTGTATCTGGGGCGCGATGACCTTGGTAATCGTTCCGTTGGAGTCTCTCACCTACTTTAAATTCAAAATGGTTACAACAATATTGAAGAGGCAGGCCGTCCGGGGTGGCTTATCGCTGGTGCCCAAGTCCCAGTCTCCATCGGCGCTACGACAGACCAGCTCAGGGGCATTGATTGGGAATTGGGCTGAGGTTTCTATGGGCGGCTCTTGTCTGGACCTCCTTAGTTCCAGCACAGAACAATCGACTATAAGGGCCTCGTAGGCTACGCAGTCCTGACGAATTAGGGAGCTATCCGGGGTGGCTCATTTGGTTGTTATCGACCATATCAACGGAAATCTACCCGACATACAAACTTAGATGAAAGTGGCACACGCGGCATAAAGCCAACCAGGGATTCGCCTGGATATACAAACCTACCCACAAACGGCTACGTTGCGTGATAGCTTCCACCAGGGTGGTTTTGGAGCGGTAGCTCCTAGGAGGCACCTCAACTGGGGACGAGCTTTCGCGAGTAGTGAAACCGTACTGAGCCCTGAATGAAGAAGGCATGGCAATACGCAGTGGGCAACACTCTTATCCAAATAGGGAAAATCAATACTAGAGTAATTCACGTATGTCGATACAAAGAGAAAGACAGTGGAAGGTTTGATTACATAACGAGAGGAGCTGATTGGGGTGGGTATAGGTGACGTGATGTCAAAGATATGTTGTACATCATGTTTCCAACTGTTAATGGAAGGTAAATCCGAAGATATACCGCTACTGCGCGGCTTGATTGGCTGAGCACCAGAGCACGACGTCCCGACTCCCATAGGAACCGAAGGAGCGAGAAAGCCCAACAGTTGTTATAGTTATATTAAGACAACGTTCCCCAAACTATGCGGAAGGGATTTGACTTCGGGTTAGGCAGCGTGCGTCGCCACAACCAGCCAAGTTTCTACGCAAAATCCCTGGTCCTTAGAAGGGAGTCATATGAATTCAAGGCAATCTGTTCCGCAGGAGGCGCGAAGTTCCACCAAGATACGAGTTGGAGGTATCCCGCGTGGTCCGTCTGATTAGCCCGGTAACTCAGGAGCAGCGTGGCGACTTGTACGACCGGCGGACGACGGACCGCCTGGAGGCGAGCGAGTCCAGGGTAGATTGGATGAGTGGAGTAAAAGACCAAAAGGCCACTATATGATTACCTAAAAGCCTATCAATCGCACGGGCTAGTACGAGTGGATGTTTAGCTGATCGCTGGCGCTAGGAACCGTAAACCACCTCCCATGGAACGGTTTAGTAAGGAGAGGCATAACCGCGTATGGAGCCCTCCCGAGCAGCTGTCATGAGACACGAGCAGGGAGCGACAGCACTAAACGGGACCCGGCGATAGCTTTTAAATTAAT
TGTGGAAAGGCATCTCGAAGTGTGTATCTGAGGCGCAATGATATTGGGATAAATCCCAATAAGGTCTCCTGCCGGCTTGAAAACCCAAGTAATCCCAGCAATATTTTAGGAGCAGGTCGTCCGGGGTGACTTATCGCTGGCGCCCAAGTCCCATTCTCCATCGACGCTCCGATAGACTAGCTCAGGAGCATAGATTGGGAGTTGGGCTGAGGTTTCTATGGACGGCTCGTGTCTGGACCTCCTTAATTCCAGCACAGAACAATCCACTGCGAGGGCTCCATAAACTACGCAGAGTTGGGAAATCCGGGAGCCATCCGTGGCGGCTAACTTGGTTGCTATCGACTATATCAAAGGAACTCCACCCGGCGTACAAACTTAGATGAGAGTAGCATATGCCTTATAAAGCTAATCAGGGAGGAACCTGGGTATATAAATCTGCGCGCCAACGACTATATTGTGTAATAGCGCCCACTAGGGTCGCTTTGAAGCGGTTGATGCAGGGGGACGGCTCAACTGAAGACTTGCTTACGCGGGTAGTGCAACCGTACTGTGCCCTGAGTGGAGAAGGCATGACGAAGTGTAATGGGCGACACGCTTCTCCGAAGAGAGAAAATCGATACAACAGTAATTTACGTATGCTGATACAAGGAAAAATACAGTGGAAGGTTTGATTACATGACGAGAGGGGCTGATTGGGGTAGGTATAGGTGACGTGATGTCAGATGTATTTTGTACATCATGTTTCCAACTGTTAATGGAAGGTAAATCCAAATATATACCGCTACTGCGTGGCTTGATTGGCTGAGCACCAGAGTACGACGTCCCGACGTCCATAGGAACCGAAGGATGGAGAAAACCCAACAGTTGTTACAGTTATATTAAGACAACCTTCCCCAAATAGCGGGGAAGAGATTTGTGTTCGAGCGAGGCAGCATGTGTTGCCGCGAGTAGCCGAGTTTTTACGCGAAATCACCGGTCAAGACCGGGGGGTCAGATGAATTCAAGGTAGTCTATCCTGCAGGAGACGTGGGGTCCCGCTAGAATACACTATGAAGGCATCCCGGGTGTGCTATCCAACTAACTCAGCAACTCAGGAGCAGCGTGGCGACTTGTACGACCCGCGGGCGACGGAATGCCTGGAGATGAGCGATTCCAGAAAAGTTTGGATGAGTCGTGTATAAGACGAAAAAGCCACTATACCATTACCCAAAAGTCTATTAATCACACGGGCTAGTACGAGTGGCTGTTTATCTGATCTCTGTCCCGGAGGCCCTTCAAATGCCTCCCATACAACGGGTTAGCAGAGAGAGGCGTAGCTGCTTATAGGGCCCTCCCGAACCGCTGTGATGGGGCACGGGCAAAGAGCGACGGTACTAGACGCAGCACGACGGTAGATCTTGAATTTAT
TGTGGCGAGGCATTGCGAAGTTAGCATTTGGGGCGCAATGGTCTTAGGAATAGTTCCAATGGGGTCCCCCACCGGATCGAATTCCCAAATAATTCTGGCAACATTTTGAAAGCATGCCGTTAGGAGAAGCTTATCGTAGGCACCCGGATGCAAGTCTACATCTGTTCTCTGATAAGCTAGCTCCAGGGGAGAGATTGAAAATCACGGTGAGCGATTTATGGGCACCTCTTGCCATGGTCTCCTACGTTCCAGCTCAGAACAATCGACTGCAAGGGCCTCGTAGGCTACGCAGTCCTGACGAATTAGGGAGCTATCCGGGGTGGCTCATTTGGTTGTTATCGACCATATCAACGGAAATCTACCCGACATACAAACTTAGATGAAAGTGGCACACGCGGCATAAAGCCAACCAGGCATTCGCCTGGATATACAAACCTACCCACAGACGGCTACGTTGCGTGATAGCTTCCACCAGGGTGGTTTTGGAGCGGTAGCTCCTAGGAGGCACCTCAACTGGGGACGAGCTTTGGCGAGTAGTGAAACTGCGCTGTGCCCTGAATGAAGAAGGCATGGCAATACGCAGTGGGCAACACTCTTATCCAAATAGAGAAAATCAATACTAGAGTAATTCACGTATGTCGATACAAAGAAAAAGACAGTGGGAGGTTTGATTACATAACGAGAGGAGCTGATTGGGGTGGGTATAGGTGACGTGATGTCAAAGATATGTTGTACATCATGTTTCCAACTGTTAATGGAAGGTAAATCCGAAGATATACCGCTACTGCGCGGCTTGATTGACTGAGCACCAGAGCACGACGTCCCGACTCCCATAGGAGCCGAAGGAGCGAGAAAGCCCAACAGTTGTTATAGTTATATTAAGACAACGTTCCCCAAACTATGCGGAAGGGATTTGACTTCGGGTTAGGCAGCGTGCGTCGCCACAACCAGCCAAGTTTCTACGCAGAATCCCTGGTCCTTAGAAGGGAGTCATATGAATTCAAGGTAATCTATCGCGCAGGAGACGTGAGGTCCCGCTAAAATACAATTTGAAGGCATCCCGGGTAGGCTATCTAGCTAGCTCAATAACTCAGGAGCAGCGTAGTGACTTGTACGACCCGCGGACGACGGAACGTCTGTAGATGAGCGATTCCAGAGTGGATTGGATGAGTCGTGTATAAGACGAGAAAGCCACTATACCATTACCCAAAAGCCTATTAATCACACGGGCTAGCACGAGTGGCTGTTTATCTGATCGCTGTCCCTGAGGCCCGTCAGATGCCTCCCATACAGCGGGTTAGCAGAGAGAGGCGTAGCTGCTTACGGGGCCTTCCCAAACCGCTGTGGTGGGGCACGGGCAAAGAGCGACGATACTAGACGCAGCACGACCGTAACTTTCGAACCTGT
TGTGGCAGGGCCGTTCGAAGTGTGTATCGGGGTCGCAATGATCTTGGGAATAGTTCCATTGGGGTCTCTCAACGACTTGAAATTCAGAATGATTCCAGCAGTACTGAAGAGGCGTGCCGTCAGGGGAAGTTGGTTGCAAACGCCCAAAGCCAAGCCTCCATCGGCGCTCCGATAAATTAACTCAGGGGGAGAGATTGAGAATCACGGTGAGCGATTTATGGGCACCTCTTGCCATGGTCTCCTACGTTCCAGCTCAGAACAATCGACTGCAAGGGCCTCGTAGGCTACGCAGTCCTGACAAATCAGGGAGCTATCCGGGGTGGCTCATTTGGTTGTTATCGACTATATCAGCGGAGATCCACCCGGCATACAAACTTGGAGGAGGGTGGCATACGCGGCATAAAGCTAATCGGGGATGCGACTGGGTATATAAATCTGCCCATCAACGACTGTATTGCGTAGTAGCGTCCACCAGGGTCGCTTTGAAGCGGTAGCTGCAGGGGGACACCTCAACTGAGGACGAGCTTTCGCGGGTAGTGAAACTGTGCTGAGCCCTGAGTGGAGAAGGCGTGACAAAGTGCAATGGTCAACACTCTTATCTGAAGAGGGAAAATCAATACTAGAGTAATTTACGTATGCCGTTACAAAGAAACATACCGTGGAAAGTTTCATTACATGACGAGAGGGGCTGGTTAAGGCGGGTATAGGATACGTGATGACAAATATATTGTGCACATCATGTTTCCAACTGTCAATGGAAGGTAAATCCGAAGATATACCGCTACTGCGCGGCTTGATTGGCGGAGCACCATAGCACGACGTCCCGACTCTCATATGAACCGATGGAGCGAGAAAGCCCAATAATTATTACGGTTATATTAAGACAACGTTCCCCAAACTATGCGGAAGGGATTTGACTTCGGGTTAGGCAGCGTGTGTCGCCACAACCAGCCAAGTTTCTACGCAAAATCCCTGATCCTTAGAAGGGAGTCATATGAATTCAAGGTAGTCTATCCTGCAGGAGACGTGGGGTCCCGCTAGAATACACTATGAAGGCATCCCGGGTGTGCTATCCAACTAACTCAGCAACTCAGGAGCAGCGTGGCGACCTGTACGACCCGCGGGCGACGGAATGCCTGGAGATGAGCGATTCCAGAAAAGTATGAATGCGACGTGTATGAAACGAAATAGTCACTATACCATTACCCAGAGGCATACTAACTACACGGGCTAGTACGAGTGGCTGTTTATCTGATCGCTGTCCCTGAGGCCCGTCAAATGCCTCCCATACAACGGGTTAGCAGAGAGAGGCGTAGCTGCTTACGGGGCCTTCCCAAACCGCTGTGATGGGGCACGGGCAAAGGGAGACGGCACTGGACGCAGCACGACGGTAGCCTTTGAATTTAT
TGTGGCGGGGCATTGCGGAGTGTGTATCTGGGGCGCGATGACCTTGGTAATCGTTCCGTTGGAGTCTCTCACCTACTTTAAATTCAAAATGGTTACAACAATATTGAAGAGGCAGGCCGTCCGGGGTGGCTTATCGCTGGTGCCCAAGTCCCAGTCTCCATCGGCGCTACGACAGACCAGCTCAGGGGCATTGATTGGGAATTGGGCTGAGGTTTCTATGGGCGGCTCTTGTCTGGACCTCCTTAGTTCCAGCACAGAACAATCGACTATAAGGGCCTCGTAGGCTACGCAGTCCTGACGAATTAGGGAGCTATCCGGGGTGGCTCATTTGGTTGTTATCGACCATATCAACGGAAATCTACCCGACATACAAACTTAGATGAAAGTGGCACACGCGGCATAAAGCCAACCAGGGATTCGCCTGGATATACAAACCTACCCACAAACGGCTACGTTGCGTGATAGCTTCCACCAGGGTGGTTTTGGAGCGGTAGCTCCTAGGAGGCACCTCAACTGGGGACGAGCTTTCGCGAGTAGTGAAACCGTACTGTGCCCTGAATGAAGAAGGCATGGCAATACGCAGTGGGCAACACTCTTATCCAAATAGAGAAAATCAATACTAGAGTCATTCACGTATGTCGATACAAAGAGAAAGACAGTGGAAGGTTTGATTACATAACGAGAGGAGCTGATTGGGGTGGGTATAGGTGACGTGATGTCAAAGATATGTTGTACATCATGTTTCCAACTGTTAATGGAAGGTAAATCCGAAGATATACCGCTACTGCGCGGCTTGATTGGCTGAGCACCAGAGCACGACGTCCCGACTCCCATAGGAACCGAAGGAGCGAGAAAGCCCAACAGTTGTTATAGTTATATTAAGACAACGTTCCCCAAACTATGCGGAAGGGATTTGACTTCGGGTTAGGCAGCGTGCGTCGCCACAACCAGCCAAGTTTCTACGCAAAATCCCTGGTCCTTAGAAGGGAGTCATATGAATTCAAGGCAATCTGTCCCGCAGGAGGCGCGAAGTTCCACCAAAATACAATTTGAAGGCATCCCGGGTGGGCTATCTAATTAACTCGGTAACTCAGGAGGGACGTGGCGACTCATAAGATCCGTGGACGATGGACCGCCTGGAGGCGGGCAATCCCAGAGTAGATTGGATGAGTCGTGTATAAGACGAGAAAGCCACTATACCATTACCCAAAAGCCTATTAATCGCACGGGGTAGTACGAGTGGATGTTTAGCTGATCGCTGGCGCTAGGAACCGTAAACCACCTCCCATGGAACGGTTTAGTAAGGAGAGGCATAACCGCGTATGGAGCCCTCCCGAGCAGCTGTCATGAGACACGAGCAGGGAGCGACAGCACTAAACGGGACCCGGCGATAGCTTTTAAATTAAT
TGTGGCGAGGCATTGCGAAGTTAGCATTTGGGGCGCAGTGGTCTTAGGAATAGTTCCAATGGGGTCCCCCACCGGATTGAATTCCCAAATAATTCTGGCAACATTTTGAAAGCATGCCGTTAGGAGAAGCTTATCGTAGGCACCCGGATGCAAGTCTACATCTGTTCTCTGATAAGCTAGCTCCAGGGGAGAGATTGAAAATCACGGTGAGCGATTTATGGGCACCTCTTGCCATGGTCTCCTACGTTCCAGCTCAGAACAATCGACTGCAAGGGCCCCATAAACTACGCAGACCTGGGAAATCCGAGAGCCATCCGGGGCGGATCATTCCTTTATCATCGACCATATCAACGGAAATCTACCTGACATACAAACTTAGATGAAAGTGGCACACGCGGCATAAAGCCAACCAGGCATTCGCCTGGATATACAAACCTGCCCACAAACGGCTACGTTGCGTGATAGCTTCCACCAGGGTGGTTTTGGAGCGGTAGCTCCTAGGAGGCACCTCAACTGGGGACGAGCTTTGGCAAGTAGTGAAACTGCGCTGAGCCCTGAATGAAGAAGGCATGGCAATACGCAATGGGCAACACTCTTATCCAAATAGGGAAAATCAATACTAGAGTAATTCACGTATGTCGATACAAAGAAAAAGACAGTGGAAGGTTTGATTATATAACGAGAGGAGCTGATTGGGGTGGGTATAGGTGACGTGATGTCAAAGATATGTTGTACATCATGTTTCCAACTGTTAATGGAAGGTAAATCCGAAGATATACCGCTACTACGTGGCTTGATTGGCTGAGCACCAGAGCACGACGTCCCAACTCCCATAGGAACCGAAGGAGCGAGAAAGCCCAACAGTTGTTATAGTTATATTAAGACGACGTTCCCCAAACTATGCGGAAGGGATTTGACTTCGGGTTAGGCAGCGTGCGTCGCCACAACCAGCCAAGTTTCTACGCAAAATCCCTGGTCCTTAGAAGGGAGTCATATGAATTCAAGGTAATCTGTTCCGCAGGAGGCGTGAGGTCCCGCTAAAATACGATTTAATGGCATCCCGGGTGGTCTATCTGACTAGCTCAGTAACTCAGGAGCAGCGTGGCGACTTGTACGACCCGCGGACGACGGAACGCCTGGAGATGAGCGATTCCAGAAAAGATTGGATGATTCGTGTATAAGGCGAGAAAGCCACTATACCATTACCCAAAAGCCTTTTAGTCGCACGGGCTAGTACGAGTGGATGTTTAGCTGATCGCTGGCGCTAGGAACCGTAAACCACCTCCCATGGAACGGTTTAGTAAGGAGAGGCATAACCGCGTATGGAGCCCTCCCGAGCAGCTGTCATGAGACACGAGCAGGGAGCGACAGCACTAAACGGGACCCGGCGATAGCTTTTAAATTAAT
TGCGGCGAGGGATTGCGAAGTTAGCATTTGGGGCGCAATGGTCTTAGGAATAGTTCCAATGGGGTCCCCCACCGGATCGAATTCCCAAATAATTCTGGCAACATTTTGAAAGCATGCCGTTAGGAGAAGCTTATCGTAGGCACCCGGATGCAAGTCTACATCTGTTCTCTGATAAGCTAGCTCCAGGGGAGAGGTTGAAAATCACGGTGAGCGATTTATGGGCACCTCTTGCCATGGTCTCCTACGTTCCAGCTCAGAACAATCCACTGCAGGGCCTCCGTAAGTCACGCGGACCGGACAAATCAGGTAGCCTCCCAGGACAGCTCATTTGGTCGTTAACGCCTTCATCAACGGGGACCCTCCCGGTACACAGGCCCGGATGAGAGTAGCATATGACTTTTAAAGCTAGTCAGGGAGGAACCTGGGTATATGAATCTGCCCACCAACGACTATATTGTGTAATAGCGCCCACCAGGGTCATTTTGAAGCGGTTGATGCAGGGGAACGGCTCAACTGAAGATTAGCTTACGCGGGTAGTGAAACCGTACTATGCCCTGAGGGGAGAAGGCATGACGAAGTGTAATGGGCGACACTCTTCTCCGAAGAGGGAAAATCGATACAACAGTAATTTACGTGTGCCGATACAAAGAAAAATACAGGGGAAGGTTTGATTACATGACGAGAGGGGCTGATTGGGGTGGGTATAGGTGACGTAATGTCAGATGTATTTTGTACATCATGTTTCCAACCGTCAATGGAAGGTAAATCCGAAGATGTACCGCTACTGCTTGGCTTGATTGGCTGAGCACCAGAGCACGACGTCCCAACTCCCATAGGAACCGAAGGAGCGAGAAAGCCCAACAGTTGTTATAGTTATATTAAGACGACGTTCCCCAAACTATGCGGAAGGGATTTGACTTCGGGTTAGGCAGCGTGCGTCGCCACAACCAGCCAAGTTTCTACGCAAAATCCCTGGTCCTTAGAAGGGAGTCATATGAATTCAAGGTAATCTGTTCCGCAGGAGGCGTGAGGTCCCGCTAAAATACGATTTAATGGCATCCCGGGTGGTCTATCTGACTAGCTCAGTAACTCAGGAGCAGCGTGGCGACTTGTACGACCCGCGGACGACGGAACGCCTGGAGATGAGCGATTCCAGAAAAGATTGGATGATTCGTGTATAAGGCGAGAAAGCCACTATACCATTACCCAAAAGCCTTTTAGTCGCACGGGCTAGTACGAGTGGATGTTTAGCTGATCGCTGGCGCTAGGAACCGTAAACCACCTCCCATGGAACGGTTTAGTAAGGAGAGGCATAACCGCGTATGGAGCCCTCCCGAGCAGCTGTCATGAGACACGAGCAGGGAGCGACAGCACTAAACGGGACCCGGCGATAGCTTTTAAATTAAT
TGTGGCAAGGCCGTTCGAAATGTGTATCGGGGTCCCAATGATCTTGGGAATAGTTCCATTGGGGTCTCTCAACGACTTGAAATTCAGAACGATTCCAGCAGTACTGAAGAGGTGTGCCGTCAGGGGAAGTTGGTTGCAAACGCCCAAAGCCAAGCCTCCATCGGCGCTCCGATAAATTGACTCAGGGACAGAGATTCGGAATTGCGCGGAGGGTTCTGTGGGCGGCACTTGCCTGGACCGCCTAAGTTCCAGCACAGAACAATCGACTGCAAGGGCTCCATAAACTACGCAGACCTGGGAAATCCGGGAGCCATCCGGGGCGGATCATTCCTTTATCATCGACCATATCAACGGAAATCTACCCGACATACAAACTTAGATGAAAGTGGCACACGCGGCATAAAGCCAACCAGGCATTCGCCTGGATATACAAACCTGCCCACAAACGGCTACGTTGCGTGATAGCGTCCACCAGGATGGTTTTGGAGCGGTAGCTCCTAGGAGGCACCTCAACTGGGGACGAGCTTTGGCGAGTAGTGAAACTGCGCTGTGCCCTGAATGAAGAAGGCATGGCAATACGCAATGGGCAACACTCTTATCCAAATAGGGAAAATCAATACTAGAGTAATTCACGTATGTCGATACAAAGAAAAAGACAGTGGAAGGTTTGATTACATAACGAGAGGAGCTGATTGGAGTGGGTATAGGTGACGTGATGTCAAAGATATGTTGTACATCATGTTTCCAACTGTCAATGGAAGGTAAATCCGAAGATATACCGCTACTGCGCGGCTTGATTGGCGGAGCACCATAACACGACGTCCCGACTCTCATATGAACCGATGGAGCGAGAAAGCCCAATAATTATTACGGTTATATTAAGACAGTCCGCCCCAGACTGCGCGGAAGGCATTTGACTTCAGGTGCGGTAGCATGCGTCGCCACAACCACCCAAATTTCCATGCGAAAACCCTGGTCCTGAGAAGGGGGTAATATGGGTCCAGGGTAATCTATCCCGCAGTAGACGTGAGGTCCCGCTAAAATACAATTTGAAGGCATCCCGGGTGGGCTATGTAATTAGCTCGGTAACTGAGGACGGACGGGGCGACTCATAAGATCCGTGGACGATGGACCGCCTGGGGGCGGGCAATTCCAGAGTAGATTGGATGAGTGGAGTAAAAGACCAAAAGGCCACTATATGATTACCTAAAAGCCTATCAATCGCACGGGCTAGTACGAGTGGATGTTTAGCTGATCGCTGGCGCTAGGAACCGTAAACCACCTCCCATGGAACGGTTTAGTAAGGAGAGGCATAACCGCGTATGGAGCCCTCCCGAGCAGCTGTCATGAGACACGAGCAGGGAGCGACAGCACTAAACGGGACCCGGCGATAGCTTTTAAATTAAT
TGTGGAAGGGCATCTCGAAGTGTGTATCTGAGGCGCAATGATATTGGGATAAATCCCAATAAGGTCTCCTGCCGGCTTGAAAACCCAAGTAATCCCAGCAATATTTTAGGAGCAGGTCGTCCGGGGTGACTTATCGCTGGCGCCCAAGTCCCATTCTCCATCGACGCTCTGATAGACTAGCTCAGGAGCATAGATTGGGAGTTGGGCTGAGGTTTCTATGGACGGCTCGTGTCTGGACCTCCTTAATTCCAGCACAGAACAATCCACTGCGAGGGCTCCATAAACTACGCAGAGTTGGGAAATCCGGGAGCCATCCGTGGCGGCTAACTTGGTTGCTATCGACTATATCAAAGGAACTCCACCCGGCGTACAAACTTAGATGAGAGTAGCATATGCCTTATAAAGCTAATCAGGGAGGAACCTGGGTATATAAATCTGCGCGCCAACGACTATATTGTGTAATAGCGCCCACTAGAGTCGCTTTGAAGCGGTTGATGCAGGGGGACGGCTCAACTGAAGACTTGCTTACGCGGGTAGTGCAACCGTACTGTGCCCTGAGTGGAGAAGGCATGACGAAGTGTAATGGGCGACACTCTTCTCCGAAGAGGGAAAATCGATACAACAGTAATTTACGTATGCCGATACAAAGAAAAATACAGTGAAAGGTTTGATTACATGACGAGAGGGGCTGATTGGGGTAGGTATAGGTGACGTGATGTCAGATGTATTTTGTACATCATGTTTCCAACTGTTAATGGAAGGTAAATCCAAATATATACCGCTACTGCGCGGCTTGATTGGCTGAGCACCAGAGTACGACGTCCCGACGTCCATAGGAACTGAAGGATCGAGAAAACCCAACAGTTGTTACAGTTATATTAAGACAACCTTCCCCAAATAGCGGGGAAGAGATTTGTGTTCGAGCGAGGCAGCATGTGTTGCCGCGAGTAGCCGAGTTTTTACGCGAAATCACCGGTCAAGACCGGGGGGTCAGATGAATTCAAGGTAGTCTATCCTGCAGGAGACGTGGGGTCCCGCTAGAATACACTATGAAGGCATCCCGGGTGTGCTATCCAACTAACTCAGCAACTCAGGAGCAGCGTGGCGACTTGTACGACCCACGGGCGACGGAATGCCTGGAGATGAGCGATTCCAGAAAAGTTTGGATGAGTCGTGTATAAGACGAAAAAGCCACTATACCATTACCCAAAAGTCTATTAATCACACGGGCTAGTACGAGTGGCTGTTTATCTGATCTCTGTCCCGGAGGCCCTTCAAATGCCTCCCATACAACGGGTTAGCAGAGAGAGGCGTAGCTGCTTATAGGGCCCTCCCGAACCGCTGTGATGGGGCACGGGCAAAGAGCGACGGTACTAGACGCAGCACGACGGTAGATCTTGAATTTAT
TGTGGAAGGGCATCTCGAAGTGTGTATCTGAGGCGCAATGATATTGGGATAAATCCCAATAAGGTCTCCTGCCGGCTTGAAAACCCAAGTAATCCCAGCAATATTTTAGGAGCAGGTCGTCCGGGGTGACTTATCGCTGGCGCCCAAGTCCCATTCTCCATCGACGCTCCGATAGACTAGCTCAGGAGCATAGATTGGGAGTTGGGCTGAGGTTTCTATGGACGGCTCGTGTCTGGACCTCCTTAATTCCAGCACAGAACAATCCACTGCGAGGGCTCCATAAACTACGCAGACTTGGGAAATCCGGGAGCCATCCGTGGCGGCTAACTTGGTTGCTATCGACTATATCAAAGGAACTCCACCCGGCGTACAAACTTAGATGAGAGTAGCATATGCCTTATAAAGCTAATCAGGGAGGAACCTGGGTATATAAATCTGCGCGCCAACGACTATATTGTGTAATAGCGCCCACTAGGGTCGCTTTGAAGCGGTTGATGCAGGGGGACGGCTCAACTGAAGACTTGCTTACGCGGGTAGTGCAACCGTACTGTGCCCTGAGTGGAGAAGGCATGACGAAGTGTAATGGGCGACACGCTTCTCCGAAGAGGGAAAATCGATACAACAGTAATTTACGTATGCTGATACAAAGAAAAATACAGTGGAAGGTTTGATTACATGACGAGAGGGGCTGATTGGGGTAGGTATAGGTGACGTGATGTCAGATGTATTTTGTACATCATGTTTCCAACTGTTAATGGAAGGTAAATCCAAATATATACCGCTACTGCGTGGCTTGATTGGCTGAGCACCAGAGTACGACGTCCCGACGTCCATAGGAACCGAAGGATGGAGAAAACCCAACAGTTGTTACAGTTATATTAAGACAACCTTCCCCAAATAGCGGGGAAGAGATTTGTGTTCGAGCGAGGCAGCATGTGTTGCCGCGAGTAGCCGAGTTTTTACGCGAAATCACCGGTCAAGACCGGGGGGTCAGATGAATTCAAGGTAGTCTATCCTGCAGGAGACGTGGGGTCCCGCTAGAATACACTATGAAGGCATCCCGGGTGTGCTATCCAACTAACTCAGCAACTCAGGAGCAGCGTGGCGACTTGTACGACCCGCGGGCGACGGAATGCCTGGAGATGAGCGATTCCAGAAAAGTTTGGATGAGTCGTGTATAAGACGAAAAAGCCACTATACCATTACCCAAAAGTCTATTAATCACACGGGCTAGCACGAGTGGCTGTTTATCTGATCGCTGTCCCTGAGGCCCGTCAGATGCCTCCCATACAGCGGGTTAGCAGAGAGAGGCGTAGCTGCTTACGGGGCCTTCCCAAACCGCTGTGGTGGGGCACGGGCAAAGAGCGACGATACTAGACGCAGCACGGCGATAGCTTTTAAATTAAT
TGTGGCGGGGGATTGCGAAGTTAGCATTTGGGGCGCAGTGGTCTTAGGAATAGTTCCAATGGGGTCCCCCACCGGATTGAATTCCCAAATAATTCTGGCAACATTTTGAAAGCATGCCGTTAGGAGAAGCTTATCGTAGGCACCCGGATGCAAGTCTACATCTGTTCTCTGATAAGCTAGGTCCAGGGGAGAGATTGAAAATCACGGTGAGCGATTTATGGGCACCTCTTGCCATGGTCTCCTACGTTCCAGCTCAGAACAATCGACTGCAAGGGCCTCGTAGGCTACGCAGTCCTGACGAATTAGGGAGCTATCCGGGGTGGCTCATTTGGTTGTTATCGACCATATCAACGGAAATCTACCCGACATACAAACTTAGATGAAAGTGGCACACGCGGCATAAAGCCAACCAGGCATTCGCCTGGATATACAAACCTACCCACAAACGGCTACGTTGCGTGATAGCTTCCACCAGGGTGGTTTTGGAGCGGTAGCTCCTAGGAGGCACCTCAACTGAGGACGAGCTTTGGCGAGTAGTGAAACTGCGCTGTGCCCTGAATGAAGAGGGCATGGCAATACGCAGTGGGCAACACTCTTATCCAAATAGAGAAAATCAATACTAGAGTAATTCACGTATGTCGATACAAAGAAAAAGACAGTGGAAGGTTTGATTACATAACGAGAGGAGCTGATTGGGGTGAGTATAGGTGACGTGATGTCAAAGATATGTTGTACATCATGTTTCCAACTGTTAATGGAAGGTAAATCCGAAGATATACCGCTACTGCGCGGCTTGATTGGCTGAGCACCAGAGCACGACGTCCCGACTCCCATAGGAACCGAAGGAGCGAGAAAGCCCGACAAGTGCTACAGCTGAATTAAGACAACGTTCCCCAAACTATGCGGAAGGGATTTGACTTCGGGTTAGGCAGCGTGCGTCGCCACAACCAGCCAAGTTTCTACGCAAAATCCCTGGTCCTTAGAAGGGAGTCATATGAATTCAAGGCAATCTGTTCCGCAGGAGGCGCGAAGTTCCACCAAGATACGAGTTGGAGGTATCCCGCGTGGTCCGTCTGATTAGCCCGGTAACTCAGGAGCAGCGTGGCGACTTGTACGACCGGCGGACGACGGACCGCCTGGAGGCGAGCGAGTCCAGGGTAGATTGGATGAGTGGAGTAAAAGACGAAAAGGCCACTATATGATTACCTAAAAGCCTACCAATCGCACGGGCTAGTACGAGCCGCTGTTTATCGGATCGCCATCGCTGGGGACCGTCAACCGACGCCCATAGAACGAGTAAGCAGAGAGGGGTGTAGGCGCTTGTGAGGGCCTCCCGAACCGTTGAGATAGGGCACGGGTAAAAAGCTACGGCACTAGACGCAGCCCGACCGTAACTTTCGTATCTAT
TATGGCAAGGCAGTTCGAAGTGTGTATCTGGGGCGCAATCATCTTGGGATAAGTCCCAATGAGGTCTCCTACCGGCTTGAAAACCCAAATAATCCCAGCAATATTTTAGGAGCAGGCCGTCCGGGGTGGCTTATCGCTGGTGACCAAGTCCCAGTCTCCGTCGGCGCTCCGACAGACCAGCCCAGGGGCAGAGATTGGGAATTGCGCGGAGGGTTCTGTGGGCGGCACTTGCCTGGACCTCCTAAGTTCCAGCACAGAACAATCGACTGCAAGGGCCTCGTAGGCTACGCAGTCCTGACGAATTAGGGAGCTATCTGGGGTGGCTCATTTGGTTGTTATCGACCATATCAACGGAAATCTACCCGACATACAAACTTAGATGAAAGTGGCACACGCGGCATAAAGCCAACCAGGCATTCGCCTGGATATACAAACCTACCCACAAACGGCCACGTTGCGTGATAGCTTCCACCAGGGTGGTTTTGGAGCGGTAGCTCCTAGGAGGCACCTCAACTGGGGACGAGCTTTGGCGAGTAGCGAAACTGCGCTGTGCCCTGAATGAAGAGGGCATGGCAATACGCAGTGGGCAACACTCTTATCCAAATAGGGAAAATCAATACTAGAGTAATTCACGTATGTCGATACAAAGAAAAAGACAGTGGAAGGTTTGATTACATAACGAGAGGAGCTGATTGGGGTGGGTATAGGTGACGTGATGTCAAAGATATGTTGTACATCATGTTTCCAACTGTTAATGGAAGGTAAATCCGAAGATATACCGCTACTGCGCGGCTTGATTAGCTGAGCACCAGAGCACGACGTCCCGACTCCCATAGGAACCGAAGGAGCGAGAAAGCCCAACAGTTGTTATAGTTATATTAAGACAGCCTTCCCTAAACTGCGCGGATGGGATTCGACTTCGGGTGAGACAGCATGCGTCGCCACAACCAGCCAAGTTTCTACGCGAAGTACCTGGCCCTGGGAAGGGGGCAATATGGATCCAGGGTAATCTATCCCGCAGGAGACGTGAGGCCCCGCTAAAATACAATTTGAAGGCATCCCGGGGGGGCTATCTAACTAGCTCAGTAACTCAGGAGCAGCGTGGCGACTTGTACGACCCGCGGACGACGGAACGCCTGGAGATGAGCGATTCCAGAGTGGATTGGATGAGTCGTGTATAAGACGAAAAAGCCACTATACCATTACCCAAAAGTCTATTAATCACACGGGCTAGCACGAGTGGCTGTTTATCTGATCGCTGTCCCTGAGGCCCGTCAGATGCCTCCCATACAGCGGGTTAGCAGAGAGAGGCGTAGCTGCTTACGGGGCCTTCCCAAACCGCTGTGGTGGGGCACGGGCAAAGAGCGACGATACTAGACGCAGCACGACCGTAACTTTCGAACCTGT
TGCGGAAAACCATCTCGAAGTGTGTATCTGAGGCGCAATGATATTGGGATAAATCCCAATAAGGTCTCCTGCCGGCTTGAAAACCCAAGTAATCCCAGCAATATTTTAGGAGCAGGTCGTCCGGGGTGACTTATCGCTGGCGCCCAAGTCCCATTCTCCATCGACGCTCCGATAGACTAGCTCAGGAGCATAGATTGGGAGTTGGGCTGAGGTTTCTATGGACGGCTCGTGTCTGGACCTCCTTAATTCCAGCACAGAACAATCGACTGCAAGGGCTCCATAAACTACGCAGACCTGGGAAATCCGGGAGCCATCCGGGGCGGATCATTCCTTTATCATCGACCATATCAACGGAAATTTACCCGACATACAAACTTAGATGAAAGTGGCACACGCGGCATAAAGCCAACCAGGCATTCGCCTGGATATACAAACCTGCCCACAAACGGCTACGTTGCGTGATAGCTTCCTCCAGGGTGGTTTTGGAGCGGTAGCTCCTAGGAGGCACCTCAACTGGGGACGAGCTTTGGCGAGTAGTGAAACTGCGCTGTGCCCTGAATGAAGAAGGCATGGCAATACGCAATGGGCAACACTCTTATCCAAATAGGGAAAATCAATACTAGAGTAATTCACGTATGTCGATACAAAGAAAAAGACAGTGGAAGGTTTGATTACATAACGAGAGGAGCTGATTGGGGTGGGTATAGGTGACGTGATGTCAAAGATATGTTGTACATCATGTTTCCAACTGTTAATGGAAGGTAAATCCGAAGATATACCGCTACTGCGTGGCTTGATTGGCTGAGCACCAGAGCACGACGTCCCGACTCCCATAGGAACCGAAGGAGCGAGAAGGCCCAACAATTATTACGGTTATACTAAGACAGCCTTCCCTAAACTGCGCGGATGGGATTCGACTTCGGGTGAGACAGCATGCGTCGCCACAACCAGCCAAGTTTCTACGCGAAGTACCTGGCCCTGGGAAGGGGGCAATATGGATCCAGGGTAATCTATCCCGCAGTAGACGTGAGGTCCCGCTAAAATACAATTTGAAGGCATCCCGGGTGGGCTATGTAACTAGCTCAGTAACTGAGGACCAGCGGGGCGACTTGTACGACCCGCGGACGACGGAACGCCTGGGGATGAGCGATTCCAGAGTAGATTGGATGAGTGGAGTAAAAGACCAAAAGGCCACTATATGATTACCTAAAAGCCTATCAATCGCACGGGCTAGTACGAGTGGATGTTTAGCTGATCGCTGGCGCTAGGAACCGTAAACCACCTCCCATGGAACGGTTTAGTAAGGAGAGGCATAACCGCGTATGGAGCCCTCCCGAGCAGCTGTCATGAGACACGAGCAGGGAGCGACAGCACTAAACGGGACCCGGCGATAGCTTTTAAATTAAT
TACGGCAAGGGAGTTCGAAGTGTGTATCTGGGGCGCAATCATCTTGGGATAAGTCCCAATGAGGTCTCCTACCGGCTTGAGAACCCAAATAATCCCAGCAATATTTTAGGAGCAGGCCGTCCGGGGTGGCTTATCGCTGGTGACCAAGTCCCAGTCTCCGTCGGCGCTCCGACAGACCAGCCCAGGGGCAGAGATTGGGAATTGCGCGGAGGGTTCTGTGGGCGGCACTTGCCTGGACCTCCTAAGTTCCAGCACAGAACAATCGACTGCAAGGGCTCCGTAAACTACGCAGACCTAAGAAATCCGGGAGCCATCCGGAGCGGATCATCTGTTTATCATCAATTATATTAACGGAAATCTACCCGGCATACAAATTTAGCTAAGATTGGCGCACGCGGCATGAAGCCAATCAGGGATTCGCCTGAGTATATAAACCTGCCCATAAACGACTACGTTCCGTGAAAGCGTCGATCAGGGTCGTTCTGATGCGATAACTCCTGGCGGACACCTCAACCGAGGACGAATTCTCGCGAGTTGTGAAACTGTGCCGTGCCCCGAATGAACAAAGCATGACAGTATGCAATAATCAATACTTTGATTCGGAGAGGCAAAATCAATACTACAGAAATCTGCGTATGCCGATACAAAAAATAATCGAGTAGAAGATCTGATTACATGGTGAGAGAGGGTGATTAGGGCGGGCACAGGATACGTGACGTCAAATATATTGCGCACGTCATGTTTCCAGTTGTCAATGGAAGGTGGATCCGAAGATATATCGTTACGGCGCGGCTTAATTGGCTGAGCACCAGAGCACGACGTTCCGACTCCCATAGGAACCGATGGAGCGAGAAAGCCCAACAATTACTACGGCTATATTAAGACGACCTTCCCCAAACTGCGCGGAAGGGATTTGACTTCGGGTGAGGCAGCATGCGTCGCCACAACCAGCCAAGTGTCTACGCGAAATCCCTGGCCCTTAGAAGGGAGTCATATGAATTCAAGGCAATCTGTTCCGCAGGAGGCGCGAAGTTCCACCAAGATACGAGTTGGAGGTATCCCGCGTGGTCCGTCTGATTAGCCCGGTAACTCAGGAGCAGCGTGGCGACTTGTACGACCGGCGGACGACGGACCGCCTGGAGGCGAGCGAGTCCAGGGTAGATTGGATGAGTGGAGTAAAAGACCAAAAGGCCACTATATGATTACCTAAAAGCCTATCAATCGCACGGGCTAGTACGAGTGGATGTTTAGCTGATCGCTGGCGCTAGGAACCGTAAACCACCTCCCATGGAACGGTTTAGTAAGGAGAGGCATAACCGCGTATGGAGCCCTCCCGAGCAGCTGTCATGAGACACGAGCAGGGAGCGACAGCACTAAACGGGACCCGGCGATAGCTTTTAAATTAAT
AGTGGCAAACCCGTTCGAAATGTGTATCGGGGTCCCAATGATCTTGGGAATAGTTCCATTGGGGTCTCTCAACGACTTGAAATTCAGAACGATTCCAGCAGTACTGAAGAGGTGTGCCGTCAGGGGAAGTTGGTTGCAAACGCCCAAAGCCAAGCCTCCATCGGCGCTCCGATAAATTGACTCAGGGACAGAGATTCGGAATTGCGCGGAGGGTTCTGTGGGCGGCACTTGCCTGGACCGCCTAAGTTCCAGCACAGAACAATCGACTGCAAGGGCTCCATAAACTACGCAGACCTGGGAAATCCGGGAGCCATCCGGGGCGGATCATTCCTTTATCATCGACCATATCAACGGAAATCTACCCGACATACAAACTTAGATGAAAGTGGCACACGCGGCATAAAGCCAACCAGGCATTCGCCTGGATATACAAACCTGCCCACAAACGGCTACGTTGCGTGATAGCGTCCACCAGGATGGTTTTGGAGCGGTAGCTCCTAGGAGGCACCTCAACTGGGGACGAGCTTTGGCGAGTAGTGAAACTGCGCTGTGCCCTGAATGAAGAAGGCATGGCAATACGCAATGGGCAACACTCTTATCCAAATAGGGAAAATCAATACTAGAGTAATTCACGTATGTCGATACAAAGAAAAAGACAGTGGAAGGTTTGATTACATAACGAGAGGAGCTGATTGGAGTGGGTATAGGTGACGTGATGTCAAAGATATGTTGTACATCATGTTTCCAACTGTCAATGGAAGGTAAATCCGAAGATATACCGCTACTGCGCGGCTTGATTGGCGGAGCACCATAACACGACGTCCCGACTCTCATATGAACCGATGGAGCGAGAAAGCCCAATAATTATTACGGTTATATTAAGACAGTCCGCCCCAGACTGCGCGGAAGGCATTTGACTTCAGGTGCGGTAGCATGCGTCGCCACAACCACCCAAATTTCCATGCGAAAACCCTGGTCCTGAGAAGGGGGTAATATGGGTCCAGGGTAATCTATCCCGCAGTAGACGTGAGGTCCCGCTAAAATACAATTTGAAGGCATCCCGGGTGGGCTATGTAACTAGCTCAGTAACTGAGGACCAGCGGGGCGACTTGTACGACCCGCGGACGACGGAACGCCTGGGGATGAGCGATTCCAGAGTAGATTGGATGAGTGGAGTAAAAGACCAAAAGGCCACTATATGATTACCTAAAAGCCTATCAATCGCACGGGCCAGTACGGGCGGCTGTTTTTCGGATCGCTGGTGCTAGGAACCGTAAACCGCCTCCCATAGAACGAGTAAGCAGAGGGAGGTGTAGCCGCTAATGGAGCCCTCCCGAACCGCTGTGACGGGGCACAGGCAAAGAGCGACGGCGCTAGATGCAGTACGACGGTAGCTTCTGAATTTAT
TGTGGCGGGGCAGTGCGAAGTTAGTATCTGGGGCGCAATGGTCTTAGGAATAGTTCCAATGGGGTCTCCCACCGGATTGAATTCCCAAATAATTCTGGCAACATTTTGAAAGCATGCCGTTAGGAGAAGCTTATCGTAGGCACCCGGATGCAAGTCTACATCTGTTCTCTGATAAGCTAGCTCCAGGGGAGAGATTGAAAATCACGGTGAGCGATTTATGGGCACCTCTTGCCATGGTCTCCTACGTTCCAGCTCAGAACAATCGACTGCAAGGGCCTCGTAGGCTACGCAGTCCTGACAAATTAGGGAGCTATCCGGGGTGGCTCATTTGGTTGTTATCGACTATATCAGCGGAGATCCACCCGGCATACAAACTTGGATGAGGGTGGCATACGCGGCATAAAGCTAATCGGGGATGCGACTGGGTATATAAATCTGCCCATCAACGACTGTATTGCGTAGTAGCGTCCACCAGGGTCGCTTTGAAGCGGTAGCTGCAGGGGGACACCTCAACTGAGGACGAGCTTTCGCGGGTAGTGAAACTGTGCTGAGCCCTGAGTGGAGAAGGCGTGACAAAGTGCAACGGTCAACACTCTTATCTGAAGAGGGAAAATCAATACTAGAGTAATTTACGTATGCCGTTACAAAGAAACATACCGTGGAAAGTTTCATTACATGACGAGAGGGGCTGGTTAAGGCGGGTATAGGATACGTGATGACAAATATATTGTGCACATCATGTTTCCAACTGTCAATGGAAGGTAAATCCGAAGATATACCGCTACTGCGCGGCTTGATTGGCTGAGCACCATGGCACGACGTCCCGACTCCCATAGGAACCGATGGAGCGAGAAAGCCCAACAATTATTACGGTTATATTAAGACAACCTTCCCCAAACTGCGCGGAAGGGATTTGACTTCGGGTGAGGCAGCATGCGTCGCCACAACCAGCCAAGTTTCTACGCGAAAACCCTGGTCCTGAGAAGGGGGTAATATGGATCCAGGGTAATCTATCCCGCATGAGGCGTGAGGTCCCGCTAAAATACGATTTAATGGCATCCCGGGTGGTCTATCTGATTAGCTCGGTAACTCAGGAGGGACGTGGCGATTCATAAGACCCGTGGACGATGGACCGCCTGGAGGCGAGCAATTCCAGAGTAGATTGGATGAGTGGAGTAAAAGACGAAAAGGCCACTATATGATTACCTAAAAGCCTATCAATCACACGGGCTAGTACGAGTGGCTGTTTATCTGATCTCTGTCCCGGAGGCCCTTCAAATGCCTCCCATACAACGGGTTAGCAGAGAGAGGCGTAGCTGCTTATGGGGCCCTCCCGAACCGCTGTGATGGGGCACGGGCAAAGAGCGACGGTACTAGACGCAGCACGACGGTAGATCTTGAATTTAT
TGTGGCGAGGCATTGCGAAGTTAGTATCTGGGGCGCAATGGTCTTAGGAATAGTTCCAATGGGGTCTCCCACCGGATTGAATTCCCAAATAATTCTGGCAACATTTTGAAAGCATGCCGTTAGGAGAAGCTTATCGTAGGCACCCGGATGCAAGTCTACATCTGTTCTCTGATAAGCTAGCTCCAGGGCAGAGATTGGGAATTGCGCGGCGGGTTCTGTGGGCGGCACTTGCCTGGACCTCCTAAGTTCCAGCACAGAACAATCGACTGCAAGGGCTCCGTAAACTACGCAGACCTGAGAAATCCGGGAGCCATCCGGGGCGAATCATCTGTTTATCATCAACTATATCAACGGAAATCTACCCGGCATACAAACTTAGCTAAGATTGGCGCACGCGGCATAAAGCCAATCAGGGATTCGCCTGGGTATATAAACCTGCCCATAAACGACTACGTTCCGTGAAAGCGTCCACCAGGGTCGTTTTGGAGCGGTAGCTCCTAGGAGGCACCTCAACTGGGGACGAGCTTTGGCGAGTAGTGAAACTGCGCTGTGCCCTGAATGAAGGGGGCATGGCAATACGCAGTGGGCAACACTCTTATCCAAATAGAGAAAATCAATACTAGAGTAATTCACGTATGTCGATACAAAGAAAAAGACAGTGGAAGGTTTGATTACATAACGAGAGGAGCTGATTGGGGTGGGTATAGGTGACGTGATGTCAAAGATATGTTGTACATCATGTTTCCAACTGTTAATGGAAGGTAAATCCGAAGATATACCGCTACTGCGTGGCTTGATTGGCTGAGCACCAGAGCACGACGTCCCGACTCCCATAGGAACCGAAGGAGCGAGAAAGCCCAACAGTTGTTATAGTTATATTAAGACAGCCTTCCCTAAACTGCGCGGATGGGATTCGACTTCGGGTGAGACAGCATGCGTCGCCACAACCAGCCAAGTTTCTACGCGAAGTACCTGGCCCTGGGAAGGGGGCAATATGGATCCAGGGTAATTTATCCCACAGGAGACGTGAGGCCCCGCTAAAATACAATTTGAAGGCATCCCGGGTGGGCTATCTAACTAGCTCAGTAACTCAGGAGCAGCGTGGCGACTTGTACGACCCGCGGACGACGGAACGCCTGGAAATGAGGGATTCCAGAGTGGATTGGATGAGTCGTGTATAAGACGAGAAAGCCACTATACCATTACCCAAAAGCCTATTAATCGCACGGGGTAGTACGAGTGGATGTTTAGCTGATCGCTGGCGCTAGGAACCGTAAACCACCTCCCATGGAACGGTTTAGTAAGGAGAGGCATAACCGCGTATGGAGCCCTCCCGAGCAGCTGTCATGAGACACGAGCAGGGAGCGACAGCACTAAACGGGACCCGGCGATAGCTTTTAAATTAAT
TATGGCAAGGCATTTCGAAGTGTGTATCTGGGGCGCAATCATCTTGGGATAAGTCCCAATGAGCTCTCTCAACGGCTTGAAAACCCAAATAATCCCAGCAATATTTTAGGAGCAGGCCGTCCGGGGTGGCTTATCGCTGGTGCCCAAGTCCCAGTCTCCATCGGCGCTCCGACAGACCAGCTCAGGGGCATAGATTGGGGATTGGCCTGAGGTTTCTATGGGCGGTTCTTGTCTGGACCTCCTTAGTTCCAGCATAAAACGGTCGACTGCAAGGGCTCCGTAAACTACGCAGACCTGAGAAATCCGGGAGCCATCCGGAGCGGATCATCTGTTTATCATCAATTATATTAACGGAAATCTACCCGGCATACAAATTTAGCTAAGATTGGCGCACGCGGCATGAAGCCAATCAGGGATTCGCCTGAGTATATAAACCTGCCCATAAACGACTACGTTCCGTGAAAGCGTCGATCAGGGTCGTTCTGATGCAATAACTCCTGGCGGACACCTCAACCGAGGACGAATTCTCGCGGGCAGTGAAACTGTGTTGTGCCCTGAGTGGAGGAGGCATGACGAAATGCAATGGGCAACACTCTTATCCGGAGAGGGGAGATCAACACTAGGGTAATTTATGTATGCCGATACAAAGAAAAATACAGTGGAAGGTCTGATTACTTGACGAGAGAGGCTGATTGGGGTGGCTATAGGTGGTGGGATGTCAATTATCTTTTGTACATCATGTTTCCAATTGTCAATGGAAGGTAAATCCGAAGATATACCGTTACTGTGCCGCTTGATTGGCTGGGCACCCGAGCACAACGTCCCGAATCTCATAGGAACCGATGGAGCGGGAAAGCCCGACAAGTGCCACAGCTGTATTAAGACAACCTTCCCCAAACTGCGCCGGAGGGAATTGACTTCGGGTGAGGCAGCATGCGTCACCACAACCAGCCAAGTTTCTACGCGAAATCCCTGGTCCTGAGAAGGGGGTAATATGGATTCAGTGTAATCTATCCCGCATGAGGCGTAAGGTCCCGCTAAAATACGATTTAATGGCACCCCGGGTGGGATATCTAACTAGCTGAGTAACTCAGGAGCAGCGTGGCGACTTGTACGACCCGCGGACGACGGAACGCCTGGAGATGAGCGATTCCAGAGTAGATTGGATGAGTCGTGTATAAGATGAAAAAGCCACTATACCATTACACGAAAGTCTATTAATCGCACGGGCTAGTACGAGTGGATGTTTAGCTGATCGCTGGCGCTAGGAACAGTAAACCACCTCCCATGGCACGGTTTAGTAAGGAGAGGCATAACCGCGTATGGAGCCCTCCCGAGCAGCTGTCATGAGACACGAGCAGGGAGCGACAGCACTAAACGGGACCCAGCCGTAACTTTCGAATCTAT
TGCGGCGAGGGATTGCGAAGTTAGCATTTGGGGCGCAGTGGTCTTAGGAATAGTTCCAATGGGGTCCCCCACCGGATTGAATTCCCAAATAATTCTGGCAACATTTTGAAAGCATGCCGTTAGGAGAAGCTTATCGTAGGCACCCGGATGCAAGTCTACATCTGTTCTCTGATAAGCTAGGTCCAGGGGAGAGATTGAAAATCACGGTGAGCGATTTATGGGCACCTCTTGCCATGGTCTCCTACGTTCCAGCTCAGAACAATCGACTGCAAGGGCCTCGTAGGCTACGCAGTCCTGACGAATTAGGGAGCTATCCGGGGTGGCTCATTTGGTTGTTATCGACCATATCAACGGAAATCTACCCGACATACAAACTTAGATGAAAGTGGCACACGCGGCATAAAGCCAACCAGGCATTCGCCTGGATATACAAACCTACCCACAAACGGCTACGTTGCGTGATAGCTTCCACCAGGGTGGTTTTGGAGCGGTAGCTCCTAGGAGGCACCTCAACTGAGGACGAGCTTTGGCGAGTAGTGAAACTGCGCTGTGCCCTGAATGAAGAGGGCATGGCAATACGCAGTGGGCAACACTCTTATCCAAATAGGGAAAATCAATACTAGAGTAATTCACGTATGTCGATACAAAGAAAAAGACAGTGGAAGGTTTGATTACATAACGAGAGGAGCTGATTGGGGTGGGTATAGGTGACGTGATGTCAAAGATATGTTGTACATCATGTTTCCAACTGTTAATGGAAGGTAAATCCGAAGATATACCGCTACTGCGCGGCTTGATTGGCTGAGCACCAGAGCACGACGTCCCGACTCCCATAGGAACCGAAGGAGCGAGAAAGCCCGACAAGTGCTACAGCTGAATTAAGACAACCTTCCCCAAACTATGCGGAAGGGATTTGACTTCGGGTTAGGCAGCGTGCGTCGCCACAACCAGCCAAGTTTCTACGCAAAATCCCTGGTCCTTAGAAGGGAGTCATATGAATTCAAGGCAATCTGTTCCGCAGGAGGCGCGAAGTTCCACCAAGATACGAGTTGGAGGTATCCCGCGTGGTCCGTCTGATTAGCCCGGTAACTCAGGAGCAGCGTGGCGACTTGTACGACCGGCGGACGACGGACCGCCTGGAGGCGAGCGAGTCCAGGGTAGATTGGATGAGTGGAGTAAAAGACGAAAAGGCCACTATATGATTACCTAAAAGCCTACCAATCGCATGGGCCAGTATTGGCGGCTGTTTTTTGGATCGCTGGTGCTAGGAACCGTAAACCGCCTCCCATAGAACGAGTAAACAGAGGGAGGTGTAGCCGCTAATGGAGCCCTCCCGAACCGCTGTGACGGGGCACAGGCAAAGAGCGACGGCGCTAGATGCAGTACGACGGTAGCTTCTGAATTTAT
TGTGGCGAGGCATTGCGAAGTTAGCATTTGGGGCGCAATGGTCTTAGGAATAGTTCCAATGGGGTCCCCCACCGGATCGAATTCCCAAATAATTCTGGCAACATTTTGAAAGCATGCCGTTAGGAGAAGCTTATCGTAGGCACCCGGATGCAAGTCTACATCTGTTCTCTGATAAGCTAGCTCCAGGGGAGAGATTGAAAATCACGGTGAGCGATTTATGGGCACCTCTTGCCATGGTCTCCTACGTTCCAGCTCAGAAAAATCGACTGCAAGGGCCTCGTAGGCTACGCAGTCCTGACGAATTAGGGAGCTATCCGGGGTGGCTCATTTGGTTGTTATCGACCATATCAACGGAAATCTACCCGACATACAAACTTAGATGAAAGTGGCACACGCGGCATAAAGCCAACCAGGCATTCGCCTGGATATACAAACCTACCCACAGACGGCTACGTTGCGTGATAGCTTCCACCAGGGTGGTTTTGGAGCGGTAGCTCCTAGGAGGCACCTCAACTGGGGACGAGCTTTGGCGAGTAGTGAAACTGCGCTGAGCCCTGAATGAAGAAGGCATGGCAATACGCAATGGGCAACACTCTTATCCAAATAGAGAAAATCAATACTAGAGTAATTCACGTATGTCGATACAAAGAAAAAGACAGTGGAAGGTTTGATTACATAACGAGAGGAGCTGATTGGGGTGGGTATAGGTGACGTGATGTCAAAGATATGTTGTACATCATGTTTCCAACTGTTAATGGAAGGTAAATCCGAAGATATACCGCTACTGCGCGGCTTGATTGGCTGAGCACCAGAGCACGACGTCCCGACTCCCATAGGAGCCGAAGGAGCGAGAAAGCCCAACAGTTGTTATAGTTATATTAAGACAACGTTCCCCAAACTATGCGGAAGGGATTTGACTTCGGGTTAGGCAGCGTGCGTCGCCACAACCAGCCAAGTTTCTACGCAAAATCCCTGGTCCTTAGAAGGGAGTCATATGAATTCAAGGCAATCTGTCCCGCAGGAGGCGCGAAGTTCCACCAAGATACGAGTTGGAGGTATCCCGCGTGGTCCGTCTGATTAGCCCGGTAACTCAGGAGCAGCGTGGCGACTTGTACGACCGGCGGACGACGGACCGCCTGGAGGCGAGCGAGTCCAGGGTAGATTGGATGAGTGGAGTAAAAGACGAAAAGGCCACTATATGATTACCTAAAAGCCTATCAATTGCACGGGCTAGTACGAGTGGCTGTTTATCTGATCGCTGTCCCTGGGGCCCGTCAAATGCCTGCCATAGAACGAGTAAGCAGAGAGGGGTGTAGGCGCTTATGAGGGCCTCGTGAACCGTTGAGATAGGGCACGGGCAAAAAGCTACGGCACTAGACGCAGCACGACCGTAACTTTCGAATCTAT
TGTGGCGGGGCATTGCGAGGTGTGTATCTGGGGTGCAATGATCTTGGGATAAGTCCCAATGAGGTCTCCTACCGGCTTGAAAACCCAAATAACCCCAGCGATATTTTAGGAGCATGCCGTCAGGGGAAGTTGGTTGCAAACGCCCAAAGCCAAGCCTCTATCGGCGCTCCGATAAATTGACTCAGGGGCAGAAAATGGGAATTACGCTGAGGGTCCGATGAGCAGCTCTTGCCTGGACCTCCTAAGGTTCTGATCAGCCCAATCCACTGCAGGGGCTCCGTAAGCCACGCGGACCGGACAAATCAGGTAGCCTCCCAGGACGGCTCATTTGGTCGTTATCGCCTTCATCAACGGGGATCCTTCCGGTACACAGGCCCGGATGAGAGAAGTATATGCCTTATAAAGCTCATCAAGGAGGAACTCGGGTATATAAATCTGCCCACCAACGACTATATTGCGTAATAGCGCCCACCAGGGTCGCTTTGAAGTGGCAGATGCAGGGGGAAGGCTCAACTGAAGACTAGCTTAGACGGGTAGTGAAACCGTACTGAGCCCTAAATTAAGAAGGCATGACAATATGCAATAATCAGCAATTTTATCCGAAGAGGCAGAACCAATATTGGAAAAAATTACGTATGCCAATGCCAAGCAAAGTACCATAGAAGGCTCGGCTACATGACAAGAGAGGCTGACCAGGGCGGGTATAGGATACATGTCGTCAAATGTATTTTGTCCATCATGTTTCCAACCGTCAATGGAAGGTAAATCCGAAGATATACCGCTATGGCGCGGCTGGATTGGGTGAGCACCATAGCTCGACGTCCCGACTCCTGTTGGAACCGATGGAGCGGAAAAGCTCGACAATTGTTACAGTTATATCAAGACAGCCCGCCCCAGACTGCGCGGAAGGCATTTGACTTCAGGTGCGGTAGCATGCGTCGCCACAACCACCCAGATTTCTATGCGAAAACCCTGGTCCTGAGAAGGGGGTAATATGGATCCAGGGTAATCTATCCCGCAGGAGATGTGAGGTCCCGCTAAAATACAATTTGAAGGCATACCGGGTGGGCTATCTAACTAGTTCAGTAACTCAGGAGCAGCGTGGCGACTTGTACGACCCGCGGACGACGGAACGCCTGGAGATGAGCGATTTCAGAGTAGATTGGATGAGTGGAGTAAAAGACCAAAAGGCCACTATATGATTACCTAAAAGCCTATCAATCGCACGGGCTAGTACGAGTGGATGTTTAGCTGATCGCTGGCGCTAGGAACCGTAAACCACCTCCCATGGAACGGTTTAGTAAGGAGAGGCATAACCGCGTATGGAGCCCTCCCGAGCAGCTGTCATGAGACACGAGCAGGGAGCGACAGCACTAAACGGGACCCGGCGATAGCTTTTAAATTAAT
TACGGCAAGGGAGTTCGAAGTGTGTATCTGGGGCGCAATCATCTTGGGATAAGTCCCAATGAGGTCTCCTACCGGCTTGAAAACCCAAATAATCCCAGCAATATTTTAGGAGCAGGCCGTCCGGGGTGGCTTATCGCTGGTGACCAAGTCCCAGTCTCCGTCGGCGCTCCGACAGACCAGCCCAGGGGCAGAGATTGGGAATTGCGCGGAGGGTTCTGTGGGCGGCACTTGCCTGGACCTCCTAAGTTCCAGCACAGAACAATCGACTGCAAGGGCCTCGTAGGCTACGCAGTCCTGACGAATTAGGGAGCTATCTGGGGTGGCTCATTTGGTTGTTATCGACCATATCAACGGAAATCTACCCGACATACAAACTTAGATGAAAGTGGCACACGCGGCATAAAGCCAACCAGGCATTCGCCTGGATATACAAACCTACCCACAAACGGCCACGTTGCGTGATAGCTTCCACCAGGGTGGTTTTAGAGCGGTAGCTCCTAGGAGGCACCTCAACTGGGGACGAGCTTTGGCGAGTAGTGAAACTGCGCTGTGCCCTGAATGAAGAGGGCATGGCAATACGCAGTGGGCAACACTCTTATCCAAATAGAGAAAATCAATACTAGAGTAATTCACGTATGCCGATACAAAGAAAAAGACAGTGGAAGGTTTGATTACATAACGAGAGGAGCTGATTGGGGTGGGTATAGGTGACGTGATGTCAAAGATATGTTGTACATCATGTTTCCAACTGTTAATGGAAGGTAAATCCGAAGATATACCGCTACTGCGCGGCTTGATTGGCTGAGCACCAGAGCACGACGTCCCGACTCCCATAGGAACCGAAGGAGCGAGAAAGCCCAACAGTTGTTATAGTTATATTAAGACAGCCTTCCCTAAACTGCGCGGATGGGATTCGACTTCGGGTGAGACAGCATGCGTCGCCACAACCAGCCAAGTTTCTACGCGAAGTACCTGGCCCTGGGAAGGGGGCAATATGGATCCAGGGTAATCTATCCCGCAGTAGACGTGAGGTCCCGCTAAAATACAATTTGAAGGCATCCCGGGTGGGCTATGTAACTAGCTCAGTAACTGAGGACCAGCGGGGCGACTTGTACGACCCGCGGACGACGGAACGCCTGGGGATGAGCGATTCCAGAGTAGATTGGATGAGTGGAGTAAAAGACCAAAAGGCCACTATATGATTACCTAAAAGCCTATCAATCGCACGGGCTAGTACGAGTGGATGTTTAGCTGATCGCTGGCGCTAGGAACCGTAAACCACCTCCCATGGAACGGTTTAGTAAGGAGAGGCATAACCGCGTATGGAGCCCTCCCGAGCAGCTGTCATGAGACACGAGCAGGGAGCGACAGCACTAAACGGGACCCGGCGATAGCTTTTAAATTAAT
TGCGGCGAGGGATTGCGAAGTTAGCATTTGGGGCGCAGTGGTCTTAGGAATAGTTCCAATGGGGTCCCCCACCGGATTGAATTCCCAAATAATTCTGGCAACATTTTGAAAGCATGCCGTTAGGAGAAGCTTATCGTAGGCACCCGGATGCAAGTCTACATCTGTTCTCTGATAAGCTAGGTCCAGGGGAGAGATTGAAAATCACGGTGAGCGATTTATGGGCACCTCTTGCCATGGTCTCCTACGTTCCAGCTCAGAACAATCGACTGCAAGGGCCTCGTAGGCTACGCAGTCCTGACGAATTAGGGAGCTATCCGGGGTGGCTCATTTGGTTGTTATCGACCATATCAACGGAAATCTACCCGACATACAAACTTAGATGAAAGTGGCACACGCGGCATAAAGCCAACCAGGCATTCGCCTGGATATACAAACCTACCCACAAACGGCTACGTTGCGTGATAGCTTCCACCAGGGTGGTTTTGGAGCGGTAGCTCCTAGGAGGCACCTCAACTGAGGACGAGCTTTCGCGAGTAGTGAAACTGCGCTGTGCCCTGAATGAAGAGGGCATGGCAATACGCAGTGGGCAACACTCTTATCCAAATAGAGAAAATCAATACTAGAGTAATTCACGTATGTCGATACAAAGAAAAAGACAGTGGAAGGTTTGATTACATAACGAGAGGAGCTGATTGGGGTGAGTATAGGTGACGTGATGTCAAAGATATGTTGTACATCATGTTTCCAACTGTTAATGGAAGGTAAATCCGAAGATATACCGCTACTGCGCGGCTTGATTGGCTGAGCACCAGAGCACGACGTCCCGACTCCCATAGGAACCGAAGGAGCGAGAAAGCCCGACAAGTGCTACAGCTGAATTAAGACAACCTTCCCCAAACTATGCGGAAGGGATTTGACTTCGGGTTAGGCAGCGTGCGTCGCCACAACCAGCCAAGTTTCTACGCAAAATCCCTGGTCCTTAGAAGGGAGTCATATGAATTCAAGGCAATCTGTTCCGCAGGAGGCGCGAAGTTCCACCAAGATACGAGTTGGAGGTATCCCGCGTGGTCCGTCTGATTAGCCCGGTAACTCAGGAGCAGCGTGGCGACTTGTACGACCGGCGGACGACGGACCGCCTGGAGGCGAGCGAGTCCAGGGTAGATTGGATGAGTGGAGTAAAAGACGAAAAGGCCACTATATGATTACCTAAAAGCCTACCAATCGCACGGGCTAGTACGAGCCGCTGTTTATCGGATCGCCATCGCTGGGGACCGTCAACCGACGCCCATAGAACGAGTAAGCAGAGAGGGGTGTAGGCGCTTGTGAGGGCCTCCCGAACCGTTGAGATAGGGCACGGGTAAAAAGCTACGGCACTAGACGCAGCCCGACCGTAACTTTCGTATCTAT
TGTGGCGGGGGATTGCGAAGTTAGCATTTGGGGCGCAGTGGTCTTAGGAATAGTTCCAATGGGGTCCCCCACCGGATTGAATTCCCAAATAATTCTGGCAACATTTTGAAAGCATGCCGTTAGGAGAAGCTTATCGTAGGCACCCGGATGCAAGTCTCCATCGGCGCTCCGATAAATTGACTCAGGGACAGAGATTCGGAATTGCGCGGAGGGTTCTGTGGGCGGCACTTGCCTGGACCGCCTAAGTTCCAGCACAGAACAATCGACTGCAGGGGCTCCGTAAGCCACGCGGACCGGACAAATCAGGTAGCCTCCCAGGACGGCTCATTTGGTCGTTATCGCCTTCATCAACGGGGATCCTTCCGGTACACAGGCCCGGATGAGAGAAGTATATGCCTTATAAAGCTCATCAAGGAGGAACTCGGGTATATAAATCTGCCCACCAACGACTATATTGCGTAATAGCGCCCACCAGGGTCGCTTTGAAGTGGCAGATGCAGGGGGAAGGCTCAATTGAAGACTAGCTTAGACGGGTAGTGAAACCGTACTGAGCCCTAAATTAAGAAGGCATGACAATATGCAATAATCAGCAATTTTATCCGAAGAGGCAGAACCAATATTGGAAAAAATTACGTATGCCAATGCCAAGCAAAGTACCATAGAAGGCTCGGCTACATGACAAGAGAGGCTGACCAGGGCGGGTATAGGATACATGTCGTCAAATGTATTTTGTCCATCATGTTTCCAACTATTAATGGAAAGTAAATCCGGAGATATACCTCTACTGCGCGGCTTGATTGGCTGAGCACTATAGCACGATGTTCCGACTCCCGTAGGAATCGATGAAGCGGGAAAGCCGAGCAATTATTACGGTTATATTAGGACAACCTTCCCCAAACTGCACGGAAGGGATTTGACTTCGGGTGAGGCAGCATGCGTCGCCACAACCAGCCAAGTTTCTACGCGAAGTACCTGGCTCTGGGAAGGGGGTAATATGGATCCAGGGTAATTTATCCCGAAGGAGGCTTGAGGTCCCGCTGAAATACGATTTGAAGACGTCCCGGGTGGTCTATCTGATCAGCTCAGTAATTCAGGAGGGGCATGGCGATTCATAAGACCCGCGGACAATGGACCACTTGGAGGCGAACGATTCCAGAAAAGTATGAATGCGACGTGTATGAAACGAAATAGTCACTATACCATTACCCAGAGGCATACTAACTACACGGGCTAGTACGAGTGGCTGTTTATCTGATCGCTGTCCCTGAGGCCCGTCAAATGCCTCCCATACAACGGGTTAGCAGAGAGAGGCGTAGCTGCTTACGGGGCCTTCCCAAACCGCTGTGATGGGGCACGGGCAAAGGGAGACGGCACTGGACGCAGCACGACGGTAGCCTTTGAATTTAT
TGTGGCGGGGGATTGCGAAGTTAGTATCTGGGGCGCAATGGTCTTAGGAATAGTTCCAATGGGGTCTCCCACCGGATTGAATTCCCAAATAATTCTGGCAACATTTTGAAAGCATGCCGTTAGGAGAAGCTTATCGTAGGCACCCGGATGCAAGTCTACATCTGTTCTCTGATAAGCTAGCTCCAGGGCAGAGATTGGGAATTGCGCGGCGGGTTCTGTGGGCGGCACTTGCCTGGACCTCCTAAGTTCCAGCACAGAACAATCGACTGCAAGGGCTCCGTAAACTACGCAGACCTGAGAAATCCGGGAGCCATCCGGGGCGAATCATCTGTTTATCATCAACTATATCAACGGAAATCTACCCGGCATACAAACTTAGCTAAGATTGGCGCACGCGGCATAAAGCCAATCAGGGATTCGCCTGGGTATATAAACCTGCCCATAAACGACTACGTTCCGTGAAAGCGTCCACCAGGGTCGTTTTGAAGCGATAACTCCTGGCGGACACCTGAACCGAGGACGAATTCTCGCGGGTAGCGAAACTGTGCTGTGCCCTGAGTGGAGAAGGCGTGACAAAGTGCAATGGTCAACACTCTTATCTGAAGAGGGAAAATCAATACTAGAGTAATTTACGTATGCCGTTACAAAGAAACATACCGTGGAAAGTTTCATTACATGACGAGAGGGGCTGGTTAAGGCGGGTATAGGATACGTGATGACAAATATATTGTGCACATCATGTTTCAAGTTGTCAGTATGGGATGGATTCGAAGGTACATCGTTATGGCGCGGCTGGATTGGGTGAGCACTATAGCACGACGTCCCGACTCCCATAGGAACCGCAAGATCGAGAAAACCCAACAGTTGTTACAGTTATATTAAGACAACCTTCCCCAAACAGCGGGGAAGAGATTTGTGTTCGAGCGAGGCAGCATGTGTTGCCGCGAGTAGCCGAGTTTTTACGCGAAATCACCGGTCAAGACCGGGGGGTCAGATGAATTCAAGGTAGTCTATCCTGCAGGAGACGTGAGGTCCCGCTAGAACACACTTTGAAGGCATCCCGGGTGTGCTATCCAACTAACTCAGTAACTCAGGAGCAGCGTGGCGGCTTGTACGGCCCGCGGGCGACGGAATGCCTAGAGATGAGCGATTCCTGAGTATATTGGCTAAGTGGAGTAAAAGACGAAAAGACCACTATATCATTACCCAAAAGCCTATTAATCGCATGGGCCAGTATTGGCGGCTGTTTTTTGGATCGCTGGTGCTAGGAACCGTAAACCGCCTCCCATAGAACGAGTAAACAGAGGGAGGTGTAGCCGCTAATGGAGCCCTCCCGAACCGCTGTGACGGGGCACAGGCAAAGAGCGACGGCGCTAGATGCAGTACGACGGTAGCTTCTGAATTTAT
TATGGCAGGGCAGTTCGAAGTGTGTATCTGGGGCGCAATCATCTTGGGATAAGTCCCAATGAGGTCTCTCAACGGCTTGAAAACCCAAATAATCCCAGCAATATTTTAGGAGCAGGCCGTCCGGGGTGGCTTATCGCTGGTGCCCAAGTCCCAGTCTCCATCGGCGCTCCGACAGACCAGCTCAGGGGCATAGATTGGGAATTGGGCTGAGGTTTCTATGGGGGGCTCTTGTCTGGACCTCCTTAGTTCCAGCACAGAACAATCGACTGCAAGGGCCTCGTAGGCTACGCAGTCCTGACGAATTAGGGAGCTATCCGGGGTGGCTCATTTGGTTGTTATCGACCATATCAACGGAAATCTACCCGACATACAAACTTAGATGAAAGTGGCACACGCGGCATAAAGCCAACCAGGCATTCGCCTGGATATACAAACCTACCCACAAACGGCTACGTTGCGTGATAGCTTCCACCAGGGTGGTTTTGGAGCGGTAGCTCCTAGGAGGCACCTCAACTGGGGACGAGCTTTGGCGAGTAGTGAAACTGTGCTGAGCCCTGAGTGGAGAAGGCGTGACAAAGTGCAACGGTCAACACTCTTATCTGAAGAGGGAAAATCAATACTAGAGTAATTTACGTATGCCGTTACAAAGAAACATACCGTGGAAAGTTTCATTACATGACGAGAGGGGCTGGTTAAGGCGGGTATAGGATACGTGATGACAAATATATTGTGCACATCATGTTTCAAGTTGTCAATATGGGATGGATCCGAAGGTACATCGTTATGGCGCGGCTGGATTGGCTGAGCACCATAGCTCGACGTCCCGACTCCTGTTGGAACCGATGGAGCGGAAAAGCTCGACAATTGTTACAGTTATATCAAGACAACCTTCCCCAAACTGCGCGGAAGGGATTTGACTTCGGGTGAGGCAGCATGCGTCGCCACAACCAGCCAAGTTTCTACGCGAAATCCCTGGTCCTGAGAAGGGGGTAATATGGATCCAGGGTAATCTATCCCGCAGGAGACGTGAGGTCCCGCTAAAATACAATTTGAAGGCACCCCGGGTGGGATATCTAACTAGCTGAGTAACTCAGGAGCAGCGTGGCGACTTGTACGACCCGCGGACGACGGAACGCCTGGAGATGAGCGATTCCAGAGTAGATTGGATGAGTGGAGTAAAAGACGAAAAGGCCACTATATGATTACCTAAAAGCCTATCAATTGCACGGGCTACTACGAATGGCTGCTTATCTGATCGCTGTCCCTGGGGCCCGTCAACCGACGCCCATAGAACGAGTAAGCAGAGAGGGGTGTAGGCGCTTATGAGGGCCTCGTGAACCGTTGAGATAGGGCACGGGCAAAAAGCTACGGCACTAGACGCAGCACGACCGTAACTTTCGAATCTAT
TGTGGCGGGGCATTGCGAAGTTAGCATTTGGGGCGCAATGGTCTTAGGAATAGTTCCAATGGGGTCCCCCACCGGATCGAATTCCCAAATAATTCTGGCAACATTTTGAAAGCATGCCGTTAGGAGAAGCTTATCGTAGGCACCCGGATGCAAGTCTACATCTGTTCTCTGATAAGCTAGCTCCAGGGGAGAGATTGAAAATCACGGTGAGCGATTTATGGGCACCTCTTGCCATGGTCTCCTACGTTCCAGCTCAGAACAATCGACTGCAAGGGCCTCGTAGGCTACGCAGTCCTGACGAATTAGGGAGCTATCCGGGGTGGCTCATTTGGTTGTTATCGACCATATCAACGGAAATCTACCCGACATACAAACTTAGATGAAAGTGGCACACGCGGCATAAAGCCAACCAGGCATTCGCCTGGATATACAAACCTACCCACAGACGGCTACGTTGCGTGATAGCTTCCACCAGGGTGGTTTTGGAGCGGTAGCTCCTAGGAGGCACCTCAACTGGGGACGAGCTTTGGCGAGTAGTGAAACTGCGCTGAGCCCTGAATGAAGAAGGCATGGCAATACGCAGTGGGCAACACTCTTATCCAAATAGAGAAAATCAATACTAGAGTAATTCACGTATGTCGATACAAAGAAAAAGACAGTGGGAGGTTTGATTACATAACGAGAGGAGCTGATTGGGGTGGGTATAGGTGACGTGATGTCAAAGATATGTTGTACATCATGTTTCCAACTGTTAATGGAAGGTAAATCCGAAGATATACCGCTACTGCGCGGCTTGATTGACTGAGCACCAGAGCACGACGTCCCGACTCCCATAGGAGCCGAAGGAGCGAGAAAGCCCAACAGTTGTTATAGTTATATTAAGACAACGTTCCCCAAACTATGCGGAAGGGATTTGACTTCGGGTTAGGCAGCGTGCGTCGCCACAACCAGCCAAGTTTCTACGCAGAATCCCTGGTCCTTAGAAGGGAGTCATATGAATTCAAGGTAATCTATCGCGCAGGAGACGTGAGGTCCCGCTAAAATACAATTTGAAGGCATCCCGGGTAGGCTATCTAGCTAGCTCAATAACTCAGGAGCAGCGTAGTGACTTGTACGACCCGCGGACGACGGAACGTCTGTAGATGAGCGATTCCAGAGTAGATTGGATGAGTCGTGTATAAGACGAGAAAGCCACTATACCATTACCCAAAAGCCTATTAATCACACGGGCTAGCACGAGTGGCTGTTTATCTGATCGCTGTCCCTGAGGCCCGTCAGATGCCTCCCATACAGCGGGTTAGCAGAGAGAGGCGTAGCTGCTTACGGGGCCTTCCCAAACCGCTGTGGTGGGGCACGGGCAAAGAGCGACGATACTAGACGCAGCACGACCGTAACTTTCGAACCTGT
TGCGGCAAGGGCGTTCGAAGTGTGTATCGGGGTCGCAAGGATCTTGGGAATAGTTCCATCGGGGTCTCTCAACGACTTGAAATTCAGAATGATTCCAGCAGTACTGAAGAGGCGTGCCGTCAGGGGTGACTTATCGCTGGCGCCCAAGTCCCATTCTCCATCGACGCTCCGATAGACTAGCTCAGGAGCATAGATTGGGAGTTGGGCTGAGGTTTCTATGGACGGCTCGTGTCTGGACCTCCTTAATTCCAGCACAGAACAATCCACTGCGAGGGCTCCATAAACTACGCAGAGTTGGGAAATCCGGGAGCCATCCGTGGCGGCTAGCTTGGTTGCTATCGACTATATCAAAGGAACTCCACCCGGCGTACAAACTTAGATGAGAGTAGCATATGCCTTATAAAGCTAATCAGGGAGGAACCTGGGTATATAAATCTGCGCGCCAACGACTATATTGTGTAATAGCGCCCACTAGGGTCGCCTTGAAGCGGTTGATGCAGGGGGACGGCTCAACTAAGGACGAGCTTTCGGGAGTAGTGAAACTGTGCTGTACCCTGAATGAAGAAGGTATGACAATATGCGATAATTAACACTTTTATCCGGGGAGGCAAAGTTATTACTAGAGAAATTTACATATGCCGAAACAGAGAATAATACCGTAGAAGGTCTGATCACATGACGAGAGAGTCTGATTAGGGCGGGTATAGAATACGTGACATCGAATGTAATTTGTACAATATGCTACCAATTGTCAATAGAGGGTGAATCTGAGGACATACAGTTACTGCGCGGCTGGATCGGCTAAGCGCCATAGCACGACAACCCGACTCCCGTAGTAACCAATGGTGCAGGATAGCTCGACAAGTGCTACAGCTGAATTAAGACAACCTTCCCCAATCTGCGCGGAAGGGAATTAACCTCGGGTGAGGCAGCACGCGTCGCCACAGCCAGCCAAGTTTCTACGCGAAATCCTTGGTCCTGAGAAGGGGGTAGTATGGATCCAGGGTAATCTATCGCGCAGGAGACGTGAGGTCGCGCTAAAATACAATTTGAAGGCATCCCGGGTAGGCTATCTAGCTAGCTCAATAACTCAGGAGCAGCGTAGTGACTTGTACGACCCGCGGACGACGGAACGTCTGTAGATGAGCGATTCCAGAGTGGATTGGATGAGTCGTGTATAAGACGAGAAAGCCACTATACCATTACCCAAAAGCCTATTAATCACACGGGCTAGTACGAGTGGCTGTTTATCTGATCTCTGTCCCGGAGGCCCTTCAAATGCCTCCCATACAACGGGTTAGCAGAGAGAGGCGTAGCTGCTTATAGGGCCCTCCCGAACCGCTGTGATGGGGCACGGGCAAAGAGCGACGGTACTAGACGCAGCACGACGGTAGATCTTGAATTTAT
TGTGGCGAGGCATTGCGGAGTGTGTATCTGGGGCGCGATGACCTTGGTAATCGTTCCGTTGGAGTCTCTCACCTACTTTAAATTCAAAATGGTTACAACAATATTGAAGAGGCAGGCCGTCCGGGGTGGCTTATCGCTGGTGCCCAAGTCCCAGTCTCCATCGGCGCTACGACAGACCAGCTCAGGGGCATTGATTGGGAATTGGGCTGAGGTTTCTATGGGCGGCTCTTGTCTGGACCTCCTTAGTTCCAGCACAGAACAATCGACTATAAGGGCCTCGTAGGCTACGCAGTCCTGACGAATTAGGGAGCTATCCGGGGTGGCTCATTTGGTTGTTATCGACCATATCAACGGAAATCTACCCGACATACAAACTTAGATGAAAGTGGCACACGCGGCATAAAGCCAACCAGGGATTCGCCTGGATATACAAACCTACCCACAAACGGCTACGTTGCGTGATAGCTTCCACCAGGGTGGTTTTGGAGCGGTAGCTCCTAGGAGGCACCTCAACTGGGGACGAGCTTTCGCGAGTAGTGAAACCGTACTGAGCCCTGAATGAAGAAGGCATGGCAATACGCAGTGGGCAACACTCTTATCCAAATAGGGAAAATCAATACTAGAGTAATTCACGTATGTCGATACAAAGAGAAAGACAGTGGAAGGTTTGATTACATAACGAGAGGAGCTGATTGGGGTGGGTATAGGTGACGTGATGTCAAAGATATGTTGTACATCATGTTTCCAACTGTTAATGGAAGGTAAATCCGAAGATATACCGCTACTGCGCGGCTTGATTGGCTGAGCACCAGAGCACGACGTCCCGACTCCCATAGGAACCGAAGGAGCGAGAAAGCCCAACAGTTGTTATAGTTATATTAAGACAACGTTCCCCAAACTATGCGGAAGGGATTTGACTTCGGGTTAGGCAGCGTGCGTCGCCACAACCAGCCAAGTTTCTACGCAAAATCCCTGGTCCTTAGAAGGGAGTCATATGAATTCAAGGCAATCTGTTCCGCAGGAGGCGCGAAGTTCCACCAAGATACGAGTTGGAGGTATCCCGCGTGGTCCGTCTGATTAGCCCGGTAACTCAGGAGCAGCGTGGCGACTTGTACGACCGGCGGACGACGGACCGCCTGGAGGCGAGCGAGTCCAGGGTAGATTGGATGAGTGGAGTAAAAGACCAAAAGGCCACTATATGATTACCTAAAAGCCTATCAATCGCACGGGCTAGTACGAGTGGATGTTTAGCTGATCGCTGGCGCTAGGAACCGTAAACCACCTCCCATGGAACGGTTTAGTAAGGAGAGGCATAACCGCGTATGGAGCCCTCCCGAGCAGCTGTCATGAGACACGAGCAGGGAGCGACAGCACTAAACGGGACCCGGCGATAGCTTTTAAATTAAT
TGTGGCGGGGCATTGCGAAGTTAGTATCTGGGGCGCAATGGTCTTAGGAATAGTTCCAATGGGGTCTCCCACCGGATTGAATTCCCAAATAATTCTGGCAACATTTTGAAAGCATGCCGTTAGGAGAAGCTTATCGTAGGCACCCGGATGCAAGTCTACATCTGTTCTCTGATAAGCTAGCTCCAGGGCAGAGATTGGGAATTGCGCGGCGGGTTCTGTGGGCGGCACTTGCCTGGACCTCCTAAGTTCCAGCACAGAACAATCGACTGCAAGGGCTCCGTAAACTACGCAGACCTGAGAAATCCGGGAGCCATCCGGGGCGAATCATCTGTTTATCATCAACTATATCAACGGAAATCTACCCGGCATACAAACTTAGCTAAGATTGGCGCACGCGGCATAAAGCCAATCAGGGATTCGCCTGGGTATATAAACCTGCCCATAAACGACTACGTTCCGTGAAAGCGTCCACCAGGGTCGTTTTGAAGCGATAACTCCTGGCGGACACCTGAACCGAGGACGAATTCTCGCGGGTAGCGAAACTGTGCTGTGCCCTGAGTGGAGAAGGCGTGACAAAGTGCAATGGTCAACACTCTTATCTGAAGAGAGAAAATCAATACTAGAGTAATTTACGTATGCCGTTACAAAGAAACATACCGTGGAAAGTTTCATTACATGACGAGAGGGGCTGGTTAAGGCGGGTATAGGATACGTGATGACAAATATATTGTGCACATCATGTTTCAAGTTGTCAGTATGGGATGGATTCGAAGGTACATCGTTATGGCGCGGCTGGATTGGGTGAGCACTATAGCACGACGTCCCGACTCCCATAGGAACCGCAAGATCGAGAAAACCCAACAGTTGTTACAGTTATATTAAGACAACCTTCCCCAAACAGCGGGGAAGAGATTTGTGTTCGAGCGAGGCAGCATGTGTTGCCGCGAGTAGCCGAGTTTTTACGCGAAATCACCGGTCAAGACCGGGGGGTCAGATGAATTCAAGCTAGTCTATCCTGCAGGAGACGTGAGGTCCCGCTAGAACACACTTTGAAGGCATCCCGGGTGTGCTATCCAACTAACTCAGTAACTCAGGAGCAGCGTGGCGGCTTGTACGGCCCGCGGGCGACGGAATGCCTAGAGATGAGCGATTCCTGAGTATATTGGCTAAGTGGAGTAAAAGACGAAAAGACCACTATATCATTACCCAAAAGCCTATTAATCGCATGGGCCAGTATTGGCGGCTGTTTTTTGGATCGCTGGTGCTAGGAACCGTAAACCGCCTCCCATAGAACGAGTAAACAGAGGGAGGTGTAGCCGCTAATGGAGCCCTCCCGAACCGCTGTGACGGGGCACAGGCAAAGAGCGACGGCGCTAGATGCAGTACGACGGTAGCTTCTGAATTTAT
TGCGGCGAACCATTGCGAAGTTAGCATTTGGGGCGCAGTGGTCTTAGGAATAGTTCCAATGGGGTCCCCCACCGGATTGAATTCCCAAATAATTCTGGCAACATTTTGAAAGCATGCCGTTAGGAGAAGCTTATCGTAGGCACCCGGATGCAAGTCTACATCTGTTCCCTGATAAGCTAGGTCCAGGGGAGAGATTGAAAATCACGGTGAGCGATTTATGGGCACCTCTTGCCATGGTCTCCTACGTTCCAGCTCAGAACAATCGACTGCAAGGGCCTCGTAGGCTACGCAGTCCTGACGAATTAGGGAGCTATCTGGGGTGGCTCATTTGGTTGTTATCGACCATATCAACGGAAATCTACCCGACATACAAACTTAGATGAAAGTGGCACACGCGGCATAAAGCCAACCAGGCATTCGCCTGGATATACAAACCTACCCACAAACGGCTACGTTGCGTGATAGCTTCCACCAGGGTGGTTTTGGAGCGGTAGCTCCTAGGAGGCACCTCAACTGGGGACGAGCTTTGGCGAGTAGTGAAACTGCGCTGTGCCCTGAATGAAGAGGGCATGGCAATACGCAGTGGGCAACACTCTTATCCAAATAGAGAAAATCAATACTAGAGTAATTCACGTATGTCGATACAAAGAAAAAGACAGTGGAAGGTTTGATTACATAACGAGAGGAGCTGATTGGGGTGGGTATAGGTGACGTGATGTCAAAGATATGTTGTACATCATGTTTCCAACTGTTAATGGAAGGTAAATCCGAAGATATACCGCTACTGCGCGGCTTGATTGGCTGAGCACCAGAGCACGACGTCCCGACTCCCATAGGAACCGAAGGAGCGAGAAAGCCCAACAGTTGTTATAGTTATATTAAGACAGCCTTCCCTAAACTGCGCGGATGGGATTCGACTTCGGGTGAGACAGCATGCGTCGCCACAACCAGCCAAGTTTCTACGCGAAGTACCTGGCCCTGGGAAGGGGGCAATATGGATCCAGGGTAATTTATCCCACAGGAGACGTGAGGCCCCGCTAAAATACAATTTGAAGGCATCCCGGGTGGGCTATCTAACTAGCTCAGTAACTCAGGAGCAGCGTGGCGACTTGTACGACCCGCGGACGACGGAACGCCTGGAAATGAGGGATTCCAGAGTGGATTGGATGAGTCGTGTATAAGACCAAAAAGCGACTATACCATTACCCAAAAGTCTATTAATCACACGGGCTAGTACGAGTGGCCATTTATCTGAACGCTGTCGCTGGAGCGCGTCAACCACATCCCAGAGAACGGGTTGGTGGAAACAGACGTAGCCGCTAATGGATCTCTCCCGAACCGTTAAGATGGGGCACGGGCAAAAAGCTACGGCACGAGACGCAGCACGACCGTAGCTTTTGAATTTAT
TATGGCAGGGCATTTCGAAGTGTGTATCTGGGGCGCAATCATCTTGGGATAAGTCCCAATGAGCTCTCTCAACGGCTTGAAAACCCAAATAATCCCAGCAATATTTTAGGAGCAGGCCGTCCGGGGTGGCTTATCGCTGGTGCCCAAGTCCCAGTCTCCATCGGCGCTCCGACAGACCAGCTCAGGGGCATAGATTGGGAATTGGGCTGAGGTTTCTATGGGGGGCTCTTGTCTGGACCTCCTTAGTTCCAGCACAGAACAATCGACTGCAAGGGCTCCGTAAGCCACGCGGACCGGACAAATCAGGTAGCCTCCCAGGACGGCTCATTTGGTCGTTAACGCCTTCATCAACGGGGATCCTCCCGGTACACAGGCCCGGATGAGAGTAGCATACGCCTTATAAAGCTAATCAGGGAGGAACCTGGGTATATAAATCTGCCCACCAACGACTATATTGCGTAATAGCGCCCACCAGGGTCGCTTTGAAGCGGTAGATGCTGGGGGACACCTCAACCGAGGACGAGCTTTCGCGAATTGTGAGACTGTGCTGAGCCCTGAGTGGAGAAGGCATGACGAAGTGTAATGGGCGACACTCTTCTCCGAAGAGGGAAAATCGATACAACAGTAATTTACGTATGCCGATACAAAGAAAAATACAGTGGAAGGTTTGATTACATGACGAGAGGGGCTGATTGGGGTGGGTATAGGTGACGTGATGTCAGATGTATTTTGTACATCATGTTTCCAACCGTCAATGGAAGGTAAATCCGAAGATATACCGCTATGGCGTGGCTGGATTGGGTGAGCACCATAGCTCGACGTCCCGACTCCTGTTGGAACCGATGGAGCGGAAAAGCTCGACAATTGTTACAGTTATATCAAGACAGCCCGCCCCAGACTGCGCGGAAGGCATTTGACTTCAGGTGCGGTAGCATGCGTCGCCACAACCACCCAGATTTCTATGCGAAAACCCTGGTCCTGAGAAGGGGGTAATATGGATCCAGGGTAATCTATCCCGCAGGAGATGTGAGGTCCCGCTAAAATACAATTTGAAGGCATACCGGGTGGGCTATCTAACTAGTTCAGTAACTCAGGAGCAGCGTGGCGACTTGTACGACCCGCGGACGACGGAACGCCTGGAGATGAGCGATTTCAGAGTAGATTGGATGAGTGGAGTAAAAGACCAAAAGGCCACTATATGATTACCTAAAAGCCTATCAATCGCACGGGCTAGTACGAGTGGATGTTTAGCTGATCGCTGGCGCTAGGAACCGTAAACCACCTCCCATGGAACGGTTTAGTAAGGAGAGGCATAACCGCGTATGGAGCCCTCCCGAGCAGCTGTCATGAGACACGAGCAGGGAGCGACAGCACTAAACGGGACCCGGCGATAGCTTTTAAATTAAT
TGTGGAAAGGCATCTCGAAGTGTGTATCTGAGGCGCAATGATATTGGGATAAGTCCCAATAAGGTCTCCTGCCGGCTTGAAAACCCAAGTAATCCCAGCAATATTTTAGGAGCAGGTCGTCCGGGGTGACTTATCGCTGGCGCCCAAGTCCCATTCTCCATCGACGCTCCGATAGACTAGCTCAGGAGCATAGATTGGGAGTTGGGCTGAGGTTTCTATGGACGGCTCGTGTCTGGACCTCCTTAATTCCAGCACAGAACAATCCACTGCGAGGGCTCCATAAACTACGCAGACTTGGGAAATCCGGGAGCCATCCGTGGCGGCTAGCTTGGTTGCTATCGACTATATCAAAGGAACTCCACCCGGCGTACAAACTTAGATGAGAGTAGCATATGCCTTATAAAGCTAATCAGGGAGGAACCTGGGTATATAAATCTGCGCGCCAACGACTATATTGTGTAATAGCGCCCACTAGGGTCGCCTTGAAGCGGTTGATGCAGGGGGACGGCTCAACTAAGGACGAGCTTTCGGGAGTAGTGAAACTGTGCTGAACCCTGAATGAAGAAGGCATGACAATATGCGATAATTAACACTTTTATCCGGGGAGGCAAAGTTATTACTAGAGAAATTTACATATGCCGAAACAGAGAATAATACCGTAGAAGGTCTGATCACATGACGAGAGAGTCTGATTAGGGCGGGTATAGAATACGTGACATCGAATGTAATTTGTACAATATGCTACCAATTGTCAATAGAGGGTGAATCTGAGGACATACAGTTACTGCGCGGCTGGATCGGCTAAGCGCCATAGCACGACAACCCGACTCCCGTAGTAACCAATGGTGCAGGATAGCTCGACAAGTGCTACAGCTGAATTAAGACAACCTTCCCCAATCTGCGCGGAAGGGAATTAACCTCGGGTGAGGCAGCACGCGTCGCCACAGCCAGCCAAGTTTCTACGCGAAATCCTTGGTCCTGAGAAGGGGGTAGTATGGATCCAGGGTAATCTATCGCGCAGGAGACGTGAGGTCCCGCTAAAATACAATTTGAAGGCATCCCGGGTAGGCTATCTAGCTAGCTCAATAACTCAGGAGCAGCGTAGTGACTTGTACGACCCGCGGACGACGGAACGTCTGTAGATGAGCGATTCCAGAAAAGTTTGGATGAGTCGTGTATAAGACGAAAAAGCCACTATACCATTACCCAAAAGTCTATTAATCACACGGGCTAGTACGAGTGGCTGTTTATCTGATCTCTGTCCCGGAGGCCCTTCAAATGCCTCCCATACAACGGGTTAGCAGAGAGAGGCGTAGCTGCTTATAGGGCCCTCCCGAACCGCTGTGATGGGGCACGGGCAAAGAGCGACGGTACTAGACGCAGCACGACGGTAGATCTTGAATTTAT
TGTGGCAGGGGCGTTCGAAGTGTGTATCGGGGTCCCAATGATCTTGGGAATAGTTCCATTGGGGTCTCTCAACGACTTGAAATTCAGAACGATTCCAGCAGTACTGAAGAGGCGTGCCGTCAGGGGAAGTTGGTTGCAAACGCCCAAAGCCAAGCCTCCATCGGCGCTCCGATAAATTGACTCAGGGACAGAGATTCGGAATTGCGCGGAGGGTTCTGTGGGCGGCACTTGCCTGGACCGCCTAAGTTCCAGCACAGAACAATCGACTGCAAGGGCTCCATAAACTACGCAGAGCTGGGAAATCCGGGAGTCATCCGGGGCGGATCATTCCTTTATCATCGACCATATCAACGGAAATCTACCCGACATACAAACTTAGATGAAAGTGGCACACGCGGCATAAAGCCAACCAGGCATTCGCCTGGATATACAAACCTGCCCACAAACGGCTACGTTGCGTGATAGCTTCCACCAGGGTGGTTTTGGAGCGGTAGCTCCTAGGAGGCACCTCAACTGGGGACGAGCTTTGGCGAGTAGTGAAACTGCGCTGTGCCCTGAATGAAGAAGGTATGGCAATACGCAATGGGCAACACTCTTATCCAAATAGGGAAAATCAATACTAGAGTAATTCACGTATGTCGATACAAAGAAAAAGACAGTGGAAGGTTTGATTACATAACGAGAGGAGCTGATTGGGGTGGGTATAGGTGACGTGATGTCAAAGATATTTTGTACATCATGTTTCCAACTGTTAATGGAAGGTAAATCCGAAGATATACCGCTACTGCGCGGCTTGATTGGCTGAGCACCAGAGCACGACGTCCCGACTCCCATAGGAACCGAAGGAGCGAGAAAGCCCAACAGTTGTTATAGTTATATTAAGACAACGTTCCCCAAACTATGCGGAAGGGATTTGACTTCGGGTTAGGCAGCGTGCGTCGCCACAACCAGCCAAGTTTCTACGCGAAATCCCTGGTCCTTAGAAGGGAGTCATATGAATTCAAGGTAATCTGTTCCGCCGGAGGCGCGAAGTTCCACCAAGATACGAGTTGGAGGTATCCCGCGTGGTCCGTCTGATTAGCCCGGTAACTCAGGAGCAGCGTGGCGACTTGTACGACCGGCGGACGACGGACCGCCTGGAGGCGAGCGAGTCCAGAGTAGATTGGATGAGTCGTGTATAAGACGAAATGGTCACTATACCATTACCCAGAAGCATACTAATCACACGGGCTAGTACGAGTGGCTGTTTATCTGATCTCTGTCCCGGAGGCCCTTCAAATGCCTCCCATACAACGGGTTAGCAGAGAGAGGCGTAGCTGCTTATAGGGCCCTCCCGAACCGCTGTGATGGGGCACGGGCAAAGAGCGACGGTACTAGACGCAGCACGACGGTAGATCTTGAATTTAT
TGTGGAAGGGCATCTCGAAGTGTGTATCTGAGGCGCAATGATATTGGGATAAGTCCCAATAAGGTCTCCTGCCGGCTTGAAAACCCAAGTAATCCCAGCAATATTTTAGGAGCAGGTCGTCCGGGGTGACTTATCGCTGGCGCCCAAGTCCCATTCTCCATCGACGCTCCGATAGACTAGCTCAGGAGCATAGATTGGGAGTTGGGCTGAGGTTTCTATGGACGGCTCGTGTCTGGACCTCCTTAATTCCAGCACAGAACAATCCACTGCGAGGGCTCCATAAACTACGCAGAGTTGGGAAATCCGGGAGCCATCCGTGGCGGCTAGCTTGGTTGCTATCGACTATATCAAAGGAACTCCACCCGGCGTACAAACTTAGATGAGAGTAGCATATGCCTTATAAAGCTAATCAGGGAGGAACCTGGGTATATAAATCTGCGCGCCAACGACTATATTGTGTAATAGCGCCCACTAGGGTCGCCTTGAAGCGGTTGATGCAGGGGGACGGCTCAACTAAGGACGAGCTTTCGGGAGTAGTGAAACTGTGCTGTACCCTGAATGAAGAAGGTATGACAATATGCGATAATTAACACTTTTATCCGGGGAGGCAAAGTTATTACTAGAGAAATTTACATATGCCGAAACAGAGAATAATACCGTAGAAGGTCTGATCACATGACGAGAGAGTCTGATTAGGGCGGGTATAGAATACGTGACATCGAATGTAATTTGTACAATATGCTACCAATTGTCAATAGAGGGTGAATCTGAGGACATACAGTTACTGCGTGGCTGGATCGGCTAAGCGCCATAGCACGACAACCCGACTCCCGTAGTAACCAATGGTGCAGGATAGCTCGACAAGTGCTACAGCTGAATTAAGACAACCTTCCCCAATCTGCGCGGAAGGGAATTAACCTCGGGTGAGGCAGCACGCGTCGCCACAGCCAGCCAAGTTTCTACGCGAAATCCTTGGTCCTGAGAAGGGGGTAGTATGGATCCAGGGTAATCTATCGCGCAGGAGACGTGAGGTCCCGCTAAAATACAATTTGAAGGCATCCCGGGTAGGCTATCTAGCTAGCTCAATAACTCAGGAGCAGCGTAGTGACTTGTACGACCCGCGGACGACGGAACGTCTGTAGATGAGCGATTCCAGAGTGGATTGGATGAGTCGTGTATAAGACGAGAAAGCCACTATACCATTACCCAAAAGCCTATTAATCGCACGGGCTAGTACGAGTGGATGTTTAGCTGATCGCTGGCGCTAGGAACCGTAAACCACCTCCCATGGAACGGTTTAGTAAGGAGAGGCATAACCGCGTATGGAGCCCTCCCGAGCAGCTGTCATGAGACACGAGCAGGGAGCGACAGCATTAAACGGGACCCGGCGATAGCTTTTAAATTAAT
TGCGGCAAGGGCGTTCGAAATGTGTATCGGGGTCCCAATGATCTTGGGAATAGTTCCATTGGGGTCTCTCAACGACTTGAAATTCAGAACGATTCCAGCAGTACTGAAGAGGTGTGCCGTCAGGGGAAGTTGGTTGCAAACGCCCAAAGCCAAGCCTCCATCGGCGCTCCGATAAATTGACTCAGGGACAGAGATTCGGAATTGCGCGGAGGGTTCTGTGGGCGGCACTTGCCTGGACCGCCTAAGTTCCAGCACAGAACAATCGACTGCAAGGGCTCCATAAACTACGCAGACCTGGGAAATCCGGGAGCCATCCGGGGCGGATCATTCCTTTATCATCGACCATATCAACGGAAATCTACCCGACATACAAACTTAGATGAAAGTGGCACACGCGGCATAAAGCCAACCAGGCATTCGCCTGGATATACAAACCTGCCCACAAACGGCTACGTTGCGTGATAGCGTCCACCAGGATGGTTTTGGAGCGGTAGCTCCTAGGAGGCACCTCAACTGGGGACGAGCTTTGGCGAGTAGTGAAACTGCGCTGTGCCCTGAATGAAGAAGGCATGGCAATACGCAATGGGCAACACTCTTATCCAAATAGGGAAAATCAATACTAGAGTAATTCACGTATGTCGATACAAAGAAAAAGACAGTGGAAGGTTTGATTACATAACGAGAGGAGCTGATTGGAGTGGGTATAGGTGACGTGATGTCAAAGATATGTTGTACATCATGTTTCCAACTGTCAATGGAAGGTAAATCCGAAGATATACCGCTACTGCGCGACTTGATTGGCGGAGCACCATAACACGACGTCCCGACTCTCATATGAACCGATGGAGCGAGAAAGCCCAATAATTATTACGGTTATATTAAGACAGTCCGCCCCAGACTGCGCGGAAGGCATTTGACTTCAGGTGCGGTAGCATGCGTCGCCACAACCACCCAAATTTCCATGCGAAAACCCTGGTCCTGAGAAGGGGGTAATATGGGTCCAGGGTAATCTATCCCGCAGTAGACGTGAGGTCCCGCTAAAATACAATTTGAAGGCATCCCGGGTGGGCTATGTAACTAGCTCAGTAACTGAGGACCAGCGGGGCGACTTGTACGACCCGCGGACGACGGAACGCCTGGGGATGAGCGATTCCAGAGTAGATTGGATGAGTGGAGTAAAAGACCAAAAGGCCACTATATGATTACCTAAAAGCCTATCAATCGCACGGGCTAGTACGAGTGGATGTTTAGCTGATCGCTGGCGCTAGGAACCGTAAACCACCTCCCATGGAACGGTTTAGTAAGGAGAGGCATAACCGCGTATGGAGCCCTCCCGAGCAGCTGTCATGAGACACGAGCAGGGAGCGACAGCACTAAACGGGACCCGGCGATAGCTTTTAAATTAAT
