# Supplementary material for: HAPSIMU: a genetic simulation platform for population-based association studies
Source: BMC Bioinformatics. 2008 Aug 5;9:331. doi: 10.1186/1471-2105-9-331 (PMC2518933; doi:10.1186/1471-2105-9-331)
Supplement: Additional file 1 — The HIPSIMU package. This zipped file contains the HAPSIMU program and user document. [file 1471-2105-9-331-S1.zip › HAPSIMU1.0/data/ENm013.7q21.13HaploWhite.txt]

TGTGGCAGGGGCGTTCAAAGTGTGTATCGGGGTCCCAATGATCTTGGGAATAGTTCCATTGGGGTCTCTCAACGACTTGAAATTCAGAACGATTCCAGAAGTACTGAAGAGGTGTGCCTTCAGGGGAAGTTGGTTGCAAACGCCCAAAGCCAAGCCTCCATCGGCGCTCCGATAAATTGACTCAGGGACAGAGATTCGGAATTGCGCGGAGGGTTCTGCGGGCGGCACTTGCCTGGACCGCCTAAGTTCCAGCACAGAACAATCGACTGCAAGGGCTCCATAAACTACGCAGACCTGGGAAATCCGAGAGCCATCCGGGGCGGATCATTCCTTTATCATCGACCATATCAACGGAAATCTACCTGACATACAAACTTAGATGAAAGTGGCACACGCGGCATAAAGCCAACCAGGCATTCGCCTGGATATACAAACCTGCCCACAAACGGCTACGTTGCGTGATAGCTTCCACCAGGGTGGTTTTGGAGCGGTAGCTCCTAGGAGGCACCTCAACTGGGGACGAGCCTTGGCAAGTAGTGAAACTGCGCTGAGCCCTGAATGAAGAAGGCATGGCAATACGCAATGGGCAACACTCTTATCCAAATAGGGAAAATCAATACTAGAGTAATTCACGTATGTCGATACAAAGAAAAAGACAGTGGAAGGTTTGATTATATAACGAGAGGAGCTGATTGGGGTGGGTATAGGTGACGTGATGTCAAAGATATGTTGTACATCATGTTTCCAACTGTTAATGGAAGGTAAATCCGAAGATATACCGCTACTACGCGGCTTGATTGGCTGAGCACCAGAGCACGACGTCCCAACTCCCATAGGAACCGAAGGAGCGAGAAAGCCCAACAGTTGTTATAGTTATATTAAGACAACGTTCCCCAAACTATGCGGAAGGGATTTGACTTCGGGTTAGGCAGCGTGCGTCGCCACAACCAGCCAAGTTTCTACGCAAAATCCCTGGTCCTTAGAAGGGAGTCATATGAATTCAAGGTAATCTGTTCCGCAGGAGGCGTGAGGTCCCGCTAAAATACGATTTAATGGCATCCCGGGTGGTCTATCTGATTAGCTCGGTAACTCAGGAGGGACGTGGCGACTCATAAGATCCGTGGACGATGGACCGCCTGGAGGCGGGCAATCCGAGAAAAGATTGGATGATTCGTGTATAAGGCGAGAAAGCCACTATACCATTACCCAAAAGCCTTTTAGTCGCATGGGCCAGTATTGGCGGCTGTTTTTCGGATCGCTGGTGCTAGGAACCGTAAACCGCCTCCCATAGAACGAGTAAGCAGAGGGAGGTGTAGCCGCTAATGGAGCCCTCCCGAACCGCTGTGACGGGGCACAGGCAAAGAGCGACGGCGCTAGATGCAGTACGACGGTAGCTTCTGAATTTAT
TGTGGCGAGGCATTGCGAAGTTAGCATTTGGGGCGCAATGGTCTTAGGAATAGTTCCAATGGGGTCCCCCACCGGATCGAATTCCCAAATAATTCTGGCAACATTTTGAAAGCATGCCGTTAGGAGAAGCTTATCGTAGGCACCCGGATGCAAGTCTACATCTGTTCTCTGATAAGCTAGCTCCAGGGGAGAGATTGAAAATCACGGTGAGCGATTTATGGGCACCTCTTGCCATGGTCTCCTACGTTCCAGCTCAGAACAATCCACTGCAGGGCCTCCGTAAGTCACGCGGACCGGACAAATCAGGTAGCCTCCCAGGACAGCTCATTTGGTCGTTAACGCCTTCATCAACGGGGACCCTCCCGGTACACAGGCCCGGATGAGAGTAGCATATGCCTTTTAAAGCTAGTCAGGGAGGAACCTGGGTATATGAATCTGCCCACCAACGACTATATTGTGTAATAGCGCCCACCAGGGTCGTTTTGAAGCGGTTGATGCAGGGGAACGGCTCAACTGAAGATTAGCCTACGCGGGTAGTGAAACCGTACTGAGCCCTGAGGGGAGAAGGCATGACGAAGTGTAATGGGCGACACTCTTCTCCGAAGAGGGAAAATCGATACAACAGTAATTTACGTGTGCCGATACAAAGAAAAATACAGGGGAAGGTTTGATTACATGACGAGAGGGGCTGATTGGGGTGGGTATAGGTGACGTAATGTCAGATGTATTTTGTACATCATGTTTCCAACCGTCAATGGAAGGTAAATCCGAAGATGTACCGCTACTGCTCGGCTTAATTGGCTGAGTACCAGGGCACGACGTCCCGACTCCCATAGGGACCGATGGAGCGAGAAAGCCCAACAATCATTACGGTTATATTAAGGCAACCTTGCCCAAACTGCGCGAAAGGGATTTGACTTCGGGTGAGGCAGCATGCGTCGCCACAACCAGCCAAGTGTCTACACGAAATCCCTGGCCCTGAGAAGCGGGTAATATGGATCCAGGGTAATCTATCCCGCAGTAGACGTGAGGTCCCGATAAACTACAATTTGAAAGCATCACGGGTGGGCTATCTAACTAGCTCAGTAACTGGGGACCAGCGGGGCGACTTGTACGACCCGCGGACGACGGAACGCCTGGAGATGAGCGATTCGTGAGTAGTTTGGATGAGTCGTGTATAAGACGAAAAAGCCACTATACCATTACCCAAAAGTCTATTAATCACACGGGCTAGTACGAGTGGCCATTTATCTGAACGCTGTCGCTGGAGCGCGTCAACCACATCCCAGAGAACGGGTTGGTGGAAACAGACGTAGCCGCTAATGGATCTCTCCCGAACCGTTAAGATGGGGCACGGGCAAAAAGCTACGGCACGAGACGCAGCACGACCGTAGCTTTTGAATTTAT
TGCGGAAAACCATCTCGAAGTGTGTATCTGAGGCGCAATGATATTGGGATAAGTCCCAATAAGGTCTCCTGCCGGCTTGAAAACCCAAGTAATCCCAGCAATATTTTAGGAGCAGGTCGTCCGGGGTGACTTATCACTGGCGCCCAAGTCCCATTCTCCATCGACGCTCCGATAGACTAGCTCAGGAGCATAGATTGGGAGTTGGGCTGAGGTTTCTATGGACGGCTCGTGTTTGGACCTCCTTAATTCCAGCACGGAACAATCCACTGCGAGGGCTCCATAAACTACGCAGAGTTGGGAAATCCGGGAGCCATCCGTGGCGGCTAACTTGGTTGCTATCGACTATATCAAAGGAACTCCACCCGGCGTACAAACTTAGATGAGAGTAGCATATGCCTTATAAAGCTAATCAGGGAGGAACCTGGGTATATAAATCTGCGCGCCAACGACTATATTGTTTAATAGCGCCCACTAGGGTCGCTTTGAAGCGGTTGATGCAGGGGGACGGCTCAACTGAAGACTTGCCTACGCGGGTAGTGCAACCGTACTGAGCCCTGAGTGGAGAAGGCATGACGAAGTGTAATGGGCGACACTCTTCTCCGAAGAGGGAAAATCGATACAACAGTAATTTACGAATGCCGATACAAAGAAAAATACAGTGGAAGGTTTGATTACATGACGGGAGGGGCTGATTGGGGTAGGTATAGGTGACGTGATGTCAGATGTATTTTGTACATCATGTTTCCAACTGTTAATGGAAGGTAAATCCAAATATATACCGCTACTGCGCGGCTTGATTGGCTGAGCACCAGAGTACGACGTCCCGACGTCCATAGGAACCGAAGGATCGAGAAAACCCAACAGTTGTTACAGTTATATTGAGACAACCTTCCCCAAATAGCGGGGAAGGGATTTGTGTTCGAGCGAGGCAGCATGTGTTGCCGCGAGTAGCCGAGTTTTTACGCGAAATCACCGGTCAAGACCGGGGGGTCAGATGAATTCAAGGTAGTCTATCCTGCAGGAGACGTGGGGTCCCGCTAGAATACACTATGAAGGCATCCCGGGTGTGCTATCCAACTAACTCAGCAACTCAGGAGCAGCGTGGCGACCTGTACGACCCGCGGGCGACGGAATGCCTGGAGATGAGCGATTCGAGAAAAGTTTGGATGAGTCGTGTATAAGACGAAAAAGCCACTATACCATTACCCAAAAGTCTATTAATCACACGGGCTAGTACGAGTGGCTGTTTATCTGATCTCTGTCCCGGAGGCCCTTCAAATGCCTCCCATACAACGGGTTAGCAGAGAGAGGCGTAGCTGCTTATAGGGCCCTCCCGAACCGCTGTGATGGGGCACGGGCAAAGAGCGACGGTACTAGACGCAGCACGACGGTAGATCTTGAATTTAT
TGCGGAAAACCATCTCGAAGTGTGTATCTGAGGCGCAATGATATTGGGATAAGTCCCAATAAGGTCTCCTGCCGGCTTGAAAACCCAAGTAATCCCAGCAATATTTTAGGAGCAGGTCGTCCGGGGTGACTTATCGCTGGCGCCCAAGTCCCATTCTCCATCGACGCTCCGATAGACTAGCTCAGGAGCATAGATTGGGAGTTGGGCTGAGGTTTCTATGGACGGCTCGTGTCTGGACCTCCTTAATTCCAGCACAGAACAATCCACTGCGAGGGCTCCATAAACTACGCAGAGTTGGGAAATCCGGGAGCCATCCGTGGCGGCTAACTTGGTTGCTATCGACTATATCAAAGGAACTCCACCCGGCGTACAAACTTAGATGAGAGTAGCATATGCCTTATAAAGCTAATCAGGGAGGAACCTGGGTATATAAATCTGGGCGCCAACGACTATATTGTGTAATAGCGCCCACTAGGGTCGCTTTGAAACGGTTGATGCAGGGGGACGGCTCAACTGAAGACTTGCCTACGCGGGTAGTGCAACCGTACTGAGCCCTGAGTGGAGAAGGCATGACGAAGTGTAATGGGCGACACTCTTCTCCGAAGAGGGAAAATCGATACAAGAGTACTTTACGTATGCCGATACAAAGAAAAATACAGTGGAAGGTTTGATTACATGACGAGAGGGGCTGATTGGGGTGGGTATAGGTGACGTGATGTCAGATGTATTTTGTACATCATGTTTCAAGTTGTCAATAGGGAGTGGATCCGAAGATATACCGCTACTGCGCGGTGTGATTGGCTGAGCACCATAGCACGGTGTCCGGACTCCCGTAGGAATCGATGGAGCGGGAAAGCCCAACAATTATTACGGTTATACTAAGACAGCCCGCCCCAAACTGCGCGGAAGGGATTTGACTTCGGGTGCGGTGGCATGCGTCGTCACAACCACCCAAGTTTCTGCGCGAAATCCCTGATCCTGAGAAGGGGGTAATATGGACCCAGGGTAATCTATCCCGCAGTAGACGTGAGGTCCCGATAAACTACAATTTGAAAGCATCACGGGTGGGCTATCTAACTAGCTCAGTAACTGGGGACCAGCGGGGCGACTTGTACGACCCGCGGACGACGGAACGCCTGGAGATGAGCGATTCGTGAGTAGATTGGATGAGTGGAGTAAAAGACGAAAAGGCCACTATATCATTACCCAAAAGCCTATTAATCGCATGGGCCAGTATTGGCGGCTGTTTTTCGGATCGCTGGTGCTAGGAACCGTAAACCGCCTCCCATAGAACGAGTAAGCAGAGGGAGGTGTAGCCGCTAATGGAGCCCTCCCGAACCGCTGTGACGGGGCACAGGCAAAGAGCGACGGCGCTAGATGCAGTACGACGGTAGCTTCTGAATTTAT
TGTGGCAAGGCCGTTCAAAGTGTGTATCGGGGTCCCAATGATCTTGGGAATAGTTCCATTGGGGTCTCTCAACGACTTGAAATTCAGAACGATTCCAGAAGTACTGAAGAGGTGTGCCTTCAGGGGAAGTTGGTTGCAAACGCCCAAAGCCAAGCCTCCATCGGCGCTCCGATAAATTGACTCAGGGACAGAGATTCGGAATTGCGCGGAGGGTTCTGCGGGCGGCACTTGCCTGGACCGCCTAAGTTCCAGCACAGAACAATCGACTGCAAGGGCTCCATAAACTACGCAGACCTGGGAAATCCGAGAGCCATCCGGGGCGGATCATTCCTTTATCATCGACCATATCAACGGAAATCTACCTGACATACAAACTTAGATGAAAGTGGCACACGCGGCATAAAGCCAACCAGGCATTCGCCTGGATATACAAACCTGCCCACAAACGGCTACGTTGCGTGATAGCTTCCACCAGGGTGGTTTTGGAGCGGTAGCTCCTAGGAGGCACCTCAACTGGGGACGAGCCTTGGCAAGTAGTGAAACTGCGCTGAGCCCTGAATGAAGAAGGCATGGCAATACGCAATGGGCAACACTCTTATCCAAATAGGGAAAATCAATACTAGAGTAATTCACGTATGTCGATACAAAGAAAAAGACAGTGGAAGGTTTGATTATATAACGAGAGGAGCTGATTGGGGTGGGTATAGGTGACGTGATGTAAAAGATATGTTGTACATCATGTTTCCAACTGTTAATGGAAGGTAAATCCGAAGATATACCGCTACTACGCGGCTTGATTGGCTGAGCACCAGAGCACGACGTCCCAACTCCCATAGGAACCGAAGGAGCGAGAAAGCCCAACAGTTGTTATAGTTATATTAAGACGACGTTCCCCAAACTATGCGGAAGGGATTTGACTTGGGGTTAGGCAGCGTGCGTCGCCACAACCAGCCAAGTTTCTACGCAAGATCCCTGGTCCTTAGAAGGGAGTCATATGAATTCAAGGTAATCTGTTCCGCAGGAGGCGTGAGGTCCCGCTAAAATACGATTTAATGGCATCCCGGGTGGTCTATCTGATTAGCTCGGTAACTCAGGAGGGACGTGGCGACTCATAAGATCCGTGGACGATGGACCGCCTGGAGGCGGGCAATCCGAGAAAAGATTGGATGATTCGTGTATAAGGCGAGAAAGCCACTATACCATTACCCAAAAGCCTTTTAGTCGCACGGGCTAGTACGAGTGGATGTTTAGCTGATCGCTGGTGCTAGGAACCGTAAACCACCTCCCATGGAACGGTTTAGTAAGGAGAGGCATAACCGCGTATGGAGCCCTCCCGAGCAGCTGTCATGAGACACGAGCAGGGAGCGACAGCACTAAACGGGACCCGGCGATAGCTTTTAAATTAAT
TGTAGCGGGGCATTGCGAAGTTACTGTCTGGGGCGCAATGGTCTAAGGAATAGTTCCAATGGGGTCTCCCACCGGACTGAATTCCCAAATAATTCTGGCAATATCTTGAAAGCATGCCGCTAGGAGAAGCTTATCGTAGGCGCCCGGATGCAAGTCTACATCTGTTCTCTGATAAGCTAGCTCCAGGGCGGAAAATGGGAATTACGCTGAAGGACCGATAAGCAGCTCTTGCCTGAACTTCTTAAGGCTCTGCTCAGCCCAATCCACTGCAGGGCCTCCGTAAACTACGCAGACCTGAGAAATCCGGGAGCCATCCGGGGCGAATCATCTGTTTATCATCAACTATATCAACGGAAATCTACACGGCATACAAACTTAGCTAAGAGTGGCGCACGCGGCATAAAGCCAATCAGGGATTCGCCTCGGTATTTAAACCTGCCCATCAACGACTACGTTCCGTGAAAGCGTCCACCGGGGTCGTTTTGAAGCGATAACTCCTGGCGGACACCTCAACCGAGGACGAATCCTCGCGAGTTGTAAAACTGTGCTGTGCCCCGAATGATCAAGGCACCACAGTATGCAATAATCAATACTTTGATTCGGAGACGCAAAATCAATACTAGAGAAATCTGCGTATACCGATACAAAAAATAATCCCGTAGAAGGTCTGATTACATGGCGAGAGAGGGTGATTAGGTCGGGTATAGGATACGTGACGTCAAATGTATTTTCTACATCGTGTTTCCAACTGTTAATGGAAGGTAAATCCAAATATATACCGCTACTGCGCGGCTTGATTGGCTGAGCACCAGAGTACGACGTCCCGACGTCCATAGGAACCGAAGGATCGAGAAAACCCAACAGTTGTTACAGTTATATTGAGACAACCTTCCCCAAATAGCGGGGAAGAGATTTGTGTTCGAGCGAGGCAGCATGTGTTGCCGCGAGTAGCCGAGTTTTTACGCGAAATCACCGGTCAAGACCGGGGGGTCAGATGAATTCAAGGTAGTCTATCCTGCAGGAGACGTGGGGTCCCGCTAGAATACACTATGAAGGCATCCCGGGTGTGCTATCCAACTAACTCAGCAACTCAGGAGCAGCGTGGCGACCTGTACGACCCGCGGGCGACGGAATGCCTGGAGATGAGCGATTCGAGAAAAGTTTGGATGAGTCGTGTATAAGACGAAAAAGCCACTATACCATTACCCAAAAGTCTATTAATCACACGGGCTAGTACGAGTGGCTGTTTATCTGATCTCTGTCCCGGAGGCCCTTCAAATGCCTCCCATACAACGGGTTAGCAGAGAGAGGCGTAGCTGCTTATAGGGCCCTCCCGAACCGCTGTGATGGGGCACGGGCAAAGAGCGACGGTACTAGACGCAGCACGACGGTAGATCTTGAATTTAT
TGTGGCGGGGGATTGCGAAGTTAGCATTTGGGGCGCAATGGTCTTAGGAATAGTTCCAATGGGGTCCCCCACCGGATTGAATTCCCAAATAATTCTGGCAACATTTTGAAAGCATGCCGTTAGGAGAAGCTTATCGTAGGCACCCGGATGCAAGTCTACATCTGTTCTCTGATAAGCTAGCTCCAGGGGAGAGATTGAAAATCACGGTGAGCGATTTATGGGCACCTCTTGCCATGGTCTTCTACGTTCCAGCACAGAACAATCGAGAGCAAGGGCTCCGTAAACTACGCAGACCTGAGAAATCCAGGGCCCATCCGGGGCGGCTCATTTGTTTATTATAGACTATATCAACGAAAATCTACCCGGCATATAAACTTAGATGAGAGTGACGCACACGGCATAGAGACAATCAGGGATTCGCCTGGATATATAAGCCTGCCTATAAACGACTACGGTGCGTGAAAACGTCCACCAAGGTCGTTTTGAAGCGATAGCTCATGCGGGACACCTCAACCGAGGGCGAGCCTTCGCGGGTAGTGAAACTGTGCTGAGCCTTGAATGAAGAAGGCATGAAAATATGCGATAATTAACACTTTTATCCGGGGAGGCAAAGTTATTACTAGAGAAATTTACGTATGCCGAAATAGAGAATAATACCGTAGAAGGTCTGATTACATGACGAGAGAGTCTGATTAGGGCGGGTATAGAATACGTGACATCGAATGTAATTTGTACATTATGCTACCAATTGTCAATAGAGGGTGAACCTGAGGACATACAGTTACTGCGCGGCTGGATCGGCTGAACGCCATAGCACGACGTCCCGACTCCCGTAGTAACCAATGGTGCAGGTTAGCTCGACAAGTGCTACAGCTGTATTAAAACAACCTTCCCCAAATAGCGGGGAAGAGATTTGTGTTCGAGCGAGGCAGCATGTGTTGCCGCGAGTAGCCGAGTTTTTACGCGAAATCACCGGTCAAGACCGGGGGGTCAGATGAATTCAAGGTAGTCTATCCTGCAGGAGACGTGGGGTCCCGCTAGAATACACTATGAAGGCATCCCGGGTGTGCTATCCAACTAACTCAGCAACTCAGGAGCAGCGTGGCGACTTGTACGACTCGCGGGCGACGGAATGCCTGGAGATGAGCGATTCGAGAAAAGTTTGGATGAGTCGTGTATAAGACGAAAAAGCCACTATACCATTACCCAAAAGTCTATTAATCACACGGGCTAGTACGAGTGGCTGTTTATCTGATCTCTGTCCCGGAGGCCCTTCAAATGCCTCCCATACAACGGGTTAGCAGAGAGAGGCGTAGCTGCTTATGGGGCCCTCCCGAACCGCTGTGATGGGGCACGGGCAAAGAGCGACGGTACTAGACGCAGCACGACGGTAGATCTTGAATTTAT
TGTGGCAGGGCCGTTCAAAGTGTGTATCGGGGTCCCAATGATCTTGGGAATAGTTCCATTGGGGTCTCTCAACGACTTGAAATTCAGAACGATTCCAGAAGTACTGAAGAGGTGTGCCTTCAGGGGAAGTTGGTTGCAAACGCCCAAAGCCAAGCCTCCATCGGCGCTCCGATAAATTGACTCAGGGACAGAGATTCGGAATTGCGCGGAGGGTTCTGCGGGCGGCACTTGCCTGGACCGCCTAAGTTCCAGCACAGAACAATCGACTGCAAGGGCTCCATAAACTACGCAGACCTGGGAAATCCGAGAGCCATCCGGGGCGGATCATTCCTTTATCATCGACCATATCAACGGAAATCTACCTGACATACAAACTTAGATGAAAGTGGCACACGCGGCATAAAGCCAACCAGGCATTCGCCTGGATATACAAACCTGCCCACAAACGGCTACGTTGCGTGATAGCTTCCACCAGGGTGGTTTTGGAGCGGTAGCTCCTAGGAGGCACCTCAACTGGGGACGAGCCTTGGCAAGTAGTGAAACTGCGCTGAGCCCTGAATGAAGAAGGCATGGCAATACGCAATGGGCAACACTCTTATCCAAATAGGGAAAATCAATACTAGAGTAATTCACGTATGTCGATACAAAGAAAAAGACAGTGGAAGGTTTGATTATATAACGAGAGGAGCTGATTGGGGTGGGTATAGGTGACGTGATGTAAAAGATATGTTGTACATCAGGTTTCCAACTGTTAATGGAAGGTAAATCCGAAGATATACCGCTACTACGCGGCTTGATTGGCTGAGCACCAGAGCACGACGTCCCAACTCCCATAGGAACCGAAGGAGCGAGAAAGCCCAATAATTATTACGCTAATGTTAAGACAACCTTCGTCAATCAGCGGGGAAGGGATTTGTGTTCGAGCGAAGCAGTATGTGTTGCCGCGAGTAGCGAAGTTTCTACGCGAAATCCCTGGTCCTGAGAAGGGGGTAATATGGATCTAGGGTGATCCATCCCGCAGGAGACGTGAGGTCCCGCTAAAATCCAATTTGAAGGCATCCCGGGTGGGCTATCTAACTAACTCAGTAGCTCAAGAGCAGTGTGGCGACTTGTACGACCCGCGAACGACGGAACGCCTGGAGATGAGCGATTCCAGAGTAGATTGGATGATTCGTGTATAAGGCGAGAAAGCCACTATACCATTACCCAAAAGCCTTTTAATCACACGGGCTAGTACGAGTGGCCATTTATCTGAACGCTGTCGCTGGAGCGCGTCAACCACATCCCAGAGAACGGGTTGGTGGAAACAGACGTAGCCGCTAATGGATCTCTCCCGAACCGTTAAGATGGGGCACGGGCAAAAAGCTACGGCACGAGACGCAGCACGACCGTAGCTTTTGAATTTAT
TGTAGCGAGGGATTGCGAAGTTACTGTCTGGGGCGCAATGGTCTAAGGAATAGTTCCAATGGGGTCTCCCACCGGACTGAATTCCCAAATAATTCTGGCAATATCTTGAAAGCATGCCGCTAGGAGAAGCTTATCGTAGGCGCCCGGATGCAAGTCTACATCTGTTCTCTGATAAGCTAGCTCCAGGGCGGAAAATGGGAATTACGCTGAAGGTCCGATAAGCAGCTCTTGCCTGAACTTCTTAAGGCTCTGCTCAGCCCAATCCACTGCAGGGCCTCCGTAAACTACGCAGACCTGAGAAATCCGGGAGCCATCCGGGGCGAATCATCTGTTTATCATCAACTATATCAACGGAAATCTACACGGCATACAAACTTAGCTAAGAGTGGCGCACGCGGCATAAAGCCAATCAGGGATTCGCCTCGGTATTTAAACCTGCCCATCAACGACTACGTTCCGTGAAAGCGTCCACCGGGGTCGTTTTGAAGCGATAACTCCTGGCGGACACCTCAACCGAGGACGAATCCTCGCGAGTTGTAAAACTGTGCTGTGCCCCGAATGATCAAGGCACCACAGTATGCAATAATCAATACTTTGATTCGGAGACGCAAAATCAATACTAGAGAAATCTGCGTATACCGATACAAAAAATAATCCCGTAGAAGGTCTGATTACATGGCGAGAGAGGGTGATTAGGTCGGGTATAGGATACGTGACGTCAAATGTATTTTCTACATCGTGTTTCCAACTGTTAATGGAAGGTAAATCCAAATATATACCGCTACTGCGCGGCTTGATTGGCTGAGCACCAGAGTACGACGTCCCGACGTCCATAGGAACCGAAGGATCGAGAAAACCCAACAGTTGTTACAGTTATATTGAGACAACGTTCCCCAAACTATGCGGAAGGGATTTGACTTCGGGTTAGGCAGCGTGCGTCGCCACAACCAGCCAAGTTTCTACGCAAAATCCCTGGTCCTTAGAAGGGAGTCATATGAATTCAAGGTAATCTGTTCCGCAGGAGGCGTGAGGTCCCGCTAAAATACGATTTAATGGCATCCCGGGTGGTCTATCTGATTAGCTCGGTAACTCAGGAGGGACGTGGCGACTCATAAGATCCGTGGACGATGGACCGCCTGGAGGCGGGCAATCCGAGAAAAGATTGGATGATTCGTGTATAAGGCGAGAAAGCCACTATACCATTACCCAAAAGCCTTTTAGTCGCACGGGCTAGTACGAGTGGATGTTTAGCTGATCGCTGGTGCTAGGAACCGTAAACCACCTCCCATGGAACGGTTTAGTAAGGAGAGGCATAACCGCGTATGGAGCCCTCCCGAGCAGCTGTCATGAGACACGAGCAGGGAGCGACAGCACTAAACGGGACCCGGCGATAGCTTTTAAATTAAT
TGTGGCGGGGCATTGCGAAGTTAGCATTTGGGGCGCAATGGTCTTAGGAATAGTTCCAATGGGGTCCCCCACCGGATTGAATTCCCAAATAATTCTGGCAACATTTTGAAAGCATGCCGTTAGGAGAAGCTTATCGTAGGCACCCGGATGCAAGTCTACATCTGTTCTCTGATAAGCTAGCTCCAGGGGAGAGATTGAAAATCACGGTGAGCGATTTATGGGCACCTCTTGCCATAGTCTTCTACGTTCCAGCACAGAACAATCGAGAGCAAGGGCTCCGTAAACTACGCAGACCTGAGAAATCCAGGGCCCATCCGGGGCGGCTCATTTGTTTATTATAGACTATATCAACGAAAATCTACCCGGCATATAAACTTAGATGAGAGTGACGCACACGGCATAGAGACAATCAGGGATTCGCCTGGATATATAAGCCTGCCTATAAACGACTACGGTGCGTGAAAACGTCCACCAAGGTCGTTTTGAAGCGATAGCTCATGCCGGACACCTCAACCGAGGGCGAGCCTTCGCGGGTAGTGAAACTGTGCTGAGCCTTGAATGAAGAAGGCATGAAAATATGCGATAATTAACACTTTTATCCGGGGAGGCAAAGTTATTACTAGAGAAATTTACGTATGCCGAAATAGAGAATAATACCGTAGAAGGTCTGATTACATGACGAGAGAGTCTGATTAGGGCGGGTATAGAATACGTGACATCGAATGTAATTTGTACATTATGCTACCAATTGTCAATAGAGGGTGAACCTGAGGACATACAGTTACTGCGCGGCTGGATCGGCTGAACGCCATAGCACGACGTCCCGACTCCCGTAGTAACCAATGGTGCAGGTTAGCTCGACAAGTGCTACAGCTGTATTAAAACAACCTTCCCCAAATAGCGGGGAAGAGATTTGTGTTCGAGCGAGGCAGCATGTGTTGCCGCGAGTAGCCGAGTTTTTACGCGAAATCACCGGTCAAGACCGGGGGGTCAGATGAATTCAAGGTAGTCTATCCTGCAGGAGACGTGGGGTCCCGCTAGAATACACTATGAAGGCATCCCGGGTGTGCTATCCAACTAACTCAGCAACTCAGGAGCAGCGTGGCGACTTGTACGACTCGCGGGCGACGGAATGCCTGGAGATGAGCGATTCGAGAAAAGTTTGGATGAGTCGTGTATAAGACGAAAAAGCCACTATACCATTACCCAAAAGTCTATTAATCACACGGGCTAGTACGAGTGGCTGTTTATCTAATCTCTGTCCCGGAGGCCCTTCAAATGCCTCCCATACAACGGGTTAGCAGAGAGAGGCGTAGCTGCTTATAGGGCCCTCCCGAACCGCTGTGATGGGGCACGGGCAAAGAGCGACGGTACTAGACGCAGCACGACGGTAGATCTTGAATTTAT
TGTGGAAGGGCATCTCGAAGTGTGTATCTGAGGCGCAATGATATTGGGATAAGTCCCAATAAGGTCTCCTGCCGGCTTGAAAACCCAAGTAATCCCAGCAATATTTTAGGAGCAGGTCGTCCGGGGTGACTTATCACTGGCGCCCAAGTCCCATTCTCCATCGACGCTCCGATAGACTAGCTCAGGAGCATAGATTGGGAGTTGGGCTGAGGTTTCTATGGACGGCTCGTGTTTGGACCTCCTTAATTCCAGCACGGAACAATCCACTGCGAGGGCTCCATAAACTACGCAGAGTTGGGAAATCCGGGAGCCATCCGTGGCGGCTAACTTGGTTGCTATCGACTATATCAAAGGAACTCCACCCGGCGTACAAACTTAGATGAGAGTAGCATATGCCTTATAAAGCTAATCAGGGAGGAACCTGGGTATATAAATCTGCGCGCCAACGACTATATTGTTTAATAGCGCCCACTAGGGTCGCTTTGAAGCGGTTGATGCAGGGGGACGGCTCAACTGAAGACTTGCCTACGCGGGTAGTGCAACCGTACTGAGCCCTGAGTGGAGAAGGCATGACGAAGTGTAATGGGCGACACTCTTCTCCGAAGAGGGAAAATCGATACAACAGTAATTTACGAATGCCGATACAAAGAAAAATACAGTGGAAGGTTTGATTGCATGACGGGAGGGGCTGATTGGGGTAGGTATAGGTGACGTGATGTCAGATGTATTTTGTACATCATGTTTCCAACTGTTAATGGAAGGTAAATCCAAATATATACCGCTACTGCGCGGCTTGATTGGCTGAGCACCAGAGTACGACGTCCCGACGTCCATAGGAACCGAAGGATCGAGAAAACCCAACAGTTGTTACAGTTATATTAAGACAACCTTCCCCAAATAGCGGGGAAGAGATTTGTGTTCGAGCGAGGCAGCATGTGTTGCCGCGAGTAGCCGAGTTTTTACGCGAAATCACCGGTCAAGACCGGGGGGTCAGATGAATTCAAGGTAGTCTATCCTGCAGGAGACGTGGGGTCCCGCTAGAATACACTATGAAGGCATCCCGGGTGTGCTATCCAACTAACTCAGCAACTCAGGAGCAGCGTGGCGACTTGTACGACCCGCGGGCGACGGAATGCCTGGAGATGAGCGATTCGAGAAAAGTTTGGATGAGTCGTGTATAAGACGAAAAAGCCACTATACCATTACCCAAAAGTCTATTAATCGCATGGGCCAGTATTGGCGGCTGTTTTTCGGATCGCTGGTGCTAGGAACCGTAAACCGCCTCCCATAGAACGAGTAAGCAGAGGGAGGTGTAGCCGCTAATGGAGCCCTCCCGAACCGCTGTGGTGGGGCACGGGCAAAGAGCGACGGCGCTAGGTGCAGTACGACGGTAGCTTCTGAATTTAC
TGTGGAAAGGGATCTCGAAGTGTGTATCTGAGGCGCAATGATATTGGGATAAGTCCCAATAAGGTCTCCTGCCGGCTTGAAAACCCAAGTAATCCCAGCAATATTTTAGGAGCAGGTCGTCCGGGGTGACTTATCGCTGGCGCCCAAGTCCCATTCTCCATCGACGCTCCGATAGACTAGCTCAGGAGCATAGATTGGGAGTTGGGCTGAGGTTTCTATGGACGGCTCGTGTCTGGACCTCCTTAATTCCAGCACAGAACAATCCACTGCGAGGGCTCCATAAACTACGCAGAGTTGGGAAATCCGGGAGCCATCCGTGGCGGCTAACTTGGTTGCTATCGACTATATCAAAGGAACTCCACCCGGCGTACAAACTTAGATGAGAGTAGCATATGCCTTATAAAGCTAATCAGGGAGGAACCTGGGTATATAAATCTGCGCGCCAACGACTATATTGTGTAATAGCGCCCACTAGGGTCGCTTTGAAACGGTTGATGCAGGGGGACGGCTCAACTGAAGACTTGCCTACGCGGGTAGTGCAACCATACTGAGCCCTGAGTGGAGAAGGCATGACGAAGTGTAATGGGCGACACTCTTCTCCGAAGAGGGAAAATCGATACAAGAGTACTTTACGTATGCCGATACAAAGAAAAATACAGTGGAAGGTTTGATTACATGACGAGAGGGGCTGATTGGGGTGGGTATCGGTGACGTGATGTCAGATGTATTTTGTACATCATGTTTTAAGTTGTCAATAGGGAGTGGATCCGAAGATATACCGCTACTGCGCGGTGTGATTGGCTGAGCACCATAGCACGATGTCCGGACTCCCGTAGGAATCGATGGAGCGGGAAAGCCCAACAATTATTACGGTTATACTAAGACAGCCCGCCCCAAACTGCGCGGAAGGGATTTGACTTCGGGTGCGGTGGCATGCGTCGTCACAACCACCCAAGATTCTGCGCGAAATCCCTGATCCTGAGAAGGGGGTAATATGGACCCAGGGTAATCTATCCCGCAGTAGACGTGAGGTCCCGATAAACTACAATTTGAAAGCATCACGGGTGGGCTATCTAACTTGCTCAGTAACTGGGGACCAGCGGGGCGACTTGTACGACCCGCGGACGACGGAATGCCTGGAGATGAGCGATTCGAGAAAAGTTTGGATGAGTCGTGTATAAGACGAAAAAGCCACTATACCATTACCCAAAAGTCTATTAATCACACGGGCTAGTACGAGTGGCTGTTTATCTGATCTCTGTCCCGGAGGCCCTTCAAATGCCTCCCATACAACGGGGTAGCAGAGAGAGGCGTAGCTGCTTATAGGGCCCTCCCGAACCGCTGTGATGGGGCACGGGCAAAGAGCGACGGTACTAGACGCAGCACGACGGTAGATCTTGAATTTAT
TGTGGCAGGGCCGTTCAAAGTGTGTATCGGGGTCCCAATGATCTTGGGAATAGTTCCATTGGGGTCTCTCAACGACTTGAAATTCAGAACGATTCCAGAAGTACTGAAGAGGTGTGCCTTCAGGGGAAGTTGGTTGCAAACGCCCAAAGCCAAGCCTCCATCGGCGCTCCGATAAATTGACTCAGGGACAGAGATTCGGAATTGCGCGGAGGGTTCTGCGGGCGGCACTTGCCTGGACCGCCTAAGTTCCAGCACAGAACAATCGACTGCAAGGGCTCCATAAACTACGCAGACCTGGGAAATCCGAGAGCCATCCGGGGCGGATCATTCCTTTATCATCGACCATATCAACGGAAATCTACCTGACATACAAACTTAGATGAAAGTGGCACACGCGGCATAAAGCCAACCAGGCATTCGCCTGGATATACAAACCTGCCCACAAACGGCTACGTTGCGTGATAGCTTCCACCAGGGTGGTTTTGGAGCGGTAGCTCCTAGGAGGCACCTCAACTGGGGACGAGCCTTGGCAAGTAGTGAAACTGCGCTGAGCCCTGAATGAAGAAGGCATGGCAATACGCAATGGGCAACACTCTTATCCAAAGAGGGAAAATCAATACTAGAGTAATTCACGTATGTCGATACAAAGAAAAAGACAGTGGAAGGTTTGATTATATAACGAGAGGAGCTGATTGGGGTGGGTATAGGTGACGTGATGTCAAAGATATGTTGTACATCATGTTTCCAACTGTTAATGGAAGGTAAATCCGAAGATATACCGCTACTACGCGGCTTGATTGGCTGAGCACCAGAGCACGACGTCCCAACTCCCATAGGAACCGAAGGAGCGAGAAAGCCCAACAGTTGTTATAGTTATATTAAGACGACGTTCCCCAAACTATGCGGAAGGGATTTGACTTCGGGTTAGGCAGCGTGCGTCGCCACAACCAGCCAAGTTGCTACGCAAAATCCCTGGTCCTTAGAAGGGAGTCATATGAATTCAAGGTAATCTGTTCCGCAGGAGGCGTGAGGTCCCGCTAAAATACGATTTAATGGCATCCCGGGTGGTCTATCTGATTAGCTCGGTAACTCAGGAGGGACGTGGCGACTCATAAGATCCGTGGACGATGGACCGCCTGGAGGCGGGCAATCCGAGAAAAGATTGGATGATTCGTGTATAAGGCGAGAAAGCCACTATACCATTACCCAAAAGCCTTTTAGTCGCACGGGCTAGTACGAGTGGATGTTTAGCTGATCGCTGGTGCTAGGAACCGTAAACCACCTCCCATGGAACGGTTTAGTAAGGAGAGGCATAACCGCGTATGGAGCCCTCCCGAGCAGCTGTCATGAGACACGAGCAGGGAGCGACAGCACTAAACGGGACCCGGCGATAGCTTTTAAATTAAT
TGTGGCAGGGCCGTTCAAAGTGTGTATCGGGGTCCCAATGATCTTGGGAATAGTTCCATTGGGGTCTCTCAACGACTTGAAATTCAGAACGATTCCAGAAGTACTGAAGAGGTGTGCCTTCAGGGGAAGTTGGTTGCAAACGCCCAAAGCCAAGCCTCCATCGGCGCTCCGATAAATTGACTCAGGGACAGAGATTCGGAATTGCGCGGAGGGTTCTGCGGGCGGCACTTGCCTGGACCGCCTAAGTTCCAGCACAGAACAATCGACTGCAAGGGCTCCATAAACTACGCAGACCTGGGAAATCCGAGAGCCATCCGGGGCGGATCATTCCTTTATCATCGACCATATCAACGGAAATCTACCTGACATACAAACTTAGATGAAAGTGGCACACGCGGCATAAAGCCAACCAGGCATTCGCCTGGATATACAAACCTGCCCACAAACGGCTACGTTGCGTGATAGCTTCCACCAGGGTGGTTTTGGAGCGGTAGCTCCTAGGAGGCACCTCAACTGGGGACGAGCCTTGGCAAGTAGTGAAACTGCGCTGAGCCCTGAATGAAGAAGGCATGGCAATACGCAATGGGCAACACTCTTATCCAAATAGGGAAAATCAATACTAGAGTAATTCACGTATGTCGATACAAGGAAAAAGACAGTGGAAGGTTTGATTATATAACGAGAGGAGCTGATTGGGGTGGGTATAGGTGACGTGATGTAAAAGATATGTTGTACATCAGGTTTCCAACTGTTAATGGAAGGTAAATCCGAAGATATACCGCTACTACGCGGCTTGATTGGCTGAGCACCAGAGCACGACGTCCCAACTCCCATAGGAACCGAAGGAGCGAGAAAGCCCAATAATTATTACGCTAATGTTAAGACAACCTTCGTCAATCAGCGGGGAAGGGATTTGTGTTCGAGCGAAGCAGTATGTGTTGCCGCGAGTAGCGAAGTTTCTACGCGAAATCCCTGGTCCTGAGAAGGGGGTAATATGGATCTAGGGTGATCCATCCCGCAGGAGACGTGAGGTCCCGCTAAAATCCAATTTGAAGGCATCCCGGGTGGGCTATCTAACTAACTCAGTAGCTCAAGAGCAGTGTGGCGACTTGTACGACCCGCGAACGACGGAACGCCTGGAGATGAGCGATTCCAGAGTAGATTGGATGATTCGTGTATAAGGCGAGAAAGCCACTATACCATTACCCAAAAGCCTTTTAATCACACGGGCTAGTACGAGTGGCCATTTATCTGAACGCTGTCGCTGGAGCGCGTCAACCACATCCCAGAGAACGGGTTGGTGGAAACAGACGTAGCCGCTAATGGATCTCTCCCGAACCGTTAAGATGGGGCACGGGCAAAAAGCTACGGCACGAGACGCAGCACGACCGTAGCTTTTGAATTTAT
TGTGGAAGGGCATCTCGAAGTGTGTATCTGAGGCGCAATGATATTGGGATAAGTCCCAATAAGGTCTCCTGCCGGCTTGAAAACCCAAGTAATCCCAGCAATATTTTAGGAACAGGTCGTCCGGGGTGACTTATCACTGGCGCCCAAGTCCCATTCTCCATCGACGCTCCGATAGACTAGCTCAGGAGCATAGATTGGGAGTTGGGCTGAGGTTTCTATGGACGGCTCGTGTTTGGACCTCCTTAATTCCAGCACGGAACAATCCACTGCGAGGGCTCCATAAACTACGCAGAGTTGGGAAATCCGGGAGCCATCCGTGGCGGCTAACTTGGTTGCTATCGACTATATCAAAGGAACTCCACCCGGCGTACAAACTTAGATGAGAGTAGCATATGCCTTATAAAGCTAATCAGGGAGGAACCTGGGTATATAAATCTGCGCGCCAACGACTATATTGTGTAATAGCGCCCACTAGGGTCGCTTTGAAGCGGTTGATGCAGGGGGACGGCTCAACTGAAGACTTGCCTACGCGGGTAGTGCAACCGTACTGAGCCCTGAGTGGAGAAGGCATGACGAAGTGTAATGGGCGACACTCTTCTCCGAAGAGGGAAAATCGATACAACAGTAATTTACGAATGCCGATACAAAGAAAAATACAGTGGAAGGTTTGATTACATGACGGGAGGGGCTGATTGGGGTAGGTATAGGTGACGTGATGTCAGATGTATTTTGTACATCATGTTTCCAACTGTTAATGGAAGGTAAATCCAAATATATACCGCTACTGCGCGGCTTGATTGGCTGAGCACCAGAGTACGACGTCCCGACGTCCATAGGAACCGAAGGATCGAGAAAACCCAACAGTTGTTACAGTTATATTGAGACAACCTTCCCCAAATAGCGGGGAAGAGATTTGTGTTCGAGCGAGGCAGCATATGTTGCCGCGAGTAGCCGAGTTTTTACGCGAAATCACCGGTCAAGACCGGGGGGTCAGATGAATTCAAGGTAGTCTATCCTGCAGGAAACGTGGGGTCCCGATAGAATACACTATGAAGGCATCCCGGGTGTGCTATCCAACTAACTCAGCAACTCAGGAGCAGCGTGGCGACCTGTACGACCCGCGGGCGACGGAATGCCTGGAGATGAGCGATTCGAGAAAAGTTTGGATGAGTCGTGTATAAGACGAAAAAGCCACTATACCATTACCCAAAAGTCTATTAATCACACGGGCTAGTACGAGTGGCTGTTTATCTGATCTCTGTCCCGGAGGCCCTTCAAATGCCTCCCATACAACGGGGTAGCAGAGAGAGGCGTAGCTGCTTATAGGGCCCTCCCGAACCGCTGTGATGGGGCACGGGCAAAGAGCGACGGTACTAGACGCAGCACGACGGTAGATCTTGAATTTAT
TGTAACGGGGGATTGCGAAGTTACTGTCTGGGGCGCAATGGTCTAAGGAATAGTTCCAATGGGGTCTCCCACCGGACTGAATTCCCAAATAATTCTGGCAATATCTTGAAAGCATGCCGCTAGGAGAAGCTTATCGTAGGCGCCCGGATGCAAGTCTACATCTGTTCTCTGATAAGCTAGCTCCAGGGCGGAAAATGGGAATTACGCTGAAGGTCCGATAAGCAGCTCTTGCCTGAACTTCTTAAGGCTCTGCTCAGCCCAATCCACTGCAGGGCCTCCGTAAACTACGCAGACCTGAGAAATCCGGGAGCCATCCGGGGCGAATCATCTGTTTATCATCAACTATATCAACGGAAATCTACACGGCATACAAACTTAGCTAAGAGTGGCGCACGCGGCATAAAGCCAATCAGGGATTCGCCTCGGTATTTAAACCTGCCCATCAACGACTACGTTCCGTGAAAGCGTCCACCGGGGTCGTTTTGAAGCGATAACTCCTGGCGGACACCTCAACCGAGGACGAATCCTCGCGAGTTGTAAAACTGTGCTGTGCCCCGAATGATCAAGACACCACAGTATGCAATAATCAATACTTTGATTCGGAGACGCAAAATCAATACTAGAGAAATCTGCGTATACCGATACAAAAAATAATCCCGTAGAAGGTCTGATTACATGGCGAGAGAGGGTGATTAGGTCGGGTATAGGATACGTGACGTCAAATGTATTTTCTACATCGTGTTTCCAACTGTTAATGGAAGGTAAATCCAAATATATACCGCTACTGCGCGGCTTGATTGGCTGAGCACCAGAGTACGACGTCCCGACGTCCATAGGAACCGAAGGATCGAGAAAACCCAACGGTTGTTACAGTTATATTGAGACAACCTTCCCCAAATAGCGGGGAAGAGATTTGTGTTCGAGCGAGGCAGCATGTGTTGCCGCGAGTAGCCGAGTTTTTACGCGAAATCACCGGTCAAGACCGGGGGGTCAGACGAATTCAAGGTAGTCTATCCTGCAGGAGACGTGGGGTCCCGCTAGAATACACTATGAAGGCATCCCGGGTGTGCTATCCAACTAACTCAGCAACTCAGGAGCAGCGTGGCGACCTGTACGACCCGCAGGCGACGGAATGCCTGGAGATGAGCGATTCGAGAAAAGTTTGGATGAGTCGTGTATAAGACGAAAAAGCCACTATACCATTACCCAAAAGTCTATTAATCACACGGGCTAGTACGAGTGGCTGTTTATCTGATCTCTGTCCCGGAGGCCCTTCAAATGCCTCCCATACAACGGGTTAGCAGAGAGAGGCGTAGCTGCTTATAGGGCCCTCCCGAACCGCTGTGATGGGGCACGGGCAAAGAGCGACGGTACTAGACGCAGCACGACGGTAGATCTTGAATTTAT
TGTGGAAGGGCATCTCGAAGGGTGTATCTGAGGCGCAATGATATTGGGATAAGTCCCAATAAGGTCTCCTGCCGGCTTGAAAACCCAAGTAATCCCAGCAATATTTTAGGAGCAGGTCGTCCGGGGTGACTTATCGCTGGCGCCCAAGTCCCATTCTCCATCGACGCTCCGATAGACTAGCTCAGGAGCATAGATTGGGAGTTGGGCTGAGGTTTCTATGGACGGCTCGTGTCTGGACCTCCTTAATTCCAGCACAGAACAATCCACTGCGAGGGCTCCATAAACTACGCAGAGTTGGGAAATCCGGGAGCCATCCGTGGCGGCTAACTTGGTTGCTATCGACTATATCAAAGGAACTCCACCCGGCGTACAAACTTAGATGAGAGTAGCATATGCCTTATAAAGCTAATCAGGGAGGAACCTGGGTATATAAATCTGCGCGCCAACGACTATATTGTGTAATAGCGCCCACTAGGGTCGCTTTGAAGCGGTTGATGCAGGGGGACGGCTCAACTGAAGACTTGCCTACGCGGGTAGTGCAACCGTACTGAGCCCTGAGTGGAGAAGGCATGACGAAGTGTAATGGGCGACACTCTTCTCCGAAGAGGGAAAATCGATACAACAGTAATTTACGTATGCCGATACAAAGAAAAATACAGTGGAAGGTTTGATTACATGACGAGAGGGGCTGATTGGGGTAGGTATAGGTGACGTGATGTCAGATGTATTTTGTACATCATGTTTCCAACTGTTAATGGAAGGTAAATCCAAATATATACCGCTACTGCGCGGCTTGATTGGCTGAGCACCAGAGTACGACGTCCCGACGTCCATAGGAACCGAAGGATCGAGAAAACCCAACAGTTGTTACAGTTATATTAAGACAACCTTCCCCAAATAGCGGGGAAGAGATTTGTGTTCGAGCGAGGCAGCATGTGTTGCCGCGAGTAGCCGAGTTTTTACGCGAAATCACCGGTCAAGACCGGGGGGTCAGATGAATTCAAGGTAGTCTATCCTGCAGGAGACGTGGGGTCCCGCTAGAATACACTATGAAGGCATCCCGGGTGTGCTATCCAACTAACTCAGCAACTCAGGAGCAGCGTGGCGACTTGTACGACCCGCGGGCGACGGAATGCCTGGAGATGAGCGATTCGAGAAAAGTTTGGATGAGTCGTGTATAAGACGAAAAAGCCACTATACCATTACCCAAAAGTCTATTAATCACACGGGCTAGTACGAGTGGCTGTTTATCTGATCTCTGTCCCGGAGGCCCTTCAAATGCCTGCCATAGAACGAGTAAGCAGAGAGAGGTGTGGCCGTTTATGAGGGCCTCCCGAACCGTCGAGATAGGGCACGGGCAAAAAGCTACGGCACTAGACGCAGCAGGACGGTAGCTTCTGAATTTAT
TGTGACAAGGCCGTTAGAAGTGTGTATCGGGGTCGCAAGGATCTTGGGAATAGTTCCATCGGGGCCTATCAACGACTTGAAATTCAGCATGATTCCAGCAGTACTGAAGAGGCGTGCTGTCAGTGGAAGTCGGCTGCAAGCGCTAAAAGCTAAGCCTCCAGGGGCGGTCCGGTGAATTGGCTTAGGGGCAGAGATCGGGAATTGCGCTGAGGGTTCTATGGGCGGCTCTTGCCTGGACCTCCGAAGTTCTAGCACAGAACAATCGAGAGCAAAGGCTCCGTAAACTACGCAGACCTGAGAAATCCAGGGCCCATCCGGGGCGGCTAACTTGGTTACTATCGACTATATCGACGAAAATCCACCCGGCGTACAAACTTAGATGAGAGTAGCATATGCCTTATAAAGCTAATCAGGGAGGAACCTGGGTATATAAATCTGCGCGCCAACGACTATATTGTGTAATAGCGCCCACTAGGGTCGCTTTGAAACGGTTGATGCAGGGGGACGGCTCAACTGAAGACTTGCCTACGCGGGTAGTGCAACCGTACTGAGCCCTGAGTGGAGAAGGCATGACGAAGTGTAATGGGCGACACTCTTCTCCGAAGAGGGAAAATCGATACAAGAGTACTTTACGTATGCCGATACAAAGAAAAATACAGTGGAAGGTTTGATTACATGACGAGGGGGGCTGATTGGGGTGGGTATCGGTGACGTGATGTCAGATGTATTTTGTACATCATGTTTCAAGTTGTCAATAGGGAGTGGATCCGAAGATATACCGCTACTGCGCGGTGTGATTGGCTGAGCACCATAGCACGATGTCCGGACTCCCGTAGGAATCGATGGAGCGGGAAAGCCCAACAATTATTACGGTTATACTAAGACAGCCCGCCCCAAACTGCGCGGAAAGGATTTGACTTCGGGTGCGGTGGCATGCGTCGTCACAACCACCCAAGTTTCTGCGCGAAATCCCTGATCCTGAGAAGGGGGTAATATGGACCCAGGGTAACCTACCCCGCAGTAGACGTGAGGTCCCGATAAACTACAATTTGAAGGCATCCCGGGGGGGCTATCTAACTAGCTCAGTAACTGAGGACCAGCGGGGCGACTTGTACAACCCGCGGACGACGGAACGCCTGGAGATGAGCGATTCGTGAGTAGATTGGATGCGACGAGTAAGAGACGAAGTGGTCGCTAACCCATTGCCCAGAGGCCTACTAGTCGCACGGGCTAGTACGAGTGGATGTTTAGCTGATCGCTGGTGCTAGGAACCGTAAACCACCTCCCATGGAACGGTTTAGTAAGGAGAGGCATAACCGCGTATGGAGCCCTCCCGAGCAGCTGTCATGAGACACGAGCAGGGAGCGACAGCACTAAACGGGACCCGGCGATAGCTTTTAAATTAAT
TGTGGAAGGGCATCTCGAAGTGTGTATCTGAGGCGCAATGATATTGGGATAAGTCCCAATAAGGTCTCCTGCCGGCTTGAAAACCCAAGTAATCCCAGCAATATTTTAGGAGCAGGTCGTCCGGGGTGACTTATCGCTGGCGCCCAAGTCCCATTCTCCATCGACGCTCCGATAGACTAGCTCAGGAGCATAGATTGGGAGTTGGGCTGAGGTTTCTATGGACGGCTCGTGTCTGGACCTCCTTAATTCCAGCACAGAACAATCCACTGCGAGGGCTCCATAAACTACGCAGAGTTGGGAAATCCGGGAGCCATCCGTGGCGGCTAACTTGGTTGCTATCGACTATATCAAAGGAACTCCACCCGGCGTACAAACTTAGATGAGAGTAGCATATGCCTTATAAAGCTAATCAGGGAGGAACCTGGGTATATAAATCTGGGCGCCAACGACTATATTGTGTAATAGCGCCCACTAGGGTCGCTTTGAAACGGTTGATGCAGGGGGACGGCTCAACTGAAGACTTGCCTACGCGGGTAGTGCAACCGTACTGAGCCCTGAGTGGAGAAGGCATGACGAAGTGTAATGGGCGACACTCTTCTCCGAAGAGGGAAAATCGATACAAGAGTACTTTACGTATGCCGATACAAAGAAAAATACAGTGGAAGGTTTGATTACATGACGAGAGGGGCTGATTGGGGTGGGTATAGGTGACGTGATGTCAGATGTATTTTGTACATCATGTTTCAAGTTGTCAATAGGGAGTGGATCCGAAGATATACCGCTACTGCGCGGTGTGATTGGCTGAGCACCATAGCACGGTGTCCGGACTCCCGTAGGAATCGATGGAGCGGGAAAGCCCAACAATTATTACGGTTATACTAAGACAGCCCGCCCCAAACTGCGCGGAAGGGATTTGACTTCGGGTGCGGTGGCATGCGTCGTCACAACCACCCAAGTTTCTGCGCGAAATCCCTGATCCTGAGAAGGGGGTAATATGGACCCAGGGTAATCTATCCCGCAGTAGACGTGAGGTCCCGATAAACTACAATTTGAAAGCATCACGGGTGGGCTATCTAACTAGCTCAGTAACTGGGGACCAGCGGGGCGACTTGTACGACCCGCGGACGACGGAACGCCTGGAGATGAGCGATTCGTGAGTAGATTGGATGAGTGGAGTAAAAGACGAAAAGGCCACTATATCATTACCCAAAAGCCTATTAATCGCATGGGCCAGTATTGGCGGCTGTTTTTCGGATCGCTGGTGCTAGGAACCGTAAACCGCCTCCCATAGAACGAGTAAGCAGAGGGAGGTGTAGCCGCTAATGGAGCCCTCCCGAACCGCTGTGACGGGGCACAGGCAAAGAGCGACGGCGCTAGATGCAGTACGACGGTAGCTTCTGAATTTAT
TGTGGAAGGGCATCTCGAAGTGTGTATCTGAGGCGCAATGATATTGGGATAAGTCCCAATAAGGTCTCCTGCCGGCTTGAAAACCCAAGTAATCCCAGCAATATTTTAGGAGCAGGTCGTCCGGGGTGACTTATCGCTGGCGCCCAAGTCCCATTCTCCATCGACGCTCCGATAGACTAGCTCAGGAGCATAGATTGGGAGTTGGGCTGAGGTTTCTATGGACGGCTCGTGTCTGGACCTCCTTAATTCCAGCACAGAACAATCCACTGCGAGGGCTCCATAAACTACGCAGAGTTGGGAAATCCGGGAGCCATCCGTGGCGGCTAACTTGGTTGCTATCGACTATATCAAAGGAACTCCACCCGGCGTACAAACTTAGATGAGAGTAGCATATGCCTTATAAAGCTAATCAGGGAGGAACCTGGGTATATAAATCTGCGCGCCAACGACTATATTGTGTAATAGCGCCCACTAGGGTCGCTTTGAAACGGTTGATGCAGGGGGACGGCTCAACTGAAGACTTGCCTACGCGGGTAGTGCAACCATACTGAGCCCTGAGTGGAGAAGGCATGACGAAGTGTAATGGGCGACACTCTTCTCCGAAGAGGGAAAATCGATACAAGAGTACTTTACGTATGCCGATACAAAGAAAAATACAGTGGAAGGTTTGATTACATGACGAGAGGGGCTGATTGGGGTGGGTATCGGTGACGTGATGTCAGATGTATTTTGTACATCATGTTTTAAGTTGTCAATAGGGAGTGGATCCGAAGATATACCGCTACTGCGCGGTGTGATTGGCTGAGCACCATAGCACGATGTCCGGACTCCCGTAGGAATCGATGGAGCGGGAAAGCCCAACAATTATTACGGTTATACTAAGACAGCCCGCCCCAAACTGCGCGGAAGGGATTTGACTTCGGGTGCGGTGGCATGCGTCGTCACAACCACCCAAGATTCTGCGCGAAATCCCTGATCCTGAGAAGGGGGTAATATGGACCCAGGGTAATCTATCCCGCAGTAGACGTGAGGTCCCGATAAACTACAATTTGAAAGCATCACGGGTGGGCTATCTAACTTGCTCAGTAACTGGGGACCAGCGGGGCGACTTGTACGACCCGCGGACGACGGAATGCCTGGAGATGAGCGATTCGAGAAAAGTTTGGATGAGTCGTGTATAAGACGAAAAAGCCACTATACCATTACCCAAAAGTCTATTAATCACACGGGCTAGTACGAGTGGCTGTTTATCTGATCTCTGTCCCGGAGGCCCTTCAAATGCCTCCCATACAACGGGGTAGCAGAGAGAGGCGTAGCTGCTTATAGGGCCCTCCCGAACCGCTGTGATGGGGCACGGGCAAAGAGCGACGGTACTAGACGCAGCACGACGGTAGATCTTGAATTTAT
TGTGGCGAGGGATTGCGAAGTTAGCATTTGGGGCGCAATGGTCTTAGGAATAGTTCCAATGGGGTCCCCTACCGGATCGAATTCCCAAATAATTCTGGCAACATTTTGAAAGCATGCCGTTAGGAGAAGCTTATCGTAGGCACCCGGATGCAAGTCTACATCTGTTCTCTGATAAGCTAGCTCCAGGGGAGAGATTGAAAATCACGGTGAGCGATTTATGGGCACCTCTTGCCATGGTCTCCTACGTTCCAGCTCAGAACAATCCACTGCAGGGCCTCCGTAAGTCACGCGGACCGGACAAATCAGGTAGCCTCCCAGGACAGCTCATTTGGTCGTTAACGCCTTCATCAACGGGGACCCTCCCGGTACGCAGGCCCGGATGAGAGTAGCATATGACTTTTAAAGCTAGTCAGGGAGGAACCTGGGTATATGAATCTGCCCACCAACGACTATATTGTGTAATAGCGCCCACCAGGGTCGTTTTGAAGCGGTTGATGCAGGGGAACGGCTCAACTGAAGATTAGCCTACGCGGGTAGTGAAACCGTACTAAGCCCTGAGGGGAGAAGGCATGACGAAGTGTAATGGGCGACACTCTTCTCCGAAGAGGGAAAATCGATACAACAGTAATTTACGTGTGCCGATACAAAGAAAAATACAGGGGAAGGTTTGATTACATGACGAGAAGGGCTGATTGGGGTGGGTATAGGTGACGTAATGTCAGATGTATTTTGTACATCATGTTTCCAACCGTCAATGGAAGGTAAATCCGAAGATGTACCGCTACTGCTCGGCTTAATTGGCTGAGTACCAGGGCACGACGTCCCGACTCCCATAGGGACCGATGGAGCGAGAAAGCCCAACAATCATTACGGTTATATTAAGGCAACCTTGCCCTAACTGCGCGAAAGGGATTTGACTTCGGGTGAGGCAGCATGCGTCGCCACAACCAGCCAAGTGTCTACACGAAATCCCTGGCCCTGAGAAGCGGGTAATATGGATCCAGGGTAATCTATCCCGCAGTGGACGTGAGGTCCCGATAAACTACAATTTGAAAGCATCACGGGTGGGCTATCTAACTAGCTCAGTAACTGGGGACCAGCGGGGCGACTTGTACGACCCGCGGACGACGGAACGCCTGGAGATGAGCGATTCGTGAGTAGATTGGATGAGTGGAGTAAACGACGAAAAGGCCACTATATCCTTACCCAAAAGCCTATTAATCGCATGGGCCAGTATTGGCGGCTGTTTTTCGGATCGCTGGTGCTAGGAACCGTAAACCGCCTCCCATAGAACGAGTAAGCAGAGGGAGGTGTAGCCGCTAATGGAGCCCTCCCGAATCGCTGTGACGGGGCACAGGCAAAGAGCGACGGCGCTAGATGCAGTACGACGGTAGCTTCTGAATTTAT
TGTGGCAGGGCCGTTCAAAGTGTGTATCGGGGTCCTAATGATCTTGGGAATAGTTCCATTGGGGTCTCTCAACGACTTGAAATTCAGAACGATTCCAGAAGTACTGAAGAGGTGTGCCTTCAGGGGAAGTTGGTTGCAAACGCCCAAAGCCAAGCCTCCATCGGCGCTCCGATAAATTGACTCAGGGACAGAGATTCGGAATTGCGCGGAGGGTTCTGCGGGCGGCACTTGCCTGGACCGCCTAAGTTCCAGCACAGAACAATCGACTGCAAGGGCTCCATAAACTACGCAGACCTGGGAAATCCGAGAGCCATCCGGGGCGGATCATTCCTGTATCATCGACCATATCAACGGAAATCTACCTGACATACAAACTTAGATGAAAGTGGCACACGCGGCATAAAGCCAACCAGGCATTCGCCTGGATATACAAACCTGCCCACAAACGGCTACGTTGCGTGATAGCTTCCACCAGGGTGGTTTTGGAGCGGTAGCTCCTAGGAGGCACCTCAACTGGGGACGAGCCTTGGCAAGTAGTGAAACTGCGCTGAGCCCTGAATGAAGAAGGCATGGCAATACGCAATGGGCAACACTCTTATCCAAATAGGGAAAATCAATACTAGAGTAATTCACGTATGTCGATACAAAGAAAAAGACAGTGGAAGGTTTGATTATATAACGAGAGGAGCTGATTGGGGTGGGTATAGGTGACGTGATGTCAAAGATATGTTGTACATCATGTTTCCAACTGTTAATGGAAGGTAAATCCGAAGATATACCGCTACTACGCGGCTTGATTGGCTGAGCACCAGAGCACGACGTCCCAACTCCCATAGGAACCGAAGGAGCGAGAAAGCCCAACAGTTGTTATAGTTATATTAAGACGACGTTCCCCAAACTATGCGGAAGGGATTTGACTTCGGGTTAGGCAGCGTGCGTCGCCAAAACCAGCCAAGTTTCTACGCAAAATCCCTGGTCCTTAGAAGGGAGTCATATGAATTCAAGGTAATCTGTTCCGCAGGAGGCGTGAGGTCCCGCTAAAATACGATTTAATGGCATCCCGGGTGGTCTATCTGATTAGCTCGGTAACTCAGGAGGGACGTGGCGACTCATAAGATCCGTGGACGATGGACCGCCTGGAGGCGGGCAATCCGAGAAAAGATTAGATGATTCATGTATAAGGCGAGAAAGCCACTATACCATTACCCAAAAGCCTTTTAGTCGCACGGGCTAGTACGAGTGGATGTTTAGCTGGTCGCTGGTGCTAGGAACCGTAAACCACCTCCTATGGAACGGTTTAGTAAGGAGAGGCATAACCGCGTATGGAGCCCTCCCGCGCAGCTGTCATGAGACACGAGCAGGGAGCGACAGCACTAAACGGGACCCGGCGATAGCTTTTAAATTAAT
TGTGGCAGGGCCGTTCAAAGTGTGTATCGGGGTCCTAATGATCTTGGGAATAGTTCCATTGGGGTCTCTCAACGACTTGAAATTCAGAACGATTCCAGAAGTACTGAAGAGGTGTGCCTTCAGGGGAAGTTGGTTGCAAACGCCCAAAGCCAAGCCTCCATCGGCGCTCCGATAAATTGACTCAGGGACAGAGATTCGGAATTGCGCGGAGGGTTCTGCGGGCGGCACTTGCCTGGACCGCCTAAGTTCCAGCACAGAACAATCGACTGCAAGGGCTCCATAAACTACGCAGACCTGGGAAATCCGAGAGCCATCCGGGGCGGATCATTCCTTTATCATCGACCATATCAACGGAAATCTACCTGACATACAAACTTAGATGAAAGTGGCACACGCGGCATAAAGCCAACCAGGCATTCGCCTGGATATACAAACCTGCCCACAAACGGCTACGTTGCGTGATAGCTTCCACCAGGGTGGTTTTGGAGCGGTAGCTCCTAGGAGGCACCTCAACTGGGGACGAGCCTTGGCAAGTAGTGAAACTGCGCTGAGCCCTGAATGAAGAAGGCATGGCAATACGCAATGGGCAACACTCTTATCCAAATAGGGAAAATCAATACTAGAGTAATTCACGTATGTCGATACAAAGAAAAAGACAGTGGAAGGTTTGATTATATAACGAGAGGAGCTGATTGGGGTGGGTATAGGTGACGTGATGTCAAAGATATGTTGTACATCATGTTTCCAACTGTTAATGGAAGGTAAATCCGAAGATATACCGCTACTACGCGGCTTGATTGGCTGAGCACCAGAGCACGACGTCCCAACTCCCATAGGAACCGAAGGAGCGAGAAAGCCCAACAGTTGTTATAGTTATATTAAGACGACGTTCCCCAAACTATGCGGAAGGGATTTGACTTCGGGTTAGGCAGCGTGCGTCGCCAAAACCAGCCAAGTTTCTACGCAAAATCCCTGGTCCTTAGAAGGGAGTCATATGAATTCAAGGTAATCTGTTCCGCAGGAGGCGTGAGGTCCCGCTAAAATACGATTTAATGGCATCCCGGGTGGTCTATCTGATTAGCTCGGTAACTCAGGAGGGACGTGGCGACTCATAAGATCCGTGGACGATGGACCGCCTGGAGGCGGGCAATCCGAGAATAGATTGGATGAGTGGAGTAAAAGACGAAAAGGCCACTATACCATTACCCAATAGCCTATTGATTGCACGGGCTCCTACGAATGGCTGCTTATCTGATCGCTGTCCCTGGGGCCCGTCAACCGACGGCCATAGAACGAGTAAGCAGAGAGAGGTGTGGCCCTTTATGAGGGCCTCCCGAACCATTGAGATAGGGCACGGGCAAAAATCTACGGCACTAGACGCAGCACGACCGTAGCTTTTGAATCTAT
TGTGGAAGGGCATCTCGAAGTGTGTATCTGAGGCGCAATGATATTGGGATAAGTCCCAATAAGGTCTCCTGCCGGCTTGAGAACCCAAGTAATCCCAGCAATATTTTAGGAGCAGGTCGTCCGGGGTGACTTATCGCTGGCGCCCAAGTCCCATTCTCCATCGACGCTCCGATAGACTAGCTCAGGAGCATAGATTGGGAGTTGGGCTGAGGTTTCTATGGACGGCTCGTGTCTGGACCTCCTTAATTCCAGCACAGAACAATCCACTGCGAGGGCTCCATAAACTACGCAGAGTTGGGAAATCCGGGAGCCATCCGTGGCGGCTAACTTGGTTGCTATCGACTATATCAAAGGAACTCCACCCGGCGTACAAACTTAGATGAGAGTAGCATATGCCTTATAAAGCTAATCAGGGAGGAACCTGGGTATATAAATCTGCGCGCCAACGACTATATTGTGTAATAGCGCCCACTAGGGTCGCTTTGAAACGGTTGATGCAGGGGGACGGCTCAACTGAAGACTTGCCTACGCGGGTAGTGCAACCATACTGAGCCCTGAGTGGAGAAGGCATGACGAAGTGTAATGGGCGACACTCTTCTCCGAAGAGGGAAAATCGATACAAGAGTACTTTACGTATGCCGATACAAAGAAAAATACAGTGGAAGGTTTGATTACATGACGAGAGGGGCTGATTGGGGTGGGTATCGGTGACGTGATGTCAGATGTATTTTGTACATCATGTTTTAAGTTGTCAATAGGGAGTGGATCCGAAGATATACCGCTACTGCGCGGTGTGATTGGCTGAGCACCATAGCACGATGTCCGGACTCCCGTAGGAATCGATGGAGCGGGAAAGCCCAACAATTATTACGGTTATACTAAGACAGCCCGCCCCAAACTGCGCGGAAGGGATTTGACTTCGGGTGCGGTGGCATGCGTCGTCACAACCACCCAAGATTCTGCGCGAAATCCCTGATCCTGAGAAGGGGGTAATATGGACCCAGGGTAATCTATCCCGCAGTAGACGTGAGGTCCCGATAAACTACAATTTGAAAGCATCACGGGTGGGCTATCTAACTTGCTCAGTAACTGGGGACCAGCGGGGCGACTTGTACGACCCGCGGACGACGGAATGCCTGGAGATGAGCGATTCGAGAAAAGTTTGGATGAGTCGTGTATAAGACGAAAAAGCCACTATACCATTACCCAAAAGTCTATTAATCACACGGGCTAGTACGAGTGGCTGTTTATCTGATCTCTGTCCCGGAGGCCCTTCAAATGCCTCCCATACAACGGGGTAGCAGAGAGAGGCGTAGCTGCTTATAGGGCCCTCCCGAACCGCTGTGATGGGGCACGGGCAAAGAGCGACGGTACTAGACGCAGCACGACGGTAGATCTTGAATTTAT
TGTGGCGGGGCATTGCGAAGTTAGCATTTGGGGCGCAATGGTCTTAGGAATAGTTCCAATGGGGTCCCCCACCGGATTGAATTCCCAAATAATTCTGGCAACATTTTGAAAGCATGCCGTTAGGAGAAGCTTATCGTAGGCACCCGGATGCAAGTCTACATCTGTTCTCTGATAAGCTAGCTCCAGGGGAGAGATTGAAAATCACGGTGAGCGATTTATGGGCACCTCTTGCCATGGTCTTCTACGTTCCAGCACAGAACAATCGAGAGCAAGGGCTCCGTAAACTACGCAGACCTGAGAAATCCAGGGCCCATCCGGGGCGGCTCATTTGTTTATTATAGACTATATCAACGAAAATCTACCCGGCATATAAACTTAGATGAGAGTGACGCACACGGCATAGAGACAATCAGGGATTCGCCTGGATATATAAGCCTGCCTATAAACGACTACGGTGCGTGAAAACGTCCACCAAGGTCGTTTTGAAGCGATAGCTCATGCGGGACACCTCAACCGAGGGCGAGCCTTCGCGGGTAGTGAAACTGTGCTGAGCCTTGAATGAAGAAGGCATGAAAATATGCGATAATTAACACTTTTATCCGGGGAGGCAAAGTTATTACTAGAGAAATTTACGTATGCCGAAATAGAGAATAATACCGTAGAAGGTCTGATTACATGACGAGAGAGTCTGATTAGGGCGGGTATAGAATACGTGACATCGAATGTAATTTGTACATTATGCTACCAATTGTCAATAGAGGGTGAACCTGAGGACATACAGTTACTGCGCGGCTGGATCGGCTGAACGCCATAGCACGACGTCCCGACTCCCGTAGTAACCAATGGTGCAGGTTAGCTCGACAAGTGCTACAGCTGTATTAAAACAACCTTCCCCAAATAGCGGGGAAGAGATTTGTGTTCGAGCGAGGCAGCATGTGTTGCCGCGAGTAGCCGAGTTTTTACGCGAAATCACCGGTCAAGACCGGGGGGTCAGATGAATTCAAGGTAGTCTATCCTGCAGGAGACGTGGGGTCCCGCTAGAATACACTATGAAGGCATCCCGGGTGTGCTATCCAACTAACTCAGCAACTCAGGAGCAGCGTGGCGACTTGTACGACTCGCGGGCGACGGAATGCCTGGAGATGAGCGATTCGAGAAAAGTTTGGATGAGTCGTGTATAAGACGAAAAAGCCACTGTACCATTACCCAAAAGTCTATTAATCACACGGGCTAGTACGAGTGGCTGTTTATCTGATCTCTGTCCCGGAGGCCCTTCAAATGCCTGCCATAGAACGAGTAAGCAGAGAGAGGTGTGGCCGTTTATGAGGGCCTCCCGAACCGTCGAGATAGGGCACGGGCAAAAAGCTACGGCACTAGACGCAGCAGGACGGTAGCTTCTGAATTTAT
TGTGGAAGGGCATCTCGAAGGGTGTATCTGAGGCGCAATGATATTGGGATAAGTCCCAATAAGGTCTCCTGCCGGCTTGAAAACCCAAGTAATCCCAGCAATATTTTAGGAGCAGGTCGTCCGGGGTGACTTATCGCTGGCGCCCAAGTCCCATTTCCCATCGACGCTCCGATAGACTAGCTCAGGAGCATAGATTGGGAGTTGGGCTGAGGTTTCTATGGACGGCTCGTGTCTGGACCTCCTTAATTCCAGCACAGAACAATCCACTGCGAGGGCTCCATAAACTACGCAGAGTTGGGAAATCCGGGAGCCATCCGTGGCGGCTAACTTGGTTGCTATCGACTATATCAAAGGAACTCCACCCGGCGTACAAACTTACATGAGAGTAGCATATGCCTTATAAAGCTAATCAGGGAGGAACCTGGGTATATAAATCTGCGCGCCAACGACTATATCGTGTAATAGCGCCCACTAGGGTCGCTTTGAAGCGGTTGATGCAGGGGGACGGCTCAACTGAAGACTTGCCTACGCGGGTAGTGCACCCGTACTGAGCCCTGAGTGGAGAAGGCATGACGAAGTGTAATGGGCGACACTCTTCTCCGAAGAGGGAAAATCGATACAACAGTAATTTACGTATGCCGATACAAAGAAAAATACAGTGGAAGGTTTGATTACATGACGAGAGGGGCTGATTGGGGTAGGTATAGGTGACGTGATGTCAGATGTATTTTGTACATCATGTTTCCAACTGTTAATGGAAGGTAAATCCAAATATATACCGCTACTGCGCGGCTTGATTGGCTGAGCACCAGAGTACGACGTCCCGACGTCCATAGGAACCGAAGGATCGAGAAAACCCAACAGTTGTTACAGTTATATTAAGACAACCTTCCCCAAATAGCGGGGAAGAGATTTGTGTTCGAGCGAGGCAGCATGTGTTGCCGCGAGTAGCCGAGTTTTTACGCGAAATCACCGGTCAAGACCGGGGGGTCAGATGAATTCAAGGTAGTCTATCCTGCAGGAGACGTGGGGTCCCGCTAGAATACACTATGAAGGCATCCCGGGTGTGCTATCCAACTAACTCAGCAACTCAGGAGCAGCGTGGCGACTTGTACGACCCGCGGGCGACGGAATGCCTGGAGATGAGCGATTCGAGAAAAGTTTGGATGAGTCGTGTATAAGACGAAAAAGCCACTATACCATTACCCAAAAGTCTATTAATCACACGGGCTAGTACGAGTGGCTGTTTATCTGATCTCTGTCCCGGAGGCCCTTCAAATGCCTGCCATAGAACGAGTAAGCAGAGAGACGTGTGGCCGTTTATGAGGGCCTCCCGAACCGTCGAGATAGGGCATGGGCAAAAAGCTACGGCACTAGACGCAGCAGGACGGTAGCTTCTGAATTTAT
TGTGGCAAGGCCGTTCAAAGTGTGTATCGGGGTCCCAATGATCTTGGGAATAGTTCCATTGGGGTCTCTCAACGACTTGAAATTCAGAACGATTCCAGAAGTACTGAAGAGGTGTGCCTTCAGGGGAAGTTGGTTGCAAACGCCCAAAGCCAAGCCTCCATCGGCGCTCCGATAAATTGACTCAGGGACAGAGATTCGGAATTGCGCGGAGGGTTCTGCGGGCGGCACTTGCCTGGACCGCCTAAGTTCCAGCACAGAACAATCGACTGCAAGGGCTCCATAAACTACGCAGACCTGGGAAATCCGAGAGCCATCCGGGGCGGATCATTCCTTTATCATCGACCATATCAACGGAAATCTACCTGACATACAAACTTAGATGAAAGTGGCACACGCGGCATAAAGCCAACCAGGCATTCGCCTGGATATACAAACCTGCCCACAAACGGCTACGTTGCGTGATAGCTTCCACCAGGGTGGTTTTGGAGCGGTAGCTCCTAGGAGGCACCTCAACTGGGGACGAGCCTTGGCAAGTAGTGAAACTGCGCTGAGCCCTGAATGAAGAAGGCATGGCAATACACAATGGGCAACACTCTTATCCAAATAGGGAAAATCAATACTAGAGTAATTCACGTATGTCGATACAAAGAAAAAGACAGTGGAAGGTTTGATTATATAACGAGAGGAGCTGATTGGGGTGGGTATAGGTGACGTGATGTAAAAGATATGTTGTACATCATGTTTCCAACTGTTAATGGAAGGTAAATCCGAAGATATACCGCTACTACGCGGCTTGATTGGCTGAGCACCAGAGCACGACGTCCCAACTCCCATAGGAACCGAAGGAGCGAGAAAGCCCAACAGTTGTTATAGTTATATTAAGACGACGTTCCCCAAACTATGCGGAAGGGATTTGACTTGGGGTTAGGCAGCGTGCGTCGCCACAACCAGCCAAGTTTCTACGCAAAATCCCTGGTCCTTAGAAGGGAGTCATATGAATTCAAGGTAATCTGTTCCGCAGGAGGCGTGAGGTCCCGCTAAAATACGATTTAATGGCATCCCGGGTGGTCTATCTGATTAGCTCGGTAACTCAGGAGGGACGTGGCGACTCATAAGATCCGTGGACGATGGACCGCCTGGAGGCGGGCAATCCGAGAAAAGATTGGATGATTCGTGTATAAGGCGAGAAAGCCACTATACCATTACCCAAAAGCCTTTTAATCACACGGGCTAGTACGAGTGGCTGTTCATCTGATCTCTGTCCCGGAGGCCCTTCAAATGCCTGCCATAGAACGAGTAAGCAGAGAGAGGTGTGGCCGTTTATGAGGGCCTCCCGAACCGTCGAGATAGGGCACGGGCAAAAAGCTACGGCACTAGACGCAGCAGGACGGTAGCTTCTGAATTTAT
TGTAGCGAGGCATTGCGAAGTTACTGTCTGGGGCGCAATGGTCTAAGGAATAGTTCCAATGGGGTCTCCCACCGGACTGAATTCCCAAATAATTCTGGCAATATCTTGAAAGCATGCCGCTAGGAGAAGCTTATCGTAGGCGCCCGGATGCAAGTCTACATCTGTTCTCTGATAAGCTAGCTCCAGGGCGGAAAATGGGAATTACGCTGAAGGACCGATAAGCAGCTCTTGCCTGAACTTCTTAAGGCTCTGCTCAGCCCAATCCACTGCAGGGCCTCCGTAAACTACGCAGACCTGAGAAATCCGGGAGCCATCCGGGGCGAATCATCTGTTTATCATCAACTATATCAACGGAAATCTACACGGCATACAAACTTAGCTAAGAGTGGCGCACGCGGCATAAAGCCAATCAGGGATTCGCCTCGGTATTTAAACCTGCCCATCAACGACTACGTTCCGTGAAAGCGTCCACCGGGGTCGTTTTGAAGCGATAACTCCTGGCGGACACCTCAACCGAGGACGAATCCTCGCGAGTTGTAAAACTGTGCTGTGCCCCGAATGATCAAGGCACCACAGTATGCAATAATCAATACTTTGATTCGGAGACGCAAAATCAATACTAGAGAAATCTGCGTATACCGATACAAAAAATAATCCCGTAGAAGGTCTGATTACATGGCGAGAGAGGGTGATTAGGTCGGGTATAGGATACGTGACGTCAAATGTATTTTCTACATCGTGTTTCCAACTGCCAATGGAAGGTAAATCCGAAGATATACCGCTACTGCGCGGCTTGATTGGCGGAGCACCATAGCACGACGTCCCGACTCTCATATGAACCGATGGAGCGAGAAAGTCCAATAATTATTACGCTAATGTTAAGACAACCTTCGTCAATCAGCGGGGAAGGGATTTGTGTTCGAGCGAAGCAGTATGTGTTGCCGCGAGTAGCGAAGTTTCTACGCGAAATCCCTGGTCCTGAGAAGGGGGTAATATGGATCTAGGGTGATCCATCCCGCAGGAGACGTGAGGTCCCGCTAAAATCCAATTTGAAGGCATCCCGGGTGGGCTATCTAACTAACTCAGTAGCTCAAGAGCAGTGTGGCGACTTGTACGACCCGCGAACGACGGAACGCCTGGAGATGAGCGATTCCAGAGTAGATTGGATGATTCGTGTATAAGGCGAGAAAGCCACTATACCATTACCCAAAAGCCTTTTAATCACACGGGCTAGTACGAGTGGCCATTTATCTGAACGCTGTCGCTGGAGCGCGTCAACCACATCCCAGAGAACGGGTTGGTGGAAACAGACGTAGCCGCTAATGGATCTCACCCGAACCGTTAAGATGGGGCACGGGCAAAAAGCTACGGCACGAGACGCAGCACGACCGTAGCTTTTGAATTTAT
TGTGGAAGGGCATCTCGAAGTGTGTATCTGAGGCGCAATGATATTGGGATAAGTCCCAATAAGGTCTCCTGCCGGCTTGAAAACCCAAGTAATCCCAGCAATATTTTAGGAGCAGGTCGTCCGGGGTGACTTATCGCTGGCGCCCAAGTCCCATTCTCCATCGACGCTCCGATAGACTAGCTCAGGAGCATAGATTGGGAGTTGGGCTGAGGTTTCTATGGACGGCTCGTGTCTGGACCTCCTTAATTCCAGCACAGAACAATCCACTGCGAGAGGTCCATAAACTACGCAGAGTTGGGAAATCCGGGAGCCATCCGTGGCGGCTAACTTGGTTGCTATCGACTATATCAAAGGAACTCCACCCGGCGTACAAACTTAGATGAGAGTAGCATATGCCTTATAAAGCTAATCAGGGAGGAACCTGGGTATATAAATCTGCGCGCCAACGACTATATTGTGTAATAGCGCCCACTAGGGTCGCTTTGAAACGGTTGATGCAGGGGGACGGCTCAACTGAAGACTTGCCTACGCGGGTAGTGCAACCGTACTGAGCCCTGAGTGGAGAAGGCATGACGAAGTGTAATGGGCGACACTCTTCTCCGAAGAGGGAAAATCGATACAAGAGTACTTTACGTATGCCGATACAAAGAAAAATACAGTGGAAGGTTTGATTACATGACGAGAGGGGCTGATTGGGGTGGGTATAGGTGACGTGATGTCAGATGTATTTTGTACATCATGTTTCAAGTTGTCAATAGGGAGTGGATCCGAAGATATACCGCTACTGCGCGGTTTGATTGGCTGAGCACCATAGCACGATGTCCGGACTCCCGTAGGAATCGATGGAGCGGGAAAGCCCAACAATTATTACGGTTATACTAAGACAGCCCGCCCCAAACTGCGCGGAAGGGATTTGACTTCGGGTGCGGTGGCATGCGTCGTCACAACCACCCAAGTTTCTGCGCGAAATCCCTGATCCTGAGAAGGGGGTAATGTGGACCCAGGGTAATCTATCCCGCAGTAGACGTGAGGTCCCGATAAACTACAATTTGAAAGCATCACGGGTGGGCTATCTAACTAGCTCAGTAACTGGGGACCAGCGGGGCGACTTGTACGACCCGCGGACGACGGAACGCCTGGAGATGAGCGATTCGTGAGTAGATTGGATGAGTGGAGTAAAAGACGAAAAGGCCACTATACCATTACCCAATAGCCTATTGATTGCACGGGCTCCTACGAATGGCTGCTTATCTGATCGCTGTCCCTGGGGCCCGTCAACCGACGGCCATAGAACGAGTAAGCAGAGAGAGGTGTGGCCCTTTATGAGGGCCTCCCGAACCATTGAGATAGGGCACGGGCAAAAATCTACGGCACTAGACGCAGCACGACCGTAGCTTTTGAATCTAT
TGTGGAAGGGCATCTCGAAGTGTGTATCTGAGGCGCAATGATATTGGGATAAGTCCCAATAAGGTCTCCTGCCGGCTTGAAAACCCAAGTAATCCCAGCAATATTTTAGGAGCAGGTCGTCCGGGGTGACTTATCACTGGCGCCCAAGTCCCATTCTCCATCGACGCTCCGATAGACTAGCTCAGGAGCATAGATTGGGAGTTGGGCTGAGGTTTCTATGGACGGCTCGTGTTTGGACCTCCTTAATTCCAGCACGGAACAATCCACTGCGAGGGCTCCATAAACTACGCAGAGTTGGGAAATCCGGGAGCCATCCGTGGCGGCTAACTTGGTTGCTATCGACTATATCAAAGGAACTCCACCCGGCGTACAAACTTAGATGAGAGTAGCATATGCCTTATAAAGCTAATCAGGGAGGAACCTGGGTATATAAATCTGCGCGCCAACGACTATATTGTTTAATAGCGCCCACTAGGGTCGCTTTGAAGCGGTTGATGCAGGGGGACGGCTCAACTGAAGACTTGCCTACGCGGGTAGTGCAACCGTACTGAGCCCTGAGTGGAGAAGGCATGACGAAGTGTAATGGGCGACACTCTTCTCCGAAGAGGGAAAATCGATACAACAGTAATTTACGAATGCCGATACAAAGAAAAATACAGTGGAAGGTTTGATTACATGACGGGAGGGGCTGATTGGGGTAGGTATAGGTGACGTGATGTCAGATGTATTTTGTACATCATGTTTCCAACTGTTAATGGAAGGTAAATCCAAATATATACCGCTACTGCGCGGCTTGATTGGCTGAGCACCAGAGTACGACGTCCCGACGTCCATAGGAACCGAAGGATCGAGAAAACCCAACAGTTGTTACAGTTATATTGAGACAACCTTCCCCAAATAGCGGGGAAGAGATTTGTGTTCGAGCGAGGCAGCATGTGTTGCCGCGAGTAGCCGAGTTTTTACGCGAAATCACCGGTCAAGACCGGGGGGTCAGATGAATTCAAGGTAGTCTATCCTGCAGGAGACGTGGGGTCCCGCTAGAATACACTATGAAGGCATCCCGGGTGTGCTATCCAACTAACTCAGCAACTCAGGAGCAGCGTGGCGACCTGTACGACCCGCGGGCGACGGAATGCCTGGAGATGAGCGATTCGAGAAAAGTTTGGATGAGTCGTGTATAAGACGAAAAAGCCACTATACCATTACCCAAAAGTCTATTAATCACACGGGCTAGTACGAGTGGCTGTTTATCTGATCTCTGTCCCGGAGGCCCTTCAAATGCCTCCCATACAACGGGTTAGCAGAGAGAGGCGTAGCTGCTTATAGGGCCCTCCCGAACCGCTGTGATGGGGCACGGGCAAAGAGCGACGGTACTAGACGCAGCACGACGGTAGATCTTGAATTTAT
TGTGGCGAGGGATTGCGAAGTTAGCATTTGGGGCGCAATGGTCTTAGGAATAGTTCCAATGGGGTCCCCCACCGGATTGAATTCCCAAATAATTCTGGCAACATTTTGAAAGCATGCCGTTAGGAGAAGCTTATCGTAGGCACCCGGATGCAAGTCTACATCTGTTCTCTGATAAGCTAGCTCCAGGGGAGAGATTGAAAATCACGGTGAGCGATTTATGGGCACCTCTTGCCATGGTCTTCTACGTTCCAGCTCAGAACAATCGAGAGCAAGGGCTCCGTAAACTACGCAGACCTGAGAAATCCAGGGCCCATCCGGGGCGGCTCATTTGTTTATTATAGACTATATCAACGAAAATCTACCCGGCATATAAACTTAGATGAGAGTGACGCACACGGCATAGAGACAATCAGGGATTCGCCTGGATATATAAGCCTGCCTATAAACGACTACGGTGCGTGAAAACGTCCACCAAGGTCGTTTTGAAGCGATAGCTCATGCGGGACACCTCAACCGAGGGCGAGCCTTCGCGGGTAGTGAAACTGTGCTGAGCCTTGAATGAAGAAGGTATGAAAATATGCGATAATTAACACTTTTATCCGGGGAGGCAAAGTTATTACTAGAGAAATTTACGTATGCCGAAATAGAGAATAATACCGTAGAAGGTCTGATTACATGACGAGAGAGTCTGATTAGGGCGGGTATAGAATACGTGACATCGAATGTAATTTGTACATTATGTTTCCAACTGTTAATGGAAGGTAAATCCAAATATATACCGCTACTGCGCGGCTTGATTGGCTGAGCACCAGAGTACGACGTCCCGACGTCCATAGGAACCGAAGGATCGAGAAAACCCAACAGTTGTTACAGTTATATTAAGACAACCTTCCCCAAATAGCGGGGAAGAGATTTGTGTTCGAGCGAGGCAGCATGTGTTGCCGCGAGTAGCCGAGTTTTTACGCGAAATCACCGGTCAAGACCGGGGGGTCAGATGAATTCAAGGTAGTCTATCCTGCAGGAGACGTGGGGTCCCGCTAGAATACACTATGAAGGCATCCCGGGTGTGCTATCCAACTAACTCAGCAACTCAGGAGCAGCGTGGCGACTTGTACGACCCGCGGGCGACGGAATGCCTGGAGATGAGCGATTCGAGAAAAGTTTGGATGAGTCGTGTATAAGACGAAAAAGCCACTATACCATTACCCAAAAGTCTATTAATCACACGGGCTAGTACGAGTGGCTGTTTATCTGATCTCTGTCCCGGAGGCCCTTCAAATGCCTGCCATAGAACGAGTAAGCAGAGAGAGGTGTGGCCGTTTATGAGGGCCTCCCGAACCGTCGAGATAGGGCACGGGCAAAAAGCTACGGCACTAGACGCAGCAGGACGGTAGCTTCTGAATTTAT
TGTGGCGGGGCATTGCGAAGTTAGCATTTGGGGCGCAATGGTCTTAGGAATAGTTCCAATGGGGTCCCCCACCGGATTGAATTCCCAAATAATTCTGGCAACATTTTGAAAGCATGCCGTTAGGAGAAGCTTATCGTAGGCACCCGGATGCAAGTCTACATCTGTTCTCTGATAAGCTAGCTCCAGGGGAGAGATTGAAAATCACGGTGAGCGATTTATGGGCACCTCTTGCCATGGTCTTCTACGTTCCAGCACAGAACAATCGAGAGCAAGGGCTCCGTAAACTACGCAGACCTGAGAAATCCAGGGCCCATCCGGGGCGGCTCATTTGTTTATTATAGACTATATCAACGAAAATCTACCCGGCATATAAACTTAGATGAGAGTGACGCACACGGCATAGAGACAATCAGGGATTCGCCTGGATATATAAGCCTGCCTATAAACGACTACGGTGCGTGAAAACGTCCACCAAGGCCGTTTTGAAGCGATAGCTCATGCGGGACACCTCAACCGAGGGCGAGCCTTCGCGGGTAGTGAAACTGTGCTGAGCCTTGAATGAAGAAGGCATGAAAATATGCGATAATTAACACTTTTATCCGGGGAGGCAAAGTCATTACTAGAGAAATTTACGTATGCCGAAATAGAGAATAATACCGTAGAAGGTCTGATTACATGACGAGAGAGTCTGATTAGGGCGGGTATAGAATACGTGACATCGAATGTAATTTGTACATTATGCTACCAATTGTCAATAGAGGGTGAACCTGAGGACATACAGTTACTGCGCGGCTGGATCGGCTGAACGCCATAGCACGACGTCCCGACTCCCGTAGTAACCAATGGTGCAGGTTAACCCAACAGTTGTTACAGTTATATTGAGACAACCTTCCCCAAATAGCGGGGAAGAGATTTGTGTTCGAGCGAGGCAGCATGTGTTGCCGCGAGTAGCCGAGTTTTTACGCGAAATCACCGGTCAAGACCGGGGGGTCAGATGAATTCAAGGTAGTCTATCCTGCAGGAGACGTGGGGTCCCGCTAGAATACACTATGAAGGCATCCCGGGTGTGCTATCCAACTAACTCAGCAACTCAGGAGCAGCGTGGCGACCTGTACGACCCGCGGGCGACGGAATGCCTGGAGATGAGCGATTCGAGAAAAGTTTGGATGAGTCGTGTATAAGACGAAAAAGCCACTATACCATTACCCAAAAGTCTATTAATCACACGGGCTAGTACGAGTGGCTGTTTATCTGATCTCTGTCCCGGAGGCCCTTCAAATGCCTCCCATACAACGGGTTAGCAGAGAGAGGCGTAGCTGCTTATAGGGCCCTCCCGAACCGCTGTGATGGGGCACGGGCAAAGAGCGACGGTACTAGACGCAGCACGACGGTAGATCTTGAATTTAT
TGTGGCAAGGGCGTTCAAAGTGTGTATCGGGGTCCCAATGATCTTGGGAATAGTTCCATTGGGGTCTCTCAACGACTTGAAATTCAGAACGATTCCAGAAGTACTGAAGAGGTGTGCCTTCAGGGGAAGTTGGTTGCAAACGCCCAAAGCCAAGCCTCCATCGGCGCTCCGATAAATTGACTCAGGGACAGAGATTCGGAATTGCGCGGAGGGTTCTGCGGGCGGCACTTGCCTGGACCGCCTAAGTTCCAGCACAGAACAATCGACTGCAAGGGCTCCATAAACTACGCAGACCTGGGAAATCCGAGAGCCATCCGGGGCGGATCATTCCTTTATCATCGACCATATCAACGGAAATCTACCTGACATACAAACTTAGATGAAAGTGGCACACGCGGCATAAATCCAACCAGGCATTCGCCTGGATATACAAACCTGCCCACAAACGGCTACGTTGCGTGATAGCTTCCACCAGGGTGGTTTTGGAGCGGTAGCTCCTAGGAGGCACCTCAACTGGGGACGAGCCTTGGCAAGTAGTGAAACTGCGCTGAGCCCTGAATGAAGAAGGCATGGCAATACGCAATGGGCAACACTCTTATCCAAATAGGGAAAATCAATACTAGAGTAATTCACGTATGTCGATACAAAGAAAAAGACAGTGGAAGGTTTGATTATATAACGAGAGGAGCTGATTGGGGTGGGTTTAGGTGACGTGATGTCAAAGATATGTTGTACATCATGTGTCCAACTATTAATGGAAAGTAAGTCCGAAGATATACCGCTACTGCGCGGCTTGATTGGCTGAGCATTATAGCATGATGTCAGGACTCCCGCAGGAATCGATGAAGCGGGAAAGCCGAGCAATTATTTCGGTTATATTAGGACAACCTTCCCCAAACTGCACGGAAGGGGTTTGACTTCGGTTGAGGCAACATGCATCGCCACAACCAGCCAAGTTTCTACGCGAAATCCCTGGTCCTGAGAAGGGGGTAATATGGATTCAGGGTAATCTATCCCGCAGGAGGCGTGAGGTCCCGCTAAAATACGATTTGAAGGCATCCTGGGTGGGCTACCTAACTAGCTCGGTAACGCAGGAGGGGCGTGACAATTCATGAGACCCGCGGACAGTCCGCCACTGGGAGGCGAGCGATTCGAGAGTAGATTGGATGAGTCGTGTATAAGACGAGAAAGCCACTATACCATTACCCAAAAGCCTATTAATCGCACGGGCTAGTACGAGTGGATGTTTAGCTGATCGCTGGTGCTAGGAACCGTAAACCACCTCCCATGGAACGGTTTAGTAAGGAGAGGCATAACCGCGTATGGAGCCCTTCCGAGCAGCTGTCATGAGACACGAGCAGGGAGCGACAGCACTAAACGGGACCCGGCGATAGCTTTTAAATTAAT
TGTGGAAAGGCATCTCGAAGTGTGTATCTGAGGCGCAATGATATTGGGATAAGTCCCAATAAGGTCTCCTGCCGGCTTGAAAACCCAAGTAATCCCAGCAATATTTTAGGAGCAGGTCGTCCGGGGTGACTTATCGCTGGCGCCCAAGTCCCATTCTCCATCGACGCTCCGATAGACTAGCTCAGGAGCATAGATTGGGAGTTGGGCTGAGGTTTCTATGGACGGCTCGTGTCTGGACCTCCTTAATTCCAGCACAGAACAATCCACTGCGAGGGCTCCATAAACTACGCAGAGTTGGGAAATCCGGGAGCCATTCGTGGCGGCTAACTTGGTTGCTATCGACTATATCAAAGGAACTCCACCCGGCGTACAAACTTAGATGAGAGTAGCATATGCCTTATAAAGCTAATCAGGGAGGAACCTGGGTATATAAATCTGGGCGCCAACGACTATATTGTGTAATAGCGCCCACTAGGGTCGCTTTGAAACGGTTGATGCAGGGGGACGGCTCAACTGAAGACTTGCCTACGCGGGTAGTGCAACCGTACTGAGCCCTGAGTGGAGAAGGCATGACGAAGTGTAATGGGCGACACTCTTCGCCGAAGAGGGAAAATCGATACAAGAGTACTTTACGTATGCCGATACAAAGAAAAATACAGTGGAAGGTTTGATTACATGACGAGAGGGGCTGATTGGGGTGGGTATATGTGACGTGATGTCAGATGTATTTTGTACATCATGTTTCAAGTTGTCAATAGGGAGTGGATCCGAAGATATACCGCTACTGCGCGGTGTGATTGGCTGAGCACCATAGCACGGTGTCCGGACTCCCGTAGGAATCGATGGAGCGGGAAAGCCCAACAATTATTACGGTTATACTAAGACAGCCCGCCCCAAACTGCGCGGAAGGGATTTGACTTCGGGTGCGGTGGCATGCGTCGTCACAACCACCCAAGTTTCTGCGCGAAATCCCTGATCCTGAGAAGGGGGTAATATGGACCCAGGGTAATCTATCCCGCAGTAGACGTGAGGTCCCGATAAACTACAATTTGAAAGCATCACGGGTGGGCTATCTAACTAGCTCAGTAACTGGGGACCAGCGGGGCGACTTGTACGACCCGCGGACGACGGAACGCCTGGAGATGAGCGATTCGTGAGTAGATTGGATGAGTGGAGTAAAAGACGAAAAGGCCACTATATCATTACCCAAAAGCCTATTAATCACACGGTCTAGTACGAGTGGCTGTTTATCTGATCTCTGTCCCGGAGGCCCTTCAAATGCCTCCCATACAACGGGTTAGCAGAGAGAGGCGTAGCTGCTTATAGGGCCCTCCCGAACCGCTGTGATGGGGCACGGGCAAAGAGCGACGGTACTAGACGCAGCACGACGGTAGATCTTGAATTTAT
TGTGGCAGGGCCGTTCAAAGTGTGTATCGGGGTCCCAATGATCTTGGGAATAGTTCCATTGGGGTCTCTCAACGACTTGAAATTCAGAACGATTCCAGAAGTACTGAAGAGGTGTGCCTTCAGGGGAAGTTGGTTGCAAACGCCCAAAGCCAAGCCTCCATCGGCGCTCCGATAAATTGACTCAGGGACAGAGATTCGGAATTGCGCGGAGGGATCTGCGGGCGGCACTTGCCTGGACCGCCTAAGTTCCAGCACAGAACAATTGACTGCAAGGGCTCCATAAACTACGCAGACCTGGGAAATCCGAGAGCCATCCGGGGCGGATCATTCCTTTATCATCGACCATATCAACGGAAATCTACCTGACATACAAACTTAGATGAAAGTGGCACACGCGGCATAAAGCCAACCAGGCATTCGCCTGGATATACAAACCTGCCCACAAACGGCTACGTTGCGTGATAGCTTCCACCAGGGTGGTTTTGGAGCGGTAGCTCCTAGGAGGCACCTCAACTGGGGACGAGCCTTGGCAAGTAGTGAAACTGCGCTGAGCCCTGAATGAAGAAGGCATGGCAATACACAATGGGCAACACTCTTATCCAAATAGGGAAAATCAATACTAGAGTAATTCACGTATGTCGATACAAAGAAAAAGACAGTGGAAGGTTTGATTATATAACGAGAGGAGCTGATTGGGGTGGGTATAGGTGACGTGATGTAAAAGATATGTTGTACATCATGTTTCCAACTGTTAATGGAAGGTAAATCCGAAGATATACCGCTACTACGCGGCTTGATTGGCTGAGCACCAGAGCACGACGTCCCAACTCCCATAGGAACCGAAGGAGCGAGAAAGCCCAACAGTTGTTATAGTTATATTAAGACGACGTTCCCCAAACTATGCGGAAGGGATTTGACTTGGGGTTAGGCAGCGTGCGTCGCCACAACCAGCCAAGTTTCTACGCAAAATCCCTGGTCCTTAGAAGGGAGTCATATGAATTCAAGGTAATCTGTTCCGCAGGAGGCGTGAGGTCCCGCTAAAATACGATTTAATGGCATCCCGGGTGGTCTATCTGATTAGCTCGGTAACTCAGGAGCGACGTGGCGATTCATAAGATCCGTGGACGATGGACCGCCTGGAGGCGGGCAATCCGAGAAAAGATTGGATGATTCGTGTATAAGGCGAGAAAGCCACTATACCATTACCCAAAAGCCTTTTAATCACACGGGCTAGTACGAGTGGCTGTTCATCTGATCTCTGTCCCGGAGGCCCTTCAAATGCCTGCCATAGAACGAGTAAGCAGAGAGAGGTGTGGCCGTTTATGAGGGCCTCCCGAACCGTCGAGATAGGGCACGGGCAAAAAGCTACGGCACTAGACGCAGCAGGACGGTAGCTTCTGAATTTAT
TGTAGCGGGGCATTGCGAAGTTACTGTCTGGGGCGCAATGGTCTAAGGAATAGTTCCAATGGGGTCTCCCACCGGACTGAATTCCCAAATAATTCTGGCAATATCTTGAAAGCATGCCGCTAGGAGAAGCTTATCGTAGGCGCCCGGATGCAAGTCTACATCTGTTCTCTGATAAGCTAGCTCCAGGGCGGAAAATGGGAATTACGCTGAAGGTCCGATAAGCAGCTCTTGCCTGAACTTCTTAAGGCTCTGCTCAGCCCAATCCACTGCAGGGCCTCCGTAAACTACGCAGACCTGAGAAATCCGGGAGCCATCCGGGGCGAATCATCTGTTTATCATCAACTATATCAACGGAAATCTACACGGCATACAAACTTAGCTAAGAGTGGCGCACGCGGCATAAAGCCAATCAGGGATTCGCCTCGGTATTTAAACCTGCCCATCAACGACTACGTTCCGTGAAAGCGTCCACCGGGGTCGTTTTGAAGCGATAACTCCTGGCGGACACCTCAACCGAGGACGAATCCTCGCGAGTTGTAAAACTGTGCTGTGCCCCGAATGATCAAGACACCACAGTATGCAATAATCAATACTTTGATTCGGAGACGCAAAATCAATACTAGAGAAATCTGCGTATACCGATACAAAAAATAATCCCGTAGAAGGTCTGATTACATGGCGAGAGAGGGTGATTAGGTCGGGTATAGGATACGTGACGTCAAATGTATTTTCTACATCGTGTTTCCAACTGTTAATGGAAGGTAAATCCAAATATATACCGCTACTGCGCGGCTTGATTGGCTGAGCACCAGAGTACGACGTCCCGACGTCCATAGGAACCGAAGGATCGAGAAAACCCAACGGTTGTTACAGTTATATTGAGACAACCTTCCCCAAATAGCGGGGAAGAGATTTGTGTTCGAGCGAGGCAGCATGTGTTGCCGCGAGTAGCCGAGTTTTTACGCGAAATCACCGGTCAAGACCGGGGGGTCAGACGAATTCAAGGTAGTCTATCCTGCAGGAGACGTGGGGTCCCGCTAGAATACACTATGAAGGCATCCCGGGTGTGCTATCCAACTAACTCAGCAACTCAGGAGGAGCGTGGCGACCTGTACGACCCGCAGGCGACGGAATGCCTGGAGATGAGCGATTCGAGAAAAGTTTGGATGAGTCGTGTATAAGACGAAAAAGCCACTATACCATTACCCAAAAGTCTATTAATCACACGGGCTAGTACGAGTGGCTGTTTATCTGATCTCTGTCCCGGAGGCCCTTCAAATGCCTCCCATACAACGGGTTAGCAGAGAGAGGCGTAGCTGCTTATAGGGCCCTCCCGAACCGCTGTGATGGGGCACGGGCAAAGAGCGACGGTACTAGACGCAGCACGACGGTAGATCTTGAATTTAT
TGCGGCAAACCCGTTCAAAGTGTGTATCGGGGTCCCAATGATCTTGGGAATAGTTCCATTGGGGTCTCTCAACGACTTGAAATTCAGAACGATTCCAGAAGTACTGAAGAGGTGTGCCTTCAGGGGAAGTTGGTTGCAAACGCCCAAAGCCAAGCCTCCATCGGCGCTCCGATAAATTGACTCAGAGACAGAGATTCGGAATTGCGCGGAGGGTTCTGCGGGCGGCACTTGCCTGGACCGCCTAAGTTCCAGCACAGAACAATCGACTGCAAGGGCTCCATAAACTACGCAGACCTGGGAAATCCGAGAGCCATCCGGGGCGGATCATTCCTTTATCATCGACCATATCAACGGAAATCTACCTGACATACAAACTTAGATGAAAGTGGCACACGCGGCATAAAGCCAACCAGGCATTCGCCTGGATATACAAACCTGCCCACAAACGGCTACGTTGCGTGATAGCTTCCACCAGGGTGGTTTTGGAGCGGTAGCTCCTAGGAGGCACCTCAACTGGGGACGAGCCTTGGCAAGTAGTGAAACTGCGCTGAGCCCTGAATGAAGAAGGCATGGCAATACGCAATGGGCAACACTCCTATCCAAATAGGGAAAATCAATACTAGAGTAATTCACGTATGTCGATACAAAGAAAAAGACAGTGGAAGGTTTGATTATATAACGAGAGGAGCTGATTGGGGTGGGTATAGGTGACGTGATGTCAAAGATATGTTGTACATCATGTTTCCAACTGTTAATGGAAGGTAAATCCGAAGATATACCGCTACTACGCGGCTTGATTGGCTGAGCACCAGAGCACGACGTCCCAACTCCCATAGGAACCGAAGGAGCGAGAAAGCCCAACAGTTGTTATAGTTATATTAAGACGACGTTCCCCAAACTATGCGGAAGGGATTTGACTTCGGGTTAGGCAGCGTGCGTCGCCACAACCAGCCAAGTTTCTACGCAAAATCCCTGGTCCTTAGAAGGGAATCATATGAATTCAAGGTAATCTGTTCCGCAGGAGGCGTGAGATCCCGCTAAAATACGATTTAATGGCATCCCGGGTGGTCTATCTGATTAGCTCGGTAACTCAGGAGGGACGTGGCGACTCATAAGATCCGTGGACGATGGACCGCCTGGAGGCGGGCAATCCGAGAAAAGATTGGATGATTCGTGTATAAGGCGAGAAAGCCACTATACCATTACCCAAAAGCCTTTTAGTCGCACGGGCTAGTACGAGTGGATGTTTAGCTGATCGCTGGTGCTAGGAACCGTAAACCACCTCCCATGGAACGGTTTAGTAAGGAGAGGCATAACCGCGTATGGAGCCCTCCCGAGCAGCTGTCATGAGACACGAGCAGGGAGCGACAGCACTAAACGGGACCCGGCGATAGCTTTTAAATTAAT
TGTGGCAAGGCCGTTCAAAGTGTGTATCGGGGTCCCAATGATCTTGGGAATAGTTCCATTGGGGTCTCTCAACGACTTGAAATTCAGAACGATTCCAGAAGTACTGAAGAGGTGTGCCTTCAGGGGAAGTTGGTTGCAAACGCCCAAAGCCAAGCCTCCATCGGCGCTCCGATAAATTGACTCAGGGACAGAGATTCGGAATTGCGCGGAGGGTTCTGCGGGCGGCACTTGCCTGGACCGCCTAAGTTCCAGCACAGAACAATCGACTGCAAGGGCTCCATAAACTACGCAGACCTGGGAAATCCGAGAGCCATCCGGGGCGGATCATTCCTTTATCATCGACCATATCAACGGAAATCTACCTGACATACAAACTTAGATGAAAGTGGCACACGCGGCATAAAGCCAACCAGGCATTCGCCTGGATATACAAACCTGCCCACAAACGGCTACGTTGCGTGATAGCTTCCACCAGGGTGGTTTTGGAGCGGTAGCTCCTAGGAGGCACCTCAACTGGGGACGAGCCTTGGCAAGTAGTGAAACTGCGCTGAGCCCTGAATGAAGAAGGCATGGCAATACGCAATGGGCAACACTCTTATCCAAATAGGGAAAATCAATACTAGAGTAATTCACGTATGTCGATACAAAGAAAAAGACAGTGGAAGGTTTGATTATATAACGAGAGGAGCTGATTGGGGTGGGTATAGGTGACGTGATGTAAAAGATATGTTGTACATCATGTTTCCAACTGTTAATGGAAGGTAAATCCGAAGATATACCGCTACTACGCGGCTTGATTGGCTGAGCACCAGAGCACGACGTCCCAACTCCCATAGGAACCGAAGGAGCGAGAAAGCCCAACAGTTGTTATAGTTATATTAAGACGACGTTCCCCAAACTATGCGGAAGGGATTTGACTTGGGGTTAGGCAGCGTGCGTCGCCACAACCAGCCAAGTTTCTACGCAAGATCCCTGGTCCTTAGAAGGGAGTCATATGAATTCAAGGTAATCTGTTCCGCAGGAGGCGTGAGGTCCCGCTAAAATACGATTTAATGGCATCCCGGGTGGTCTATCTGATTAGCTCGGTAACTCAGGAGGGACGTGGCGACTCATAAGATCCGTGGACGATGGACCGCCTGGAGGCGGGCAATCCGAGAAAAGATTGGATGATTCGTGTATAAGGCGAGAAAGCCACTATACCATTACCCAAAAGCCTTTTAGTCGCACGGGCTAGTACGAGTGGATGTTTAGCTGATCGCTGGTGCTAGGAACCGTAAACCACCTCCCATGGAACGGTTTAGTAAGGAGAGGCATAACCGCGTATGGAGCCCTCCCGAGCAGCTGTCATGAGACACGAGCAGGGAGCGACAGCACTAAACGGGACCCGGCGATAGCTTTTAAATTAAT
TGTGGAAGGGCATCTCGAAGTGTGTATCTGAGGCGCAATGATATTGGGATAAGTCCCAATAAGGTCTCCTGCCGGCTTGAAAACCCAAGTAATCCCAGCAATATTTTAGGAGCAGGTCGTCCGGGGTGACTTATCACTGGCGCCCAAGTCCCATTCTCCATCGACGCTCCGATAGACTAGCTCAAGGGCGGAAAATGGGAATTACGCTGAAGGTCCGATAAGCAGCTCTTGCCTGAACTTCTTAAGGCTCTGCTCAGCCCAATCCACTGCAGGGCCTCCGTAAACTACGCAGACCTGAGAAATCCGGGAGCCATCCGGGGCGAACCATCTGTTTATCATCAACTATATCAACGGAAATCTACACGGCATACAAACTTAGCTAAGAGTGGCGCACGCGGCATAAAGCCAATCAGGGATTCGCCTCGGTATTTAAACCTGCCCATCAACGACTACGTTCCGTGAAAGCGTCCACCGGGGTCGTTTTGAAGCGATAACCCCTGGCGGACACCTCGACCGAGGACGAATCCTCGCGAGTTGTAAAACTGTGCTGTGCCCCGAATGATCAAGGCACCACAGTATGCAATAATCAATACTTTGATTCGGAGACGCAAAATCAATACTAGAGAAATCTGCGTATACCGATACAAAAAATAATCCCGTAGAAGGTCTGATTACATGGCGAGAGAGGGTGATTAGGTCGGGTATAGGATACGTGACGTCAAATGTATTTTCTACATCGTGTTTCCAACTGCCAATGGAAGGTAAATCCGAAGATATACCGCTACTGCGCGGCTTGATTGGCGGAGCACCATAGCACGACGTCCCGACTCTCATATGAACCGATGGAGCGAGAAAGTCCAATAATTATTACGCTAATGTTAAGACAACCTTCGTCAATCAGCGGGGAAGGGATTTGTGTTCGAGCGAAGCAGTATGTGTTGCCGCGAGTAGCGAAGTTTCTACGCGAAATCCCTGGTCCTGAGAAGGGGGTAATATAGATCTAGGGTGATCCATCCCGCAGGAGACGTGAGGTCCCGCTAAAATCCAATTTGAAGGCATCCCGGGTGGGCTATCTAACTAACTCAGTAGCTCAAGAGCAGTGTGGCGACTTGTACGACCCGCGAATGACGGAACGCCTGGAGATGAGCGATTCCAGAGTAGATTGGATGATTCGTGTATAAGGCGAGAAAGCCACTATACCATTACCCAAAAGCCTTTTAATCATACGGGCTAGTACGAGTGGCCATTTATCTGAACGCTGTCGCTGGAGCGCGTCAACCACATCCCAGAGAACGGGTTGGTGGAAACAGACGTAGCCGCTAATGGATCTCTCCCGAACCGTTAAGATGGGGCACGGGCAAAAAGCTGCGGCACGAGACGCAGCACGACCGTAGCTTTTGAATTTAT
TGTGGCAGGGCCGTTCAAAGTGTGTATCGGGGTCCCAATGATCTTGGGAATAGTTCCATTGGGGTCTCTCAACGACTTGAAATTCAGAACGATTCCAGAAGTACTGAAGAGGTGTGCCTTCAGGGGAAGTTGGTTGCAAACGCCCAAAGCCAAGCCTCCATCGGCGCTCCGATAAATTGACTCAGGGACAGAGATTCGGAATTGCGCGGAGGGTTCTGCGGGCGGCACTTGCCTGGACCGCCTAAGTTCCAGCACAGAACAATCGACTGCAAGGGCTCCATAAACTACGCAGACCTGGGAAATCCGAGAGCCATCCGGGGCGGATCATTCCTTTATCATCGACCATATCAACGGAAATCTACCTGACATACAAACTTAGATGAAAGTGGCACACGCGGCATAAAGCCAACCAGGCATTCGCCTGGATATACAAACCTGCCCACAAACGGCTACGTTGCGTGATAGCTTCCACCAGGGTGGTTTTGGAGCGGTAGCTCCTAGGAGGCACCTCAACTGGGGACGAGCCTTGGCAAGTAGTGAAACTGCGCTGAGCCCTGAATGAAGAAGGCATGGCAATACGCAATGGGCAACACTCTTATCCAAATAGGGAAAATCAATACTAGAGTAATTCACGTATGTCGATACAAAGAAAAAGACAGTGGAAGGTTTGATTATATAACGAGAGGAGCTGATTGGGGTGGGTATAGGTGACGTGATGTAAAAGATATGTTGTACATCATGTTTCCAACTGTTGATGGAAGGTAAATCCGAAGATATACCGCTACTACGCGGCTTGATTGGCTGAGCACCAGAGCACGACGTCCCAACTCCCATAGGAACCGAAGGAGCGAGAAAGCCCAACAGTTGTTATAGTTATATTAAGACGACGTTCCCCAAACTATGCGGAAGGGATTTGACTTGGGGTTAGGCAGCGTGCGTCGCCACAACCAGCCAAGTTTCTACGCAAGATCCCTGGTCCTTAGAAGGGAGTCATATGAATTCAAGGTAATCTGTTCCGCAGGAGGCGTGAGGTCCCGCTAAAATACGATTTAATGGCATCCCGGGTGGTCTATCTGATTAGCTCGGTAACTCAGGAGGGACGTGGCGACTCATAAGATCCGTGGACGATGGACCGCCTGGAGGCGGGCAATCCGAGAAAAGATTGGATGATTCGTGTATAAGGCGAGAAAGCCACTATACCATTACCCAAAAGCCTTTTAGTCGCACGGGCTAGTACGAGTGGATGTTTAGCTGATCGCTGGTGCTAGGAACCGTAAACCACCTCCCATGGAACGGTTTAGTAAGGAGAGGCATAACCGCGTATGGAGCCCTCCCGAGCAGCTGTCATGAGACACGAGCAGGGAGCGACAGCACTAAACGGGACCCGGCGATAGCTTTTAAATTAAT
TGTGGCAAGGCCGTTCAAAGTGTGTATCGGGGTCCCAATGATCTTGGGAATAGTTCCATTGGGGTCTCTCAACGACTTGAAATTCAGAACGATTCCAGAAGTACTGAAGAGGTGTGCCTTCAGGGGAAGTTGGTTGCAAACGCCCAAAGCCAAGCCTCCATCGGCGCTCCGATAAATTGACTCAGGGACAGAGATTCGGAATTGCGCGGAGGGTTCTGCGGGCGGCACTTGCCTGGACCGCCTAAGTTCCAGCACAGAACAATCGACTGCAAGGGCTCCATAAACTACGCAGACCTGGGAAATCCGAGAGCCATCCGGGGCGGATCATTCCTTTATCATCGACCATATCAACGGAAATCTACCTGACATACAAACTTAGATGAAAGTGGCACACGCGGCATAAAGCCAACCAGGCATTCGCCTGGATATACAAACCTGCCCACAAACGGCTACGTTGCGTGATAGCTTCCACCAGGGTGGTTTTGGAGCGGTAGCTCCTAGGAGGCACCTCAACTGGGGACGAGCCTTGGCAAGTAGTGAAACTGCGCTGAGCCCTGAATGAAGAAGGCATGGCAATACGCAATGGGCAACACTCCTATCCAAATAGGGAAAATCAATACTAGAGTAATTCACGTATGTCGATACAAAGAAAAAGACAGTGGAAGGTTTGATTATATAACGAGAGGAGCTGATTGGGGTGGGTATAGGTGACGTGATGTCAAAGATATGTTGTACATCATGTTTCCAACTGTTAATGGAAGGTAAATCCGAAGATATACCGCTACTACGCGGCTTGATTGGCTGAGCACCAGAGCACGACGTCCCAACTCCCATAGGAACCGAAGGAGCGAGAAAGCCCAACAGTTGTTATAGTTATATTAAGACGACGTTCCCCAAACTATGCGGAAGGGATTTGACTTCGGGTTAGGCAGCGTGCGTCGCCACAACCAGCCAAGTTTCTACGCAAAATCCCTGGTCCTTAGAAGGGAATCATATGAATTCAAGGTAATCTGTTCCGCAGGAGGCGTGAGATCCCGCTAAAATACGATTTAATGGCATCCCGGGTGGTCTATCTGATTAGCTCGGTAACTCAGGAGGGACGTGGCGACTCATAAGATCCGTGGACGATGGACCGCCTGGAGGCGGGCAATCCGAGAAAAGATTGGATGATTCGTGTATAAGGCGAGAAAGCCACTATACCATTACCCAAAAGCCTTTTAGTCGCACGGGCTAGTACGAGTGGATGTTTAGCTGATCGCTGGTGCTAGGAACCGTAAACCACCTCCCATGGAACGGTTTAGTAAGGAGAGGCATAACCGCGTATGGAGCCCTCCCGAGCAGCTGTCATGAGACACGAGCAGGGAGCGACAGCACTAAACGGGACCCGGCGATAGCTTTTAAATTAAT
TGTAGCGGGGCATTGCGAAGTTACTGTCTGGGGCGCAATGGTCTAAGGAATAGTTCCAATGGGGTCTCCCACCGGACTGAATTCCCAAATAATTCTGGCAATATCTTGAAAGCATGCCGCTAGGAGAAGCTTATCGTAGGCGCCCGGATGCAAGTCTACATCTGTTCTCTGATAAGCTAGCTCCAGGGCGGAAAATGGGAATTACGCTGAAGGACCGATAAGCAGCTCTTGCCTGAACTTCTTAAGGCTCTGCTCAGCCCAATCCACTGCAGGGCCTCCGTAAACTACGCAGACCTGAGAAATCCGGGAGCCATCCGGGGCGAATCATCTGTTTATCATCAACTATATCAACGGAAATCTACACGGCATACAAACTTAGCTAAGAGTGGCGCACGCGGCATAAAGCCAATCAGGGATTCGCCTCGGTATTTAAACCTGCCCATCAACGACTACGTTCCGTGAAAGCGTCCACCGGGGTCGTTTTGAAGCGATAACTCCTGGCGGACACCTCAACCGAGGACGAATCCTCGCGAGTTGTAAAACTGTGCTGTGCCCCGAATGATCAAGGCACCACAGTATGCAATAATCAATACTTTGATTCGGAGACGCAAAATCAATACTAGAGAAATCTGCGTATACCGATACAAAAAATAATCCCGTAGAAGGTCTGATTACATGGCGAGAGAGGGTGATTAGGTCGGGTATAGGATACGTGACGTCAAATGTATTTTCTACATCGTGTTTCCAACTGTTAATGGAAGGTAAATCCAAATATATACCGCTACTGCGCGGCTTGATTGGCTGAGCACCAGAGTACGACGTCCCGCCGTCCATAGGAACCGAAGGATCGAGAAAACCCAACAGTTGTTACAGTTATATTGAGACAACCTTCCCCAAATAGCGGGGAAGAGATTTGTGTTCGAGCGAGGCAGCATGTGTTGCCGCGAGTAGCCGAGTTTTTACGCGAAATCACCGGTCAAGACCGGGGGGTCAGATGAATTCAAGGTAGTCTATCCTGCAGGAGACGTGGGGTCCCGCTAGAATACACTATGAAGGCATCCCGGGTGTGCTATCCAACTAACTCAGCAACTCAGGAGCAGCGTGGCGACCTGTACGACCCGCGGGCGACGGAATGCCTGGAGATGAGCGATTCGAGAAAAGTTTGGATGAGTCGTGTATAAGACGAAAAAGCCACTATACCATTACCCAAAAGTCTATTAATCGCATGGGCCAGTATTGGCGGCTGTTTTTCGGATCGCTGGTGCTAGGAACCGTAAACCGCCTCCCATAGAACGAGTAAGCAGAGGGAGGTGTAGCCGCTAATGGAGCCCTCCCGAACCGCTGTGACGGGGCACAGGCAAAGAGCGACGGCGCTAGATGCAGTACGACGGTAGCTTCTGAATTTAT
TGTGGAAAGGCATCTCGAAGTGTGTATCTGAGGCGCAATGATATTGGGATAAGTCCCAATAAGGTCTCCTGCCGGCTTGAAAACCCAAGTAATCCCAGCAATATTTTAGGAGCAGGTCGTCCGGGGTGACTTATCACTGGCGCCCAAGTCCCATTCTCCATCGACGCTCCGATAGACTAGCTCAGGAGCATAGATTGGGAGTTGGGCTGAGGTTTCTATGGACGGCTCGTGTTTGGACCTCCTTAATTCCAGCACGGAACAATCCACTGCGAGGGCTCCATAAACTACGCAGAGTTGGGAAATCCGGGAGCCATCCGTGGCGGCTAACTTGGTTGCTATCGACTATATCAAAGGAACTCCACCCGGCGTACAAACTTAGATGAGAGTAGCATATGCCTTATAAAGCTAATCAGGGAGGAACCTGGGTATATAAATCTGCGCGCCAACGACTATATTGTTTAATAGCGCCCACTAGGGTCGCTTTGAAGCGGTTGATGCAGGGGGACGGCTCAACTGAAGACTTGCCTACGCGGGTAGTGCAACCGTACTGAGCCCTGAGTGGAGAAGGCATGACGAAGTGTAATGGGCGACACTCTTCTCCGAAGAGGGAAAATCGATACAACAGTAATTTACGAATGCCGATACAAAGAAAAATACAGTGGAAGGTTTGATTGCATGACGGGAGGGGCTGATTGGGGTAGGTATAGGTGACGTGATGTCAGATGTATTTTGTACATCATGTTTCCAACTGTTAATGGAAGGTAAATCCAAATATATACCGCTACTGCGCGGCTTGATTGGCTGAGCACCAGAGTACGACGTCCCGACGTCCATAGGAACCGAAGGATCGAGAAAACCCAACAGTTGTTACAGTTATATTAAGACAACCTTCCCCAAATAGCGGGGAAGAGATTTGTGTTCGAGCGAGGCAGCATGTGTTGCCGCGAGTAGCCGAGTTTTTACGCGAAATCACCGGTCAAGACCGGGGGGTCAGATGAATTCAAGGTAGTCTATCCTGCAGGAGACGTGGGGTCCCGCTAGAATACACTATGAAGGCATCCCGGGTGTGCTATCCAACTAACTCAGCAACTCAGGAGCAGCGTGGCGACTTGTACGACCCGCGGGCGACGGAATGCCTGGAGATGAGCGATTCGAGAAAAGTTTGGATGAGTCGTGTATAAGACGAAAAAGCCACTATACCATTACCCAAAAGTCTATTAATCGCATGGGCCAGTATTGGCGGCTGTTTTTCGGATCGCTGGTGCTAGGAACCGTAAACCGCCTCCCATAGAACGAGTAAGCAGAGGGAGGTGTAGCCGCTAATGGAGCCCTCCCGAACCGCTGTGGTGGGGCACGGGCAAAGAGCGACGGCGCTAGGTGCAGTACGACGGTAGCTTCTGAATTTAC
TGTGGAAGGGCATCTCGAAGTGTGTATCTGAGGCGCAATGATATTGGGATAAGTCCCAATAAGGTCTCCTGCCGGCTTGAAAACCCAAGTAATCCCAGCAATATTTTAGGAGCAGGTCGTCCGGGGTGACTTATCGCTGGCGCCCAAGTCCCATTCTCCATCGACGCTCCGATAGACTAGCTCAGGAGCATAGATTGGGAGTTGGGCTGAGGTTTCTATGGACGGCTCGTGTCTGGACCTCCTTAATTCCAGCACAGAACAATCCACTGCGAGGGCTCCATAAACTACGCAGAGTTGGGAAATCCGGGAGCCATCCGTGGCGGCTAACTTGGTTGCTATCGACTATATCAAAGGAACTCCACCCGGCGTACAAACTTAGATGAGAGTAGCATATGCCTTATAAAGCTAATCAGGGAGGAACCTGGGTATATAAATCTGCGCGCCAACGACTATATTGTGTAATAGCGCCCACTAGGGTCGCTTTGAAACGGTTGATGCAGGGGGACGGCTCAACTGAAGACTTGCCTACGCGGGTAGTGCAACCATACTGAGCCCTGAGTGGAGAAGGCATGACGAAGTGTAATGGGCGACACTCTTCTCCGAAGAGGGAAAATCGATACAAGAGTACTTTACGTATGCCGATACAAAGAAAAATACAGTGGAAGGTTTGATTACATGACGAGAGGGGCTGATTGGGGTGGGTATCGGTGACGTGATGTCAGATGTATTTTGTACATCATGTTTCAAGTTGTCAATAGGGAGTGGATCCGAAGATATACCGCTACTGCGCGGTGTGATTGGCTGAGCACCATAGCACGATGTCCGGACTCCCGTAGGAATCGATGGAGCGGGAAAGCCCAACAATTATTACGGTTATACTAAGACAGCCCGCCCCAAACTGCGCGGAAGGGATTTGACTTCGGGTGCGGTGGCATGCGTCGTCACAACCACCCAAGTTTCTGCGCGAAATCCCTGATCCTGAGAAGGGGGTAATATGGACCCAGGGTAATCTATCCCGCAGTAGACGTGAGGTCCCGATAAACTACAATTTGAAAGCATCACGGGTGGGCTATCTAACTAGCTCAGTAACTGGGGACCAGCGGGGCGACTTGTACGACCCGCGGACGACGGAACGCCTGGAGATGAGCGATTCGTGAGTAGATTGGATGAGTGGAGTAAAAGACGAAAAGGCCACTATATCATTACCCAAAAGCCTATTAATCGCATGGGCCAGTATTGGCGGCTGTTTTTCGGATCGCTGGTGCTAGGAACCGTAAACCGCCTCCCATAGAACGAGTAAGCAGAGGGAGGTGTAGCCGCTAATGGAGCCCTCCCGAACCGCTGTGACGGGGCACAGGCAAAGAGCGACGGCGCTAGATGCAGTACGACGGTAGCTTCTGAATTTAT
TGTAGCGGGGCATTGCGAAGTTACTGTCTGGGGCGCAATGGTCTAAGGAATAGTTCCAATGGGGTCTCCCACCGGACTGAATTCCCAAATAATTCTGGCAATATCTTGAAAGCATGCCGCTAGGAGAAGCTTATCGTAGGCGCCCGGATGCAAGTCTACATCTGTTCTCTGATAAGCTAGCTCCAGGGCGGAAAATGGGAATTACGCTGAAGGTCCGATAAGCAGCTCTTGCCTGAACTTCTTAAGGCTCTGCTCAGCCCAATCCACTGCAGGGGCTCCATAAACTACGCAGACCTGAGAAATCCGGGAGCCATCCGGGGCGAATCATCTGTTTATCATCAACTATATCAACGGAAATCTACACGGCATACAAACTTAGCTAAGAGTGGCGCACGCGGCATAAAGCCAATCAGGGATTCGCCTCGGTATTTAAACCTGCCCATCAACGACTACGTTCCGTGAAAGCGTCCACCGGGGTCGTTTTGAAGCGATAACTCCTGGCGGACACCTCAACCGAGGACGAATCCTCGCGAGTTGTAAAACTGTGCTGTGCCCCGAATGATCAAGGCACCACAGTATGCAATAATCAATACTTTGATTCGGAGACGCAAAATCAATACTAGAGAAATCTGCGTATACCGATACAAAAAATAATCCCGTAGAAGGTCTGATTACATGGCGAGAGAGGGTGATTAGGTCGGGTATAGGATACGTGACGTCAAATGTATTTTCTACATCGTGTTTCCAACTGCCAATGGAAGGTAAATCCGAAGATATACCGCTACTGCGCGGCTTGATTGGCGGAGCACCATAGCACGACGTCCCAACTCCCATAGGAACCGAAGGAGCGAGAAAGCCCAACAGTTGTTATAGTTATATTAAGACGACGTTCCCCAAACTATGCGGAAGGGATTTGACTTCGGGTTAGGCAGCGTGCGTCGCCACAACCAGCCAAGTTTCTACGCAAAATCCCTGGTCCTTAGAAGGGAATCATATGAATTCAAGGTAATCTGTTCCGCAGGAGGCGTGAGATCCCGCTAAAATACGATTTAATGGCATCCCGGGTGGTCTATCTGATTAGCTCGGTAACTCAGGAGGGACGTGGCGACTCATAAGATCCGTGGACGATGGACCGCCTGGAGGCGGGCAATCCGAGAAAAGATTGGATGATTCGTGTATAAGGCGAGAAAGCCACTATACCATTACCCAAAAGCCTTTTAGTCGCACGGGCTAGTACGAGTGGATGTTTAGCTGATCGCTGGTGCTAGGAACCGTAAACCACCTCCCATGGAACGGTTTAGTAAGGAGAGGCATAACCGCGTATGGAGCCCTCCCGAGCAGCTGTCATGAGACACGAGCAGGGAGCGACAGCACTAAACGGGACCCGGCGATAGCTTTTAAATTAAT
TGTGGCAAGGCCGTTCAAAGTGTGTATCGGGGTCCCAATGATCTTGGGAATAGTTCCATTGGGGTCTCTCAACGACTTGAAATTCAGAACGATTCCAGAAGTACTGAAGAGGTGTGCCTTCAGGGGAAGTTGGTTGCAAACGCCCAAAGCCAAGCCTCCATCGGCGCTCCGATAAATTGACTCAGGGACAGAGATTCGGAATTGCGCGGAGGGTTCTGCGGGCGGCACTTGCCTGGACCGCCTAAGTTCCAGCACAGAACAATCGACTGCAAGGCCTCCGTAAACTACGCAGACCTGGGAAAGCCGAGAGCCATCCGGGGCGGATCATTCCTTTATCATCGACCATATCAACGGAAATCTACCTGACATACAAACTTAGATGAAAGTGGCACACGCGGCATAAAGCCAACCAGGCATTCGCCTGGATATACAAACCTGCCCACAAACGGCTACGTTGCGTGATAGCTTCCACCAGGGTGGTTTTGGAGCGGTAGCTCCTAGGAGGCACCTCAACTGGGGACGAGCCTTGGCAAGTAGTGAAACTGCGCTGAGCCCTGAATGAAGAAGGCATGGCAATACGCAATGGGCAACACTCTTATCCAAATAGGGAAAATCAATACTAGAGTAATTCACGTATGTCGATACAAAGAAAAAGACAGTGGAAGGTTTGATTATATAACGAGAGGAGCTGATTGGGGTGGGTATAGGTGACGTGATGTCAAAGATATGTTGTACATCATGTTTCCAACTGTTAATGGAAGGTAAATCCGAAGATATACCGCTACTACGCGGCTTGATTGGCTGAGCACCAGAGCACGACGTCCCAACTCCCATAGGAACCGAAGGAGCGAGAAAGCCCAACAGTTGTTATAGTTATATTAAGACAACGTTCCCCAAACTATGCGGAAGGGATTTGACTTCGGGTTAGGCAGCGTGCGTCGCCACAACCAGCCAAGTTTCTACGCAAAATCCCTGGTCCTTAGAAGGGAGTCATATGAATTCAAGGTAATCTATCCCGCAGTAGACGTGAGGTCCCGATAAACTACAATTTGAAAGCATCACGGGTGGGCTATCTAACTAGCTCAGTAACTGGGGACCAGCGGGGCGACTTGTACGACCCGCGGACGACGGAACGCCTGGAGATGAGCGATTCGTGAGTAGATTGGATGAGTGGAGTAAACGACGAAAAGGCCACTATATCCTTACCCAAAAGCCTATTAATCGCATGGGCCAGTATTGGCGGCTGTTTTTCGGATCGCTGGTGCTAGGAACCGTAAACCGCCTCCCATAGAACGAGTAAGCAGAGGGAGGTGTAGCCGCTAATGGAGCCCTCCCGAACCGCTGTGGTGGGGCACGGGCAAAGAGCGACGGCGCTAGGTGCAGTACGACGGTAGCTTCTGAATTTAT
TGTGGAAAGGCATCTCGAAGTGTGTATCTGAGGCGCAATGATATTGGGATAAGTCCCAATAAGGTCTCCTGCCGGCTTGAAAACCCAAGTAATCCCAGCAATATTTTAGGAGCAGGTCGTCCGGGGTGACTTATCACTGGCGCCCAAGTCCCATTCTCCATCGACGCTCCGATAGACTAGCTCAGGAGCATAGATTGGGAGTTGGGCTGAGGTTTCTATGGACGGCTCGTGTTTGGACCTCCTTAATTCCAGCACGGAACAATCCACTGCGAGGCCTCCGTAAACTACGCAGAGTTGGGAAATCCGGGAGCCATCCGTGGCGGCTAACTTGGTTGCTATCGACTATATCAAAGGAACTCCACCCGGCGTACAAACTTAGATGAGAGTAGCATATGCCTTATAAAGCTAATCAGGGAGGAACCTGGGTATATAAATCTGCGCGCCAACGACTATATTGTTTAATAGCGCCCACTAGGGTCGCTTTGAAGCGGTTGATGCAGGGGGACGGCTCAACTGAAGACTTGCCTACGCGGGTAGTGCAACCGTACTGAGCCCTGAGTGGAGAAGGCATGACGAAGTGTAATGGGCGACACTCTTCTCCGAAGAGGGAAAATCGATACAACAGTAATTTACGAATGCCGATACAAAGAAAAATACAGTGGAAGGTTTGATTACATGACGGGAGGGGCTGATTGGGGTAGGTATAGGTGACGTGATGTCAGATGTATTTTGTACATCATGTTTCCAACTGTTAATGGAAGGTAAATCCAAATATATACCGCTACTGCGCGGCTTGATTGGCTGAGCACCAGAGTACGACGTCCCGACGTCCATAGGAACCGAAGGATCGAGAAAACCCAACAGTTGTTACAGTTATATTGAGACAACCTTCCCCAAATAGCGGGGAAGAGATTTGTGTTCGAGCGAGGCAGCATGTGTTGCCGCGAGTAGCCGAGTTTTTACGCGAAATCACCGGTCAAGACCGGGGGGTCAGATGAATTCAAGGTAGTCTATCCTGCAGGAGACGTGGGGTCCCGCTAGAATACACTATGAAGGCATCCCGGGTGTGCTATCCAACTAACTCAGCAACTCAGGAGCAGCGTGGCGACCTGTACGACCCGCGGGCGACGGAATGCCTGGAGATGAGCGATTCGAGAAAAGTTTGGATGAGTCGTGTATAAGACGAAAAAGCCACTATACCATTACCCAAAAGTCTATTAATCACACGGTCTAGTACGAGTGGCTGTTTATCTGATCTCTGTCCCGGAGGCCCTTCAAATGCCTCCCATACAACGGGTTAGCAGAGAGAGGCGTAGCTGCTTATAGGGCCCTCCCGAACCGCTGTGATGGGGCACGGGCAAAGAGCGACGGTACTAGACGCAGCACGACGGTAGATCTTGAATTTAT
TGCAGCGGACCATTGCGAAGTTACTGTCTGGGGCGCAATGGTCTAAGGAATAGTTCCAATGGGGTCTCCCACCGGACTGAATTCCCAAATAATTCTGGCAATATCTTGAAAGCATGCCGCTAGGAGAAGCTTATCGTAGGCGCCCGGATGCAAGTCTACATCTGTTCTCTGATAAGCTAGCTCCAGGGCGGAAAATGGGAATTACGCTGAAGGTCCGATAAGCAGCTCTTGCCTGAACTTCTTAAGGCTCTGCTCAGCCCAATCCACTGCAGGGGCTCCATAAACTACGCAGACCTGAGAAATCCGGGAGCCATCCGGGGCGAATCATCTGTTTATCATCAACTATATCAACGGAAATCTACACGGCATACAAACTTAGCTAAGAGTGGCGCACGCGGCATAAAGCCAATCAGGGATTCGCCTCGGTATTTAAACCTGCCCATCAACGACTACGTTCCGTGAAAGCGTCCACCGGGGTCGTTTTGAAGCGATAACTCCTGGCGGACACCTCAACCGAGGACGAATCCTCGCGAGTTGTAAAACTGTGCTGTGCCCCGAATGATCAAGGCACCACAGTATGCAATAATCAATACTTTGATTCGGAGACGCAAAATCAATACTAGAGAAATCTGCGTATACCGATACAAAAAATAATCCCGTAGAAGGTCTGATTACATGGCGAGAGAGGGTGATTAGGTCGGGTATAGGATACGTGACGTCAAATGTATTTTCTACATCGTGTTTCCAACTGCCAATGGAAGGTAAATCCGAAGATATACCGCTACTGCGCGGCTTGATTGGCGGAGCACCATAGCACGACGTCCCGACTCTCATATGAACCGATGGAGCGAGAAAGCCCAATAATTATTACGCTAATGTTAAGACAACCTTCGTCAATCAGCGGGGAAGGGATTTGTGTTCGAGCGAAGCAGTATGTGTTGCCGCGAGTAGCGAAGTTTCTACGCGAAATCCCTGGTCCTGAGAAGGGGGTAATATGGATCTAGGGTGATCCATCCCGCAGGAGACGTGAGGTCCCGCTAAAATCCAATTTGAAGGCATCCCGGGTGGGCTATCTAACTAACTCAGTAGCTCAAGAGCAGTGTGGCGACTTGTACGACCCGCGAACGACGGAACGCCTGGAGATGAGCGATTCCAGAGTAGATTGGATGATTCGTGTATAAGGCGAGAAAGCCACTATACCATTACCCAAAAGCCTTTTAATCACACGGGCTAGTACGAGTGGCTGTTTATCTGATCTCTGTCCCGGAGGCCCGTCAAATGCCTCCCATACAGCGGGTTAGCAGAGAGAGGCGTAGCTGCTTACGGGGCCTTCCCAAACCGCTGTGGTGGGGCACGGGCAAAGAGCGACGATACTAGACGCAGCACGACCGTAACTTTCGAGCCTGT
TGTGGAAAGGGATCTCGAAGTGTGTATCTGAGGCGCAATGATATTGGGATAAGTCCCAATAAGGTCTCCTGCCGGCTTGAAAACCCAAGTAATCCCAGCAATATTTTAGGAGCAGGTCGTCCGGGGTGACTTATCGCTGGCGCCCAAGTCCCATTCTCCATCGACGCTCCGATAGACTAGCTCAGGAGCATAGATTGGGAGTTGGGCTGAGGTTTCTATGGACGGCTCGTGTCTGGACCTCCTTAATTCCAGCACAGAACAATCCACTGCGAGGGCTCCATAAACTACGCAGAGTTGGGAAATCCGGGAGCCATTCGTGGCGGCTAACTTGGTTGCTATCGACTATATCAAAGGAACTCCACCCGGCGTACAAACTTAGATGAGAGTAGCATATGCCTTATAAAGCTAATCAGGGAGGAACCTGGGTATATAAATCTGGGCGCCAACGACTATATTGTGTAATAGCGCCCACTAGGGTCGCTTTGAAACGGTTGATGCAGGGGGACGGCTCAACTGAAGACTTGCCTACGCGGGTAGTGCAACCGTACTGAGCCCTGAGTGGAGAAGGCATGACGAAGTGTAATGGGCGACACTCTTCGCCGAAGAGGGAAAATCGATACAAGAGTACTTTACGTATGCCGATACAAAGAAAAATACAGTGGAAGGTTTGATTACATGACGAGAGGGGCTGATTGGGGTGGGTATATGTGACGTGATGTCAGATGTATTTTGTACATCATGTTTCAAGTTGTCAATAGGGAGTGGATCCGAAGATATACCGCTACTGCGCGGTGTGATTGGCTGAGCACCATAGCACGGTGTCCGGACTCCCGTAGGAATCGATGGAGCGGGAAAGCCCAACAATTATTACGGTTATACTAAGACAGCCCGCCCCAAACTGCGCGGAAGGGATTTGACTTCGGGTGCGGTGGCATGCGTCGTCACAACCACCCAAGTTTCTGCGCGAAATCCCTGATCCTGAGAAGGGGGTAATATGGACCCAGGGTAATCTATCCCGCAGTAGACGTGAGGTCCCGATAAACTACAATTTGAAAGCATCACGGGTGGGCTATCTAACTAGCTCAGTAACTGGGGACCAGCGGGGCGACTTGTACGACCCGCGGACGACGGAACGCCTGGAGATGAGCGATTCGTGAGTAGATTGGATGAGTGGAGTAAAAGACGAAAAGGCCACTATATCATTACCCAAAAGCCTATTAATCACACGGGCTAGTACGAGTGGCTGTTTATCTGATCTCTGTCCCGGAGGCCCTTCAAATGCCTCCCATACAACGGGTTAGCAGAGAGAGGCGTAGCTGCTTATAGGGCCCTCCCGAACCGCTGTGATGGGGCACGGGCAAAGAGCGACGGTACTAGACGCAGCACGACGGTAGATCTTGAATTTAT
TGCGGAAAACCATCTCGAAGGGTGTATCTGAGGCGCAATGATATTGGGATAAGTCCCAATAAGGTCTCCTGCCGGCTTGAAAACCCAAGTAATCCCAGCAATATTTTAGGAGCAGGTCGTCCGGGGTGACTTATCGCTGGCGCCCAAGTCCCATTCTCCATCGACGCTCCGATAGACTAGCTCAGGAGCATAGATTGGGAGTTGGGCTGAGGTTTCTATGGACGGCTCGTGTCTGGACCTCCTTAATTCCAGCACAGAACAATCCACTGCGAGGGCTCCATAAACTACGCAGAGTTGGGAAATCCGGGAGCCATCCGTGGCGGCTAACTTGGTTGCTATCGACTATATCAAAGGAACTCCACCCGGCGTACAAACTTAGATGAGAGTAGCATATGCCTTATAAAGCTAATCAGGGAGGAACCTGGGTATATAAATCTGCGCGCCAACGACTATATTGTGTAATAGCGCCCACTAGGGTCGCTTTGAAGCGGTTGATGCAGGGGGACGGCTCAACTGAAGACTTGCCTACGCGGGTAGTGCAACCGTACTGAGCCCTGAGTGGAGAAGGCATGACGAAGTGTAATGGGCGACACTCTTCTCCGAAGAGGGAAAATCGATACAACAGTAATTTACGTATGCCGATACAAAGAAAAATACAGTGGAAGGTTTGATTACATGACGAGAGGGGCTGATTGGGGTAGGTATAGGTGACGTGATGTCAGATGTATTTTGTACATCATGTTTCCAACTGTTAATGGAAGGTAAATCCAAATATATACCGCTACTGCGCGGCTTGATTGGCTGAGCACCAGAGTACGACGTCCCGACGTCCATAGGAACCGAAGGATCGAGAAAACCCAACAGTTGTTACAGTTATATTAAGACAACCTTCCCCAAATAGCGGGGAAGAGATTTGTGTTCGAGCGAGGCAGCATGTGTTGCCGCGAGTAGCCGAGTTTTTACGCGAAATCACCGGTCAAGACCGGGGGGTCAGATGAATTCAAGGTAGTCTATCCTGCAGGAGACGTGGGGTCCCGCTAGAATACACTATGAAGGCATCCCGGGTGTGCTATCCAACTAACTCAGCAACTCAGGAGCAGCGTGGCGACTTGTACGACCCGCGGGCGACGGAATGCCTGGAGATGAGCGATTCGAGAAAAGTTTGGATGAGTCGTGTATAAGACGAAAAAGCCACTATACCATTACCCAAAAGTCTATTAATCACACGGGCTAGTACGAGTGGCTGTTTATCTGATCTCTGTCCCGGAGGCCCTTCAAATGCCTGCCATAGAACGAGTAAGCAGAGAGAGGTGTGGCCGTTTATGAGGGCCTCCCGAACCGTCGAGATAGGGCACGGGCAAAAAGCTACGGCACTAGACGCAGCAGGACGGTAGCTTCTGAATTTAT
TGTGGAAAGGGATCTCGAAGTGTGTATCTGAGGCGCAATGATATTGGGATAAGTCCCAATAAGGTCTCCTGCCGGCTTGAAAACTCAAGTAATCCCAGCAATATTTTAGGAGCAGGTCGTCCGGGGTGACTTATCACTGGCGCCCAAGTCCCATTCTCCATCGACGCTCCGATAGACTAGCTCAGGAGCATAGATTGGGAGTTGGGCTCAGGTTTCTATGGACGGCTCGTGTTTGGACCTCCTTAATTCCAGCACGGAACAATCCACTGCGAGGGCTCCATAAACTACGCAGAGTTGGGAAATCCGGGAGCCATCCGTGGCGGCTAACTTGGTTGCTATCGACTATATCAAAGGAACTCCACCCGGCGTACAAACTTAGATGAGAGTAGCATATGCCTTATAAAGCTAATCAGGGAGGAACCTGGGTATATAAATCTGCGCGCCAACGACTATATTGTTTAATAGCGCCCACTAGGGTCGCTTTGAAGCGGTTGATGCAGGGGGACGGCTCAACTGAAGACTTGCCTACGCGGGTAGTGCAACCGTACTGAGCCCTGAGTGGAGAAGGCATGACGAAGTGTAATGGGCGACACTCTTCTCCGAAGAGGGAAAATCGATACAACAGTAATTTACGAATGCCGATACAAAGAAAAATACAGTGGAAGGTTTGATTACATGACGGGAGGGGCTGATTGGGGTAGGTATAGGTGACGTGATGTCAGATGTATTTTGTACATCATGTTTCCAACTGTTAATGGAAGGTAAATCCAAATATATACCGCTACTGCGCGGCTTGATTGGCTGAGCACCAGAGTACGACGTCCCGACGTCCATAGGAACCGAAGGATCGAGAAAACCCAACAGTTGTTACAGTTATATTGAGACAACCTTCCCCAAATAGCGGGGAAGAGATTTGTGTTCGAGCGAGGCAGCATGTGTTGCCGCGAGTAGCCGAGTTTTTACGCGAAATCACCGGTCAAGACCGGGGGGTCAGATGAATTCAAGGTAGTCTATCCTGCAGGAGACGTGGGGTCCCGCTAGAATACACTATGAAGGCATCCCGGGTGTGCTATCCAACTAACTCAGCAACTCAGGAGCAGCGTGGCGACCTGTACGACCCGCGGGCGACGGAATGCCTGGAGATGAGCGATTCGAGAAAAGTTTGGATGAGTCGTGTATAAGACGAAAAAGCCACTATACCATTACCCAAAAGTCTATTAATCACACGGGCTAGTACGAGTGGCTGTTTATCTGATCTCTGTCCCGGAGGCCCTTCAAATGCCTCCCATACAACGGGTTAGCAGAGAGAGGCGTAGCTGCTTATAGGGCCCTCCCGAACCGCTGTGATGGGGCACGGGCAAAGAGCGACGGTACTAGACGCAGCACGACGGTAGATCTTGAATTTAT
TGTGGAAAGCCATCTCGAAGTGTGTATCTGAGGCGCAATGATATTGGGATAAGTCCCAATAAGGTCTCCTGCCGGCTTGAAAACCCAAGTAATCCCAGCAATATTTTAGGAGCAGGTCGTCCGGGGTGACTTATCACTGGCGCCCAAGTCCCATTCTCCATCGACGCTCCGATAGACTAGCTCAAGGGCGGAAAATGGGAATTACGCTGAAGGTCCGATAAGCAGCTCTTGCCTGAACTTCTTAAGGCTCTGCTCAGCCCAATCCACTGCAGGGCCTCCGTAAACTACGCAGACCTGAGAAATCCGGGAGCCATCCGGGGCGAACCATCTGTTTATCATCAACTATATCAACGGAAATCTACACGGCATACAAACTTAGCTAAGAGTGGCGCACGCGGCATAAAGCCAATCAGGGATTCGCCTCGGTATTTAAACCTGCCCATCAACGACTACGTTCCGTGAAAGCGTCCACCGGGGTCGTTTTGAAGCGATAACCCCTGGCGGACACCTCAACCGAGGACGAATCCTCGCGAGTTGTAAAACTGTGCTGTGCCCCGAATGATCAAGGCACCACAGTATGCAATAATCAATACTTTGATTCGGAGACGCAAAATCAATACTAGAGAAATCTGCGTATACCGATACAAAAAATAATCCCGTAGAAGGTCTGATTACATGGCGAGAGAGGGTGATTAGGTCGGGTATAGGATACGTGACGTCAAATGTATTTTCTACATCGTGTTTCCAACTGCCAATGGAAGGTAAATCCGAAGATATACCGCTACTGCGCGGCTTGATTGGCGGAGCACCATAGCACGACGTCCCGACTCTCATATGAACCGATGGAGCGAGAAAGTCCAATAATTATTACGCTAATGTTAAGACAACCTTCGTCAATCAGCGGGGAAGGGATTTGTGTTCGAGCGAAGCAGTATGTGTTGCCGCGAGTAGCGAAGTTTCTACGCGAAATCCCTGGTCCTGAGAAGGGGGTAATATAGATCTAGGGTGATCCATCCCGCAGGAGACGTGAGGTCCCGCTAAAATCCAATTTGAAGGCATCCCGGGTGGGCTATCTAACTAACTCAGTAGCTCAAGAGCAGTGTGGCGACTTGTACGACCCGCGAATGACGGAACGCCTGGAGATGAGCGATTCCAGAGTAGATTGGATGATTCGTGTATAAGGCGAGAAAGCCACTATACCATTACCCAAAAGCCTTTTAATCATACGGGCTAGTACGAGTGGCCATTTATCTGAACGCTGTCGCTGGAGCGCGTCAACCACATCCCAGAGAACGGGTTGGTGGAAACAGACGTAGCCGCTAATGGATCTCTCCCGAACCGTTAAGATGGGGCACGGGCAAAAAGCTGCGGCACGAGACGCAGCACGACCGTAGCTTTTGAATTTAT
TGTGGCAAGGCCGTTCAAAGTGTGTATCGGGGTCCCAATGATCTTGGGAATAGTTCCATTGGGGTCTCTCAACGACTTGAAATTCAGAACGATTCCAGAAGTACTGAAGAGGTGTGCCTTCAGGGGAAGTTGGTTGCAAACGCCCAAAGCCAAGCCTCCATCGGCGCTCCGATAAATTGACTCAGGGACAGAGATTCGGAATTGCGCGGAGGGTTCTGCGGGCGGCACTTGCCTGGACCGCCTAAGTTCCAGCACAGAACAATCGACTGCAAGGGCTCCATAAACTACGCAGACCTGGGAAATCCGAGAGCCATCCGGGGCGGATCATTCCTTTATCATCGACCATATCAACGGAAATCTACCTGACATACAAACTTAGATGAAAGTGGCACACGCGGCATAAAGCCAACCAGGCATTCGCCTGGATATACAAACCTGCCCACAAACGGCTACGTTGCGTGATAGCTTCCACCAGGGTGGTTTTGGAGCGGTAGCTCCTAGGAGGCACCTCAACTGGGGACGAGCCTTGGCAAGTAGTGAAACTGCGCTGAGCCCTGAATGAAGAAGGCATGGCAATACGCAATGGGCAACACTCTTATCCAAATAGGGAAAATCAATACTAGAGTAATTCACGTATGTCGATACAAAGAAAAAGACAGTGGAAGGTTTGATTATATAACGAGAGGAGCTGATTGGGGTGGGTATAGGTGACGTGATGTCAAAGATATGTTGTACATCATGTTTCCAACTGTTAATGGAAGGTAAATCCGAAGATATACCGCTACTACGCGGCTTGATTGGCTGAGCACCAGAGCACGACGTCCCAACTCCCATAGGAACCGAAGGAGCGAGAAAGCCCAACAGTTGTTATAGTTATATTAAGACGACGTTCCCCAAACTATGCGGAAGGGATTTGACTTCGGGTTAGGCAGCGTGCGTCGCCACAACCAGCCAAGTTTCTACGCAAAATCCCTGGTCCTTAGAAGGGAGTCATATGAATTCAAGGTAATCTGTCCCGCAGGAGGCGTGAGGTCCCGCTAAAATACGATTTAATGGCATCCCGGGTGGTCTATCTGATTAGCTCGGTAACTCAGGAGCGACGTGGCGACTCATAAGATCCGTGGACGATGGACCGCCTGGAGGCGGGCAATCCGAGAAAAGATTGGATGATTCGTGTATAAGGCGAGAAAGCCACTATACCATTACCCAAAAGCCTTTTAGTCACACGGGCTAGCACGAGTGGCTGTTTATCTGATCGCTGTCCCTGAGGCCCGTCAAATGCCTCCCATACAGCGGGTTAGCAGAGAGAGGCGTAGCTGCTTATAGGGCCCTCCCAAACCGCTGTGGTGGGGCACGGGCAAAGAGCGACGGTACTAGACGCAGCACGACCGTAGCTCTTGAATTTAT
TGTGGCGAGGGATTGCGAAGTTACTGTCTGGGGCGCAATGGTCTAAGGAATAGTTCCAATGGGGTCTCCCACCGGACTGAATTCCCAAATAATTCTGGCAATATCTTGAAAGCATGCCGCTAGGAGAAGCTTATCGTAGGCGCCCGGATGCAAGTCTACATCTGTTCTCTGATAAGCTAGCTCCAGGGCGGAAAATGGGAATTACGCTGAAGGTCCGATAAGCAGCTCTTGCCTGAACTTCTTAAGGCTCTGCTCAGCCCAATCCACTGCAGGGCCTCCGTAAACTACGCAGACCTGAGAAATCCGGGAGCCATCCGGGGCGAATCATCTGTTTATCATCAACTATATCAACGGAAATCTACACGGCATACAAACTTAGCTAAGAGTGGCGCACGCGGCATAAAGCCAATCAGGGATTCGCCTCGGTATTTAAACCTGCCCATCAACGACTACGTTCCGTGAAAGCGTCCACCGGGGTCGTTTTGAAGCGATAACTCCTGGCGGACACCTCAACCGAGGACGAATCCTCGCGAGTTGTAAAACTGTGCTGTGCCCCGAATGATCAAGGCACCACAGTATGCAATAATCAATACTTTGATTCGGAGACGCAAAATCAATACTAGAGAAATCTGCGTATACCGATACAAAAAATAATCCCGTAGAAGGTCTGATTACATGGCGAGAGAGGGTGATTAGGTCGGGTATAGGATACGTGACGTCAAATGTATTTTCTACATCGTGTTTCCAACTGTTAATGGAAGGTAAATCCAAATATATACCGCTACTGCGCGGCTTGATTGGCTGAGCACCAGAGTACGACGTCCCGACGTCCATAGGAACCGAAGGATCGAGAAAACCCAACAGTTGTTACAGTTATATTGAGACAACCTTCCCCAAATAGCGGGGAAGAGATTTGTGTTCGAGCGAGGCAGCATGTGTTGCCGCGAGTAGCCGAGTTTTTACGCGAAATCACCGGTCAAGACCGGGGGGTCAGATGAATTCAAGGTAGTCTATTCTGCAGGAGACGTGGGGTCCCGCTAGAATACACTATGAAGGCATCCCGGGTGTGCTATCCAACTAACTCAGCAACTCAGGAGGAGCGTGGCGACCTGTACGACCCGCGGGCGACGGAATGCCTGGAGATGAGCGATTCGAGAAAAGTTTGGATGAGTCGTGTATAAGACGAAAAAGCCACTATACCATTACCCAAAAGTCTATTAATCACACGGGCTAGTACGAGTGGCTGTTTATCTGATCTCTGTCCCGGAGGCCCTTCAAATGCCTCCCATACAACGGGTTAGCAGAGAGAGGCGTAGCTGCTTATAGGGCCCTCCCGAACCGCTGTGATGGGGCACGGGCAAAGAGCGACGGTACTAGACGCAGCACGACGGTAGATCTTGAATTTAT
TGTGGCAGGGCCGTTCAAAGTGTGTATCGGGGTCCCAATGATCTTGGGAATAGTTCCATTGGGGTCTCTCAACGACTTGAAATTCAGAACGATTCCAGAAGTACTGAAGAGGTGTGCCTTCAGGGGAAGTTGGTTGCAAACGCCCAAAGCCAAGCCTCCATCGGCGCTCCGATAAATTGACTCAGGGACAGAGATTCGGAATTGCGCGGAGGGATCTGCGGGCGGCACTTGCCTGGACCGCCTAAGTTCCAGCACAGAACAATCGACTGCAAGGGCTCCATAAACTACGCAGACCTGGGAAATCCGAGAGCCATCCGGGGCGGATCATTCCTTTATCATCGACCATATCAACGGAAATCTACCTGACATACAAACTTAGATGAAAGTGGCACACGCGGCATAAAGCCAACCAGGCATTCGCCTGGATATACAAACCTGCCCACAAACGGCTACGTTGCGTGATAGCTTCCACCAGGGTGGTTTTGGAGCGGTAGCTCCTAGGAGGCACCTCAACTGGGGACGAGCCTTGGCAAGTAGTGAAACTGCGCTGAGCCCTGAATGAAGAAGGCATGGCAATACGCAATGGGCAACACTCTTATCCAAATAGGGAAAATCAATACTAGAGTAATTCACGTATGTCGATACAAAGAAAAAGACAGTGGAAGGTTTGATTATATAACGAGAGGAGCTGATTGGGGTGGGTATAGGTGACGTGATGTAAAAGATATGTTGTACATCATGTTTCCAACTGTTAATGGAAGGTAAATCCGAAGATATACCGCTACTACGCGGCTTGATTGGCTGAGCACCAGAGCACGACGTCCCAACTCCCATAGGAACCGAAGGAGCGAGAAAGCCCAACAGTTGTTATAGTTATATTAAGACGACGTTCCCCAAACTATGCGGAAGGGATTTGACTTGGGGTTAGGCAGCGTGCGTCGCCACAACCAGCCAAGTTTCTACGCAAGATCCCTGGTCCTTAGAAGGGAGTCATATGAATTCAAGGTAATCTGTTCCGCAGGAGGCGTGAGGTCCCGCTAAAATACGATTTAATGGCATCCCGGGTGGTCTATCTGATTAGCTCGGTAACTCAGGAGGGACGTGGCGACTCATAAGATCCGTGGACGATGGACCGCCTGGAGGCGGGCAATCCGAGAAAAGATTGGATGATTCGTGTATAAGGCGAGAAAGCCACTATACCATTACCCAAAAGCCTTTTAGTCGCACGGGCTAGTACGAGTGGATGTTTAGCTGATCGCTGGTGCTAGGAACCGTAAACCACCTCCCATGGAACGGTTTAGTAAGGAGAGGCATAACCGCGTATGGAGCCCTCCCGAGCAGCTGTCATGAGACACGAGCAGGGAGCGACAGCACTAAACGGGACCCGGCGATAGCTTTTAAATTAAT
TGTGACAAGGCCGTTAGAAGTGTGTATCGGGGTCGCAAGGATCTTGGGAATAGTTCCATCGGGGCCTATCAACGACTTGAAATTCAGCATGATTCCAGCAGTACTGAAGAGGCGTGCTGTCAGTGGAAGTCGGCTGCAAGCGCTAAAATCTAAGCCTCCAGGGGCGGTCCGGTGAATTGGCTTAGGGGCAGAGATCGGGAATTGCGCTGAGGGTTCTATGGGCGGCTCTTGCCTGGACCTCCGAAGTTCTAGCACAGAACAATCGAGAGCAAAGGCTCCGTAAACTACGCAGACCTGAGAAATCCAGGGCCCATCCGGGGCGGCTAACTTGGTTACTATCGACTATATCGACGAAAATCCACCCGGCGTACAAACTTAGATGAGAGTAGCATATGCCTTATAAAGCTAATCAGGGAGGAACCTGGGTATATAAATCTGCGCGCCAACGACTATATTGTGTAATAGCGCCCACTAGGGTCGCTTTGAAACGGTTGATGCAGGGGGACGGCTCAACTGAAGACTTGCCTACGCGGGTAGTGCAACCGTACTGAGCCCTGAGTGGAGAAGGCATGACGAAGTGTAATGGGCGACACTCTTCTCCGAAGAGGGAAAATCGATACAAGAGTACTTTACGTATGCCGATACAAAGAAAAATACAGTGGAAGGTTTGATTACATGACGAAGGGGGCTGATTGGGGTGGGTATCGGTGACGTGATGTCAGATGTATTTTGTACATCATGTTTCAAGTTGTCAATAGGGAGTGGATCCGAAGATATACCGCTACTGCGCGGTGTGATTGGCTGAGCACCATAGCACGATGTCCGGACTCCCGTAGGAATCGATGGAGCGGGAAAACCCAACAGTTGTTACAGTTATATTAAGACAACCTTGCCCAAATAGCGGGGAAGAGATTTGTGTTCGAGCGAGGCAGCATGTGTTGCCGCGAGTAGCCGAGTTTTTACGCGAAATCACCGGTCAAGACCGGGGGGTCAGATGAATTCAAGGTAGTCTATCCTGCAGGAGACGTGGGGTCCCGCTAGAATACACTATGAAGGCATCCCGGGTGTGCTATCCAACTAACTCAGCAACTCAGGAGCAGCGTGGCGACTTGTACGACCCGCGGGCGACGGAATGCCTGGAGATGAGCGATTCGAGAAAAGTTTGGATGAGTCGTGTATAAGACGAAAAAGCCACTATACCATTACCCAAAAGTCTATTAATCACACGGGCTAGTACGAGTGGCTGTTTATCTGATCTCTGTCCCGGAGGCCCTTCAAATGCCTGCCATAGAACGAGTAAGCAGAGAGAGGTGTGGCCGTTTATGAGGGCCTCCCGAACCGTCGAGATAGGGCACGGGCAAAAAGCTACGGCACTAGACGCAGCAGGACGGTAGCTTCTGAATTTAT
TGTGACAGGGCCGTTAGAAGTGTGTATCGGGGTCGCAAGGATCTTGGGAATAGTTCCATCGGGGCCTATCAACGACTTGTAATTCAGCATGATTCCAGCAGTACTGAAGAGGCGTGCTGTCAGTGGAAGTCGGCTGCAAGCGCTAAAAGCTAAGCCTCCAGGGGCGGTCCGGTGAATTGGCTTAGGGGCAGAGATCGGGAATTGCGCTGAGGGTTCTATGGGCGGCTCTTGCCTGGACCTCCGAAGTTCTAGCACAGAACAATCGAGAGCAAAGGCTCCGTAAACTACGCAGACCTGAGAAATCCAGGGCCCATCCGGGGCGGCTCATTTGTTTATTATAGACTATATCGACGAAAATCTACCCGGCATATAAACTTAGATGAGAGTGACGCACGCGGCATAGAGACAATCAGGGATTCGCCTGGATATATAAACCTGCCTATAAGCGACTACGGTGCGTGAAAACGTCCACCAAGGTCGTTTTGAAGCGATAGCTCCTGGGGGACACCTCAACCGAGGGCGAGCCTTCGCGGGTAGTGAAACTGTGTTGAGTCCTGGGTGGAGGAGGCATGACGAAATGCAATGGGCAACACTCTTATCCGGAGAGGGGAAATCAATACTAGGGTAATTTATGTATGCCGATACAAAGAAAAATACAGTGGAGGGTCTGATTACTCGACGAGAGAGGCTGATTGGGGTGGCTATAGGTGGCGGGATGTCAATTATCTTTTGTACATCATGTGTCCAACTATTAATGGAAAGTAAGTCCGAAGATATACCGCTACTGCGCGGCTTGATTGGCTGAGCATTATAGCATGATGTCAGGACTCCCGCAGGAATCGATGAAGCGGGAAAGCCGAGCAATTATTTCGGTTATATTAGGACAACCTTCCCCAAACTGCACGGAAGGGGTTTGACTTCGGGTTAGGCAGCGTGCGTCGCGACAACCAGCCAAGTTTCTACGCGAAATCCCTAGTCCTGAGAAGGGGGTAATATGGATTCAGGGTAATCTATCCCGCAGGAGGCGTGAGGTCCCGCTAAAATACGATTTGAAGGCATCCTGGGTGGGCTACCTAACTAGCTCGGTAACGCAGGAGGGGCGTGACAATTCATGAGACCCGCGGACAGTCCGCCACTGGGAGGCGAGCGATTCGAGAGTAGATTGGATGAGTCGTGTATAAGACGAGAAAGCCACTATACCATTACCCAAAAGCCTATTAATCACACGGGCTAGCACGAGTGGCTGTTTATCTGATCGCTGTCCCTGAGGCCCGTCAAATGCCTCCCATACAGCGGGTTAGCAGAGAGAGGCGAAGCTGCTTACGGGGCCTTCCCAAACCGCTGTGGTGGGGCACGGACCAAGAGCGATGATACTAGACGCAGCACGACCGTAACTTTCGAGCCTGT
TGTGGAAGGGCATCTCGAAGTGTGTATCTGAGGCGCAATGATATTGGGATAAGTCCCAATAAGGTCTCCTGCCGGCTTGAAAACCCAAGTAATCCCAGCAATATTTTAGGAGCAGGTCGTCCGGGGTGACTTATCGCTGGCGCCCAAGTCCCATTCTCCATCGACGCTCCGATAGACTAGCTCAGGAGCATAGATTGGGAGTTGGGCTGAGGTTTCTATGGACGGCTCGTGTCTGGACCTCCTTAATTCCAGCACAGAACAATCCACTGCGAGGGCTCCATAAACTACGCAGAGTTGGGAAATCCGGGAGCCATTCGTGGCGGCTAACTTGGTTGCTATCGACTATATCAAAGGAACTCCACCCGGCGTACAAACTTAGATGAGAGTAGCATATGCCTTATAAAGCTAATCAGGGAGGAACCTGGGTATATAAATCTGGGCGCCAACGACTATATTGTGTAATAGCGCCCACTAGGGTCGCTTTGAAACGGTTGATGCAGGGGGACGGCTCAACTGAAGACTTGCCTACGCGGGTAGTGCAACCGTACTGAGCCCTGAGTGGAGAAGGCATGACGAAGTGTAATGGGCGACACTCTTCGCCGAAGAGGGAAAATCGATACAAGAGTACTTTACGTATGCCGATACAAAGAAAAATACAGTGGAAGGTTTGATTACATGACGAGAGGGGCTGATTGGGGTGGGTATATGTGACGTGATGTCAGATGTATTTTGTAAATCATGTTTCAAGTTGTCAATAGGGAGTGGATCCGAAGATATACCGCTACTGCGCGGTGTGAGTGGCTGAGCACCATAGCACGGTGTCCGGACTCCCGTAGGAATCGATGGAGCGGGAAAGCCCAACAATTATTACGGTTATACTAAGACAGCCCGCCCCAAACTGCGCGGAAGGGATTTGACTTCGGGTGCGGTGGCATGCGTCGTCACAACCACCCAAGTTTCTGCGCGAAATCCCTGATCCTGAGAAGGGGGTAATATGGACCCAGGGTAATCTATCCCGCAGTAGACGTGAGGTCCCGATAAACTACAATTTGAAAGCATCACGGGTGGGCTATCTAACTAGCTCAGTAACTGGGGACCAGCGGGGCGACTTGCACGACCCGCGGACGACGGAACGCCTGGAGATGAGCGATTCGTGAGTAGATTGGATGAGTGGAGTAAAAGACGAAAAGGCCACTATATCATTACCCAAAAGCCTATTAATCACACGGGCTAGTACGAGTGGCTGTTTATCTGATCTCTGTCCCGGAGGCCCGTAAACCGCCTCCCATAGAACGAGTAAGCAGAGGGAGGTGTAGCCGCTAATGGAGCCCTCCCGAACCGCTGTGACGGGGCACAGGCAAAGAGCGACGGCGCTAGATGCAGTACGACGGTAGCTTCTGAATTTAT
TGTAGCGGGGCATTGCGAAGTTACTGTCTGGGGCGCAATGGTCTAAGGAATAGTTCCAATGGGGTCTCCCACCGGACTGAATTCCCAAATAATTCTGGCAATATCTTGAAAGCATGCCGCTAGGAGAAGCTTATCGTAGGCGCCCGGATGCAAGTCTACATCTGTTCTCTGATAAGCTAGCTCCAGGGCGGAAAATGGGAATTACGCTGAAGGTCCGATAAGCAGCTCTTGCCTGAACTTCTTAAGGCTCTGCTCAGCCCAATCCACTGCAAGGGCTCAATAAACTACGCAGACCTGGGAAATCCGAGAGCCATCCGGGGCGGATCATTCCTTTATCATCGACCATATCAACGGAAATCTACCTGACATACAAACTTAGATGAAAGTGGCACACGCGGCATAAAGCCAACCAGGCATTCGCCTGGATATACAAACCTGCCCACAAACGGCTACGTTGCGTGATAGCTTCCACCAGGGTGGTTTTGGAGCGGTAGCTCCTAGGAGGCACCTCAACTGGGGACGAGCCTTGGCAAGTAGTGAAACTGCGCTGAGCCCTGAATGAAGAAGGCATGGCAATACGCAATGGGCAACACTCCTATCCAAATAGGGAAAATCAATACTAGAGTAATTCACGTATGTCGATACAAAGAAAAAGACAGTGGAAGGTTTGATTATATAACGAGAGGAGCTGATTGGGGTGGGTATAGGTGACGTGATGTCAAAGATATGTTGTACATCATGTTTCCAACTGTTAATGGAAGGTAAATCCGAAGATATACCGCTACTACGCGGCTTGATTGGCTGAGCACCAGAGCACGACGTCCCAACTCCCATAGGAACCGAAGGAGCGAGAAAGCCCAACAGTTGTTATAGTTATATTAAGACGACGTTCCCCAAACTATGCGGAAGGGATTTGACTTCGGGTTAGGCAGCGTGCGTCGCCACAACCAGCCAAGTTTCTACGCAAAATCCCTGGTCCTTAGAAGGGAATCATATGAATTCAAGGTAATCTGTTCCGCAGGAGGCGTGAGATCCCGCTAAAATACGATTTAATGGCATCCCGGGTGGTCTATCTGATTAGCTCGGTAACTCAGGAGCGACGTGGCGACTCATAAGATCCGTGGACGATGGACCGCCTGGAGGCGGGCAATCCGAGAAAAGATTGGATGATTCGTGTATAAGGCGAGAAAGCCATTATACCATTATCCAAAAGCCTTTTAGTCGCACGGGCTAGTACGAGTGGATGTTTAGCTGATCGCTGGTGCTAGGAACCGTAAACCACCTCCCATGGAACGGTTTAGTAAGGAGAGGCATAACCGCGTATGGAGCCCTCCCGAGCAGCTGTCATGAGACACGAGCAGGGAGCGACAGCACTAAACGGGACCCGGCGATAGCTTTTAAATTAAT
TGTGGAAAGGCATCTCGAAGTGTGTATCTGAGGCGCAATGATATTGGGATAAGTCCCAATAAGGTCTCCTGCCGGCTTGAAAACCCAAGTAATCCCAGCAATATTTTGGGAGCAGGTCGTCCGGGGTGACTTATCACTGGCGCCCAAGTCCCATTCTCCATCGACGCTCCGATAGACTAGCTCAGGAGCATAGATTGGGAGTTGGGCTGAGGTTTCTATGGACGGCTCGTATTTGGACCTCCTTAATTCCAGCACGGAACAAGCCACTGCGAGGGCTCCATAAACTACACAGAGTTGGGAAATCCGGGAGCCATCCGTGGCGGCTAACTTGGTTGCTATCGACTATATCAAAGGAACTCCACCCGGCGTACAAACTTAGATGAGAGTAGCATATGCCTTATAAAGCTAATCAGGGAGGAACCTGGGTATATAAATCTGCGCGCCAACGACTATATTGTTTAATAGCGCCCACTAGGGTCGCTTTGAAGCGGTTGATGCAGGGGGACGGCTCAACTGAATACTTGCCTACGCGGGTAGTGCAACCGTACTGAGCCCTGAGTGGAGAAGGCATGACGAAGTGTAATGGGCGACACTCTTCTCCGAAGAGGGAAAATCGATACAACAGTAATTTACGAATGCCGATACAAAGAAAAATACAGTGGAAGGTTTGATTACATGACGGGAGGGGCTGATTGGGGTAGGTATAGGTGACGTGATGTCAGATGTATTTTGTACATCATGTTTCCAACTGTTAACGGAAGGTAAATCCAAATATATACCGCTACTGCGCGGCTTGGTTGGCTGAGCACCAGAGTACGACGTCCCGACGTCCATAGGAACCGAAGGATCGAGAAAGCTCAACAGTTGTTACAGTTATATTGAGACAACCTTCCCCAAATAGCGGGGAAGAGATTTGTGTTCGAGCGAGGCAGCATGTGTTGCCGCGAGTAGCCGAGTTTTTACGCGAAATCACCGGTCAAGACCGGGGGGTCAGATGAATTCAAGGTAGTCTATCCTGCAGGAGACGTGGGGTCCTGCTAGAATACACTATGAAGGCATCCCGGGTGTGCTATCCAACTAACTCAGCAACTCAGGAGGAGCGTGGCGACCTGTACGACCCGCGGGCGACGGAATGCCTGGAGATGAGCGGTTCGAGAAAAGTTTGGATGAGTCGTGTATAAGACGAAAAAGCCACTATACCATTACCCAAAAGTCTATTAATCACACGGGCTAGTACGAGTGGCTGTTTATCTAATCTCTGTCCCGGAGGCCCTTCAAATGCCTCCCATACAACGGGTTAGCAGAGAGAGGCGTAGCTGCTTATAGGGCCCTCCCGAACCGCTGTGATGGGGCACGGGCAAAGAGCGACGGTACTAGACGCAGCCCGACGGTAGATCTTGAATTTAT
TGTGGAAAGGGATCTCGAAGTGTGTATCTGAGGCGCAATGATATTGGGATTAGTCCCAATAAGGTCTCCTGCCGGCTTGAAAACCCAAGTAATCCCAGCAATATTTTAGGAGCAGGTCGTCCGGGGTGACTTATCGCTGGCGCCCAAGTCCCATTCTCCATCGACGCTCCGATAGACTAGCTCAGGAGCATAGATTGGGAGTTGGGCTGAGGTTTCTATGGACGGCTCGTGTCTGGACCTCCTTAATTCCAGCACAGAACAATCCACTGCGAGGGCTCCATAAACTACGCAGAGTTGGGAAATCCGGGAGCCATCCGTGGCGGCTAACTTGGTTGCTATCGACTATATCAAAGGAACTCCACCCGGCGTACAAACTTAGATGAGAGTAGCATATGCCTTATAAAGCTAATCAGGGAGGAACCTGGGTATATAAATCTGCGCGCCAACGACTATATTGTGTAATAGCGCCCACTAGGGTCGCTTTGAAACGGTTGATGCAGGGGGACGGCTCAACTGAAGACTTGCCTACGCGGGTAGTGCAACCGTACTGAGCCCTGAGTGGAGAAGGCATGACGAAGTGTAATGGGCGACACTCTTCTCCGAAGAGGGAAAATCGATACAAGAGTACTTTACGTATGCCGATACAAAGAAAAATACAGTGGAAGGTTTGATTACATGACGAGAGGGGCTGATTGGGGTGGGTATAGGTGACGTGATGTCAGATGTATTTTGTACATCATGTTTCCAACTGTTAATGGAAGGTAAATCCAAATATATACCGCTACTGCGCGGCTTGATTGGCTGAGCACCAGAGTACGACGTCCCGACGTCCATAGGAACCGAAGGATCGAGAAAACCCAACAGTTGTTACAGTTATATTAAGACAACCTTCCCCAAATAGCGGGGAAGAGATTTGTGTTCGAGCGAGGCAGCATGTGTTGCCGCGAGTAGCCGAGTTTTTACGCGAAATCACCGGTCAAGACCGGGGGGTCAGATGAATTCAAGGTAGTCTATCCTGCAGGAGACGTGGGGTCCCGCTAGAATACACTATGAAGGCATCCCGGGTGTGCTATCCAACTAACTCAGCAACTCAGGAGCAGCGTGGCGACTTGTACGACCCGCGGGCGACGGAATGCCTGGAGATGAGCGATTCGAGAAAAGTTTGGATGAGTCGTGTATAAGACGAAAAAGCCACTATACCATTACCCAAAAGTCTATTAATCACACCGGCTAGTACGAGTGGCTGTTTATCTGATCTCTGTCCCGGAGGCCCTTCAAATGCCTGCCATAGAACGAGTAAGCAGAGAGACGTGTGGCCGTTTATGAGGGCCTCCCGAACCGTCGAGATAGGGCATGGGCAAAAAGCTACGGCACTAGACGCAGCAGGACGGTAGCTTCTGAATTTAT
TGTAGCGGGGCATTGCGAAGTTACTGTCTGGGGCGCAATGGTCTAAGGAAAAGTTCCAATGGGGTCTCCCACCGGACTGAATTCCCAAATAATTCTGGCAATATCTTGAAAGCATGCCGCTAGGAGAAGCTTATCGTAGGCGCCCGGATGCAAGTCTACATCTGTTCTCTGATAAGCTAGCTCCAGGGCGGAAAATGGGAATTACGCTGAAGGTCCGATAAGCAGCTCTTGCCTGAACTTCTTAAGGCTCTGCTCAGCCCAATCCACTGCAGGGCCTCCGTAAACTACGCAGACCTGAGAAATCCGGGAGCCATCCGGGGCGAATCATCTGTTTATCATCAACTATATCAACGGAAATCTACACGGCATACAAACTTAGCTAAGAGTGGCGCACGCGGCATAAAGCCAATCAGGGATTCGCCTCGGTATTTAAACCTGCCCATCAACGACTACGTTCCGTGAAAGCGTCCACCGGGGTCGTTTTGAAGCGATAACTCCTGGCGGACACCTCAACCGAGGACGAATCCTCGCGAGTTGTAAAACTGTGCTGTGCCCCGAATGATCAAGACACCACAGTATGCAATAATCAATACTTTGATTCGGAGACGCAAAATCAATACTAGAGAAATCTGCGTATACCGATACAAAAAATAATCCCGTAGAAGGTCTGATTACATGGCGAGAGAGGGTGATTAGGTCGGGTATAGGATACGTGACGTCAAATGTATTTTCTACATCGTGTTTCCAACTGTTAATGGAAGGTAAATCCAAATATATACCGCTACTGCGCGGCTTGATTGGCTGAGCACCAGAGTACGACGTCCCGACGTCCATAGGAACCGAAGGATCGAGAAAACCCAACGGTTGTTACAGTTATATTGAGACAACCTTCCCCAAATAGCGGGGAAGAGATTTGTGTTCGAGCGAGGCAGCATGTGTTGCCGCGAGTAGCCGAGTTTTTACGCGAAATCACCGGTCAAGACCGGGGGGTCAGACGAATTCAAGGTAGTCTATCCTGCAGGAGACGTGGGGTCCCGCTAGAATACACTATGAAGGCATCCCGGGTGTGCTATCCAACTAACTCAGCAACTCAGGAGCAGCGTGGCGACCTGTACGACCCGCGGGCGACGGAATGCCTGGAGATGAGCGATTCGAGAAAAGTTTGGATGAGTCGTGTATAAGACGAAAAAGCCACTATACCATTACCCAAAAGTCTATTAATCACACGGGCTAGTACGAGTGGCTGTTTATCTGATCTCTGTCCCGGAGGCCCTTCAAATGCCTCCCATACAACGGGTTAGCAGAGAGAGGCGTAGCTGCTTATAGGGCCCTCCCGAACCGCTGTGATGGGGCACGGGCAAAGAGCGACGGTACTAGACGCAGCACGACGGTAGATCTTGAATTTAT
TGTGGAAAGGGATCTCGAAGGGTGTATCTGAGGCGCAATGATATTGGGATAAGTCCCAATAAGGTCTCCTGCCGGCTTGAAAACCCAAGTAATCCCAGCAATATTTTAGGAGCAGGTCGTCCGGGGTGACTTATCGCTGGCGCCCAAGTCCCATTTCCCATCGACGCTCCGATAGACTAGCTCAGGAGCATAGATTGGGAGTTGGGCTGAGGTTTCTATGGACGGCTCGTGTCTGGACCTCCTTAATTCCAGCACAGAACAATCCACTGCGAGGGCTCCATAAACTACGCAGAGTTGGGAAATCCGGGAGCCATCCGTGGCGGCTAACTTGGTTGCTATCGACTATATCAAAGGAACTCCACCCGGCGTACAAACTTACATGAGAGTAGCATATGCCTTATAAAGCTAATCAGGGAGGAACCTGGGTATATAAATCTGCGCGCCAACGACTATATCGTGTAATAGCGCCCACTAGGGTCGCTTTGAAGCGGTTGATGCAGGGGGACGGCTCAACTGAAGACTTGCCTACGCGGGTAGTGCACCCGTACTGAGCCCTGAGTGGAGAAGGCATGACGAAGTGTAATGGGCGACCCTCTTCTCCGAAGAGGGAAAATCGATACAACAGTAATTTACGTATGCCGATACAAAGAAAAATACAGTGGAAGGTTTGATTACATGACGAGAGGGGCTGATTGGGGTAGGTATAGGTGACGTGATGTCAGATGTATTTTGTACATCATGTTTCCAACTGTTAATGGAAGGTAAATCCAAATATATACCGCTACTGCGCGGCTTGATTGGCTGAGCACCAGAGTACGACGTCCCGACGTCCATAGGAACCGAAGGATCGAGAAAACCCAACAGTTGTTACAGTTATATTAAGACAACCTTCCCCAAATAGCGGGGAAGAGATTTGTGTTCGAGCGAGGCAGCATGTGTTGCCGCGAGTAGCCGAGTTTTTACGCGAAATCACCGGTCAAGACCGGGGGGTCAGATGAATTCAAGGTAGTCTATCCTGCAGGAGACGTGGGGTCCCGCTAGAATACACTATGAAGGCATCCCGGGTGTGCTATCCAACTAACTCAGCAACTCAGGAGCAGCGTGGCGACTTGTACGACCCGCGGGCGACGGAATGCCTGGAGATGAGCGATTCGAGAAAAGTTTGGATGAGTCGTGTATAAGACGAAAAAGCCACTATACCATTACCCAAAAGTCTATTAATCACACGGGCTAGTACGAGTGGCTGTTTATCTGATCTCTGTCCCGGAGGCCCTTCAAATGCCTGCCATAGAACGAGTAAGCAGAGAGACGTGTGGCCGTTTATGAGGGCCTCCCGAACCGTCGAGATAGGGCATGGGCAAAAAGCTACGGCACTAGACGCAGCAGGACGGTAGCTTCTGAATTTAT
TGTGGAAGGGCATCTCGAAGTGTGTATCTGAGGCGCAATGATATTGGGATAAGTCCCAATAAGGTCTCCTGCCGGCTTGAAAACCCAAGTAATCCCAGCAATATTTTAGGAACAGGTCGTCCGGGGTGACTTATCACTGGCGCCCAAGTCCCATTCTCCATCGACGCTCCGATAGACTAGCTCAGGAGCATAGATTGGGAGTTGGGCTGAGGTTTCTATGGACGGCTCGTGTTTGGACCTCCTTAATTCCAGCACGGAACAATCCACTGCGAGGGCTCCATAAACTACGCAGAGTTGGGAAATCCGGGAGCCATCCGTGGCGGCTAACTTGGTTGCTATCGACTATATCAAAGGAACTCCACCCGGCGTACAAACTTAGATGAGAGTAGCATATGCCTTATAAAGCTAATCAGGGAGGAACCTGGGTATATAAATCTGCGCGCCAACGACTATATTGTTTAATAGCGCCCACTAGGGTCGCTTTGAAGCGGTTGATGCAGGGGGACGGCTCAACTGAAGACTTGCCTACGCGGGTAGTGCAACCGTACTGAGCCCTGAGTGGAGAAGGCATGACGAAGTGTAATGGGCGACACTCTTCTCCGAAGAGGGAAAATCGATACAACAGTAATTTACGAATGCCGATACAAAGAAAAATACAGTGGAAGGTTTGATTACATGACGGGAGGGGCTGATTGGGGTAGGTATAGGTGACGTGATGTCAGATGTATTTTGTACATCATGTTTCCAACTGTTAATGGAAGGTAAATCCAAATATATACCGCTACTGCGCGGCTTGATTGGCTGAGCACCAGAGTACGACGTCCCGACGTCCATAGGAACCGAAGGATCGAGAAAACCCAACAGTTGTTACAGTTATATTGAGATAACCTTGCCCAAATAGCGGGGAAGAGATTTGTGTTCGAGCGAGGCAGCATATGTTGCCGCGAGTAGCCGAGTTTTTACGCGAAATCACCGGTCAAGACCGGGGGGTCAGATGAATTCAAGGTAGTCTATCCTGCAGGAAACGTGGGGTCCCGCTAGAATACACTATGAAGGCATCCCGGGTGTGCTATCCAACTAACTCAGCGACTCAGGAGCAGCGTGGCGACCTGTACGACCCGCGGGCGACGGAATGCCTGGAGATGAGCGATTCGAGAAAAGTTTGGATGAGTCGTGTATAAGACGAAAAAGCCACTATACCATTACCCAAAAGTCTATTAATCACACGGGCTAGTACGAGTGGCTGTTTATCTGATCTCTGTCCCGGAGGCCCTTCAAATGCCTCCCATACAACGGGGTAGCAGAGAGAGGCGTAGCTGCTTATAGGGCCCTCCCGAACCGCTGTGATGGGGCACGGGCAAAGAGCGACGGTACTAGACGCAGCACGACGGTAGATCTTGAATTTAT
TGTGGAAAGGCATCTCGAAGTGTGTATCTGAGGCGCAATGATATTGGGATAAGTCCCAATAAGGTCTCCTGCCGGCTTGAAAACCCAAGTAATCCCAGCAATATTTTAGGAGCAGGTCGTCCGGGGTGACTTATCACTGGCGCCCAAGTCCCATTCTCCATCGACGCTCCGATAGACTAGCTCAGGAGCATAGATTGGGAGTTGGGCTGAGGTTTCTATGGACGGCTCGTGTTTGGACCTCCTTAATTCCAGCACGGAACAATCCACTGCGAGGGCTCCATAAACTACGCAGAGTTGGGAAATCCGGGAGCCATCCGTGGCGGCTAACTTGGTTGCTATCGACTATATCAAAGGAACTCCACCCGGCGTACAAACTTAGATGAGAGTAGCATATGCCTTATAAAGCTAATCAGGGAGGAACCTGGGTATATAAATCTGCGCGCCAACGACTATATTGTTTAATAGCGCCCACTAGGGTCGCTTTGAAGCGGTTGATGCAGGGGGACGGCTCAACTGAAGACTTGCCTACGCGGGTAGTGCAACCGTACTGAGCCCTGAGTGGAGAAGGCATGACGAAGTGTAATGGGCGACACTCTTCTCCGAAGAGGGAAAATCGATACAACAGTAATTTACGAATGCCGATACAAAGAAAAATACAGTGGAAGGTTTGATTGCATGACGGGAGGGGCTGATTGGGGTAGGTATAGGTGACGTGATGTCAGATGTATTTTGTACATCATGTTTCCAACTGTTAATGGAAGGTAAATCCAAATATATACCGCTACTGCGCGGCTTGATTGGCTGAGCACCAGAGTACGACGTCCCGACGTCCATAGGAACCGAAGGATCGAGAAAACCCAACAGTTGTTACAGTTATATTAAGACAACCTTCCCCAAATAGCGGGGAAGAGATTTGTGTTCGAGCGAGGCAGCATGTGTTGCCGCGAGTAGCCGAGTTTTTACGCGAAATCACCGGTCAAGACCGGGGGGTCAGATGAATTCAAGGTAGTCTATCCTGCAGGAGACGTGGGGTCCCGCTAGAATACACTATGAAGGCATCCCGGGTGTGCTATCCAACTAACTCAGCAACTCAGGAGCAGCGTGGCGACTTGTACGACCCGCGGGCGACGGAATGCCTGGAGATGAGCGATTCGAGAAAAGTTTGGATGAGTCGTGTATAAGACGAAAAAGCCACTATACCATTACCCAAAAGTCTATTAATCGCATGGGCCAGTATTGGCGGCTGTTTTTCGGATCGCTGGTGCTAGGAACCGTAAACCGCCTCCCATAGAACGAGTAAGCAGAGGGAGGTGTAGCCGCTAATGGAGCCCTCCCGAACCGCTGTGGTGGGGCACGGGCAAAGAGCGACGGCGCTAGGTGCAGTACGACGGTAGCTTCTGAATTTAC
TGTGGAAGGGCATCTCGAAGTGTGTATCTGAGGCGCAATGATATTGGGATAAGTCCCAATAAGGTCTCCTGCCGGCTTGAAAACCCAAGTAATCCCAGCAATATTTTAGGAGCAGGTCGTCCGGGGTGACTTATCGCTGGCGCCCAAGTCCCATTCTCCATCGACGCTCCGATAGACTAGCTCAGGAGCATAGATTGGGAGTTGGGCTGAGGTTTCTATGGACGGCTCGTGTCTGGACCTCCTTAATTCCAGCACAGAACAATCCACTGCGAGGGCTCCATAAACTACGCAGAGTTGGGAAATCCGGGAGCCATCCGTGGCGGCTAACTTGGTTGCTATCGACTATATCAAAGGAACTCCACCCGGCGTACAAACTTAGATGAGAGTAGCATATGCCTTATAAAGCTAATCAGGGAGGAACCTGGGTATATAAATCTGCGCGCCAACGACTATATTGTGTAATAGCGCCCACTAGGGTCGCTTTGAAACGGTTGATGCAGGGGGACGGCTCAACTGAAGACTTGCCTACGCGGGTAGTGCAACCATACTGAGCCCTGAGTGGAGAAGGCATGACGAAGTGTAATGGGCGACACTCTTCTCCGAAGAGGGAAAATCGATACAAGAGTACTTTACGTATGCCGATACAAAGAAAAATACAGTGGAAGGTTTGATTACATGACGAGAGGGGCTGATTGGGGTGGGTATCGGTGACGTGATGTCAGATGTATTTTGTACATCATGTTTCAAGTTGTCAATAGGGAGTGGATCCGAAGATATACCGCTACTGCGCGGTGTGATTGGCTGAGCACCATAGCACGATGTCCGGACTCCCGTAGGAATCGATGGAGCGGGAAAGCCCAACAATTATTACGGTTATACTAAGACAGCCCGCCCCAAACTGCGCGGAAGGGATTTGACTTCGGGTGCGGTGGCATGCGTCGTCACAACCACCCAAGTTTCTGCGCGAAATCCCTGATCCTGAGAAGGGGGTAATATGGACCCAGGGTAATCTATCCCGCAGTAGACGTGAGGTCCCGATAAACTACAATTTGAAAGCATCACGGGTGGGCTATCTAACTAGCTCAGTAACTGGGGACCAGCGGGGCGACTTGTACGACCCGCGGACGACGGAACGCCTGGAGATGAGCGATTCGTGAGTAGATTGGATGAGTGGAGTAAAAGACGAAAAGGCCACTATATCATTACCCAAAAGCCTATTAATCGCATGGGCCAGTATTGGCGGCTGTTTTTCGGATCGCTGGTGCTAGGAACCGTAAACCGCCTCCCATAGAACGAGTAAGCAGAGGGAGGTGTAGCCGCTAATGGAGCCCTCCCGAACCGCTGTGACGGGGCACAGGCAAAGAGCGACGGCGCTAGATGCAGTACGACGGTAGCTTCTGAATTTAT
TGTGGAAGGGCATCTCGAAGTGTGTATCTGAGGCGCAATGATATTGGGATAAGTCCCAATAAGGTCTCCTGCCGGCTTGAAAACCCAAGTAATCCCAGCAATATTTTAGGAGCAGGTCGTCCGGGGTGACTTATCGCTGGCGCCCAAGTCCCATTCTCCATCGACGCTCCGATAGACTAGCTCAGGAGCATAGATTGGGAGTTGGGCTGAGGTTTCTATGGACGGCTCGTGTCTGGACCTCCTTAATTCCAGCACAGAACAATCCACTGCGAGGGCTCCATAAACTACGCAGAGTTGGGAAATCCGGGAGCCATCCGTGGCGGCTAACTTGGTTGCTATCGACTATATCAAAGGAACTCCACCCGGCGTACAAACTTAGATGAGAGTAGCATATGCCTTATAAAGCTAATCAGGGAGGAACCTGGGTATATAAATCTGCGCGCCAACGACTATATTGTGTAATAGCGCCCACTAGGGTCGCTTTGAAGCGGTTGATGCAGGGGGACGGCTCAACTGAAGACTTGCCTACGCGGGTAGTGCAACCATACTGAGCCCTGAGTGGAGAAGGCATGACGAAGTGTAATGGGCGACACTCTTCTCCGAAGAGGGAAAATCGATACAAGAGTACTTTACGTATGCCGATACAAAGAAAAATACAGTGGAAGGTTTGATTACATGACGAGAGGGGCTGATTGGGGTGGGTATCGGTGACGTGATGTCAGATGTATTTTGTACATCATGTTTTAAGTTGTCAATAGGGAGTGGATCCGAAGATATACCGCTACTGCGCGGTGTGATTGGCTGAGCACCATAGCACGATGTCCGGACTCCCGTAGGAATCGATGGAGCGGGAAAGCCCAACAATTATTACGGTTATACTAAGACAGCCCGCCCCAAACTGCGCGGAAGGGATTTGACTTCGGGTGCGGTGGCATGCGTCGTCACAACCACCCAAGATTCTGCGCGAAATCCCTGATCCTGAGAAGGGGGTAATATGGACCCAGGGTAATCTATCCCGCAGTAGACGTGAGGTCCCGATAAACTACAATTTGAAAGCATCACGGGTGGGCTATCTAACTTGCTCAGTAACTGGGGACCAGCGGGGCGACTTGTACGACCCGCGGACGACGGAATGCCTGGAGATGAGCGATTCGAGAAAAGTTTGGATGAGTCGTGTATAAGACGAAAAAGCCACTATACCATTACCCAAAAGTCTATTAATCACACGGGCTAGTACGAGTGGCTGTTTATCTGATCTCTGTCCCGGAGGCCCTTCAAATGCCTCCCATACAACGGGGTAGCAGAGAGAGGCGTAGCTGCTTATAGGGCCCTCCCGAACCGCTGTGATGGGGCACGGGCAAAGAGCGACGGTACTAGACGCAGCACGACGGTAGATCTTGAATTTAT
TGTGGAAGGGCATCTCGAAGGGTGTATCTGAGGCGCAATGATATTGGGATAAGTCCCAATAAGGTCTCCTGCCGGCTTGAAAACCCAAGTAATCCCAGCAATATTTTAGGAGCAGGTCGTCCGGGGTGACTTATCGCTGGCGCCCAAGTCCCATTCTCCATCGACGCTCCGATAGACTAGCTCAGGAGCATAGATTGGGAGTTGGGCTGAGGTTTCTATGGACGGCTCGTGTCTGGACCTCCTTAATTCCAGCACAGAACAATCCACTGCGAGGGCTCCATAAACTACGCAGAGTTGGGAAATCCGGGAGCCATCCGTGGCGGCTAACTTGGTTGCTATCGACTATATCAAAGGAACTCCACCCGGCGTACAAACTTAGATGAGAGTAGCATATGCCTTATAAAGCTAATCAGGGAGGAACCTGGGTATATAAATCTGCGCGCCAACGACTATATTGTGTAATAGCGCCCACTAGGGTCGCTTTGAAACGGTTGATGCAGGGGGACGGCTCAACTGAAGACTTGCCTACGCGGGTAGTGCAACCGTACTGAGCCCTGAGTGGAGAAGGCATGACGAAGTGTAATGGGCGACACTCTTCTCCGAAGAGGGAAAATCGATACAACAGTAATTTACGTATGCCGATACAAAGAAAAATACAGTGGAAGGTTTGATTACATGACGAGAGGGGCTGATTGGGGTAGGTATAGGTGACGTGATGTCAGATGTATTTTGTACATCATGTTTCCAACTGTTAATGGAAGGTAAATCCAAATATATACCGCTACTGCGCGGCTTGATTGGCTGAGCACCAGAGTACGACGTCCCGACGTCCATAGGAACCGAAGGATCGAGAAAACCCAACAGTTGTTACAGTTATATTAAGACAACCTTCCCCAAATAGCGGGGAAGAGATTTGTGTTCGAGCGAGGCAGCATGTGTTGCCGCGAGTAGCCGAGTTTTTACGCGAAATCACCGGTCAAGACCGGGGGGTCAGATGAATTCAAGGTAGTCTATCCTGCAGGAGACGTGGGGTCCCGCTAGAATACACTATGAAGGCATCCCGGGTGTGCTATCCAACTAACTCAGCAACTCAGGAGCAGCGTGGCGACTTGTACGACCCGCGGGCGACGGAATGCCTGGAGATGAGCGATTCGAGAAAAGTTTGGATGAGTCGTGTATAAGACGAAAAAGCCACTATACCATTACCCAAAAGTCTATTAATCACACGGGCTAGTACGAGTGGCTGTTTATCTGATCTCTGTCCCGGAGGCCCTTCAAATGCCTGCCATAGAACGAGTAAGCAGAGAGAGGTGTGGCCGTTTATGAGGGCCTCCCGAACCGTCGAGATAGGGCACGGGCAAAAAGCTACGGCACTAGACGCAGCAGGACGGTAGCTTCTGAATTTAT
TGTGGCAGGGCCGTTCAAAGTGTGTATCGGGGTCCCAATGATCTTGGGAATAGTTCCATTGGGGTCTCTCAACGACTTGAAATTCAGAACGATTCCAGAAGTACTGAAGAGGTGTGCCTTCAGGGGAAGTTGGTTGCAAACGCCCAAAGCCAAGCCTCCATCGGCGCTCCGATAAATTGACTCAGGGACAGAGATTCGGAATTGCGCGGAGGGTTCTGCGGGCGGCACTTGCCTGGACCGCCTAAGTTCCAGCACAGAACAATCGACTGCAAGGGCTCCATAAACTACGCAGACCTGGGAAATCCGAGAGCCATCCGGGGCGGATCATTCCTTTATCATCGACCATATCAACGGAAATCTACCTGACATACAAACTTAGATGAAAGTGGCACACGCGGCATAAAGCCAACCAGGCATTCGCCTGGATATACAAACCTGCCCACAAACGGCTACGTTGCGTGATAGCTTCCACCAGGGTGGTTTTGGAGCGGTAGCTCCTAGGAGGCACCTCAACTGGGGACGAGCCTTGGCAAGTAGTGAAACTGCGCTGAGCCCTGAATGAAGAAGGCATGGCAATACGCAATGGGCAACACTCTTATCCAAATAGGGAAAATCAATACTAGAGTAATTCACGTATGTCGATACAAAGAAAAAGACAGTGGAAGGTTTGATTATATAACGAGAGGAGCTGATTGGGGTGGGTATAGGTGACGTGATGTAAAAGATATGTTGTACATCATGTTTCCAACTGTTAATGGAAGGTAAATCCGAAGATATACCGCTACTACGCGGCTTGATTGGCTGAGCACCAGAGCACGACGTCCCAACTCCCATAGGAACCGAAGGAGCGAGAAAGCCCAACAGTTGTTATAGTTATATTAAGACGACGTTCCCCAAACTATGCGGAAGGGATTTGACTTGGGGTTAGGCAGCGTGCGTCGCCACAACCAGCCAAGTTTCTACGCAAGATCCCTGGTCCTTAGAAGGGAGTCATATGAATTCAAGGTAATCTGTTCCGCAGGAGGCGTGAGGTCCCGCTAAAATACGATTTAATGGCATCCCGGGTGGTCTATCTGATTAGCTCGGTAACTCAGGAGGGACGTGGCGACTCATAAGATCCGTGGACGATGGACCGCCTGGAGGCGGGCAATCCGAGAAAAGATTGGATGATTCGTGTATAAGGCGAGAAAGCCACTATACCATTACCCAAAAGCCTTTTAGTCGCACGGGCTAGTACGAGTGGATGTTTAGCTGATCGCTGGTGCTAGGAACCGTAAACCACCTCCCATGGAACGGTTTAGTAAGGAGAGGCATAACCGCGTATGGAGCCCTCCCGAGCAGCTGTCATGAGACACGAGCAGGGAGCGACAGCACTAAACGGGACCCGGCGATAGCTTTTAAATTAAT
TGCGGAAAACCATCTCGAAGGGTGTATCTGAGGCGCAATGATATTGGGATAAGTCCCAATAAGGTCTCCTGCCGGCTTGAAAACCCAAGTAATCCCAGCAATATTTTAGGAGCAGGTCGTCCGGGGTGACTTATCGCTGGCGCCCAAGTCCCATTCTCCATCGACGCTCCGATAGACTAGCTCAGGAGCATAGATTGGGAGTTGGGCTGAGGTTTCTATGGACGGCTCGTGTCTGGACCTCCTTAATTCCAGCACAGAACAATCCACTGCGAGGGCTCCATAAACTACGCAGAGTTGGGAAATCCGGGAGCCATCCGTGGCGGCTAACTTGGTTGCTATCGACTATATCAAAGGAACTCCACCCGGCGTACAAACTTAGATGAGAGTAGCATATGCCTTATAAAGCTAATCAGGGAGGAACCTGGGTATATAAATCTGCGCGCCAACGACTATATTGTGTAATAGCGCCCACTAGGGTCGCTTTGAAGCGGTTGATGCAGGGGGACGGCTCAACTGAAGACTTGCCTACGCGGGTAGTGCAACCGTACTGAGCCCTGAGTGGAGAAGGCATGACGAAGTGTAATGGGCGACACTCTTCTCCGAAGAGGGAAAATCGATACAACAGTAATTTACGTATGCCGATACAAAGAAAAATACAGTGGAAGGTTTGATTACATGACGAGAGGGGCTGATTGGGGTAGGTATAGGTGACGTGATGTCAGATGTATTTTGTACATCATGTTTCCAACTGTTAATGGAAGGTAAATCCAAATATATACCGCTACTGCGCGGCTTGATTGGCTGAGCACCAGAGTACGACGTCCCGACGTCCATAGGAACCGAAGGATCGAGAAAACCCAACAGTTGTTACAGTTATATTAAGACAACCTTCCCCAAATAGCGGGGAAGAGATTTGTGTTCGAGCGAGGCAGCATGTGTTGCCGCGAGTAGCCGAGTTTTTACGCGAAATCACCGGTCAAGACCGGGGGGTCAGATGAATTCAAGGTAGTCTATCCTGCAGGAGACGTGGGGTCCCGCTAGAATACACTATGAAGGCATCCCGGGTGTGCTATCCAACTAACTCAGCAACTCAGGAGCAGCGTGGCGACTTGTACGACCCGCGGGCGACGGAATGCCTGGAGATGAGCGATTCGAGAAAAGTTTGGATGAGTCGTGTATAAGACGAAAAAGCCACTATACCATTACCCAAAAGTCTATTAATCACACGGGCTAGTACGAGTGGCTGTTTATCTGATCTCTGTCCCGGAGGCCCTTCAAATGCCTGCCATAGAACGAGTAAGCAGAGAGAGGTGTGGCCGTTTATGAGGGCCTCCCGAACCGTCGAGATAGGGCACGGGCAAAAAGCTACGGCACTAGACGCAGCAGGACGGTAGCTTCTGAATTTAT
TGTAGCGGGGCATTGCGAAGTTACTGTCTGGGGCGCAATGGTCTAAGGAATAGTTCCAATGGGGTCTCCCACCGGACTGAATTCCCAAATAATTCTGGCAATATCTTGAAAGCATGCCGCTAGGAGAAGCTTATCGTAGGCGCCCGGATGCAAGTCTACATCTGTTCTCTGATAAGCTAGCTCCAGGGCGGAAAATGGGAATTACGCTGAAGGTCCGATAAGCAGCTCTTGCCTGAACTTCTTAAGGCTCTGCTCAGCCCAATCCACTGCAGGGCCTCCGTAAACTACGCAGACCTGAGAAATCCGGGAGCCATCCGGGGCGAATCATCTGTTTATCATCAACTATATCAACGGAAATCTACACGGCATACAAACTTAGCTAAGAGTGGCGCACGCGGCATAAAGCCAATCAGGGATTCGCCTCGGTATTTAAACCTGCCCATCAACGACTACGTTCCGTGAAAGCGTCCACCGGGGTCGTTTTGAAGCGATAACTCCTGGCGGACACCTCAACCGAGGACGAATCCTCGCGAGTTGTAAAACTGTGCTGTGCCCCGAATGATCAAGGCACCACAGTATGCAATAATCAATACTTTGATTCGGAGACGCAAAATCAATACTAGAGAAATCTGCGTATACCGATACAAAAAATAATCCCGTAGAAGGTCTGATTACATGGCGAGAGAGGGTGATTAGGTCGGGTATAGGATACGTGACGTCAAATGTATTTTCTACATCGTGTTTCCAACTGTTAATGGAAGGTAAATCCAAATATATACCGCTACTGCGCGGCTTGATTGGCTGAGCACCAGAGTACGACGTCCCGACGTCCATAGGAACCGAAGGATCGAGAAAACCCAACAGTTGTTACAGTTATATTGAGACAACCTTCCCCAAATAGCGGGGAAGAGATTTGTGTTCGAGCGAGGCAGCATGTGTTGCCGCGAGTAGCCGAGTTTTTACGCGAAATCACCGGTCAAGACCGGGGGGTCAGATGAATTCAAGGTAGTCTATCCTGCAGGAGACGTGGGGTCCCGCTAGAATACACTATGAAGGCATCCCGGGTGTGCTATCCAACTAACTCAGCAACTCAGGAGCAGCGTGGCGACCTGTACGACCCGCGGGCGACGGAATGCCTGGAGATGAGCGATTCGAGAAAAGTTTGGATGAGTCGTGTATAAGACGAAAAAGCCACTATACCATTACCCAAAAGTCTATTAATCACACGGGCTAGTACGAGTGGCTGTTTATCTGATCTCTGTCCCGGAGGCCCTTCAAATGCCTCCCATACAACGGGTTAGCAGAGAGAGGCGTAGCTGCTTATAGGGCCCTCCCGAACCGCTGTGATGGGGCACGGGCAAAGAGCGACGGTACTAGACGCAGCACGACGGTAGATCTTGAATTTAT
TGTGGAAAGGCATCTCGAAGTGTGTATCTGAGGCGCAATGATATTGGGATAAGTCCCAATAAGGTCTCCTGCCGGCTTGAAAACCCAAGTAATCCCAGCAATATTTTAGGAGCAGGTCGTCCGGGGTGACTTATCGCTGGCGCCCAAGTCCCATTCTCCATCGACGCTCCGATAGACTAGCTCAGGAGCATAGATTGGGAGTTGGGCTGAGGTTTCTATGGACGGCTCGTGTCTGGACCTCCTTAATTCCAGCACAGAACAATCCACTGCGAGGGCTCCATAAACTACGCAGAGTTGGGAAATCCGGGAGCCATCCGTGGCGGCTAACTTGGTTGCTATCGACTATATCAAAGGAACTCCACCCGGCGTACAAACTTAGATGAGAGTAGCATATGCCTTATAAAGCTAATCAGGGAGGAACCTGGGTATATAAATCTGCGCGCCAACGACTATATTGTGTAATAGCGCCCACTAGGGTCGCTTTGAAACGGTTGATGCAGGGGGACGGCTCAACTGAAGACTTGCCTACGCGGGTAGTGCAACCGTACTGAGCCCTGAGTGGAGAAGGCATGACGAAGTGTAATGGGCGACACTCTTCTCCGAAGAGGGAAAATCGATACAAGAGTACTTTACGTATGCCGATACAAAGAAAAATACAGTGGAAGGTTTGATTACATGACGAGAGGGGCTGATTGGGGTGGGTATAGGTGACGTGATGTCAGATGTATTTTGTACATCATGTTTCCAACTGTTAATGGAAGGTAAATCCAAATATATACCGCTACTGCGCGGCTTGATTGGCTGAGCACCAGAGTACGACGTCCCGACGTCCATAGGAACCGAAGGATCGAGAAAACCCAACAGTTGTTACAGTTATATTAAGACAACCTTCCCCAAATAGCGGGGAAGAGATTTGTGTTCGAGCGAGGCAGCATGTGTTGCCGCGAGTAGCCGAGTTTTTACGCGAAATCACCGGTCAAGACCGGGGGGTCAGATGAATTCAAGGTAGTCTATCCTGCAGGAGACGTGGGGTCCCGCTAGAATACACTATGAAGGCATCCCGGGTGTGCTATCCAACTAACTCAGCAACTCAGGAGCAGCGTGGCGACTTGTACGACCCGCGGGCGACGGAATGCCTGGAGATGAGCGATTCGAGAAAAGTTTGGATGAGTCGTGTATAAGACGAAAAAGCCACTATACCATTACCCAAAAGTCTATTAATCACACCGGCTAGTACGAGTGGCTGTTTATCTGATCTCTGTCCCGGAGGCCCTTCAAATGCCTGCCATAGAACGAGTAAGCAGAGAGACGTGTGGCCGTTTATGAGGGCCTCCCGAACCGTCGAGATAGGGCATGGGCAAAAAGCTACGGCACTAGACGCAGCAGGACGGTAGCTTCTGAATTTAT
TGTGGCGAGGGATTGCGAAGTTAGCATTTGGGGCGCAATGGTCTTAGGAATAGTTCCAATGGGGTCCCCCACCGGATTGAATTCCCAAATAATTCTGGCAACATTTTGAAAGCATGCCGTTAGGAGAAGCTTATCGTAGGCACCCGGATGCAAGTCTACATCTGTTCTCTGATAAGCTAGCTCCAGGGGAGAGATTGAAAATCACGGTGAGCGATTTATGGGCACCTCTTGCCATGGTCTTCTACGTTCCAGCACAGAACAATCGAGAGCAAGGGCTCCGTAAACTACGCAGACCTGAGAAATCCAGGGCCCATCCGGGGCGGCTCATTTGTTTATTATAGACTATATCAACGAAAATCTACCCGGCATATAAACTTAGATGAGAGTGACGCACACGGCATAGAGACAATCAGGGATTCGCCTGGATATATAAGCCTGCCTATAAACGACTACGGTGCGTGAAAACGTCCACCAAGGTCGTTTTGAAGCGATAGCTCATGCGGGACACCTCAACCGAGGGCGAGCCTTCGCGGGTAGTGAAACTGTGCTGAGCCTTGAATGAAGAAGGCATGAAAATATGCGATAATTAACACTTTTATCCGGGGAGGCAAAGTTATTACTAGAGAAATTTACGTATGCCGAAATAGAGAATAATACCGTAGAAGGTCTGATTACATGACGAGAGAGTCTGATTAGGGCGGGTATAGAATACGTGACATCGAATGTAATTTGTACATTATGCTACCAATTGTCAATAGAGGGTGAACCTGAGGACATACAGTTACTGCGCGGCTGGATCGGCTGAACGCCATAGCACGACGTCCCGACTCCCGTAGTAACCAATGGTGCAGGTTAGCTCGACAAGTGCTACAGCTGTATTAAAACAACCTTCCCCAAATAGCGGGGAAGAGATTTGTGTTCGAGCGAGGCAGCATGTGTTGCCGCGAGTAGCCGAGTTTTTACGCGAAATCACCGGTCAAGACCGGGGGGTCAGATGAATTCAAGGTAGTCTATCCTGCAGGAGACGTGGGGTCCCGCTAGAATACACTATGAAGGCATCCCGGGTGTGCTATCCAACTAACTCAGCAACTCAGGAGCAGCGTGGCGACTTGTACGACTCGCGGGCGACGGAATGCCTGGAGATGAGCGATTCGAGAAAAGTTTGGATGAGTCGTGTATAAGACGAAAAAGCCACTGTACCATTACCCAAAAGTCTATTAATCACACGGGCTAGTACGAGTGGCTGTTTATCTGATCTCTGTCCCGGAGGCCCTTCAAATGCCTGCCATAGAACGAGTAAGCAGAGAGAGGTGTGGCCGTTTATGAGGGCCTCCCGAACCGTCGAGATAGGGCACGGGCAAAAAGCTACGGCACTAGACGCAGCAGGACGGTAGCTTCTGAATTTAT
TGTGGAAGGGCAGCTCGAAGTGTGTATCTGACGCGCAATGATATTGGGATAAGTCCCAATAAGGTCTCCTGCCGGCTTGAAAACTCAAGTAATCCCAGCAATATTTTAGGAGCAGGTCGTCCGGGGTGACTTATCACTGGCGCCCAAGTCCCATTCTCCATCGACGCTCCGATAGACTAGCTCAGGAGCATAGATTGGGAGTTGGGCTCAGGTTTCTATGGACGGCTCGTGTTTGGACCTCCTTAATTCCAGCACGGAACAATCCACTGCGAGGGCTCCATAAACTACGCAGAGTTGGGAAATCCGGGAGCCATCCGTGGCGGCTAACTTGGTTGCTATCGACTATATCAAAGGAACTCCACCCGGCGTACAAACTTAGATGAGAGTAGCATATGCCTTATAAAGCTAATCAGGGAGGAACCTGGGTATATAAATCTGCGCGCCAACGACTATATTGTTTAATAGCGCCCACTAGGGTCGCTTTGAAGCGGTTGATGCAGGGGGACGGCTCAACTGAAGACTTGCCTACGCGGGTAGTGCAACCGTACTGAGCCCTGAGTGGAGAAGGCATGACGAAGTGTAATGGGCGACACTCTTCTCCGAAGAGGGAAAATCGATGCAACAGTAATTTACGAATGCCGATACAAAGAAAAATACAGTGGAAGGTTTGATTACATGACGGAAGGGGCTGATTGGGGTAGGTATAGGTGACGTGATGTCAGATGTATTTTGTACATCATGTTTCCAACTGTTAATGGAAGGTAAATCCAAATATATACCGCTACTGCGCGGCTTGATTGGCTGAGCACCAGAGTACGACGTCCCGACGTCCATAGGAACCGAAGGATCGAGAAAACCCAACAGTTGTTACAGTTATATTAAGGCAACCTTGCCCAAACTGCGCGAAAGGGATTTGACTTCGGGTGAGGCAGCATGCGTCGCCACAACCAGCCAAGTGTCTACACGAAATCCCTGGCCCTGAGAAGCGGGTAATATGGATCCAGGGTAATCTATCCCGCAGTAGACGTGAGGTCCCGATAAACTACAATTTGAAAGCATCACGGGTGGGCTATCTAACTAGCTCAGTAACTGGGGACCAGCGGGGCGACTTGTACGACCCGCGGACGACGGAACGCCTGGAGATGAGCGATTCGTGAGTAGATTGGATGAGTGGAGTAAACGACGAAAAGGCCACTATATCCTTACCCAAAAGCCTATTAATCACACGCGCTAGTACGAGTGGCTGTTTATCTGATCTCTGTCCCGGAGGCCCTTCAAATGCCTGCCATAGAACGAGTAAGCAGAGAGAGGTGTGGCCGTTTATGAGGGCCTCCCGAACCGTCGAGATAGGGCACGGGCAAAAAGCTACGGCACTAGACGCAGCAGGACGGTAGCTTCTGAATTTAT
TGTGGCAGGGCCGTTCAAAGTGTGTATCGGGGTCCCAATGATCTTGGGAATAGTTCCATTGGGGTCTCTCAACGACTTGAAATTCAGAACGATTCCAGAAGTACTGAAGAGGTGTGCCTTCAGGGGAAGTTGGTTGCAAACGCCCAAATCCAAGCCTCCATCGGCGCTCCGATAAATTGACTCAGGGGCATAGATTGGGAGTTGGGCTGAGGTTTCTATGGACGGCTCGTGTCTGGACCTCCTTAATTCCAGCACAGAACAATCCACTGCGAGGGCTCCATAAACTACGCAGAGTTGGGAAATCCGGGAGCCATTCGTGGCGGCTAACTTGGTTGCTATCGACTATATCAAAGGAACTCCACCCGGCGTACAAACTTAGATGAGAGTAGCATATGCCTTATAAAGCTAATCAGGGAGGAACCTGGGTATATAAATCTGGGCGCCAACGACTATATTGTGTAATAGCGCCCACTAGGGTCGCTTTGAAACGGTTGATGCAGGGGGACGGCTCAACTGAAGACTTGCCTACGCGGGTAGTGCAACCGTACTGAGCCCTGAGTGGAGAAGGCATGACGAAGTGTAATGGGCGACACTCTTCGCCGAAGAGGGAAAATCGATACAAGAGTACTTTACGTATGCCGATACAAAGAAAAATACAGTGGAAGGTTTGATTACATGACGAGAGGGGCTGATTGGGGTGGGTATATGTGACGTGATGTCAGATGTATTTTGTAAATCATGTTTCAAGTTGTCAATAGGGAGTGGATCCGAAGATATACCGCTACTGCGCGGTGTGAGTGGCTGAGCACCATAGCACGGTGTCCGGACTCCCGTAGGAATCGATGGAGCGGGAAAGCCCAACAATTATTACGGTTATACTAAGACAGCCCGCCCCAAACTGCGCGGAAGGGATTTGACTTCGGGTGCGGTGGCATGCGTCGTCACAACCACCCAAGTTTCTGCGCGAAATCCCTGATCCTGAGAAGGGGGTAATATGGACCCAGGGTAATCTATCCCGCAGTAGACGTGAGGTCCCGATAAACTACAATTTGAAAGCATCACGGGTGGGCTATCTAACTAGCTCAGTAACTGGGGACCAGCGGGGCGACTTGTACGACCCGCGGACGACGGAACGCCTGGAGATGAGCGATTCGTGAGTAGATTGGATGAGTGGAGTAAAAGACGAAAAGGCCACTATATCATTACCCAAAAGCCTATTAATCACACGGGCTAGTACGAGTGGCTGTTTATCTGATCTCTGTCCCGGAGGCCCTTCAAATGCCTCCCATACAACGGGTTAGCAGAGAGAGGCGTAGCTGCTTATAGGGCCCTCCCGAACCGCTGTGATGGGGCACGGGCAAAGAGCGACGGTACTAGACGCAGCACGAAGGTGGATCTTGAATTTAT
TGTGGAAGGGCATCTCGAAGTGTGTATCTGAGGCGCAATGATATTGGGATAAGTCCCAATAAGGTCTCCTGCCGGCTTGAAAACCCAAGTAATCCCAGCAATATTTTAGGAGCAGGTCGTCCGGGGTGACTTATCGCTGGCGCCCAAGGCCCATTCTCCATCGACGCTCCGATAGACTAGCTCAGGAGCATAGATTGGGAGTTGGGCTGAGGTTTCTATGGACGGCTCGTGTCTGGACCTCCTTAATTCCAGCACAGAACAATCCACTGCGAGAGGTCCATAAACTACGCAGAGTTGGGAAATCCGGGAGCCATCCGTGGCGGCTAACTTGGTTGCTATCGACTATATCAAAGGAACTCCACCCGGCGTACAAACTTAGATGAGAGTAGCATATGCCTTATAAAGCTAATCAGGGAGGAACCTGGGTATATAAATCTGCGCGCCAACGACTATATTGTGTAATAGCGCCCACTAGGGTCGCTTTGAAACGGTTGATGCAGGGGGACGGCTCAACTGAAGACTTGCCTACGCGGGTAGTGCAACCGTACTGAGCCCTGAGTGGAGAAGGCATGACGAAGTGTAATGGGCGACACTCTTCTCCGAAGAGGGAAAATCGATACAAGAGTACTTTACGTATGCCGATACAAAGAAAAATACAGTGGAAGGTTTGATTACATGACGAGAGGGGCTGATTGGGGTGGGTATAGGTGACGTGATGTCAGATGTATTTTGTACATCATGTTTCAAGTTGTCAATAGGGAGTGGATCCGAAGATATACCGCTACTGCGCGGTTTGATTGGCTGAGCACCATAGCACGATGTCCGGACTCCCGTAGGAATCGATGGAGCGGGAAAGCCCAACAATTATTACGGTTATACTAAGACAGCCCGCCCCAAACTGCGCGGAAGGGATTTGACTTCGGGTGCGGTGGCATGCGTCGTCACAACCACCCAAGTTTCTGCGTGAAATCCCTGATCCTGAGAAGGGGGTAATGTGGACCCAGGGTAATCTATCCCGCAGTAGACGTGAGGTCCCGATAAACTACAATTTGAAAGCATCACGGGTGGGCTATCTAACTAGCTCAGTAACTGGGGACCAGCGGGGCGACTTGTACGACCCGCGGACGACGGAACGCCTGGAGATGAGCGATTCGTGAGTAGATTGGATGAGTGGAGTAAAAGACGAAAAGGCCACTATACCATTACCCAATAGCCTATTGATCGCACGGGCTAGTACGAGTGGATGTTTAGCTGATCGCTGGTGCTAGGAACCGTAAACCACCTCCCATGGAACGGTTTAGTAAGGAGAGGCATAACCGCGTATGGAGCCCTTCCGAGCAGCTGTCATGAGACACGAGCAGGGAGCGACAGCACTAAACGGGACCCGGCGATAGCTTTTAAATTAAT
TGTGGAAAGGCATCTCGAAGTGTGTATCTGAGGCGCAATGATATTGGGATAAGTCCCAATAAGGTCTCCTGCCGGCTTGAAAACCCAAGTAATCCCAGCAATGTTTTAGGAGCAGGTCGTCCGGGGTGACTTATCACTGGCGCCCAAGGCCCATTCTCCATCGACGCTCCGATAGACTAGCTCAGGAGCATAGATTGGGAGTTGGGCTGAGGTTTCTATGGACGGCTCGCGTTTGGACCTCCTTAATTCCAGCACGGAACAATCCACTGCGAGGGCTCCATAAACTACGCAGAGTTGGGAAATCCGGGAGCCATCCGTGGCGGCTAACTTGGTTGCTATCGACTATATCAAAGGAACTCCACCCGGCGTACAAACTTAGATGAGAGTAGCATATGCCTTATAAAGCTAATCAGGGAGGAACCTGGGTATATAAATCTGCGCGCCAACGACTATATTGTTTAATAGCGCCCACTAGGGTCGCTTTGAAGCGGTTGATGCAGGGGGACGGCTCAACTGAAGACTTGCCTACGCGGGTAGTGCAACCGTACTGAGCCCTGAGTGGAGAAGGCATGACGAAGTGTAATGGGCGACACTCTTCTCCGAAGAGGGAAAATCGATACAACAGTAATTTACGAATGCCGATACAAAGAAAAATACAGTGGAAGGTTTGATTACATGACGGGAGGGGCTGATTGGGGTAGGTATAGGTGACGTGATGTCAGATGTATTTTGTACATCATGTTTCCAACTGTTAATGGAAGGTAAATCCAAATATATACCGCTACTGCGCGGCTTGATTGGCTGAGCACCAGAGTACGACGTCCCGACGTCCATAGGAACCGAAGGATCGAGAAAACCCAACAGTTGTTACAGTTATATTGAGACAACCTTCCCCAAATAGCGGGGAAGAGATTTGTGTTCGAGCGAGGCAGCATGTGTTGCCGCGAGTAGCCGAGTTTTTACGCGAAATCACCGGTCAAGACCGGGGGGTCAGATGAATTCAAGGTAGTCTATCCTGCAGGAGACGTGGGGTCCCGCTAGAATACACTATGAAGGCATCCCGGGTGTGCTATCCAACTAACTCAGCAACTCAGGAGCAGCGTGGCGACCTGTACGACCCGCGGGCGACGGAATGCCTGGAGATGAGCGATTCGAGAAAAGTTTGGATGAGTCGTGTATAAGACGAAAAAGCCACTATACCATTACCCAAAAGTCTATTAATCACACGGGCTAGTACGAGTGGCTGTTTATCTGATCTCTGTCCCGGAGGCCCTTCAAATGCCTCCCATACAACGGGTTAGCAGAGAGAGGCGTAGCTGCTTATAGGGCCCTCCCGAACCGCTGTGATGGGGCACGGGCAAAGAGCGACGGTACTAGACGCAGCACGACGGTAGATCTTGAATTTAT
TGTGGCAAGGCCGTTCAAAGTGTGTATCGGGGTCCCAATGATCTTGGGAATAGTTCCATTGGGGTCTCTCAACGACTTGAAATTCAGAACGATTCCAGAAGTACTGAAGAGGTGTGCCTTCAGGGGAAGTTGGTTGCAAACGCCCAAATCCAAGCCTCCATCGGCGCTCCGATAAATTGACTCAGGGACAGAGATTCGGAATTGCGCGGAGGGTTCTGCGGGCGGCACTTGCCTGGACCGCCTAAGTTCCAGCACAGAACAATCGACTGCAAGGGCTCCATAAACTACGCAGACCTGGGAAATCCGAGAGCCATCCGGGGCGGATCATTCCTTTATCATCGACCATATCAACGGAAATCTACCTGACATACAAACTTAGATGAAAGTGGCACACGCGGCATAAAGCCAACCAGGCATTCGCCTGGATATACAAACCTGCCCACAAACGGCTACGTTGCGTGATAGCTTCCACCAGGGTGGTTTTGGAGCGGTAGCTCCTAGGAGGCACCTCAACTGGGGACGAGCCTTGGCAAGTAGTGAAACTGCGCTGAGCCCTGAATGAAGAAGGCATGGCAATACACAATGGGCAACACTCTTATCCAAATAGGGAAAATCAATACTAGAGTAATTCACGTATGTCGATACAAAGAAAAAGACAGTGGAAGGTTTGATTATATAACGAGAGGAGCTGATTGGGGTGGGTATAGGTGACGTGATGTAAAAGATATGTTGTACATCATGTTTCCAACTGTTAATGGAAGGTAAATCCGAAGATATACCGCTACTACGCGGCTTGATTGGCTGAGCACCAGAGCACGACGTCCCAACTCCCATAGGAACCGAAGGAGCGAGAAAGCCCAACAGTTGTTATAGTTATATTAAGACGACGTTCCCCAAACTATGCGGAAGGGATTTGACTTGGGGTTAGGCAGCGTGCGTCGCCACAACCAGCCAAGTTTCTACGCAAAATCCCTGGTCCTTAGAAGGGAGTCATATGAATTCAAGGTAATCTGTTCCGCAGGAGGCGTGAGGTCCCGCTAAAATACGATTTAATGGCATCCCGGGTGGTCTATCTGATTAGCTCGGTAACTCAGGAGGGACGTGGCGACTCATAAGATCCGTGGACGATGGACCGCCTGGAGGCGGGCAATCCGAGAAAAGATTGGATGATTCGTGTATAAGGCGAGAAAGCCACTATACCATTACCCAAAAGCCTTTTAGTCGCACGGGCTAGTACGAGTGGATGTTTAGCTGATCGGTGGTGCTAGGAACCGTAAACCACCTCCCATGGAACGGTTTAGTAAGGAGAGGCATAACCGCGTATGGAGCCCTCCCGAGCAGCTGTCATGAGACACGAGCAGGGAGCGACAGCACTAAACGGGACCCGGCGATAGCTTTTAAATTAAT
TGTGGAAGGGCATCTCGAAGTGTGTATCTGAGGCGCAATGATATTGGGATAAGTCCCAATAAGGTCTCCTGCCGGCTTGAAAACCCAAGTAATCCCAGCAATATTTTGGGAGCAGGTCGTCCGGGGTGACTTATCACTGGCGCCCAAGTCCCATTCTCCATCGACGCTCCGATAGACTAGCTCAGGAGCATAGATTGGGAGTTGGGCTGAGGTTTCTATGGACGGCTCGTATTTGGACCTCCTTAATTCCAGCACGGAACAATCCACTGCGAGGGCTCCATAAACTACACAGAGTTGGGAAATCCGGGAGCCATCCGTGGCGGCTAACTTGGTTGCTATCGACTATATCAAAGGAACTCCACCCGGCGTACAAACTTAGATGAGAGTAGCATATGCCTTATAAAGCTAATCAGGGAGGAACCTGGGTATATAAATCTGCGCGCCAACGACTATATTGTTTAATAGCGCCCACTAGGGTCGCTTTGAAGCGGTTGATGCAGGGGGACGGCTCAACTGAATACTTGCCTACGCGGGTAGTGCAACCGTACTGAGCCCTGAGTGGAGAAGGCATGACGAAGTGTAATGGGCGACACTCTTCTCCGAAGAGGGAAAATCGATACAACAGTAATTTACGAATGCCGATACAAAGAAAAATACAGTGGAAGGTTTGATTACATGACGGGAGGGGCTGATTGGGGTAGGTATAGGTGACGTGATGTCAGATGTATTTTGTACATCATGTTTCCAACTGTTAACGGAAGGTAAATCCAAATATATACCGCTACTGCGCGGCTTGGTTGGCTGAGCACCAGAGTACGACGTCCCGACGTCCATAGGAACCGAAGGATCGAGAAAGCTCAACAGTTGTTACAGTTATATTGAGACAACCTTCCCCAAATAGCGGGGAAGAGATTTGTGTTCGAGCGAGGCAGCATGTGTTGCCGCGAGTAGCCGAGTTTTTACGCGAAATCACCGGTCAAGACCGGGGGGTCAGATGAATTCAAGGTAGTCTATCCTGCAGGAGACGTGGGGTCCTGCTAGAATACACTATGAAGGCATCCCGGGTGTGCTATCCAACTAACTCAGCAACTCAGGAGCAGCGTGGCGACCTGTACGACCCGCGGGCGACGGAATGCCTGGAGATGAGCGGTTCGAGAAAAGTTTGGATGAGTCGTGTATAAGACGAAAAAGCCACTATACCATTACCCAAAAGTCTATTAATCACACGGGCTAGTACGAGTGGCTGTTTATCTAATCTCTGTCCCGGAGGCCCTTCAAATGCCTCCCATACAACGGGTTAGCAGAGAGAGGCGTAGCTGCTTATAGGGCCCTCCCGAACCGCTGTGATGGGGCACGGGCAAAGAGCGACGGTACTAGACGCAGCCCGACGGTAGATCTTGAATTTAT
TGTGGCAGGGCCGTTCAAAGTGTGTATCGGGGTCCCAATGATCTTGGGAATAGTTCCATTGGGGTCTCTCAACGACTTGAAATTCAGAACGATTCCAGAAGTACTGAAGAGGTGTGCCTTCAGGGGAAGTTGGTTGCAAACGCCCAAAGCCAAGCCTCCATCGGCGCTCCGATAAATTGACTCAGGGACAGAGATTCGGAATTGCGCGGAGGGTTCTGCGGGCGGCACTTGCCTGGACCGCCTAAGTTCCAGCACAGAACAATCGACTGCAAGGGCTCCATAAACTACGCAGACCTGGGAAATCCGAGAGCCATCCGGGGCGGATCATTCCTTTATCATCGACCATATCAACGGAAATCTACCTGACATACAAACTTAGATGAAAGTGGCACACGCGGCATAAAGCCAACCAGGCATTCGCCTGGATATACAAACCTGCCCACAAACGGCTACGTTGCGTGATAGCTTCCACCAGGGTGGTTTTGGAGCGGTAGCTCCTAGGAGGCACCTCAACTGGGGACGAGCCTTGGCAAGTAGTGAAACTGCGCTGAGCCCTGAATGAAGAAGGCATGGCAATACACAATGGGCAACACTCTTATCCAAATAGGGAAAATCAATACTAGAGTAATTCACGTATGTCGATACAAAGAAAAAGACAGTGGAAGGTTTGATTATATAACGAGAGGAGCTGATTGGGGTGGGTATAGGTGACGTGATGTAAAAGATATGTTGTACATCATGTTTCCAACTGTTAATGGAAGGTAAATCCGAAGATATACCGCTACTACGCGGCTTGATTGGCTGAGCACCAGAGCACGACGTCCCAACTCCCATAGGAACCGAAGGAGCGAGAAAGCCCAACAGTTGTTATAGTTATATTAAGACGACGTTCCCCAAACTATGCGGAAGGGATTTGACTTGGGGTTAGGCAGCGTGCGTCGCCACAACCAGCCAAGTTTCTACGCAAAATCCCTGGTCCTTAGAAGGGAGTCATATGAATTCAAGGTAATCTGTTCCGCAGGAGGCGTGAGGTCCCGCTAAAATACGATTTAATGGCATCCCGGGTGGTCTATCTGATTAGCTCGGTAACTCAGGAGGGACGTGGCGACTCATAAGATCCGTGGACGATGGACCGCCTGGAGGCGGGCAATCCGAGAAAAGATTGGATGATTCGTGTATAAGGCGAGAAAGCCACTATACCATTACCCAAAAGCCTTTTAATCACACGGGCTAGTACGAGTGGCTGTTCATCTGATCTCTGTCCCGGAGGCCCTTCAAATGCCTGCCATAGAACGAGTAAGCAGAGAGAGGTGTGGCCGTTTATGAGGGCCTCCCGAACCGTCGAGATAGGGCACGGGCAAAAAGCTACGGCACTAGACGCAGCAGGACGGTAGCTTCTGAATTTAT
TGTGGCAAGGGCGTTCAAAGTGTGTATCGGGGTCCCAATGATCTTGGGAATAGTTCCATTGGGGTCTCTCAACGACTTGAAATTCAGAACGATTCCAGAAGTACTGAAGAGGTGTGCCTTCAGGGGAAGTTGGTTGCAAACGCCCAAAGCCAAGCCTCCATCGGCGCTCCGATAAATTGACTCAGGGACAGAGATTCGGAATTGCGCGGAGGGTTCTGCGGGCGGCACTTGCCTGGACCGCCTAAGTTCCAGCACAGAACAATCGACTGCAAGGGCTCCATAAACTACGCAGACCTGGGAAATCCGAGAGCCATCCGGGGCGGATCATTCCTTTATCATCGACCATATCAACGGAAATCTACCTGACATACAAACTTAGATGAAAGTGGCACACGCGGCATAAATCCAACCAGGCATTCGCCTGGATATACAAACCTGCCCACAAACGGCTACGTTGCGTGATAGCTTCCACCAGGGTGGTTTTGGAGCGGTAGCTCCTAGGAGGCACCTCAACTGGGGACGAGCCTTGGCAAGTAGTGAAACTGCGCTGAGCCCTGAATGAAGAAGGCATGGCAATACGCAATGGGCAACACTCTTATCCAAATAGGGAAAATCAATACTAGAGTAATTCACGTATGTCGATACAAAGAAAAAGACAGTGGAAGGTTTGATTATATAACGAGAGGAGCTGATTGGGGTGGGTATAGGTGACGTGATGTCAAAGATATGTTGTACATCATGTGTCCAACTATTAATGGAAAGTAAGTCCGAAGATATACCGCTACTGCGCGGCTTGATTGGCTGAGCATTATAGCATGATGTCAGGACTCCCGCAGGAATCGATGAAGCGGGAAAGCCGAGCAATTATTTCGGTTATATTAGGACAACCTTCCCCAAACTGCACGGAAGGGGTTTGACTTCGGTTGAGGCAACATGCATCGCCACAACCAGCCAAGTTTCTACGCGAAATCCCTGGTCCTGAGAAGGGGGTAATATGGATTCAGGGTAATCTATCCCGCAGGAGGCGTGAGGTCCCGCTAAAATACGATTTGAAGGCATCCTGGGTGGGCTACCTAACTAGCTCGGTAACGCAGGAGGGGCGTGACAATTCATGAGACCCGCGGACAGTCCGCCACTGGGAGGCGAGCGATTCGAGAGTAGATTGGATGAGTCGTGTATAAGACGAGAAAGCCACTATACCATTACCCAAAAGCCTATTAATCACACGGGCTAGCACGAGTGGCTGTTTATCTGATCGCTGTCCCTGAGGCCCGTCAAATGCCTCCCATACAGCGGGTTAGCAGAGAGAGGCGTAGCTGCTTACGGGGCCTTCCCAAACCGCTGTGGTGGGGCACGGGCAAAGAGCGACGATACTAGACGCAGCACGACCGTAACTTTCGAGCCTGT
TGTGGCGAGGCATTGCGAAGTTAGCATTTGGGGCGCAATGGTCTTAGGAATAGTTCCAATGGGGTCCCCCACCGGATCGAATTCCCAAATAATTCTGGCAACATTTTGAAAGCATGCCGTTAGGAGAAGCTTATCGTAGGCACCCGGATGCAAGTCTACATCTGTTCTCTGATAAGCTAGCTCCAGGGGAGAGATTGAAAATCACGGTGAGCGATTTATGGGCACCTCTTGCCATGGTCTCCTACGTTCCAGCTCAGAACAATCCACTGCAGGGCCTCCGTAAGTCACGCGGACCGGACAAATCAGGTAGCCTCCCAGGACAGCTCATTTGGTCGTTAACGCCTTCATCAACGGGGACCCTCCCGGTACACAGGCCCGGATGAGAGTAGCATATGCCTTTTAAAGCTAGTCAGGGAGGAACCTGGGTATATGAATCTGCCCACCAACGACTATATTGTGTAATAGCGCCCACCAGGGTCGTTTTGAAGCGGTTGATGCAGGGGAACGGCTCAACTGAAGATTAGCCTACGCGGGTAGTGAAACCGTACTGAGCCCTGAGGGGAGAAGGCATGACGAAGTGTAATGGGCGACACTCTTCTCCGAAGAGGGAAAATCGATACAACAGTAATTTACGTGTGCCGATACAAAGAAAAATACAGGGGAAGGTTTGATTACATGACGAGAGGGGCTGATTGGGGTGGGTATAGGTGACGTAATGTCAGATGTATTTTGTACATCATGTTTCCAACCGTCAATGGAAGGTAAATCCGAAGATGTACCGCTACTGCTCGGCTTAATTGGCTGAGTACCAGGGCACGACGTCCCGACTCCCATAGGGACCGATGGAGCGAGAAAGCCCAACAATCATTACGGTTATATTAAGGCAACCTTGCCCAAACTGCGCGAAAGGGATTTGACTTCGGGTGAGGCAGCATGCGTCGCCACAACCAGCCAAGTGTCTACACGAAATCCCTGGCCCTGAGAAGCGGGTAATATGGATCCAGGGTAATCTATCCCGCAGTAGACGTGAGGTCCCGATAAACTACAATTTGAAAGCATCACGGGTGGGCTATCTAACTAGCTCAGTAACTGGGGACCAGCGGGGCGACTTGTACGACCCGCGGACGACGGAACGCCTGGAGATGAGCGATTCGTGAGTAGATTGGATGAGTGGAGTAAACGACGAAAAGGCCACTATATCCTTACCCAAAAGCCTATTAATCGCATGGGCCAGTATTGGCGGCTGTTTTTCGGATCGCTGGTGCTAGGAACCGTAAACCGCCTCCCATAGAACGAGTAAGCAGAGGGAGGTGTAGCCGCTAATGGAGCCCTCCCGAACCGCTGTGGTGGGGCACGGGCAAAGAGCGACGGCGCTAGGTGCAGTACGACGGTAGCTTCTGAATTTAT
TGTGGAAAGGCATCTCGAAGGGTGTATCTGAGGCGCAATGATATTGGGATAAGTCCCAATAAGGTCTCCTGCCGGCTTGAAAACCCAAGTAATCCCAGCAATATTTTAGGAGCAGGTCGTCCGGGGTGACTTATCGCTGGCGCCCAAGTCCCATTCTCCATCGACGCTCCGATAGACTAGCTCAGGAGCATAGATTGGGAGTTGGGCTGAGGTTTCTATGGACGGCTCGTGTCTGGACCTCCTTAATTCCAGCACAGAACAATCCACTGCGAGGGCTCCATAAACTACGCAGAGTTGGGAAATCCGGGAGCCATCCGTGGCGGCTAACTTGGTTGCTATCGACTATATCAAAGGAACTCCACCCGGCGTACAAACTTAGATGAGAGTAGCATATGCCTTATAAAGCTAATCAGGGAGGAACCTGGGTATATAAATCTGCGCGCCAACGACTATATTGTGTAATAGCGCCCACTAGGGTCGCTTTGAAGCGGTTGATGCAGGGGGACGGCTCAACTGAAGACTTGCCTACGCGGGTAGTGCAACCGTACTGAGCCCTGAGTGGAGAAGGCATGACGAAGTGTAATGGGCGACACTCTTCTCCGAAGAGGGAAAATCGATACAACAGTAATTTACGTATGCCGATACAAAGAAAAATACAGTGGAAGGTTTGATTACATGACGAGAGGGGCTGATTGGGGTAGGTATAGGTGACGTGATGTCAGATGTATTTTGTACATCATGTTTCCAACTGTTAATGGAAGGTAAATCCAAATATATACCGCTACTGCGCGGCTTGATTGGCTGAGCACCAGAGTACGACGTCCCGACGTCCATAGGAACCGAAGGATCGAGAAAACCCAACAGTTGTTACAGTTATATTAAGACAACCTTCCCCAAATAGCGGGGAAGAGATTTGTGTTCGAGCGAGGCAGCATGTGTTGCCGCGAGTAGCCGAGTTTTTACGCGAAATCACCGGTCAAGACCGGGGGGTCAGATGAATTCAAGGTAGTCTATCCTGCAGGAGACGTGGGGTCCCGCTAGAATACACTATGAAGGCATCCCGGGTGTGCTATCCAACTAACTCAGCAACTCAGGAGCAGCGTGGCGACTTGTACGACCCGCGGGCGACGGAATGCCTGGAGATGAGCGATTCGAGAAAAGTTTGGATGAGTCGTGTATAAGACGAAAAAGCCACTATACCATTACCCAAAAGTCTATTAATCACACGGGCTAGTACGAGTGGCTGTTTATCTGATCTCTGTCCCGGAGGCCCTTCAAATGCCTGCCATAGAACGAGTAAGCAGAGAGAGGTGTGGCCGTTTATGAGGGCCTCCCGAACCGTCGAGATAGGGCACGGGCAAAAAGCTACGGCACTAGACGCAGCAGGACGGTAGCTTCTGAATTTAT
TGTGGCAGGGCCGTTCAAAGTGTGTATCGGGGTCCCAATGATCTTGGGAATAGTTCCATTGGGGTCTCTCAACGACTTGAAATTCAGAACGATTCCAGAAGTACTGAAGAGGTGTGCCTTCAGGGGAAGTTGGTTGCAAACGCCCAAAGCCAAGCCTCCATCGGCGCTCCGATAAATTGACTCAGGGACAGAGATTCGGAATTGCGCGGAGGGTTCTGCGGGCGGCACTTGCCTGGACCGCCTAAGTTCCAGCACAGAACAATCGACTGCAAGGGCTCCATAAACTACGCAGACCTGGGAAATCCGAGAGCCATCCGGGGCGGATCATTCCTTTATCATCGACCATATCAACGGAAATCTACCTGACATACAAACTTAGATGAAAGTGGCACACGCGGCATAAAGCCAACCAGGCATTCGCCTGGATATACAAACCTGCCCACAAACGGCTACGTTGCGTGATAGCTTCCACCAGGGTGGTTTTGGAGCGGTAGCTCCTAGGAGGCACCTCAACTGGGGACGAGCCTTGGCAAGTAGTGAAACTGCGCTGAGCCCTGAATGAAGAAGGCATGGCAATACACAATGGGCAACACTCTTATCCAAATAGGGAAAATCAATACTAGAGTAATTCACGTATGTCGATACAAAGAAAAAGACAGTGGAAGGTTTGATTATATAACGAGAGGAGCTGATTGGGGTGGGTATAGGTGACGTGATGTAAAAGATATGTTGTACATCATGTTTCCAACTGTTAATGGAAGGTAAATCCGAAGATATACCGCTACTACGCGGCTTGATTGGCTGAGCACCAGAGCACGACGTCCCAACTCCCATAGGAACCGAAGGAGCGAGAAAGCCCAACAGTTGTTATAGTTATATTAAGACGACGTTCCCCAAACTATGCGGAAGGGATTTGACTTGGGGTTAGGCAGCGTGCGTCGCCACAACCAGCCAAGTTTCTACGCAAAATCCCTGGTCCTTAGAAGGGAGTCATATGAATTCAAGGTAATCTGTTCCGCAGGAGGCGTGAGGTCCCGCTAAAATACGATTTAATGGCATCCCGGGTGGTCTATCTGATTAGCTCGGTAACTCAGGAGGGACGTGGCGACTCATAAGATCCGTGGACGATGGACCGCCTGGAGGCGGGCAATCCGAGAAAAGATTGGATGATTCGTGTATAAGGCGAGAAAGCCACTATACCATTACCCAAAAGCCTTTTAATCACACGGGCTAGTACGAGTGGCTGTTCATCTGATCTCTGTCCCGGAGGCCCTTCAAATGCCTGCCATAGAACGAGTAAGCAGAGAGAGGTGTGGCCGTTTATGAGGGCCTCCCGAACCGTCGAGATAGGGCACGGGCAAAAAGCTACGGCACTAGACGCAGCAGGACGGTAGCTTCTGAATTTAT
TGTGGAAGGGCATCTCGAAGTGTGTATCTGAGGCGCAATGATATTGGGATAAGTCCCAATAAGGTCTCCTGCCGGCTTGAAAACCCAAGTAATCCCAGCAATATTTTGGGAGCAGGTCGTCCGGGGTGACTTATCACTGGCGCCCAAGTCCCATTCTCCATCGACGCTCCGATAGACTAGCTCAGGAGCATAGATTGGGAGTTGGGCTGAGGTTTCTATGGACGGCTCGTATTTGGACCTCCTTAATTCCAGCACGGAACAATCCACTGCGAGGGCTCCATAAACTACACAGAGTTGGGAAATCCGGGAGCCATCCGTGGCGGCTAACTTGGTTGCTATCGACTATATCAAAGGAACTCCACCCGGCGTACAAACTTAGATGAGAGTAGCATATGCCTTATAAAGCTAATCAGGGAGGAACCTGGGTATATAAATCTGCGCGCCAACGACTATATTGTTTAATAGCGCCCACTAGGGTCGCTTTGAAGCGGTTGATGCAGGGGGACGGCTCAACTGAATACTTGCCTACGCGGGTAGTGCAACCGTACTGAGCCCTGAGTGGAGAAGGCATGACGAAGTGTAATGGGCGACACTCTTCTCCGAAGAGGGAAAATCGATACAACAGTAATTTACGAATGCCGATACAAAGAAAAATACAGTGGAAGGTTTGATTACATGACGGGAGGGGCTGATTGGGGTAGGTATAGGTGACGTGATGTCAGATGTATTTTGTACATCATGTTTCCAACTGTTAACGGAAGGTAAATCCAAATATATACCGCTACTGCGCGGCTTGGTTGGCTGAGCACCAGAGTACGACGTCCCGACGTCCATAGGAACCGAAGGATCGAGAAAGCTCAACAGTTGTTACAGTTATATTGAGACAACCTTCCCCAAATAGCGGGGAAGAGATTTGTGTTCGAGCGAGGCAGCATGTGTTGCCGCGAGTAGCCGAGTTTTTACGCGAAATCACCGGTCAAGACCGGGGGGTCAGATGAATTCAAGGTAGTCTATCCTGCAGGAGACGTGGGGTCCTGCTAGAATACACTATGAAGGCATCCCGGGTGTGCTATCCAACTAACTCAGCAACTCAGGAGCAGCGTGGCGACCTGTACGACCCGCGGGCGACGGAATGCCTGGAGATGAGCGGTTCGAGAAAAGTTTGGATGAGTCGTGTATAAGACGAAAAAGCCACTATACCATTACCCAAAAGTCTATTAATCACACGGGCTAGTACGAGTGGCTGTTTATCTAATCTCTGTCCCGGAGGCCCTTCAAATGCCTCCCATACAACGGGTTAGCAGAGAGAGGCGTAGCTGCTTATAGGGCCCTCCCGAACCGCTGTGATGGGGCACGGGCAAAGAGCGACGGTACTAGACGCAGCCCGACGGTAGATCTTGAATTTAT
TGTGGAAGGGCATCTCGAAGTGTGTATCTGAGGCGCAATGATATTGGGATAAGTCCCAATAAGGTCTCCTGCCGGCTTGAAAACCCAAGTAATCCCAGCAATGTTTTAGGAGCAGGTCGTCCGGGGTGACTTATCACTGGCGCCCAAGTCCCATTCTCCATCGACGCTCCGATAGACTAACTCAGGAGCATAGATTGGGAGTTGGGCTGAGGTTTCTATGGACGGCTCGCGTTTGGACCTCCTTAATTCCAGCACGGAACAATCCACTGCGAGGGCTCCATAAACTACGCAGAGTTGGGAAATCCGGGAGCCATCCGTGGCGGCTAACTTGGTTGCTATCGACTATATCAAAGGAACTCCACCCGGCGTACAAACTTAGATGAGAGTAGCATATGCCTTATAAAGCTAATCAGGGAGGAACCTGGGTATATAAATCTGCGCGCCAACGACTATATTGTTTAATAGCGCCCACTAGGGTCGCTTTGAAGCGGTTGATGCAGGGGGACGGCTCAACTGAAGACTTGCCTTCGCGGGTAGTGCAACCGTACTGAGCCCTGAGTGGAGAAGGCATGACGAAGTGTAATGGGCGACACTCTTCTCCGAAGAGGGAAAATCGATACAACAGTAATTTACGAATGCCGATACAAAGAAAAATACAGTGGAAGGTTTGATTACATGACGGGAGGGGCTGATTGGGGTAGGTATAGGTGACGTGATGTCAGATGTATTTTGTACATCATGTTTCCAACTGTTAATGGAAGGTAAATCCAAATATATACCGCTACTGCGCGGCTTGATTGGCTGAGCACCAGAGTACGACGTCCCGACGTCCATAGGAACCGAAGGATCGAGAAAACCCAACAGTTGTTACAGTTATATTGAGACAACCTTCCCCAAATAGCGGGGAAGAGATTTGTGTTCGAGCGAGGCAGCATGTGTTGCCGCGAGTAGCCGAGTTTTTACGCGAAATCACCGGTCAAGACCGGGGGGTCAGATGAATTCAAGGTAGTCTATCCTGCAGGAGACGTGGGGTCCCGCTAGAATACACTATGAAGGCATCCCGGGTGTGCTATCCAACTAACTCAGCAACTCAGGAGCAGCGTGGCGACCTGTACGACCCGCGGGCGACGGAATGCCTGGAGATGAGCGATTCGAGAAAAGTTTGGATGAGTCGTGTATAAGACGAAAAAGCCACTATACCATTACCCAAAAGTCTATTAATCACACGGGCTAGTACGAGTGGCTGTTTATCTGATCTCTGTCCCGGAGGCCCTTCAAATGCCTCCCATACAACGGGTTAGCAGAGAGAGGCGTAGCTGCTTATAGGGCCCTCCCGAACCGCTGTGATGGGGCACGGGCAAAGAGCGACGGTACTAGACGCAGCACGACGGTAGATCTTGAATTTAT
TGTGGAAAGGCATCTCGAAGTGTGTATCTGAGGCGCAATGATATTGGGATAAGTCCCAATAAGGTCTCCTGCCGGCTTGAAAACCCAAGTAATCCCAGCAATATTTTAGGAGCAGGTCGTCCGGGGTGACTTATCGCTGGCGCCCAAGTCCCATTCTCCATCGACGCTCCGATAGACTAGCTCAGGAGCATAGATTGGGAGTTGGGCTGAGGTTTCTATGGACGGCTCGTGTCTGGACCTCCTTAATTCCAGCACAGAACAATCCACTGCGAGGGCTCCATAAACTACGCAGAGTTGGGAAATCCGGGAGCCATCCGTGGCGGCTAACTTGGTTGCTATCGACTATATCAAAGGAACTCCACCCGGCGTACAAACTTAGATGAGAGTAGCATATGCCTTATAAAGCTAATCAGGGAGGAACCTGGGTATATAAATCTGCGCGCCAACGACTATATTGTGTAATAGCGCCCACTAGGGTCGCTTTGAAACGGTTGATGCAGGGGGACGGCTCAACTGAAGACTTGCCTACGCGGGTAGTGCAACCGTACTGAGCCCTGAGTGGAGAAGGCATGACGAAGTGTAATGGGCGACACTCTTCTCCGAAGAGGGAAAATCGATACAAGAGTACTTTACGTATGCCGATACAAAGAAAAATACAGTGGAAGGTTTGATTACATGACGAGAGGGGCTGATTGGGGTGGGTATAGGTGACGTGATGTCAGATGTATTTTGTACATCATGTTTCAAGTTGTCAATAGGGAGTGGATCCGAAGATATACCGCTACTGCGCGGTGTGATTGGCTGAGCACCATAGCACGATGTCCGGACTCCCGTAGGAATCGATGGAGCGGGAAAGCCCAACAATTATTACGGTTATACTAAGACAGCCCGCCCCAAACTGCGCGGAAGGGATTTGACTTCGGGTGCGGTGGCATGCGTCGTCACAACCACCCAAGTTTCTGCGCGAAATCCCTGATCCTGAGAAGGGGGTAATATGGACCCAGGGTAACCTACCCCGCAGTAGACGTGAGGTCCCGCTAAAATATAATTTGAAGGCATCCCGGGGGGGCTATCTAACTAGCTCAGTAACTGAGAACCAGCGGGGCGACTTGTACAACCCGCGGACGACGGAACGCCTGGGGATGAGCGATTCGAGAGTAGTTTGGACGCGACGTCCATGAAACGAAGTAGTCGCTAACCCATTGCCCAGAGGCATATTAATCGCACGGGGTAGTACGAGTGGATGTTTAGCTGATCGCTGGCGCTAGGAACCGTAAACCACCTCCCATGGAACGGTTTAGTAAGGAGAGGCATAACCGCGTATGGAGCCCTCCCGAGCAGCTGTCATGAGACACGAGCAGGGAGCGACAGCACTAAACGGGACCCGGCGATAGCTTTTAAATTAAT
TGTGGAAAGGCATCTCGAAGTGTGTATCTGAGGCGCAATGATATTGGGATAAGTCCCAATAAGGTCTCCTGCCGGCTTGAGAACCCAAGTAATCCCAGCAATATTTTAGGAGCAGGTCGTCCGGGGTGACTTATCGCTGGCGCCCAAGTCCCATTCTCCATCGACGCTCCGATAGACTAGCTCAGGAGCATAGATTGGGAGTTGGGCTGAGGTTTCTATGGACGGCTCGTGTCTGGACCTCCTTAATTCCAGCACAGAACAATCCACTGCGAGGGCTCCATAAACTACGCAGAGTTGGGAAATCCGGGAGCCATCCGTGGCGGCTAACTTGGTTGCTATCGACTATATCAAAGGAACTCCACCCGGCGTACAAACTTAGATGAGAGTAGCATATGCCTTATAAAGCTAATCAGGGAGGAACCTGGGTATATAAATCTGCGCGCCAACGACTATATTGTGTAATAGCGCCCACTAGGGTCGCTTTGAAACGGTTGATGCAGGGGGACGGCTCAACTGAAGACTTGCCTACGCGGGTAGTGCAACCATACTGAGCCCTGAGTGGAGAAGGCATGACGAAGTGTAATGGGCGACACTCTTCTCCGAAGAGGGAAAATCGATACAAGAGTACTTTACGTATGCCGATACAAAGAAAAATACAGTGGAAGGTTTGATTACATGACGAGAGGGGCTGATTGGGGTGGGTATCGGTGACGTGATGTCAGATGTATTTTGTACATCATGTTTTAAGTTGTCAATAGGGAGTGGATCCGAAGATATACCGCTACTGCGCGGTGTGATTGGCTGAGCACCATAGCACGATGTCCGGACTCCCGTAGGAATCGATGGAGCGGGAAAGCCCAACAATTATTACGGTTATACTAAGACAGCCCGCCCCAAACTGCGCGGAAGGGATTTGACTTCGGGTGCGGTGGCATGCGTCGTCACAACCACCCAAGATTCTGCGCGAAATCCCTGATCCTGAGAAGGGGGTAATATGGACCCAGGGTAATCTATCCCGCAGTAGACGTGAGGTCCCGATAAACTACAATTTGAAAGCATCACGGGTGGGCTATCTAACTTGCTCAGTAACTGGGGACCAGCGGGGCGACTTGTACGACCCGCGGACGACGGAACGCCTGGAGATGAGCGATTCGTGAGTAGATTGGATGAGTGGAGTAAAAGACGAAAAGGCCACTATATCATTACCCAAAAGCCTACTAATCGCATGGGCCAGTATTGGCGGCTGTTTTTCGGATCGCTGGTGCTAGGAACCGTAAACCGCCTCCCATAGAACGAGTAAGCAGAGGGAGGTGTAGCCGCTAATGGAGCCCTCCCGAACCGCTGTGGTGGGGCACGGGCAAAGAGCGACGGCGCTAGGTGCAGTACGACGGTAGCTTCTGAATTTAC
TGTGGAAAGGGATCTCGAAGTGTGTATCTGAGGCGCAATGATATTGGGATAAGTCCCAATAAGGTCTCCTGCCGGCTTGAAAACCCAAGTAATCCCAGCAATATTTTAGGAGCAGGTCGTCCGGGGTGACTTATCACTGGCGCCCAAGTCCCATTCTCCATCGACGCTCCGATAGACTAGCTCAGGAGGAGAGATTGAAAATCACGGTGAGCGATTTATGGGCACCTCTTGCCATGGTCTCCTACGTTCCAGCTCAGAACAATCCACTGCAGGGCCTCCGTAAGTCACGCGGACCGGACAAATCAGGTAGCCTCCCAGGACAGCTCATTTGGTCGTTAACGCCTTCATCAACGGGGACCCTCCCGGTACACAGGCCCGGATGAGAGTAGCATATGACTTTTAAAGCTAGTCAGGGAGGAACCTGGGTATATGAATCTGCCCACCAACGACTATATTGTGTAATAGCGCCCACCAGGGTCGTTTTGAAGCGGTTGATGCAGGGGAACGGCTCAACTGAAGATTAGCCTACGCGGGTAATGAAACCGTACTAAGCCCTGAGGGGAGAAGGCATGACGAAGTGTAATGGGCGACACTCTTCTCCGAAGAGGGAAAATCGATACAACAGTAATTTACGTGTGCCGATACAAAGAAAAATACAGGGGAAGGTTTGATTACATGACGAGAGGGGCTGATTGGGGTGGGTATAGGTGACGTAATGTCAGATGTATTTTGTACATCATGTTTCCAACCGTCAATGGAAGGTAAATCCGAAGATGTACCGCTACTGCTCGGCTTAATTGGCTGAGTACCAGGGCACGACGTCCCGACTCCCATAGGGACCGATGGAGCGAGAAAGCCCAACAATCATTACGGTTATATTAAGGCAACCTTGCCCAAACTGCGCGAAAGGGATTTGACTTCGGGTGAGGCAGCATGCGTCGCCACAACCAGCCAAGTGTCTACACGAAATCCCTGGCCCTGAGAAGCGGGTAATATGGATCCAGGGTAATCTATCCCGCAGTAGACGTGAGGTCCCGATAAACTACAATTTGAAAGCATCACGGGTGGGCTATCTAACTAGCTCAGTAACTGGGGACCAGCGGGGCGACTTGTACGACCCGCGGACGACGGAACGCCTGGAGATGAGCGATTCGTGAGTAGATTGGATGAGTGGAGTAAACGACGAAAAGGCCACTATATCCTTACCCAAAAGCCTATTAATCGCATGGGCCAGTATTGGCGGCTGTTTTTCGGATCGCTGGTGCTAGGAACCGTAAACCGCCTCCCATAGAACGAGTAAGCAGAGGGAGGTGTAGCCGCTAATGGAGCCCTCCCGAACCGCTGTGACGGGGCACAGGCAAAGAGCGACGGCGCTAGATGCAGTACGACGGTAGCTTCTGAATTTAT
TGTGGCAAGGCCGTTCAAAGTGTGTATCGGGGTCCCAATGATCTTGGGAATAGTTCCATTGGGGTCTCTCAACGACTTGAGATTCAGAACGATTCCAGAAGTACTGAAGAGGTGTGCCTTCAGGGGAAGTTGGTTGCAAACGCCCAAAGCCAAGCCTCCATCGGCGCTCCGATAAATTGACTCAGGGACAGAGATTCGGAATTGCGCGGAGGGTTCTGCGGGCGGCACTTGCCTGGACCGCCTAAGTTCCAGCACAGAACAATCGACTGCAAGGGCTCCATAAACTACGCAGACCTGGGAAATCCGAGAGCCATCCGGGGCGGATCATTCCTTTATCATCGACCATATCAACGGAAATCTACCTGACATACAAACTTAGATGAAAGTGGCACACGCGGCATAAAGCCAACCAGGCATTCGCCTGGATATACAAACCTGCCCACAAACGGCTACGTTGCGTGATAGCTTCCACCAGGGTGGTTTTGGAGCGGTAGCTCCTAGGAGGCACCTCAACTGGGGACGAGCCTTGGCAAGTAGTGAAACTGCGCTGAGCCCTGAATGAAGAAGGCATGGCAATACGCAATGGGCAACACTCCTATCCAAATAGGGAAAATCAATACTAGAGTAATTCACGTATGTCGATACAAAGAAAAAGACAGTGGAAGGTTTGATTATATAACGAGAGGAGCTGATTGGGGTGGGTATAGGTGACGTGATGTCAAAGATATGTTGTACATCATGTTTCCAACTGTTAATGGAAGGTAAATCCGAAGATATACCGCTACTACGCGGCTTGATTGGCTGAGCACCAGAGCACGACGTCCCAACTCCCATAGGAACCGAAGGAGCGAGAAAGCCCAACAGTTGTTATAGTTATATTAAGACGACGTTCCCCAAACTATGCGGAAGGGATTTGACTTCGGGTTAGGCAGCGTGCGTCGCCACAACCAGCCAAGTTTCTACGCAAAATCCCTGGTCCTTAGAAGGGAATCATATGAATTCAAGGTAATCTGTTCCGCAGGAGGCGTGAGATCCCGCTAAAATACGATTTAATGGCATCCCGGGTGGTCTATCTGATTAGCTCGGTAACTCAGGAGGGACGTGGCGACTCATAAGATCCGTGGACGATGGACCGCCTGGAGGCGGGCAATCCGAGAAAAGATTGGATGATTCGTGTATAAGGCGAGAAAGCCACTATACCATTACCCAAAAGCCTTTTAGTCGCACGGGCTAGTACGAGTGGATGTTTAGCTGATCGCTGGTGCTAGGAACCGTAAACCACCTCCCATGGAACGGTTTAGTAAGGAGAGGCATAACCGCGTATGGAGCCCTCCCGAGCAGCTGTCATGAGACACGAGCAGGGAGCGACAGCACTAAACGGGACCCGGCGATAGCTTTTAAATTAAT
TGTGGAAGGGCATCTCGAAGTGTGTATCTGAGGCGCAATGATATTGGGATAAGTCCCAATAAGGTCTCCTGCCGGCTTGAAAACCCAAGTAATCCCAGCAATATTTTAGGAGCAGGTCGTCCGGGGTGACTTATCGCTGGCGCCCAAGTCCCATTCTCCATCGACGCTCCGATAGACTAGCTCAGGAGCATAGATTGGGAGTTGGGCTGAGGTTTCTATGGACGGCTCGTGTCTGGACCTCCTTAATTCCAGCACAGAACAATCCACTGCGAGGGCTCCATAAACTACGCAGAGTTGGGAAATCCGGGAGCCATCCGTGGCGGCTAACTTGGTTGCTATCGACTATATCAAAGGAACTCCACCCGGCGTACAAACTTAGATGAGAGTAGCATATGCCTTATAAAGCTAATCAGGGAGGAACCTGGGTATATAAATCTGCGCGCCAACGACTATATTGTGTAATAGCGCCCACTAGGGTCGCTTTGAAACGGTTGATGCAGGGGGACGGCTCAACTGAAGACTTGCCTACGCGGGTAGTGCAACCATACTGAGCCCTGAGTGGAGAAGGCATGACGAAGTGTAATGGGCGACACTCTTCTCCGAAGAGGGAAAATCGATACAAGAGTACTTTACGTATGCCGATACAAAGAAAAATACAGTGGAAGGTTTGATTACATGACGAGGGGGGCTGATTGGGGTGGGTATCGGTGACGTGATGTCAGATGTATTTTGTACATCATGTTTCAAGTTGTCAATAGGGAGTGGATCCGAAGATATACCGCTACTGCGCGGTGTGATTGGCTGAGCACCATAGCACGATGTCCGGACTCCCGTAGGAATCGATGGAGCGGGAAAGCCCAACAATTATTACGGTTATACTAAGACAGCCCGCCCCAAACTGCGCGGAAGGGATTTGACTTCGGGTGCGGTGGCATGCGTCGTCACAACCACCCAAGTTTCTGCGCGAAATCCCTGATCCTGAGAAGGGGGTAATATGGACCCAGGGTAATCTATCCCGCAGTAGACGTGAGGTCCCGATAAACTACAATTTGAAAGCATCACGGGTGGGCTATCTAACTAGCTCAGTAACTGGGGACCAGCGGGGCGACTTGTACGACCCGCGGACGACGGAACGCCTGGAGATGAGCGATTCGTGAGTAGATTGGATGAGTGGAGTAAAAGACGAAAAGGCCACTATATCATTACCCAAAAGCCTATTAATCGCATGGGCCAGTATTGGCGGCTGTTTTTCGGATCGCTGGTGCTAGGAACCGTAAACCGCCTCCCATAGAACGAGTAAGCAGAGGGAGGTGTAGCCGCTAATGGAGCCCTCCCGAACCGCTGTGACGGGGCACAGGCAAAGAGCGACGGCGCTAGATGCAGTACGACGGTAGCTTCTGAATTTAT
TGTGGCAGGGCCGTTCAAAGTGTGTATCGGGGTCCCAATGATCTTGGGAATAGTTCCATTGGGGTCTCTCAACGACTTGAAATTCAGAACGATTCCAGAAGTACTGAAGAGGTGTGCCTTCAGGGGAAGTTGGTTGCAAACGCCCAAAGCCAAGCCTCCATCGGCGCTCCGATAAATTGACTCAGGGACAGAGATTCGGAATTGCGCGGAGGGTTCTGCGGGCGGCACTTGCCTGGACCGCCTAAGTTCCAGCACAGAACAATCGACTGCAAGGGCTCCATAAACTACGCAGACCTGGGAAATCCGAGAGCCATCCGGGGCGGATCATTCCTTTATCATCGACCATATCAACGGAAATCTACCTGACATACAAACTTAGATGAAAGTGGCACACGCGGCATAAAGCCAACCAGGCATTCGCCTGGATATACAAACCTGCCCACAAACGGCTACGTTGCGTGATAGCTTCCACCAGGGTGGTTTTGGAGCGGTAGCTCCTAGGAGGCACCTCAACTGGGGACGAGCCTTGGCAAGTAGTGAAACTGCGCTGAGCCCTGAATGAAGAAGGCATGGCAATACACAATGGGCAACACTCTTATCCAAATAGGGAAAATCAATACTAGAGTAATTCACGTATGTCGATACAAAGAAAAAGACAGTGGAAGGTTTGATTATATAACGAGAGGAGCTGATTGGGGTGGGTATAGGTGACGTGATGTAAAAGATATGTTGTACATCATGTTTCCAACTGTTAATGGAAGGTAAATCCGAAGATATACCGCTACTACGCGGCTTGATTGGCTGAGCACCAGAGCACGACGTCCCAACTCCCATAGGAACCGAAGGAGCGAGAAAGCCCAACAGTTGTTATAGTTATATTAAGACGACGTTCCCCAAACTATGCGGAAGGGATTTGACTTGGGGTTAGGCAGCGTGCGTCGCCACAACCAGCCAAGTTTCTACGCAAAATCCCTGGTCCTTAGAAGGGAGTCATATGAATTCAAGGTAATCTGTTCCGCAGGAGGCGTGAGGTCCCGCTAAAATACGATTTAATGGCATCCCGGGTGGTCTATCTGATTAGCTCGGTAACTCAGGAGGGACGTGGCGACTCATAAGATCCGTGGACGATGGACCGCCTGGAGGCGGGCAATCCGAGAAAAGATTGGATGATTCGTGTATAAGGCGAGAAAGCCACTATACCATTACCCAAAAGCCTTTTAGTCGCACGGGCTAGTACGAGTGGATGTTTAGCTGATCGGTGGTGCTAGGAACCGTAAACCACCTCCCATGGAACGGTTTAGTAAGGAGAGGCATAACCGCGTATGGAGCCCTCCCGAGCAGCTGTCATGAGACACGAGCAGGGAGCGACAGCACTAAACGGGACCCGGCGATAGCTTTTAAATTAAT
TGTGGAAAGGGATCTCGAAGGGTGTATCTGAGGCGCAATGATATTGGGATAAGTCCCAATAAGGTCTCCTGCCGGCTTGAAAACCCAAGTAATCCCAGCAATATTTTAGGAGCAGGTCGTCCGGGGTGACTTATCGCTGGCGCCCAAGTCCCATTCTCCATCGACGCTCCGATAGACTAGCTCAGGAGCATAGATTGGGAGTTGGGCTGAGGTTTCTATGGACGGCTCGTGTCTGGACCTCCTTAATTCCAGCTCAGCCCAATCCACTGCAGGGCCTCCGTAAACTACGCAGACCTGAGAAATCCGGGAGCCATCCGGGGCGAATCATCTGTTTATCATCAACTATATCAACGGAAATCTACACGGCATACAAACTTAGCTAAGAGTGGCGCACGCGGCATAAAGCCAATCAGGGATTCGCCTCGGTATTTAAACCTGCCCATCAACGACTACGTTCCGTGAAAGCGTCCACCGGGGTCGTTTTGAAGCGATAACTCCTGGCGGACACCTCAACCGAGGACGAATCCTCGCGAGTTGTAAAACTGTGCTGTGCCCCGAATGATCAAGGCACCACAGTATGCAATAATCAATACTTTGATTCGGAGACGCAAAATCAATACTAGAGAAATCTGCGTATACCGATACAAAAAATAATCCCGTAGAAGGTCTGATTACATGGCGAGAGAGGGTGATTAGGTCGGGTATAGGATACGTGACGTCAAATGTATTTTCTACATCGTGTTTCCAACTGCCAATGGAAGGTAAATCCGAAGATATACCGCTACTGCGCGGCTTGATTGGCGGAGCACCATAGCACGACGTCCCGACTCTCATATGAACCGATGGAGCGAGAAAGCCCAATAATTATTACGCTAATGTTAAGACAACCTTCGTCAATCAGCGGGGAAGGGATTTGTGTTCGAGCGAAGCAGTATGTGTTGCCGCGAGTAGCGAAGTTTCTACGCGAAATCCCTGGTCCTGAGAAGGGGGTAATATGGATCTAGGGTGATCCATCCCGCAGGAGACGTGAGGTCCCGCTAAAATCCAATTTGAAGGCATCCCGGGTGGGCTATCTAACTAACTCAGTAGCTCAAGAGCAGTGTGGCGACTTGTACGACCCGCGAACGACGGAACGCCTGGAGATGAGCGATTCCAGGGTAGATTGGATGATTCGTGTATAAGGCGAGAAAGCCACTATACCATTACCCAAAAGCCTTTTAATCACACGGGCTAGTACGAGTGGCTGTTTATCTGATCTCTGTCCCGGAGGCCCTTCAAATGCCTCCCATACAACGGGTTAGCAGAGAGAGGCGTAGCTGCTTATAGGGCCCTCCCGAACCGCTGTGATGGGGCACGGGCAAAGAGCGACGGTACTAGACGCAGCACGACGGTAGATCTTGAATTTAT
TGCGGAAAACCATCTCGAAGTGTGTATCTGAGGCGCAATGATATTGGGATAAGTCCCAATAAGGTCTCCTGCCGGCTTGAAAACCCAAGTAATCCCAGCAATATTTTAGGAGCAGGTCGTCCGGGGTGACTTATCGCTGGCGCCCAAGTCCCATTCTCCATCGACGCTCCGATAGACTAGCTCAGGAGCATAGATTGGGAGTTGGGCTGAGGTTTCTATGGACGGCTCGTGTCTGGACCTCCTTAATTCCAGCACAGAACAATCCACTGCGAGGGCTCCATAAACTACGCAGAGTTGGGAAATCCGGGAGCCATTCGTGGCGGCTAACTTGGTTGCTATCGACTATATCAAAGGAACTCCACCCGGCGTACAAACTTAGATGAGAGTAGCATATGCCTTATAAAGCTAATCAGGGAGGAACCTGGGTATATAAATCTGGGCGCCAACGACTATATTGTGTAATAGCGCCCACTAGGGTCGCTTTGAAACGGTTGATGCAGGGGGACGGCTCAACTGAAGACTTGCCTACGCGGGTAGTGCAACCGTACTGAGCCCTGAGTGGAGAAGGCATGACGAAGTGTAATGGGCGACACTCTTCGCCGAAGAGGGAAAATCGATACAAGAGTACTTTACGTATGCCGATACAAAGAAAAATACAGTGGAAGGTTTGATTACATGACGAGAGGGGCTGATTGGGGTGGGTATATGTGACGTGATGTCAGATGTATTTTGTACATCATGTTTCAAGTTGTCAATAGGGAGTGGATCCGAAGATATACCGCTACTGCGCGGTGTGATTGGCTGAGCACCATAGCACGGTGTCCGGACTCCCGTAGGAATCGATGGAGCGGGAAAGCCCAACAATTATTACGGTTATACTAAGACAGCCCGCCCCAAACTGCGCGGAAGGGATTTGACTTCGGGTGCGGTGGCATGCGTCGTCACAACCACCCAAGTTTCTGCGCGAAATCCCTGATCCTGAGAAGGGGGTAATATGGACCCAGGGTAATCTATCCCGCAGTAGACGTGAGGTCCCGATAAACTACAATTTGAAAGCATCACGGGTGGGCTATCTAACTAGCTCAGTAACTGGGGACCAGCGGGGCGACTTGTACGACCCGCGGACGACGGAACGCCTGGAGATGAGCGATTCGTGAGTAGATTGGATGAGTGGAGTAAAAGACGAAAAGGCCACTATATCATTACCCAAAAGCCTATTAATCACACGGTCTAGTACGAGTGGCTGTTTATCTGATCTCTGTCCCGGAGGCCCTTCAAATGCCTCCCATACAACGGGTTAGCAGAGAGAGGCGTAGCTGCTTATAGGGCCCTCCCGAACCGCTGTGATGGGGCACGGGCAAAGAGCGACGGTACTAGACGCAGCACGACGGTAGATCTTGAATTTAT
TGTGGCGAGGCATTGCGAAGTTAGCATTTGGGGCGCAATGGTCTTAGGAATAGTTCCAATGGGGTCCCCCACCGGATTGAATTCCCAAATAATTCTGGCAACATTTTGAAAGCATGCCGTTAGGAGAAGCTTATCGTAGGCACCCGGATGCAAGTCTACATCTGTTCTCTGATAAGCTAGCTCCAGGGGAGAGATTGAAAATCACGGTGAGCGATTTATGGGCACCTCTTGCCATGGTCTTCTACGTTCCAGCACAGAACAATCGAGAGCAAGGGCTCCGTAAACTACGCAGACCTGAGAAATCCAGGGCCCATCCGGGGCGGCTCATTTGTTTATTATAGACTATATCAACGAAAATCTACCCGGCATATAAACTTAGATGAGAGTGACGCACACGGCATAGAGACAATCAGGGATTCGCCTGGATATATAAGCCTGCCTATAAACGACTACGGTGCGTGAAAACGTCCACCAAGGTCGTTTTGAAGCGATAGCTCATGCGGGACACCTCAACCGAGGGCGAGCCTTCGCGGGTAGTGAAACTGTGCTGAGCCTTGAATGAAGAAGGCATGAAAATATGCGATAATTAACACTTTTATCCGGGGAGGCAAAGTTATTACTAGAGAAATTTACGTATGCCGAAATAGAGAATAATACCGTAGAAGGTCTGATTACATGACGAGAGAGTCTGATTAGGGCGGGTATAGAATACGTGACATCGAATGTAATTTGTACATTATGCTACCAATTGTCAATAGAGGGTGAACCTGAGGACATACAGTTACTGCGCGGCTGGATCGGCTGAACGCCATAGCACGACGTCCCGACTCCCGTAGTAACCAATGGTGCAGGTTAGCTCGACAAGTGCTACAGCTGTATTAAAACAACCTTCCCCAAATAGCGGGGAAGAGATTTGTGTTCGAGCGAGGCAGCATGTGTTGCCGCGAGTAGCCGAGTTTTTACGCGAAATCACCGGTCAAGACCGGGGGGTCAGATGAATTCAAGGTAATCTATCCCGCAGTAGACGTGAGGTCCCGATAAACTACAATTTGAAAGCATCACGGGTGGGCTATCTAACTAGCTCAGTAACTGGGGACCAGCGGGGCGACTTGTACGACCCGCGGACGACGGAACGCCTGGAGATGAGCGATTCGTGAGTAGATTGGATGAGTGGAGTAAAAGACGAAAAGGCCACTATATCATTACCCAAAAGCCTATTAATCGCATGGGCCAGTATTGGCGGCTGTTTTTCGGATCGCTGGTGCTAGGAACCGTAAACCGCCTCCCATAGAACGAGTAAGCAGAGGGAGGTGTAGCCGCTAATGGAGCCCTCCCGAACCGCTGTGACGGGGCACAGGCAAAGAGCGACGGCGCTAGATGCAGTACGACGGTAGCTTCTGAATTTAT
TGTGGAAAGGGAGCTCGAAGTGTGTATCTGAGGCGCAATGATATTGGGATAAGTCCCAATAAGGTCTCCTGCCGGCTTGAAAACTCAAGTAATCCCAGCAATATTTTAGGAGCAGGTCGTCCGGGGTGACTTATCACTGGCGCCCAAGTCCCATTCTCCATCGACGCTCCGATAGACTAGCTCAGGAGCATAGATTGGGAGTTGGGCTCAGGTTTCTATGGACGGCTCGTGTTTGGACCTCCTTAATTCCAGCACGGAACAATCCACTGCGAGGGCTCCATAAACTACGCAGAGTTGGGAAATCCGGGAGCCATCCGTGGCGGCTAACTTGGTTGCTATCGACTATATCAAAGGAACTCCACCCGGCGTACAAACTTAGATGAGAGTAGCATATGCCTTATAAAGCTAATCAGGGAGGAACCTGGGTATATAAATCTGCGCGCCAACGACTATATTGTTTAATAGCGCCCACTAGGGTCGCTTTGAAGCGGTTGATGCAGGGGGACGGCTCAACTGAAGACTTGCCTACGCGGGTAGTGCAACCGTACTGAGCCCTGAGTGGAGAAGGCATGACGAAGTGTAATGGGCGACACTCTTCTCCGAAGAGGGAAAATCGATACAACAGTAATTTACGAATGCCGATACAAAGAAAAATACAGTGGAAGGTTTGATTACATGACGGAAGGGGCTGATTGGGGTAGGTATAGGTGACGTGATGTCAGATGTATTTTGTACATCATGTTTCCAACTGTTAATGGAAGGTAAATCCAAATATATACCGCTACTGCGCGGCTTGATTGGCTGAGCACCAGAGTACGACGTCCCGACGTCCATAGGAACCGAAGGATCGAGAAAACCCAACAGTTGTTACAGTTATATTAAGGCAACCTTGCCCAAACTGCGCGAAAGGGATTTGACTTCGGGTGAGGCAGCATGCGTCGCCACAACCAGCCAAGTGTCTACACGAAATCCCTGGCCCTGAGAAGCGGGTAATATGGATCCAGGGTAATCTATCCCGCAGTAGACGTGAGGTCCCGATAAACTACAATTTGAAAGCATCACGGGTGGGCTATCTAACTAGCTCAGTAACTGGGGACCAGCGGGGCGACTTGTACGACCCGCGGACGACGGAACGCCTGGAGATGAGCGATTCGAGAGTAGATTGGATGAGTCGTGTATAAGACGAGAAAGCCACTATACCATTACCCAAAAGCCTATTAATCACACGGGCTAGCACGAGTGGCTGTTTATCTGATCGCTGTCCCTGAGGCCCGTCAAATGCCTCCCATACAGCGGGTTAGCAGAGAGAGGCGAAGCTGCTTACGGGGCCTTCCCAAACCGCTGTGGTGGGGCACGGACCAAGAGCGATGATACTAGACGCAGCACGACCGTAACTTTCGAGCCTGT
TGTGGAAGGGCATCTCGAAGTGTGTATCTGAGGCGCAATGATATTGGGATAAGTCCCAATAAGGTCTCCTGCCGGCTTGAAAACCCAAGTAATCCCAGCAATATTTTAGGAGCAGGTCGTCCGGGGTGACTTATCGCTGGCGCCCAAGGCCCATTCTCCATCGACGCTCCGATAGACTAGCTCAGGAGCATAGATTGGGAGTTGGGCTGAGGTTTCTATGGACGGCTCGTGTCTGGACCTCCTTAATTCCAGCACAGAACAATCCACTGCGAGGGCTCCATAAACTACGCAGAGTTGGGAAATCCGGGAGCCATCCGGGGCGGCTAACTTGGTTGCTATCGACTATATCAAAGGAACTCCACCCGGCGTACAAACTTAGATGAGAGTAGCATATGCCTTATAAAGCTAATCAGGGAGGAACCTGGGTATATAAATCTGCGCGCCAACGACTATATTGTGTAATAGCGCCCACTAGGGTCGCTTTGAAACGGTTGATGCAGGGGGACGGCTCAACTGAAGACTTGCCTACGCGGGTAGTGCAACCATACTGAGCCCTGAGTGGAGAAGGCATGACGAAGTGTAATGGGCGACACTCTTCTCCGAAGAGGGAAAATCGATACAAGAGTACTTTACGTATGCCGATACAAAGAAAAATACAGTGGAAGGTTTGATTACATGACGAGAGGGGCTGATTGGGGTGGGTATCGGTGACGTGATGTCAGATGTATTTTGTACATCATGTTTTAAGTTGTCAATAGGGAGTGGATCCGAAGATATACCGCTACTGCGCGGTGTGATTGGCTGAGCACCATAGCACGATGTCCGGACTCCCGTAGGAATCGATGGAGCGGGAAAGCCCAACAATTATTACGGTTATACTAAGACAGCCCGCCCCAAACTGCGCGGAAGGGATTTGACTTCGGGTGCGGTGGCATGCGTCGTCACAACCACCCAAGATTCTGCGCGAAATCCCTGATCCTGAGAAGGGGGTAATATGGACCCAGGGTAATCTATCCCGCAGTAGACGTGAGGTCCCGATAAACTACAATTTGAAAGCATCACGGGTGGGCTATCTAACTTGCTCAGTAACTGGGGACCAGCGGGGCGACTTGTACGACCCGCGGACGACGGAATGCCTGGAGATGAGCGATTCGAGAAAAGTTTGGATGAGTCGTGTATAAGACGAAAAAGCCACTATACCATTACCCAAAAGTCTATTAATCACACGGGCTAGTACGAGTGGCTGTTTATCTGATCTCTGTCCCGGAGGCCCTTCAAATGCCTCCCATACAACGGGGTAGCAGAGAGAGGCGTAGCTGCTTATAGGGCCCTCCCGAACCGCTGTGATGGGGCACGGGCAAAGAGCGACGGTACTAGACGCAGCACGACGGTAGATCTTGAATTTAT
TGTGGCAAGGCCGTTCAAAGTGTGTATCGGGGTCCCAATGATCTTGGGAATAGTTCCATTGGGGTCTCTCAACGACTTGAAATTCAGAACGATTCCAGAAGTACTGAAGAGGTGTGCCTTCAGGGGAAGTTGGTTGCAAACGCCCAAATCCAAGCCTCCATCGGCGCTCCGATAAATTGACTCAGGGACAGAGATTCGGAATTGCGCGGAGGGTTCTGCGGGCGGCACTTGCCTGGACCGCCTAAGTTCCAGCACAGAACAATCGACTGCAAGGGCTCCATAAACTACGCAGACCTGGGAAATCCGAGAGCCATCCGTGGCGGATCATTCCTTTATCATCGACCATATCAACGGAAATCTACCTGACATACAAACTTAGATGAAAGTGGCACACGCGGCATAAAGCCAACCAGGCATTCGCCTGGATATACAAACCTGCCCACAAACGGCTACGTTGCGTGATAGCTTCCACCAGGGTGGTTTTGGAGCGGTAGCTCCTAGGAGGCACCTCAACTGGGGACGAGCCTTGGCAAGTAGTGAAACTGCGCTGAGCCCTGAATGAAGAAGGCATGGCAATACACAATGGGCAACACTCTTATCCAAATAGGGAAAATCAATACTAGAGTAATTCACGTATGTCGATACAAAGAAAAAGACAGTGGAAGGTTTGATTATATAACGAGAGGAGCTGATTGGGGTGGGTATAGGTGACGTGATGTAAAAGATATGTTGTACATCATGTTTCCAACTGTTAATGGAAGGTAAATCCGAAGATATACCGCTACTACGCGGCTTGATTGGCTGAGCACCAGAGCACGACGTCCCAACTCCCATAGGAACCGAAGGAGCGAGAAAGCCCAACAGTTGTTATAGTTATATTAAGACGACGTTCCCCAAACTATGCGGAAGGGATTTGACTTGGGGTTAGGCAGCGTGCGTCGCCACAACCAGCCAAGTTTCTACGCAAAATCCCTGGTCCTTAGAAGGGAGTCATATGAATTCAAGGTAATCTGTTCCGCAGGAGGCGTGAGGTCCCGCTAAAATACGATTTAATGGCATCCCGGGTGGTCTATCTGATTAGCTCGGTAACTCAGGAGGGACGTGGCGACTCATAAGATCCGTGGACGATGGACCGCCTGGAGGCGGGCAATCCGAGAAAAGATTGGATGATTCGTGTATAAGGCGAGAAAGCCACTATACCATTACCCAAAAGCCTTTTAATCACACGGGCTAGTACGAGTGGCTGTTCATCTGATCTCTGTCCCGGAGGCCCTTCAAATGCCTGCCATAGAACGAGTAAGCAGAGAGAGGTGTGGCCGTTTATGAGGGCCTCCCGAACCGTCGAGATAGGGCACGGGCAAAAAGCTACGGCACTAGACGCAGCAGGACGGTAGCTTCTGAATTTAT
TGTGGAAGGGCATCTCGAAGTGTGTATCTGAGGCGCAATGATATTGGGATAAGTCCCAATAAGGTCTCCTGCCGGCTTGAAAACCCAAGTAATCCCAGCAATATTTTAGGAGCAGGTCGTCCGGGGTGACTTATCGCTGGCGCCCAAGTCCCATTCTCCATCGACGCTCCGATAGACTAGCTCAGGAGCATAGATTGGGAGTTGGGCTGAGGTTTCTATGGACGGCTCGTGTCTGGACCTCCTTAATTCCAGCACAGAACAATCCACTGCGAGGGCTCCATAAACTACGCAGAGTTGGGAAATCCGGGAGCCATCCGTGGCGGCTAACTTGGTTGCTATCGACTATATCAAAGGAACTCCACCCGGCGTACAAACTTAGATGAGAGTAGCATATGCCTTATAAAGCTAATCAGGGAGGAACCTGGGTATATAAATCTGCGCGCCAACGACTATATTGTGTAATAGCGCCCACTAGGGTCGCTTTGAAACGGTTGATGCAGGGGGACGGCTCAACTGAAGACTTGCCTACGCGGGTAGTGCAACCATACTGAGCCCTGAGTGGAGAAGGCATGACGAAGTGTAATGGGCGACACTCTTCTCCGAAGAGGGAAAATCGATACAAGAGTACTTTACGTATGCCGATACAAAGAAAAATACAGTGGAAGGTTTGATTACATGACGAGGGGGGCTGATTGGGGTGGGTATCGGTGACGTGATGTCAGATGTATTTTGTACATCATGTTTCAAGTTGTCAATAGGGAGTGGATCCGAAGATATACCGCTACTGCGCGGTGTGATTGGCTGAGCACCATAGCACGATGTCCGGACTCCCGTAGGAATCGATGGAGCGGGAAAGCCCAACAATTATTACGGTTATACTAAGACAGCCCGCCCCAAACTGCGCGGAAGGGATTTGACTTCGGGTGCGGTGGCATGCGTCGTCACAACCACCCAAGTTTCTGCGCGAAATCCCTGATCCTGAGAAGGGGGTAATATGGACCCAGGGTAATCTATCCCGCAGTAGACGTGAGGTCCCGATAAACTACAATTTGAAAGCATCACGGGTGGGCTATCTAACTAGCTCAGTAACTGGGGACCAGCGGGGCGACTTGTACGACCCGCGGACGACGGAACGCCTGGAGATGAGCGATTCGTGAGTAGATTGGATGAGTGGAGTAAAAGACGAAAAGGCCACTATATCATTACCCAAAAGCCTATTAATCGCATGGGCCAGTATTGGCGGCTGTTTTTCGGATCGCTGGTGCTAGGAACCGTAAACCGCCTCCCATAGAACGAGTAAGCAGAGGGAGGTGTAGCCGCTAATGGAGCCCTCCCGAACCGCTGTGACGGGGCACAGGCAAAGAGCGACGGCGCTAGATGCAGTACGACGGTAGCTTCTGAATTTAT
TGTAGCGGGGCATTGCGAAGTTACTGTCTGGGGCGCAATGGTCTAAGGAATAGTTCCAATGGGGTCTCCCACCGGACTGAATTCCCAAATAATTCTGGCAATATCTTGAAAGCATGCCGCTAGGAGAAGCTTATCGTAGGCGCCCGGATGCAAGTCTACATCTGTTCTCTGATAAGCTAGCTCCAGGGCGGAAAATGGGAATTACGCTGAAGGTCCGATAAGCAGCTCTTGCCTGAACTTCTTAAGGCTCTGCTCAGCCCAATCCACTGCAGGGCCTCCGTAAACTACGCAGACCTGAGAAATCCGGGAGCCATCCGGGGCGAATCATCTGTTTATCATCAACTATATCAACGGAAATCTACACGGCATACAAACTTAGCTAAGAGTGGCGCACGCGGCATAAAGCCAATCAGGGATTCGCCTCGGTATTTAAACCTGCCCATCAACGACTACGTTCCGTGAAAGCGTCCACCGGGGTCGTTTTGAAGCGATAACTCCTGGCGGACACCTCAACCGAGGACGAATCCTCGCGAGTTGTAAAACTGTGCTGTGCCCCGAATGATCAAGGCACCACAGTATGCAATAATCAATACTTTGATTCGGAGACGCAAAATCAATACTAGAGAAATCTGCGTATACCGATACAAAAAATAATCCCGTAGAAGGTCTGATTACATGGCGAGAGAGGGTGATTAGGTCGGGTATAGGATACGTGACGTCAAATGTATTTTCTACATCGTGTTTCCAACTGCCAATGGAAGGTAAATCCGAAGATATACCGCTACTGCGCGGCTTGATTGGCGGAGCACCATAGCACGACGTCCCGACTCTCATATGAACCGATGGAGCGAGAAAGCCCAATAATTATTACGCTAATGTTAAGACAACCTTCGTCAATCAGCGGGGAAGGGATTTGTGTTCGAGCGAAGCAGTATGTGTTGCCGCGAGTAGCGAAGTTTCTACGCGAAATCCCTGGTCCTGAGAAGGGGGTAATATGGATCTAGGGTGATCCATCCCGCAGGAGACGTGAGGTCCCGCTAAAATCCAATTTGAAGGCATCCCGGGTGGGCTATCTAACTAACTCAGTAGCTCAAGAGCAGTGTGGCGACTTGTACGACCCGCGAACGACGGAACGCCTGGAGATGAGCGATTCCAGAGTAGATTGGATGATTCGTGTATAAGGCGAGAAAGCCACTATACCATTACCCAAAAGCCTTTTAATCACACGGGCTAGTACGAGTGGCCATTTATCTGAACGCTGTCGCTGGAGCGCGTCAACCACATCCCAGAGAACGGGTTGGTGGAAACAGACGTAGCCGCTAATGGATCTCTCCCGAACCGTTAAGATGGGGCACGGGCAAAAAGCTACGGCACGAGACGCAGCACGACCGTAGCTTTTGAATTTAT
TGTGGAAAGGCATCTCGAAGTGTGTATCTGAGGCGCAATGATATTGGGATAAGTCCCAATAAGGTCTCCTGCCGGCTTGAAAACCCAAGTAATCCCAGCAATATTTTAGGAACAGGTCGTCCGGGGTGACTTATCACTGGCGCCCAAGTCCCATTCTCCATCGACGCTCCGATAGACTAGCTCAGGAGCATAGATTGGGAGTTGGGCTGAGGTTTCTATGGACGGCTCGTGTTTGGACCTCCTTAATTCCAGCACGGAACAATCCACTGCGAGGGCTCCATAAACTACGCAGAGTTGGGAAATCCGGGAGCCATCCGTGGCGGCTAACTTGGTTGCTATCGACTATATCAAAGGAACTCCACCCGGCGTACAAACTTAGATGAGAGTAGCATATGCCTTATAAAGCTAATCAGGGAGGAACCTGGGTATATAAATCTGCGCGCCAACGACTATATTGTTTAATAGCGCCCACTAGGGTCGCTTTGAAGCGGTTGATGCAGGGGGACGGCTCAACTGAAGACTTGCCTACGCGGGTAGTGCAACCGTACTGAGCCCTGAGTGGAGAAGGCATGACGAAGTGTAATGGGCGACACTCTTCTCCGAAGAGGGAAAATCGATACAACAGTAATTTACGAATGCCGATACAAAGAAAAATACAGTGGAAGGTTTGATTACATGACGGGAGGGGCTGATTGGGGTAGGTATAGGTGACGTGATGTCAGATGTATTTTGTACATCATGTTTCCAACTGTTAATGGAAGGTAAATCCAAATATATACCGCTACTGCGCGGCTTGATTGGCTGAGCACCAGAGTACGACGTCCCGACGTCCATAGGAACCGAAGGATCGAGAAAACCCAACAGTTGTTACAGTTATATTGAGACAACCTTCCCCAAATAGCGGGGAAGAGATTTGTGTTCGAGCGAGGCAGCATATGTTGCCGCGAGTAGCCGAGTTTTTACGCGAAATCACCGGTCAAGACCGGGGGGTCAGATGAATTCAAGGTAGTCTATCCTGCAGGAAACGTGGGGTCCCGCTAGAATACACTATGAAGGCATCCCGGGTGTGCTATCCAACTAACTCAGCAACTCAGGAGCAGCGTGGCGACCTGTACGACCCGCGGGCGACGGAATGCCTGGAGATGAGCGATTCGAGAAAAGTTTGGATGAGTCGTGTATAAGACGAAAAAGCCACTATACCATTACCCAAAAGTCTATTAATCACACGGGCTAGTACGAGTGGCTGTTTATCTGATCTCTGTCCCGGAGGCCCTTCAAATGCCTCCCATACAACGGGGTAGCAGAGAGAGGCGTAGCTGCTTATAGGGCCCTCCCGAACCGCTGTGATGGGGCACGGGCAAAGAGCGACGGTACTAGACGCAGCACGACGGTAGATCTTGAATTTAT
TGTGGAAAGGCATCTCGAAGTGTGTATCTGAGGCGCAATGATATTGGGATAAGTCCCAATAAGGTCTCCTGCCGGCTTGAAAACCCAAGTAATCCCAGCAATATTTTAGGAGCAGGTCGTCCGGGGTGACTTATCACTGGCGCCCAAGTCCCATTCTCCATCGACGCTCCGATAGACTAGCTCAGGAGCATAGATTGGGAGTTGGGCTGAGGTTTCTATGGACGGCTCGTGTTTGGACCTCCTTAATTCCAGCACGGAACAATCCACTGCGAGGGCTCCATAAACTACGCAGAGTTGGGAAATCCGGGAGCCATCCGTGGCGGCTAACTTGGTTGCTATCGACTATATCAAAGGAACTCCACCCGGCGTACAAACTTAGATGAGAGTAGCATATGCCTTATAAAGCTAATCAGGGAGGAACCTGGGTATATAAATCTGCGCGCCAACGACTATATTGTTTAATAGCGCCCACTAGGGTCGCTTTGAAGCGGTTGATGCAGGGGGACGGCTCAACTGAAGACTTGCCTACGCGGGTAGTGCAACCGTACTGAGCCCTGAGTGGAGAAGGCATGACGAAGTGTAATGGGCGACACTCTTCTCCGAAGAGGGAAAATCGATACAACAGTAATTTACGAATGCCGATACAAAGAAAAATACAGTGGAAGGTTTGATTGCATGACGGGAGGGGCTGATTGGGGTAGGTATAGGTGACGTGATGTCAGATGTATTTTGTACATCATGTTTCCAACTGTTAATGGAAGGTAAATCCAAATATATACCGCTACTGCGCGGCTTGATTGGCTGAGCACCAGAGTACGACGTCCCGACGTCCATAGGAACCGAAGGATCGAGAAAACCCAACAGTTGTTACAGTTATATTAAGACAACCTTCCCCAAATAGCGGGGAAGAGATTTGTGTTCGAGCGAGGCAGCATGTGTTGCCGCGAGTAGCCGAGTTTTTACGCGAAATCACCGGTCAAGACCGGGGGGTCAGATGAATTCAAGGTAGTCTATCCTGCAGGAGACGTGGGGTCCCGCTAGAATACACTATGAAGGCATCCCGGGTGTGCTATCCAACTAACTCAGCAACTCAGGAGCAGCGTGGCGACTTGTACGACCCGCGGGCGACGGAATGCCTGGAGATGAGCGATTCGAGAAAAGTTTGGATGAGTCGTGTATAAGACGAAAAAGCCACTATACCATTACCCAAAAGTCTATTAATCGCATGGGCCAGTATTGGCGGCTGTTTTTCGGATCGCTGGTGCTAGGAACCGTAAACCGCCTCCCATAGAACGAGTAAGCAGAGGGAGGTGTAGCCGCTAATGGAGCCCTCCCGAACCGCTGTGGTGGGGCACGGGCAAAGAGCGACGGCGCTAGGTGCAGTACGACGGTAGCTTCTGAATTTAC
TGTGGAAGGGCATCTCGAAGTGTGTATCTGAGGCGCAATGATATTGGGATAAGTCCCAATAAGGTCTCCTGCCGGCTTGAAAACCCAAGTAATCCCAGCAATATTTTAGGAGCAGGTCGTCCGGGGTGACTTATCGCTGGCGCCCAAGTCCCATTCTCCATCGACGCTCCGATAGACTAGCTCAGGAGCATAGATTGGGAGTTGGGCTGAGGTTTCTATGGACGGCTCGTGTCTGGACCTCCTTAATTCCAGCACAGAACAATCCACTGCGAGGGCTCCATAAACTACGCAGAGTTGGGAAATCCGGGAGCCATCCGTGGCGGCTAACTTGGTTGCTATCGACTATATCAAAGGAACTCCACCCGGCGTACAAACTTAGATGAGAGTAGCATATGCCTTATAAAGCTAATCAGGGAGGAACCTGGGTATATAAATCTGCGCGCCAACGACTATATTGTGTAATAGCGCCCACTAGGGTCGCTTTGAAACGGTTGATGCAGGGGGACGGCTCAACTGAAGACTTGCCTACGCGGGTAGTGCAACCATACTGAGCCCTGAGTGGAGAAGGCATGACGAAGTGTAATGGGCGACACTCTTCTCCGAAGAGGGAAAATCGATACAAGAGTACTTTACGTATGCCGATACAAAGAAAAATACAGTGGAAGGTTTGATTACATGACGAGGGGGGCTGATTGGGGTGGGTATCGGTGACGTGATGTCAGATGTATTTTGTACATCATGTTTCAAGTTGTCAATAGGGAGTGGATCCGAAGATATACCGCTACTGCGCGGTGTGATTGGCTGAGCACCATAGCACGATGTCCGGACTCCCGTAGGAATCGATGGAGCGGGAAAGCCCAACAATTATTACGGTTATACTAAGACAGCCCGCCCCAAACTGCGCGGAAGGGATTTGACTTCGGGTGCGGTGGCATGCGTCGTCACAACCACCCAAGTTTCTGCGCGAAATCCCTGATCCTGAGAAGGGGGTAATATGGACCCAGGGTAATCTATCCCGCAGTAGACGTGAGGTCCCGATAAACTACAATTTGAAAGCATCACGGGTGGGCTATCTAACTAGCTCAGTAACTGGGGACCAGCGGGGCGACTTGTACGACCCGCGGACGACGGAACGCCTGGAGATGAGCGATTCGTGAGTAGATTGGATGAGTGGAGTAAAAGACGAAAAGGCCACTATATCATTACCCAAAAGCCTATTAATCGCATGGGCCAGTATTGGCGGCTGTTTTTCGGATCGCTGGTGCTAGGAACCGTAAACCGCCTCCCATAGAACGAGTAAGCAGAGGGAGGTGTAGCCGCTAATGGAGCCCTCCCGAACCGCTGTGACGGGGCACAGGCAAAGAGCGACGGCGCTAGATGCAGTACGACGGTAGCTTCTGAATTTAT
TGTGGAAAGGCATCTCGAAGTGTGTATCTGAGGCGCAATGATATTGGGATAAGTCCCAATAAGGTCTCCTGCCGGCTTGAAAACCCAAGTAATCCCAGCAATATTTTAGGAGCAGGTCGTCCGGGGTGACTTATCGCTGGCGCCCAAGTCCCATTCTCCATCGACGCTCCGATAGACTAGCTCAGGAGCATAGATTGGGAGTTGGGCTGAGGTATCTATGGACGGCTCGTGTCTGGACCTCCTTAATTCCAGCACAGAACAATCGACTGCAAGGGCTCCATAAACTACGCAGACCTGGGAAATCCGAGAGCCATCCGGGGCGGATCATTCCTTTATCATCGACCATATCAACGGAAATCTACCTGACATACAAACTTAGATGAAAGTGGCACACGCGGCATAAAGCCAACCAGGCATTCGCCTGGATATACAAACCTGCCCACAAACGGCTACGTTGCGTGATAGCTTCCACCAGGGTGGTTTTGGAGCGGTAGCTCCTAGGAGGCACCTCAACTGGGGACGAGCCTTGGCAAGTAGTGAAACTGCGCTGAGCCCTGAATGAAGAAGGCATGGCAATACGCAATGGGCAACACTCCTATCCAAATAGGGAAAATCAATACTAGAGTAATTCACGTATGTCGATACAAAGAAAAAGACAGTGGAAGGTTTGATTATATAACGAGAGGAGCTGATTGGGGTGGGTATAGGTGACGTGATGTCAAAGATATGTTGTACATCATGTTTCCAACTGTTAATGGAAGGTAAATCCGAAGATATACCGCTACTACGCGGCTTGATTGGCTGAGCACCAGAGCACGACGTCCCAACTCCCATAGGAACCGAAGGAGCGAGAAAGCCCAACAGTTGTTATAGTTATATTAAGACGACGTTCCCCAAACTATGCGGAAGGGATTTGACTTCGGGTTAGGCAGCGTGCGTCGCCACAACCAGCCAAGTTTCTACGCAAAATCCCTGGTCCTTAGAAGGGAGTCATATGAATTCAAGGTAATCTGTTCCGCAGGAGGCGTGAGGTCCCGCTAAAATACGATTTAATGGCATCCCGGGTGGTCTATCTGATTAGCTCGGTAACTCAGGAGGGACGTGGCGACTCATAAGATCCGTGGACGATGGACCGCCTGGAGGCGGGCAATCCGAGAAAAGATTGGATGATTCGTGTATAAGGCGAGAAAGCCACTATACCATTACCCAAAAGCCTTTTAGTCGCACGGGCTAGTACGAGTGGATGTTTAGCTGATCGCTGGTGCTAGGAACCGTAAACCACCTCCCATGGAACGGTTTAGTAAGGAGAGGCATAACCGCGTATGGAGCCCTTCCGAGCAGCTGTCATGAGACACGAGCAGGGAGCGACAGCACTAAACGGGACCCGGCGATAGCTTTTAAATTAAT
TGTGGCAGGGGCGTTCAAAGTGTGTATCGGGGTCCCAATGATCTTGGGAATAGTTCCATTGGGGTCTCTCAACGACTTGAAATTCAGAACGATTCCAGAAGTACTGAAGAGGTGTGCCTTCAGGGGAAGTTGGTTGCAAACGCCCAAAGCCAAGCCTCCATCGGCGCTCCGATAAATTGACTCAGGGACAGAGATTCGGAATTGCGCGGAGGGTTCTGCGGGCGGCACTTGCCTGGACCGCCTAAGTTCCAGCACAGAACAATCGACTGCAAGGGCTCCATAAACTACGCAGACCTGGGAAATCCGAGAGCCATCCGGGGCGGATCATTCCTTTATCATCGACCATATCAACGGAAATCTACCTGACATACAAACTTAGATGAAAGTGGCACACGCGGCATAAAGCCAACCAGGCATTCGCCTGGATATACAAACCTGCCCACAAACGGCTACGTTGCGTGATAGCTTCCACCAGGGTGGTTTTGGAGCGGTAGCTCCTAGGAGGCACCTCAACTGGGGACGAGCCTTGGCAAGTAGTGAAACTGCGCTGAGCCCTGAATGAAGAAGGCATGGCAATACGCAATGGGCAACACTCTTATCCAAATAGGGAAAATCAATACTAGAGTAATTCACGTATGTCGATACAAAGAAAAAGACAGTGGAAGGTTTGATTATATAACGAGAGGAGCTGATTGGGGTGGGTATAGGTGACGTGATGTCAAAGATATGTTGTACATCATGTTTCCAACTGTTAATGGAAGGTAAATCCGAAGATATACCGCTACTACGCGGCTTGATTGGCTGAGCACCAGAGCACGACGTCCCAACTCCCATAGGAACCGAAGGAGCGAGAAAGCCCAACAGTTGTTATAGTTATATTAAGACAACGTTCCCCAAACTATGCGGAAGGGATTTGACTTCGGGTTAGGCAGCGTGCGTCGCCACAACCAGCCAAGTTTCTACGCAAAATCCCTGGTCCTTAGAAGGGAGTCATATGAATTCAAGGTAATCTGTTCCGCAGGAGGCGTGAGGTCCCGCTAAAATACGATTTAATGGCATCCCGGGTGGTCTATCTGATTAGCTCGGTAACTCAGGAGGGACGTGGCGACTCATAAGATCCGTGGACGATGGACCGCCTGGAGGCGGGCAATCCGAGAAAAGATTGGATGATTCGTGTATAAGGCGAGAAAGCCACTATACCATTACCCAAAAGCCTTTTAGTCGCACGGGCTAGTACGAGTGGATGTTTAGCTGATCGCTGGTGCTAGGAACCGTAAACCACCTCCCATGGAACGGTTTAGTAAGGAGAGGCATAACCGCGTATGGAGCCCTTCCGAGCAGCTGTCATGAGACACGAGCAGGGAGCGACAGCACTAAACGGGACCCGGCGATAGCTTTTAAATTAAT
TGTGGAAGGGCATCTCGAAGTGTGTATCTGAGGCGCAATGATATTGGGATAAGTCCCAATAAGGTCTCCTGCCGGCTTGAAAACCCAAGTAATCCCAGCAATATTTTAGGAGCAGGTCGTCCGGGGTGACTTATCACTGGCGCCCAAGTCCCATTCTCCATCGACGCTCCGATAGACTAGCTCAGGAGCATAGATTGGGAGTTGGGCTGAGGTTTCTATGGACGGCTCGTGTTTGGACCTCCTTAATTCCAGCACGGAACAATCCACTGCGAGGGCTCCATAAACTACGCAGAGTTGGGAAATCCGGGAGCCATCCGTGGCGGCTAACTTGGTTGCTATCGACTATATCAAAGGAACTCCACCCGGCGTACAAACTTAGATGAGAGTAGCATATGCCTTATAAAGCTAATCAGGGAGGAACCTGGGTATATAAATCTGCGCGCCAACGACTATATTGTTTAATAGCGCCCACTAGGGTCGCTTTGAAGCGGTTGATGCAGGGGGACGGCTCAACTGAAGACTTGCCTACGCGGGTAGTGCAACCGTACTGAGCCCTGAGTGGAGAAGGCATGACGAAGTGTAATGGGCGACACTCTTCTCCGAAGAGGGAAAATCGATACAACAGTAATTTACGAATGCCGATACAAAGAAAAATACAGTGGAAGGTTTGATTACATGACGGGAGGGGCTGATTGGGGTAGGTATAGGTGACGTGATGTCAGATGTATTTTGTACATCATGTTTCCAACTGTTAATGGAAGGTAAATCCAAATATATACCGCTACTGCGCGGCTTGATTGGCTGAGCACCAGAGTACGACGTCCCGACGTCCATAGGAACCGAAGGATCGAGAAAACCCAACAGTTGTTACAGTTATATTGAGACAACCTTCCCCAAATAGCGGGGAAGAGATTTGTGTTCGAGCGAGGCAGCATGTGTTGCCGCGAGTAGCCGAGTTTTTACGCGAAATCACCGGTCAAGACCGGGGGGTCAGATGAATTCAAGGTAGTCTATCCTGCAGGAGACGTGGGGTCCCGCTAGAATACACTATGAAGGCATCCCGGGTGTGCTATCCAACTAACTCAGCAACTCAGGAGCAGCGTGGCGACCTGTACGACCCGCGGGCGACGGAATGCCTGGAGATGAGCGATTCGAGAAAAGTTTGGATGAGTCGTGTATAAGACGAAAAAGCCACTATACCATTACCCAAAAGTCTATTAATCACACGGTCTAGTACGAGTGGCTGTTTATCTGATCTCTGTCCCGGAGGCCCTTCAAATGCCTCCCATACAACGGGTTAGCAGAGAGAGGCGTAGCTGCTTATAGGGCCCTCCCGAACCGCTGTGATGGGGCACGGGCAAAGAGCGACGGTACTAGACGCAGCACGACGGTAGATCTTGAATTTAT
TGTGGAAAGGCATCTCGAAGTGTGTATCTGAGGCGCAATGATATTGGGATAAGTCTCAATAAGGTCTCCTGCCGGCTTGAAAACCCAAGTAATCCCAGCAATATTTTAGGAGCAGGTCGTCCGGGGTGACTTATCACTGGCGCCCAAGTCCCATTCTCCATCGACGCTCCGATAGACTAGCTCAGGAGCATAGATTGGGAGTTGGGCTGAGGTTTCTATGGACGGCTCGTGTTTGGACCTCCTTAATTCCAGCACGGAACAATCCACTGCGAGGGCTCCATAAACTACGCAGAGTTGGGAAATCCGGGAGCCATCCGTGGCGGCTAACTTGGTTGCTATCGACTATATCAAAGGAACTCCACCCGGCGTACAAACTTAGATGAGAGTAGCATATGCCTTATAAAGCTAATCAGGGAGGAACCTGGGTATATAAATCTGCGCGCCAACGACTATATTGTTTAATAGCGCCCACTAGGGTCGCTTTGAAGCGGTTGATGCAGGGGGACGGCTCAACTGAAGACTTGCCTACGCGGGTAGTGCAACCGTACTGAGCCCTGAGTGGAGAAGGCATGACGAAGTGTAATGGGCGACACTCTTCTCCGAAGAGGGAAAATCGATACAACAGTAATTTACGAATGCCGATACAAAGAAAAATACAGTGGAAGGTTTGATTGCATGACGGGAGGGGCTGATTGGGGTAGGTATAGGTGACGTGATGTCAGATGTATTTTGTACATCATGTTTCCAACTGTTAATGGAAGGTAAATCCAAATATATACCGCTACTGCGCGGCTTGATTGGCTGAGCACCAGAGTACGACGTCCCGACGTCCATAGGAACCGAAGGATCGAGAAAACCCAACAGTTGTTACAGTTATATTAAGACAACCTTCCCCAAATAGCGGGGAAGAGATTTGTGTTCGAGCGAGGCAGCATGTGTTGCCGCGAGTAGCCGAGTTTTTACGCGAAATCACCGGTCAAGACCGGGGGGTCAGATGAATTCAAGGTAGTCTATCCTGCAGGAGACGTGGGGTCCCGCTAGAATACACTATGAAGGCATCCCGGGTGTGCTATCCAACTAACTCAGCAACTCAGGAGCAGCGTGGCGACTTGTACGACCCGCGGGCGACGGAATGCCTGGAGATGAGCGATTCGAGAAAAGTTTGGATGAGTCGTGTATAAGACGAAAAAGCCACTATACCATTACCCAAAAGTCTATTAATCGCATGGGCCAGTATTGGCGGCTGTTTTTCGGATCGCTGGTGCTAGGAACCGTAAACCGCCTCCCATAGAACGAGTAAGCAGAGGGAGGTGTAGCCGCTAATGGAGCCCTCCCGAACCGCTGTGGTGGGGCACGGGCAAAGAGCGACGGCGCTAGGTGCAGTACGACGGTAGCTTCTGAATTTAC
TGTGGAAAGGCATCTCGAAGTGTGTATCTGAGGCGCAATGATATTGGGATAAGTCCCAATAAGGTCTCCTGCCGGCTTGAAAACCCAAGTAATCCCAGCAATATTTTGGGAGCAGGTCGTCCGGGGTGACTTATCACTGGCGCCCAAGTCCCATTCTCCATCGACGCTCCGATAGACTAGCTCAGGAGCATAGATTGGGAGTTGGGCTGAGGTTTCTATGGACGGCTCGTATTTGGACCTCCTTAATTCCAGAACGGAACAATCCACTGCGAGGGCTCCATAAACTACACAGAGTTGGGAAATCCGGGAGCCATCCGTGGCGGCTAACTTGGTTGCTATCGACTATATCAAAGGAACTCCACCCGGCGTACAAACTTAGATGAGAGTAGCATATGCCTTATAAAGCTAATCAGGGAGGAACCTGGGTATATAAATCTGCGCGCCAACGACTATATTGTTTAATAGCGCCCACTAGGGTCACTTTGAAGCGGTTGATGCAGGGGGACGGCTCAACTGAATACTTGCCTACGGGGGTAGTGCAACCGTACTGAGCCCTGAGTGGAGAAGGCATGACGAAGTGTAATGGGCGACACTCTTCTCCGAAGAGGGAAAATCGATACAACAGTAATTTACGAATGCCGATACAAAGAAAAATACAGTGGAAGGTTTGATTACATGACGGGAGGGGCTGATTGGGGTAGGTATAGGTGACGTGATGTCAGATGTATTTTGTACATCATGTTTCCAACTGTTAACGGAAGGTAAATCCAAATATATACCGCTACTGCGCGGCTTGGTTGGCTGAGCACCAGAGTACGACGTCCCGACGTCCATAGGAACCGAAGGATCGAGAAAGCTCAACAGTTGTTACAGTTATATTGAGACAACCTTCCCCAAATAGCGGGGAAGAGATTTGTGTTCGAGCGAGGCAGCATGTGTTGCCGCGAGTAGCCGAGTTTTTACGCGAAATCACCGGTCAAGACCGGGGGGTCAGATGAATTCAAGGTAGTCTATCCTGCAGGAGACGTGGGGTCCTGCTAGAATACACTACGAAGGCATCCCGGGTGTGCTATCCAACTAACTCAGCAATTCAGGAGCAGCGTGGCGACCTGTACGACCCGCGGGCGACGGAATGCCTGGAGATGAGCGGTTCGAGAAAAGTTTGGATGAGTCGTGTATAAGACGAAAAAGCCACTATACCATTACCCAAAAGTCTATTAATCACACGGGCTAGTACGAGTGGCTGTTTATCTAATCTCTGTCCCGGAGGCCCTTCAAATGCCTCCCATACAACGGGTTAGCAGAGAGAGGCGTAGCTGCTTATAGGGCCCTCCCGAACCGCTGTGATGGAGCACGGGCAAAGAGCGACGGTACTAGACGCAGCCCGACGGTAGATCTTGAATTTAT
TGCGGAAAACCATCTCGAAGTGTGTATCTGAGGCGCAATGATATTGGGATAAGTCCCAATAAGGTCTCCTGCCGGCTTGAAAACCCAAGTAATCCCAGCAATATTTTAGGAGCAGGTCGTCCGGGGTGACTTATCACTGGCGCCCAAGTCCCATTCTCCATCGACGCTCCGATAGACTAGCTCAGGAGCATAGATTGGGAGTTGGGCTGAGGTTTCTATGGACGGCTCGTGTTTGGACCTCCTTAATTCCAGCACGGAACAATCCACTGCGAGGGCTCCATAAACTACGCAGAGTTGGGAAATCCGGGAGCCATCCGTGGCGGCTAACTTGGTTGCTATCGACTATATCAAAGGAACTCCACCCGGCGTACAAACTTAGATGAGAGTAGCATATGCCTTATAAAGCTAATCAGGGAGGAACCTGGGTATATAAATCTGCGCGCCAACGACTATATTGTTTAATAGCGCCCACTAGGGTCGCTTTGAAGCGGTTGATGCAGGGGGACGGCTCAACTGAAGACTTGCCTACGCGGGTAGTGCAACCGTACTGAGCCCTGAGTGGAGAAGGCATGACGAAGTGTAATGGGCGACACTCTTCTCCGAAGAGGGAAAATCGATACAACAGTAATTTACGAATGCCGATACAAAGAAAAATACAGTGGAAGGTTTGATTGCATGACGGGAGGGGCTGATTGGGGTAGGTATAGGTGACGTGATGTCAGATGTATTTTGTACATCATGTTTCCAACTGTTAATGGAAGGTAAATCCAAATATATACCGCTACTGCGCGGCTTGATTGGCTGAGCACCAGAGTACGACGTCCCGACGTCCATAGGAACCGAAGGATCGAGAAAACCCAACAGTTGTTACAGTTATATTAAGACAACCTTCCCCAAATAGCGGGGAAGAGATTTGTGTTCGAGCGAGGCAGCATGTGTTGCCGCGAGTAGCCGAGTTTTTACGCGAAATCACCGGTCAAGACCGGGGGGTCAGATGAATTCAAGGTAGTCTATCCTGCAGGAGACGTGGGGTCCCGCTAGAATACACTATGAAGGCATCCCGGGTGTGCTATCCAACTAACTCAGCAACTCAGGAGCAGCGTGGCGACTTGTACGACCCGCGGGCGACGGAATGCCTGGAGATGAGCGATTCGAGAAAAGTTTGGATGAGTCGTGTATAAGACGAAAAAGCCACTATACCATTACCCAAAAGTCTATTAATCGCATGGGCCAGTATTGGCGGCTGTTTTTCGGATCGCTGGTGCTAGGAACCGTAAACCGCCTCCCATAGAACGAGTAAGCAGAGGGAGGTGTAGCCGCTAATGGAGCCCTCCCGAACCGCTGTGGTGGGGCACGGGCAAAGAGCGACGGCGCTAGGTGCAGTACGACGGTAGCTTCTGAATTTAC
TGTGGCAAGGCCGTTCAAAGTGTGTATCGGGGTCCCAATGATCTTGGGAATAGTTCCATTGGGGTCTCTCAACGACTTGAAATTCAGAACGATTCCAGAAGTACTGAAGAGGTGTGCCTTCAGGGGAAGTTGGTTGCAAACGCCCAAAGCCAAGCCTCCATCGGCGCTCCGATAAATTGACTCAGGGACAGAGATTCGGAATTGCGCGGAGGGTTCTGCGGGCGGCACTTGCCTGGACCGCCTAAGTTCCAGCACAGAACAATCGACTGCAAGGGCTCCATAAACTACGCAGACCTGGGAAATCCGAGAGCCATCCGGGGCGGATCATTCCTTTATCATCGACCATATCAACGGAAATCTACCTGACATACAAACTTAGATGAAAGTGGCACACGCGGCATAAAGCCAACCAGGCATTCGCCTGGATATACAAACCTGCCCACAAACGGCTACGTTGCGTGATAGCTTCCACCAGGGTGGTTTTGGAGCGGTAGCTCCTAGGAGGCACCTCAACTGGGGACGAGCCTTGGCAAGTAGTGAAACTGCGCTGAGCCCTGAATGAAGAAGGCATGGCAATACGCAATGGGCAACACTCTTATCCAAATAGGGAAAATCAATACTAGAGTAATTCACGTATGTCGATACAAAGAAAAAGACAGTGGAAGGTTTGATTATATAACGAGAGGAGCTGATTGGGGTGGGTATAGGTGACGTGATGTAAAAGATATGTTGTACATCATGTTTCCAACTGTTAATGGAAGGTAAATCCGAAGATATACCGCTACTACGCGGCTTGATTGGCTGAGCACCAGAGCACGACGTCCCAACTCCCATAGGAACCGAAGGAGCGAGAAAGCCCAACAGTTGTTATAGTTATATTAAGACGACGTTCCCCAAACTATGCGGAAGGGATTTGACTTGGGGTTAGGCAGCGTGCGTCGCCACAACCAGCCAAGTTTCTACGCAAGATCCCTGGTCCTTAGAAGGGAGTCATATGAATTCAAGGTAATCTGTTCCGCAGGAGGCGTGAGGTCCCGCTAAAATACGATTTAATGGCATCCCGGGTGGTCTATCTGATTAGCTCGGTAACTCAGGAGGGACGTGGCGACTCATAAGATCCGTGGACGATGGACCGCCTGGAGGCGGGCAATCCGAGAAAAGATTGGATGATTCGTGTATAAGGCGAGAAAGCCACTATACCATTACCCAAAAGCCTTTTAGTCGCACGGGCTAGTACGAGTGGATGTTTAGCTGATCGCTGGTGCTAGGAACCGTAAACCACCTCCCATGGAACGGTTTAGTAAGGAGAGGCATAACCGCGTATGGAGCCCTCCCGAGCAGCTGTCATGAGACACGAGCAGGGAGCGACAGCACTAAACGGGACCCGGCGATAGCTTTTAAATTAAT
TGTGGAAGGGCATCTCGAAGTGTGTATCTGAGGCGCAATGATATTGGGATAAGTCCCAATAAGGTCTCCTGCCGGCTTGAAAACCCAAGTAATCCCAGCAATATTTTGGGAGCAGGTCGTCCGGGGTGACTTATCACTGGCGCCCAAGTCCCATTCTCCATCGACGCTCCGATAGACTAGCTCAGGAGCATAGATTGGGAGTTGGGCTGAGGTTTCTATGGACGGCTCGTATTTGGACCTCCTTAATTCCAGCACGGAACAATCCACTGCGAGGGCTCCATAAACTACACAGAGTTGGGAAATCCGGGAGCCATCCGTGGCGGCTAACTTGGTTGCTATCGACTATATCAAAGGAACTCCACCCGGCGTACAAACTTAGATGAGAGTAGCATATGCCTTATAAAGCTAATCAGGGAGGAACCTGGGTATATAAATCTGCGCGCCAACGACTATATTGTTTAATAGCGCCCACTAGGGTCGCTTTGAAGCGGTTGATGCAGGGGGACGGCTCAACTGAATACTTGCCTACGCGGGTAGTGCAACCGTACTGAGCCCTGAGTGGAGAAGGCATGACGAAGTGTAATGGGCGACACTCTTCTCCGAAGAGGGAAAATCGATACAACAGTAATTTACGAATGCCGATACAAAGAAAAATACAGTGGAAGGTTTGATTACATGACGGGAGGGGCTGATTGGGGTAGGTATAGGTGACGTGATGTCAGATGTATTTTGTACATCATGTTTCCAACTGTTAACGGAAGGTAAATCCAAATATATACCGCTACTGCGCGGCTTGGTTGGCTGAGCACCAGAGTACGACGTCCCGACGTCCATAGGAACCGAAGGATCGAGAAAGCTCAACAGTTGTTACAGTTATATTGAGACAACCTTCCCCAAATAGCGGGGAAGAGATTTGTGTTCGAGCGAGGCAGCATGTGTTGCCGCGAGTAGCCGAGTTTTTACGCGAAATCACCGGTCAAGACCGGGGGGTCAGATGAATTCAAGGTAGTCTATCCTGCAGGAGACGTGGGGTCCTGCTAGAATACACTATGAAGGCATCCCGGGTGTGCTATCCAACTAACTCAGCAACTCAGGAGCAGCGTGGCGACCTGTACGACCCGCGGGCGACGGAATGCCTGGAGATGAGCGGTTCGAGAAAAGTTTGGATGAGTCGTGTATAAGACGAAAAAGCCACTATACCATTACCCAAAAGTCTATTAATCACACGGGCTAGTACGAGTGGCTGTTTATCTAATCTCTGTCCCGGAGGCCCTTCAAATGCCTCCCATACAACGGGTTAGCAGAGAGAGGCGTAGCTGCTTATAGGGCCCTCCCGAACCGCTGTGATGGGGCACGGGCAAAGAGCGACGGTACTAGACGCAGCCCGACGGTAGATCTTGAATTTAT
TGTGGCGGGGCAGTGCGAAGTTAGCATTTGGGGCGCAATGGTCTTAGGAATAGTTCCAATGGGGTCCCCCACCGGATTTAATTCCCAAATAATTCTGGCAACATTTTGAAAGCATGCCGTTAGGAGAAGCTTATCGTAGGCACCCGGATGCAAGTCTACATCTGTTCTCTGATAAGCTAGCTCCAGGGGAGAGATTGAAAATCACGGTGAGCGATTTATGGGCACCTCTTGCCATGGTCTCCTACGTTCCAGCTCAGAACAATCCACTGCAGGGCCTCCGTAAGTCACGCGGACCGGACAAATCAGGTAGCCTCCCAGGACAGCTCATTTGGTCGTTAACGCCTTCATCAACGGGGACCCTCCCGGTACACAGGCCCGGATGAGAGTAGCATATGCCTTTTAAAGCTAGTCAGGGAGGAACCTGGGTATATGAATCTGCCCACCAACGACTATATTGTGTAATAGCGCCCACCAGGGTCGTTTTGAAGCGGTTGATGCAGGGGAACGGCTCAACTGAAGATTAGCCTACGCGGGTAGTGAAACCGTACTGAGCCCTGAGGGGAGAAGGCATGACGAAGTGTAATGGGCGACACTCTTCTCCGAAGAGGGAAAATCGATACAACAGTAATTTACGTGTGCCGATACAAAGAAAAATACAGGGGAAGGTTTGATTACATGACGAGAGGGGCTGATTGGGGTGGGTATAGGTGACGTAATGTCAGATGTATTTTGTACATCATGTTTCCAACCGTCAATGGAAGGTAAATCCGAAGATGTACCGCTACTGCTCGGCTTAATTGGCTGAGTACCAGGGCACGACGTCCCGACTCCCATAGGGACCGATGGAGCGAGAAAGCCCAACAATCATTACGGTTATATTAAGGCAACCTTGCCCAAACTGCGCGAAAGGGATTTGACTTCGGGTGAGGCAGCATGCGTCGCCACAACCAGCCAAGTGTCTACACGAAATCCCTGGCCCTGAGAAGCGGGTAATATGGATCCAGGGTAATCTATCCCGCAGTAGACGTGAGGTCCCGATAAACTACAATTTGAAAGCATCACGGGTGGGCTATCTAACTAGCTCAGTAACTGGGGACCAGCGGGGCGACTTGTACGACCCGCGGACGACGGAACGCCTGGAGATGAGCGATTCGTGAGTAGATTGGATGAGTGGAGTAAACGACGAAAAGGCCACTATATCCTTACCCAAAAGCCTATTAATCACACGGGCTAGTACGAGTGGCTGTTTATCTGATCTCTGTCCCGGAGGCCCTTCAAATGCCTCCCATACAACGGGGTAGCAGAGAGAGGCGTAGCTGCTTATAGGGCCCTCCCGAACCGCTGTGATGGGGCACGGGCAAAGAGCGACGGTACTAGACGCAGCACGACGGTAGATCTTGAATTTAT
TGTGGAAGGGCATCTCGAAGTGTGTATCTGAGGCGCAATGATATTGGGATAAGTCCCAATAAGGTCTCCTGCCGGCTTGAAAACCCAAGTAATCCCAGCAATATTTTAGGAGCAGGTCGTCCGGGGTGACTTATCGCTGGCGCCCAAGTCCCATTCTCCATCGACGCTCCGATAGACTAGCTCAGGAGCATAGATTGGGAGTTGGGCTGAGGTTTCTATGGACGGCTCGTGTCTGGACCTCCTTAATTCCAGCACAGAACAATCCACTGCGAGAGGTCCATAAACTACGCAGAGTTGGGAAATCCGGGAGCCATCCGTGGCGGCTAACTTGGTTGCTATCGACTATATCAAAGGAACTCCACCCGGCGTACAAACTTAGATGAGAGTAGCATATGCCTTATAAAGCTAATCAGGGAGGAACCTGGGTATATAAATCTGCGCGCCAACGACTATATTGTGTAATAGCGCCCACTAGGGTCGCTTTGAAACGGTTGATGCAGGGGGACGGCTCAACTGAAGACTTGCCTACGCGGGTAGTGCAACCGTACTGAGCCCTGAGTGGAGAAGGCATGACGAAGTGTAATGGGCGACACTCTTCTCCGAAGAGGGAAAATCGATACAAGAGTACTTTACGTATGCCGATACAAAGAAAAATACAGTGGAAGGTTTGATTACATGACGAGAGGGGCTGATTGGGGTGGGTATAGGTGACGTGATGTCAGATGTATTTTGTACATCATGTTTCAAGTTGTCAATAGGGAGTGGATCCGAAGATATACCGCTACTGCGCGGTTTGATTGGCTGAGCACCATAGCACGATGTCCGGACTCCCGTAGGAATCGATGGAGCGGGAAAGCCCAACAATTATTACGGTTATACTAAGACAGCCCGCCCCAAACTGCGCGGAAGGGATTTGACTTCGGGTGCGGTGGCATGCGTCGTCACAACCACCCAAGTTTCTGCGCGAAATCCCTGATCCTGAGAAGGGGGTAATGTGGACCCAGGGTAATCTATCCCGCAGTAGACGTGAGGTCCCGATAAACTACAATTTGAAAGCATCACGGGTGGGCTATCTAACTAGCTCAGTAACTGGGGACCAGCGGGGCGACTTGTACGACCCGCGGACGACGGAACGCCTGGAGATGAGCGATTCGTGAGTAGATTGGATGAGTGGAGTAAAAGACGAAAAGGCCACTATACCATTACCCAATAGCCTATTGATTGCACGGGCTCCTACGAATGGCTGCTTATCTGATCGCTGTCCCTGGGGCCCGTCAACCGACGGCCATAGAACGAGTAAGCAGAGAGAGGTGTGGCCCTTTATGAGGGCCTCCCGAACCATTGAGATAGGGCACGGGCAAAAATCTACGGCACTAGACGCAGCACGACCGTAGCTTTTGAATCTAT
TGTGGAAGGGCATCTCGAAGTGTGTATCTGAGGCGCAATGATATTGGGATTAGTCCCAATAAGGTCTCCTGCCGGCTTGAAAACCCAAGTAATCCCAGCAATATTTTAGGAACAGGTCGTCCGGGGTGACTTATCACTGGCGCCCAAGTCCCATTCTCCATCGACGCTCCGATAGACTAGCTCAGGAGCATAGATTGGGAGTTGGGCTGAGGTTTCTATGGACGGCTCGTGTTTGGACCTCCTTAATTCCAGCACGGAACAATCCACTGCAGGGCCTCCGTAAACTACGCAGACCTGAGAAATCCGGGAGCCATCCGGGGCGAATCATCTGTTTATCATCAACTATATCAACGGAAATCTACACGGCATACAAACTTAGCTAAGAGTGGCGCACGCGGCATAAAGCCAATCAGGGATTCGCCTCGGTATTTAAACCTGCCCATCAACGACTACGTTCCGTGAAAGCGTCCACCGGGGTCGTTTTGAAGCGATAACTCCTGGCGGACACCTCAACCGAGGACGAATCCTCGCGAGTTGTAAAACTGTGCTGTGCCCCGAATGATCAAGGCACCACAGTATGCAATAATCAATACTTTGATTCGGAGACGCAAAATCAATACTAGAGAAATCTGCGTATACCGATACAAAAAATAATCCCGTAGAAGGTCTGATTACATGGCGAGAGAGGGTGATTAGGTCGGGTATAGGATACGTGACGTCAAATGTATTTTCTACATCGTGTGTCCAACTATTAATGGAAAGTAAGTCCGAAGATATACCGCTACTGCGCGGCTTGATTGGCTGAGCATTATAGCATGATGTCAGGACTCCCGCAGGAATCGATGAAGCGGGAAAGCCGAGCAATTATTTCGGTTATATTAGGACAACCTTCCCCAAACTGCACGGAAGGGGTTTGACTTCGGGTTAGGCAGCGTGCGTCGCCACAACCAGCCAAGTTTCTACGCGAAATCCCTAGTCCTGAGAAGGGGGTAATATGGATTCAGGGTAATCTATCCCGCAGGAGGCGTGAGGTCCCGCTAAAATACGATTTGAAGGCATCCTGGGTGGGCTACCTAACTAGCTCGGTAACGCAGGAGGGGCGTGACAATTCATGAGACCCGCGGACAGTCCGCCACTGGGAGGCGAGCGATTCGAGAGTAGATTGGATGAGTCGTGTATAAGACGAGAAAGCCACTATACCATTACCCAAAAGCCTATTAATCACACGGGCTAGCACGAGTGGCTGTTTATCTGATCGCTGTCCCTGAGGCCCGTCAAATGCCTCCCATACAGCGGGTTAGCAGAGAGAGGCGAAGCTGCTTACGGGGCCTTCCCAAACCGCTGTGGTGGGGCACGGACCAAGAGCGATGATACTAGACGCAGCACGACCGTAACTTTCGAGCCTGT
TGTGGAAAGGCATCTCGAAGTGTGTATCTGAGGCGCAATGATATTGGGATAAGTCCCAATAAGGTCTCCTGCCGGCTTGAAAACCCAAGTAATCCCAGCAATATTTTAGGAGCAGGTCGTCCGGGGTGACTTATCGCTGGCGCCCAAGTCCCATTCTCCATCGACGCTCCGATAGACTAGCTCAGGAGCATAGATTGGGAGTTGGGCTGAGGTTTCTATGGACGGCTCGTGTCTGGACCTCCTTAATTCCAGCACAGAACAATCCACTGCGAGGGCTCCATAAACTACGCAGAGTTGGGAAATCCGGGAGCCATCCGTGGCGGCTAACTTGGTTGCTATCGACTATATCAAAGGAACTCCACCCGGCGTACAAACTTAGATGAGAGTAGCATATGCCTTATAAAGCTAATCAGGGAGGAACCTGGGTATATAAATCTGCGCGCCAACGACTATATTGTGTAATAGCGCCCACTAGGGTCGCTTTGAAACGGTTGATGCAGGGGGACGGCTCAACTGAAGACTTGCCTACGCGGGTAGTGCAACCATACTGAGCCCTGAGTGGAGAAGGCATGACGAAGTGTAATGGGCGACACTCTTCTCCGAAGAGGGAAAATCGATACAAGAGTACTTTACGTATGCCGATACAAAGAAAAATACAGTGGAAGGTTTGATTACATGACGAGAGGGGCTGATTGGGGTGGGTATCGGTGACGTGATGTCAGATGTATTTTGTACATCATGTTTTAAGTTGTCAATAGGGAGTGGATCCGAAGATATACCGCTACTGCGCGGTGTGATTGGCTGAGCACCATAGCACGATGTCCGGACTCCCGTAGGAATCGATGGAGCGGGAAAGCCCAACAATTATTACGGTTATACTAAGACAGCCCGCCCCAAACTGCGCGGAAGGGATTTGACTTCGGGTGCGGTGGCATGCGTCGTCACAACCACCCAAGATTCTGCGCGAAATCCCTGATCCTGAGAAGGGGGTAATATGGACCCAGGGTAATCTATCCCGCAGTAGACGTGAGGTCCCGATAAACTACAATTTGAAAGCATCACGGGTGGGCTATCTAACTTGCTCAGTAACTGGGGACCAGCGGGGCGACTTGTACGACCCGCGGACGACGGAACGCCTGGAGATGAGCGATTCGTGAGTAGATTGGATGAGTGGAGTAAAAGACGAAAAGGCCACTATATCATTACCCAAAAGCCTATTAATCGCATGGGCCAGTATTGGCGGCTGTTTTTCGGATCGCTGGTGCTAGGAACCGTAAACCGCCTCCCATAGAACGAGTAAGCAGAGGGAGGTGTAGCCGCTAATGGAGCCCTCCCGAACCGCTGTGGTGGGGCACGGGCAAAGAGCGACGGCGCTAGGTGCAGTACGACGGTAGCTTCTGAATTTAC
TGTGGCAGGGCCGTTCAAAGTGTGTATCGGGGTCCTAATGATCTTGGGAATAGTTCCATTGGGGTCTCTCAACGACTTGAAATTCAGAACGATTCCAGAAGTACTGAAGAGGTGTGCCTTCAGGGGAAGTTGGTTGCAAACGCCCAAAGCCAAGCCTCCATCGGCGCTCCGATAAATTGACTCAGGGACAGAGATTCGGAATTGCGCGGAGGGTTCTGCGGGCGGCACTTGCCTGGACCGCCTAAGTTCCAGCACAGAACAATCGACTGCAAGGGCTCCATAAACTACGCAGACCTGGGAAATCCGAGAGCCATCCGGGGCGGATCATTCCTTTATCATCGACCATATCAACGGAAATCTACCTGACATACAAACTTAGATGAAAGTGGCACACGCGGCATAAAGCCAACCAGGCATTCGCCTGGATATACAAACCTGCCCACAAACGGCTACGTTGCGTGATAGCTTCCACCAGGGTGGTTTTGGAGCGGTAGCTCCTAGGAGGCACCTCAACTGGGGACGAGCCTTGGCAAGTAGTGAAACTGCGCTGAGCCCTGAATGAAGAAGGCATGGCAATACGCAATGGGCAACACTCTTATCCAAATAGGGAAAATCAATACTAGAGTAATTCACGTATGTCGATACAAAGAAAAAGACAGTGGAAGGTTTGATTATATAACGAGAGGAGCTGATTGGGGTGGGTATAGGTGACGTGATGTCAAAGATATGTTGTACATCATGTTTCCAACTGTTAATGGAAGGTAAATCCGAAGATATACCGCTACTACGCGGCTTGATTGGCTGAGCACCAGAGCACGACGTCCCAACTCCCATAGGAACCGAAGGAGCGAGAAAGCCCAACAGTTGTTATAGTTATATTAAGACGACGTTCCCCAAACTATGCGGAAGGGATTTGACTTCGGGTTAGGCAGCGTGCGTCGCCAAAACCAGCCAAGTTTCTACGCAAAATCCCTGGTCCTTAGAAGGGAGTCATATGAATTCAAGGTAATCTGTTCCGCAGGAGGCGTGAGGTCCCGCTAAAATACGATTTAATGGCATCCCGGGTGGTCTATCTGATTAGCTCGGTAACTCAGGAGGGACGTGGCGACTCATAAGATCCGTGGACGATGGACCGCCTGGAGGCGGGCAATCCGAGAATAGATTGGATGAGTGGAGTATAAGACGAAAAGGCCACTATACCATTACCCAATAGCCTATTGATTGCACGGGCTCCTACGAATGGCTGCTTATCTGATCGCTGTCCCTGGGGCCCGTCAACCGACGGCCATAGAACGAGTAAGCAGAGAGAGGTGTGGCCCTTTATGAGGGCCTCCCGAACCATTGAGATAGGGCACGGGCAAAAATCTACGGCACTAGACGCAGCACGACCGTAGCTTTTGAATCTAT
TGTAGCGAGGGATTGCGAAGTTACTGTCTGGGGCGCAATGGTCTAAGGAATAGTTCCAATGGGGTCTCCCACCGGACTGAATTCCCAAATAATTCTGGCAATATCTTGAAAGCATGCCGCTAGGAGAAGCTTATCGTAGGCGCCCGGATGCAAGTCTACATCTGTTCTCTGATAAGCTAGCTCCAGGGCGGAAAATGGGAATTACGCTGAAGGTCCGATAAGCAGCTCTTGCCTGAACTTCTTAAGGCTCTGCTCAGCCCAATCCACTGCAGGGCCTCCGTAAACTACGCAGACCTGAGAAATCCGGGAGCCATCCGGGGCGAATCATCTGTTTATCATCAACTATATCAACGGAAATCTACACGGCATACAAACTTAGCTAAGAGTGGCGCACGCGGCATAAAGCCAATCAGGGATTCGCCTCGGTATTTAAACCTGCCCATCAACGACTACGTTCCGTGAAAGCGTCCACCGGGGTCGTTTTGAAGCGATAACTCCTGGCGGACACCTCAACCGAGGACGAATCCTCGCGAGTTGTAAAACTGTGCTGTGCCCCGAATGATCAAGGCACCACAGTATGCAATAATCAATACTTTGATTCGGAGACGCAAAATCAATACTAGAGAAATCTGCGTATACCGATACAAAAAATAATCCCGTAGAAGGTCTGATTACATGGCGAGAGAGGGTGATTAGGTCGGGTATAGGATACGTGACGTCAAATGTATTTTCTACATCGTGTTTCCAACTGTTAATGGAAGGTAAATCCAAATATATACCGCTACTGCGCGGCTTGATTGGCTGAGCACCAGAGTACGACGTCCCGACGTCCATAGGAACCGAAGGATCGAGAAAACCCAACAGTTGTTACAGTTATATTGAGACAACCTTCCCCAAATAGCGGGGAAGAGATTTGTGTTCGAGCGAGGCAGCATGTGTTGCCGCGAGTAGCCGAGTTTTTACGCGAAATCACCGGTCAAGACCGGGGGGTCAGATGAATTCAAGGTAGTCTATCCTGCAGGAGACGTGGGGTCCCGCTAGAATACACTATGAAGGCATCCCGGGTGTGCTATCCAACTAACTCAGCAACTCAGGAGCAGCGTGGCGACCTGTACGACCCGCGGGCGACGGAATGCCTGGAGATGAGCGATTCGAGAAAAGTTTGGATGAGTCGTGTATAAGACGAAAAAGCCACTATACCATTACCCAAAAGTCTATTAATCACACGGGCTAGTACGAGTGGCTGTTTATCTGATCTCTGTCCCGGAGGCCCTTCAAATGCCTCCCATACAACGGGTTAGCAGAGAGAGGCGTAGCTGCTTATAGGGCCCTCCCGAACCGCTGTGATGGGGCACGGGCAAAGAGCGACGGTACTAGACGCAGCACGACGGTAGATCTTGAATTTAT
TGTGGAAAGGCATCTCGAAGGGTGTATCTGAGGCGCAATGATATTGGGATAAGTCCCAATAAGGTCTCCTGCCGGCTTGAAAACCCAAGTAATCCCAGCAATATTTTAGGAGCAGGTCGTCCGGGGTGACTTATCGCTGGCGCCCAAGTCCCATTTCCCATCGACGCTCCGATAGACTAGCTCAGGAGCATAGATTGGGAGTTGGGCTGAGGTTTCTATGGACGGCTCGTGTCTGGACCTCCTTAATTCCAGCACAGAACAATCCACTGCGAGGGCTCCATAAACTACGCAGAGTTGGGAAATCCGGGAGCCATCCGTGGCGGCTAACTTGGTTGCTATCGACTATATCAAAGGAACTCCACCCGGCGTACAAACTTACATGAGAGTAGCATATGCCTTATAAAGCTAATCAGGGAGGAACCTGGGTATATAAATCTGCGCGCCAACGACTATATCGTGTAATAGCGCCCACTAGGGTCGCTTTGAAGCGGTTGATGCAGGGGGACGGCTCAACTGAAGACTTGCCTACGCGGGTAGTGCACCCGTACTGAGCCCTGAGTGGAGAAGGCATGACGAAGTGTAATGGGCGACACTCTTCTCCGAAGAGGGAAAATCGATACAACAGTAATTTACGTATGCCGATACAAAGAAAAATACAGTGGAAGGTTTGATTACATGACGAGAGGGGCTGATTGGGGTAGGTATAGGTGACGTGATGTCAGATGTATTTTGTACATCATGTTTCCAACTGTTAATGGAAGGTAAATCCAAATATATACCGCTACTGCGCGGCTTGATTGGCTGAGCACCAGAGTACGACGTCCCGACGTCCATAGGAACCGAAGGATCGAGAAAACCCAACAGTTGTTACAGTTATATTAAGACAACCTTCCCCAAATAGCGGGGAAGAGATTTGTGTTCGAGCGAGGCAGCATGTGTTGCCGCGAGTAGCCGAGTTTTTACGCGAAATCACCGGTCAAGACCGGGGGGTCAGATGAATTCAAGGTAGTCTATCCTGCAGGAGACGTGGGGTCCCGCTAGAATACACTATGAAGGCATCCCGGGTGTGCTATCCAACTAACTCAGCAACTCAGGAGCAGCGTGGCGACTTGTACGACCCGCGGGCGACGGAATGCCTGGAGATGAGCGATTCGAGAAAAGTTTGGATGAGTCGTGTATAAGACGAAAAAGCCACTATACCATTACCCAAAAGTCTATTAATCACACGGGCTAGTACGAGTGGCTGTTTATCTGATCTCTGTCCCGGAGGCCCTTCAAATGCCTGCCATAGAACGAGTAAGCAGAGAGACGTGTGGCCGTTTATGAGGGCCTCCCGAACCGTCGAGATAGGGCATGGGCAAAAAGCTACGGCACTAGACGCAGCAGGACGGTAGCTTCTGAATTTAT
TGTGGAAGGGCATCTCGAAGTGTGTATCTGAGGCGCAATGATATTGGGATAAGTCCCAATAAGGTCTCCTGCCGGCTTGAAAACCCAAGTAATCCCAGCAATATTTTAGGAGCAGGTCGTCCGGGGTGACTTATCACTGGCGCCCAAGTCCCATTCTCCATCGACGCTCCGATAGACTAGCTCAGGAGCATAGATTGGGAGTTGGGCTGAGGTTTCTATGGACGGCTCGTGTTTGGACCTCCTTAATTCCAGCACGGAACAATCCACTGCGAGGGCTCCATAAACTACGCAGAGTTGGGAAATCCGGGAGCCATCCGTGGCGGCTAACTTGGTTGCTATCGACTATATCAAAGGAACTCCACCCGGCGTACAAACTTAGATGAGAGTAGCATATGCCTTATAAAGCTAATCAGGGAGGAACCTGGGTATATAAATCTGCGCGCCAACGACTATATTGTTTAATAGCGCCCACTAGGGTCGCTTTGAAGCGGTTGATGCAGGGGGACGGCTCAACTGAAGACTTGCCTACGCGGGTAGTGCAACCGTACTGAGCCCTGAGTGGAGAAGGCATGACGAAGTGTAATGGGCGACACTCTTCTCCGAAGAGGGAAAATCGATACAACAGTAATTTACGAATGCCGATACAAAGAAAAATACAGTGGAAGGTTTGATTGCATGACGGGAGGGGCTGATTGGGGTAGGTATAGGTGACGTGATGTCAGATGTATTTTGTACATCATGTTTCCAACTGTTAATAGAAGGTAAATCCAAATATATACCGCTACTGCGCGGCTTGATTGGCTGAGCACCAGAGTACGACGTCCCGACGTCCATAGGAACCGAAGGATCGAGAAAACCCAACAGTTGTTACAGTTATATTAAGACAACCTTCCCCAAATAGCGGGGAAGAGATTTGTGTTCGAGCGAGGCAGCATGTGTTGCCGCGAGTAGCCGAGTTTTTACGCGAAATCACCGGTCAAGACCGGGGGGTCAGATGAATTCAAGGTAGTCTATCCTGCAGGAGACGTGGGGTCCCGCTAGAATACACTATGAAGGCATCCCGGGTGTGCTATCCAACTAACTCAGCAACTCAGGAGCAGCGTGGCGACTTGTACGACCCGCGGGCGACGGAATGCCTGGAGATGAGCGATTCGAGAAAAGTTTGGATGAGTCGTGTATAAGACGAAAAAGCCACTATACCATTACCCAAAAGTCTATTAATCGCATGGGCCAGTATTGGCGGCTGTTTTTCGGATCGCTGGTGCTAGGAACCGTAAACCGCCTCCCATAGAACGAGTAAGCAGAGGGAGGTGTAGCCGCTAATGGAGCCCTCCCGAACCGCTGTGGTGGGGCACGGGCAAAGAGCGACGGCGCTAGGTGCAGTACGACGGTAGCTTCTGAATTTAC
TGTGGCGGGGCATTGCGAAGTTAGCATTTGGGGCGCAATGGTCTTAGGAATAGTTCCAATGGGGTCCCCCACCGGATTGAATTCCCAAATAATTCTGGCAACATTTTGAAAGCATGCCGTTAGGAGAAGCTTATCGTAGGCACCCGGATGCAAGTCTACATCTGTTCTCTGATAAGCTAGCTCCAGGGGAGAGATTGAAAATCACGGTGAGCGATTTATGGGCACCTCTTGCCATGGTCTTCTACGTTCCAGCACAGAACAATCGGGAGCAAGGGCTCCGTAAACTACGCAGACCTGAGAAATCCAGGGCCCATCCGGGGCGGCTCATTTGTTTATTATAGACTATATCAACGAAAATCTACCCGGCATATAAACTTAGATGAGAGTGACGCACACGGCATAGAGACAATCAGGGATTCGCCTGGATATATAAGCCTGCCTATAAACGACTACGGTGCGTGAAAACGTCCACCAAGGTCGTTTTGAAGCGATAGCTCATGCGGGACACCTCAACCGAGGGCGAGCCTTCGCGGGTAGTGAAACTGTGCTGAGCCTTGAATGAAGAAGGCATGAAAATATGCGATAATTAACACTTTTATCCGGGGAGGCAAAGTTATTACTAGAGAAATTTACGTATGCCGAAATAGAGAATAATACCGTAGAAGGTCTGATTACATGACGAGAGAGTCTGATTAGGGCGGGTATAGAATACGTGACATCGAATGTAATTTGTACATTATGCTACCAATTGTCAATGGAGGGTGAACCTGAGGACATACAGTTACTGCGCGGCTGGATCGGCTGAACGCCATAGCACGACGTCCCGACTCCCGTAGTAACCAATGGTGCAGGTTAGCTCGACAAGTGCTACAGCTGTATTAAAACAACCTTCCCCAAATAGCGGGGAAGAGATTTGTGTTCGAGCGAGGCAGCATGTGTTGCCGCGAGTAGCCGAGTTTTTACGCGAAATCACCGGTCAAGACCGGGGGGTCAGATGAATTCAAGGTAGTCTATCCTGCAGGAGACGTGGGGTCCCGCTAGAATACACTATGAAGGCATCCCGGGTGTGCTATCCAACTAACTCAGCAACTCAGGAGCAGCGTGGCGACTTGTACGACTCGCGGGCGACGGAATGCCTGGAGATGAGCGATTCGAGAAAAGTTTGGATGAGTCGTGTATAAGACGAAAAAGCCACTATACCATTACCCAAAAGTCTATTAATCACACGGGCTAGTACGAGTGGCTGTTTATCTGATCTCTGTCCCGGAGGCCCTTCAAATGCCTCCCATACAACGGGTTAGCAGAGAGAGGCGTAGCTGCTTATGGGGCCCTCCCGAACCGCTGTGATGGGGCACGGGCAAAGAGCGACGGTACTAGACGCAGCACGACGGTAGATCTTGAATTTAT
