# Supplementary material for: HAPSIMU: a genetic simulation platform for population-based association studies
Source: BMC Bioinformatics. 2008 Aug 5;9:331. doi: 10.1186/1471-2105-9-331 (PMC2518933; doi:10.1186/1471-2105-9-331)
Supplement: Additional file 1 — The HIPSIMU package. This zipped file contains the HAPSIMU program and user document. [file 1471-2105-9-331-S1.zip › HAPSIMU1.0/data/ENm013.7q21.13Theta.txt]

89396195 0 0
89396264 4.88043913699244e-006 4.8804391371789e-008
89396798 3.77703550602024e-005 3.77703550609673e-007
89399533 0.000207796528031188 2.07796528029937e-006
89399587 4.10274680573462e-006 4.10274680537009e-008
89400835 0.000100794325756067 1.00794325755182e-006
89401632 6.64745697158024e-05 6.64745697172425e-007
89402151 6.83347561482065e-005 6.83347561471471e-007
89402253 1.4838354931311e-005 1.48383549321525e-007
89402570 5.08496885815763e-005 5.08496885823635e-007
89402965 0.000442436037380777 4.42436037369647e-006
89403621 0.000734779849422253 7.3477984936799e-006
89403651 4.18344258338102e-05 4.1834425831976e-007
89404010 0.000863091541146974 8.63091541060529e-006
89404188 0.000118854700268015 1.18854700265158e-006
89404279 6.97957667216007e-05 6.97957667202298e-007
89404380 7.48096854966218e-05 7.48096854990724e-007
89404494 8.30252702271338e-005 8.30252702288793e-007
89404646 0.000110700360302845 1.10700360301594e-006
89405043 0.000412119738478868 4.12119738469975e-006
89405209 0.00022086182543169 2.20861825428168e-006
89405422 0.000227545312180428 2.27545312177615e-006
89405471 1.90541098735403e-05 1.90541098729137e-007
89405569 3.43655534520388e-06 3.43655534279676e-008
89405670 3.06071238786699e-06 3.06071239047003e-008
89406679 3.91059057693818e-006 3.91059057859394e-008
89407132 1.69305783224655e-006 1.69305783100118e-008
89407160 1.04648166231575e-007 1.0464816768998e-009
89407585 1.58840966601497e-006 1.58840966440905e-008
89407663 2.83466069329273e-007 2.83466071229742e-009
89407881 7.92251321971557e-007 7.92251324203179e-009
89407895 4.98241131749912e-008 4.98241114535783e-010
89408153 9.18187228510552e-007 9.18187226042911e-009
89408446 1.03666683562967e-006 1.03666683641848e-008
89408497 1.80443715416768e-007 1.8044371487386e-009
89408932 1.53907874914302e-006 1.53907875036569e-008
89409101 5.97940939322231e-007 5.97940939605359e-009
89409129 9.90671378758726e-008 9.90671376301947e-010
89409173 1.556769309478e-007 1.55676931971511e-009
89410010 2.96135158949106e-006 2.96135158841622e-008
89410318 1.08972077606123e-006 1.0897207787331e-008
89410333 5.30708170130098e-008 5.307081435342e-010
89410450 4.13952372701476e-007 4.1395237450405e-009
89410580 4.59826190483516e-007 4.59826189559457e-009
89410748 5.94236923086391e-007 5.94236924821079e-009
89411155 1.43960968866762e-006 1.43960968997446e-008
89411256 3.5724957876027e-007 3.57249577366127e-009
89411462 7.28647655689265e-007 7.28647653808936e-009
89411916 1.60585454215013e-006 1.60585454216936e-008
89412082 5.87162674002029e-007 5.8716267269316e-009
89412270 6.64979413930008e-007 6.64979412683481e-009
89412384 4.03291529197477e-007 4.03291530248834e-009
89413408 3.62254847279137e-006 3.62254847074928e-008
89413727 1.12850875275434e-006 1.12850875539704e-008
89413816 3.14850404373469e-007 3.14850404874688e-009
89413890 2.61785729523548e-07 2.61785730610244e-009
89414082 6.79227838646951e-07 6.7922783696278e-009
89414191 3.8560330423505e-007 3.85603301868365e-009
89414279 3.11312759382425e-007 3.11312756966634e-009
89414312 1.16742284775300e-07 1.16742282235112e-009
89414392 2.83207263820248e-007 2.8320726159229e-009
89414625 8.24841155876472e-007 8.24841153983148e-009
89414801 6.23126085265672e-007 6.23126087401514e-009
89415470 2.36858722183372e-006 2.36858721962054e-008
89416027 1.97205244030102e-006 1.97205243795092e-008
89416090 2.23050814612859e-007 2.23050815710561e-009
89416317 8.0369103043046e-007 8.03691028577083e-009
89416460 5.06289944279981e-007 5.06289943727343e-009
89417036 2.03932173358167e-06 2.03932173379453e-008
89417270 8.28474454287038e-007 8.28474453080051e-009
89417842 2.02515977714609e-006 2.02515977445255e-008
89417892 1.77024456044239e-007 1.7702445557818e-009
89417977 3.00941575263495e-007 3.00941575402404e-009
89418111 4.74425542180098e-007 4.74425544344877e-009
89418392 9.94877442929907e-007 9.94877443949091e-009
89418483 3.22150999113434e-07 3.22150998244778e-009
89418579 3.39851603413335e-07 3.39851605656697e-009
89418701 4.31894745986316e-007 4.31894744012639e-009
89418718 6.01820547685851e-008 6.01820537124476e-010
89418779 2.15947372993158e-007 2.15947375714542e-009
89418780 3.5401208687403e-009 3.54011819833548e-011
89418929 5.27478009495366e-07 5.27478011256076e-009
89419325 1.40188786407372e-06 1.40188786645511e-008
89419615 1.02686686429141e-06 1.02686686487787e-008
89420029 1.4696704718449e-006 1.46967046986705e-008
89420541 1.81756348208838e-006 1.8175634835957e-008
89421016 1.68621612107809e-006 1.68621612093213e-008
89421120 3.76868969686208e-07 3.76868972075574e-009
89421608 1.76838516557381e-006 1.76838516459734e-008
89421840 8.40707701666236e-007 8.40707700419789e-009
89421901 2.21048145696726e-007 2.21048145476494e-009
89422031 6.20096880963992e-007 6.2009688281195e-009
89422197 7.91816017230943e-007 7.91816016871244e-009
89422290 4.43607768689625e-007 4.43607768801907e-009
89424381 0.000659453976784807 6.59453976745942e-006
89425308 4.27639792498291e-06 4.27639792528493e-008
89425759 2.08467209627137e-006 2.08467209795946e-008
89425786 1.2480298580782e-007 1.24802984301966e-009
89425815 1.34047651423214e-007 1.34047650397821e-009
89425840 1.15558320192426e-007 1.15558318202692e-009
89425972 6.1014793061601e-007 6.10147930284012e-009
89426324 1.62706114831438e-006 1.62706114948949e-008
89426383 2.72717635654967e-007 2.7271763587431e-009
89426416 1.52536982654473e-007 1.52536982579276e-009
89426467 2.35769615542897e-07 2.35769613830681e-009
89428004 7.10544900186953e-06 7.10544900195357e-008
89428036 1.53465544148677e-07 1.53465545355814e-009
89428363 1.59818359491822e-06 1.59818359545015e-008
89428540 8.65071854102646e-07 8.65071854726437e-009
89428730 9.28608205019169e-07 9.28608206402999e-009
89429204 2.31663310088553e-06 2.31663310015287e-008
89429785 5.26006118080254e-005 5.26006118076415e-007
89429817 2.89710770715458e-006 2.89710770795642e-008
89429929 1.0139876975041e-005 1.01398769745257e-007
89430974 0.000539823610411374 5.39823610391414e-006
89431111 7.07711336137399e-005 7.07711336131969e-007
89431203 4.75251408209057e-005 4.75251408193357e-007
89431478 0.000142058844845098 1.4205884484366e-006
89432114 0.000328543364807327 3.28543364802226e-006
89432833 0.000371419307069918 3.71419307064527e-006
89432890 2.94449242044302e-005 2.9444924206027e-007
89432911 1.08481299700532e-005 1.08481299721302e-007
89433115 6.58758377795083e-005 6.58758377782229e-007
89433176 1.96981671791667e-005 1.96981671808262e-007
89433629 0.000146283110364599 1.46283110361901e-006
89433728 3.19691565697467e-005 3.19691565706515e-007
89434311 0.000188262810910731 1.88262810907695e-006
89434334 4.71728184115018e-06 4.71728184195951e-008
89434373 3.90881478488934e-06 3.90881478269488e-008
89435104 1.13842389959293e-05 1.13842389962895e-007
89435107 4.54240899288315e-008 4.54240922241112e-010
89435818 1.07655093131331e-005 1.07655093142249e-007
89436076 3.90723762447171e-06 3.9072376223171e-008
89436390 4.75894332591173e-06 4.75894332498741e-008
89436419 4.39520243438885e-07 4.39520244110995e-009
89436506 1.31853460021029e-06 1.31853460225857e-008
89436756 3.79001999029845e-006 3.79001998811094e-008
89436782 3.94162079147497e-007 3.94162077645106e-009
89436837 8.38472385836035e-07 8.38472388559308e-009
89436899 9.46897602863463e-007 9.46897603491002e-009
89437122 3.40577686191213e-006 3.40577686169273e-008
89437205 1.26762098447851e-006 1.26762098712577e-008
89437637 0.000665460094168159 6.6546009412823e-006
89437802 0.00025421504886708 2.54215048865285e-006
89437850 7.41115587254579e-05 7.41115587236693e-007
89438199 0.000539095992291762 5.39095992272634e-006
89438206 1.10168252883671e-05 1.10168252893495e-007
89438757 0.00088310066101451 8.8310066092107e-006
89438792 3.34084393256623e-05 3.34084393246307e-007
89439239 7.50463811117083e-005 7.50463811133175e-007
89439868 0.000105602178342874 1.05602178342151e-006
89440153 6.3241569504596e-005 6.32415695049816e-007
89440229 1.68644185345589e-005 1.68644185355984e-007
89440255 5.76940634077016e-006 5.76940634197306e-008
89440856 0.000133362046569341 1.33362046567357e-006
89441483 0.000257192069423234 2.57192069421376e-006
89441484 4.10194688075333e-007 4.10194685961266e-009
89441523 1.5997592834938e-005 1.59975928334389e-007
89441597 1.53533792395047e-005 1.53533792385607e-007
89441638 8.50660201107695e-006 8.50660201327721e-008
89441797 1.88774164595271e-05 1.88774164582775e-007
89441863 5.29906662679687e-06 5.29906662899838e-008
89441980 5.98876042902382e-06 5.9887604307962e-008
89442846 2.73240870558563e-005 2.73240870544583e-007
89443167 1.01282124075403e-005 1.01282124099436e-007
89446742 0.000112798627280238 1.12798627280572e-006
89446962 7.0185521865102e-06 7.01855218677634e-008
89447145 5.83837907776918e-006 5.83837907569447e-008
89447408 8.39067594236772e-006 8.39067594485167e-008
89447539 4.58921458741399e-006 4.58921458679283e-008
89447788 8.72301093332889e-006 8.72301093498297e-008
89447843 1.92676948326542e-006 1.92676948076743e-008
89447981 5.49254229456442e-06 5.49254229491724e-008
89448075 4.38831779092444e-06 4.38831779036108e-008
89448308 1.25267265649363e-05 1.25267265651542e-007
89448771 2.91529756156291e-05 2.91529756164822e-007
89450186 0.000120331938728001 1.20331938729875e-006
89450551 0.000669198741543561 6.69198741502823e-006
89450736 0.000399344484305445 3.99344484294827e-006
89450838 0.000153672479286501 1.53672479285563e-006
89450915 2.79505332030121e-005 2.79505332007735e-007
89450943 1.01638302556408e-005 1.01638302541509e-007
89451268 0.000117973029752973 1.1797302975244e-006
89451483 7.49731123940565e-005 7.49731123922383e-007
89452002 0.000180981606197746 1.80981606199391e-006
89452558 0.000474076729027807 4.74076729015843e-006
89453336 0.000744720028022558 7.44720027965441e-006
89454054 0.000653538327870621 6.53538327835459e-006
89454350 0.000269425271656969 2.69425271651946e-006
89454659 0.000281258138317579 2.81258138315417e-006
89455589 0.000118663762905245 1.18663762906985e-006
89455644 3.30842001316147e-006 3.30842001330468e-008
89456335 4.15657859835377e-005 4.15657859811741e-007
89456550 5.21214713471825e-006 5.21214713679296e-008
89456802 6.10912129278605e-006 6.10912129514808e-008
89456866 4.62593078597691e-007 4.62593076228153e-009
89457508 4.64038681968309e-006 4.64038682156665e-008
89457578 5.05961179716225e-007 5.05961178940832e-009
89457932 2.55871796599348e-006 2.55871796757018e-008
89458681 5.41378462300376e-006 5.41378462283724e-008
89458756 5.4210126398569e-007 5.42101263552076e-009
89459344 3.81268481637128e-006 3.81268481578767e-008
89459815 3.05403834780761e-006 3.05403834663597e-008
89459908 6.03026680140355e-007 6.03026682421096e-009
89459910 1.25865242121669e-08 1.25865262625104e-010
89460397 2.92494734597835e-006 2.9249473464178e-008
89460960 3.38140730140823e-006 3.38140730307677e-008
89461020 3.59456330028024e-07 3.59456328782737e-009
89461195 1.04826078610408e-006 1.04826078395888e-008
89461546 2.10251163384305e-006 2.10251163186998e-008
89461679 7.96678197480371e-07 7.96678199595314e-009
89462098 2.50898527921525e-006 2.50898527687141e-008
89462199 6.04791200956421e-007 6.04791198689314e-009
89462217 1.07786525470259e-007 1.07786523918196e-009
89462917 4.1916982127323e-006 4.19169821461837e-008
89463064 8.80653416382196e-007 8.80653417999394e-009
89463686 3.72630221081446e-006 3.72630221108688e-008
89463799 6.77104062381992e-07 6.7710406364101e-009
89464357 3.34456599977843e-06 3.34456600025038e-008
89464449 5.55311686609979e-07 5.55311684907612e-009
89464792 2.07034683171586e-06 2.0703468304009e-008
89465178 2.43406794931784e-06 2.43406795082982e-008
89465427 1.71487908061908e-06 1.71487907987608e-008
89465454 2.1172522494195e-07 2.11725225343582e-009
89465550 8.58377011594984e-007 8.58377010278567e-009
89465557 6.25899904288009e-008 6.25899886690689e-010
89465983 4.81980757607422e-006 4.8198075769564e-008
89466370 4.37855758671531e-006 4.3785575883161e-008
89466475 1.18798074058167e-006 1.18798074108674e-008
89467804 0.00032349899916017 3.23498999157547e-006
89468462 0.000160167299809926 1.60167299811937e-006
89468637 4.25976861196612e-005 4.25976861192652e-007
89468673 2.92179112194863e-06 2.92179112150574e-008
89469113 3.57107803859079e-05 3.57107803849396e-007
89469779 2.4283392202534e-005 2.42833922050687e-007
89469799 6.82971900643819e-07 6.82971903028987e-009
89469954 5.29303420820026e-006 5.29303420571642e-008
89470779 2.81726014307433e-005 2.81726014317812e-007
89470930 5.15191084756145e-06 5.15191084999694e-008
89471011 2.76360780589113e-006 2.76360780639364e-008
89471112 3.44598010364202e-006 3.44598010247109e-008
89472006 3.0502041709465e-005 3.0502041708904e-007
89472474 1.59682447304968e-05 1.59682447282705e-007
89472603 4.40150335526011e-06 4.40150335734618e-008
89473362 3.24768874917512e-05 3.24768874896773e-007
89473861 0.000116010398341552 1.16010398342449e-006
89473919 2.40170807459381e-05 2.40170807452052e-007
89473971 2.23743576531412e-05 2.23743576519265e-007
89474713 0.000321638568717628 3.21638568710843e-006
89474736 1.34104136303921e-05 1.34104136299043e-007
89475027 0.000195514415298834 1.95514415297585e-006
89475498 0.000608316707165751 6.08316707134512e-006
89476250 0.000971240262820901 9.71240262698258e-006
89476342 0.000118821947047238 1.18821947048615e-006
89476491 0.000294515754056654 2.94515754051646e-006
89476602 0.000274334810406400 2.74334810403229e-006
89477362 0.00175740944346717 1.75740944274491e-005
89477535 0.000304970838942275 3.04970838938866e-006
89477690 0.000162788728588232 1.62788728590235e-006
89478172 0.000279852514312943 2.79852514307414e-006
89478461 0.000163964760620885 1.63964760620357e-006
89479293 0.000472036957912028 4.72036957897917e-006
89479305 6.50209714657617e-006 6.50209714780954e-008
89479380 4.06381071661011e-005 4.06381071682491e-007
89479398 9.75314571986426e-006 9.75314572038222e-008
89479703 0.000148044032302930 1.48044032301641e-006
89479893 9.2119928901926e-05 9.21199288995345e-007
89480440 0.000262359420977862 2.62359420974994e-006
89481001 0.000265641246151632 2.65641246146944e-006
89482193 0.000564428458846249 5.64428458823998e-006
89482806 0.000290263964154992 2.90263964154468e-006
89483161 0.000167879580582838 1.67879580579877e-006
89483262 4.7551476773143e-05 4.75514767748555e-007
89483572 0.000145658430562299 1.45658430559904e-006
89483749 8.31662651920226e-005 8.31662651922312e-007
89484434 0.000321435710073841 3.21435710069911e-006
89485498 0.000499281161340973 4.99281161326546e-006
89485796 0.00013929749629999 1.39297496300346e-006
89486833 0.000486626782978511 4.86626782961261e-006
89487073 0.000112623363466579 1.1262336346791e-006
89487919 0.000724758487362713 7.24758487310566e-006
89488119 0.000171337703868254 1.71337703865391e-006
89488356 0.000201072318825914 2.01072318826762e-006
89488394 1.83364970716350e-05 1.83364970741322e-007
89489340 0.000228804273733109 2.28804273729488e-006
89490608 0.000290244679521163 2.90244679515772e-006
89490847 4.14455219849314e-005 4.144552198224e-007
89491024 3.06939639804722e-005 3.0693963979672e-007
89491068 7.63013793864846e-006 7.6301379394955e-008
89491133 1.12717946820943e-005 1.12717946823101e-007
89491740 0.000105261221108173 1.05261221107657e-006
89491926 3.22546740133776e-005 3.22546740133059e-007
89492370 7.79851404537709e-05 7.7985140453078e-007
89492383 2.34406310243315e-06 2.34406310030967e-008
89492577 2.86436795910408e-05 2.86436795892034e-007
89492852 3.74322394750195e-005 3.74322394732789e-007
89492898 6.26139278491235e-006 6.26139278619398e-008
89492978 1.08893787563693e-005 1.08893787585695e-007
89493268 0.000141902677844731 1.41902677846392e-006
89494175 0.000130395300492250 1.30395300492265e-006
89494262 1.24919209860101e-005 1.24919209852768e-007
89494586 4.6521636775486e-005 4.65216367729595e-007
89494902 4.53729543859679e-005 4.53729543865958e-007
89495158 3.67576255091259e-05 3.67576255103789e-007
89495766 8.84954181307794e-05 8.84954181280392e-007
89496196 6.54913923377308e-05 6.54913923358451e-007
89496514 4.88258786383969e-05 4.88258786393435e-007
89496626 1.84122776173851e-05 1.84122776168983e-007
89496696 1.41178785069801e-05 1.41178785045473e-007
89496730 8.8905232816165e-06 8.89052327992123e-008
89496854 3.8950666494512e-005 3.89506664970111e-007
89497478 0.000196009805585286 1.96009805582996e-006
89498327 0.000251481024233376 2.51481024232635e-006
89498837 0.000151066339645491 1.51066339644754e-006
89499047 6.22037869128492e-005 6.22037869120196e-007
89499393 0.000102488144151647 1.02488144154276e-006
89499553 4.73933614574089e-005 4.73933614600552e-007
89499616 1.86611360738548e-005 1.86611360716289e-007
89499659 1.27369658916786e-005 1.27369658903453e-007
89499684 7.40521272772014e-006 7.40521272872954e-008
89499906 6.57582890221548e-005 6.57582890227658e-007
89500709 0.000226206199101888 2.26206199102816e-006
89501228 0.000146203010378431 1.46203010376419e-006
89501233 1.40850684372284e-006 1.40850684367132e-008
89502186 0.000268461404413573 2.68461404409997e-006
89502397 4.77820299902829e-05 4.77820299892119e-007
89502998 4.10148003887278e-005 4.10148003903204e-007
89503069 4.84534247520744e-006 4.84534247399108e-008
89503547 3.26207563823825e-005 3.26207563801288e-007
89503789 1.00206300380483e-005 1.00206300380982e-007
89504206 1.72669534126699e-005 1.72669534104742e-007
89504315 4.51342427333579e-006 4.51342427102284e-008
89504370 5.4432412723945e-006 5.44324127022385e-008
89505803 0.00014182117715166 1.41821177153043e-006
89505974 1.69235319559902e-005 1.69235319542245e-007
89506037 4.79457442454262e-05 4.79457442454501e-007
89507291 0.000361030923032862 3.61030923025533e-006
89507536 1.45313675990148e-005 1.45313675992874e-007
89507743 1.22775228285554e-005 1.22775228312308e-007
89508399 3.89084781426682e-005 3.89084781432816e-007
89509289 5.27874169923396e-005 5.27874169904633e-007
89509732 2.62383760193526e-005 2.62383760196028e-007
89509780 2.84298430909464e-006 2.84298430841272e-008
89509858 4.61984950227879e-006 4.6198495035271e-008
89510431 3.39381251898173e-005 3.3938125189112e-007
89510813 2.25811935044118e-005 2.25811935031445e-007
89510848 2.06895752003773e-006 2.06895751962736e-008
89511277 2.53595078884624e-005 2.53595078879019e-007
89511317 2.36452288004312e-006 2.36452288225004e-008
89511336 1.12314836802048e-006 1.12314836572871e-008
89511434 5.79308105610564e-006 5.79308105424007e-008
89511517 4.89816811119216e-06 4.89816811310727e-008
89511774 1.07027971528437e-005 1.07027971501557e-007
89512004 9.57837877491847e-006 9.57837877597908e-008
89512145 5.87196264027611e-006 5.87196264263895e-008
89512151 2.49870750650047e-007 2.49870750618513e-009
89512236 3.10279986149187e-006 3.1027998632291e-008
89512308 2.62825400032253e-006 2.62825399839527e-008
89512325 6.20559972298374e-007 6.20559973477376e-009
89512412 3.17580691705639e-006 3.17580691556882e-008
89512440 8.95481417591118e-007 8.95481417411679e-009
89512738 9.53048080150547e-006 9.53048080315567e-008
89513068 1.05538881358953e-005 1.05538881339504e-007
89513782 2.28348231957094e-005 2.2834823195387e-007
89514035 8.09133090828359e-006 8.09133090596126e-008
89514283 7.93142318282344e-006 7.93142318129494e-008
89514303 6.396309018406e-007 6.39630901166711e-009
89514562 8.28322017883577e-006 8.28322018087205e-008
89514634 2.29367199511369e-006 2.29367199703066e-008
89514974 1.08312288658147e-005 1.08312288656165e-007
89514986 3.82278665852282e-007 3.82278666907687e-009
89515003 5.41561443290733e-007 5.41561445373627e-009
89515102 3.15379899328133e-006 3.15379899509328e-008
89515279 5.63861032132116e-006 5.63861032004839e-008
89515385 3.37679488169516e-006 3.37679488214439e-008
89516200 2.59630927224675e-005 2.59630927221906e-007
89516577 1.20099214188592e-005 1.20099214202915e-007
89516629 1.65654088536796e-006 1.65654088287302e-008
89516713 2.67595066097902e-006 2.67595066217216e-008
89517532 2.60905189445454e-005 2.60905189423334e-007
89517609 2.44624351293581e-06 2.44624351020117e-008
89517858 7.90153652037354e-06 7.90153651984297e-008
89518291 1.37320114343445e-005 1.37320114369038e-007
89518638 1.10046373388396e-005 1.10046373385176e-007
89519411 2.44950441215762e-05 2.44950441221927e-007
89521686 7.19550373626927e-005 7.19550373615972e-007
89521986 0.000713532197225729 7.13532197178391e-006
89522011 7.46903036533586e-005 7.46903036519025e-007
89523266 6.89686063716527e-005 6.89686063719074e-007
89524238 5.34163230225071e-005 5.34163230252433e-007
89524330 5.05586596509326e-006 5.05586596424285e-008
89524542 0.000237489146496577 2.37489146496659e-006
89524758 4.10509670850811e-005 4.10509670838852e-007
89525298 0.000102627417712703 1.02627417714048e-006
89525571 1.99748499980603e-005 1.99748499988815e-007
89525599 2.04870256390362e-006 2.04870256247412e-008
89525975 2.75111487148714e-005 2.75111487153038e-007
89526417 2.12092646209087e-006 2.12092646108586e-008
89527367 4.55855235064781e-006 4.55855235298848e-008
89528488 1.90191189750303e-006 1.90191190001196e-008
89528688 3.39324156557187e-007 3.39324155358207e-009
89529356 1.133342682901e-006 1.13334268288093e-008
89529404 8.14377975737249e-008 8.14377952635131e-010
89529791 6.56592242938157e-007 6.56592244167866e-009
89531063 2.12870527506471e-006 2.12870527690456e-008
89532782 2.84964940082273e-006 2.84964939835546e-008
89533101 5.28818009809453e-007 5.28818011560684e-009
89534198 1.81853716852881e-006 1.81853716577084e-008
89534359 2.66895609966397e-007 2.66895609742663e-009
89534487 2.12190298606825e-007 2.12190297764655e-009
89535183 1.15294430906391e-006 1.15294430786262e-008
89535246 1.0436133832044e-007 1.04361336021652e-009
89535621 6.21198442378932e-007 6.21198440518521e-009
89535966 5.71502566988618e-007 5.71502566511199e-009
89536048 1.35835392733527e-007 1.35835392564689e-009
89536133 1.40804980272558e-007 1.40804978391136e-009
89536261 2.12035734998676e-007 2.12035732516478e-009
89536266 8.28264590105293e-09 8.28264678927512e-011
89536429 2.70035469077544e-007 2.70035470302693e-009
89536796 6.07993970254349e-007 6.07993969993067e-009
89537004 3.44389349308772e-07 3.44389347998652e-009
89537238 3.8743801799825e-007 3.87438017552689e-009
89537257 3.14586424870374e-008 3.14586412277464e-010
89537319 1.0265451758928e-007 1.02654518008466e-009
89537346 4.47043866940333e-008 4.47043845985801e-010
89537590 4.03995198272005e-007 4.0399520069271e-009
89538569 1.62094794708754e-006 1.62094794549946e-008
89538920 5.81157026994615e-007 5.81157026852968e-009
89538988 1.12588825741303e-007 1.12588826896737e-009
89539220 3.84126581940918e-007 3.84126583143815e-009
89539645 7.03680160904715e-07 7.0368015978582e-009
89539701 9.27202094344419e-008 9.27202091162477e-010
89539884 3.02996398687551e-007 3.02996398356021e-009
89540662 1.2881486239285e-006 1.28814862122375e-008
89541139 7.89777498227039e-007 7.89777497582407e-009
89543204 3.41905772293552e-006 3.41905772517633e-008
89544910 2.8246549517186e-006 2.82465495023859e-008
89545391 7.96400370326289e-007 7.96400371843368e-009
89545795 6.68910082353058e-007 6.68910085032809e-009
89545903 1.78817546767649e-007 1.78817549016915e-009
89547554 2.73359046033514e-006 2.73359045997689e-008
89547733 2.9637352658994e-007 2.96373523964349e-009
89547835 1.68883238611485e-07 1.68883240154962e-009
89547917 1.35768878088356e-07 1.35768879103645e-009
89548533 1.02499240430346e-006 1.02499240325782e-008
89548675 2.36280716576447e-007 2.36280716097472e-009
89549121 7.42121123895039e-007 7.4212112575043e-009
89549197 1.26460101829648e-007 1.26460103180194e-009
89549239 6.98858457479633e-008 6.98858470116382e-010
89549555 5.26007098889879e-007 5.26007099006202e-009
89549701 2.43028596322539e-007 2.43028596065306e-009
89549999 4.96044669188257e-007 4.96044667083608e-009
89550115 1.93091213523125e-07 1.93091214493565e-009
89550220 1.75448235976207e-07 1.7544823865454e-009
89550365 0.000396271576236755 3.96271576225845e-006
89550593 0.00062310289736186 6.23102897331961e-006
89550617 6.55897786696695e-005 6.55897786712295e-007
89550709 0.000251430076360286 2.51430076360684e-006
89551370 5.64841651568518e-006 5.64841651813096e-008
89551456 7.3489231520261e-007 7.34892313970529e-009
89552360 7.7249145691065e-006 7.72491456913285e-008
89552473 9.65614321138313e-007 9.65614319840187e-009
89553097 8.3133913771391e-06 8.31339137528098e-008
89553242 4.51802163854929e-006 4.51802163712401e-008
89553356 3.55209977099737e-006 3.55209977287983e-008
89553598 7.54042232088916e-006 7.54042232069289e-008
89553793 6.07596013460077e-006 6.07596013497371e-008
89553913 4.59643226913091e-006 4.59643226747447e-008
89554563 2.48973414577924e-005 2.48973414587984e-007
89554612 1.87687650989512e-006 1.87687651147661e-008
89554614 7.66072044855152e-008 7.66072037964078e-010
89555313 2.67742179676875e-005 2.67742179662788e-007
89555418 4.02187823548955e-006 4.0218782344592e-008
89555523 4.02187823548955e-006 4.0218782344592e-008
89555642 4.55812866682555e-006 4.55812866420396e-008
89555686 1.68535849865819e-006 1.6853584959079e-008
89555849 6.24348716548373e-006 6.24348716369102e-008
89556039 7.27768442602398e-006 7.27768442828937e-008
89556212 6.62652318790605e-006 6.62652319013754e-008
89556630 0.000103867616506636 1.03867616503924e-006
89558032 0.000348378943402641 3.48378943399188e-006
89558107 8.93730877079499e-007 8.93730878871358e-009
89558114 8.34148818607532e-008 8.3414880419247e-010
89559447 1.58845767886263e-005 1.58845767868171e-007
89559484 4.40907232692553e-007 4.40907234609006e-009
89559783 3.5630070966236e-006 3.56300709637085e-008
89560629 8.87733052859445e-006 8.87733052661221e-008
89560845 2.26655247538582e-006 2.26655247621038e-008
89561247 4.21830599585694e-006 4.21830599833791e-008
89561424 1.85714609429302e-006 1.85714609565012e-008
89561626 2.1194548646734e-006 2.11945486614264e-008
89561694 7.13709651559963e-007 7.13709653403559e-009
89561884 1.9941887322999e-006 1.99418873454487e-008
89562040 1.63691680734616e-06 1.63691680957809e-008
89562089 5.14159766487438e-07 5.14159765027898e-009
89562224 1.41661230148711e-06 1.41661230396037e-008
89562392 1.76289530853717e-06 1.76289530641733e-008
89563060 7.00960753628282e-006 7.00960753871011e-008
89564075 1.06508258222267e-005 1.0650825822905e-007
89564146 7.47901499373337e-07 7.47901501755883e-009
89566208 2.18594508740438e-005 2.1859450873935e-007
89566217 9.54098243774948e-008 9.54098243033544e-010
89566974 8.23803997206299e-06 8.23803996957383e-008
89567362 0.000110116396879923 1.1011639687725e-006
89567510 4.21807349192845e-05 4.21807349199008e-007
89567689 5.12632017677691e-005 5.12632017664361e-007
89568513 0.000235982560077852 2.35982560074631e-006
89569570 0.000202063682322372 2.02063682318531e-006
89569672 6.91333570693904e-006 6.91333570836497e-008
89569720 3.25333445032425e-006 3.25333445109461e-008
89569939 1.48433384296044e-005 1.48433384316937e-007
89570155 3.07623810020763e-005 3.07623810008932e-007
89571322 0.000166202308469551 1.66202308469066e-006
89573040 0.000244674863711 2.44674863706988e-006
89573266 3.21865653077445e-005 3.21865653102568e-007
89573585 7.07715438056936e-006 7.0771543822275e-008
89573715 2.88410680085899e-006 2.88410680355225e-008
89573905 4.21523301664006e-006 4.21523301809748e-008
89574016 1.676566892835e-006 1.67656689016721e-008
89574142 1.90312998646135e-006 1.90312998666185e-008
89574809 1.00745055632518e-005 1.00745055649124e-007
89575353 7.99229992059317e-06 7.99229992109645e-008
89575494 3.32606186139153e-05 3.32606186162161e-007
89576888 0.00075248798368092 7.52487983625726e-006
89577022 1.68935958477479e-05 1.68935958486711e-007
89577312 4.58703926350686e-006 4.58703926615765e-008
89577654 5.40954285558396e-006 5.40954285570752e-008
89578227 3.35126516767979e-05 3.35126516793401e-007
89579658 0.000480848376545982 4.80848376530493e-006
89581070 0.000632701273616528 6.32701273582545e-006
89581451 0.000170721802583497 1.70721802580087e-006
89581578 5.69072675278322e-005 5.69072675276474e-007
89581860 0.000126361019235029 1.26361019233069e-006
89581919 2.64573584669971e-005 2.64573584652503e-007
89582512 0.000265904326176533 2.65904326172335e-006
89582571 2.64559110361138e-005 2.64559110357182e-007
89582752 8.09225882912303e-05 8.09225882893401e-007
89582795 1.9224703298234e-05 1.92247032982595e-007
89582986 8.45777776497543e-05 8.45777776487813e-007
89583585 0.000265246538279831 2.65246538274854e-006
89584145 0.000234414331499919 2.3441433149889e-006
89584583 0.000175812620137378 1.75812620136317e-006
89584703 4.81678411335283e-005 4.81678411312821e-007
89584793 3.61258808501463e-005 3.61258808476317e-007
89585224 0.00017058447446045 1.70584474458275e-006
89585384 6.33260230015591e-005 6.33260230018911e-007
89586893 0.000596334262492558 5.96334262466334e-006
89587512 0.000292613835525872 2.92613835524936e-006
89587545 1.55997682913631e-005 1.55997682895146e-007
89587616 3.35631378389933e-005 3.35631378379228e-007
89587949 0.000159935127557551 1.59935127556979e-006
89588030 3.88660163530820e-05 3.88660163530772e-007
89588080 2.40717788396439e-05 2.40717788386103e-007
89588111 1.49062858850127e-005 1.4906285885904e-007
89588390 0.000134156572965115 1.34156572963158e-006
89588537 7.06846459708668e-005 7.06846459688082e-007
89589304 0.000373922615889041 3.7392261588363e-006
89589633 0.000160391839149276 1.6039183914723e-006
89589789 7.60520574689576e-005 7.60520574695042e-007
89590402 0.000341923035387089 3.41923035382641e-006
89590511 5.65255803137288e-005 5.65255803124249e-007
89590619 5.60069970080982e-005 5.60069970097663e-007
89590785 6.6159915934277e-05 6.61599159328961e-007
89591056 0.000108008055540642 1.08008055541848e-006
89591122 1.72591799917026e-005 1.72591799894948e-007
89591125 7.84508181441026e-007 7.84508179433299e-009
89591149 6.27606545152821e-006 6.27606545115046e-008
89591304 4.05329227077863e-005 4.05329227057823e-007
89591411 2.79807918047299e-005 2.79807918069634e-007
89591876 0.000121598768123359 1.21598768125525e-006
89592395 9.0022260933243e-05 9.00222609355929e-007
89592491 1.66515164731583e-05 1.66515164713355e-007
89592906 7.19831180880526e-005 7.19831180906589e-007
89593591 0.000118815508169436 1.18815508168702e-006
89593665 1.28355439482311e-005 1.28355439467161e-007
89593740 1.43966257443805e-05 1.43966257429669e-007
89593944 4.368550234466e-05 4.3685502344321e-007
89593987 1.04436412658785e-05 1.04436412686488e-007
89594161 4.72744004805276e-05 4.72744004777395e-007
89594446 9.21725625592266e-005 9.21725625583659e-007
89594551 3.39583125218203e-005 3.39583125245915e-007
89594571 9.41164076796654e-006 9.41164076595793e-008
89594588 7.99989465277156e-006 7.99989465461856e-008
89594647 3.91962846317169e-05 3.91962846330918e-007
89595483 0.000608040226260535 6.08040226227836e-006
89595681 0.000324691805724381 3.24691805718559e-006
89595837 4.72944589748827e-05 4.72944589724139e-007
89596032 9.28110983902832e-006 9.28110983983981e-008
89596438 1.93237466392077e-005 1.93237466398117e-007
89596696 4.45899437049446e-006 4.4589943702115e-008
89596862 2.86896537016311e-006 2.86896537274223e-008
89596981 1.95251611397833e-006 1.95251611137355e-008
89597099 1.93610841554153e-006 1.93610841522667e-008
89597485 6.33337159660196e-006 6.33337159651596e-008
89597624 2.28067008271418e-006 2.28067008200982e-008
89597804 2.94284532183405e-06 2.94284532186184e-008
89598022 3.56411266761137e-06 3.56411266740342e-008
89598554 8.68984378736212e-06 8.68984378862464e-008
89598729 2.85756088789643e-006 2.85756088558369e-008
89598753 3.91894064625797e-007 3.91894064126021e-009
89598780 4.40431658980709e-07 4.40431659482561e-009
89599829 1.71101338537213e-005 1.71101338554832e-007
89599951 1.98992977135748e-006 1.98992976948166e-008
89600076 2.0371746833096e-006 2.03717468476449e-008
89600172 1.56455015678177e-006 1.56455015710049e-008
89600174 3.25947949329535e-008 3.25947935096561e-010
89600955 1.27282674212534e-005 1.27282674195021e-007
89606610 9.21617826730156e-005 9.2161782671157e-007
89608165 2.53424530604247e-005 2.53424530587722e-007
89609877 2.81998949036992e-005 2.81998949018019e-007
89609881 6.66328287116109e-008 6.6632826944987e-010
89609955 1.2327073311648e-006 1.23270733357151e-008
89609983 4.66429800981276e-007 4.6642980153871e-009
89611011 1.7124636978884e-005 1.71246369775816e-007
89611049 6.33011872760303e-007 6.33011873786901e-009
89611334 4.74758904570227e-006 4.74758904296667e-008
89612493 7.16296340782533e-005 7.16296340758216e-007
89612689 1.21133807414475e-005 1.21133807392257e-007
89612755 4.07899555579354e-006 4.07899555829064e-008
89612969 1.32258340748457e-005 1.32258340766713e-007
89613189 1.79735253021785e-005 1.79735253019614e-007
89613700 4.17475974064236e-005 4.17475974050121e-007
89614445 6.08648925005589e-005 6.08648924981764e-007
89614631 1.51957986645502e-05 1.51957986641056e-007
89614956 2.6551798741609e-005 2.65517987428666e-007
89615089 1.08658130234892e-005 1.08658130250222e-007
89615446 2.91661541647548e-005 2.91661541649067e-007
89615723 2.44868264698357e-05 2.44868264703571e-007
89615774 4.50840487354732e-006 4.50840487591858e-008
89616240 4.11944445308442e-005 4.11944445331659e-007
89617075 7.38140797923925e-005 7.38140797907614e-007
89617913 1.34753394388672e-05 1.34753394374728e-007
89618394 7.73432758671199e-006 7.73432758658565e-008
89619156 1.22527185467087e-005 1.2252718545895e-007
89619287 2.10643849029731e-006 2.10643849037752e-008
89619786 7.78906166353718e-06 7.78906166462657e-008
89620055 4.19819645192984e-006 4.1981964543623e-008
89620112 8.89580660817848e-007 8.89580659962072e-009
89620409 4.63518344320879e-006 4.63518344591346e-008
89620749 5.30627060833223e-006 5.30627060932586e-008
89620802 8.27153947769437e-007 8.27153948307172e-009
89621136 5.21263053877343e-006 5.21263053889932e-008
89621242 1.65379961051791e-006 1.65379960917995e-008
89621379 2.1374579871788e-006 2.13745798582591e-008
89622138 1.18418292866329e-005 1.18418292881059e-007
89622841 1.09681238320197e-005 1.09681238345783e-007
89623175 5.21102896144321e-006 5.21102895925346e-008
89623224 7.64492272786579e-007 7.64492274453757e-009
89623456 3.61963688339768e-006 3.61963688353335e-008
89623893 6.81802292260684e-006 6.81802292134293e-008
89623974 1.26375253256557e-006 1.26375253176573e-008
89624115 2.19986551965118e-006 2.19986552065895e-008
89624793 1.05756821564041e-05 1.05756821579852e-007
89625116 5.0377347447779e-006 5.03773474360331e-008
89625268 2.37069870342489e-006 2.3706987026309e-008
89625344 1.18534935171245e-006 1.18534935166094e-008
89625561 3.38448433317896e-006 3.38448433573317e-008
89625946 6.00473026854332e-006 6.0047302690809e-008
89626076 2.02757125950813e-006 2.0275712619333e-008
89626140 9.9818892775785e-007 9.98188928237101e-009
89626437 4.6323905659083e-006 4.63239056383927e-008
89626660 3.47819224308939e-006 3.47819224207348e-008
89626806 2.27720209637243e-006 2.27720209531728e-008
89626861 8.57850104797833e-007 8.57850104000281e-009
89627326 7.25273270419986e-006 7.25273270596916e-008
89627380 8.42252830165145e-007 8.42252831057842e-009
89627493 1.76249203349373e-006 1.76249203458541e-008
89627854 5.63061614240032e-006 5.630616144308e-008
89627857 4.67732708615842e-008 4.67732685478386e-010
89627960 1.60588229958106e-006 1.60588229774319e-008
89628282 5.02043367340294e-006 5.02043367539725e-008
89628980 1.08828034286809e-005 1.08828034267115e-007
89629692 1.11010831536115e-005 1.11010831527339e-007
89629990 4.64623985923626e-006 4.64623986075422e-008
89630084 1.46559243866079e-06 1.46559243775021e-008
89630127 6.70430583728107e-007 6.70430585384339e-009
89630470 5.34785326090095e-006 5.34785326000324e-008
89630497 4.20968040945556e-007 4.2096804021296e-009
89630573 1.1849470781887e-006 1.18494707902038e-008
89630635 9.66667353259205e-007 9.66667355236118e-009
89630681 7.17204810482636e-007 7.17204813020738e-009
89630959 4.33441168074289e-006 4.33441168130735e-008
89630961 3.11828177684196e-08 3.1182817419854e-010
89630996 5.45699312276746e-07 5.45699313109808e-009
89631011 2.33871133857168e-007 2.33871132476404e-009
89631866 1.33306546298586e-005 1.33306546287472e-007
89631880 2.18279724933357e-007 2.18279726673304e-009
89632237 5.56575489136226e-006 5.56575489247436e-008
89632480 3.78845501008692e-006 3.78845501242151e-008
89632591 1.72996984319124e-006 1.72996984080974e-008
89632617 4.05218161468219e-007 4.05218161294578e-009
89632709 1.43364126667384e-06 1.43364126456382e-008
89632777 1.06031736279997e-006 1.06031736140866e-008
89632860 1.29421089871173e-006 1.29421089936766e-008
89632987 1.98029860405289e-006 1.98029860216114e-008
89633282 4.59936524782676e-06 4.59936524857039e-008
89633370 1.37178690905548e-006 1.37178690751196e-008
89633464 1.4653178346729e-006 1.46531783520339e-008
89634522 1.64926198838716e-005 1.64926198864154e-007
89635108 9.13449298223009e-06 9.13449298078574e-008
89635203 1.48087496564515e-006 1.48087496764603e-008
89635553 5.45585513658739e-006 5.45585513853303e-008
89636152 9.33730636233099e-006 9.33730636077839e-008
89636215 9.82053924585731e-007 9.82053924432485e-009
89636405 2.9617499312903e-006 2.96174993083915e-008
89637237 1.29693470675449e-005 1.296934706841e-007
89637434 3.07086703402205e-006 3.07086703301726e-008
89637441 1.09117102732088e-007 1.09117104002977e-009
89637569 1.9952841642439e-006 1.99528416376028e-008
89638745 1.83358498084636e-05 1.83358498090324e-007
89639741 1.55374899106357e-005 1.55374899125404e-007
89640626 1.38059021796311e-005 1.38059021785895e-007
89641726 1.71598784153607e-005 1.71598784131673e-007
89641743 2.65198120964666e-007 2.65198123164996e-009
89642155 6.42715446102602e-006 6.42715445959337e-008
89642721 8.82953743917652e-006 8.82953744072886e-008
89642906 2.88597955167431e-006 2.88597954973853e-008
89643124 6.99118663582398e-06 6.99118663462583e-008
89643210 1.30156290915480e-05 1.30156290892205e-007
89643225 3.32273735295906e-006 3.32273735316248e-008
89643388 3.61070792354884e-005 3.61070792367694e-007
89643648 0.000397236613924486 3.97236613914533e-006
89643975 0.000225697731647658 2.25697731645065e-006
89644449 0.000327158179819541 3.27158179815582e-006
89644961 0.000353386050775538 3.53386050766928e-006
89646240 0.000861615648813327 8.61615648726089e-006
89646470 0.000154942610810841 1.54942610811797e-006
89646738 0.000180541824770893 1.80541824770504e-006
89647139 0.000208585156831188 2.08585156830605e-006
89647492 0.000175541180286488 1.75541180285796e-006
89648285 0.00039434605089854 3.94346050891802e-006
89648726 0.000219302154408898 2.19302154404907e-006
89648902 9.36208597185451e-005 9.3620859715678e-007
89648993 4.84062399681114e-005 4.84062399655681e-007
89649083 4.78743032651651e-005 4.78743032626732e-007
89649235 8.08543788478344e-005 8.08543788498926e-007
89649562 0.000173943301863433 1.73943301861665e-006
89649966 0.000214902427990297 2.14902427987932e-006
89651273 0.00136764325366717 1.36764325332653e-005
89651842 0.000595400926806901 5.95400926777127e-006
89652990 0.00130888581611545 1.30888581581767e-005
89653153 0.000185851623564694 1.85851623563641e-006
89653559 0.000462918767897337 4.6291876788574e-006
89653741 0.000207515309747082 2.07515309746803e-006
89654205 0.000529172938954018 5.2917293893195e-006
89654886 0.000776698357019441 7.76698356956879e-006
89655131 0.000214649777945191 2.14649777942658e-006
89655211 7.00897234106745e-005 7.00897234117086e-007
89655333 9.27725847800926e-05 9.27725847801799e-007
89655343 6.88826580480662e-06 6.8882658024727e-008
89655898 0.000340035094216967 3.40035094211153e-006
89656352 0.000275873965364484 2.75873965361451e-006
89656974 0.000377959485587465 3.77959485579018e-006
89657129 9.41267262307416e-005 9.41267262299932e-007
89657282 9.29121878277643e-005 9.29121878293301e-007
89657385 6.25487277533315e-005 6.25487277543521e-007
89657967 0.000353430675266398 3.53430675261911e-006
89658626 0.000407109613269089 4.07109613260777e-006
89658765 8.62890996335308e-05 8.62890996355982e-007
89658952 0.000111214826149167 1.1121482614744e-006
89659162 0.000124893655033824 1.24893655032491e-006
89659275 6.72046810420098e-005 6.72046810406173e-007
89659423 8.35747652596456e-005 8.35747652570827e-007
89659477 3.04934954325734e-005 3.04934954334285e-007
89659518 1.81844429480553e-05 1.81844429493264e-007
89659819 0.00010651633761223 1.0651633761467e-006
89659931 3.96339860882717e-005 3.9633986089758e-007
89660833 0.000172540583826169 1.72540583825927e-006
89661513 0.000130074941243675 1.30074941245579e-006
89662197 0.000130840087956873 1.30840087956705e-006
89662256 1.12859140196718e-005 1.12859140205225e-007
89662267 2.10415346129474e-006 2.10415346284735e-008
89662434 3.19448752760201e-005 3.19448752747408e-007
89662641 3.9596342408001e-005 3.95963424057307e-007
89662753 2.14241079695464e-005 2.14241079671544e-007
89663160 7.78536780679054e-005 7.78536780666133e-007
89663161 6.19755299051247e-07 6.19755300502434e-009
89663399 0.000252522787966725 2.52522787965043e-006
89663676 0.000293902572549508 2.93902572545834e-006
89663898 0.000279753338851650 2.79753338850448e-006
89663941 6.14982727415219e-005 6.14982727395847e-007
89663948 1.0011346725364e-005 1.00113467232592e-007
89663969 3.07648854063574e-005 3.07648854056036e-007
89664186 0.000317903815865693 3.17903815863185e-006
89664198 1.75799345179185e-005 1.75799345165366e-007
89664217 2.66661151663329e-05 2.66661151663118e-007
89664463 0.000325479337775378 3.25479337770337e-006
89664465 2.6461734778486e-006 2.64617347906943e-008
89664713 0.000328125511253227 3.28125511248296e-006
89665329 0.000769993174929434 7.6999317486835e-006
89665965 0.000760017270022149 7.60017269965508e-006
89666455 0.000581725796961834 5.81725796936823e-006
89666741 0.000339537914145071 3.3953791413803e-006
89666807 7.83549032642471e-005 7.83549032663439e-007
89666871 7.59805122562396e-005 7.59805122563578e-007
89667337 0.000548652381405369 5.48652381384045e-006
89667515 0.000207623262451491 2.07623262452104e-006
89668797 0.00149535405877984 1.49535405833546e-005
89668930 0.000155134235427238 1.55134235427538e-006
89669021 0.000106141385882681 1.06141385879907e-006
89669271 0.000283646126216129 2.83646126215781e-006
89669312 4.65179646994452e-005 4.65179647004852e-007
89669947 0.000720461160588969 7.20461160540921e-006
89670222 0.000312010738837742 3.12010738834057e-006
89670546 0.000367605379576104 3.67605379569265e-006
89671175 0.000713653653559782 7.13653653509276e-006
89671768 0.000672808611384659 6.72808611342535e-006
89672198 0.000487875956717719 4.87875956703855e-006
89672292 0.00010665195332899 1.06651953326909e-006
89673010 0.000814639388193772 8.14639388122362e-006
89673123 0.000128209263044424 1.28209263045566e-006
89674117 0.00112778767669166 1.1277876765013e-005
89674278 0.000217759111467535 2.17759111466004e-006
89675481 0.0018882868706642 1.88828686976445e-005
89675790 0.000485021315906265 4.85021315893031e-006
89675886 8.10844305117056e-006 8.10844305100242e-008
89676679 6.69791181206068e-005 6.69791181225414e-007
89678174 0.000126272107932292 1.26272107932125e-006
89678198 2.02711076279264e-006 2.02711076366449e-008
89678342 1.21626645767558e-005 1.21626645756234e-007
89678503 1.35985347004006e-005 1.35985347024791e-007
89678908 3.42074941221258e-005 3.42074941210739e-007
89679242 2.82106247821976e-005 2.82106247844468e-007
89679411 1.42742382879982e-005 1.42742382852561e-007
89679743 2.92726099442645e-005 2.92726099456859e-007
89679792 4.40556342044803e-006 4.40556342002763e-008
89679909 1.05194065345392e-005 1.05194065364731e-007
89680120 1.89708955451946e-005 1.89708955452648e-007
89680205 7.64230389261394e-006 7.64230389291003e-008
89680243 3.68227928672777e-06 3.68227928786379e-008
89680286 4.46344948159847e-006 4.46344948347194e-008
89680399 1.17295300330378e-005 1.17295300323058e-007
89680885 5.08780164577538e-05 5.08780164591715e-007
89681039 1.71396878520051e-005 1.71396878500298e-007
89681051 1.33556009236403e-006 1.33556009348206e-008
89681950 0.000101630558014047 1.01630558011531e-006
89682066 1.31136203889093e-005 1.31136203863806e-007
89682455 4.39758476834976e-005 4.39758476826437e-007
89682485 3.39145354830662e-06 3.39145354888342e-008
89682495 1.15746533131425e-06 1.15746533009902e-008
89682702 2.96755457217278e-005 2.96755457216707e-007
89683123 6.03546123132725e-005 6.03546123126248e-007
89683254 1.87801762780016e-005 1.87801762767769e-007
89684255 0.000143503484383814 1.43503484383215e-006
89684707 6.47987761653187e-005 6.4798776166585e-007
89684951 3.49798703193313e-005 3.49798703199986e-007
89685129 2.55184126988694e-005 2.55184126987206e-007
89685435 4.38687319430001e-005 4.38687319435955e-007
89685530 1.70942129723758e-005 1.70942129739922e-007
89685585 9.89664961558599e-006 9.89664961715074e-008
89685963 6.94122847737794e-005 6.94122847758955e-007
89686190 4.39541762870059e-05 4.3954176289439e-007
89686304 2.22818581926875e-005 2.22818581931802e-007
89686623 6.23501119602397e-005 6.23501119604093e-007
89686759 2.65822394760837e-005 2.65822394770918e-007
89687655 0.000175130048313022 1.75130048309764e-006
89687674 3.71369522092346e-006 3.71369521973566e-008
89687897 4.3587054435049e-005 4.35870544331382e-007
89688649 0.000146984147691286 1.46984147691622e-006
89688742 1.81775608182043e-005 1.81775608205795e-007
89689087 6.60372353126449e-005 6.60372353140753e-007
89690710 0.000310662124383834 3.10662124378008e-006
89690752 8.03931560327851e-006 8.03931560291295e-008
89690828 1.45473329964087e-005 1.45473329967767e-007
89690862 6.50801739313022e-006 6.50801739389454e-008
89691649 0.000150641461423338 1.50641461422437e-006
89691958 0.000253515960408345 2.53515960405097e-006
89692155 0.000161626680260336 1.61626680261802e-006
89692289 0.000109938960177081 1.09938960176796e-006
89692380 7.46600401202568e-005 7.46600401229118e-007
89692715 0.000274847400442704 2.7484740043899e-006
89692926 0.000173112840278837 1.73112840275588e-006
89693028 8.65062544008894e-005 8.6506254400921e-007
89693452 0.00035959462613703 3.5959462612821e-006
89693987 0.000453733785337998 4.53733785325869e-006
89694289 0.000123513577814845 1.23513577814142e-006
89695161 0.000204379629479753 2.04379629478047e-006
89695327 3.89071313000448e-005 3.89071313005198e-007
89695333 1.40370158035263e-006 1.40370158219752e-008
89695417 1.96518221249369e-005 1.9651822122871e-007
89695534 0.000160240023616003 1.6024002361696e-006
89695965 0.000590285898961516 5.90285898932565e-006
89696063 0.000134218139439045 1.34218139439907e-006
89696485 0.000577959743298746 5.77959743271387e-006
89696599 0.00015619189886023 1.56191898860176e-006
89696684 0.000116458871957189 1.16458871958335e-006
89696771 0.000119199080709123 1.19199080709492e-006
89696801 7.1817196491001e-005 7.18171964917729e-007
89696947 0.000349510356256205 3.49510356252222e-006
89697413 0.00111556637426821 1.1155663740836e-005
89697638 0.000305048625068514 3.05048625066616e-006
89697656 2.71620479163061e-05 2.71620479157371e-007
89698625 0.00190865329989453 1.90865329896887e-005
89698684 9.09949385435498e-05 9.09949385442406e-007
89699001 0.000394071548555229 3.94071548547354e-006
89699065 7.95601864591e-005 7.95601864576719e-007
89699167 0.000126799047169191 1.26799047166277e-006
89699231 7.95644046264247e-05 7.95644046256074e-007
89699366 0.000642755324715249 6.42755324677361e-006
89699840 0.00225678536233354 2.25678536080236e-005
89700034 1.57587211806546e-005 1.57587211794837e-007
89700633 4.86570824083097e-005 4.86570824083763e-007
89702161 0.000124120236928042 1.24120236930083e-006
89702162 8.12305215497657e-008 8.1230522176605e-010
89702405 1.974169302772e-005 1.9741693029391e-007
89702555 1.21862302640247e-005 1.21862302635393e-007
89704417 0.00015126814313699 1.51268143136335e-006
89704592 1.42169307459577e-005 1.42169307481106e-007
89704837 1.99037030443407e-005 1.9903703045121e-007
89704937 8.12427786709551e-006 8.12427786820382e-008
89706820 0.000152980152237408 1.52980152239365e-006
89707114 2.38932376335221e-005 2.38932376337572e-007
89707152 3.08830792703377e-006 3.08830792959406e-008
89707282 1.0565263960905e-005 1.05652639627539e-007
89708077 6.46106526839959e-005 6.46106526815291e-007
89708701 5.07132670123439e-005 5.07132670134295e-007
89708792 7.39568477263349e-006 7.39568477534819e-008
89708823 2.52047840574137e-06 2.52047840438631e-008
89709331 4.13211288782457e-005 4.13211288758348e-007
89709788 3.71727478294454e-005 3.71727478270503e-007
89709950 1.31772103903067e-005 1.31772103917342e-007
89710275 2.64357615854918e-005 2.64357615860523e-007
89710324 3.98569943904338e-006 3.98569944140764e-008
89710834 4.14960233243928e-005 4.14960233237305e-007
89710839 4.06823758082283e-007 4.068237602556e-009
89710927 7.16706858573824e-06 7.16706858822809e-008
89710932 4.0760705371639e-07 4.07607055893405e-009
89711017 6.93312069164183e-06 6.93312069319867e-008
89711141 1.01206777913408e-005 1.01206777900694e-007
89711291 1.2242755392751e-005 1.22427553926998e-007
89711397 8.65154714421068e-006 8.65154714161956e-008
89711421 1.95884086284015e-006 1.95884086271216e-008
89711579 1.2895702347031e-005 1.28957023495471e-007
89711631 4.26525435406274e-06 4.26525435223693e-008
89711727 7.87504234500953e-006 7.87504234357875e-008
89712027 2.46095073281548e-005 2.46095073263821e-007
89712215 1.54219579256437e-005 1.54219579279325e-007
89712273 4.75781386945944e-006 4.75781386756386e-008
89712305 2.62500075515597e-006 2.62500075661693e-008
89712635 2.74201931772326e-05 2.74201931777639e-007
89712981 2.94140449850985e-005 2.94140449876686e-007
89713110 1.09665081013806e-005 1.09665080999638e-007
89713207 8.24613399849671e-006 8.24613399790636e-008
89713230 1.95526888624149e-006 1.9552688869435e-008
89713317 7.71178858700316e-006 7.71178858955194e-008
89713610 2.59718857010566e-005 2.59718857016168e-007
89713906 2.78576598428749e-005 2.78576598455121e-007
89714225 3.00222753036389e-005 3.00222753024061e-007
89714576 3.63614782000341e-05 3.63614781974307e-007
89714873 3.75329978542429e-05 3.7532997851509e-007
89715706 0.000105280857722789 1.05280857722793e-006
89716359 0.000151805408897889 1.51805408897863e-006
89716653 6.83473050780696e-005 6.83473050802635e-007
89716811 5.7393477538747e-005 5.73934775375265e-007
89717355 0.000197607922665053 1.97607922663916e-006
89717753 0.000241621289595271 2.4162128959178e-006
89717950 0.000138408306674171 1.38408306671052e-006
89719855 0.000410349969061707 4.10349969052019e-006
89719858 3.92064154780324e-07 3.92064155841842e-009
89720307 5.86160687833863e-05 5.86160687824056e-007
89720762 6.002546294628e-005 6.00254629479566e-007
89721104 4.51069998061974e-05 4.510699980434e-007
89721191 1.16076994388198e-05 1.16076994380466e-007
89721615 5.65860387637593e-05 5.65860387637894e-007
89721678 8.40783123151276e-006 8.40783123294016e-008
89722902 0.000163352149640819 1.63352149638668e-006
89723236 4.45748512908772e-005 4.45748512898878e-007
89723400 2.18870527296523e-005 2.18870527316765e-007
89723612 2.82930193822334e-005 2.82930193824048e-007
89723659 6.27271251391344e-06 6.27271251184422e-008
89723773 1.52167736560479e-05 1.52167736564137e-007
89723857 1.12129292407199e-05 1.1212929240726e-007
89724500 8.59168521650476e-05 8.59168521636224e-007
89724575 1.00327660391310e-05 1.00327660365443e-007
89724751 2.35778879870045e-005 2.35778879870013e-007
89725686 0.000125257529930961 1.25257529929655e-006
89726174 6.53761788843747e-005 6.53761788821968e-007
89726636 6.18930218126662e-005 6.18930218147261e-007
89727305 8.9624310806653e-005 8.96243108048109e-007
89727505 2.764802439429e-005 2.76480243916437e-007
89727566 8.43264744025844e-006 8.43264744033083e-008
89728003 6.21749691440348e-005 6.21749691467005e-007
89728169 2.36179516656974e-005 2.36179516681935e-007
89728273 1.49023154766028e-05 1.49023154753837e-007
89728598 4.91249024616087e-05 4.91249024643384e-007
89728669 1.07420206797418e-005 1.07420206799657e-007
89728671 3.02592131823712e-007 3.0259213285096e-009
89729300 9.51665072646137e-05 9.51665072627485e-007
89729394 1.44323202529856e-05 1.44323202530507e-007
89729424 4.68315019342374e-006 4.68315019531712e-008
89729703 4.35532967988408e-005 4.35532968008844e-007
89730005 4.71437119471323e-005 4.71437119480597e-007
89730766 0.000119368541130578 1.19368541129317e-006
89730813 7.37103541997918e-006 7.37103542229735e-008
89731256 6.9475929596825e-005 6.94759295994859e-007
89731309 8.31212192401768e-006 8.31212192449227e-008
89731512 3.1836995293879e-005 3.18369952964051e-007
89731644 2.07058964831031e-05 2.07058964825191e-007
89732129 7.82071666784898e-05 7.82071666785729e-007
89732319 3.06564630481100e-05 3.0656463045587e-007
89732489 3.12334398491218e-05 3.12334398471704e-007
89732561 1.56394621836078e-05 1.56394621850873e-007
89732812 5.46571960117632e-005 5.4657196012013e-007
89733147 7.29488472666958e-005 7.29488472690723e-007
89733677 0.00019422580471622 1.9422580471524e-006
89733771 3.44475955534427e-005 3.44475955520855e-007
89734388 0.000226108153792278 2.26108153790831e-006
89734423 1.28262323869202e-005 1.28262323888631e-007
89734661 9.29383712885786e-005 9.29383712873295e-007
89734732 2.77253124432314e-005 2.77253124430512e-007
89734772 1.83688387075797e-005 1.83688387075201e-007
89735141 0.000169452537077422 1.69452537074215e-006
89735429 0.000191725692015505 1.9172569201237e-006
89735656 0.000228732001432040 2.28732001430998e-006
89735989 0.00057349764704666 5.73497647021145e-006
89736769 0.000120259346642194 1.2025934664156e-006
89737016 3.80821264366948e-005 3.80821264352219e-007
89737766 0.000115633987155956 1.15633987157721e-006
89738024 3.97780915816488e-005 3.97780915826833e-007
89739102 0.000166204584205494 1.66204584205746e-006
89739642 8.32564707522881e-005 8.3256470751434e-007
89739723 1.24884706128432e-005 1.24884706136802e-007
89740530 0.000124379496636453 1.24379496637564e-006
89740588 8.92389103522526e-006 8.92389103769114e-008
89740801 3.27722205259135e-005 3.27722205286553e-007
89740815 2.15404266367506e-006 2.15404266247775e-008
89741642 0.000127047283938348 1.27047283936124e-006
89742073 6.62120669618237e-005 6.62120669615476e-007
89742602 7.95388262891578e-005 7.95388262898374e-007
89743079 7.02252409697045e-005 7.0225240967167e-007
89743091 1.7666727287976e-006 1.76667272896966e-008
89743139 6.79960842546183e-006 6.7996084231026e-008
89743771 8.95281776019141e-005 8.95281776036934e-007
89743820 6.94126693432562e-006 6.94126693572803e-008
89744455 8.99531531285055e-005 8.99531531261828e-007
89745226 0.000109218710333981 1.09218710332087e-006
89745273 6.65794991659804e-006 6.6579499152256e-008
89745841 8.04620330346316e-005 8.04620330331315e-007
89745956 1.62907285193356e-005 1.62907285208249e-007
89746543 8.31535447030436e-005 8.31535447043599e-007
89746598 7.79121798750835e-006 7.79121798907311e-008
89747508 0.000127282686450281 1.2728268645191e-006
89747540 4.43631137978019e-06 4.43631137987526e-008
89747586 6.366273279764e-06 6.36627328064077e-008
89747625 5.33276584388495e-06 5.33276584302403e-008
89747728 1.40577169258804e-05 1.40577169238701e-007
89748684 0.000130477450289417 1.30477450289161e-006
89749094 5.59579023207752e-005 5.59579023192569e-007
89749844 0.000102362016440442 1.02362016440941e-006
89749909 8.87137475817168e-006 8.87137475951521e-008
89749914 6.82413442936283e-007 6.82413444209505e-009
89749952 5.18634216625337e-006 5.18634216733598e-008
89750099 2.00629552220854e-005 2.00629552236123e-007
89750419 4.36744603489356e-005 4.36744603463131e-007
89750444 3.4122654491029e-06 3.41226544825306e-008
89750474 4.09506627162144e-006 4.09506627264278e-008
89751163 9.40500220382391e-005 9.40500220370177e-007
89751488 4.43632179425656e-005 4.43632179446751e-007
89751679 2.60719219293232e-005 2.60719219267117e-007
89751819 1.91103092675667e-005 1.91103092695638e-007
89752702 0.000123236741957618 1.23236741954967e-006
89752880 2.52792159323134e-005 2.5279215929536e-007
89753668 0.000111910236823949 1.11910236826273e-006
89753671 4.26054201106405e-007 4.26054199398326e-009
89753779 1.53379512398306e-005 1.53379512391604e-007
89753884 1.49118970387242e-005 1.4911897038542e-007
89753905 3.84991692225997e-006 3.84991692191981e-008
89753932 4.94989318576282e-006 4.94989318824546e-008
89754404 0.000104474336396934 1.04474336398114e-006
89755414 0.000299715630785697 2.99715630782262e-006
89756998 0.000470049068479747 4.70049068463935e-006
89757061 1.86951334054445e-005 1.86951334067109e-007
89757249 5.57886520670407e-005 5.57886520673426e-007
89757423 6.6223356526773e-005 6.62233565286798e-007
89757973 0.000209326701665087 2.09326701664249e-006
89758193 6.4455389024501e-005 6.44553890251485e-007
89758391 3.33719916772419e-005 3.33719916784483e-007
89758767 6.33730751042574e-005 6.33730751058904e-007
89759082 5.30918049410667e-005 5.30918049435557e-007
89759258 2.96639926019928e-005 2.96639926047075e-007
89759265 1.17981788757926e-006 1.17981788774701e-008
89759529 4.04190737772706e-05 4.04190737766384e-007
89759648 1.79308317571456e-05 1.79308317561672e-007
89759865 3.2375673063533e-005 3.23756730620015e-007
89760401 7.9969404433427e-005 7.9969404432705e-007
89760808 5.9245818524824e-05 5.92458185268753e-007
89760986 2.52877126453042e-05 2.52877126464883e-007
89761031 6.3862948002433e-006 6.3862947988624e-008
89761619 8.34475853898458e-005 8.34475853878475e-007
89761822 2.88092854322087e-005 2.88092854333536e-007
89762152 4.68328285351176e-005 4.68328285360516e-007
89762525 5.29352880109056e-005 5.29352880096423e-007
89762879 5.01708422345587e-05 5.01708422369856e-007
89763354 6.72498490371134e-005 6.72498490384011e-007
89763383 4.1078191778755e-06 4.10781918038983e-008
89763605 3.14269398784586e-005 3.14269398760361e-007
89765043 0.000203567295248754 2.03567295250179e-006
89765147 1.47225303935121e-005 1.47225303951678e-007
89765367 3.1143814293968e-005 3.11438142965353e-007
89765414 6.65345123552952e-006 6.65345123721634e-008
89765505 1.28822140943231e-005 1.28822140959926e-007
89765635 1.84031629918902e-005 1.84031629923375e-007
89765850 3.04360003327414e-005 3.04360003337552e-007
89765982 1.89640749289364e-05 1.89640749285945e-007
89766237 3.7133841817761e-005 3.7133841817613e-007
89766443 2.99983192723873e-005 2.99983192718047e-007
89766799 5.18417556357761e-005 5.18417556383661e-007
89768932 0.000310613665087389 3.10613665082939e-006
89768974 6.21000832532932e-06 6.21000832455752e-008
89769134 2.37193759022204e-05 2.37193759022161e-007
89769308 2.6190250365225e-005 2.61902503666437e-007
89769335 4.06400436701767e-006 4.0640043691107e-008
89769377 6.32178457091638e-006 6.32178457366538e-008
89769453 1.14394196997535e-005 1.14394196977557e-007
89769721 4.03390063096569e-005 4.03390063089635e-007
89769799 1.17404570602733e-005 1.17404570586785e-007
89769991 2.88995866099035e-005 2.88995866122476e-007
89770049 8.730083455075e-006 8.73008345286137e-008
89770054 7.52593401299569e-007 7.52593404037218e-009
89770055 1.50518680259914e-007 1.50518680399467e-009
89770351 4.45535293569345e-005 4.45535293559299e-007
89770534 2.75449184875642e-005 2.75449184872904e-007
89770748 3.22109975756216e-005 3.22109975738652e-007
89770967 3.29635909769211e-005 3.29635909796752e-007
89771126 2.7669998455378e-05 2.76699984565474e-007
89771301 3.73443909699103e-005 3.73443909707364e-007
89771374 1.55779459474483e-005 1.55779459480879e-007
89771420 9.8162399120907e-006 9.81623991442643e-008
89771852 0.00010739114716314 1.07391147160568e-006
89771874 5.5612641438422e-006 5.5612641412592e-008
89772991 0.000282360547666897 2.82360547664631e-006
89773205 5.40959330355559e-005 5.40959330365666e-007
89773274 1.74421466329596e-005 1.74421466320241e-007
89773357 2.09811329063137e-005 2.09811329087322e-007
89773510 3.86760642730844e-005 3.86760642716125e-007
89773606 2.42673344458569e-005 2.4267334443331e-007
89773997 9.88388309201045e-005 9.88388309196902e-007
89774231 5.91516277117761e-005 5.91516277116124e-007
89774520 7.30547880713816e-005 7.30547880711558e-007
89774984 0.000117292116488308 1.172921164887e-006
89775189 5.18208704312568e-005 5.18208704325807e-007
89775639 0.000113753130214954 1.13753130212238e-006
89775782 3.73424681348093e-05 3.73424681339434e-007
89775829 1.24067104523531e-005 1.24067104502264e-007
89776061 6.12416345733175e-005 6.12416345760309e-007
89776201 3.72530138566687e-05 3.72530138568556e-007
89776275 2.03650701134353e-005 2.03650701122448e-007
89776388 3.10980124705161e-005 3.10980124690438e-007
89776454 1.81634409119829e-005 1.81634409144949e-007
89776494 1.16662566095616e-005 1.16662566087688e-007
89777050 0.000162197479094331 1.62197479092481e-006
89777642 0.000681451236910365 6.81451236867445e-006
89777891 0.000286623915524799 2.8662391552391e-006
89778248 0.000850828959250363 8.50828959166153e-006
89778262 3.94586467415543e-005 3.94586467409676e-007
89778366 0.000293121375794403 2.93121375789814e-006
89778805 0.00123731042282445 1.23731042257139e-005
89778934 0.00036358324497575 3.63583244971473e-006
89779225 0.000820176157270878 8.20176157195519e-006
89779607 0.00107665736109098 1.0766573609271e-005
89779644 0.000104283566388393 1.04283566389903e-006
89779868 0.000631338347864868 6.31338347833232e-006
89780226 0.000121581683501905 1.21581683502745e-006
89780280 1.83391366176057e-005 1.83391366163348e-007
89781643 0.000462893392774011 4.6289339275953e-006
89782323 0.000230937275925406 2.30937275925939e-006
89782437 3.87159550816121e-005 3.87159550838052e-007
89783571 0.00038512186896972 3.85121868961534e-006
89785017 0.000490112124185465 4.90112124169408e-006
89785078 2.06755460410189e-005 2.06755460410536e-007
89785436 0.00012134172922434 1.21341729224157e-006
89785546 3.77863343004476e-005 3.77863342991782e-007
89785736 6.52673047007732e-005 6.52673047016723e-007
89785960 7.69467171209116e-005 7.69467171204788e-007
89786121 5.53054529306552e-005 5.53054529333321e-007
89786228 3.67557979104354e-005 3.67557979083318e-007
89786428 6.80056640079495e-005 6.80056640083646e-007
89786574 4.96441347258031e-005 4.96441347283529e-007
89790298 0.00126874286048639 1.26874286021621e-005
89793102 0.00095504143388914 9.550414337741e-006
89793127 8.51499138631544e-006 8.51499138850231e-008
89793392 9.02589086949437e-005 9.02589086941456e-007
89794319 0.000310392304732836 3.10392304726663e-006
89794818 0.000161640151022728 1.61640151021369e-006
89795230 0.000133458401245218 1.3345840124366e-006
89795715 0.000157084123511138 1.57084123509588e-006
89795976 8.45339303843446e-005 8.45339303824953e-007
89797626 0.000534409904728615 5.34409904708711e-006
89797732 3.42587976791058e-005 3.42587976788351e-007
89797780 1.55134178169536e-005 1.55134178165184e-007
89798097 0.00010006067139416 1.00060671395226e-006
89798200 3.25118269829604e-005 3.25118269844138e-007
89798610 0.000129194062655614 1.29194062657979e-006
89798867 8.09826197621776e-005 8.09826197634765e-007
89800181 0.00041375350459059 4.13753504579223e-006
89802157 0.000620961910408422 6.20961910375043e-006
89802267 3.43633504612112e-005 3.4363350462769e-007
89802370 3.21765917954978e-005 3.2176591795536e-007
89802454 2.60200508818893e-005 2.60200508844459e-007
89802491 1.14612128884512e-005 1.14612128883516e-007
89802528 1.13774386793728e-005 1.13774386779682e-007
89802540 3.68998011222902e-006 3.68998011004071e-008
89802898 0.000110084406681499 1.10084406679979e-006
89803267 0.000113059755219695 1.13059755219338e-006
89803685 0.000128073110248868 1.28073110249405e-006
89804840 0.000352377275917653 3.52377275909503e-006
89804913 2.2271464192198e-005 2.22714641945654e-007
89806640 0.000526887926848299 5.26887926826251e-006
89807413 0.000266396920985684 2.66396920983307e-006
89807776 0.000125099718393018 1.25099718395524e-006
89808110 0.000115105526014513 1.15105526012463e-006
89808334 7.71965204408708e-005 7.71965204388929e-007
89808832 0.000171624407051579 1.71624407052877e-006
89808858 8.96031040831536e-006 8.9603104088396e-008
89809014 5.37618624498921e-005 5.37618624477055e-007
89809167 5.27279804797019e-005 5.2727980476949e-007
89809729 0.000199320265309827 1.9932026531043e-006
89809833 0.000622825704792739 6.22825704759297e-006
89809988 0.000928249848489179 9.28249848381275e-006
89811165 0.00704871013981783 7.04871009312046e-005
89811261 0.000574916035193298 5.74916035167975e-006
89811334 0.000437175735094904 4.37175735086054e-006
89812120 0.00469743796520585 4.69743795138479e-005
89812669 0.00306083724334192 3.06083723952034e-005
89813193 0.00093850036546496 9.38500365352113e-006
89813199 2.20314278855447e-006 2.20314278771674e-008
89813411 7.78443785289246e-005 7.78443785288995e-007
89813442 1.13829044075314e-005 1.13829044089016e-007
89813495 1.94610946322311e-005 1.94610946328316e-007
89814829 0.00048983207998861 4.898320799746e-006
89816133 0.000478816366045838 4.78816366031143e-006
89816907 0.000275289509355919 2.75289509353461e-006
89817065 5.61960497134821e-005 5.61960497142273e-007
89817222 5.58403785127639e-005 5.58403785137816e-007
89817463 8.57167593730961e-005 8.57167593753549e-007
89818110 0.000230119266864702 2.30119266864506e-006
89818114 1.42268480287296e-006 1.42268480167549e-008
89818423 0.000109902401021937 1.09902401020855e-006
89818862 0.000156139657115308 1.56139657114733e-006
89820403 0.00054808932030681 5.48089320285922e-006
89821233 0.000526174096013422 5.26174095994899e-006
89821666 0.000274498052498568 2.74498052496438e-006
89822718 0.000448909965635369 4.48909965625728e-006
89822891 7.38226464400369e-005 7.38226464406133e-007
89823009 2.89989492495929e-05 2.89989492485486e-007
89823574 9.12360346239712e-005 9.12360346245985e-007
89824744 0.000138645216387462 1.38645216387996e-006
89825158 4.89759390055556e-005 4.89759390041633e-007
89826109 0.000112502700469283 1.12502700470929e-006
89826221 1.32495322890115e-005 1.32495322908372e-007
89826412 2.25951845285822e-005 2.25951845266106e-007
89826681 4.74623494747709e-006 4.74623494860957e-008
89826962 4.9579629005244e-006 4.95796289821203e-008
89827171 3.68647872462172e-006 3.68647872248889e-008
89827417 4.33910892945906e-006 4.33910892863852e-008
89827654 4.18036104179592e-006 4.18036104087396e-008
89827863 3.68604498551921e-006 3.6860449861727e-008
89828306 7.81300444299049e-006 7.81300444379763e-008
89829243 1.59677037029297e-005 1.59677037002829e-007
89829247 6.816522391859e-008 6.81652233728249e-010
89830067 1.39738709030669e-005 1.39738709019002e-007
89830375 5.24872224163977e-006 5.24872224429956e-008
89830392 2.894255311816e-007 2.89425531864157e-009
89831067 1.14918960910341e-005 1.14918960913443e-007
89831275 3.54259533103016e-06 3.54259533255032e-008
89832178 1.53811665827366e-05 1.53811665827809e-007
89833081 1.55256526683421e-05 1.55256526664948e-007
89833377 5.41463776837952e-006 5.41463776798464e-008
89834013 1.16341541239506e-005 1.16341541252915e-007
89834496 1.35165679856461e-05 1.35165679857736e-007
89835080 4.79367951062513e-005 4.79367951045302e-007
89835684 0.000214236367668668 2.14236367668956e-006
89836320 0.000287655530671348 2.87655530670041e-006
89838970 0.00103249092386839 1.03249092372353e-005
89839610 0.000230904231041652 2.30904231042364e-006
89839839 8.26204201695913e-005 8.26204201677136e-007
89840840 0.000252030242677759 2.52030242673697e-006
89840921 2.03940556012972e-005 2.03940556026053e-007
89841066 3.65078773109641e-005 3.65078773100656e-007
89841067 2.51778464213546e-007 2.51778463475931e-009
89841268 5.06074713069227e-005 5.06074713057928e-007
89842545 0.000318792972326626 3.18792972324462e-006
89843018 0.000118080775833659 1.18080775833189e-006
89843265 6.16616313549975e-005 6.16616313524033e-007
89844222 0.00023890761622159 2.389076162179e-006
89844275 1.32310383069428e-005 1.32310383054077e-007
89844417 3.54491969733184e-005 3.54491969748127e-007
89844616 4.96788042090871e-005 4.96788042100471e-007
89844726 2.74606455427115e-005 2.74606455414526e-007
89844752 5.11419472221038e-06 5.11419472197081e-008
89844962 2.94246008602182e-05 2.94246008591915e-007
89845355 4.09057245215028e-005 4.0905724520838e-007
89845460 1.09290103683405e-005 1.09290103670344e-007
89845582 1.26984691898813e-005 1.26984691874525e-007
89845624 4.37160414733618e-006 4.37160414615633e-008
89845647 2.39397369973172e-006 2.39397369900806e-008
89846303 6.61884822935978e-05 6.61884822953856e-007
89846836 5.36127424717499e-005 5.36127424740492e-007
89846944 1.08633699567523e-005 1.08633699581138e-007
89847248 3.12961338064095e-05 3.12961338076151e-007
89847611 3.78661183304267e-05 3.78661183299686e-007
89847677 7.53462672689697e-06 7.53462672510489e-008
89847828 2.13280723260554e-05 2.13280723254514e-007
89848078 4.261503276975e-005 4.26150327693503e-007
89848258 3.068282359422e-005 3.06828235936334e-007
89848444 3.1705584380694e-005 3.1705584381393e-007
89848790 5.02944775645031e-05 5.02944775625648e-007
89848841 6.09674878171158e-06 6.09674878404409e-008
89849109 2.72036971121216e-005 2.7203697110064e-007
89849443 3.39031150576441e-005 3.39031150585247e-007
89849515 7.30845594056999e-006 7.3084559379791e-008
89849860 3.49095577966367e-05 3.49095577958896e-007
89851018 0.000676725762260672 6.76725762221776e-006
89851444 3.44467730814827e-005 3.44467730833488e-007
89852227 6.33141392554012e-005 6.33141392546948e-007
89852565 2.68518048505950e-05 2.68518048532471e-007
89852589 1.55440022428093e-006 1.55440022683787e-008
89852614 1.61916690029263e-006 1.6191668980832e-008
89852702 4.17869297745506e-006 4.17869297546725e-008
89853136 2.06085540024488e-005 2.06085540011632e-007
89853176 1.89940589875789e-06 1.89940589924018e-008
89856183 6.58919424650944e-005 6.5891942464443e-007
89856535 7.56821135128347e-006 7.5682113500334e-008
89859212 5.703302286642e-05 5.70330228636569e-007
89859337 2.68734700298663e-06 2.68734700037743e-008
89859471 2.9126384168975e-006 2.91263841620317e-008
89860757 2.79526343591805e-005 2.79526343565606e-007
89860787 1.4305232524682e-006 1.4305232533378e-008
89861611 3.929170533446e-005 3.92917053323041e-007
89861768 7.48640502125027e-006 7.48640501853102e-008
89861852 4.00546510691097e-006 4.00546510512962e-008
89865341 0.000410294394691879 4.10294394680902e-006
89865642 5.74152548556066e-005 5.74152548563191e-007
89866113 8.98424752059492e-005 8.98424752076603e-007
89866174 1.16368133298984e-05 1.16368133302425e-007
89867266 0.000208325872935263 2.08325872933295e-006
89867417 2.88069659461764e-005 2.88069659469811e-007
89867535 2.25114038519789e-005 2.25114038531868e-007
89867918 8.91347612040485e-006 8.91347612247935e-008
89869680 4.10066447105832e-005 4.10066447109115e-007
89870946 0.000748865910705437 7.48865910650559e-006
89871941 0.000588687358480626 5.88687358456124e-006
89872361 0.000248441026220093 2.48441026215766e-006
89872678 0.000187513814523408 1.87513814520869e-006
89872876 0.000117122193298533 1.17122193299358e-006
89873226 0.000207026037596819 2.07026037594862e-006
89873403 2.40526802699079e-05 2.40526802676159e-007
89874020 0.000135873617861542 1.3587361786111e-006
89874114 8.38095671538566e-06 8.38095671713622e-008
89874474 8.46784521035514e-006 8.46784521201027e-008
89874879 6.7633755255774e-006 6.76337552736637e-008
89875252 6.2289853605935e-006 6.22898536199633e-008
89881557 0.000105073940510975 1.05073940510649e-006
89881637 1.33321415398541e-006 1.33321415349844e-008
89881804 2.78308454644455e-006 2.78308454667408e-008
89881894 1.49986592323359e-006 1.49986592531942e-008
89881947 8.82201413631358e-07 8.82201413010282e-009
89882534 9.76665379851968e-006 9.76665379864933e-008
89882614 1.33106014289249e-006 1.33106014330976e-008
89882658 7.32083078590871e-007 7.32083077875935e-009
89882693 5.82338812515465e-007 5.8233881482626e-009
89882815 2.02986671791105e-006 2.02986672001494e-008
89882913 1.6305486750433e-006 1.63054867619618e-008
89882922 1.49417190925673e-07 1.49417189285539e-009
89882945 3.81157967923819e-007 3.81157968945937e-009
89882958 2.15437112304768e-007 2.15437111665712e-009
89882997 6.44967381205055e-007 6.44967382286496e-009
89883313 5.22588955027685e-006 5.2258895522385e-008
89883382 1.14109613597817e-006 1.14109613596308e-008
89884220 1.38585298833291e-005 1.3858529884974e-007
89884609 6.43367179885062e-06 6.43367180013846e-008
89884906 4.91208360999429e-06 4.91208361246094e-008
89885058 2.51407578282166e-06 2.51407578215468e-008
89885228 2.81320890344898e-006 2.81320890186558e-008
89885541 5.17961403987959e-006 5.17961403956594e-008
89885631 1.48934589006122e-006 1.4893458911051e-008
89885708 1.27421815038571e-006 1.27421814849621e-008
89885732 3.97754916001249e-07 3.97754914727111e-009
89885770 6.29860542305311e-07 6.29860544668903e-009
89886035 4.38477992496419e-006 4.384779926536e-008
89886288 4.18622385289034e-006 4.18622385013022e-008
89886401 1.89259781938669e-06 1.89259781788048e-008
89886625 4.05012227291481e-06 4.05012227033925e-008
89887121 3.54494512613999e-05 3.54494512599337e-007
89887765 0.000502477758236542 5.0247775821715e-006
89887795 2.34135119387779e-005 2.34135119399475e-007
89888071 0.000215404309836757 2.15404309834601e-006
89888218 0.000115494100929394 1.1549410093005e-006
89888603 0.000303380397152043 3.03380397149421e-006
89888892 0.000227732298121923 2.27732298122581e-006
89889261 8.79361108020542e-05 8.7936110802758e-007
89889279 4.28956637984461e-06 4.28956637824407e-008
89889580 5.90334904252558e-006 5.9033490398337e-008
89889785 4.02055333461045e-006 4.02055333337253e-008
89889812 5.29536292851132e-007 5.29536292535722e-009
89889891 1.54938396797183e-006 1.54938396751936e-008
89890893 1.96516802013642e-005 1.96516802031733e-007
89892707 3.55769938974798e-005 3.55769938995047e-007
89892846 2.72967483786017e-006 2.72967483702365e-008
89893113 5.24333224250837e-006 5.2433322403217e-008
89893686 1.13202968190931e-05 1.13202968182404e-007
89893694 1.57674819816966e-007 1.57674817149609e-009
89894378 1.34811970943506e-005 1.34811970931172e-007
89894611 4.59227912716914e-006 4.59227912929385e-008
89894649 7.48955394130589e-007 7.48955392032688e-009
89894827 2.96165416476178e-05 2.96165416456267e-007
89895623 0.000247575074017846 2.47575074014392e-006
