# Supplementary material for: HAPSIMU: a genetic simulation platform for population-based association studies
Source: BMC Bioinformatics. 2008 Aug 5;9:331. doi: 10.1186/1471-2105-9-331 (PMC2518933; doi:10.1186/1471-2105-9-331)
Supplement: Additional file 1 — The HIPSIMU package. This zipped file contains the HAPSIMU program and user document. [file 1471-2105-9-331-S1.zip › HAPSIMU1.0/data/ENm014.7q31.33HaploBlack.txt]

AGTTACCCGCTACTCTTTAGACGTTAGCGCTCGAAACCGATGTCAGGGCCGGTGCAAAGGGCAGGGATGAACCTAATGCTAACTGGACCCGTGATAAAAAACCGCGTACAAGTACTTCCCAAAACTCCAGTAGGCCCCAACCTCTTAGCATCACTTCGCGGTTAAACCAAAAATCCATAGACATGAAAGGTTTCTCGGACTCAATCGATGGCACTATGCTCACCTAAGCTTGTAGTGAATGATGACGTCCTTTTACAAAACTCTTTACCATCGGAGGTCCAGCTCCTTGGTGGACCTGATGAGACACGTCATATATTTATCGGCGGCAACGCTACGAGCCAGTACATTATGCAAGTACCTTCCACTTTCGATCCTGTTATAATAGCTCAGTCTTATTCCGCGTTTCTACGTTATCCGTCTGATAACCGGTACTCCGAATCAAGTGCCACTCATTTTGTCCATATACGTTTCGCCCCGGGCCCAGGCTCTTCAACCTCGTCGGGCGTCTCGGGCACGCTCGTCGGGAGCTTACTTGTACCCGCGGGACCCCCATGACTCACAATAACTAGTCGCAAACGCTCATGAGGTTCAACCGGAGTTAGCCTGTTATCAAACCCCGTTTGTATAGAAATTGCGCTTTCATAGTACCTTTACATGGGGGAGGGTAATCATGCGTCAAAGTTTCCAAAGAAGCGCTGGATCAACTCCCCGGCCAGCGTCACGGGTCCCAAACACGGAAAGTGGTTAAAATGTTGGAGGTCAGTTAGCACTCGTTCGGTAGACGTAAGGCCGTGCTCTTTCCTATAAGACCCCGTTCGCAGTATCGCGCCAAGGTCCAGTCCAGTAATCCCTTCTTTCCACGGCTGTGCGGCATATAGAGGAGCTGAATAACCACGTGTGGCAACGTGCCACGGGGCCGCGACAGGCCTCAGCAGCAGAGGTCAGGCCCACTTGGCCCGTGCAGCTGTAAAGCTAACGGGCCTCGCGACATCACACGTAGCGAAGACAGCATCGGGATCGCCCAATACGATCGGCCCACATATTGACGGCCGCCCATCCTGACCAATGCCGTACGCGCGTATCACGAGGTGTGACATTAGGACCGGATGCTGGGTACAGGTGCACAGGAAAGCCTCAATGTAGCTCGCCAACCAGTCCGCTGCGAGAAGTACGAACGCAGCGTCAGCTCGGGCACAGTATCATAGTTGATAGCGGGATAGCCACACTAAGTTTCTGCGACGGTTGGGGGCGTCTCTTAAGCCCTCCAGCTTCTGCTTATGCGAGGCCACATTTCATAGTTTTCCAAGACCCGTTGTTACGCGCGTGTGATCACAACTATGACTGGAGAATCGTGACCTTTCGTCCGGGCCCCCGAAACCACAAGTTCGTCTATATTCTTAATAAGCCAACAGTGTAAAATGACAGCGAGAGCAGGACACTGTCATGTAGGTCAATTTCGGGTGGCGAAAAACAGTTTTGCGGCAATGCTTCAAAGGCCGTCAGTTGACACAATATTGTATACAAACCGCCCCGTGAGACCCGCGACTAGTTCCCAATTA
TTTCGGTTGCGAGCTTTTGGATGCGGGCACTCGGCAACTACGTATAGGCCGGTTCAAGACCCAGGCCTGAACCCAATGCTGACTGAACTTGCGATGAAAAGTCTCGTAAGGGTTCTTCCCAAGGCTCCAGTCGGTCCCAAGTATTTAGGGTCGGCTCTCGTGCAAGAGAGAAGTCGACAAAACTGAAAGACTTCTCAGACTCAACCGATGGCAGACTGTATATCTAAGCGTGTAGTGAATGATGCCCCCCTCTTACGAAACGCTTTACGATCGGAGGTCCAGCTCCTTGATGGGCCGGAAGAGACACAGTATATAGTAATTGGCGGCAACGTTACGAGCCAGTACATTATGCAAGTACCTTGCACTTTCGATCCTGTTATAATAGCTCACCCTCGTTCCGCAATCTTGTGCCCTGCGATCCACCTCCAGTACTCCGAATCAAGTGCCACTCATTTTGTCCATATACGTTTCGCCCCGGGCCCAGGCTCTTCAACCTCGTCGGGCGTCTCGGGCACGCTCGTCGGGAGCCTACTTGTACCCGCGGGACCCCCATGACTCACAATAACTAGTCGCAAACGCTCATTAGGTTCAACCGGAGTTAGCCTGTTATCAAACCCCGTTTGTATAGAAATTGCGCTTTCATAGTATCTTTACATGGGGGAGGGTAATGGTGCGTCAAAGTTTCCAAAGAAGCGCTGGACTAACTCCCCGGCTAGCGGCACGGGTTCCAAACACGGAAAATCGTTAAAATGTTGGAGGTCAGTTAGCACTCGTTCGGTAGACGTAAGGCCGTGCTCTTTCCCATAAGCCCCCGTTCGCAGTATCGCGCCAAGGTCCAGTCCAGTAATCCCTTCTTTCCACGGCTGTGCGGCATATAAGGGGGCTCGACAACCACGTGTGGCAACGTGCCACGGGACCGCGACAGGCCTCAGCGGCAAGAGTCAGGCCCGCCTGTCCTGTATAGTCGTAGGATGAACCGATCTGATCGCTTAGCCCGGAGCACAGGCGACACCGGGATAACCCACTGGGACCGGTTTAAATACTAATGGATACCTGCCCAAGTCAGCGCCGTACGCGAGTATCACGAGATATGACATTACGACCGGATGCTGGGTACAGGTGCACGGGAAAGCCTCAATGTAGCGCGCCAGTCGGCCCACTGTGAAAAGTACGAACACGGTACCACTTCGGGTGCAGCGCAGCAATCTATGGCGGAACAGCCACGCTGGCAGTCCGCGACGGTTACTGGCTTCTACTAAGCCCTCCGGCTTCTGCCTATGGGAAGTCACGCTTCATAGTCCTTTATGTCCCGTGGCTAAGTTCGCGGAGTACCAAGTGTGATTGGGGAGTGGAAAATCTTCGTCCGGGCCCCCGAAACCACAAGTTCGTCTATATTCTTAATAAGCCATCAGTGTAAAATGACAGCGAGAGCAGGACACTGTCATGTAGGTCAATTTCGGGTGGCGAAAAACAGTTTTGTGGCAATGCTTCAAAGGCCGTCAGTTGACACAGTATTGTATACAAGCCATCGCATGAAGTTTGCAGTTGGTTCCCATTTG
TTTTGGCTGCGAGCTCTTAGACCTTAGCATGCGAAGACTATGTAAGGGTTGGTTCAAAAGGTTGGCATGAACTCAATGCTGACCGGATTCGTGACGACGAGCCTCGTACAGGTTCTCCTCGGGGCTCTAAACGGTCACAACTTTTTGGGATCGGCTCTAGGTTGAACCAAAAATCCATAGACATGAAAGACTTCTTGGACTCAACCGACGGCACACCCTTCATCTGAGCTTGCAGTCAGGGATAATCTCCTTTTACGAAACGCTTTACCATCGGAGGTTCAGGTCCTTGATGGGCCTGGTGAGACACGGTATATATTAACCGGCGACAACATAGTAGCTGAACCCGCTGTGAGTATGTTTGGTCTTCCCCATAGCATTGTCCCGGCACACCCTTACTTCGCGATCTTACGTCATCCGTCTGATATCCAGTACTCAGAATCAAGTGCCACTCATTTCGTCCATGTACGTTTCGCTCCGAGCCAAGGTTCTCCAACTTCGTCGGGCGTATTGGGCGCACCCGTCCAGAGCTTGTTCGTACCTGTGCGATCCCCACGATCCGTGATAACTAGTCGCAAACGCTCAGGGGGGTCAGCCGGAGCCAGCCTGTTATGAAGCCTCGTCTGTATAGAATTTGTGCTTTCATACTACCATTACGCGGGAGAGGATAATCATGCGTCTGAGGTCCCGAAGAAGCGCTGGATCAGCGCCCCGGTCGGCAGCACAGGTCCCAAGAACGGAAAATGATTTAAGTGTTAGGGGTCAGCTAAAACCCGTTCGGGAGACGTAGATCCGTGTTTTTTCCTATACGCCCCCGCTCGCGGTATCGCACCAAGGTCCAGCCCAGTAATCCCTTCTTTCCACGGCTGTGCGGCATATAGATAAGCTGAACAATTACGTGCGGAAACGTGCCACGGGACCGCGACAGGCCTCAGCGGCAAGAGTCAGGCCCGCCTGTCCTGTATAGTCGTAGGATGAACCGATCTGATCGCTTAGCCCGGAGCACAGGCGACACCGGGATAACCCACTGGGATCGGCTTAAATACTAATGGATACCTGCCCAAGTCAGCGCCGTACGCGAGTATCACGAGGTGTGACATTAGGACCGGATGCCGGGTACAGGTGCACAGGAAAGCCTCAATGTAGCGCGCTAGTCGGTCGGCTGCGAAAAGTACGAACACGGTACCGCTTCGGGTGCAGCGCAGCAATCGATGGCGGGACAGCCACGCTGGCATTCCGCGACGGTTACTGGCGTCTACTTAGCCCTCCGGCTTCTGCCTATGGGAAGTTACGCTTCATAGTCCTTTTTGTCCCGTTGCTAAGTTCGTGGAGTACCAAGTGCGATTGGGGAGTGGAGAATTTTCGTCCGGGCCCCCAAAACCACAAGTTCGTCTATATTCTTAATAAGCCAACAGTGTAAAATGTCAGTGAGAGCAGGACACTGTCATGTAGGTCAATTTCTGGTGGCGAAAAACAGTTTTGCGGCAATGCTTCAAAAGCCGTCGGCTGACACAGTATTGTACACAAGCCATCGCATGGAGTTTGCAGTAGATTCCCATACG
AGTTAGCCGCTACTCTTTAGACGTTAGTACTCGAAACCGATGTCAGGGCCGGTTCAAAGGGCAGGGATGAACCTAATACTAACTGGACTCGTGATGAAAAACGGCCTACAAGTACTTCCCAAAATTTCAGTAGGCCCCAACCTCTTAGCATCACTTCGCGGTTGAACCAAAAATCCATAGACATGAAAGACTGCTTGGACTCGACCGGCGGCACACCGTTCTTCCGAACTTGTAGTCAAGGATAACCTCCTTTTACGAAACGCTTAACCATCGGAGGTTCAGCTCCTTGATGGGCCTGAAGAGTTACAGTATATGGTAATCGGCGGCAACGTTACGAGCCAGTACATTATGCAAGTACCTTGCACTTTCGATCCTGTTATAATAGCTCACCCTTACTCCACGATCTTACGTCATCCGTCTGATATCTAGTAGTCATAATCAAGTGCCACTCATCTCGTCCATGTACGTTTCGCTCCAGGCCCAGGCCCTCTAACTTCGTCGTGCGTCTCGGGTGCGCCCGCCGGGAGCTTGCTCGTACTCGCGCGGTCCCCATGATCCATGCTGACTAGTCGCAAACGCTCAGGGGGGTCAGCCGGAGCCAGCCTGTTATGAAGCCTCGTCTGTGTAAAATTTGTGCTTTCATACTACCTTTACGCGTGAGAGGATAATGATGCGTCTAAGTTTCCAAAGAAGCGCTGGATCAACTCCCCGGCCGGCGGCACGGGTCCCAAAAACGGAAGATGGTTAAAATGTTGGAGGTCAGTTAGCACTCGTTCGGTAGACGTGGGGCCGTGTTTTTTCCTATACGCCCCCGTTCGCAGTATCGCGCCAAGGTCCAGTCCAGTAATCCCTTCTTTCCACGGCTGTGCGGCATACAAGGGAGCTCGACAACCACGTGTAGAGGAATGCTGGGGAACTGGGATAAGCGTCAGGGGCAAAGCCCAGGCCCAGCTGGCCTGCGCAGCTGTAAAGCTAACGGGCCCCGCGACTTCACACGTAGTGCAGACGGCACTTGAACCACCCGATAGGATCGGCTCACATACTGACGACCGCGTGCCCTGGCCAACATCGGATTCGCGTATCGTAAGATATGACATCAGAACCGGATGTTGGGTACAAGTGCACAGAAAAGCCTCGGTGAAACGCACCAGTTGGTACGCTGCGAGAAGTACGAACGCAGCGTCAGCTCGGGCACAGTATCATAGTTGATAGCGGGATAGCCACACTAAGTTTCTGCGACAGTTGGGGGCGTCTCTTAAGCCCTCCGGCTTCTGCTTATGCGAGGCCACATTTTATAGTTTTCCAAGACCCGTTGTTACGCGCGTGTGATCACAACTATGACTCGAGAATCGTGACCTTGCGTCCAGGCCCCCGACACCACGGATTCGGGTGTACATCCGATCAGTCAATAATGCGCGATGATAGCGAGGTCAGAACCCTGACAAATGGGCCAATTTCGGGTGGTAAAGAACAGTTTTGCTACAACGCTGTAAAAATCGCTAGTTGACTCGGCGCTGTGTTCGAGCCATCGCATGGAGTTTGCAGTAGATTCCCATTCG
TGCTGGCTATTACTTTTTAGACGTTGTCACTCGAAGACTGTGTAAGGGTTAGTTTAAAAGGCTGGCCTGAACCCAATGCTGACTGAACTTGCGATGAAAAGTCTAGTACAGGTTCTCCCTAAGGCTCCAAACGGTCCCAGCTTTTTGAGATTGGCTCTAGGTTAAACCAAAAATCCATAGACATGTAAGACTTCTCGGACTCAACCGATGGTACACTGTTCATCTATGCTTGTAGTGAATGATGACCTGTTTTTGCGGAAGGCTTTACCCTCGGAGGTCGAGCTCCTTGATGGGCCTGAAGAGACACAGTATATATTAATCGGCAGCAACGTTACGAGCCTGTACATTATGCAAGTACCTTGCACTTTCGATCCTGTCATAATAGCTCACCCTCATTCCGCAATCTTGCGTCCCGCGATCCACCTACAATAGTTAGGATTGTGCACCACTTGTTTCGCCTGCACATAGGACGTCCCGGACCCAGGCTCTCCAACTTCGTCGTGCGTCTCGGGCGCGCCCGTTGGGAGCTTGCTCGTACCCGCGCGGTCCCCATGATCCATGATAGCTAGTCGTAAACGACCATGGGGGTCAGCCGGAGTCAGCCTGTTGTCAAACATAGTTTGTATAGAATTTGTGCTCACATAGTACTTTTACATGGGAGAGGATATTGACGCCTCTAAATTCCAATAAACGCGGTGGATCGGCGCCTCGGTCGGCAGCAAGGGTCCTGAAAACGGAAAATGGTAAAAGTGTTAGGGGTCAACTCGCACTCGTTCGATAGACGTAGGGATGCACTTTCGTATATACGCCCCCGTTCGCAGTATCGCGCCAAGGTCCAGTCCAGTAATCCCTTATTTCCACGGCTGTGCCGCATATAGATAAGCTGGACAATTACGTGCGACAACGTGTCACGGGACCGCTACAGGGCTTAGCGGCAAAGGTTACACCCACCTGGTCTGTATAGTCATAGGACGGACCGATCTGATGATTGCACACGGAGCGCAGATGGCACCGGGACCGCTCAATAGGGTCGGCCCACATATTGACGGCCGTCTACCCTGGCGGATGCCGTACGCGCGTATCACGAAATGTGACATTTGGGGCGGATGTTGGGTACAAATGCACAAAAAAGCCTCAGTGAAATGCGCCAGTTGGCCCGCTGCGAGAAGTCCGAACGCAGCGTCAGCTCGGGCACAGTATCATAGTTGATAGCGGGATAGCCACACTAAGTTTCTGCGACAGTTGGGGGCGTCTCTTAAGCCCTCCGACTTCTGCTTATGCGAGGCCACATTTCATAGTTTTCCAAGACCCGTTGTTACGCGCGTGTGATCACAACTATGACTCGAGAATCGTGACCTTGCGTCCAGGCCCCCGACACCACGGATTCGGGTGTACATCCGATCAGTCAATAATGCGCGATGATAGTGAGGTCAGAACCCTGACAAATGGGCCAATTTCGGGTGGTAAAGAACAGTTTTGCTACAACGCTGTAAAAATCGCTAGTTGACTCGGCGCTGTGTTCGAGCCATCGCATGGAGTTTGCAGTAGATTCCCATTCG
AGTTAGCCGCTACTCTTTAGACGTTAGTACTCGAAACCGATGTCAGGGCCGGTTCAAAGGGCAGGGATGAACCTAATACTAACTGGACTCGTGATGAAAAACGGCCTACAAGTACTTCCCAAAATTTCAGTAGGCCCCAACCTCTTAGCATCACTTCGCGGTTGAACCAAAAATCCATAGACATGAAAGACTGCTTGGACTCGACCGGCGGCACACCGTTCTTCCGAACTTGTAGTCAAGGATAACCTCCTTTTACGAAACGCTTAACCATCGGAGGTTCAGCTCCTTGATGGGCCTGAAGAGTTACAGTATATGGTAATCGGCGGCAACGTTACGAGCCAGTACATTATGCAAGTACCTTGCACTTTCGATCCTGTTATACTAGCTCACCCTTACTCCACGATCTTACGTCATCCGTCTGATATCTAGTAGTCATAATCAAGTGCCACTCATCTCGTCCATGTACGTTTCGCTCCAGGCCCAGGCCCTCTAACTTCGTCGTGCGTCTCGGGTGCGCCCGCCGGGAGCTTGCTCGTACTCGCGCGGTCCCCATGATCCATGCTGACTAGTCGCAAACGCTCAGGGGGGTCAGCCGGAGCCAGCCTGTTATGAAGCCTCGTCTGTGTAAAATTTGTGCTCACATAGTACCTTTACGCGTGAGAGGATAATGATGCGTCTAAGTTTCCAAAGAAGCGCTGGATCAACTCCCCGGCCGGCGGCACGGGTCCCAAAAACGGAAGATGGTTAAAATGTTGGAGGTCAGTTAGCACTCGTTCGGTAGACGTGGGGCCGTGTTTTTTCCTATACGCCCCCGTTCGCAGTATCGCGCCAAGGTCCAGTCCAGTAATCCCTTCTTTCCACGGCTGTGCGGCATACAAGGGAGCTCGACAACCGCGTGTAGAGGCGTGCCACGGGACCGCGACAGGCCTCAGCGGCAAGAGTCAGGCCCGCCTGTCCTGTATAGTCGTAGGATGAACCGATCTGATCGCTTAGCCCGGAGCACAGGCGACACCGGGATAACCCACTGGGATGGGCTTAAATACTAATGGATACCTGCCCAAGTCAGCGCCGTACGCGAGTATCACGAGATATGACATTAGGACCGGAAGCTGGGTACAGGTGCACAGGAGAGCCTCAATGTAGCGCGCCAGTCGGTCCGCTGCGAGAAGCACAAACACGGCGTCACCTCGGGTATGGCGTCACAGTTGATGGCGGGATAGCCATACTGGCATTCCAGGACGATTACTGGCGTCTCCTAAGTCCTCCGGCTTCTGCCTATCGCCGGCCACGTCTCATAGTCCTCCATGACAGATTGCTAAGTTCATGTAATACCAAGTGTAACTGGAGAGTCGAGACCTTTCGTCCAGGCCCCCGACACCACAGACTCGGGTGTACACCCGATCAGTTAACAATGCACGACGATAGTGAGGTCAGGACCCTGACAAGTGGACCTATTTCGGGTGGCAGAGAACAGTTTTGCTGAAATGCTGTAAAAATCGTTAGTTGACTCGGTGCTGTATTCGAACTACCCTGTGAGGCCCGCGACTAGTTCCCAATTA
TGTTGGCCGCTACTCTTTAGACGTTGGCACTCGAAGCCGATGTCAGGGCCGGTTCAAAGGGCAGGCCTGAACCCAATGCTGACTGGACTCGCGATGAAAAGCGGCCTACAAGTTCTTCCCAAGGCCCCAGTCGGCCCCAAGTACTTAGGATCGGCTCTAGGGCAAGCGGGAAGTCGGCAAAACTGAAAGATTTCTCGGACTTAACCAACGGCACACCGTTCATCTGAGCTTGTGGTCAAGGATAACCTCCTTTTATGAAACGCTTTACCATCGGAGGTTCAGCTGCTTGAAGTGCCTGAAGAGACACAGTATATATTAATCGGCGGCAACGTTACGAGCCTGTACATCATGCAAGTACCTTGCACTTTCGATCCTGTCATAATAGCTCACCCCCATTCCGCAATCTTGCGTCCTGCGATCCACCTACAATGGTTAGAATTGTGCACCAATCGTTTCGTTTGCACGCGGGACGTCCCGGACACAAACTTCCCGACTTCGCCGGACGTCTCGAGCGTGCCCGTCGGGAACTCGCCCGCACCCGCGCCATCCCCGTGATCTATGATAACTAGTCGCCAACGCTCAGGGGGGTCAGCCGGAACCAGCCTGTTATGAAGCCTCGTCTGTATAGAATTTGTGCTTTCATAGTACCTTTACGCGGGAGAAGATAATCATGTGTCTAGGTTCACAACGAAGAACGGGATCAGCGCCTCGGTCGGCAGCAAGGGCCTCAAAAACGGAAAATGGTTAAAGTGTTAGGGGTCAGCTAGCACTCGTTCGGTTGATGAGGGGCCATGTTTTTTCCCGTACGCCCCCGTTCGCAGTATCGCGCCCAGGTCCAGTCCAGTAATCCCTTCTTCCCACGGCTGTGCGGCATGTAGAGGAGCTGGATAACCACGTGCGACAACGTGTCACGGGACCGCTACAGGGCTTAGCGGCAAAGGTTAGACCCACCTGGTCTGTATAGTCATAGGACGGACCGATCTGATGATTGCACACGGAGCGCAGATGGCACCGGGACCGCTCAATAGGGTCGGCCCACATATTGACGGCCGTCTACCCTGGCGGATGCCGTACGCGCGTATCACGAAGTGTGACATTAGGACCGGATGCTGGGTACAGGTGCACAGGAAAGCCTCAATGTAGCTCGCCAGTCAGTCCGCTGCGAGAAGTACGAACGCAGCGCCAGCTCGGGCACAGTATCATAGTTGATAGCGGGATAGCCACACTAAGTTTCTGCGACGGTTGGGGGCGTCTCTTAAGCCCTCCGGCTTCTGCTTATGCGAGGCCACATTTCATAGTTTTCCAAGACCCGTTGTTACGCGCGTGTGATCACAACTATGACTGGAGAATCGTGACCTTGCGTCCAGGCCCCCGACACCACGGATTCGGGTGTACATCCGATCAATCAACCATGCACGATAATCTTAGGGGCGGGACCCTGACAAGTGGGTCAATTTCGGGTGACAAAGAACAGCGTTGCTGCGATCCTGTGGAAATCGTTAGTTGACTCGGTACTATATTCGAACCGCCCCGTGAGACCCGCGACTAGTTCCCATTTG
TTTTGGCTGCGAGCTCTTAGACCTTAGCATGCGAAGACTATGTAAGGGTTGGTTCAAAAGGTTGGCATGAACTCAATGCTGACCGGATTCGTGACGACGAGCCTCGTACAGGTTCTCCTCGGGGCTCTAAACGGTCACAACTTTTTGGGATCGGCTCTAGGTTGAACCAAAAATCCATAGACATGAAAGACTTCTTGGACTCAACCGACGGCACACCCTTCATCTGAGCTTGCAGTCAGGGATAATCTCCTTTTACGAAACGCTTTACCATCGGAGGTTCAGGTCCTTGATGGGCCTGGTGAGACACGGTATATATTAACCGGCGACAACATAGTAGCTGAACCCGCTGTGAGTATGTTTGGTCTTCCCCATAGCATTGTCCCGGCACACCCTTACTTCGCGATCTTACGTCATCCGTCTGATATCCAGTACTCAGAATCAAGTGCCACTCATTTCGTCCATGTACGTTTCGCTCCGAGCCAAGGTTCTCCAACTTCGTCGGGCGTATTGGGCGCACCCGTCCAGAGCTTGTTCGTACCTGTGCGATCCCCACGATCCGTGATAACTAGTCGCAAACGCTCAGGGGGGTCAGTCGGAGCCAGCCTGTTATGAAGCCTCGTCTGTATAGAATTTGTGCTTTCATACTACCATTACGCGGGAGAGGATAATCATGCGTCTGAGGTCCCGAAGAAGCGCTGGATCAGCGCCCCGGTCGGCAGCACAGGTCCCAAGAACGGAAAATGATTTAAGTGTTAGGGGTCAGCTAAAACCCGTTCGGGAGACGTAGATCCGTGTTTTTTCCTAGACACCCCCGCTCGCGGTATCGCACCAAGGTCCAGCCCAGTAATCCCTTCTTTCCACGGCTGTGCGGCATATAGATAAGCTGGACAATTACGTGCGGAAACGTGCCACGGGACCGCGACAGGCCTCAGCGGCAAGAGTCAGGCCCGCCTGTCCTGTATAGTCGTAGGATGAACCGATCTGATCGCTTAGCCCGGAGCACAGGCGACACCGGGATAACCCACTGGGATCGGCTTAAATACTAATGGATACCTGCCCAAGTCAGCGCCGTACGCGAGTATCACGAAATATGACATTAGGACCGGATGCTGGGTACAGGTGCACAGGAAAGCCTCAATGTAGCGCGCCAGTCGGTCCGCTGCGAAAAGTACGAACACGGTATCACTTCGGGTGCAGCGCAGCAATCGATGGCGGGACAGCCACGCTGGCAGTCCGCGACGGTTACTGGCGTCTACTAAGCCCTCCGGTTTCTGCCTAGGGGAAGTCATGCTTCATACTCCTTTATGTCCCGTTGCTAAGTTCGTGGAGTACCAAGTGTGATTGGGGAGAGGAGAATTTTCGTTCGGGCCCCCGAAACCAGAAGTTCGTCTATATTCTTAATAAGCCAACAGTGTAAAATGACAGTGAGAGCAGGACACTGTGATGTAGGTCAATTTCGGGTGGCGAAAAACAGTTTCGCGGCAATGCTTCAAAAGCCGTCAGTTGACACAGTATTGTATACAAGCCATCGCATGGAGTTTGCAGTAGATTCCCATACG
TTTCGGTTGCGAGCTTTTGGATGCGGGCACTCGGCAACTACGTAAAGGCCGGTTCAAGACCCAAAGATCAACCTAGTGCTACCTGGACTCGTAGCGAAGAGCCGCGTACAGCTTCGTCCCAGGACTCCAGTCGGTCCCAACTATTTAGGATCGGCTCTCTGTTAAACCAAAAACCCATAGACATAAAAGATTGCTTGGACTTAACCAACAGCACACCGTTCATCTGAGCTTGTAGTCAAGGATAACCTCCTTTTACGAAGCGCTTTACCATCGGAGATTCAGCTCTTTGATGGGCCTGAAGAGACACAGTATATATTAATCGGCGGCAGCGTTACGAGCCAGTATATTAAGCAAGTACCTTGCACTTTCGATCCTGTTATAATAACTCACCCTCATTCCGCAATCTTGTGTCCTGCGATCCACCTCCAGTAGTTAGGATTGTGCACCCCTCATTTCGTCCATATACGTTTCGCTCTGGGCCCAGGCTCTCCAACTTCGTCGGGCGTCTCGGGCGCGCCCATCGGGAGCTTACTTATACCCACGCGATCCCCATGACTCATGATAACTGGTCACAGACCATCATGGGTGTCAGCCAGAGTCAGCCAGTTATCAAACCTCGTTTATATGGAGTTTGTGATTACAAAGTACCTCTACATGGGAAAGGATAATGATGCGTCTAAGTTCACAACGAAACACGGGATCAGAGCCTCGGTCGGCAGCAAGGGTCCCAAAAACGGAAAATGGTTAAAGTGTTACGGGACAGCTAGCACTCGTTCAGTAGACGTGGGGCCGTGTTTTTTCCCATACGCCCCCGTTCGCAGTATCGCGCCAAGGTCCAGTCCAGTAATCCCTTATTTCCACGGCTGTGCCGCATATAGATAAGCTGGACAATTACGTGCGACAACGTGCCACGGGACCGCGACAGGCCTCAGCGGCAAGAGTCAGGCCCGCCTGTCCTGTATAGTCGTAGGATGAACCGATCTGATCGCTTAGCCCGGAGCACAGGCGACACCGGGATAACCCACTGGGATCGGTTTAAACACTAATGGATACCTGCCCAAGTCAGCGCCGTACGCGAGTATCACGCGATATGACATTAGGACCGGAAGCTGGGTACAGGTGCACAGGAAAGCCTCAATGTAGCGCGCCAGTCGGTCGACCGCGAAAAGTACGAACACGGTACCGCTTCGGGTGCAGCGCAGCAATCGATGGCGGGACAGCCACGCTGGCATTCCGCGACGGTTACTGGCGTCTACTTAGCCCTCCGGCTTCTGCCTATGGGAAGTTACGCTTCATAGTCCTTTATGTCCCGTTGCTAAGTTCGTGGAGTACCAAGTGCGATTGGGGAGTGGAGAATTTTCGTCCGGGCCCTCAAAACCACAAGTTCGTCTATATTCTTAATAAGCCAACAGTGTAAAATGACAGTGAGAGCAGGATACTGTCATGTAGGTCAATTTCTGGTGGCGAAAAACAGTTTTGCGGCAATGCTTCAAAAGCCGTCAGCTGACACAGTATTGTACACAAGCCATTGCATGAAGTTTGCAATTGGTTTCCGTTTG
TTTTGGCTGCGAGCTCTTAGACCTTAGCATGCGAAGACTATGTAAGGGTTGGTTCAAAAGGTTGGCATGAACTCAATGCTGACCGGATTCGTGACGACGAGCCTCGTACAGGTTCTCCTCGGGGCTCTAAACGGTCACAACTTTTTGGGATCGGCTCTAGGTTGAACCAAAAATCCATAGACATGAAAGACTTCTCGGACTTAACCAACGGCACACCGTTCATCTGAGCTTGTGGTCAAGGATAACCTCCTTTTATGAAACGCTTTACCACCGGAGGTTCAGCTGCTTGAAGTGCCTGAAGAGACACAGTATATATTAATCGGCGGCAACGTTACGAGCCTGTACATTATGCAAGTACCTTGCACTTTCGACCCTGTCATAATAGCTCACCCCCATTCCGCAATCTTGCGTCCTGCGATCCACCTACAATGGTTAGGATTGTGCACCACTTGTTTCGCCTGCACATAGGACGTCCCGGACCCAGGCTCTCCAACTTCGTCGTGCGTCTCGGGCGCGCCCGTTGGGAGCTTGCTCGTACCCGCGCGGTCCCCATGATCCATGATAGCTAGTCGTAAACGACCATGGGTGTCAGCCGGAGTCAGCCTGTTGTCAAACATAGTTTGTATAGAATTTGTGCTCACATAGTACTTTTACATGGGAGAGGATATTGACGCCTCTAAATTCCAATAAACGCGGTGGATCGGCGCCTCGGTCGGCAGCAAGGGTCCTGAAAACGGAAAATGGTAAAAGTGTTAGGGGTCAACTCGCACTCGTTCGATAGACGTAGGGATGCACTTTCGTATATACGCCCCCGTTCGCAGTATCGCGCCAAGGTCCAGTCCAGTAATCCCTTATTTCCACGGCTGTGCGGCCTATAGATAAGCTGGACAATTACGTGTGGCAACGCGCCACGGGACCGCGACAGGCCCCAGCGGCAAGAGTCAGGCCCGCCTGTCCTGTATAGTCGTAGGATGAACCGATCTGATGACTTAGCCCGGAGCACAGGCAGCATCGGGATCGCCCAATACGATCGGCCCACATATTGACGGCCGCCCATCCTGACCAATGCCGTACGCGCGTATCACGAGGTGTGACATTAGGACCGGATGCTGGGTACAGGTGCACAGGAAAGCCTCAATGTAGCTCGCCAACCAGTCCGCTGCGAGAAGTACGAACGCAGCGTCAGCTCGGGCACAGTATCATAGTTGATAGCGGGATAGCCACACTAAGTTTCTGCGACGGTTGGGGGCGTCTCTTAAGCCCTCCAGCTTCTGCTTATGCGAGGCCACATTTCATAGTTTTCCAAGACCCGTTGTTACGCGCGTGTGATCACAACTATGACTGGAGAATCGTGACCTTTCGTCCGGGCCCCCGAAACCACAAGTTCGTCTATATTCTTAATAAGCCAACAGTGTAAAATGACAGTGAGAGCAGGACACTGTCATGTAGGTCAATTTCGGGTGGCGAAAAACAGTTTTGCGGCAATGCTTCAAAGGCCGTCAGTTGACACAATATTGTATACAAACCGCCCCGTGAGACCCGCGACTAGTTCCCAATTA
AGTTAGCCGCTACTCTTTAGACGTTAGCACTCGAAACCGATGTCAGGGCCGGTTCAAAGGGCAGGGATGAACCTAATGCTAACTAGACTCGTGATGAAAAACGGCCTACAAGTACTTCCCAAAACTCCAGTAGACCCCAACCTCTTAGCATCACTTCGCGTGCAAGAGAGAAGTCGACAAGAATGAAAAACTTCTCGGACTTAACCAACGGCACACCGTTCATCTGAGCTTGTGGTCAAGGATAACCTCCTTTTATGAAACGCTTTACCACCGGAGGTTCAGCTGCTTGAAGTGCCTGAAGAGACACAGTATATATTAATCGGCGGCAACGTTACGAGCCTGTACATTATGCAAGTACCTTGCACTTTCGACCCTGTCATAATAGCTCACCCTCATTCCGCAATCTTGCGTCCTGCGATCCACCTACAATGGTTAGAATTGTGCACCAATCGTTTCGTTTGCACACGGGACGTCCCGGACACAAACTTCCCGACTTCGCCGGACGTCTCGAGCGTGCCCGTCGGGAACTCGCCCGCACCCGCGCCATCCCTGTGATCTATGATAACTAGTCGCCAACGCTCAGGGGGGTCAGCCGGAGCCAGCCTGTTATGAAGCCTCGTCTGTATAGAATTTGTGCTTTCATAGTACCTTTACGCGGGAGAAGATAATCATGTGTCTAGGTTCACAACGAAGCACGGGATCAGCGCCTCGGTCGGCAGCAAGGGCCTCAAAAACGGAAAATGGTTAAAGTGTTAGGGGTCAGCTAGCACTCGTTCGGTTGATGAGGGGCCATGTTTTTTCCCATACGCCCCCGTTCGCAGTATCGCACCAAGGTCCAGCCCGGTAATCCCTTCTCTCCACAGCTGTGCGGCCTATAGATAAGCTGGACAATTACGTGTGGCAACGTGCCACGGGACCGCGACAGGCCTCAGCGGCAAGAGTCAGGCCCGCCTGTCCTGTATAGTCGTAGGATGAACCGATCTGATGACTTAGCCCGGAGCACAGGCGACACCGGGTTAACCCACTGGGATCGGCTTAAATACTAATGGATACCTGCCCAAGTCAGCGCCGTACGGGAATTTCACGAGATATGACATTAGGACCGGATGCTGGATACAGGTGTACAGGAAAGCTTCAATGTAGCGCGCCGGTCGGCCCGCTGCAAGAAGTACGGATGCGGCGTCACCTCGGATACAGCGTAGCAGTTGATGGCGGGACAGCTGTACTGGCATTCCAGGACGGTTACTGGCGTCGACTTAGCCCTCCGGCTACTGCCTATGGGAAGTCACGCTTCATAGTCCTTTATGTCCCGTTGCTAAGTTCGTGGAGTACCAAGTGCGATTGGGGAGTGGAGAATTTTCGTCCGGGCCCCCAAAACCACAAGTTCGTCTATATTCTTAATAAGCCAACAGTGTAAAATGACAGTGAGAGCAGGACACTGTCATGTAGGTCAATTTCTGGTGGCGAAAAACAGTTTTGCGGCAATGCTTCAAAAGCCGTCAGCTGACACAGTATTGTACACAAACCGCCCCGTGAGACCCGCGACTAGTTCCCAATTA
TGTTGGCTGCTACTTTTTAGACGTTGTCACTCGAAGACTATGTAAGGACCGGTTCAAAAGGCTGGCCTGAACCCAATGCTGACTGAACTTGCGATGAAAAGTCTCGTAAGGGTTCTTCCCAAGGCCCCAGTCGGTCCCAAGTATTTAGGGTCGGCTCTAGGGCAAGCGAGAAGTCGGCAAAACTGAAAGACTTCTCGGACTTAACCAACGGCACACCGTTCATCTGAGCTTGTGGTCAAGGATAACCTCCTTTTATGAAACGCTTTACCACCGGAGGTTCAGCTGCTTGAAGTGCCTGAAGAGACACAGTATATATTAATCGGCGGCAACGTTACGAGCCTGTACATTATGCAAGTACCTTGCACTTTCGACCCTGTCATAATAGCTCACCCCCATTCCGCAATCTTGCGTCCTGCGATCCACCTACAATGGTTAGAATTGTGCACCAATCGTTTCGTTTGCACACGGGACGTCCCGGACACAAACTTCCCGACTTCGCCGGACGTCTCGAGCGTGCCCGTCGGGAACTCGCCCGCACCCGCGCCATCCCCGTGATCTATGATAACTAGTCGCCAACGCTCAGGGGGGTCAGCCGGAGCCAGCCTGTTATGAAGCCTCGTCTGTATAGAATTTGTGCTTTCATAGTACCTTTACGCGGGAGAAGATAATCATGTGTCTAGGTTCACAACGAAGCACGGGATCAGCGCCTCGGTCGGCAGCAAGGGCCCCAAAAACGGAAAATGGTTAAAGTGTTAGGGGTCAGCTAGCACTCGTTCGGTTGACGAGGGGCCATGTTTTTTCCCATACGCCCCCGTTCGCAGTATCGCGCCAAGGTCCAGTCCAGTAATCCCTTATTTCCACGGCTGTGCCGCATATAGATAAGCTGGACAATTACGTGCGGAGGAATGCTGCGAGACTACGATAGGCGTCAGCGACAAAGGCCAGGCCCACCTGGCCTGTGCAGCTGTAAAGCTAACCGACCTCATGACTTCAACCGGGACACAGACAACACCTGAACCACCCGAAAGGATCGACTCACATACTGACAACCGCGTGCCCTGGCCAACATCGGCTTCGCGTATAGTACGGTGCGACATTAGGACCGGATGCCGGGTACAGGTGCACAGGAAAGCCTCAATGTAGCGCGCTAGTCGGTCGACTGCGAAAAGTACGAACGCGGCGTCACCTCGGGCACAATGTCATAGTTGATAGCGGGATAGTCACGTTGGCATTCCGCGACGGTTACTGGCGTCTACTAAGCCCTCCGGCTTCTGCCTATGGGAAGTCACGCTTCATGGCCCTTTATGTCCCGTTGCTAAGTTCGTGGAGTACCAAGTGTGATTGGGGAGTGGAGAATTTTCGTCCGGGCTCCCGAAACCACAAGTTCGTCTATATTCTTAATAAGCCAACAGTGTAAAATGACAGTGAGAGCAGGACACTGTCATGTAGGTCAATTTCGGGTGGCGAAAAGCAGTTTTGCGGCAATGCTTCAAAAGCCGTCAGTTGACATAGTATTGTATACAAACCGCCCCGTGAGACCCGCGACTAGTTCCCAATTA
TGTTGGCTGCTACTTTTGAGACGTTGTCACTCGAAGACTATGTAAGGACCGGTTCAAAAGGCTGGCCTGAACCCAATGCTGACTGAACTTGCGATGAAAAGTCTCGTAAGGGTTCTTCCCAAGGCTCCAGTCGGTCCCAAGTATTTAGGGTCGGCTCTAGGGCAAGCGAGAAGTTGACAAAACTGAAAGACTTCTCGGACTTAACCAACGGCACACCGTTCATCTGAGCTTGTGGTCAAGGATAACCTCCTTTTATGAAACGCTTTACCATCGGAGGTTCAGCTGCTTGAAGTGCCTGAAGAGACACAGTATATATTAATCGGCGGCAACGTTACGAGCCTGTACATTATGCAAGTACCTTGCACTTTCGATCCTGTCATAATAGCTCACCCTCATTCCGCAATCTTGCGTCCTGCGATCCACCTACAATGGTTAGAATTATGCACCAATCGTTTCGTTTGCACACGGGACGTCCCGGACACAAACTTCCCGACTTCGCCGGACGTCTCGAGCGTGCCCGTCGGGAACTCGCCCGCACCCGCGCCATCCCCGTAATCTATGATAACTAGTCGCCAACGCTCAGGGGGGTCAGCCGGAGCCAGCCTGTTATGAAGCCTCGTCTGTATAGAATTTGTGCTTTCATAGTACCTTTACGCGGGAGAAGATAATCATGCGTCTAAGTTCACAACGAAGCACGGGATCAACGCCCCGGTCAGCAGCACGGGTCCCAAAAACAAAAAATGGTTAGAGTATTAGGGGTCAGCTAGCATTCGTTCGGTAGCCGTAGGGCCGTGTTTTTTCCTATCCGCCCCCGTCCGCAGCACCGTGCGAAGGGCCAGCCCAGTAGTCCCTTCTTTCGACGGCCGAGCGGCACATAGAGGAGCTGAATAACCACGTACGACAACGTGCCACGGGACCGCGACAGGCCTCAGCGGCAAGAGTCAGGCCCGCCTATCCTGTATAGTCGTAGGATGAACCGATCTGATGACTTAGCCCGGAGCACAGGCGACGCCGGGACCGCCCAATAGGATCGGCCCACATATGGACGGCCGCCTACTCTAGCCAATGCCGTACGCGCGTATCACGCGATATGACATTAGGACCGGATGCTGGGTACAGGTGCACAGGAAAGCCTCAATGTAGCGCGCCAGTCGGCCCGCTGCGAGAAGTACGAACGCAGCGTCAGCTCGGGCACAGTATCATAGTTGATAGCGGGATAGCCACACTAAGTTTCTGCGACAGTTGGGGGCGTCTCTTAAGCCCTCCGGCTTCTGCTTATGCGAGGCCACATTTCATAGTTTTCCAAGACCCGTTGTTACGCGCGTGTGATCACAACTATGACTCGAGAATCGTGACCTTGCGTCCAGGCCCCCGACACCACGGATTCGGGTGTACATCCGATCAGTCAATAATGCGCGATGATAGTGAGGTCAGAACCCTGACAAATGGGCCAATTTCGGGTGGTAAAGAACAGTTTTGCTACAACGCTGTAAAAATCGCTAGTTGACTCGGCGCTGTGTTCGAGCCATCGCATGGAGTTTGCAGTAGATTCCCATTCG
TGCTGGCTATTACTTTTTAGACGTTGTCACTCGAAGACTGTGTAAGGGTTAGTTTAAAAGGCTGGCCTGAACCCAATGCTGACTGAACTTGCGATGAAAAGTCTAGTACAGGTTCTCCCTAAGGCTCCAAACGGTCCCAGCTTTTTGAGATTGGCTCTAGGTTAAACCAAAAATCCATAGACATGTAAGACTTCTCGGACTCAACCGATGGTACACTGTTCATCTATGCTTGTAGTGAATGATGACCTGTTTTTGCGGAAGGCTTTACCCTCGGAGGTCGAGCTCCTTGATGGGCCTGAAGAGACACAGTATATATTAATCGGCAGCAACGTTACGAGCCTGTACATTATGCAAGTACCTTGCACTTTCGATCCTGTCATAATAGCTCACCCCCATTCCGCAATCTTGCGTCCCGCGATCCACCTACAATAGTTAGGATTGTGCACCACTTGTTTCGCCTGCACATAGGACGTCCCGGACCCAGGCTCTCCAACTTCGTCGTGCGTCTCGGGCGCGCCCGTTGGGAGCTTGCTCGTACCCGCGCGGTCCCCATGATCCATGATAGCTAGTCGTAAACGACCATGGGGGTCAGCCGGAGTCAGCCTGTTGTCAAACATAGTTTGTATAGAATTTGTGCTCACATAGTACTTTTACATGGGAGAGGATATTGACGCCTCTAAATTCCAATAAACGCGGTGGATCGGCGCCTCGGTCGGCAGCAAGGGTCCTGAAAACGGAAAATGGTAAAAGTGTTAGGGGTCAACTCGCACTCGTTCGATAGACGTAGGGATGCACTTTCGTATATACGCCCCCGTTCGCAGTATCGCGCCAAGGTCCAGTCCAGTAATCCCTTATTTCCACGGCTGTGCCGCATATAGATAAGCTGGACAATTACGTGCGACAACGTGTCACGGGACCGCTACAGGGCTTAGCGGCAAAGGTTACACCCACCTGGTCTGTATAGTCATAGGACGGACCGATCTGATGATTGCACACGGAGCGCAGATGGCACCGGGACCGCTCAATAGGGTCGGCCCACATATTGACGGCCGTCTACCCTGGCGGATGCCGTACGCGCGTATCACGAAATGTGACATTTGGGGCGGATGTTGGGTACAAATGCACAAAAAAGCCTCAGTGAAATGCGCCAGTTGGCCCGCTGCGAGAAGTCCGAACGCAGCGCCAGCTCGGGCACAGTATCATAGTTGATAGCGGGATAGCCACACTAAGTTTCTGCGACAGTTGGGGGCGTCTCTTAAGCCCTCCGACTTCTGCTTATGCGAGGCCACATTTCATAGTTTTCCAAGACCCGTTGTTACGCGCGTGTGATCACAACTATGACTCGAGAATCGTGACCTTGCGTCCAGGCCCCCGACACCACGGATTCGGGTGTACATCCGATCAGTCAATAATGCGCGATGATAGCGAGGTCAGAACCCTGACAAATGGGCCAATTTCGGGTGGTAAAGAACAGTTTTGCTACAACGCTGTAAAAATCGCTAGTTGACTCGGCGCTGTGTTCGAGCCATCGCATGGAGTTTGCAGTAGATTCCCATTCG
TGTTGGCTGCTACTTTTTAGACGTTGTCACTCGAAGACTATGTAAGGACCGGTTCAAAAGGCTGGCCTGAACCCAATGCTGACTGAACTTGCGATGAAAAGTCTCGTAAGGGTTCTTCCCAAGGCTCCAGTCGGTCCCAACTATTTAGGGTCGGCTCTAGGGCAAGCGAGAAGTCGACAAAACTGAAAGACTTCTCGGACTTAACCAACGGCACACCGTTCATCTGAGCTTGTGGTCAAGGGTAACCTCCTTTTATGAAACGCTTTACCACCGGAGGTTCAGCTGCTTGAAGTGCCTGAAGAGACACAGTATATATTAATCGGCGGCAACGTTACGAGCCTGTACATTATGCAAGTACCTTGCACTTTCGACCCTGTCATAATAGCTCACCCCCATTCCGCAATCTTGCGTCCTGCGATCCACCTACAATGGTTAGAATTGTGCACCAATCGTTTCGTTTGCACACGGGACGTCCCGGACACAAACTTCCCGACTTCGCCGGACGTCTCGAGCGTGCCCGTCGGGAACTCGCCCGCACCCGCGCCATCCCCGTGATCTATGATAACTAGTCGCCAACGCTCAGGGGGGTCAGCCGGAGCCAGCCTGTTATGAAGCCTCGTCTGTATAGAATTTGTGCTTTCATAGTGCCTTTACGCGGGAGAAGATAATCATGTGTCTAGGTTCACAACGAAGCACGGGATCAGCGCCTCGGTCGGCAGCAAGGGCCTCAAAAACGGAAAATGGCTAAAGTGTTAGGGGTCAGCTAGCACTCGTTCGGTTGATGAGGGGCCATGTTTTTTCCCATACACCCCCGCTCGCGGTATCGCACCAAGGTCCAGCCCAGTAATCCCTTCTTTCCACGGCTGTGCGGCATATAGATAAGCTGGACAATTGCGTGTGGCAACGTGCCACGGGACCGCGACAGGCCTCAGCGGCAAGAGTCAGGCCCGCCTGTCCTGTATAGTCGTAGGATGAACCGATCTGATGACTTAGCCCGGAGCACAGGCGACACCGGGTTAACCCACTGGGATCGGCTTAAATACTAATGGATACCTGCCCAAGTCAGCGCCGTACGGGAATTTCACGAGATATGACATTAGGACCGGATGCTGGATACAGGTGTACAGGAAAGCTTCAATGTAGCGCGCCGGTCGGCCCGCTGCAAGAAGTACGGATGCGGCGTCACCTCGGATACAGCGTAGCAGTTGATGGCGGGACAGCTGTGCTGGCATTCCGGGACGGTTACTGGCGTCGACTTAGCCCTCCGGCTACTGCCTATGGGAAGTCACGCTTCATAGTCCTTTATGTCCCGTTGCTAAGTTCGTGGAGTACCAAGTGCGATTGGGGAGTGGAGAATTTTCGTCCGGGCCCTCAAAACCACAAGTTCGTCTATATTCTTAATAAGCCAACAGTGTAAAATGACAGTGAGAGCAGGATACTGTCATGTAGGTCAATTTCTGGTGGCGAAAAACAGTTTTGCGGCAATGCTTCAAAAGCCGTCAGCTGACACAGTATTGTACACAAGCCATTGCATGAAGTTTGCAATTGGTTTCCGTTTG
TTTTGGCTGCGAGCTCTTAGACCTTAGCATGCGAAGACTATGTAAGGGTTGGTTCAAAAGGTTGGCATGAACTCAATGCTGACCGGATTCGTGACGACGAGCCTCGTACAGGTTCTCCTCGGGGCTCTAAACGGTCACAACTTTTTGGGATCGGCTCTAGGTTGAACCAAAAATCCATAGACATGAAAGACTTCTTGGACTCAACCGACGGCACACCCTTCATCTGAGCTTGCAGTCAGGGATAATCTCCTTTTACGAAACGCTTTACCATCGGAGGTTCAGGTCCTTGATGGGCCTGGTGAGACACGGTATATATTAACCGGCGACAACATAGTAGCTGAACCCGCTGTGAGTATGTTTGGTCTTCCCCATAGCATTGTCCCGGCACACCCTTACTTCGCGATCTTACGTCATCCGTCTGATATCCAGTACTCAGAATCAAGTGCCACTCATTTCGTCCATGTACGTTTCGCTCCGAGCCAAGGTTCTCCAACTTCGTCGGGCGTATTGGGCGCACCCGTCCAGAGCTTGTTCGTACCTGTGCGATCCCCACGATCCGTGATAACTAGTCGCAAACGCTCAGGGGGGTCAGCCGGAGCCAGCCTGTTATGAAGCCTCGTCTGTATAGAATTTGTGCTTTCATACTACCATTACGCGGGAGAGGATAATCATGCGTCTGAGGTCCCGAAGAAGCGCTGGATCAGCGCCCCGGTCGGCAGCACAGGTCCCAAGAACGGAAAATGATTTAAGTGTTAGGGGTCAGCTAAAACCCGTTCGGGAGACGTAGATCCGTGTTTTTTCCTAGACACCCCCGCTCGCGGTATCGCACCAAGGTCCAGCCCAGTAATCCCTTCTTTCCACGGCTGTGCGGCATATAGATAAGCTGGACAATTACGTGCGGAAACGTGCCACGGGACCGCGACAGGCCTCAGCGGCAAGAGTCAGGCCCGCCTGTCCTGTATAGTCGTAGGATGAACCGATCTGATCGCTTAGCCCGGAGCACAGGCGACACCGGGATAACCCACTGGGATCGGCTTAAATACTAATGGATACCTGCCCAAGTCAGCGCCGTACGCGAGTATCACGAAATATGACATTAGGACCGGATGCTGGGTACAGGTGCACAGGAAAGCCTCAATGTAGCGCGCCAGTCGGTCCGCTGCGAAAAGTACGAACACGGTACCACTACGGGTGCAGCGCAGCAATCGATGGCGGGACAGCCACGCTGGCAGTCCGCGACGGTTACTGGCGTCTACTAAGCCCTCCGGTTTCTGCCTAGGGGAAGTCATGCTTCATACTCCTTTATGTCCCGTTGCTAAGTTCGTGGAGTACCAAGTGTGATTGGGGAGAGGAGAATTTTCGTTCGGGCCCCCGAAACCAGAAGTTCGTCTATATTCTTAATAAGCCAACAGTGTAAAATGACAGTGAGAGCAGGACACTGTGATGTAGGTCAATTTCGGGTGGCGAAAAACAGTTTCGCGGCAATGCTTCAAAAGCCGTCAGTTGACACAGTATTGTATACAAGCCATCGCATGGAGTTTGCAGTAGATTCCCATACG
TTTTGGCTGCGAGCTCTTAGACGTTAGCACGCGAAGACTATGTAAGGGTTGGTTCAAAAGGTTGGCATGAACTCAATGCTGACCGGATTCGTGACGACGAGCCTCGTACAGGTTCTCCCCGGGGCTCTAAACGGTCACAACTTTTTGGGATCGGCTCTCGGTTGAACCAAAAATCCATAGACATGAACGACTGCTTGGACTCGACCGGCGGCACACCGTTCTTCCGAACTTGTAGTCAAGGATAACCTCCTTTTACGAAACGCTTTACCATCGGAGGTTCAGCTCCTTGATGGGCCTGAAGAGTTACAGTATATGGTAATCGGCGGCAACGTTACGAGCCAGTACATTATGCAAGTACCCTGCACTTTCGATCCTGTTATACTAGCTCACCCTTACTCCACGATCTTACGTCATCCGTCTGCCATCTAGTAGTCAGAATCAAGTGCCACTCATCTCGTCCATGTACGTTTCGCTCCAGGCCCAGGCCCTCTAACTTCGTCGTGCGTCTCGGGTGCGCCCGCCGGGAGCTTGCTCGTACCCGCGCGGTCCCCATGATCCATGCTGACTAGTCGCAAACGCTCATGGGGGTCAGCTGGAGTCAGTCTGTCATCAAACCTCGTTTGTATAGAATTTGTGCTTTCATAGTACCTTTACATGGTAGAGGATAATGATGCGTCTAAGTTCACAACGAAGCACGGGATCAGCGCCTGGGTCGGCAGCAAGGGTCCCAAAAACGGAAAATGGTTAAAGTGTTAGGGGTCAGCTAGCACTCGTTCGGTAGACGTGGGGCCGTGTTTTTTCCCATACGCCCCCGTTCGCAGTATCGCGCCAAGGTCCAGTCCAGTAATCTCTTCTTTCCACGGCTGTGCGGCATATGAGGGAGCTCGACAACCACGCGCGGCAACGTGCCACGGGACCGCGACAGGCCTCAGCGGCAAGAGTCAGGCCCGCCTGTCCTGTATAGTCGTAGGATGAACCGATCTGATCGCTTAGCCCGGAGCACAGGCGACACCGGGATAACCCACTGGGATGGGCTCACATACTGACGACCGCGTGCCCTGGCCAACATCGGATTCGCGTATCGCGCGATATGACATTAGGACCGGATGCTGGGTACAGGTGCACAGGAGAGCCTCAATGTAGCGCGCCAGTCGGTCCGCTGCGAGAAGCACAAACACGGCGTCACCTCAGGTATGGCGTCACAGTTGATGGCGGGATAGCCATACTGGCATTCCAGGACGATTACTGGCGTCTCCTAAGTCCTCCGGCTTCTGCCTATCGCCGGCCACGTCTCATAGTCCCCCATGACAGATTGCTAAGTTCATGTAATACCAAGTGTAACTGGAGAGTCGAGACCTTTCGTCCAGGCCCCCGACACCACAGACTCGGGTGTACACCCGATCAGTTAACAATGCACGACGATAGCGAGGTCAGGACCCTGACAAGTGGACCTATTTCGGGTGGCAGAGAACAGTTTTGCTGAAATGCTGTAAAAATCGTTAGTTGACTCGGTGCTGTATTCGAACTACCCCGTGAGGCCCGCGACTAGTTCCCAATTA
AGTTAGCCGCTACTCTTTAGACGTTAGCACTCGAAACCGATGTCAGGGCCGGTTCAAAGGGCAGGGATGAACCTAATGCTAACTAGACTCGTGATGAAAAACGGCCTACAAGTACTTCCCAAAACTCCAGTAGACCCCAACCTCTTAGCATCACTTCGCGTGCAAGAGAGAAGTCGACAAGAATGAAAAACTTCTCGGACTTAACCAACGGCACACCGTTCATCTGAGCTTGTGGTCAAGGATAACCTCCTTTTATGAAACGCTTTACCACCGGAGGTTCAGCTGCTTGAAGTGCCTGAAGAGACACAGTATATATTAATCGGCGGCAACGTTACGAGCCTGTACATTATGCAAGTACCTTGCACTTTCGACCCTGTCATAATAGCTCACCCCCATTCCGCAATCTTGCGTCCTGCGATCCACCTACAATGGTTAGAATTGTGCACCAATCGTTTCGTTTGCACACGGGACGTCCCGGACACAAACTTCCCGACTTCGCCGGACGTCTCGAGCGTGCCCGTCGGGAACTCGCCCGCACCCGCGCCATCCCTGTGATCTATGATAACTAGTCGCCAACGCTCAGGGGGGTCAGCCGGAGCCAGCCTGTTATGAAGCCTCGTCTGTATAGAATTTGTGCTTTCATAGTACCTTTACGCGGGAGAAGATAATCATGTGTCTAGGTTCACAACGAAGCACGGGATCAGCGCCTCGGTCGGCAGCAAGGGCCTCAAAAACGGAAAATGGTTAAAGTGTTAGGGGTCAGCTAGCACTCGTTCGGTTGATGAGGGGCCATGTTTTTTCCCATACGCCCCCGTTCGCAGTATCGCACCAAGGTCCAGCCCGGTAATCCCTTCTCTCCACAGCTGTGCGGCCTATAGATAAGCTGGACAATTACGTGTGGCAACGTGCCACGGGACCGCGACAGGCCTCAGCGGCAAGAGTCAGGCCCGCCTGTCCTGTATAGTCGTAGGATGAACCGATCTGATGACTTAGCCCGGAGCACAGGCGACACCGGGTTAACCCACTGGGATCGGCTTAAATACTAATGGATACCTGCCCAAGTCAGCGCCGTACGGGAATTTCACGAGATATGACATTAGGACCGGAAGCTGGATACAGGTGTACAGGAAAGCTTCAATGTAGCGCGCCGGTCGGCCCGCTGCAAGAAGTACGGATGCGGCGTCACCTCGGATACAGCGTAGCAGTTGATGGCGGGACAGCTGTACTGGCATTCCAGGACGGTTACTGGCGTCGACTTAGCCCTCCGGCTACTGCCTATGGGAAGTCACGCTTCATAGTCCTTTATGTCCCGTTGCTAAGTTCGTGGAGTACCAAGTGCGATTGGGGAGTGGAGAATTTTCGTCCGGGCCCCCAAAACCACAAGTTCGTCTATATTCTTAATAAGCCAACAGTGTAAAATGACAGTGAGAGCAGGACACTGTCATGTAGGTCAATTTCTGGTGGCGAAAAACAGTTTTGCGGCAATGCTTCAAAAGCCGTCAGCTGACACAGTATTGTACACAAACCGCCCCGTGAGACCCGCGACTAGTTCCCAATTA
AGTTAGCCGCTACTCTTTAGACGTTAGCACTCGAAACCGATGTCAGGGCCGGTTCAAAGGGCAGGGATGAACCTAATGCTAACTGGACTCGTGATGAAAAACCGCGTACAAGTACTTCCCAAAACTCCAGTAGGCCCCAACCTCTTAGCATCACTTCGCGTGCAAGAGAGAAGTCGACAAAACTGAAAGACTTCTCGGACTTAACCAACGGCACACCGTTCATCTGAGCTTGTGGTCAAGGATAACCTCCTTTTATGAAACGCTTTACCACCGGAGGTTCAGCTGCTTGAAATGCCTGAAGAGACACAGTATATATTAATCGGCGGCAACGTTACGAGCCTGTACATTATGCAAGTACCTTGCACTTTCGACCCTGTCATAATAGCTCACCCCCATTCCGCAATCTTGCGTCCTGCGATCCACCTACAATGGTTAGAATTGTGCACCAATCGTTTCGTTTGCACACGGGACGTCCCGGACACAAACTTCCCGACTTCGCCGGACGTCTCTAGCGTGCCCGTCGGGAACTCGCCCGCACCCGCGCCATCCCCGTGATCTATGATAACTAGTCGCCAACGCTCAGGGGGGTCAGCCGGAGCCAGCCTGTTATGAAGCCTCGTCTGTATAGAATTTGTGCTTTCATAGTACCTTTACGCGGGAGAAGATAATCATGCGTCTAAGTTCACAACGAAGCACGGGATCAACGCCCCGGTCAGCAGCACGGGTCCCAAAAACAAAAAATGGTTAGAGTATTAGGGGTCAGCCAGCATTCGTTCGGTAGCCGTAGGGCCGTGTTTTTTCCTATCCGCCCCCGTCCGCAGCACCGTGCGAAGGGCCAGCCCAGTAGTCCCTTCTTTCGACGGCCGAGCGGCACATAGATAAGCTGGACAATTACGTGCGGCGGAATGCTGGGGAACTGGGATAAGCGTCAGGGGCAAAGCCCAGGCCCAGCTGGCCTGCGCAGCTGTAAAGCTAACGGGCCCCGCGACTTCACACGTAGTGCAGACGGCACCTGAACCACCCGATAGAATCGGCTCACATACTGACGACCGCGTGCCCTGGCCAACACCGGATTCGCGCATCGTGAGATATGACATTAGGACCGGAAGCTGGGTACAGGTGCACAGGAGAGCCTCAATGTAGCGCGCCAGTCGGTCCGCTGCGAGAAGCACAAACACGGCGTCACCTCGGGTATGGCGTCACAGTTGATGGCGGGATAGCCATACTGGCATTCCAGGACGATTACTGGCGTCTCCTAAGTCCTCCGGCTTCTGCCTATCGCCGGCCACGTCTCATAGTCCTCCATGACAGATTGCTAAGTTCATGTAATACCAAGTGTAACTGGAGAGTCGAGACCTTTCGTCCAGGCCCCCGACACCACAGACTCGGGTGTACACCCGATCAGTTAACAATGCACGACGATAGTGAGGTCAGGACCCTGACAAGTGGACCTATTTCGGGTGGCAGAGAACAGTTTTGCTGAAATGCTGTAAAAATCGTTAGTTGACTCGGTGCTGTATTCGAACTACCCTGTGAGGCCCGCGACTAGTTCCCAATTA
TTTTGGCTGCGAGCTCTTAGACGTTAGCACGCGAAGACTATGTAAGGGTTGGTTCAAAAGGTTGGCATGAACTCAATGCTGACCGGATTCGTGACGACGAGCCTCGTACAGGTTCTCCCCGGGGCTCTAAACGGTCACAACTTTTTGGGATCGGCTCTCGGTTGAACCAAAAATCCATAGACATGAAAGACTGCTTGGACTCGACCGGCGGCACACCGTTCTTCCGAACTTGTAGTCAAGGATAACCTCCTTTTACGAAACGCTTTACCATCGGAGGTTCAGCTCCTTGATGGGCCTGAAGAGTTACAGTATATGGTAATCGGCGGCAACGTTACGAGCCAGTACATTATGCAAGTACCCTGCACTTTCGATCCTGTTATACTAGCTCACCCTTACTCCACGATCTTACGTCATCCGTCTGCCATCTAGTAGTCAGAATCAAGTGCCACTCATCTCGTCCATGTACGTTTCGCTCCAGGCCCAGGCCCTCTAACTTCGTCGTGCGTCTCGGGTGCGCCCGCCGGGAGCTTGCTCGTACCCGCGCGGTCCCCATGATCCATGCTGACTAGTCGCAAACGCTCATGGGGGTCAGCTGGAGTCAGTCTGTCATCAAACCTCGTTTGTATAGAATTTGTGCTTTCATAGTACCTTTACATGGTAGAGGATAATGATGCGTCTAAGTTCACAACGAAGCACGGGATCAGCGCCTGGGTCGGCAGCAAGGGTCCCAAAAACGGAAAATGGTTAAAGTGTTAGGGGTCAGCTAGCACTCGTTCGGTAGACGTGGGGCCGTGTTTTTTCCCATACGCCCCCGTTCGCAGTATCGCGCCAAGGTCCAGTCCAGTAATCTCTTCTTTCCACGGCTGTGCGGCATATGAGGGAGCTCGACAACCACGCGCGGCAACGTGCCACGGGACCGCGACAGGCCTCAGCGGCAAGAGTCAGGCCCGCCTGTCCTGTATAGTCGTAGGATGAACCGATCTGATCGCTTAGCCCGGAGCACAGGCGACACCGGGATAACCCACTGGGATGGGCTCACATACTGACGACCGCGTGCCCTGGCCAACATCGGATTCGCGTATCGCGCGATATGACATTAGGACCGGAAGCTGGGTACAGGTGCACAGGAGAGCCTCAATGTAGCGCGCCAGTCGGTCCGCTGCGAGAAGCACAAACACGGCGTCACCTCAGGTATAGCGTCACAGTTGATGGCGGGATAGCCATACTGGCATTCCAGGACGATTACTGGCGTCTCCTAAGTCCTCCGGCTTCTGCCTATCGCCGGCCACGTCTCATAGTCCCCCATGACAGATTGCTAAGTTCATGTAATACCAAGTGTAACTGGAGAGTCGAGACCTTTCGTCCAGGCCCCCGACACCACAGACTCGGGTGTACACCCGATCAGTTAACAATGCACGACGATAGCGAGGTCAGGACCCTGACAAGTGGACCTATTTCGGGTGGCAGAGAACAGTTTTGCTGAAATGCTGTAAAAATCGTTAGTTGACTCGGTGCTGTATTCGAACTATCCCGTGAGGCCCGCGACTAGTTCCCAATTA
TGTTGGCTGCTTCTTTTTAGACGTTGTCACTCGAAGACTATGTAAGGACCGGTTCAAAAGGCTGGCCTGAACCCAATGCTGACTGAACTTGCGATGAAAAGTCTCGTAAGGGTTCTTCCCAAGGCTCCAGTCGGTCCCAAGTATTTAGGGTCGGCTCTAGGGCAAGCGAGAAGTCGACTAAACTGAAAGATTTCTCGGACTTAACCAACGGCACACCGTTCATCTGAGCTTGTGGTCAAGGACAACCTCCTTTTATGAAACGCTTTACCATCGGAGGTTCAGCTGCTTGAAGTGCCTGAAGAGACACAGTATATATTAATCGGCGGCAACGTTACGAGCCTGTACATTATGCAAGTACCTTGCACTTTCGATCCTGTCATAATAGCTCACCCTCATTCCGCAATCTTGCGTCCTGCGATCCACCTACAATGGTTAGAATTGTGCACCAATCGTTTCGTTTGCACACGGGACGTCCCGGACACAAACTTCCCGACTTCGCCGGACGTCTCGAGCGTGCCCGTCGGGAACTCGCCCGCACCCGCGCCATCCCCGTGATCTATGATAACTAGTCGCCAACGCTCAGGGGGGTCAGCCGGAGCCAGCCTGTTATGAAGCCTCGTCTGTATAGAATTTGTGCTTTCATAGTACCTTTACGCGGGAGAAGATAATCATGCGTCTAAGTTCACAACGAAACACGGGATCAGAGCCTCGGTCGGCAGCAAGGGTCCCAGAAACGGAAAATGGTTAAAGTGTTACGGGACAGCTAGCACTCGTTCAGTAGACGTGGGGCCGTGTTTTTTCCTATACGCCCCCGTTCGCAGTATCGCGCCAAGGTCCAGCCCACTAATCCCTTCTTTCCACGGCTGTGCGGCACATAGAGGAGCTGGATAACCACGTGCGGCAACGTGCCACGGGACCGCGACAGGCCTCAGCGGCAAGAGTCAGGCCCGCCTGTCCTGTATAGTCGTAGGATGAACCGATCTGATCGCTTAGCCCGGAGCGCAGGCGACACCGGGATAACTCACTGGGATCGGCTTAAATACTAATGGATACCTGCCCAAGTCAGCGCCGTACGCGAGTATCACGAGATGTGACATTTGGGGCGGATGTTGGGTACAAATGCACAAAAAAGCCTCAGTGAAATGCGCCAGTTGGTCCACTGCGAAAAGTACGAACACGGTACCACTTCGGGTGCAGCGCAGCAATCTATGGCGGAACAGCCACGCTGGCAGTCCGCGACGGTTACTGGCTTCTACTAAGCCCTCCGGCTTCTGCCTATGGGAAGTCACGCTTCATAGTCCTTTATGTCCCGTGGCTAAGTTCGCGGAGTACCAAGTGTGATTGGGGAGTGGAAAATCTTCGTCCGGGCCCCCGAAACCACAAGTTCGTCTATATTCTTAATAAGCCAACAGTGTAAAATGACAGCGAGAGCAGGACACTGTCATGTAGGTCAATTTCGGGTGGCGAAAAACAGTTTTGCGGCAATGCTTCAAAGGCCGTCAGTTGACACAGTATTGTATACAAGCCATCGCATGAAGTTTGCAATTGGTTCCCATTTG
TGCTGGCTATTACTTTTTAGACGTTGTCACTCGAAGACTGTGTAAGGGTTAGTTTAAAAGGCTGGCCTGAACCCAATGCTGACTGAACTTGCGATGAAAAGTCTAGTACAGGTTCTCCCTAAGGCTCCAAACGGTCCCAGCTTTTTGAGATTGGCTCTAGGTTAAACCAAAAATCCATAGACATGTAAGACTTCTCGGACTCAACCGATGGTACACTGTTCATCTATGCTTGTAGTGAATGATGACCTGTTTTTGCGGAAGGCTTTACCCTCGGAGGTCGAGCTCCTTGATGGGCCTGAAGAGACACAGTATATATTAATCGGCAGCAACGTTACGAGCCTGTACATTATGCAAGTACCTTGCACTTTCGATCCTGTCATAATAGCTCACCCCCATTCCGCAATCTTGCGTCCCGCGATCCACCTACAATAGTTAGGATTGTGCACCACTTGTTTCGCCTGCACATAGGACGTCCCGGACCCAGGCTCTCCAACTTCGTCGTGCGTCTCGGGCGCGCCCGTTGGGAGCTTGCTCGTACCCGCGCGGTCCCCATGATCCATGATAGCTAGTCGTAAACGACCATGGGGGTCAGCCGGAGTCAGCCTGTTGTCAAACATAGTTTGTATAGAATTTGTGCTCACATAGTACTTTTACATGGGAGAGGATATTGACGCCTCTAAATTCCAATAAACGCGGTGGATCGGCGCCTCGGTCGGCAGCAAGGGTCCTGAAAACGGAAAATGGTAAAAGTGTTAGGGGTCAACTCGCACTCGTTCGATAGACGTAGGGATGCACTTTCGTATATACGCCCCCGTTCGCAGTATCGCGCCAAGGTCCAGTCCAGTAATCCCTTATTTCCACGGCTGTGCCGCATATAGATAAGCTGGACAATTACGTGCGACAACGTGTCACGGGACCGCTACAGGGCTTAGCGGCAAAGGTTACACCCACCTGGTCTGTATAGTCATAGGACGGACCGATCTGATGATTGCACACGGAGCGCAGATGGCACCGGGACCGCCCAATAGGGTCGGCCCACATATTGACGGCCGTCTACCCTGGCGGATGCCGTACGCGCGTATCACGAAATGTGACATTTGGGGCGGATGTTGGGTACAAATGCACAAAAAAGCCTCAGTGAAATGCGCCAGTTGGCCCGCTGCGAGAAGTCCGAACGCAGCGTCAGCTCGGGCACAGTATCATAGTTGATAGCGGGATAGCCACACTAAGTTTCTGCGACAGTTGGGGGCGTCTCTTAAGCCCTCCGACTTCTGCTTATGCGAGGCCACATTTCATAGTTTTCCAAGACCCGTTGTTACGCGCGTGTGATCACAACTATGACTCGAGAATCGTGACCTTGCGTCCAGGCCCCCGACACCACGGATTCGGGTGTACATCCGATCAGTCAATAATGCGCGATGATAGCGAGGTCAGAACCCTGACAAATGGGCCAATTTCGGGTGGTAAAGAACAGTTTTGCTACAACGCTGTAAAAATCGCTAGTTGACTCGGCGCTGTGTTCGAGCCATCGCATGGAGTTTGCAGTAGATTCCCATTCG
TGTTGGCTGCTACTTTTTAGACGTTGTCACTCGAAGACTATGTAAGGACCGGTTCAAAAGGCTGGCCTGAACCCAATGCTGACTGAACTTGCGATGAAAAGTCTCGTAAGGGTTCTTCCCAAGGCCCCAGTCGGTCCCAAGTATTTAGGGTCGGCTCTAGGGCAAGCGAGAAGTCGGCAAAACTGAAAGATTTCTTGGACTTAACCAACGGCACACCGTTCATCTGAGCTTGTGGTCAAGGATAACCTCCTTTTATGAAACGCTTTACCATCGGAGGTTCAGCTGCTTGAAGTGCCTGAAGAGACACAGTATATATTAATCGGCGGCAACGTTACGAGCCTGTACATCATGCAAGTACCTTGCACTTTCGATCCTGTCATAATAGCTCACCCCCATTCCGCAATCTTGCGTCCTGCGATCCACCTACAATGGTTAGAATTGTGCACCAATCGTTTCGTTTGCACACGGGACGTCCCGGACACAAACTTCCCGACTTCGCCGGACGTCTCGAGCGTGCCCGTCGGGAACTCGCCCGCACCCGCGCCATCCCCGTGATCTATGATAACTAGTCGCCAACGCTCAGGGGGGTCAGCCGGAGCCAGCCTGTTATGAAGCCTCGTCTGTATAGAATTTGTGCTTTCATAGTACCTTTACGCGGGAGAAGATAATCATGCGTCTGAGGTCCCGAAGAAGCGCTGGATCAGCGCCCCGGTCGGCAGCACAGGTCCCAAGAACGGAAAATGATTTAAGTGTTAGGGGTCAGCTAGAACCCGTTCGGGAGACGTAGATCCGTGTTTTTTCCCATACGCCCCCGTTCGCAGTATCGCGCCAAGGTCCAGCCCACTAATTCCTTCTTTCCACGACTGTGCGGCATACAAGGGAGCTGGATAACCACGTGCGGAGGAATGCTGCGAGACTGCGATAGGCGTCAGCGACAAAGGCCAGGCCCACCTGGCCTGTGCAGCTGTAAAGCTAACCGACCTCATGACTTCACCCGGGACACAGACAACACCTGAACCACCCGAAAGGATCGGCTCACATACTGACGACCGCGTGCCCTGGCCAACATCGGCTTCGCGTATCGTACGACGTGACATTTGGGGCGCATGTTGGGGACAAGGACACAGAAAAGCCTCAGTGAAACGCGCCAGTTGGTCCACCGCGAAAAGCACGAACACGGCACCACCTCGGGTACAGCGTAGCAACTGATGGCGGGATAGCCACACCGGCATCTCGCGATGGTTACTACAGGCTCCTAAGCCTTCCGGCTTTTGCCGATGGGAGGTCACGCTTCATAGTCCTTTATCAACCGTTGCTAAGTTCGTGGAGTACCAAGTGTGACTGAAGAGTCGAGACCTTTCGTCCACACCGCCGACACCACAGATTGGGGTGTGCACCCGATCGGTCAACAATGCACGATGATAGCGAGGGCAAGACCCTGACAAGAGGGTCAATTTCGGGTGGCAAAGAACAATTTTGCTGCAATGCGGTAAAAGTCGTTAGTTGACTCGGTACTGTATTTGAGCCATCGCATGGAGTTTGCAATAGATTCCCATTCG
TTTCGGTTGCGAGCTTTTGGATGCGGGCACTCGGCAACTACGTAAAGGCCGGTTCAAGACCCAAAGATCAACCTAGTGCTACCTGGACTCGTAGCGAAGAGCCGCGTACAGCTTCGTCCCAGGACTCCAGTCGGTCCCAACTATTTAGGATCGGCTCTCTGTTAAACCAAAAACCCATAGACATAAAAGATTTCTCAGACTCAACCGATGGCAGACTGTATATCTAAGCGTGTAGTGAATGATGCCCCCCTCTTACGAAACGCTTTACGATCGGAGGTCCAGCTCCTTGATGGGCCGGAAGAGACACAGTATATAGTAATTGGCGGCAACGTTACGAGCCAGTACATTATGCAAGTACCTTGCACTTTCGATCCTGTTATAATAGCTCACCCTCATTCCGCAATCTTGTGCCCTGCGATCCACCTCCAGTAGTTAGGATTGTGCACCCCTCATTTCGTCCATATACGTTTCGCTCTGGGCCCAGGCTCTCCAACTTCGTCGGGCGTCTCGGGCGCGCCCATCGGGAGCTTACTTATACCCACGCGATCCCCATGACTCATGATAACTAGTCGCAAACGCTCATGGGGGCCAGCCGGAGTTAGCCTGTTATCAAACCCCGTTTGTATAGGATTTACCCTTTCATAGTACCTTTACATGGGGGAGGATAATGACGCGTTTAAGTTCACAACGAAGCACGGGATCAGCGCCTCGGTCGGCAGCAAGGGTCCCAAAAACGGAAAATGGTTAAAGTGTTAGGGGTCAGCTAGCACTCGTTCGGTAGACGTGGGGCCGTGTTTTTTCCCATACGCCCCCGTTCGCAATATCGCACCAAGGTCCAGCCCGGTAATCCCTTCTCTCCACAGCTGTGCGGCCTATAGAGGAGCTGGATAACCGCGTGCGACAACGTGTCACGGGACCGCTACAGGGCTTAGCGGCAAAGGTTACACCCACCTGGTCTGTATAGTCATAGGACGGACCGATCTGATGATTGCACACGGAGCGCAGATGGCACCGGGACCGCTCAATAGGGTCGGCCCACATATTGACGGCCGTCTACCCTGGCGGATGCCGTACGCGCGTATCACGAGATATGACATTAGGACCGGATGCTGGGTACAGGTGCACAGGAAAGCCTCAATGTAGCGCGCCAGTCGGTCCACTGCGAAAAGTACGAACACGGTACCACTTCGGGTGCAGCGCAGCAATCTATGGCGGAACAGCCACGCTGGCAGTCCGCGACGGTTACTGGCTTCTACTAAGCCCTCCGGCTTCTGCCTATGGGAAGTCACGCTTCATAGTCCTTTATGTCCCGTGGCTAAGTTCGCGGAGTACCAAGTGTGATTGGGGAGTGGAAAATCTTCGTCCGGGCCCCCGAAACCACAAGTTCGTCTATATTCTTAATAAGCCAACAGTGTAAAATGACAGCGAGAGCAGGACACTGTCATGTAGGTCAATTTCGGGTGGCGAAAAACAGTTTTGCGGCAATGCTTCAAAGGCCGTCAGTTGACACAGTATTGTATACAAACCGCCCCGTGAGACCCGCGACTAGTTCCCATTTG
AGTTAGCCGCTACTCTTTAGACGTTAGCACTCGAAACCGATGTCAGGGCCGGTTCGAAGGGCAGGGATGAACCTAATGCTAACTGGACCCGTGATGAAAAACCGCGTGCAAGTACTTCCCAAAACTCCAGTAAGCCCCAACCTCATAGCATCACTTCGCGTGCAAGAGAGAAGTCGACAAAACTGAAAGACTTCTCGGACTCAACCGATGGTACACTGTTCATCTATGCTTGTAGTGAATGATGACCTGTTTTTGCGGAAGGCTTTACCCTCGGAGGTCGAGCTCCTTGATGGGCCTGAAGAGACACAGTATATATTAATCGGCAGCAACGTTACGAGCCTGTACATTATGCAAGTACCTTGCACTTTCGATCCTGTCATAATAGCTCACCCTCATTCCGCAATCTTGCGTCCCGCGATCCACCTACAATAGTTAGGATTGTGCACCACTTGTTTCGCCTGCACATAGGACGTCCCGGACCCAGGCTCTCCAACTTCGTCGTGCGTCTCGGGCGCGCCCGTTGGGAGCTTGCTCGTACCCGCGCGGTCCCCATGATCCATGATAGCTAGTCGTAAACGACCATGGGGGTCAGCCGGAGTCAGCCTGTTGTCAAACATAGTTTGTATAGAATTTGTGCTCACATAGTACTTTTACATGGGAGAGGATATTGACGCCTCTAAATTCCAATAAACGCGGTGGATCGGCGCCTCGGTCGGCAGCAAGGGTCCTGAAAACGGAAAATGGTAAAAGTGTTAGGGGTCAACTCGCACTCGTTCGATAGACGTAGGGATGCACTTTCGTATATACGCCCCCGTTCGCAGTATCGCGCCAAGGTCCAGTCCAGTAATCCCTTATTTCCACGGCTGTGCCGCATATAGATAAGCTGGACAATTACGTGCGGCAACGTGCCACGGGACCGCGACAGGCCTCAGCGGCAAGAGTCAGGCCCGCCTATCCTGTATAGTCGTAGGATGAACCGATCTGATGACTTAGCCCGGAGCACAGGCGACGCCGGGACCGCCCAATAGGATCGGCCCACATATGGACGGCCGCCTACTCTAGCCAATGCCGTACGCGCGTATCACGCGATATGACATTAGGACCGGATGCTGGGTACAGGTGCACAGGAAAGCCTCAATGTAGCGCGCCAGTCGGCCCGCTGCGAGAAGTACGAACGCAGCGTCAGCTCGGGCACAGTATCATAGTTGATAGCGGGATAGCCACACTAAGTTTCTGCGACAGTTGGGGGCGTCTCTTAAGCCCTCCGGCTTCTGCTTATGCGAGGCCACATTTCATAGTTTTCCAAGACCCGTTGTTACGCGCGTGTGATCACAACTATGACTCGAGAATCGTGACCTTGCGTCCAGGCCCCCGACACCACGGATTCGGGTGTACATCCGATCAGTCAATAATGCGCGATGATAGTGAGGTCAGAACCCTGACAAATGGGCCAATTTCGGGTGGTAAAGAACAGTTTTGCTACAACGCTGTAAAAATCGCTAGTTGACTCGGCGCTGTGTTCGAGCCATCGCATGGAGTTTGCAGTAGATTCCCATTCG
AGTTACCCGCTACTCTTTAGACGTTAGCGCTCGAAACCGATGTCAGGGCCGGTGCAAAGGGCAGGGATGAACCTAATGCTGACTGAACTTGCGATGAAAAGTCTCGTAAGGGTTCTTCCCAAGGCTCCAGTCGGTCCCAACTATTTAGGGTCGGCTCTAGGGCAAGCGAGAAGTCGACAAAACTGAAAGACTTCTCGGACTTAACCAACGGCACACCGTTCATCTGAGCTTGTGGTCAAGGGTAACCTCCTTTTATGAAACGCTTTACCATCGGAGGTTCAGCTGCTTGAAGTGCCTGAAGAGACACAGTATATATTAATCGGCGGCAACGTTACGAGCCTGTACATTATGCAAGTACCTTGCACTTTCGATCCTGTCATAATAGCTCACCCTCATTCTGCAATCTTGCGTCCTGCGATCCACCTACAATGGTTAGGATTGTGCACCCCTCATTTCGTCCATATACGTTTCACTCCGGGCCCAGGCTCTCCAACTTTGTCGGGCGTCTCGGGCGCGCCCGTCGGGAGCTTACTTGTACCCGCGCGATCCCCATGACTCATGACAACTAGTCGCAAAGGCTCATGGGGGTTGGCCGGAGTTAGCCTGTTATCAAACCCCCTTTGTATAGGATCCGCGCTTTCATAGTACCTTTACATTGGGGGGAATAATGACGCGTCTAAGTTTCCAAAGAAGCGCTGGGTCAACTCCCCGGCCGGTGGCACGGGTCCCAAAAACGGAAAACGGTTAAAGTGCTAGAGGTCAGCTAGCACTCATCTGGTAGACGTAGGGCCGTGCTCTTTCCCATACGCCCCCGTTCGCAGTATCGCGCCAAGGTCCAGTCCAGTAATCCCTTATTTCCACGGCTGTGCCGCATATAGATAAGCTGGACAATTACGTGCGGAGGAATGCTGCGAGACTACGATAGGCGTCAGCGACAAAGGCCAGGCCCACCTGGCCTGTGCAGCTGTAAAGCTAACCGACCTCATGACTTCAACCGGGACACAGACAACACCTGAACCACCCGAAAGGATCGACTCACATACTGACAACCGCGTGCCCTGGCCAACATCGGCTTCGCGTATAGTACGGTGCGACATTAGGACCGGATGCCGGGTACAGGTGCACAGGAAAGCCTCAATGTAGCGCGCTAGTCGGTCCGCTGCGAGAAGCACAAACACGGCGTGACCTCGGGTATAGCGTCACAGTTGATGGCGGGATAGCCATACTGGCATTCCAGGACGGTTACTGGCGTCTCCTAAGTCCTCCGGCTTCTGCCTATGGGAGGCCACGTCTCATAGTCCTCCATGACAGGTTGCTAAGTTCATGTAATACCAAGTGTAACTGGAGAGTCGAGACCTTTCGTCCAGGCCCCCGACACCACAGATTCGGGTGTACACCCGATCAGTTAACAATGCACGATGATAGCGAGGTCAGGACCCTGACAAGTGGACCTATTTCGGGTGGCAGAGAACAGTTTTGCTGAAATGCTGTAAAAATCGTTAGTTGACTCGGTGCTGTATTCGAGCCATTGCATGAAGTTTGCAATTGGTTCCCATTTG
AGTTAGCCGCTACTCTTTAGACGTTAGCACTCGAAACCGATGTCAGGGCCGGTTCAAAGGGCAGGGATGAACCCAATGCTAACTGGACTCGTGATGAAAAACCGCGTACAAGTACTTCCCAAAACTCCAGTAGGCCCCAACCTCTTAGCATCACTTCGCGTGCAAGAGAGAAGTCGACAAAACTGAAAGACTTCTCGCCTGCAACCGATGGCACACTGTATATCTAAGCTTATAGTGAATGATAACCTCCTTTGACGAAACGCTTTACCATCGGAGGTTCAGCTCCTTGATGGGCCTGAAGAGTCACAGTATATAGTAATCGGCGGCAACGTTACGAGCCAGTACATTATGCAAGTACCTTGCACTTTCGATCCTGTTATAATAGCTCACCCTCATTCCGCAATCTTGCGTCCTGCGATCCACCTCCAGTAGTTAGGATTGTGCACCCCTCATTTCGTCCATATACGTTTCGCTCCGGGCCCAGGCTCTCCAACTTTGTCGGGCGTCTCGGGCGCGCCCGTCGGGAGTTTACTTGTATCCGCGCGATCCCCATGACTCATGATAACTAGTCGCAAACGCTCATGGGGGTCAGCCGCAGTTAGCCTGTTATCTAACCCCGTTTGTATAGGATTCGCGCTTTCATAGTACCTTTGCATGGGGGGGAATAAGCATGCGTCTGAGGTCCCGAAGAAGCGCTGGATCAGCGCCCCGGTCGGCAGCACGGGTCCCAAGAACGGAAAATGATTAAAGTGTTAGGGGTCAGCTAGAACCCGTTCGGGAGACATAGATCCGTGTTTTTTCCTATACACCCCCGCTCGCGGTATCGCACCAAGATCCATCCCAGTAATCCCTTCTTTCCACGGCTGTGCGGCATATAGATAAGCTGGACAATTACGTGCGACAACGTGTCACGGGATCGCTACAGGGCTTAGCGGCAAAGGTTACACCCACCTGGCCTGTGCAGCTGGAAGGCTAGCGAGCTTCGCGACTGCACACCGAGCGCAGATGGCACCGGGACCGCTCAATAGGATCGGCCCCCATATTGCCGGCCGTCTACCCTGGCGGATGCCGTACGCACGTACCACGCGATGTGACATTTGGGGCGGATGTTGGGTACAAATGCACAAAAAAGCCTCAGTGAAATGCGCCAGTTGGCCCGCTGCGAAAAGTACGAACACGGTACCACTTCGGGTGCAGCGCAGCAATCGATGGCGAGACAGCCACGTTGGCATTCCGCGACGGTTACTGGCGTCTACTAAGCCCTCCGGCTTCTGCCTATGGGAAGTCACGCTTCATGGTCCTTTATGTCCCGTTGCTAAGTTCGTGGAGTACCAAGTGTGATTGGGGAGTGGAGAATTTTCGTCCGGGCTCCCGTAACCACAAGTTCGTCTATATTCTTAATAAGCCAACAGTGTAAAATGACAGTGAGAGCAGGACACTGTCATGTAGGTCAATTTCGGGTGGCGAAAAGCAGTTTTGCGGCAATGCTTCAAAAGCCGTCAGTTGACATAGTATTGTATACAAACCGCCCCGTAAGACCCGCGACTAGTTCCCAATTA
AGTTAGCCGCTACTCTTTAGACGTTAGCACTCGAAACCGATGTCAGGGCCGGTTCAAAGGGCAGGGATGAACCTAATGCTAACTAGACTCGTGATGAAAAACGGCCTACAAGTACTTCCCAAAACTCCAGTAGGCCCCAACCTCTTAGCATCACTTCGCGTGCAAGAGAGAAGTCGACAAAAATGAAAAATTTCTTGGACTTAACCAACAGCACACCGTTCATCTGAGCTTGTAGTCAAGGATAACCTCCTTTTACGAAGCGCTTTACCATCGGAGATTCAGCTCTTTGATGGGCCTGAAGAGACACAGTATATATTAATCGGCGGCAGCGTTACGAGCCAGTATATTAAGCAAGTACCTTGCACTTTCGATCCTGTTATAATAGCTCACCCTCATTCCGCAATCTTGTGTCCTGCGATCCACCTCCAGTAGTTAGGATTGTGCACCCCTCATTTCGTCCATATACGTTTCGCTCTGGGCCCAGGCTCTCCAACTTCGTCGGGCGTCTCGGGCGCGCCCATCGGGAGCTTACTTATACCCACGCGATCCCCATGACTCATGATAACTAGTCGCAAACGCTCATGGGGGCCAGCCGGAGTTAGCCTGTTATCAAACCCCGTTTGTATAGGATTTACCCTTTCATAGTACCTTTACATGGGGGAGGATAATCATGCGTCTAAGTTCACAACGAAACACGGGATCAGAGCCTCGGTCGGCAGCAAGGGTCCCAGAAACGGAAAATGGTTAAAGTGTTACGGGACAGCTAGCACTCGTTCAGTAGACGTGGGGCCGTGTTTTTTCCTATACGCCCCCGTTCGCAGTATCGCGCCAAGGTCCAGTCCAGTAATCCCTTATTTCCACGGCTGTGCCGCATATAGAGGAGCTGGATAACCACGTGCGGCAACGTGCCACGGGACCGCGACAGGCCTCAGCGGCAAGAGTCAGGCCCGCCTGTCCTGTATAGTCGTAGGATGAACCGATCTGATCGCTTAGCCCGGAGCACAGGCGACACCGGGATAACCCACTGGGATCGGCTTAAATACTAATGGATACCTGCCCAAGTCAGCGCCGTACGCGAGTATCACGAGATATGATATTTGGGGCGCATGTTGAGGACAAGGACACAGAAAAGCCTCAGTGAAACGCGCCAGTCGGCCCACTGCGAAAAGTACGAACACGGTACCACTTCGGGTGCAGCGCAGCAATCGATGGCGAGACAGCCACGTTGGCATTCCGCGACGGTTACTGGCGTCTACTAAGCCCTCCGGCTTCTGCCTATGGGAAATCACGCTTCATGGTCCTTTATGTCCCGTTGCTAAGTTCGTGGAGTACCAAGTGTGATTGGGGAGTGGAGAATTTTCGTCCGGGCTCCCGTAACCACAAGTTCGTCTATATTCTTAATAAGCCAACAGTGTAAAATGACAGTGAGAGCAGGACACTGTCATGTAGGTCAATTTCGGGTGGCGAAAAGCAGTTTTGCGGCAATGCTTCAAAAGCCGTCAGTTGACATAGTATTGTATACAAACCGCCCCGTAAGACCCGCGACTAGTTCCCAATTA
TGTTGGCTGCTTCTTTTTAGACGTTGTCACTCGAAGACTATGTAAGGACCGGTTCAAAAGGCTGGCCTGAACCCAATGCTGACTGAACTTGCGATGAAAAGTCTCGTAAGGGTTCTTCCCAAGGCTCCAGTCGGTCCCAAGTATTTAGGGTCGGCTCTAGGGCAAGCGAGAAGTCGACTAAACTGAAAGATTTCTCGGACTTAACCAACGGCACACCGTTCATCTGAGCTTGTGGTCAAGGACAACCTCCTTTTATGAAACGCTTTACCATCGGAGGTTCAGCTGCTTGAAGTGCCTGAAGAGACACAGTATATATTAATCGGCGGCAACGTTACGAGCCTGTACATTATGCAAGTACCTTGCACTTTCGATCCTGTCATACTAGCTCACCCCCATTCCGCAATCTTGCGTCCTGCGATCCACCTACAATGGTTAGAATTGTGCACCAATCGTTTCGTTTGCACACGGGACGTCCCGGACACAAACTTCCCGACTTCGCCGGACGTCTCGAGCGTGCCCGTCGGGAACTCGCCCGCACCCGCGCCATCCCCGTGATCTATGATAACTAGTCGCCAACGCTCAGGGGGGTCAGCCGGAGCCAGCCTGTTATGAAGCCTCGTCTGTATAGAATTTGTGCTTTCATAGTACCTTTACGCGGGAGAAGATAATCATGCGTCTAAGTTCACAACGAAACACGGGATCAGAGCCTCGGTCGGCAGCAAGGGTCCCAGAAACGGAAAATGGTTAAAGTGTTACGGGACAGCTAGCACTCGTTCAGTAGACGTGGGGCCGTGTTTTTTCCTATACGCCCCCGTTCGCAGTATCGCGCCAAGGTCCAGCCCACTAATCCCTTCTTTCCACGGCTGTGCGGCCCATAGAGGAGCTGGATAACCACGTGCGGCAACGTGCCACGGGACCGCGACAGGCCTCAGCGGCAAGAGTCAGGCCCGCCTGTCCTGTATAGTCGTAGGATGAACCGATCTGATCGCTTAGCCCGGAGCGCAGGCGACACCGGGATAACCCACTGGGATCGGCTTAAATACTAATGGATACCTGCCCAAGTCAGCGCCGTACGCGAGTATCACGCGATATGACATTAGGACCGGATGCTGGGTACAGGTGCACAGGAAAGCCTCAATGTAGCGCGCCAGTCGGCCCACTGTGAAAAGTACGAACACGGTACCACTTCGGGTGCAGCGCAGCAATCTATGGCGGAACAGCCACGCTGGCAGTCCGCGACGGTTACTGGCTTCTACTAAGCCCTCCGGCTTCTGCCTATGGGAAGTCACGCTTCATAGTCCTTTATGTCCCGTGGCTAAGTTCGCGGAGTACCAAGTGTGATTGGGGAGTGGAAAATCTTCGTCCGGGCCCCCGAAACCACAAGTTCGTCTATATTCTTAATAAGCCATCAGTGTAAAATGACAGTGAGAGCAGGACACTGTCATGTAGGTCAATTTCGGGTGGCGAAAAACAGTTTTGCGGCAATGCTTCAAAGGCCGTCAGTTGACACAGTATTGTATACAAGCCATCGCATGAAGTTTGCAGTTGGTTCCCATTTG
AGTTAGCCGCTACTCTTTAGACGTTAGCACTCGAAACCGATGTCAGGGCCGGTTCAAAGGGCAGGGACGAACCTAATGCTAACTAGACTCGTGATGAAAAACGGCCTACAAGTACTTCCCAAAACTCCAGTAGACCCCAACCTCTTAGCATCACTTCGCGTGCAAGAGAGAAGTCGACAAGAATGAAAAACTTCTCGGACTTAACCAACGGCACACCGTTCATCTGAGCTTGTGGTCAAGGATAACCTCCTTTTATGAAACGCTTTACCACCGGAGGTTCAGCTGCTTGAAGTGCCTGAAGAGACACAGTATATATTAATCGGCGGCAACGTTACGAGCCTGTACATTATGCAAGTACCTTGCACTTTCGACCCTGTCATAATAGCTCACCCTCATTCCGCAATCTTGCGTCCTGCGATCCACCTACAATGGTTAGAATTGTGCACCAATCGTTTCGTTTGCACACGGGACGTCCCGGACACAAACTTCCCGACTTCGCCGGACGTCTCGAGCGTGCCCGTCGGGAACTCGCCCGCACCCGCGCCATCCCCGTGATCTATGATAACTAGTCGCCAACGCTCAGGGGGGTCAGCCGGAGCCAGCCTGTTATGAAGCCTCGTCTGTATAGAATTTGTGCTTTCATAGTACCTTTACGCGGGAGAAGATAATCATGCGTCTAAGTTCACAACGAAGCACGGGATCAACGCCCCGGTCAGCAGCACGGGTCCCAAAAACAAAAAATGGTTAGAGTATTAGGGGTCAGCCAGCATTCGTTCGGTAGCCGTAGGGCCGTGTTTTTTCCTATCCGCCCCCGTCCGCAGCACCGTGCGAAGGGCCAGCCCAGTAGTCCCTTCTTTCGACGGCCGAGCGGCACATAGAGGAGCTGGATAACCGCGTGCGGAGGAATGCTGCGAGACTACGATAGGCGTCAGCGACAAAGGCCAGGCCCACCTGGCCTGTGCAGCTGTAAAGCTAACCGACCTCATGACTTCAACCGGGACACAGACAACACCTGAACCACCCGAAAGGATCGACTCACATACTGACAACCGCGTGCCCTGGCCAACATCGGCTTCGCGTATCGTACGGTGCGACATTAGGACCGGATGTTGGGTACAAATGCACAAAAAAGCCTCAGTGAAATGCGCCAGTTGGCCGACCGCGAAAAGTACGAACACGGTACCGCTTCGGGTGCAGCGCAGCAATCGATGGCGGGACAGCCACGCTGGCATTCCGCGACGGTTACTGGCGTCTACTTAGCCCTCCGGCTTCTGCCTATGGGAAGTTACGCTTCATAGTCCTTTATGTCCCGTTGCTAAGTTCGTGGAGTACCAAGTGCGATTGGGGAGTGGAGAATTTTCGTCCGGGCCCTCAAAACCACAAGTTCGTCTATATTCTTAATAAGCCAACAGTGTAAAATGACAGCGAGAGCAGGATACTGTCATGTAGGTCAATTTCTGGTGGCGAAAAACAGTTTTGCGGCAATGCTTCAAAAGCCGTCAGCTGACACAGTATTGTACACAAGCCATTGCATGAAGTTTGCAATTGGTTTCCGTTTG
AGTTACCCGCTACTCTTTAGACGTTAGCGCTCGAAACCGATGTCAGGGCCGGTGCAAAGGGCAGGGATGAACCTAATGCTAACTGGACCCGTGATAAAAAACCGCGTACAAGTACTTCCCAAAACTCCAGTAGGCCCCAACCTCTTAGCATCACTTCGCGGTTAAACCAAAAATCCATAGACATGAAAGGCTTCTCGGACTCAATCGATGGCACTATGCTCACCTAAGCTTGTAGTGAATGATGACGTCCTTTTACAAAACTCTTTACCATCGGAGGTCCAGCTCCTTGGTGGACCTGATGAGACACGTCATATATTTATCGGCGGCAACGCTACGAGCCAGTACATTATGCAAGTACCTTCCACTTTCGATCCTGTTATAATAGCTCAGTCTTATTCCGCGTTTCTACGTTATCCGTCTGATAACCGGTACTCCGAATCAAGTGCCACTCATTTTGTCCATATACGTTTCGCCCCGGGCCCAGGCTCTTCAACCTCGTCGGGCGTCTCGGGCACGCTCGTCGGGAGCTTACTTGTACCCGCGGGACCCCCATGACTCACAATAACTAGTCGCAAACGCTCATGAGGTTCAACCGGAGTTAGCCTGTTATCAAACCCCGTTTGTATAGAAATTGCGCTTTCATAGTATCTTTACATGGGGGAGGGTAATGGTGCGTCAAAGTTTCCAAAGAAGCGCTGGATCAACTCCCCGGCCAGCGTCACGGGTTCCAAACACGGAAAATGGTTAAAATGTTGGAGGTCAGTTAGCACTCGTTCGGTAGACGTAAGGCCGTGCTCTTTCCTATACGCCCCCGCTCGCAGTCTCACACCAAGGTCCAGCCCAGTAATCCCTTCTTTCCACGGCTGTGCGGCATATAGATAAGCTGAACAATTACGTGCGGAAACGTGCCACGGGACCGCGACAGGCCTCAGCGGCAAGAGTCAGGCCCGCCTGTCCTGTATAGTCGTAGGATGAACCGATCTGATCGCTTAGCCCGGAGCACAGGCGACACCGGGATAACTCACTGGGATCGGCTTAAATACTAATGGATACCTGCCCAAGTCAGCGCCGTACGCGAGTATCACGAGATGTGACATTTGGGGCGGATGTTGGGTACAAATGCACAAAAAAGCCTCAGTGAAATGCGCCAGTTGGTCCACTGCGAAAAGTACGAACACGGTACCACTTCGGGTGCAGCGCAGCAATCTATGGCGGAACAGCCACGCTGGCAGTCCGCGACGGTTACTGGCTTCTACTAAGCCCTCCGGCTTCTGCCTATGGGAAGTCACGCTTCATAGTCCTTTATGTCCCGTGGCTAAGTTCGCGGAGTACCAAGTGTGATTGGGGAGTGGAAAATCTTCGTCCGGGCCCCCGAAACCACAAGTTCGTCTATATTCTTAATAAGCCAACAGTGTAAAATGACAGTGAGAGCAGGACACTGTCATGTAGGTCAATTTCGGGTGGCGAAAAACAGTTTTGCGGCAATGCTTCAAAGGCCGTCAGTTGACACAGTATTGTATACAAACCGCCCCGTGAGACCCGCGACTAGTTCCCATTTG
TGTTGGCTGCTACTTTTTAGACGTTGTCACTCGAAGACTATGTAAGGACCGGTTCAAAAGGCTGGCCTGAACCCAATGCTGACTGAACTTGCGATGAAAAGTCTCGTAAGGGTTCTTCCCAAGGCCCCAGTCGGTCCCAAGTATTTAGGGTCGGCTCTATGGCAAGCGAGAAGTCGGCAGACCTGAAAGACTTCTCGGACTTAGCCAACGGCACACCGTTCATCTGAGCTTGTGGTCAAGGATAACCTCCTTTTATGAAACGCCTTACCACGGGAGGTTCAGCTGCTTGAAGTGCCTGAAGAGACACAGTATATATTAATCGGCGGCAACGTTACGAGCCTGTACATTATGCAAGTACCTTGCACTTTCGATCCTGTCATACTAGCTCACCCTCATTCCGCAATCTTACGTCCTGCGATCCACCTACAATGGTTAGGATTGTGCACTACCCGCTTCGTCTGCACATGGGACGCCTCGGGCCCAGGCTCCCCGATTTCGTCGGGCGTCTCGGGCGTGCCTGTCGGGAGCTTGCTCGTACCCGCGCCATCCTCATGTTCCATGATAACTGGTCACAGACCATCATGGGGGTCAGCCAGAGTCAGCCAGTTATCAAACCTCGTTTATATGGAGTTTGTGATTACAAAGTACCTCTACATGGGAAAGGATAATGATGCGTCTGAGGTCCCGAAGAAGCGCTGGATCAGCGCCCCGGTCGGCAGCACGGGTCCCAAGAACGGAAAATGATTAAAGTGTTAGGGAACAGCTAGAACCCGTTCGGGAGACATAGATCCGTGTTTTTTCCTATACACCCCCGCTCGCGGTATCGCACCAAGATCCATCCCAGTAATCCCTTCTTTCCACGGCTGTGCGGCATATAGATAAGCTGGACAATTGCGTGCGACAACGTGTCACGGGATCGCTACAGGGCTTAGCGGCAAAGGTTACACCCACCTGGCCTGTGCAGCTGGAAAGCTAGCGAGCTTCGCGACTGCACACCGAGCGCAGATGGCACCGGGACCGCCCAATAGGATCGGCCCCCATATTGCCGGCCGTCTACCCTGGCGGATGCCGTACGCACGTACCACGCGATGTGACATTTGGGGCGGATGTTGGGTACAAATGCACAAAAAAGCCTCAGTGAAATGCGCCAGTTGGCCCGCTGCGAGGGGTACGAACGCGACGTCACCTCGGGTACAGTGTCACGGTTGATGACGGGATAGCCACACTAAGTTTCTGCGACGGTTGGGGGCGTCTCTTAAGCCCTCCGGCTTCTGCTTATGCGAGGCCACATTTCATAGTTTTCCAAGACCCGCTGTTACGCGCGTGTGATCACAACTATGACTGGAGAATCGTGACCTCGCGTCCAGGCCCCCGACACCACGGATTCGGGTGTACATCCGATCAATCAACAATGCACGATAATCTCAGGGGCGGGACCCTGACAAGTGGGTCAATTTCGGGTGACAAAGAACAGCGTTGCTGCGATCCTGTGGAAATCGTTAGTTGACTCGGTACTATATTCGAACCGCCCCGTGAGACCCGCGACTAGTTCCCATTTG
AGTTACCCGCTACTCTTTAGACGTTAGCGCTCGAAACCGATGTCAGGGCCGGTGCAAAGGGCAGGGATGAACCTAATGCTAACTGGACCCGTGATAAAAAACCGCGTACAAGTACTTCCCAAAACTCCAGTAGGCCCCAACCTCTTAGCATCACTTCGCGGTTAAACCAAAAATCCATAGACATGAAAGGCTTCTCGGACTCAATCGATGGCACTATGCTCACCTAAGCTTGTAGTGAATGATGACGTCCTTTTACAAAACTCTTTACCATCGGAGGTCCAGCTCCTTGGTGGACCTGATGAGACACGTCATATATTTATCGGCGGCAACGCTACGAGCCAGTACATTATGCAAGTACCTTCCACTTTCGATCCTGTTATAATAGCTCAGTCTTATTCCGCGTTTCTACGTTATCCGTCTGATAACCGGTACTCCGAATCAAGTGCCACTCATTTTGTCCATATACGTTTCGCCCCGGGCCCAGGCTCTTCAACCTCGTCGGGCGTCTCGGGCACGCTCGTCGGGAGCTTACTTGTACCCGCGGGACCCCCATGACTCACAATAACTAGTCGCAAACGCTCATGAGGTTCAACCGGAGTTAGCCTGTTATCAAACCCCGTTTGTATAGAAATTGCGCTTACATAGTATCTTTACATGGGGGAGGGTAATGGTGCGTCAAAGTTTCCAAAGAAGCGGTGGATCAACTCCCCGGCCAGCGTCACGGGTTCCAAACACGGAAAATGGTTAAAATGTTGGAGGTCAGTTAGCACTCGTTCGGTAGACGTAAGGCCGTGCTCTTTCCTATACGCCCCCGCTCGCAGTCTCACACCAAGGTCCAGCCCAGTAATCCCTTCTTTCCACGGCTGTGCGGCATATAGATAAGCTGAACAATTACGTGCGGAAACGTGCCACGGGACCGCGACAGGCCTCAGCGACAAGAGTCAGGCCCGCCTGTCCTGTATAGTCGTAGGATGAACCGATCTGATCGCTTAGCCCGGAGCACAGGCGACACCGGGATAACCCACTGGGATCGGCTTAAATACTAATGGATACCTGCCCAAGTCAGCGCCGTACGCGAGTATCACGAGGTGTGACATTAGGACCGCATGCCGGGTACAGGTGCACAGGAAAGCCTCAATGTAGCGCGCTAGTCGGTCGGCTGCGAAAAGTACGAACACGGTACCGCTTCGGGTGCAGCGCAGCAATCGATGGCGGGACAGCCACGCTGGCATTCCGCGACGGTTACTGGCGTCTACTTAGCCCTCCGGCTTCTGCCTATGGGAAGTTACGCTTCATAGTCCTTTTTGTCCCGTTGCTAAGTTCGTGGAGTACCAAGTGCGATTGGGGAGTGGAGAATTTTCGTCCGGGCCCCCAAAACCACAAATTCGTCTATATTCTTAATCAGTCAACAGTGTAAAATGTCAGTGAGAGCAGGACACTGTCATGAAGGTCAATTTCTGGTGGCGAAAAACAATTTTGCGGCAATGCTTTAAAAGCCGTCGGCTGACACAGTATTGTACACAAGCCATCGCATGGAGTTTGCAGTAGATTCCCATTCG
AGTTAGCCGCTACTCTTTAGACGTTAGCACTCGAAACCGATGTCAGGGCCGGTTCGAAGGGCAGGGATGAACCTAATGCTAACTGGACCCGTGATGAAAAACCGCGTGCAAGTACTTCCCAAAACTCCAGTAAGCCCCAACCTCATAGCATCACTTCGCGTGCAAGAGAGAAGTCGACAAAACTGAAAGACTTCTCGGACTCAACCGATGGTACACTGTTCATCTATGCTTGTAGTGAATGATGACCTGTTTTTGCGGAAGGCTTTACCCTCGGAGGTCGAGCTCCTTGATGGGCCTGAAGAGACACAGTATATATTAATCGGCAGCAACGTTACGAGCCTGTACATTATGCAAGTACCTTGCACTTTCGATCCTGTCATAATAGCTCACCCTCATTCCGCAATCTTGCGTCCCGCGATCCACCTACAATAGTTAGGATTGTGCACCACTTGTTTCGCCTGCACATAGGACGTCCCGGACCCAGGCTCTCCAACTTCGTCGTGCGTCTCGGGCGCGCCCGTTGGGAGCTTGCTCGTACCCGCGCGGTCCCCATGATCCATGATAGCTAGTCGTAAACGACCATGGGGGTCAGCCGGAGTCAGCCTGTTGTCAAACATAGTTTGTATAGAATTTGTGCTCTCATAGTACTTTTACATGGGAGAGGATATTGACGCCTCTAAATTCCAATAAACGCGCTGGATCGGCGCCTCGGTCGGCAGCAAGGGTCCTGAAAACGGAAAATGGTAAAAGTGTTAGGGGTCAACTCGCACTCGTTCGATAGACGTAGGGATGCACTTTCGTATATACGCCCCCGTTCGCAGTATCGCGCCAAGGTCCAGTCCAGTAATCCCTTATTTCCACGGCTGTGCCGCATATAGATAAGCTGGACAATTACGTGCGACAGAATGCTGCGAGACTGCGATAGGCGTCAGCGGCAAAGGCCAGGCCCACCTGGCCTGTGCAGCTGTAAAGCTAACCGACCTCATGACTTCACCCGGGACACAGACAACACCTGAACCACCCGAAAGGATCGGCTCACATACTGACGACCGCGTGCCCTGGCCAACATCGGCTTCGCGTATCGTACGACGTGACATTTGGGGCGGATGTTGGGGACAAGGACACAGAAAAGCCTCAGTGAAACGCGCCAGTTGGTCCACCGCGAAAAGCACGAACACGGCACCACCTCGGGTACAGCGTAGCAACTGATGGCGGGATAGCCACACCGGCATCTCGCGATGGTTACTACAGGCTCCTAAGCCTTCCGGCTTTTGCCGATGGGAGGTCACGCTTCATAGTCCTTTATCAACCGTTGCTAAGTTCGTGGAGTACCAAGTGTGACTGAAGAGTCGAGACCTTTCGTCCACACCGCCGACACCACAGGTTGGGGTGTGCACCCGATAGGCCAACAATGCACGATGATAGCGAGGGCAAGACCCTGACAAGTGGGTCAATTTCGGGTGGCAAAGAACAGTTTTGCTGCAATGCGGCAAAAGTCGTTAGTTGACTCGGTACTGTATTTGAGCCATCGCATGAAGTTTGCAATTGGTTCCCATTTG
TGTTGGCTGCTTCTTTTTAGACGTTGTCACTCGAAGACTATGTAAGGACCGGTTCAAAAGGCTGGCCTGAACCCAATGCTGACTGAACTTGCGATGAAAAGTCTCGTAAGGGTTCTTCCCAAGGCTCCAGTCGGTCCCAAGTATTTAGGGTCGGCTCTAGGGCAAGCGAGAAGTCGACTAAACTGAAAGATTTCTCGGACTTAACCAACGGCACACCGTTCATCTGAGCTTGTGGTCAAGGACAACCTCCTTTTATGAAACGCTTTACCATCGGAGGTTCAGCTGCTTGAAGTGCCTGAAGAGACACAGTATATATTAATCGGCGGCAACGTTACGAGCCTGTACATTATGCAAGTACCTTGCACTTTCGATCCTGTCATACTAGCTCACCCCCATTCCGCAATCTTGCGTCCTGCGATCCACCTACAATGGTTAGAATTGTGCACCAATCGTTTCGTTTGCACACGGGACGTCCCGGACACAAACTTCCCGACTTCGCCGGACGTCTCGAGCGTGCCCGTCGGGAACTCGCCCGCACCCGCGCCATCCCCGTGATCTATGATAACTAGTCGCCAACGCTCAGGGGGGTCAGCCGGAGCCAGCCTGTTATGAAGCCTCGTCTGTATAGAATTTGTGCTTTCATAGTACCTTTACGCGGGAGAAGATAATCATGCGTCTAAGTTCACAACGAAACACGGGATCAGCGCCTCGGTCGGCAGCAAGGGTCCCGAAAACGGAAAATGGTAAAAGTGTTAGGGGTCAACTCGCACTCGTTCGATAGACGTAGGGATGCACTTTCGTATATACGCCCCCGCTCGCAGTCTCGCACCAAGGTCCAGCCCAGTAATCCCTTCTTTCCACGGCTGTGCGGCATATAGAGGAGCTGGATAACCACGTGCGGCAACGTGCCACGGGACCGCGACAGGCCTCAGCGGCAAGAGTCAGGCCCGCCTGTCCTGTATAGTCGTAGGATGAACCGATCTGATCGCTTAGCCCGGAGCGCAGGCGACACCGGGATAACCCACTGGGATCGGCTTAAATATTAATGGATACCTGCCCAAGTCAGCGCCGTACGCGAGTATCACGAGATGTGACATTTGGGGCGGATGTTGGGTACAAATGCACAAAAAAGCCTCAGTGAAATGCGCCAGTTGGTCCACTGCGAAAAGTACGAACACGGTACCACTTCGGGTGCAGCGCAGCAATCTATGGCGGAACAGCCACGCTGGCAGTCCGCGACGGTTACTGGCTTCTACTAAGCCCTCCGGCTTCTGCCTATGGGAAGTCACGCTTCATAGTCCTTTATGTCCCGTGGCTAAGTTCGCGGAGTACCAAGTGTGATTGGGGAGTGGAAAATCTTCGTCCGGGCCCCCGAAACCACAAGTTCGTCTATATTCTTAATAAGCCAACAGTGTAAAATGACAGTGAGAGCAGGACACTGTCATGTAGGTCAATTTCGGGTGGCGAAAAACAGTTTTGCGGCAATGCTTCAAAGGCCGTCAGTTGACACAGTATTGTATACAAACCGCCCCGTGAGACCCGCGACTAGTTCCCATTTG
TGTTGGCCGCTACTCTTTAGACGTTGGCACTCGAAGCCGATGTCAGGGCCGGTTCAAAGGGCAGGCCTGAACCCAATGCTGACTGGACTCGCGATGAAAAGCGGCCTACAAGTTCTTCCCAAAACTCCAGTAGACCCCAACCTCTTAGCATCACTTCGCGTGCAAGAGAGAAGTCGACAAGAATGAAAAACTTCTCGGACTTAACCAACGGCACACCGTTCATCTGAGCTTGTGGTCAAGGATAACCTCCTTTTATGAAACGCTTTACCACCGGAGGTTCAGCTGCTTGAAGTGCCTGAAGAGACACAGTATATATTAATCGGCGGCAACGTTACGAGCCTGTACATTATGCAAGTACCTTGCACTTTCGACCCTGTCATAATAGCTCACCCTCATTCCGCAATCTTGCGTCCTGCGATCCACCTACAATGGTTAGAATTGTGCACCAATCGTTTCGTTTGCACACGGGACGTCCCGGACACAAACTTCCCGACTTCGCCGGACGTCTCGAGCGTGCCCGTCGGGAACTCGCCCGCACCCGCGCCATCCCCGTGATCTATGATAACTAGTCGCAAACGCTCATGGGGGCCAGCCGGAGTTAGCCTGTTATCAAACCCCGTTTGTATAGGATTTACCCTTTCATAGTACCTTTACATGGGGGAGGATAATGACGCGTTTAAGTTCACAACGAAGCACGGGATCAGCGCCTCGGTCGGCAGCAAGGGTCCCAAAAACGGAAAATGGTTAAAGTGTTAGGGGTCAGCTAGCACTCGTTCGGTAGACGTGGGGCCGTGTTTTTTCCCATACGCCCCCGTTCGCAATATCGCACCAAGGTCCAGCCCGGTAATCCCTTCTCTCCACAGCTGTGCGGCCTATAGAGGAGCTGGATAACCACGTGCGACAACGTGTCACGGGACCGCTACAGGGCTTAGCGGCAAAGGTTACACCCACCTGGTCTGTATAGTCATAGGACGGACCGATCTGATGATTGCACACGGAGCGCAGATGGCACCGGGACCGCTCAATAGGGTCGGCCCACATACTGACGGCCGTCTACCCTGGCGGATGCCGTACGCGCGTATCACGAAATGTGACATTTGGGGCGGATGTTGGGTACAAATGCACAAAAAAGCCTCAGTGAAATGCGCCAGTTGGCCCACTGCGAAAAGTACGAACACGGTACCACTTCGGGTGCAGCGCAGCAATCTATGGCGGAACAGCCACGCTGGCAGTCCGCGACGGTTACTGGCTTCTACTAAGCCCTCCGGCTTCTGCCTATGGGAAGTCACGCTTCATAGTCCTTTATGTCCCGTGGCTAAGTTCGCGGAGTACCAAGTGTGATTGGGGAGTGGAGAATCTTCGTCCGGGCCCCCGAAACCACAAGTTCGTCTATATTCTTAATAAGCCAACAGTGTAAAATGACAGTGAGAGCAGGACACTGTCATGTAGGTCAATTTCGGGTGGCGAAAAACAGTTTTGCGGCAATGCTTCAAAGGCCGTCAGTTGACACAGTATTGTATACAAACCGCCCCGTGAGACCCGCGACTAGTTCCCATTTG
TGTTGGCTGCTTCTTTTTAGACGTTGTCACTCGAAGACTATGTAAGGACCGGTTCAAAAGGCTGGCCTGAACCCAATGCTGACTGAACTTGCGATGAAAAGTCTCGTAAGGGTTCTTCCCAAGGCTCCAGTCGGTCCCAAGTATTTAGGGTCGGCTCTAGGGCAAGCGAGAAGTCGACAAAACTGAAAGACTTCTTGGACTTAACCAACAGCACACCGTTCATCTGAGCTTGTAGTCAAGGATAACCTCCTTTTACGAAGCGCTTTACCATCGGAGATTCAGCTCTTTGATGGGCCTGAAGAGACACAGTATATATTAATCGGCGGCAGCGTTACGAGCCAGTATATTAAGCAAGTACCTTGCACTTTCGATCCTGTTATAATAGCTCACCCTCATTCCGCAATCTTGTGTCCTGCGATCCACCTCCAGTAGTTAGGATTGTGCACCCCTCATTTCGTCCATATACGTTTCGCTCTGGGCCCAGGCTCTCCAACTTCGTCGGGCGTCTCGGGCGCGCCCATCGGGAGCTTACTTATACCCACGCGATCCCCATGACTCATGATAACTAGTCGCAAACGCTCATGGGGGCCAGCCGGAGTTAGCCTGTTATCAAACCCCGTTTGTATAGGATTTACCCTTTCATAGTACCTTTACATGGGGGAGGATAATGACGCGTTTAAGTTCACAACGAAGCACGGGATCAGCGCCTCGGTCGGCAGCAAGGGTCCCAAAAACGGAAAATGGTTAAAGTGTTAGGGGTCAGCTAGCACTCGTTCGGTAGACGTGGGGCCGTGTTTTTTCCCATACGCCCCCGTTCGCAATATCGCACCAAGGTCCAGCCCGGTAATCCCTTCTCTCCACAGCTGTGCGGCCTATAGAGGAGCTGGATAACCGCGTGCGACAACGTGTCACGGGACCGCTACAGGGCTTAGCGGCAAAGGTTACACCCACCTGGTCTGTATAGTCATAGGACGGACCGATCTGATGATTGCACACGGAGCGCAGATGGCACCGGGACCGCTCAATAGGGTCGGCCCACATATTGACGGCCGTCTACCCTGGCGGATGCCGTACGCGCGTATCACGAAATGTGACATTTGGGGCGGATGTTGGGTACAAATGCACAAAAAAGCCTCAGTGAAATGCGCCAGTTGGCCCACTGCGAAAAGTACGAACACGGTACCACTTCGGGTGCAGCGCAGCAATCTATGGCGGAACAGCCACGCTGGCAGTCCGCGACGGTTACTGGCTTCTACTAAGCCCTCCGGCTTCTGCCTATGGGAAGTCACGCTTCATAGTCCTTTATGTCCCGTGGCTAAGTTCGCGGAGTACCAAGTGTGATTGGGGAGTGGAAAATCTTCGTCCGGGCCCCCGAAACCACAAGTTCGTCTATATTCTTAATAAGCCAACAGTGTAAAATGACAGTGAGAGCAGGACACTGTCATGTAGGTCAATTTCGGGTGGCGAAAAACAGTTTTGCGGCAATGCTTCAAAGGCCGTCAGTTGACACAGTATTGTATACAAACCGCCCCGTGAGACCCGCGACTAGTTCCCATTTG
TGTTGGCCGCTACTCTTTAGACGTTGGCACTCGAAGCCGATGTCAGGGCCGGTTCAAAGGGCAGGCCTGAACCCAATGCTGACTGGACTCGCGATGAAAAGCGGCCTACAAGTTCTTCCCAAGGCTCCAAACGGTTCCAACTTTTTGAGATCGGCCTTCGGTTAAACCAAAAATCCATAGACATGAAAGGCTTCTCGGACTTAACCAACGGCACACCGTTCATCTGAGCTTGTGGTCAAGGATAACCTCCTTTTATGAAACGCTTTACCACCGGAGGTTCAGCTGCTTGAAGTGCCTGAAGAGACACAGTATATATTAATCGGCGGCAACGTTACGAGCCTGTACATTATGCAAGTACCTTGCACTTTCGACCCTGTCATAATAGCTCACCCCCATTCCGCAATCTTGCGTCCTGCGATCCACCTACAATGGTTAGAATTGTGCACCAATCGTTTCGTTTGCACACGGGACGTCCCGGACACAAACTTCCCGACTTCGCCGGACGTCTCGAGCGTGCCCGTCGGGAACTCGCCCGCACCCGCGCCATCCCCGTGATCTATGATAACTAGTCGCCAACGCTCAGGGGGGTCAGCCGGAGCCAGCCTGTTATGAAGCCTCGTCTGTATAGAATTTGTGCTTTCATAGTACCTTTACGCGGGAGAAGATAATCATGTGTCTAGGTTCACAACGAAGAACGGGATCAGCGCCTCGGTCGGCAGCAAGGGCCTCAAAAACGGAAAATGGTTAAAGTGTTAGGGGTCAGCTAGCACTCGTTCGGTTGATGAGGGGCCATGTTTTTTCCCGTACGCCCCCGTTCGCAGTATCGCGCCAAGGTCCAGTCCAGTAATCCCTTCTTCCCACGGCTGTGCGGCATATAGAGGAGCTGAATAACCACGTACGACAACGTGCCACGGGACCGCGACAGGCCTCAGCGGCAAGAGTCAGGCCCGCCTGTCCTGTATAGTCGTAGGATGAACCGATCTGATCGCTTAGCCCGGAGCACAGGCGACACCGGGATAACCCACTGGGATCGGTTTAAACACTAATGGATACCTGCCCAAGTCAGCGCCGTACGCGAGTATCACGAGATATGACATTAGGACCGGAAGCTGGGTACAGGTGCACAGGAAAGCCTCAATGTAGCGCGCCAGTCGGTCCGCTGCGAAAAGTACGAACACGGTACCACTTCGGGTGCAGCGCAGCAATCGATGGCGGGACAGCCACGCTGGCAGTCCGCGACGGTTACTGGCGTCTACTAAGCCCTCCGGTTTCTGCCTAGGGGAAGTCATGCTTCATACTCCTTTATGTCCCGTTGCTAAGTTCGTGGAGTACCAAGTGTGATTGGGGAGAGGAGAATTTTCGTTCGGGCCCCCGAAACCAGAAGTTCGTCTATATTCTTAATAAGCCAACAGTGTAAAATGACAGTGAGAGCAGGACACTGTGATGTAGGTCAATTTCGGGTGGCGAAAAACAGTTTCGCGGCAATGCTTCAAAAGCCGTCAGTTGACACAGTATTGTATACAAGCCATCGCATGGAGTTTGCAGTAGATTCCCATACG
AGTTAGCCGCTACTCTTTAGACGTTAGCACTCGAAACCGATGTCAGGGCCGGTTCAAAGGGCAGGGATGAACCTAATGCTAACTAGACTCGTGATGAAAAACGGCCTACAAGTACTTCCCAAAACTCCAGTAGACCCCAACCTCTTAGCATCACTTCGCGTGCAAGAGAGAAGTCGACAAGAATGAAAAACTTCTCGGACTTAACCAACGGCACACCGTTCATCTGAGCTTGTGGTCAAGGATAACCTCCTTTTATGAAACGCTTTACCACCGGAGGTTCAGCTGCTTGAAGTGCCTGAAGAGACACAGTATATATTAATCGGCGGCAACGTTACGAGCCTGTACATTATGCAAGTACCTTGCACTTTCGACCCTGTCATAATAGCTCACCCCCATTCCGCAATCTTGCGTCCTGCGATCCACCTACAATGGTTAGAATTGTGCACCAATCGTTTCGTTTGCACACGGGACGTCCCGGACACAAACTTCCCGACTTCGCCGGACGTCTCGAGCGTGCCCGTCGGGAACTCGCCCGCACCCGCGCCATCCCTGTGATCTATGATAACTAGTCGCCAACGCTCAGGGGGGTCAGCCGGAGCCAGCCTGTTATGAAGCCTCGTCTGTATAGAATTTGTGCTTTCATAGTACCTTTACGCGGGAGAAGATAATCATGTGTCTAGGTTCACAACGAAGCACGGGATCAGCGCCTCGGTCGGCAGCAAGGGCCTCAAAAACGGAAAATGGTTAAAGTGTTAGGGGTCAGCTAGCACTCGTTCGGTTGATGAGGGGCCATGTTTTTTCCCATACGCCCCCGTTCGCAGTATCGCACCAAGGTCCAGCCCGGTAATCCCTTCTCTCCACAGCTGTGCGGCCTATAGATAAGCTGGACAATTACGTGTGGCAACGTGCCACGGGACCGCGACAGGCCTCAGCGGCAAGAGTCAGGCCCGCCTGTCCTGTATAGTCGTAGGATGAACCGATCTGATGACTTAGCCCGGAGCACAGGCGACACCGGGTTAACCCACTGGGATCGGCTTAAATACTAATGGATACCTGCCCAAGTCAGCGCCGTACGGGAATTTCACGAGATATGACATTAGGACCGGATGCTGGATACAGGTGTACAGGAAAGCTTCAATGTAGCGCGCCGGTCGGCCCGCTGCAAGAAGTACGGATGCGGCGTCACCTCGGATACAGCGTAGCAGTTGATGGCGGGACAGCTGTACTGGCATTCCAGGACGGTTACTGGCGTCGACTTAGCCCTCCGGCTACTGCCTATGGGAAGTCACGCTTCATAGTCCTTTATGTCCCGTTGCTAAGTTCGTGGAGTACCAAGTGCGATTGGGGAGTGGAGAATTTTCGTCCGGGCCCCCAAAACCACAAGTTCGTCTATATTCTTAATAAGCCAACAGTGTAAAATGACAGCGAGAGCAGGACACTGTCATGTAGGTCAATTTCTGGTGGCGAAAAACAGTTTTGCGGCAATGCTTCAAAAGCCGTCAGCTGACACAGTATTGTACACAAACCGCCCCGTGAGACCCGCGACTAGTTCCCAATTA
AGTTAGCCGCTACTCTTTAGACGTTAGCACTCGAAACCGATGTCAGGGCCGGTTCAAAGGGCAGGGATGAACCTAATGCTAACTGGACTCGTGATGAAAAACGGCCTACAAGTACTTCCCAAAACTCCAGTAGACCCCAACCTCTTAGCATCACTTCGCGTGCAAGAGAGAAGTCGACAAGAATGAAAAACTTCTCGGACTTAACCAACGGCACACCGTTCATCTGAGCTTGTGGTCAAGGATAACCTCCTTTTATGAAACGCTTTACCACCGGAGGTTCAGCTGCTTGAAGTGCCTGAAGAGACACAGTATATATTAATCGGCGGCAACGTTACGAGCCTGTACATTATGCAAGTACCTTGCACTTTCGACCCTGTCATAATAGCTCACCCCCATTCCGCAATCTTGCGTCCTGCGATCCACCTACAATGGTTAGAATTGTGCACCAATCGTTTCGTTTGCACACGGGACGTCCCGGACACAAACTTCCCGACTTCGCCGGACGTCTCGAGCGTGCCCGTCGGGAACTCGCCCGCACCCGCGCCATCCCCGTGATCTATGATAACTAGTCGCCAACGCTCAGGGGGGTCAGCCGGAGCCAGCCTGTTATGAAGCCTCGTCTGTATAGAATTTGTGCTTTCATAGTACCTTTACGCGGGAGAAGATAATCATGTGTCTAGGTTCACAACGAAGCACGGGATCAGCGCCTCGGTCGGCAGCAAGGGCCTCAAAAACGGAAAATGGTTAAAGTGTTAGGGGTCAGCTAGCACTCGTTCGGTTGATGAGGGGCCATGTTTTTTCCCATACGCCCCCGTTCGCAGTATCGCGCCAAGGTCCAGTCCAGTAATCCCTTCTTCCCACGGCTGTGCGGCATATAGAGGAGCTGGATAACCACGTGCGGAGGAATGCTGCGAGACTACGATAGGCGTCAGCGACAAAGGCCAGGCCCACCTGGCCTGTGCAGCTGTAAAGCTAACCGACCTCATGACTTCAACCGGGACACAGACAACACCTGAACCACCCGAAAGGATCGACTCACATACTGACAACCGCGTGCCCTGGCCAACATCGGCTTCGCGTATCGTACGGTGCGACATTAGGACCGGATGCCGGGTACAGGTGCACAGGAAAGCCTCAATGTAGCGCGCTAGTCGGTCGACCGCGAAAAGTACGAACACGGTACCGCTTCGGGTGCAGCGCAGCAATCGATGGCGGGACAGCCACGCTGGCATTCCGCGACGGTTACTGGCGTCTACTTAGCCCTCCGGCTTCTGCCTATGGGAAGTTACGCTTCATAGTCCTTTTTGTCCCGTTGCTAAGTTCGTGGAGTACCAAGTGCGATTGGGGAGTGGAGAATTTTCGTCCGGGCCCCCAAAACCACAAGTTCGTCTATATTCTTAATAAGCCAACAGTGTAAAATGTCAGTGAGAGCAGGACACTGTCATGTAGGTCAATTTCTGGTGGCGAAAAACAGTTTTGCGGCAATGCTTCAAAAGCCGTCAGCTGACACAGTATTGTACACAAACCGCCCCGTGAGACCCGCGACTAGTTCCCATTTG
TTTCGGTTGCGAGCTTTTGGATGCGGGCACTCGGCAACTACGTAAAGGCCGGTTCAAGACCCAAAGATCAACCTAGTGCTACCTGGACTCGTAGCGAAGAGCCGCGTACAGCTTCGTCCCAGGACTCCAGTCGGTCCCAACTATTTAGGATCGGCTCTCTGTTAAACCAAAAACCCATAGACATAAAAGACTTCTCGCCTGCAACCGATGGCACACTGTATATCTAAGCTCATAGTGAATGATGACCTCCTCTTACGAAACGCTTTACCATCGAAGGTCCAGCTCCTTGATGGGACTGATGAGACATGGTGTTTATTAACCGGCGGCAACATAGTAGCTGAACCCGCTGTGAGTACGTTTGGTCCTCCCCATAGCATTGTCCCGGTACACCCTTACTCCGCGATCTTACGTCATCTGTCTGATATCCAGTACTTAGGATTGTGCACCCCTCATTTCGTTCATATACGTGACGTCCCGGACACAAACTTCCCGACTTCGCCGGACGTCTCGAGCGTGCCCGTCGGGAACTCGCCCGCACCCGCGCCATCCCCGTGATCTATGATAACTAGTCGCCAACGCTCAGGGGGGTCAGCCGGAGCCAGCCTGTTATGAAGCCTCGTCTGTATAGAATTTGTGCTTTCATAGTACCTTTACGCGGGAGAAGATAATCATGCGTCTAAGTTCACAACGAAGCACGGGATCAACGCCCCGGTCAGCAGCACGGGTCCCAAAAACAAAAAATGGTTAGAGTATTAGGGGTCAGCTAGCATTCGTTCGGTAGCCGTAGGGCCGTGTTTTTTTCCATACACCCCCGCTCGCGGTATCGCACCAAGATCCATCCCAGTAATCCCTTCTTTCCACGGCTGTGCGGCATATAGATAAGCTGGACAATTACGTGCGACAACGTGCCACGGGACCGCGACAGGCCTCAGCGGCAAGAGTCAGGCCCGCCTATCCTGTATAGTCGTAGGATGAACCGATCTGATGACTTAGCCCGGAGCACAGGCGACGCCGGGACCGCCCAATAGGATCGGCCCACATATGGACGGCCGCCTACTCTAGCCAATGCCGTACGCGCGTATCACGCGATATGACATTAGGACCGGATGCTGGGTACAGGTGCACAGGAAAGCCTCAATGTAGCGCGCCAGTCGGCCCACTGCGAAAAGTACGAACACGGTACCACTTCGGGTGCAGCGCAGCAATCTATGGCGGAACAGCCACGCTGGCAGTCCGCGACGGTTACTGGCTTCTACTAAGCCCTCCGGCTTCTGCCTATGGGAAGTCACGCTTCATAGTCCTTTATGTCCCGTGGCTAAGTTCGCGGAGTACCAAGTGTGATTGGGGAGTGGAAAATCTTCGTCCGGGCCCCCGAAACCACAAGTTCGTCTATATTCTTAATAAGCCAACAGTGTAAAATGACAGCGAGAGCAGGACACTGTCATGTAGGTCAATTTCGGGTGGCGAAAAACAGTTTTGCGGCAATGCTTCAAAGGCCGTCAGTTGACACAGTATTGTATACAAACCGCCCCGTGAGACCCGCGACTAGTTCCCATTTG
TGTTGGCTGCTACTTTTTAGACGCTAGCACGCGAAGACTATGTAAGGGTTGGTTCAAAAGGCTGGCATGAACTCAATGCTGCCTGGACTCGTGACGAAGAGCCGCGTACAGGTTCTTCCCAGGACTCCAGTCGGTCCCAACTATTTAGGATCGGCTCTCGTGCAAGCGAGAAGTCGACAAAACTGAAAGATTTCTCAGACTCAACCGATGGCACACTGTATATCTAAGCTTGTAGTGAATGATGACCTCCTCTTACGAAACGCTTTACCATCGGAGGTCCAGCTCCTTGATGGGCCTGGTGAGACACGGTATATATTAACCGGCGGCAACATAGTAGCTGAACCCGCTGTGAGTACGTTTGGTCCTCCCCATAGCATTGTCCCGGCACACCCTTATTCCGCGATCTTACGTCATCCGTCTGATATCCGGTACTTAGGATTGTGCACCCCTCATTTCGTCCATATACGTTTCGCTCTGGGCCCAGGCTCTCCAACTTCGTCGGGCGTCTCGGGCGCGCCCATCGGGAGCTTACTTATACCCACGCGATCCCCATGACTCATGATAACTAGTCGCAAACGCTCATGGGGGCCAGCCGGAGTTAGCCTGTTATCAAACCCCGTTTGTATAGGATTTACCCTTTCATAGTACCTTTACATGGGGGAGGATAATGATGCGTCTAAGTTCCCAAAGAAGCGCTGGGTCAGCGCCTCGGTCGGCAGCACGGGTCCCAAAAACGGAAAATGGTTAAAGTATTAGGGGTCAGCTAGCACTCGTTCGGTAGACGTAGGGCCGTGTTTTTTCCTATACGCCCCCGTTCGCAGTATCGCGCCAAGGTCCAGCCCAGTAATCCCTTCTTTCCACGGCTGAGCGGCATATAGAGGAGCTGGATAACCACGTGCGGCAACGTGCCACGGGACCGCGACAGGCCTCAGCAGCAAAGGTCGGGCCCACTTGGCCCGTGCAGCTGTAAAGCTAACGGGCCTCGCGACTTCACACGTAGCGCAGACGGCACCGGGACCGCCCAATACGATCGGCCCACATATTGACGGCCGCCTATCCTGACCAATGCCGTACGCGCGTATCACGAGATATGGCATTTGGGGCGCAAGCTCGGTACAAGTGCACAGAAAGGCCTCAATGTAACGCGCCAGTCGGCCCGCTGCGAAAAGTACGAACACGGTACCACTTCGGGTGCAGCGCAGCAATCGATGGCGGGACAGCCACGCTGGCAGTCCGCGACGGTTACTGGCGTCTACTAAGCCCTCCGGCTTCTGCCTATGGGAAGTCATGCTTCATAGTCCTTTATGTCCCGTTGCTAAGTTCGTGGAGTACCAAGTGTGATTGGGGAGTGGAGAATTTTCGTCCGGGCCCCTGAAACCACAAGTTCGTCTATATTCTTAATAAGCCAACAGTGTAAAATGACAGTGAGAGCAGGACACTGTGATGTAGGTCAATTTCGGGTGGCGAAAAACAGTTTTGCGGCAATGCTTCAAAAGCCGTCAGTTGACACAGTATTGTATACAAGCCATTGCATGAAGTTTGCAATTGGTTTCCGTTTG
TTTTGGCTGCGAGCTCTTAGACCTTAGCATGCGAAGACTATGTAAGGGTTGGTTCAAAAGGTTGGCATGAACTCAATGCTGACCGGATTCGTGACGACGAGCCTCGTACAGGTTCTCCTCGGGGCTCTAAACGGTCACAACTTTTTGGGATCGGCTCTAGGTTGAACCAAAAATCCATAGACATGAAAGACTTCTTGGACTCAACCGACGGCACACCCTTCATCTGAGCTTGCAGTCAGGGATAATCTCCTTTTACGAAACGCTTTACCATCGGAGGTTCAGGTCCTTGATGGGCCTGGTGAGACACGGTATATATTAACCGGCGACAACATAGTAGCTGAACCCGCTGTGAGTATGTTTGGTCTTCCCCATAGCATTGTCCCGGCACACCCTTACTTCGCGATCTTACGTCATCCGTCTGATATCCAGTACTCAGAATCAAGTGCCACTCATTTCGTCCATGTACGTTTCGCTCCGAGCCAAGGTTCTCCAACTTCGTCGGGCGTATTGGGCGCACCCGTCCAGAGCTTGTTCGTACCTGTGCGATCCCCACGATCCGTGATAACTAGTCGCAAACGCTCAGGGGGGTCAGCCGGAGCCAGCCTGTTATGAAGCCTCGTCTGTATAGAATTTGTGCTTTCATACTACCATTACGCGGGAGAGGATAATCATGCGTCTGAGGTCCCGAAGAAGCGCTGGATCAGCGCCCCGGTCGGCAGCACAGGTCCCAAGAACGGAAAATGATTTAAGTGTTAGGGGTCAGCTAAAACCCGTTCGGGAGACGTAGATCCGTGTTTTTTCCTAGACACCCCCGCTCGCGGTATCGCACCAAGGTCCAGCCCAGTAATCCCTTCTTTCCACGGCTGTGCGGCATATAGATAAGCTGGACAATTACGTGCGACAACGTGCCACGGGACCGCGACAGGCCTCAGCGGCAAGAGTCAGGCCCGCCTGTCCTGTATAGTCGTAGGATGAACCGATCTGATCGCTGCACACGGAGCGCAGATGGCACCGGGACCGCTCAATAGGGTCGGCCCACATATTGACGGCCGTCTACCCTGGCGGATGCCGTACGCGCGTATCACGAAATGTGACATTTGGGGCGGATGTTGGGTACAAATGCACAAAAAAGCCTCAGTGAAATGCGCCAGTTGGCCCGCTGCGAGAAGTCCGAACGCAGCGTCAGCTCGGGCACAGTATCATAGTTGATAGCGGGATAGCCACACTAAGTTTCTGCGACAGTTGGGGGCGTCTCTTAAGCCCTCCGACTTCTGCTTATGCGAGGCCACATTTCATAGTTTTCCAAGACCCGTTGTTACGCGCGTGTGATCACAACTATGACTCGAGAATCGTGACCTTGCGTCCAGGCCCCCGACACCACGGATTCGGGTGTACATCCGATCAGTCAATAATGCGCGATGATAGTGAGGTCAGAACCCTGACAAATGGGCCAATTTCGGGTGGTAAAGAACAGTTTTGCTACAACGCTGTAAAAATCGCTAGTTGACTCGGCGCTGTGTTCGAGCCATCGCATGGAGTTTGCAGTAGATTCCCATTCG
AGTTAGCCGCTACTCTTTAGACGTTAGCACTCGAAACCGATGTCAGGGCCGGTTCAAAGGGCAGGGATGAACCTAATGCTAACTGGACTCGTGATGAAAAACCGCGTACAAGTACTTCCCAAAACTCCAGTAGGCCCCAACCTCTTAGCATCACTTCGCGGTTAAACCAAAAATCCATAGACATGTAAGACTTCTCGGACTCAACCGATGGCCCTATGTTCACCTAAGCTTGTAGTGAATGATGCCCCCCTCTTACGAAACGCTTTACCATCGGAGGTCCAGCTCCTTGATGGGCCGGAAGAGACACGTTATATAGTAATCGGCGGCAACGTTACGAGCCAGTACATTATGCAAGTACCTTGCACTTTCGATCCTGTTATAATAGCTCAGTCTTATTCCGCGTCCCTACGTCATCCGTCTGATAACCGGTACTCCGAATCAAGTGCCACTCATTTTGTCCATATACGTTTCGCTCCGGGTCCAGGTTCTCCAGCTTCATCGGGTTTATTGGGCGCACCCGTCCGGAGCTTGTTCGTACCTGCGCGATCCCCATGATCCATGATAACTAGTCGCAAACGCTCATGGGGGTCAGCCGGCGTCAGTCTGTTATCAAACCTCGTTTGTATAGAATTTGTGCCTTCATAGCACCTTTACATGGGAGAGGATAATGATGCGTCTAAGTCCACAACGAAACACGGGATCAGAGCCTCGGTCGGCAGCAAGGGTCCCAAAAACGGAAAATGGTTAAAGTGTAACGAGTCAGCTAGCGCTCGCTCAGTAGACGTGGGGCCGTGTTTTTTCCCATACACCCCCGCTCGCGGTATCGCACCAAGGTCCAGCCCAGTAATCCCTTCTTTCCACGGCTGAGCGGCATATAGATAAGCTGGACAATTACGTGCGGCAACATGCTGCGGAACTGCGATAAGCGTCAGGGGCAAAGCCCAGGCCCACCTGGCCTGTGCAGCTGTAAAGCTAGCGGGCTTCGCGACTGCACACCGAGCGCAGATGGCACCGGGACCGCCCAATACGATCGGCCCACATATTGACGGCCGCCTATCCTGACCAATGCCGTACGCGCGTATCACGAGATATGACATTAGGACCGGATGCTGGGTACAGGTGCACAGGAAAGCCTCAATGTAGCGCGCCAGTCGGTCCACCGCGAAAAGTACGAACACGGTACCGCTTCGGGTGCAGCGCAGCAATCGATGGCGGGACAGCCACGCTGGCATTCCGCGACGGTTACTGGCGTCTACTTAGCCCTCCGGCTTCTGCCTATGGGAAGTTACGCTTCATAGTCCTTTATGTCCCGTTGCTAAGTTCGTGGAGTACCAAGTGCGATTGGGGAGTGGAGAATTTTCGTCCGGGCCCTCAAAACCACAAGTTCGTCTATATTCTTAATAAGCCAACAGTGTAAAATGACAGTGAGAGCAGGATACTGTCATGTAGGTCAATTTCTGGTGGCGAAAAACAGTTTTGCGGCAATGCTTCAAAAGCCGTCAGCTGACACAGTATTGTACACAAGCCATTGCATGAAGTTTGCAATTGGTTTCCGTTTG
AGTTAGCCGCTACTCTTTAGACGTTAGCACTCGAAACCGATGTCAGGGCCGGTTCAAAGGGCAGGGATGAACCTAATGCTAACTAGACTCGTGATGAAAAACGGCCTACAAGTACTTCCCAAAACTCCAGTAGACCCCAACCTCTTAGCATCACTTCGCGTGCAAGAGAGAAGTCGACAAGAATGAAAAACTTCTCGGACTTAACCAACGGCACACCGTTCATCTGAGCTTGTGGTCAAGGATAACCTCCTTTTATGAAACGCTTTACCACCGGAGGTTCAGCTGCTTGAAGTGCCTGAAGAGACACAGTATATATTAATCGGCGGCAACGTTACGAGCCTGTACATTATGCAAGTACCTTGCACTTTCGACCCTGTCATAATAGCTCACCCCCATTCCGCAATCTTGCGTCCTGCGATCCACCTACAATGGTTAGAATTGTGCACCAATCGTTTCGTTTGCACACGGGACGTCCCGGACACAAACTTCCCGACTTCGCCGGACGTCTCGAGCGTGCCCGTCGGGAACTCGCCCGCACCCGCGCCATCCCTGTGATCTATGATAACTAGTCGCCAACGCTCAGGGGGGTCAGCCGGAGCCAGCCTGTTATGAAGCCTCGTCTGTATAGAATTTGTGCTTTCATAGTACCTTTACGCGGGAGAAGATAATCATGTGTCTAGGTTCACAACGAAGCACGGGATCAGCGCCTCGGTCGGCAGCAAGGGCCTCAAAAACGGAAAATGGTTAAAGTGTTAGGGGTCAGCTAGCACTCGTTCGGTTGATGAGGGGCCATGTTTTTTCCCATACGCCCCCGTTCGCAGTATCGCACCAAGGTCCAGCCCGGTAATCCCTTCTCTCCACAGCTGTGCGGCCTATAGATAAGCTGGACAATTACGTGTGGCAACGTGCCACGGGACCGCGACAGGCCTCAGCGGCAAGAGTCAGGCCCGCCTGTCCTGTATAGTCGTAGGATGAACCGATCTGATGACTTAGCCCGGAGCACAGGCGACACCGGGTTAACCCACTGGGATCGGCTTAAATACTAATGGATACCTGCCCAAGTCAGCGCCGTACGGGAATTTCACGAGATATGACATTAGGACCGGATGCTGGATACAGGTGTACAGGAAAGCTTCAATGTAGCGCGCCGGTCGGCCCGCTGCAAGAAGTACGGATGCGGCGTCACCTCGGATACAGCGTAGCAGTTGATGGCGGGACAGCTGTACTGGCATTCCAGGACGGTTACTGGCGTCGACTTAGCCCTCCGGCTACTGCCTATGGGAAGTCACGCTTCATAGTCCTTTATGTCCCGTTGCTAAGTTCGTGGAGTACCAAGTGCGATTGGGGAGTGGAGAATTTTCGTCCGGGCCCCCAAAACCACAAGTTCGTCTATATTCTTAATAAGCCAACAGTGTAAAATGACAGCGAGAGCAGGACACTGTCATGTAGGTCAATTTCTGGTGGCGAAAAACAGTTTTGCGGCAATGCTTCAAAAGCCGTCAGCTGACACAGTATTGTACACAAACCGCCCCGTGAGACCCGCGACTAGTTCCCAATTA
AGTTAGCCGCTACTCTTTAGACGTTAGCACTCGAAACCGATGTCAGGGCCGGTTCAAAGGGCAGGGATGAACCTAATGCTAACTAGACTCGTGATGAAAAACGGCCTACAAGTACTTCCCAAAACTCCAGTAGACCCCAACCTCTTAGCATCACTTCGCGTGCAAGAGAGAAGTCGACAAGAATGAAAAACTTCTCGGACTTAACCAACGGCACACCGTTCATCTGAGCTTGTGGTCAAGGATAACCTCCTTTTATGAAACGCTTTACCACCGGAGGTTCAGCTGCTTGAAGTGCCTGAAAAGACACAGTATATATTAATCGGCGGCAACGTTACGAGCCTGTACATTATGCAAGTACCTTGCACTTTCGACCCTGTCATAATAGCTCACCCTCATTCCGCAATCTTGCGTCCTGCGATCCACCTACAATGGTTAGAATTGTGCACCAATCGTTTCGTTTGCACACGGGACGTCCCGGACACAAACTTCCCGACTTCGCCGGACGTCTCGAGCGTGCCCGTCGGGAACTCGCCCGCACCCGCGCCATCCCCGTGATCTATGATAACTAGTCGCCAACGCTCAGGGGGGTCAGCCGGAGCCAGCCTGTTATGAAGCCTCGTCTGTATAGAATTTGTGCTTTCATAGTACCTTTACGCGGGAGAAGATAATCATGTGTCTAGGTTCACAACGAAGCACGGGATCAGCGCCTCGGTCGGCAGCAAGGGCCTCAAAAACGGAAAATGGTTAAAGTGTTAGGGGTCAGCTAGCACTCGTTCGGTTGATGAGGGGCCATGTTTTTTCCCATACGCCCCCGTTCGCAGTATCGCACCAAGGTCCAGCCCGGTAATCCCTTCTCTCCACAGCTGTGCGGCCTATAGATAAGCTGGACAATTACGTGTGGCAACGTGCCACGGGACCGCGACAGGCCTCAGCGGCAAGAGTCAGGCCCGCCTGTCCTGTATAGTCGTAGGATGAACCGATCTGATGACTTAGCCCGGAGCACAGGCGACACCGGGTTAACCCACTGGGATCGGCTTAAATACTAATGGATACCTGCCCAAGTCAGCGCCGTACGGGAATTTCACGAGATATGACATTAGGACCGGATGCTGGATACAGGTGTACAGGAAAGCTTCAATGTAGCGCGCCGGTCGGCCCACCGCGAAAAGTACGAACACGGTACCGCTTCGGGTGCAGCGCAGCAATCGATGGCGGGACAGCCACGCTGGCATTCCGCGACGGTTACTGGCGTCTACTTAGCCCTCCGGCTTCTGCCTATGGGAAGTTACGCTTCATAGTCCTTTATGTCCCGTTGCTAAGTTCGTGGAGTACCAAGTGCGATTGGGGAGTGGAGAATTTTCGTCCGGGCCCCCAAAACCACAAGTTCGTCTATATTCTTAATAAGCCAACAGTGTAAAATGACAGTGAGAGCAGGACACTGTCATGTAGGTCAATTTCTGGTGGCGAAAAACAGTTTTGCGGCAATGCTTCAAAAGCCGTCAGCTGACACAGTATTGTACACAAGCCATCGCATGGAGTTTGCAGTAGATTCCCATTCG
AGTTAGCCGCTACTCTTTAGACGTTAGCACTCGAAACCGATGTCAGGGCCGGTTCGAAGGGCAGGGATGAACCTAATGCTAACTGGACCCGTGATGAAAAACCGCGTGCAAGTACTTCCCAAAACTCCAGTAAGCCCCAACCTCATAGCATCACTTCGCGTGCAAGAGAGAAGTCGACAAAACTGAAAGACTTCTCGGACTCAACCGATGGTACACTGTTCATCTATGCTTGTAGTGAATGATGACCTGTTTTTGCGGAAGGCTTTACCCTCGGAGGTCGAGCTCCTTGATGGGCCTGAAGAGACACAGTATATATTAATCGGCAGCAACGTTACGAGCCTGTACATTATGCAAGTACCTTGCACTTTCGATCCTGTCATAATAGCTCACCCTCATTCCGCAATCTTGCGTCCCGCGATCCACCTACAATAGTTAGGATTGTGCACCACTTGTTTCGCCTGCACATAGGTCGTCCCGGACCCAGGCTCTCCAACTTCGTCGTGCGTCTCGGGCGCGCCCGTTGGGAGCTTGCTCGTACCCGCGCGGTCCCCATGATCCATGATAGCTAGTCGTAAACGACCATGGGGGTCAGCCGGAGTCAGCCTGTTGTCAAACATAGTTTGTATAGAATTTGTGCTCACATAGTACTTTTACATGGGAGAGGATATTGACGCCTCTAAATTCCAATAAACGCGGTGGATCGGCGCCTCGGTCGGCAGCAAGGGTCCTGAAAACGGAAAATGGTAAAAGTGTTAGGGGTCAACTCGCACTCGTTCGATAGACGTAGGGATGCACTTTCGTATATACGCCCCCGTTCGCAGTATCGCGCCAAGGTCCAGTCCAGTAATCCCTTATTTCCACGGCTGTGCCGCATATAGATAAGCTGGACAATTACGTGCGACAACGTGCCACGGGACCGCGACAGGCCTCAGCAGCAGAGGTCAGGCCCACTTGGCCCGTGCAGCTGTAAAGCTAACGGGCCTCGCGACATCACACGTAGCGCAGACAGCATCGGGATCGCCCAATACGATCAGCCCACATATTGACGGCCGCCCATCCTGACCAATGCCGTACGCGCGTATCACGAGGTGTGACATTAGGACCGGATGCTGGGTACAGGTGCACAGGAAAGCCTCAATGTAGCTCGCCAGTCAGTCCACTGCGAAAAATACGAACACGGTACCACTTCGGGTGCAGCGCAGCAATCGATGGCGGGACAGCCACGCTGGCATTCCGCGACGGTTACTGGCGTCTACTAAGCCCTCCGGCCTCTGCCTATGGGAAGTCACGCTTCATAGTCCTTTATGTCCCGTTGCTAAGTTCGTGGAGTACCAAGTGTGATTGGGGAGTGGAGAATTTTCGTCCGGGCCCCCGAAACCACAAGTTCGTCTATATTCTTAATAAGCCAACAGTGTAAAATGACAGTGAGAGAAGGACACTGTCATGTAGGTCAAGTTCGGGTGGCGAGAGACAGTTTTGCGGCAATGCTTCAAAAGCCGTCAGTTGACATAGTATTGTATACAAACCGCCCCGTGAGACCCGCGACTAGTTCCCAATTA
AGTTACCCGCTACTCTTTAGACGTTAGCGCTCGAAACCGATGTCAGGGCCGGTGCAAAGGGCAGGGATGAACCTAATGCTAACTGGACCCGTGATAAAAAACCGCGTACAAGTACTTCCCAAAACTCCAGTAGGCCCCAACCTCTTAGCATCACTTCGCGGTTAAACCAAAAATCCATAGACATGAAAGGCTTCTCGGACTCAACCGGCGGCACACCGCTCTTCTGAGCTTGTAGTCAAGGATAACCTCCTTTTACGAAACGCTTTACCATCGGAGGTTCAGCTCCTTGATGGGCCTGAAGAGACACAGTATATAGTAATCGGCGGCAACGTTACGAGCCAGTACATTATGCAAGTACCTTGCACTTTTGATCCTGTTATAATAGCTCACCCTCATTCCGCAATCTTGCGTCCTGCAATCCACCTCCAGTAGTTAGGAATGTGCACCCCTCATTTCGTCCATATACGTTACGCTCCGGGTCCAGGTTCTCCAGCTTCGTCGGGTGTATTGGGCGCACCCGTCCGGAGCTTGTTCGTACCTGCGCGATCCCCACGATCCATGATAACTAGTCGCAAACGCTCATGGGGGTCAGCCGGAGTCAGTCTGTCATCAAACCTCGTTTGTATAGAATTTGTGCTTTCATAGTACCTTTACATGGTAGAGGATAATGGTGCGTCTAAGTTCCCAAAGAAGCGCTGGGTCAGCGCCTCGGTCGGCAGCACGGGTCCCAAAAACGGAAAATGGTTAAAGTATTAGGGGTCAGCTAGCACTCGTTCGGTAGCCGTAGGGCCGTGTTTTTTCCTATACGCCCCCGTTCGCAGTATCGCACCAAGGTCCAGCCCGGTAATCCCTTCTCTCCACAGCTGTGCGGCCTATAGATAAGCTGGACAATTACGTGTGGCAACGTGCCACGGGACCGCGACAGGCCTCAGCGGCAAGAGTCAGGCCCGCCTGTCCTGTATAGTCGTAGGATGAACCGATCTGATGACTTAGCCCGGAGCACAGGCGACACCGGGTTAACCCACTGGGATCGGCTTAAATACTAATGGATACCTGCCCAAGTCAGCGCCGTACGGGAATTTCACGAGATATGACATTAGGACCGGATGCTGGATACAGGTGTACAGGAAAGCTTCAATGTAGCGCGCCGGTCGGCCCGCTGCAAGAAGTACGGATGCGGCGTCACCTCGGATACAGCGTAGCAGTTGATGGCGGGACAGCTGTACTGGCATTCCAGGACGGTTACTGGCGTCGACTTAGCCCTCCGGCTACTGCCTATGGGAAGTCACGCTTCATAGTCCTTTATGTCCCGTTGCTAAGTTCGTGGAGTACCAAGTGCGATTGGGGAGTGGAGAATTTTCGTCCGGGCCCCCAAAACCACAAGTTCGTCTATATTCTTAATAAGCCAACAGTGTAAAATGACAGTGAGAGCAGGACACTGTCATGTAGGTCAATTTCTGGTGGCGAAAAACAGTTTTGCGGCAATGCTTCAAAAGCCGTCAGCTGACACAGTATTGTACACAAACCATCCCGTGAGGCCCGCGACTAGTTCCCAATTA
TGTTGGCTGCTTCTTTTTAGACGTTGTCACTCGAAGACTATGTAAGGACCGGTTCAAAAGGCTGGCCTGAACCCAATGCTGACTGAACTTGCGATGAAAAGTCTCGTAAGGGTTCTTCCCAAGGCTCCAGTCGGTCCCAAGTATTTAGGGTCGGCTCTAGGGCAAGCGAGAAGTCGACAAAACTGAAAGACTTCTCGGACTTAACCAACGGCACACCGTTCATCTGAGCTTGTGGTCAAGGACAACCTCCTTTTATGAAACGCTTTACCATCGGAGGTTCAGCTGCTTGAAGTGCCTGAAGAGACACAGTATATATTAATCGGCGGCAACGTTACGAGCCTGTACATTATGCAAGTACCTTGCACTTTCGATCCTGTCATAATAGCTCACCCCCATTCCGCAATCTTGCGTCCTGCGATCCACCTACAATGGTTAGAATTGTGCACCAATCGTTTCGTTTGCACACGGGACGTCCCGGACACAAACTTCCCGACTTCGCCGGACGTCTCGAGCGTGCCCGTCGGGAACTCGCCCGCACCCGCGCCATCCCCGTGATCTATGATAACTAGTCGCCAACGCTCAGGGGGGTCAGCCGGAGCCAGCCTGTTATGAAGCCTCGTCTGTATAGAATTTGTGCTTTCATAGTACCTTTACGCGGGAGAAGATAATCATGCGTCTAAGTTCACAACGAAACACGGGATCAGAGCCTCGGTCGGCAGCAAGGGTCCCAGAAACGGAAAATGGTTAAAGTGTTACGGGACAGCTAGCACTCGTTCAGTAGACGTGGGGCCGTGTTTTTTCCTATACGCCCCCGTTCGCAGTATCGCGCCAAGGTCCAGCCCACTAATCCCTTCTTTCCACGGCTGTGCGGCACATAGAGGAGCTGGATAACCACGTGCGGCAACGCGCCACGGGACCGCGACAGGCCCCAGCGGCAAGAGTCAGGCCCGCCTGTCCTGTATAGTCGTAGGATGAACCGATCTGATGACTTAGCCCGGAGCACAGGCGACGCCGGGACCGCCCAATAGGATCGGCCCACATATGGACGGCCGCCTACTCTAGCCAATGCCGTACGCGCGTATCACGAGATATGACATTAGGACCGGATGCTGGGTACAGGTGCACAGGAAAGCCTCAATGTAGCGCGCCAGTCGGCCCGCTGCGAGAAGTACGAACGCAGCGTCAGCTCGGGCACAGTATCATAGTTGATAGCGGGATAGCCACACTAAGTTTCTGCGACAGTTGGGGGCGTCTCTTAAGCCCTCCGGCTTCTGCTTATGCGAGGCCACATTTCATAGTTTTCCAAGACCCGTTGTTACGCGCGTGTGATCACAACTATGACTCGAGAATCGTGACCTTGCGTCCAGGCCCCCGACACCACGGATTCGGGTGTACATCCGATCAGTCAATAATGCGCGATGATAGTGAGGTCAGAACCCTGACAAATGGGCCAATTTCGGGTGGTAAAGAACAGTTTTGCTACAACGCTGTAAAAATCGCTAGTTGACTCGGCGCTGTGTTCGAGCCATCGCATGGAGTTTGCAGTAGATTCCCATTCG
AGTTAGCCGCTACTCTTTAGACGTTAGCACTCGAAACCGATGTCAGGGCCGGTTCAAAGGGCAGGGATGAACCTAATGCTAACTAGACTCGTGATGAAAAACGGCCTACAAGTACTTCCCAAAACTCCAGTAGACCCCAACCTCTTAGCATCACTTCGCGTGCAAGAGAGAAGTCGACAAGAATGAAAAACTTCTCGGACTTAACCAACGGCACACCGTTCATCTGAGCTTGTGGTCAAGGATAACCTCCTTTTATGAAACGCTTTACCACCGGAGGTTCAGCTGCTTGAAGTGCCTGAAGAGACACAGTATATATTAATCGGCGGCAACGTTACGAGCCTGTACATTATGCAAGTACCTTGCACTTTCGACCCTGTCATAATAGCTCACCCTCATTCCGCAATCTTGCGTCCTGCGATCCACCTACAATGGTTAGAATTGTGCACCAATCGTTTCGTTTGCACACGGGACGTCCCGGACACAAACTTCCCGACTTCGCCGGACGTCTCGAGCGTGCCCGTCGGGAACTCGCCCGCACCCGCGCCATCCCCGTGATCTATGATAACTAGTCGCCAACGCTCAGGGGGGTCAGCCGGAGCCAGCCTGTTATGAAGCCTCGTCTGTATAGAATTTGTGCTTTCATAGTACCTTTACGCGGGAGAAGATAATCATGTGTCTAGGTTCACAACGAAGCACGGGATCAGCGCCTCGGTCGGCAGCAAGGGCCTCAAAAACGGAAAATGGTTAAAGTGTTAGGGGTCAGCTAGCACTCGTTCGGTTGATGAGGGGCCATGTTTTTTCCCATACGCCCCCGTTCGCAGTATCGCACCAAGGTCCAGCCCGGTAATCCCTTCTCTCCACAGCTGTGCGGCCTATAGATAAGCTGGACAATTACGTGTGGCAACGCGCCACGGGACCGCGACAGGCCCCAGCGGCAAGAGTCAGGCCCGCCTGTCCTGTATAGTCGTAGGATGAACCGATCTGATGACTTAGCCCGGAGCACAGGCAGCATCGGGACCGCTCAATACGATCGGCCCACATATTGACGGCCGCCCATCCTGACCAATGCCGTACGCGCGTATCACGAGGTGTGACATTAGGACCGGATGCTGGGTACAGGTGCACAGGAAAGCCTCAATGTAGCTCGCCAACCAGTCCGCTGCGAGAAGTACGAACGCAGCGCCAGCTCGGGCACAGTATCATAGTTGATAGCGGGATAGCCACACTAAGTTTCTGCGACGGTTGGGGGCGTCTCTTAAGCCCTCCAGCTTCTGCTTATGCGAGGCCACATTTCATAGTTTTCCAAGACCCGTTGTTACGCGCGTGTGATCACAACTATGACTGGAGAATCGTGACCTTTCGTCCGGGCCCCCGAAACCACAAGTTCGTCTATATTCTTAATAAGCCAACAGTGTAAAATGACAGTGAGAGCAGGACACTGTCATGTAGGTCAATTTCGGGTGGCGAAAAACAGTTTTGCGGCAATGCTTCAAAGGCCGTCAGTTGACACAATATTGTATACAAACCGCCCCGTGAGACCCGCGACTAGTTCCCAATTA
TGTTGGCTGCTACTTTTTAGACGTTGTCACTCGAAGACTATGTAAGGACCGGTTCAAAAGGCTGGCCTGAACCCAATGCTGACTGAACTTGCGATGAAAAGTCTCGTAAGGGTTCTTCCCAAGGCCCCAGTCGGTCCCAAGTATTTAGGGTCGGCTCTATGGCAAGCGAGAAGTCGGCAGACCTGAAAGACTTCTCGGACTTAGCCAACGGCACACCGTTCATCTGAGCTTGTGGTCAAGGATAACCTCCTTTTATGAAACGCCTTACCACGGGAGGTTCAGCTGCTTGAAGTGCCTGAAGAGACACAGTATATATTAATCGGCGGCAACGTTACGAGCCTGTACATTATGCAAGTACCTTGCACTTTCGATCCTGTCATAATAGCTCACCCTCATTCCGCAATCTTACGTCCTGCGATCCACCTACAATGGTTAGGATTGTGCACTACCCGCTTCGTCTGCACATGGGACGCCTCGGGCCCAGGCTCCCCGATTTCGTCGGGCGTCTCGGGCGTGCCTGTCGGGAGCTTGCTCGTACCCGCGCCATCCTCATGTTCCATGATAACTGGTCACAGACCATCATGGGGGTCAGCCAGAGTCAGCCAGTTATCAAACCTCGTTTATATGGAGTTTGTGATTACAAAGTACCTCTACATGGGAAAGGATAATGATGCGTCTGAGGTCCCGAAGAAGCGCTGGATCAGCGCCCCGGTCGGCAGCACGGGTCCCAAGAACGGAAAATGATTAAAGTGTTAGGGATCAGCTAGAACCCGTTCGGGAGACATAGATCCGTGTTTTTTCCTATACACCCCCGCTCGCGGTATCGCACCAAGATCCATCCCAGTAATCCCTTCTTTCCACGGCTGTGCGGCATATAGATAAGCTGGACAATTACGTGCGACAACGTGTCACGGGATCGCTACAGGGCTTAGCGGCAAAGGTTACACCCACCTGGCCTGTGCAGCTGGAAAGCTAGCGAGCTTCGCGACTGCACACCGAGCGCAGATGGCACCGGGACCGCTCAATAGGATCGGCCCCCATATTGCCGGCCGTCTACCCTGGCGGATGCCGTACGCACGTACCACGCGATGTGACATTTGGGGCGGATGTTGGGTACAAATGCACAAAAAAGCCTCAGTGAAATGCGCCAGTTGGCCCGCTGCGAGGGGTACGAACGCGACGTCACCTCGGGTACAGTGTCACGGTTGATGACGGGATAGCCACACTAAGTTTCTGCGACGGTTGGGGGCGTCTCTTAAGCCCTCCGGCTTCTGCTTATGCGAGGCCACATTTCATAGTTTTCCAAGACCCGCTGTTACGCGCGTGTGATCACAACTATGACTGGAGAATCGTGACCTCGCGTCCAGGCCCCCGACACCACGGATTCGGGTGTACATCCGATCAATCAACAATGCACGATAATCTTAGGGGCGGGACCCTGACAAGTGGGTCAATTTCGGGTGACAAAGAACAGCGTTGCTGCGATCCTGTGGAAATCGTTAGTTGACTCGGTACTATATTCGAACCGCCCCGTGAGACCCGCGACTAGTTCCCATTTG
TGTTGGCTGCTACTTTTTAGACGTTGTCACTCGAAGACTATGTAAGGACCGGTTCAAAAGGCTGGCCTGAACCCAATGCTGACTGAACTTGCGATGAAAAGTCTCGTAAGGGTTCTTCCCAAGGCTCCAGTCGGTCCCAAGTATTTAGGGTCGGCTCTCGTGCAAGAGAGAAGTCGACAAAACTGAAAGACTTCTCGGACTCAATCGATGGCACTATGCTCACCTAAGCTTGTAGTGAATGATGACGTCCTTTTACAAAACTCTTTACCATCGGAGGTCCAGCTCCTTGGTGGACCTGATGAGACACGTCATATATTTATCGGCGGCAACGCTACGAGCCAGTACATTATGCAAGTACCTTCCACTTTCGATCCTGTTATAATAGCTCAGTCTTATTCCGCGTTTCTACGTTATCCGTCTGATAACCGGTACTCCGAATCAAGTGCCACTCATTTTGTCCATATACGTTTCGCCCCGGGCCCAGGCTCTTCAACCTCGTCGGGCGTCTCGGGCACGCTCGTCGGGAGCTTACTTGTACCCGCGGGACCCCCATGACTCACAATAACTAGTCGCAAACGCTCATGAGGTTCAACCGGAGTTAGCCTGTTATCAAACCCCGTTTGTATAGAAATTGCGCTTTCATAGTATCTTTACATGGGGGAGGGTAATGGTGCGTCAAAGTTTCCAAAGAAGCGCTGGATCAACTCCCCGGCCAGCGTCACGGGTTCCAAACACGGAAAATGGTTAAAATGTTGGAGGTCAGTTAGCACTCGTTCGGTAGACGTAAGGCCGTGCTCTTTCCTATACGCCCCCGTTCGCAGTATCGCGCCAAGGTCCAGCCCACTAATTCCTTCTTTCCACGACTGTGCGGCATACAAGGGAGCTGGATAACCACGTGCGGCAACGTGCCACGGGACCGCGACAGGCCTCAGCGGCAAGAGTCAGGCCCGCCTGTCCTGTATAGTCGTAGGATGAACCGATCTGATCGCTTAGCCCGGAGCACAGGCGACACCGGGATAACCCACTGGGATCGGCTTAAATGCTAATGGATACCTGCCCAAGTCAGCGCCGTACGCGAGTATCACGCGATATGACATTAGGACCGGATGCTGGGTACAGGTGCACAGGAAAGCCTCAATGTAGCGCGCCAGTCGGTCCGCTTCAAGAAGTACGAACGTGGCGTCACCTCGGGTACAGCGTAGCAGTTGATGGCGGGACAGCCACACCGGCATCTCGCCATGGTTACTGCAGGCTCCTAAGCCCTCTGGCTTCTGTCGATGGGAGGTCGCGCTTCACAGTCCTTTATCAACCGTTGCTAAGTTAGTGGAGTACCAAGTGTGATTGGGGAGTGCAGAATTTTCGTCCGGGCCCCCGAAACCACAAGTCCAGGGATATTCTTAATAAGCCAACAGTGTAAAATGACATTGAAGGCAGGACACTGTCAAGTGGGTCAATTTTGGCTGGCGAAGAACAGTTTTGCGGCAATGCTTCAAAAGCCGTCAGTTGACACGGTATTGTATTCAAGCCATCGCATGGAGTTTGCAATAGATTCCCATTCG
AGTTAGCCGCTACTCTTTAGACGTTAGCACTCGAAACCGATGTCAGGGCCGGTTCAAAGGGCAGGGATGAACCTAATACTAACTGGACTCGTGATGAAAAACGGCCTACAAGTACTTCCCAAAATTTCAGTAGGCCCCAACCTCTTAGCATCACTTCGCGTGCAAGAGAGAAGTCGACAAAAATGAAAGACTTCTCGGACTCAACCGATGGCACACCGTTCATCTAAGCTTGTAGTCAAGGATAACCTCCTTTTACGAAACGCTTTACCATCGGAGGTCCAGCTCCTTGATGGGCCGGAAGAGACACAGTATATAGTAATCGGCGGCAACGTTACGAGCCAGTACATTATGCAAGTACCTTGCACTTTCGATCCTGCTACACTAGCTCACCCTCATTCCGCAATCTTGTGTCCTGCGATCCACCTCCAGTAGTTAGAATTGTGCACCAATCGTTTCATTTGCACACGGGACGTCCCGGACACAAACTCCCCGACTTCGCCGGACGTCTCGAGCGTGCCCGTCGGGAACTCGCCCGCACCCGCGCCATCCCCGTGATCTATGATAACTAGTCGCAAACGCTCAGGGGGGTCAGCCGGAGCCAGCCTGTTATGAAGCCTCGTCTGTATAGAATTTGTGCTTTCATAGTACCTTTACGCGGGAGAGGATAATGATGCGTCTGAGGTCCCGAAGAAGCGCTGGATCAGCGCCCCGGTCGGCAGCACGGGTCCCAAGAACGGAAAATGATTTAAGTGTTAGGGGTCAGCTAGAACCCGTTCGGGAGACGTAGATCCGTGTTTTTTCCTATACGCCCCCGTTCGCAGTATCGCACCAAGGTCCAGCCCGGTAATCCCTTCTCTCCACAGCTGTGCGGCCTATAAGGGAGTTCGACAACCACGTGCGGCAACGTGCCACGGGACCGCGACAGGCCTCAGCAGCAAAGGTCGGGCCCACTTGGCCCGTGCAGCTGTAAAGCTAACGGGCCTCGCGACTTCACACGTAGCGCAGACGGCACCGGGACCGCCCAATACGATCGGCCCACATATTGACGGCCGCCTATCCTGACCAATGCCGTACGCGCGTATCACGAGATATGGCATTTGGGGCGCAAGCTCGGTACAAGTGCACAGAAAGGCCTCAATGTAACGCGCCAGTCGGCCGGCTGCGAAAAGTACGAACGCGGCGTCACCTCGGGCACAATGTCATAGTTGATAGCGGGATAGTCACACTAAGATTCCGCGACGGTTACTGGCGTCTCCTAAGTCCTCCGGCTTCTGCCTATCGCCGGCCACGTCTCATAGTCCTCCATGACAGATTGCTAAGTTCATGTAATACCAAGTGTAACTGGAGAGTCGAGACCTTTCGTCCAGGCCCCCGACACCACAGACTCGGGTGTACACCCGATCAGTTAACAATGCACGACGATAGTGAGGTCAGGACCCTGACAAGTGGACCTATTTCGGGTGGCAGAGAACAGTTTTGCTGAAATGCTGTAAAAATCGTTAGTTGACTCGGTGCTGTATTCGAACTACCCCGTGAGGCCCGCGACTAGTTCCCAATTA
AGTTAGCCGCTACTCTTTAGACGTTAGCACTCGAAACCGATGTCAGGGCCGGTTCAAAGGGCAGGGATGAACCTAATGCTAACTAGACTCGTGATGAAAAACGGCCTACAAGTACTTCCCAAAACTCCAGTAGACCCCAACCTCTTAGCATCACTTCGCGTGCAAGAGAGAAGTCGACAAGAATGAAAAACTTCTCGGACTTAACCAACGGCACACCGTTCATCTGAGCTTGTGGTCAAGGATAACCTCCTTTTATGAAACGCTTTACCACCGGAGGTTCAGCTGCTTGAAGTGCCTGAAGAGACACAGTATATATTAATCGGCGGCAACGTTACGAGCCTGTACATTATGCAAGTACCTTGCACTTTCGACCCTGTCATAATAGCTCACCCCCATTCCGCAATCTTGCGTCCTGCGATCCACCTACAATGGTTAGAATTGTGCACCAATCGTTTCGTTTGCACACGGGACGTCCCGGACACAAACTTCCCGACTTCGCCGGACGTCTCGAGCGTGCCCGTCGGGAACTCGCCCGCACCCGCGCCATCCCTGTGATCTATGATAACTAGTCGCCAACGCTCAGGGGGGTCAGCCGGAGCCAGCCTGTTATGAAGCCTCGTCTGTATAGAATTTGTGCTTTCATAGTACCTTTACGCGGGAGAAGATAATCATGTGTCTAGGTTCACAACGAAGCACGGGATCAGCGCCTCGGTCGGCAGCAAGGGCCTCAAAAACGGAAAATGGTTAAAGTGTTAGGGGTCAGCTAGCACTCGTTCGGTTGATGAGGGGCCATGTTTTTTCCCATACGCCCCCGTTCGCAGTATCGCACCAAGGTCCAGCCCGGTAATCCCTTCTCTCCACAGCTGTGCGGCCTATAGATAAGCTGGACAATTACGTGTGGCAGAGTGCCACGGGACCGCGACAGGCCTCAGCGGCAAGAGTCAGGCCCGCCTGTCCTGTATAGTCGTAGGATGAACCGATCTGATGACTTAGCCCGGAGCACAGGCGACACCGGGTTAACCCACTGGGATCGGCTTAAATACTAATGGATACCTGCCCAAGTCAGCGCCGTACGGGAATTTCACGAGATATGACATTAGGACCGGATGCTGGATACAGGTGTACAGGAAAGCTTCAATGTAGCGCGCCGGTCGGCCCGCTGCAAGAAGTACGGATGCGGCGTCACCTCGGATACAGCGTAGCAGTTGATGGCGGGACAGCTGTACTGGCATTCCAGGACGGTTACTGGCGTCGACTTAGCCCTCCGGCTACTGCCTATGGGAAGTCACGCTTCATAGTCCTTTATGTCCCGTTGCTAAGTTCGTGGAGTACCAAGTGCGATTGGGGAGTGGAGAATTTTCGTCCGGGCCCCCAAAACCACAAGTTCGTCTATATTCTTAATAAGCCAACAGTGTAAAATGACAGCGAGAGCAGGACACTGTCATGTAGGTCAATTTCTGGTGGCGAAAAACAGTTTTGCGGCAATGCTTCAAAAGCCGTCAGCTGACACAGTATTGTACACAAACCGCCCCGTGAGACCCGCGACTAGTTCCCAATTA
TGTTGGCTGCTACTTTTTAGACGTTGTCACTCGAAGACTATGTAAGGACCGGTTCAAAAGGCTGGCCTGAACCCAATGCTGACTGAACTTGCGATGAAAAGTCTCGTAAGGGTTCTTCCCAAGGCTCCAGTCGGTCCCAACTATTTAGGGTCGGCTCTAGGGCAAGCGAGAAGTCGACAAAACTGAAAGACTTCTCGGACTTAACCAACGGCACACCGTTCATCTGAGCTTGTGGTCAAGGGTAACCTCCTTTTATGAAACGCTTTACCATCGGAGGTTCAGCTGCTTGAAGTGCCTGAAGAGACACAGTATATATTAATCGGCGGCAACGTTACGAGCCTGTACATTATGCAAGTACCTTGCACTTTCGATCCTGTCATAATAGCTCACCCTCATTCTGCAATCTTGCGTCCTGCGATCCACCTACAATGGTTAGGATTGTGCACCCCTCATTTCGTCCATATACGTTTCACTCCGGGCCCAGGCTCTCCAACTTTGTCGGGCGTCTCGGGCGCGCCCGTCGGGAGCTTACTTGTACCCGCGCGATCCCCATGACTCATGACAACTAGTCGCAAAGGCTCATGGGGGTTGGCCGGAGTTAGCCTGTTATCAAACCCCCTTTGTATAGGATCCGCGCTTTCATAGTACCTTTACATTGGGGGGAATAATGACGCGTCTAAGTTTCCAAAGAAGCGCTGGGTCAACTCCCCGGCCGGTGGCACGGGTCCCAAAAACGGAAAACGGTTAAAGTGCTAGAGGTCAGCTAGCACTCATCTGGTAGACGTAGGGCCGTGCTCTTTCCCATACGCCCCCGTTCGCAGTATCGCGCCAAGGTCCAGTCCAGTAATCCCTTATTTCCACGGCTGTGCCGCATATAGATAAGCTGGACAATTACGTGCGACAACGCGCCACGGGACCGCGACAGGCCCCAGCGGCAAGAGTCAGGCCCGCCTGTCCTGTATAGTCGTAGGATGAACCGATCTGATGACTTAGCCCGGAGCACAGGCGACGCCGGGACCGCCCAATAGGATCGGCCCACATATGGACGGCCGCCTACTCTAGCCAATGCCGTACGCGCGTATCACGAGATATGACATTAGGACCGGATGCTGGGTACAGGTGCACAGGAAAGCCTCAATGTAGCGCGCCAGTCGGTCCACTGCGAAAAGTACGAACACGGTACCACTTCGGGTGCAGCGCAGCAATCTATGGCGGAACAGCCACGCTGGCAGTCCGCGACGGTTACTGGCTTCTACTAAGCCCTCCGGCTTCTGCCTATGGGAAGTCACGCTTCATAGTCCTTTATGTCCCGTGGCTAAGTTCGCGGAGTACCAAGTGTGATTGGGGAGTGGAAAATCTTCGTCCGGGCCCCCGAAACCACAAGTTCGTCTATATTCTTAATAAGCCAACAGTGTAAAATGACAGTGAGAGCAGGACACTGTCATGTAGGTCAATTTCGGGTGGCGAAAAACAGTTTTGCGGCAATGCTTCAAAGGCCGTCAGTTGACACAGTATTGTATACAAACCGCCCCGTGAGACCCGCGACTAGTTCCCATTTG
AGTTAGCCGCTACTCTTTAGACGTTAGCACTCGAAACCGATGTCAGGGCCGGTTCAAAGGGCAGGGATGAACCTAATGCTAACTGGACTCGTGATGAAAAACCGCGTACAAGTACTTCCCAAAACTCCAGTAGGCCCCAACCTCTTAGCATCACTTCGCGGTTAAACCAAAAATCCATAGACATGTAAGACTTCTCGGACTCAATCGATGGCACTATGCTCACCTAAGCTTGTAGTGAATGATGACGTCCTTTTACAAAACTCTTTACCATCGGAGGTCCAGCTCCTTGGTGGACCTGATGAGACACGTCATATATTTATCGGCGGCAACGCTACGAGCCAGTACATTATGCAAGTACCTTCCACTTTCGATCCTGTTATAATAGCTCAGTCTTATTCCGCGTTTCTACGTTATCCGTCTGATAACCGGTACTCCGAATTGTGCACCAATCGTTTCGTTTGCACACGGGACGTCCCGGACACAAACTTCCCGACTTCGCCGGACGTCTCGAGCGTGCCCGTCGGGAACTCGCCCGCACCCGCGCCATCCCCGTGATCTATGATAACTAGTCGCCAACGCTCAGGGGGGTCAGCCGGAGCCAGCCTGTTATGAAGCCTCGTCTGTATAGAATTTGTGCTTTCATAGTACCTTTACGCGGGAGAAGATAATCATGCGTCTGAGGTCCCGAAGAAGCGCTGGATCAGCGCCCCGGTCGGCAGCACAGGTCCCAAGAACGGAAAATGATTTAAGTGTTAGGGGTCAGCTAAAACCCGTTCGGGAGACGTAGATCCGTGTTTTTTCCTATACACCCCCGCTCGCGGTATCGCACCAAGGTCCAGCCCAGTAATCCCTTCTTTCCACGGCTGTGCGGCATATAGATAAGCTGGACAATTACGTGCGGAGGAATGCTGCGGAACTGCGATAAGCGTCAGGGGCAAAGCCCAGGCCCACCTGGCCTGTGCAGCTGTAAAGCTAGCGGGCTTCGCGACTGCACACCGAGCGCAGATGGCACCGGGACCGCTCAATAGGATCGGCCCACATATTGACGGCCGTCTACCCTGGCGGATGCCGTACGCGCGTACCACGCGGTGTGACATTAGGACCGGATGCTGGGTACAGGTGCACAGGAAAGCCTCAATGTAGCTCGCCAGTCAGTCCACTGCGAAAAGTACGAACACGGTACCACTTCGGGTGCAGCGCAGCAATCTATGGCGGAACAGCCACGCTGGCAGTCCGCGACGGTTACTGGCGTCTACTAAGCCCTCCGGCTTCTGCCTATGGGAAGTCACGCTTCATAGTCCTTTATGTCCCGTGGCTAAGTTCGCGGAGTACCAAGTGTGATTGGGGAGTGGAAAATCTTCGTCCGGGCCCCCGAAACCACAAGTTCGTCTATATTCTTAATAAGCCAACAGTGTAAAATGACAGTGAGAGCAGGACACTGTCATGTAGGTCAATTTCGGGTGGCGAAAAACAGTTTTGCGGCAATGCTTCAAAGGCCGTCAGTTGACACAGTATTGTATACAAACCGCCCCGTGAGACCCGCGACTAGTTCCCATTTG
TGTTGGCTGCTACTTTTTAGACGTTGTCACTCGAAGACTATGTAAGGACCGGTTCAAAAGGCTGGCCTGAACCCAATGCTGACTGAACTTGCGATGAAAAGTCTCGTAAGGGTTCTTCCCAAGGCTCCAGTCGGTCCCAACTATTTAGGGTCGGCTCTAGGGCAAGCGAGAAGTCGACAAAACTGAAAGATTTCTCGGACTTAACCAACGGCACACCGTTCATCTGAGCTTGTGGTCAAGGGTAACCTCCTTTTATGAAACGCTTTACCACCGGAGGTTCAGCTGCTTGAAGTGCCTGAAGAGACACAGTATATATTAATCGGCGGCAACGTTACGAGCCTGTACATTATGCAAGTACCTTGCACTTTCGACCCTGTCATACTAGCTCACCCCCATTCCGCAATCTTGCGTCCTGCGATCCACCTACAATGGTTAGAATTGTGCACCAATCGTTTCGTTTGCACACGGGACGTCCCGGACACAAACTTCCCGACTTCGCCGGACGTCTCGAGCGTGCCCGTCGGGAACTCGCCCGCACCCGCGCCATCCCCGTGATCTATGATAACTAGTCGCCAACGCTCAGGGGGGTCAGCCGGAGCCAGCCTGTTATGAAGCCTCGTCTGTATAGAATTTGTGCTTTCATAGTACCTTTACGCGGGAGAAGATAATCATGTGTCTAGGTTCACAACGAAGCACGGGATCAGCGCCTCGGTCGGCAGCAAGGGCCTCAAAAACGGAAAATGGCTAAAGTGTTAGGGGTCAGCTAGCACTCGTTCGGTTGATGAGGGGCCATGTTTTTTCCCATACGCCCCCGTTCGCAGTATCGCACCAAGGTCCAGCCCGGTAATCCCTTCTCTCCACAGCTGTGCGGCCTATAGATAAGCTGGACAATTACGTGCGGAGGAATGCTGCGGAACTGCGATAAGCGTCAGGGGCAAAGCCCAGGCCCACCTGGCCTGTGCAGCTGTAAAGCTAGCGGGCTTCGCGACTGCACACCGAGCGCAGATGGCACCGGGACCGCTCAATAGGATCGGCCCACATATTGACGGCCGTCTACCCTGGCGGATGCCGTACGCGCGTACCACGCGGTGTGACATTAGGACCGGATGCTGGGTACAGGTGCACAGGAAAGCCTCAATGTAGCTCGCCAGTCAGTCGACCGCGAAAAGTACGAACACGGTACCGCTTCGGGTGCAGCGCAGCAATCGATGGCGGGACAGCCACGCTGGCATTCCGCGACGGTTACTGGCGTCTACTTAGCCCTCCGGCTTCTGCCTATGGGAAGTTACGCTTCATAGTCCTTTTTGTCCCGTTGCTAAGTTCGTGGAGTACCAAGTGCGATTGGGGAGTGGAGAATTTTCGTCCGGGCCCCCAAAACCACAAGTTCGTCTATATTCTTAATAAGCCAACAGTGTAAAATGTCAGTGAGAGCAGGACACTGTCATGTAGGTCAATTTCTGGTGGCGAAAAACAGTTTTGCGGCAATGCTTCAAAAGCCGTCAGCTGACACAGTATTGTACACAAGCCATCGCATGGAGTTTGCAGTAGATTCCCATTCG
TGTTGGCTGCTTCTTTTTAGACGTTGTCACTCGAAGACTATGTAAGGACCGGTTCAAAAGGCTGGCCTGAACCCAATGCTGACTGAACTTGCGATGAAAAGTCTCGTAAGGGTTCTTCCCAAGGCTCCAGTCGGTCCCAAGTATTTAGGGTCGGCTCTAGGGCAAGCGAGAAGTCGACTAAACTGAAAGATTTCTCGGACTTAACCAACGGCACACCGTTCATCTGAGCTTGTGGTCAAGGACAACCTCCTTTTATGAAACGCTTTACCATCGGAGGTTCAGCTGCTTGAAGTGCCTGAAGAGACACAGTATATATTAATCGGCGGCAACGTTACGAGCCTGTACATTATGCAAGTACCTTGCACTTTCGATCCTGTCATAATAGCTCACCCTCATTCCGCAATCTTGCGTCCTGCGATCCACCTACAATGGTTAGAATTGTGCACCAATCGTTTCGTTTGCACACGGGACGTCCCGGACACAAACTTCCCGACTTCGCCGGACGTCTCGAGCGTGCCCGTCGGGAACTCGCCCGCACCCGCGCCATCCCCGTGATCTATGATAACTAGTCGCCAACGCTCAGGGGGGTCAGCCGGAGCCAGCCTGTTATGAAGCCTCGTCTGTATAGAATTTGTGCTTTCATAGTACCTTTACGCGGGAGAAGATAATCATGCGTCTAAGTTCACAACGAAACACGGGATCAGAGCCTCGGTCGGCAGCAAGGGTCCCAGAAACGGAAAATGGTTAAAGTGTTACGGGACAGCTAGCACTCGTTCAGTAGACGTGGGGCCGTGTTTTTTCCCATACGCCCCCGTTCGCAGTATCGCACCAAGGTCCAGCCCGGTAATCCCTTCTCTCCACAGCTGTGCGGCCTATAAGGGGGCTCGACAACCGCGTGTGGCAACGTGCCACGGGACCGCGACAGGCCTCAGCGGCAAGAGTCAGGCCCGCCTGTCCTGTATAGTCGTAGGATGAACCGATCTGATCGCTTAGCCCGGAGCACAGGCGACACCGGGATAACCCACTGGGATCGGTTTAAATACTAATGGATACCTGCCCAAGTCAGCGCCGTACGCGAGTATCACGAGATATGACATTAGGACCGGATGCTGGGTACAGGTGCACAGGAAAGCCTAAATGTAGCGCGCCAGTCGGTCCGCTGCGAGAAGCACAAACACGGCGTGACCTCGGGTATAGCGTCACAGTTGATGGCGGGATAGCCATACTGGCATTCCAGGACGGTTACTGGCGTCTCCTAAGTCCTCCGGCTTCTGCCTATGGGAGGCCACGTCTCATAGTCCTCCATGACAGGTTGCTAAGTTCATGTAATACCAAGTGTAACTGGAGAGTCGAGACCTTTCGTCCAGGCCCCCGACACCACAGATTCGGGTGTACACCCGATCAGTTAACAATGCACGATGATAGTGAGGTCAGGACCCTGACAAGTGGACCTATTTCGGGTGGCAGAGAACAGTTTTGCTGAAATGCTGTAAAAATCGTTAGTTGACTCGGTGCTGTATTCGAGCCATTGCATGAAGTTTGCAATTGGTTCCCATTTG
TTTCGGTTGCGAGCTTTTGGATGCGGGCACTCGGCAACTACGTAAAGGCCGGTTCAAGACCCAAAGATCAACCTAGTGCTACCTGGACTCGTAGCGAAGAGCCGCGTACAGCTTCGTCCCAGGACTCCAGTCGGTCCCAACTATTTAGGATCGGCTCTCTGTTAAACCAAAAACCCATAGACATAAAAGATTTCTCAGACTCAACCGATGGCAGACTGTATATCTAAGCGTGTAGTGAATGATGCCCCCCTCTTACGAAACGCTTTACGATCGGAGGTCCAGCTCCTTGATGGGCCGGAAGAGACACAGTATATAGTAATTGGCGGCAACGTTACGAGCCAGTACATTATGCAAGTACCTTGCACTTTCGATCCTGTTATAATAGCTCACCCTCATTCCGCAATCTTGTGCCCTGCGATCCACCTCCAGTAGTTAGGATTGTGCACCCCTCATTTCGTCCATATACGTTTCGCTCCGGGCCCAGGCTCTCCAACTTTGTCGGGCGTCTCGGGCGCGCCCGTCGGGAGTTTACTTGTATCCGCGCGATCCCCATGACTCATGATAACTAGTCGCAAACGCTCATGGGGGTCAGCCGCAGTTAGCCTGTTATCTAACCCCGTTTGTATAGGATTCGCGCTTTCATAGTACCTTTGCATGGGGGGGAATAAGGATGCGTCTGAGGTCCCGAAGAAGCGCTGGATCAGCGCCCCGGTCGGCAGCACGGGTCCCAAGAACGGAAAATGATTAAAGTGTTAGGGATCAGCTAGAACCCGTTCGGGAGACGTAGATCCGTGTTTTTTCCTATACACCCCCGCTCGCGGTATCGCACCAAGGTCCAGCCCAGTAATCCCTTCTTTCCACGGCTGTGCGGCATATAGATAAGCTGGACAATTACGTGCGGCAACGTGCCACGGGACCGCGACAGGCCTCAGCGGCAAGAGTCAGGCCCGCCTGTCCTGTATAGTCGTAGGATGAACCGATCTGATCGCTTAGCCCGGAGCACAGGCGACACCGGGATAACCCACTGGGATCGGCTTAAATGCTAATGGATACCTGCCCAAGTCAGCGCCGTACGCGAGTATCACGAGATATGACATTAGGACCGGAAGCTGGGTACAGGTGCACAGGAAAGCCTCAATGTAGCGCGCCAGTCGGTCCGCTGCGAAAAGTACGAACACGGTACCACTTCGGGTGCAGCGCAGCAATCGATGGCGGGACAGCCACGCTGGCAGTCCGCGACGGTTACTGGCGTCTACTAAGCCCTCCGGTTTCTGCCTAGGGGAAGTCATGCTTCATACTCCTTTATGTCCCGTTGCTAAGTTCGTGGAGTACCAAGTGTGATTGGGGAGAGGAGAATTTTCGTTCGGGCCCCCGAAACCAGAAGTTCGTCTATATTCTTAATAAGCCAACAGTGTAAAATGACAGTGAGAGCAGGACACTGTGATGTAGGTCAATTTCGGGTGGCGAAAAACAGTTTCGCGGCAATGCTTCAAAAGCCGTCAGTTGACACAGTATTGTATACAAGCCATCGCATGGAGTTTGCAGTAGATTCCCATACG
AGTTAGCCGCTACTCTTTAGACGTTAGCACTCGAAACCGATGTCAGGGCCGGTTCAAAGGGCAGGGATGAACCTAATGCTAACTAGACTCGTGATGAAAAACGGCCTACAAGTACTTCCCAAAACTCCAGTAGACCCCAACCTCTTAGCATCACTTCGCGTGCAAGAGAGAAGTCGACAAGAATGAAAAACTTCTCGGACTTAACCAACGGCACACCGTTCATCTGAGCTTGTGGTCAAGGATAACCTCCTTTTATGAAACGCTTTACCACCGGAGGTTCAGCTGCTTGAAGTGCCTGAAGAGACACAGTATATATTAATCGGCGGCAACGTTACGAGCCTGTACATTATGCAAGTACCTTGCACTTTCGACCCTGTCATACTAGCTCACCCCCATTCCGCAATCTTGCGTCCTGCGATCCACCTACAATGGTCAGAATCAAGTGCCACTCATCTCGTCCATGTACGTTTCGCTCCAGGCCCAGGCCCTCTAACTTCGTCGTGCGTCTCGGGTGCGCCCGCCGGGAGCTTGCTCGTACCCGCGCGGTCCCCATGATCCATGCTGACTAGTCGCAAACGCTCATGGGGGTCAGCTGGAGTCAGTCTGTCATCAAACCTCGTTTGTATAGAATTTGTGCTTTCATAGTACCTTTACATGGTAGAGGATAATGATGCGTCTAAGTTCACAACGAAGCACGGGATCAGCGCCTGGGTCGGCAGCAAGGGTCCCAAAAACGGAAAATGGTTAAAGTGTTAGGGGTCAGCTAGCACTCGTTCGGTAGACGTGGGGCCGTGTTTTTTCCCATACGCCCCCGTTCGCAGTATCGCGCCAAGGTCCAGTCCAGTAATCTCTTCTTTCCACGGCTGTGCGGCATATGAGGGAGCTCGACAACCACGCGCGGCAACGTGCCACGGGACCGCGACAGGCCTCAGCGGCAAGAGTCAGGCCCGCCTGTCCTGTATAGTCGTAGGATGAACCGATCTGATCGCTTAGCCCGGAGCACAGGCGACACCGGGATAACCCACTGGGATGGGCTCACATACTGACGACCGCGTGCCCTGGCCAACATCGGATTCGCGTATCGCGCGATATGACATTAGGACCGGAAGCTGGGTACAGGTGCACAGGAGAGCCTCAATGTAGCGCGCCAGTCGGTCCGCTGCGAGAAGCACAAACACGGCGTCACCTCGGGTATGGCGTCACAGTTGATGGCGGGATAGCCATACTGGCATTCCAGGACGATTACTGGCGTCTCCTAAGTCCTCCGGCTTCTGCCTATCGCCGGCCACGTCTCATAGTCCCCCATGACAGATTGCTAAGTTCATGTAATACCAAGTGTAACTGGAGAGTCGAGACCTTTCGTCCAGGCCCCCGACACCACAGACTCGGGTGTACACCCGATCAGTTAACAATGCACGACGATAGCGAGGTCAGGACCCTGACAAGTGGACCTATTTCGGGTGGCAGAGAACAGTTTTGCTGAAATGCTGTAAAAATCGTTAGTTGACTCGGTGCTGTATTCGAACTACCCCGTGAGGCCCGCGACTAGTTCCCAATTA
TGCTGGCTATTACTTTTTAGACGTTGTCACTCGAAGACTGTGTAAGGGTTAGTTTAAAAGGCTGGCCTGAACCCAATGCTGACTGAACTTGCGATGAAAAGTCTAGTACAGGTTCTCCCTAAGGCTCCAAACGGTCCCAGCTTTTTGAGATTGGCTCTAGGTTAAACCAAAAATCCATAGACATGTAAGACTTCTCGGACTCAACCGATGGTACACTGTTCATCTATGCTTGTAGTGAATGATGACCTGTTTTTGTGGAAGGCTTTACCCTCGGAGGTCGAGCTCCTTGATGGGCCTGAAGAGACACAGTATATATTAATCGGCAGCAACGTTACGAGCCTGTACATTATGCAAGTACCTTGCACTTTCGATCCTGTCATAATAGCTCACCCTCATTCCGCAATCTTGCGTCCCGCGATCCACCTACAATAGTTAGGATTGTGCACCACTTGTTTCGCCTGCACATAGGACGTCCCGGACCCAGGCTCTCCAACTTCGTCGTGCGTCTCGGGCGCGCCCGTTGGGAGCTTGCTCGTACCCGCGCGGTCCCCATGATCCATGATAGCTAGTCGTAAACGACCATGGGGGTCAGCCGGAGTCAGCCTGTTGTCAAACATAGTTTGTATAGAATTTGTGCTCACATAGTACTTTTACATGGGAGAGGATATTGACGCCTCTAAATTCCAATAAACGCGGTGGATCGGCGCCTCGGTCGGCAGCAAGGGTCCTGAAAACGGAAAATGGTAAAAGTGTTAGGGGTCAACTCGCACTCGTTCGATAGACGTAGGGATGCACTTTCGTATATACGCCCCCGTTCGCAGTATCGCGCCAAGGTCCAGTCCAGTAATCCCTTATTTCCACGGCTGTGCCGCATATAGATAAGCTGGACAATTGCGTGCGACAACGTGTCACGGGACCGCTACAGGGCTTAGCGGCAAAGGTTACACCCACCTGGTCTGTATAGTCATAGGACGGACCGATCTGATGATTGCACACGGAGCGCAGATGGCACCGGGACCGCTCAATAGGGTCGGCCCACATATTGACGGCCGTCTACCCTGGCGGATGCCGTACGCGCGTATCACGAAATGTGACATTTGGGGCGGATGTTGGGTACAAATGCACAAAAAAGCCTCAGTGAAATGCGCCAGTTGGCCCGCTGCGAGAAGTCCGAACGCAGCGTCAGCTCGGGCACAGTATCATAGTTGATAGCGGGATAGCCACACTAAGTTTCTGCGACAGTTGGGGGCGTCTCTTAAGCCCTCCGACTTCTGCTTATGCGAGGCCACATTTCATAGTTTTCCAAGACCCGTTGTTACGCGCGTGTGATCACAACTATGACTCGAGAATCGTGACCTTGCGTCCAGGCCCCCGACACCACGGATTCGGGTGTACATCCGATCAGTCAATAATGCGCGATGATAGCGAGGTCAGAACCCTGACAAATGGGCCAATTTCGGGTGGTAAAGAACAGTTTTGCTACAACGCTGTAAAAATCGCTAGTTGACTCGGCGCTGTGTTCGAGCCATCGCATGGAGTTTGCAGTAGATTCCCATTCG
TTTCGGTTGCGAGCTTTTGGATGCGGGCACTCGGCAACTACGTAAGGGCCGGTTCAAGACCCAAAGATCAACCTAGTGCTACCTGGACTCGTAGCGAAGAGCCGCGTACAGCTTCGTCCCAGGACTCCAGTCGGTCCCAACTATTTAGGATCGGCTCTCTGTTAAACCAAAAACCCATAGACATAAAAGACTTCTCGGACTTAACCAACGGCACACCGTTCATCTGAGCTTGTGGTCAAGGGTAACCTCCTTTTATGAAACGCTTTACCATCGGAGGTTCAGCTGCTTGAAGTGCCTGAAGAGACACAGTATATATTAATCGGCGGCAACGTTACGAGCCTGTACATTATGCAAGTACCTTGCACTTTCGATCCTGTCATACTAGCTCACCCTCATTCTGCAATCTTGCGTCCTGCGATCCACCTACAATGGTTAGGCTTGTGCACCCCTCATTTCGTCCATATACGTTTCACTCCGGGCCCAGGCTCTCCAACTTTGTCGGGCGTCTCGGGCGCGCCCGTCGGGAGCTTACTTGTACCCGCGCGATCCCCATGACTCATGACAACTAGTCGCAAAGGCTCATGGGGGTTGGCCGGAGTTAGCCTGTTATCAAACCCCCTTTGTATAGGATCCGCGCTTTCATAGTACCTTTACATTGGGGGGAATAATGACGCGTCTAAGTTTCCAAAGAAGCGCTGGGTCAACTCCCCGGCCGGTGGCACGGGTCCCAAAAACGGAAAACGGTTAAAGTGCTAGAGGTCAGCTAGCACTCATCTGGTAGACGTAGGGCCGTGCTCTTTCCCATACGCCCCCGTTCGCAGTATCGCGCCAAGGTCCAGTCCAGTAATCCCTTATTTCCACGGCTGTGCGGCATATAGATAAGCTGGACAATTACGTGCGGAGGAATGCTGCGAGACTGCGATAGGCGTCAGCGACAAAGGCCAGGCCCACCTGGCCTGTGCAGCTGTAAAGCTAACCGACCTCATGACTTCACCCGGGACACAGACAACACCTGAACCACCCGAAAGGATCGGCTCACATACTGACGACCGCGTGCCCTGGCCAACATCGGCTTCGCGTATCGTACGACGTGACATTTGGGGCGCATGTTGGGGACAAGGACACAGAAAAGCCTCAGTGAAACGCGCCAGTTGGTCCACCGCGAGAAGCACGAACACGGCACCACCTCGGGTACAGCGTAGCAACTGATGGCGGGATAGCCACACCGGCATCTCGCGATGGTTACTACAGGCTCCTAAGCCTTCCGGCTTTTGCCGATGGGAGGTCACGCTTCATAGTCCTTTATCAACCGTTGCTAAGTTCGTGGAGTACCAAGTGTGACTGAAGAGTCGAGACCTTTCGTCCACACCGCCGACACCACAGATTGGGGTGTGCACCCGATCGGTCAACAATGCACGATGATAGTGAGGGCAAGACCCTGACAAGAGGGTCAATTTCGGGTGGCAAAGAACAATTTTGCTGCAATGCGGTAAAAATCGTTAGTTGACTCGGTACTGTATTTGAGCCATCGCATGAAGTTTGCAATTGGTTCCCATTTG
AGTTAGCCGCTACTCTTTAGACGTTAGTACTCGAAACCGATGTCAGGGCCGGTTCAAAGGGCAGGGATGAACCTAATACTAACTGGACTCGTGATGAAAAACGGCCTACAAGTACTTCCCAAAATTTCAGTAGGCCCCAACCTCTTAGCATCACTTCGCGGTTGAACCAAAAATCCATAGACATGAAAGACTGCTTGGACTCGACCGGCGGCACACCGTTCTTCCGAACTTGTAGTCAAGGATAACCTCCTTTTACGAAACGCTTAACCATCGGAGGTTCAGCTCCTTGATGGGCCTGAAGAGTTACAGTATATGGTAATCGGCGGCAACGTTACGAGCCAGTACATTATGCAAGTACCTTGCACTTTCGATCCTGTTATACTAGCTCACCCTTACTCCACGATCTTACGTCATCCGTCTGATATCTAGTAGTCATAATCAAGTGCCACTCATCTCGTCCATGTACGTTTCGCTCCAGGCCCAGGCCCTCTAACTTCGTCGTGCGTCTCGGGTGCGCCCGCCGGGAGCTTGCTCGTACTCGCGCGGTCCCCATGATCCATGCTGACTAGTCGCAAACGCTCAGGGGGGTCAGCCGGAGCCAGCCTGTTATGAAGCCTCGTCTGTGTAAAATTTGTGCTCACATAGTACCTTTACGCGTGAGAGGATAATGATGCGTCTAAGTTTCCAAAGAAGCGCTGGATCAACTCCCCGGCCGGCGGCACGGGTCCCAAAAACGGAAGATGGTTAAAATGTTGGAGGTCAGTTAGCACTCGTTCGGTAGACGTGGGGCCGTGTTTTTTCCTATACGCCCCCGTTCGCAGTATCGCGCCAAGGTCCAGTCCAGTAATCCCTTCTTTCCACGGCTGTGCGGCATACAAGGGAGCTCGACAACCACGTGTAGAGGAATGCTGGGGAACTGGGATAAGCGTCAGGGGCAAAGCCCAGGCCCAGCTGGCCTGCGCAGCTGTAAAGCTAACGGGCCCCGCGACTTCACACGTAGTGCAGACGGCACTTGAACCACCCGATAGGATCGGCTCACATACTGACGACCGCGTGCCCTGGCCAACATCGGATTCGCGTATCGTAAGATATGACATCAGAACCGGAAGTTGGGTACAAGTGCACAGAAAAGCCTCGGTGAAACGCACCAGTTGGTCCACTGCGAAAAGTACGAACACGGTACCACTTCGGGTGCAGCGCAGCAATCGATGGCGAGACAGCCACGTTGGCATTCCGCGACGGTTACTGGCGTCTACTAAGCCCTCCGGCTTCTGCCTATGGGAAGTCACGCTTCATGGTCCTTTATGTCCCGTTGCTAAGTTCGTGGAGTACCAAGTGTGATTGGGGAGTGGAGAATTTTCGTCCGGGCTCCCGTAACCACAAGTTCGTCTATATTCTTAATAAGCCAACAGTGTAAAATGACAGCGAGAGCAGGACACTGTCATGTAGGTCAATTTCGGGTGGCGAAAAGCAGTTTTGCGGCAATGCTTCAAAAGCCGTCAGTTGACATAGTATTGTATACAAACCGCCCCGTAAGACCCGCGACTAGTTCCCAATTA
AGTTAGCCGCTACTCTTTAGACGTTAGCACTCGAAACCGATGTCAGGGCCGGTTCAAAGGGCAGGGATGAACCTAATGCTAACTAGACTCGTGATGAAAAACGGCCTACAAGTACTTCCCAAAACTCCAGTAGACCCCAACCTCTTAGCATCACTTCGCGTGCAAGAGAGAAGTCGACAAGAATGAAAAACTTCTCGGACTTAACCAACGGCACACCGTTCATCTGAGCTTGTGGTCAAGGATAACCTCCTTTTATGAAACGCTTTACCACCGGAGGTTCAGCTGCTTGAAGTGCCTGAAGAGACACAGTATATATTAATCGGCGGCAACGTTACGAGCCTGTACATTATGCAAGTACCTTGCACTTTCGACCCTGTCATAATAGCTCACCCCCATTCCGCAATCTTGCGTCCTGCGATCCACCTACAATGGTTAGAATTGTGCACCAATCGTTTCGTTTGCACACGGGACGTCCCGGACACAAACTTCCCGACTTCGCCGGACGTCTCGAGCGTGCCCGTCGGGAACTCGCCCGCACCCGCGCCATCCCTGTGATCTATGATAACTAGTCGCCAACGCTCAGGGGGGTCAGCCGGAGCCAGCCTGTTATGAAGCCTCGTCTGTATAGAATTTGTGCTTTCATAGTACCTTTACGCGGGAGAAGATAATCATGTGTCTAGGTTCACAACGAAGCACGGGATCAGCGCCTCGGTCGGCAGCAAGGGCCTCAAAAACGGAAAATGGTTAAAGTGTTAGGGGTCAGCTAGCACTCGTTCGGTTGATGAGGGGCCATGTTTTTTCCCATACGCCCCCGTTCGCAGTATCGCACCAAGGTCCAGCCCGGTAATCCCTTCTCTCCACAGCTGTGCGGCCTATAGATAAGCTGGACAATTACGTGTGGCAACGTGCCACGGGACCGCGACAGGCCTCAGCGGCAAGAGTCAGGCCCGCCTGTCCTGTATAGTCGTAGGATGAACCGATCTGATGACTTAGCCCGGAGCACAGGCGACACCGGGTTAACCCACTGGGATCGGCTTAAATACTAATGGATACCTGCCCAAGTCAGCGCCGTACGGGAATTTCACGAGATATGACATTAGGACCGGATGCTGGATACAGGTGTACAGGAAAGCTTCAATGTAGCGCGCCGGTCGGTCCGCTGCAAGAAGTACGGATGCGGCGTCACCTCGGATACAGCGTAGCAGTTGATGGCGGGACAGCTGTACTGGCATTCCAGGACGGTTACTGGCGTCGACTTAGCCCTCCGGCTACTGCCTATGGGAAGTCACGCTTCATAGTCCTTTATGTCCCGTTGCTAAGTTCGTGGAGTACCAAGTGCGATTGGGGAGTGGAGAATTTTCGTCCGGGCCCCCAAAACCACAAGTTCGTCTATATTCTTAATAAGCCAACAGTGTAAAATGACAGTGAGAGCAGGACACTGTCATGTAGGTCAATTTCTGGTGGCGAAAAACAGTTTTGCGGCAATGCTTCAAAAGCCGTCAGCTGACACAGTATTGTACACAAACCGCCCCGTGAGACCCGCGACTAGTTCCCAATTA
TTTTGGCTGCGAGCTCTTAGACCTTAGCATGCGAAGACTATGTAAGGGTTGGTTCAAAAGGTTGGCATGAACTCAATGCTGACCGGATTCGTGACGACGAGCCTCGTACAGGTTCTCCTCGGGGCTCTAAACGGTCACAACTTTTTGGGATCGGCTCTAGGTTGAACCAAAAATCCATAGACATGAAAGACTTCTTGGACTCAACCGACGGCACACCCTTCATCTGAGCTTGCAGTCAGGGATAATCTCCTTTTACGAAACGCTTTACCATCGGAGGTTCAGGTCCTTGATGGGCCTGGTGAGACACGGTATATATTAACCGGCGACAACATAGTAGCTGAACCCGCTGTGAGTATGTTTGGTCTTCCCCATAGCATTGTCCCGGCACACCCTTACTTCGCGATCTTACGTCATCCGTCTGATATCCAGTACTCAGAATCAAGTGCCACTCATTTCGTCCATGTACGTTTCGCTCCGAGCCAAGGTTCTCCAACTTCGTCGGGCGTATTGGGCGCACCCGTCCAGAGCTTGTTCGTACCTGTGCGATCCCCACGATCCGTGATAACTAGTCGCAAACGCTCAGGGGGGTCAGCCGGAGCCAGCCTGTTATGAAGCCTCGTCTGTATAGAATTTGTGCTTTCATACTACCATTACGCGGGAGAGGATAATCATGCGTCTGAGGTCCCGAAGAAGCGCTGGATCAGCGCCCCGGTCGGCAGCACAGGTCCCAAGAACGGAAAATGATTTAAGTGTTAGGGGTCAGCTAAAACCCGTTCGGGAGACGTAGATCCGTGTTTTTTCCTAGACACCCCCGCTCGCGGTATCGCACCAAGGTCCAGCCCAGTAATCCCTTCTTTCCACGGCTGTGCGGCATATGAGGGAGCTCGACAACCACGCGCGGCAACGTGCCACGGGACCGCGACAGGCCTCAGCGGCAAGAGTCAGGCCCGCCTGTCCTGTATAGTCGTAGGATGAACCGATCTGATCGCTTAGCCCGGAGCACAGGCGACACCGGGATAACCCACTGGGATGGGCTTAAATACTAATGGATACCTGCCCAAGTCAGCGCCGTACGCGAGTATCACGAGATATGACATTAGGACCGGAAGCTGGGTACAGGTGCACAGGAGAGCCTCAATGTAGCGCGCCAGTCGGTCCGCTGCGAGAAGCACAAACACGGCGTCACCTCGGGTATGGCGTCACAGTTGATGGCGGGATAGCCATACTGGCATTCCAGGACGATTACTGGCGTCTCCTAAGTCCTCCGGCTTCTGCCTATCGCCGGCCACGTCTCATAGTCCTCCATGACAGATTGCTAAGTTCATGTAATACCAAGTGTAACTGGAGAGTCGAGACCTTTCGTCCAGGCCCCCGACACCACAGACTCGGGTGTACACCCGATCAGTTAACAATGCACGACGATAGTGAGGTCAGGACCCTGACAAGTGGACCTATTTCGGGTGGCAGAGAACAGTTTTGCTGAAATGCTGTAAAAATCGTTAGTTGACTCGGTGCTGTATTCGAACTACCCTGTGAGGCCCGCGACTAGTTCCCAATTA
TGTTGGCTGCTACTTTTTAGACGTTGTCACTCGAAGACTATGTAAGGACCGTTTCAAAAGGCTGGCCTGAACCCAATGCTGACTGAACTTGCGATGAAAAGTCTCGTAAGGGTTCTTCCCAGGGCTCCAGTCGGTCCCAAGTATTTAGGGTCGGCTCTATGGCAAGCGAGAAGTCGACAAAACTGAAAGACTTCTCGGACTTAACCAACGGCACACCGTTCATCTGAGCTTGTGGTCAAGGATAACCTCCTTTTATGAAACGCTTTACCACCGGAGGTTCAGCTGCTTGAAGTGCCTGAAGAGACACAGTATATATTAATCGGCGGCTACGTTACGAGCCTGTACATTATGCAAGTACCTTGCACTTTCGATCCTGTCATAATAGCTCACCCTCATTCCGCAATCTTGCGTCCTGCGATCCACCTACAATGGTTAGGATTGTGCACTACCCGCTTCGTCTGCACATGGTACGCCTCGGGCCCAGGCTCCCCGATTTCGTCGGGCGTCTCGGGCGTGCCTGTCGGGAGCTTGTTCGTACCCGCGCCATCCTCATGTTCCATGATAACTGGTCACAGACCATCATGGGTGTCAGCCAGAGTCAGCCAGTTATCAAACCTCGTTTATATGGAGTTTGTGATTACAAAGTACCTCTACATGGGAAAGGATAATGATGCGTCTAAGTTCACAACGAAACACGGGATCAGAGCCTCGGTCGGCAGCAAGGGTCCCAAAAACGGAAAATGGTTAAAGTGTTACGGGACAGCTAGCACTCGTTCAGTAGACGTGGGGCCGTGTTTTTTCCCATACGCCCCCGCTCGCAGTCTCGCACCAAGGTCCAGCCCAGTAATCCCTTCTTTTCACGGCTGTGCGGCATGTAGAGGAGCTGAATAACCACGTACGACAACGTGCCACGGGACCGCGACAGGCCTCAGCGGTAAGAGTCAGGCCCGCCTGTCCTGTATAGTCGTAGGATGAACCGATCTGATCGCTTAGCCCGGAGCACAGGCGACACCGGGATAACCCACTGGGATCGGTTTAAACACTAATGGATACCTGCCCAAGTCAGCGCCGTACGCGAGTATCACGAGATATGACATTAGGACCGGAAGCTGGGTATAGGTGCACAGGAAAGCCTCAATGTAGCGCGCCAGTCGGTCCGCTGCGAGAAGTACGAACGCAGCGTCAGCTCGGGCACAGTATCATAGTTGATAGCGGGATAGCCACACTAAGTTTCTGCGACGGTTGGGGGCGTCTCTTAAGCCCTCCGGCTTCTGCTTATGCGAGGCCACATTTCATAGTTTTCCAAGACCCGTTGTTACGCGCGTGTGATCACAACTATGACTGGAGAATCGTGACCTTGCGTCCGGGCCCCCGAAACCACAAGTTCGTCTATATTCTTAATAAGCCAACAGTGTAAAATGACAGCGAGAGCAGGACACTGTCATGTAGGTCAATTTCGGGTGGCGAAAAACAGTTTTGCGGCAATGCTTCAAAAGCCGTCAGTTGACACAGTATTGTATACAAACCGCCCCGTGAGACCCGCGACTAGTTCCCAATTG
AGTTAGCCGCTACTCTTTAGACGTTAGCACTCGAAACCGATGTCAGGGCCGGTTCAAAGGGCAGGGATGAACCTAATGCTAACTAGACTCGTGATGAAAAACGGCCTACAAGTACTTCCCAAAACTCCAGTAGACCCCAACCTCTTAGCATCACTTCGCGTGCAAGAGAGAAGTCGACAAGAATGAAAAACTTCTCGGACTTAACCAACGGCACACCGTTCATCTGAGCTTGTGGTCAAGGATAACCTCCTTTTATGAAACGCTTTACCACCGGAGGTTCAGCTGCTTGAAGTGCCTGAAGAGACACAGTATATATTAATCGGCGGCAACGTTACGAGCCTGTACATTATGCAAGTACCTTGCACTTTCGACCCTGTCATAATAGCTCACCCCCATTCCGCAATCTTGCGTCCTGCGATCCACCTACAATGGTTAGAATTGTGCACCAATCGTTTCGTTTGCACACGGGACGTCCCGGACACAAACTTCCCGACTTCGCCGGACGTCTCGAGCGTGCCCGTCGGGAACTCGCCCGCACCCGCGCCATCCCTGTGATCTATGATAACTAGTCGCCAACGCTCAGGGGGGTCAGCCGGAGCCAGCCTGTTATGAAGCCTCGTCTGTATAGAATTTGTGCTTTCATAGTACCTTTACGCGGGAGAAGATAATCATGTGTCTAGGTTCACAACGAAGCACGGGATCAGCGCCTCGGTCGGCAGCAAGGGCCTCAAAAACGGAAAATGGTTAAAGTGTTAGGGGTCAGCTAGCACTCGTTCGGTTGATGAGGGGCCATGTTTTTTCCCATACGCCCCCGTTCGCAGTATCGCACCAAGGTCCAGCCCGGTAATCCCTTCTCTCCACAGCTGTGCGGCCTATAGATAAGCTGGACAATTACGTGTGGCAACGTGCCACGGGACCGCGACAGGCCTCAGCGGCAAGAGTCAGGCCCGCCTGTCCTGTATAGTCGTAGGATGAACCGATCTGATGACTTAGCCCGGAGCACAGGCGACACCGGGTTAACCCACTGGGATCGGCTTAAATACTAATGGATACCTGCCCAAGTCAGCGCCGTACGGGAATTTCACGAGATATGACATTAGGACCGGATGCTGGATACAGGTGTACAGGAAAGCTTCAATGTAGCGCGCCGGTCGGCCCGCTGCAAGAAGTACGGATGCGGCGTCACCTCGGATACAGCGTAGCAGTTGATGGCGGGACAGCTGTACTGGCATTCCAGGACGGTTACTGGCGTCGACTTAGCCCTCCGGCTACTGCCTATGGGAAGTCACGCTTCATAGTCCTTTATGTCCCGTTGCTAAGTTCGTGGAGTACCAAGTGCGATTGGGGAGTGGAGAATTTTCGTCCGGGCCCCCAAAACCACAAGTTCGTCTATATTCTTAATAAGCCAACAGTGTAAAATGACAGCGAGAGCAGGACACTGTCATGTAGGTCAATTTCTGGTGGCGAAAAACAGTTTTGCGGCAATGCTTCAAAAGCCGTCAGCTGACACAGTATTGTACACAAACCGCCCCGTGAGACCCGCGACTAGTTCCCAATTA
TGTTGGCCGCTACTCTTTAGACGTTGGCACTCGAAGCCGATGTCAGGGCCGGTTCAAAGGGCAGGCCTGAACCCAATGCTGACTGGACTCGCGATGAAAAGCGGCCTACAAGTTCTTCCCAAGGCCCCAGTCGGCCCCAAGTACTTAGGATCGGCTCTAGGGCAAGCGGGAAGTCGGCAAAACTGAAAGATTTCTTGGACTCAACCGACGGCACACCCTTCATCTGAGCTTGCAGTCAGGGATAATCTCCTTTTACGAAACGCTTTACCATCGGAGGTTCAGGTCCTTGATGGGCCTGGTGAGACACGGTATATATTAACCGGCGACAACATAGTAGCTGAACCCGCTGTGAGTATGTTTGGTCTTCCCCATAGCATTGTCCCGGCACACCCTTACTTCGCGATCTTACGTCATCCGTCTGATATCCAGTACTCAGAATCAAGTGCCACTCATTTCGTCCATGTACGTTTCGCTCCGAGCCAAGGTTCTCCAACTTCGTCGGGCGTATTGGGCGCACCCGTCCAGAGCTTGTTCGTACCTGTGCGATCCCCACGATCCGTGATAACTAGTCGCAAACGCTCAGGGGGGTCAGCCGGAGCCAGCCTGTTATGAAGCCTCGTCTGTATAGAATTTGTGCTTTCATACTACCATTACGCGGGAGAGGATAATCATGCGTCTGAGGTCCCGAAGAAGCGCTGGATCAGCGCCCCGGTCGGCAGCACAGGTCCCAAGAACGGAAAATGATTTAAGTGTTAGGGGTCAGCTAAAACCCGTTCGGGAGACGTAGATCCGTGTTTTTTCCTAGACACCCCCGCTCGCGGTATCGCACCAAGGTCCAGCCCAGTAATCCCTTCTTTCCACGGCTGTGCGGCATATAGATAAGCTGGACAATTACGTGCGGAAACGTGCCACGGGACCGCGACAGGCCTCAGCGGCAAGAGTCAGGCCCGCCTGTCCTGTATAGTCGTAGGATGAACCGATCTGATCGCTTAGCCCGGAGCACAGGCGACACCGGGATAACCCACTGGGATCGGCTTAAATACTAATGGATACCTGCCCAAGTCAGCGCCGTACGCGAGTATCACGAAATATGACATTAGGACCGGATGCTGGGTACAGGTGCACAGGAAAGCCTCAATGTAGCGCGCCAGTCGGTCCGCTGCGAAAAGTACGAACACGGTACCACTTCGGGTGCAGCGCAGCAATCGATGGCGGGACAGCCACGCTGGCAGTCCGCGACGGTTACTGGCGTCTACTAAGCCCTCCGGTTTCTGCCTAGGGGAAGTCATGCTTCATACTCCTTTATGTCCCGTTGCTAAGTTCGTGGAGTACCAAGTGTGATTGGGGAGAGGAGAATTTTCGTTCGGGCCCCCGAAACCAGAAGTTCGTCTATATTCTTAATAAGCCAACAGTGTAAAATGACAGCGAGAGCAGGACACTGTGATGTAGGTCAATTTCGGGTGGCGAAAAACAGTTTCGCGGCAATGCTTCAAAAGCCGTCAGTTGACACAGTATTGTATACAAGCCATCGCATGGAGTTTGCAGTAGATTCCCATACG
AGTTACCCGCTACTCTTTAGACGTTAGCGCTCGAAACCGATGTCAGGGCCGGTGCAAAGGGCAGGGATGAACCTAATGCTAACTGGACCCGTGATAAAAAACCGCGTACAAGTACTTCCCAAAACTCCAGTAGGCCCCAACCTCTTAGCATCACTTCGCGGTTAAACCAAAAATCCATAGACATGAAAGGCTTCTCGGACTCAATCGATGGCACTATGCTCACCTAAGCTTGTAGTGAATGATGACGTCCTTTTACAAAACTCTTTACCATCGGAGGTCCAGCTCCTTGGTGGACCTGATGAGACACGTCATATATTTATCGGCGGCAACGCTACGAGCCAGTACATTATGCAAGTACCTTCCACTTTCGATCCTGTTATAATAGCTCAGTCTTATTCCGCGTTTCTACGTTATCCGTCTGATAACCGGTACTCCGAATCAAGTGCCACTCATTTTGTCCATATACGTTTCGCCCCGGGCCCAGGCTCTTCAACCTCGTCGGGCGTCTCGGGCACGCTCGTCGGGAGCTTACTTGTACCCGCGGGATCCCCATGACTCACAATAACTAGTCGCAAACGCTCATGAGGTTCAACCGGAGTTAGCCTGTTATCAAACCCCGTTTGTATAGAAATTGCGCTTTCATAGTATCTTTACATGGGGGAGGGTAATGGTGCGTCAAAGTTTCCAAAGAAGCGCTGGATCAACTCCCCGGCCAGCGTCACGGGTTCCAAACACGGAAAATGGTTAAAATGTTGGAGGTCAGTTAGCACTCGTTCGGTAGACGTAAGGCCGTGCTCTTTCCTATACGCCCCCGCTCGCAGTCTCACACCAAGGTCCAGCCCAGTAATCCCTTCTTTCCACGGCTGTGCGGCATATAGATAAGCTGAACAATTACGTGCGGAAACGTGCCACGGGACCGCGACAGGCCTCAGCGGCAAGAGTCAGGCCCGCCTGTCCTGTATAGTCGTAGGATGAACCGATCTGATCGCTTAGCCCGGAGCACAGGCGACACCGGGATAACCCACTGGGATCGGCTTAAATACTAATGGATACCTGCCCAAGTCAGCGCCGTACGCGAGTATCACGAGATGTGACATTTGGGGCGGATGTTGGGTACAAATGCACAAAAAAGCCTCAGTGAAATGCGCCAGTTGGTCCACTGCGAAAAGTACGAACACGGTACCACTTCGGGTGCAGCGCAGCAATCTATGGCGGAACAGCCACGCTGGCAGTCCGCGACGGTTACTGGCTTCTACTAAGCCCTCCGGCTTCTGCCTATGGGAAGTCACGCTTCATAGTCCTTTATGTCCCGTGGCTAAGTTCGCGGAGTACCAAGTGTGATTGGGGAGTGGAAAATCTTCGTCCGGGCCCCCGAAACCACAAGTTCGTCTATATTCTTAATAAGCCAACAGTGTAAAATGACAGTGAGAGCAGGACACTGTCATGTAGGTCAATTTCGGGTGGCGAAAAACAGTTTTGCGGCAATGCTTCAAAGGCCGTCAGTTGACACAGTATTGTATACAAACCGCCCCGTGAGACCCGCGACTAGTTCCCATTTG
TGTTGGCCGCTACTCTTTAGACGTTGGCACTCGAAGCCGATGTCAGGGCCGGTTCAAAGGGCAGGCCTGAACCCAATGCTGACTGGACTCGCGATGAAAAGCGGCCTACAAGTTCTTCCCAAGGCTCCAAACGGTTCCAACTTTTTGAGATCGGCCTTCGGTTAAACCAAAAATCCATAGACATGAAAGGCTTCTCGGACTTAACCAACGGCACACCGTTCATCTGAGCTTGTGGTCAAGGATAACCTCCTTTTATGAAACGCTTTACCACCGGAGGTTCAGCTGCTTGAAGTGCCTGAAGAGACACAGTATATATTAATCGGCGGCAACGTTACGAGCCTGTACATTATGCAAGTACCTTGCACTTTCGACCCTGTCATACTAGCTCACCCCCATTCCGCAATCTTGCGTCCTGCGATCCACCTACAATGGTTAGAATTGTGCACCAATCGTTTCGTTTGCACACGGGACGTCCCGGACACAAACTTCCCGACTTCGCCGGACGTCTCGAGCGTGCCCGTCGGGAACTCGCCCGCACCCGCGCCACCCCCGTGATCTATGATAACTAGTCGCCAACGCTCAGGGGGGTCAGCCGGAGCCAGCCTGTTATGAAGCCTCGTCTGTATAGAATTTGTGCTTTCATAGTACCTTTACGCGGGAGAAGATAATCATGTGTCTAGGTTCACAACGAAGAACGGGATCAGCGCCTCGGTCGGCAGCAAGGGCCTCAAAAACGGAAAATGGTTAAAGTGTTAGGGGTCAGCTAGCACTCGTTCGGTTGATGAGGGGCCATGTTTTTTCCCGTACGCCCCCGTTCGCAGTATCGCGCCAAGGTCCAGTCCAGTAATCCCTTCTTCCCACGGCTGTGCGGCATATAGAGGAGCTGAATAACCACGTACGACAACGTGCCACGGGACCGCGACAGGCCTCAGCGGCAAGAGTCAGGCCCGCCTGTCCTGTATAGTCGTAGGATGAACCGATCTGATCGCTTAGCCCGGAGCACAGGCGACACCGGGATAACCCACTGGGATCGGTTTAAACACTAATGGATACCTGCCCAAGTCAGCGCCGTACGCGAGTATCACGAGATATGACATTAGGACCGGAAGCTGGGTACAGGTGCACAGGAAAGCCTCAATGTAGCGCGCCAGTCGGTCCGCTGCGAGAAGTCCGAACGCAGCGTCAGCTCGGGCACAGTATCATAGTTGATAGCGGGATAGCCACACTAAGTTTCTGCGACAGTTGGGGGCGTCTCTTAAGCCCTCCGACTTCTGCTTATGCGAGGCCACATTTCATAGTTTTCCAAGACCCGTTGTTACGCGCGTGTGATCACAACTATGACTCGAGAATCGTGACCTTGCGTCCAGGCCCCCGACACCACGGATTCGGGTGTACATCCGATCAGTCAATAATGCGCGATGATAGTGAGGTCAGAACCCTGACAAATGGGCCAATTTCGGGTGGTAAAGAACAGTTTTGCTACAACGCTGTAAAAATCGCTAGTTGACTCGGCGCTGTGTTCGAGCCATCGCATGGAGTTTGCAGTAGATTCCCATTCG
TTTCGGTTGCGAGCTTTTGGATGCGGGCACTCGGCAACTACGTATAGGCCGGTTCAAGACCCAGGCCTGAACCCAATGCTGACTGAACTTGCGATGAAAAGTCTCGTAAGGGTTCTTCCCAAGGCTCCAGTCGGTCCCAAGTATTTAGGGTCGGCTCTCGTGCAAGAGAGAAGTCGACAAAACTGAAAGACTTCTCAGACTCAACCGATGGCAGACTGTATATCTAAGCGTGTAGTGAATGATGCCCCCCTCTTACGAAACGCTTTACGATCGGAGGTCCAGCTCCTTGATGGGCCGGAAGAGACACAGTATATAGTAATTGGCGGCAACGTTACGAGCCAGTACATTATGCAAGTACCTTGCACTTTCGATCCTGTTATACTAGCTCACCCTCGTTCCGCAATCTTGTGCCCTGCGATCCACCTCCAGTACTCCGAATCAAGTGCCACTCATTTTGTCCATATACGTTTCGCCCCGGGCCCAGGCTCTTCAACCTCGTCGGGCGTCTCGGGCACGCTCGTCGGGAGCCTACTTGTACCCGCGGGACCCCCATGACTCACAATAACTAGTCGCAAACGCTCATTAGGTTCAACCGGAGTTAGCCTGTTATCAAACCCCGTTTGTATAGAAATTGCGCTTTCATAGTATCTTTACATGGGGGAGGGTAATGGTGCGTCAAAGTTTCCAAAGAAGCGCTGGACTAACGCCCCGGCTAGCGGCACGGGTTCCAAACACGGAAAATCGTTAAAATGTTGGAGGTCAGTTAGCACTCGTTCGGTAGACGTAAGGCCGTGCTCTTTCCCATACGCCCCCGTTCGCAGTATCGCGCCAAGGTCCAGTCCAGTAATCCCTTCTTTCCACGGCTGTGCGGCATATAAGGGGGCTCGACAACCACGTGTGGCAACGTGCCACGGGACCGCGACAGGCCTCAGCGGCAAGAGTCAGGCCCGCCTGTCCTGTATAGTCGTAGGATGAACCGATCTGATCGCTTAGCCCGGAGCACAGGCGACACCGGGATAACCCACTGGGATCGGTTTAAATACTAATGGATACCTGCCCAAGTCAGCGCCGTACGCGAGTATCACGAGATATGACATTACGACCGGATGCTGGGTACAGGTGCACGGGAAAGCCTCAATGTAGCGCGCCAGTTGGCCCACTGTGAAAAGTACGAACACGGTACCACTTCGGGTGCAGCGCAGCAATCTATGGCGGAACAGCCACGCTGGCAGTCCGCGACGGTTACTGGCTTCTACTAAGCCCTCCGGCTTCTGCCTATGGGAAGTCACGCTTCATAGTCCTTTATGTCCCGTGGCTAAGTTCGCGGAGTACCAAGTGTGATTGGGGAGTGGAAAATCTTCGTCCGGGCCCCCGAAACCACAAGTTCGTCTATATTCTTAATAAGCCATCAGTGTAAAATGACAGTGAGAGCAGGACACTGTCATGTAGGTCAATTTCGGGTGGCGAAAAACAGTTTTGTGGCAATGCTTCAAAGGCCGTCAGTTGACACAGTATTGTATACAAGCCATCGCATGAAGTTTGCAGTTGGTTCCCATTTG
TTTCGGTTGCGAGCTTATGGATGCGGGCACTCGGCAACTACGTAAGGGCCGGTTCAAGACCCAAAGATCAACCTAGTGCTACCTGGACTCGTAGCGAAGAGCCGCGTACAGCTTCGTCCCAGGACTCCAGTCGGTCCCAACTATTTAGGATCGGCTCTCTGTTAAACCAAAAACCCATAGACATAAAAGATTTCTTGGACTTAACCAACAGCACACCGTTCATCTGAGCTTGTAGTCAAGGATAACCTCCTTTTACGAAGCGCTTTACCATCGGAGATTCAGCTCTTTGATGGGCCTGAAGAGACACAGTATATATTAATCGGCGGCAGCGTTACGAGCCAGTATATTAAGCAAGTACCTTGCACTTTCGATCCTGTTATAATAGCTCACCCTCATTCCGCAATCTTGTGTCCTGCGATCCACCTCCAGTAGTTAGGATTGTGCACCCCTCATTTCGTCCATATACGTTTCGCTCTGGGCCCAGGCTCTCCAACTTCGTCGGGCGTCTCGGGCGCGCCCATCGGGAGCTTACTTATACCCACGCGATCCCCATGACTCATGATAACTAGTCGCAAACGCTCATGGGGGCCAGCCGGAGTTAGCCTGTTATCAAACCCCGTTTGTATAGGATTTACCCTTTCATAGTACCTTTACATGGGGGAGGATAATGACGCGTTTAAGTTCACAACGAAGCACGGGATCAGCTCCTCGGTCGGCATCAAGGGTCCCAAAAACGGAAAATGGTTAAAGTGTTAGGGGTCAGCTAGCACTCGTTCGGTAGACGTGGGGCCGTGTTTTTTCCCATACGCCCCCGTTCGCAGTATCGCGCCAAGGTCCAGTCCAGTAATCCCTTCTTCCCACGGCTGTGCGGCATATAGAGGAGCTGGATAACCACGTGCGGCGACGTACCACGGGACCGCGACAGGCGTCCACGGCAAAGGCCAGGCCCACCTGGCCTATGCGACTGTGAAGCTAAACGACCTGATGATTGCACACGGAGCGCAGACAGCATCGGGACCGCCCAATACGATCGGCCCACATATTGACGGCCGCCTATCCTGACCAATGCCGTACGCGCGTATCACGAGATATGACATTAGGACCGGATGCTGGGTACAGGTGCACAGGAAAGCCTCAATGTAGCGCGCCAGTCGGTCCGCTGCGAGAAGTACGAACGCAGCGTCAGCTCGGGCACAGTATCATAGTTGATAGCGGGATAGCCACACTAAGTTTCTGCGACAGTTGGGGGCGTCTCTTAAGCCCTCCGGCTTCTGCTTATGCGAGGCCACATTTCATAGTTTTCCAAGACCCGTTGTTACGCGCGTGTGATCACAACTATGACTCGAGAATCGTGACCTTGCGTCCAGGCCCCCGACACCACGGATTCGGGTGTACATCCGATCAGTCAATAATGCGCGATGATAGCGAGGTCAGAACCCTGACAAATGGGCCAATTTCGGGTGGTAAAGAACAGTTTTGCTACAACGCTGTAAAAATCGCTAGTTGACTCGGCGCTGTGTTCGAGCCATCGCATGGAGTTTGCAGTAGATTCCCATTCG
TGTTGGCTGCTACTTTTTAGACGTTGTCACTCGAAGACTATGTAAGGACCGGTTCAAAAGGCTGGCCTGAACCCAATGCTGACTGAACTTGCGATGAAAAGTCTCGTAAGGGTTCTTCCCAAGGCCCCAGTCGGTCCCAAGTATTTAGGGTCGGCTCTATGGCAAGCGAGAAGTCGGCAGACCTGAAAGACTTCTCGGACTTAGCCAACGGCACACCGTTCATCTGAGCTTGTGGTCAAGGATAACCTCCTTTTATGAAACGCCTTACCACGGGAGGTTCAGCTGCTTGAAGTGCCTGAAGAGACACAGTATATATTAATCGGCGGCAACGTTACGAGCCTGTACATTATGCAAGTACCTTGCACTTTCGATCCTGTCATAATAGCTCACCCTCATTCCGCAATCTTACGTCCTGCGATCCACCTACAATGGTTAGGATTGTGCACTACCCGCTTCGTCTGCACATGGGACGCCTCGGGCCCAGGCTCCCCGATTTCGTCGGGCGTCTCGGGCGTGCCTGTCGGGAGCTTGCTCGTACCCGCGCCATCCTCATGTTCCATGATAACTGGTCACAGACCATCATGGGGGTCAGCCAGAGTCAGCCAGTTATCAAACCTCGTTTATATGGAGTTTGTGATTACAAAGTACCTCTACATGGGAAAGGATAATGATGCGTCTGAGGTCCCGAAGAAGCGCTGGATCAGCGCCCCGGTCGGCAGCACGGGTCCCAAGAACGGAAAATGATTAAAGTGTTAGGGATCAGCTAGAACCCGTTCGGGAGACATAGATCCGTGTTTTTTCCTATACACCCCCGCTCGCGGTATCGCACCAAGATCCATCCCAGTAATCCCTTCTTTCCACGGCTGTGCGGCATATAGATAAGCTGGACAATTACGTGCGACAACGTGTCACGGGATCGCTACAGGGCTTAGCGGCAAAGGTTACACCCACCTGGCCTGTGCAGCTGGAAAGCTAGCGAGCTTCGCGACTGCACACCGAGCGCAGATGGCACCGGGACCGCTCAATAGGATCGGCCCCCATATTGCCGGCCGTCTACCCTGGCGGATGCCGTACGCACGTACCACGCGATGTGACATTTGGGGCGGATGTTGGGTACAAATGCACAAAAAAGCCTCAGTGAAATGCGCCAGTTGGCCCGCTGCGAGGGGTACGAACGCGACGTCACCTCGGGTACAGTGTCACGGTTGATGACGGGATAGCCACACTAAGTTTCTGCGACGGTTGGGGGCGTCTCTTAAGCCCTCCGGCTTCTGCTTATGCGAGGCCACATTTCATAGTTTTCCAAGACCCGCTGTTACGCGCGTGTGATCACAACTATGACTGGAGAATCGTGACCTCGCGTCCAGGCCCCCGACACCACGGATTCGGGTGTACATCCGATCAATCAACAATGCACGATAATCTTAGGGGCGGGACCCTGACAAGTGGGTCAATTTCGGGTGACAAAGAACAGCGTTGCTGCGATCCTGTGGAAATCGTTAGTTGACTCGGTACTATATTCGAACCGCCCCGTGAGACCCGCGGCTAGTTCCCATTTG
TGTTGGCCGCTAGTCTTTAGACGTTGGCACTCGAAGCCGATGTCAGGGCCGGTTCAAAGGGCAGGCCTGAACCCAATGCTGACTGGACTCGCGATGAAAAGCGGCCTACAAGTTCTTCCCAAGGCTCCAAACGGTTCCAACTTTTTGAGATCGGCCTTCGGTTAAACCAAAAATCCATAGACATGAAAGGCTTCTCGGACTTAACCAACGGCACACCGTTCATCTGAGCTTGTGGTCAAGGATAACCTCCTTTTATGAAACGCTTTACCACCGGAGGTTCAGCTGCTTGAAGTGCCTGAAGAGACACAGTATATATTAATCGGCGGCAACGTTACGAGCCTGTACATTATGCAAGTACCTTGCACTTTCGACCCTGTCATAATAGCTCACCCCCATTCCGCAATCTTGCGTCCTGCGATCCACCTACAATGGTTAGAATTGTGCACCAATCGTTTCGTTTGCACACGGGACGTCCCGGACACAAACTTCCCGACTTCGCCGGACGTCTCGAGCGTGCCCGTCGGGAACTCGCCCGCACCCGCGCCATCCCCGTGATCTATGATAACTAGTCGCCAACGCTCAGGGGGGTCAGCCGGAGCCAGCCTGTTATGAAGCCTCGTCTGTATAGAATTTGTGCTTTCATAGTACCTTTACGCGGGAGAAGATAATCATGTGTCTAGGTTCACAACGAAGAACGGGATCAGCGCCTCGGTCGGCAGCAAGGGCCTCAAAAACGGAAAATGGTTAAAGTGTTAGGGGTCAGCTAGCACTCGTTCGGTTGATGAGGGGCCATGTTTTTTCCCGTACGCCCCCGTTCGCAGTATCGCGCCAAGGTCCAGTCCAGTAATCCCTTCTTCCCACGGCTGTGCGGCATATAGAGGAGCTGAATAACCACGTACGACAACGTGCCACGGGACCGCGACAGGCCTCAGCGGCAAGAGTCAGGCCCGCCTGTCCTGTATAGTCGTAGGATGAACCGATCTGATCGCTTAGCCCGGAGCACAGGCGACACCGGGATAACCCACTGGGATCGGTTTAAACACTAATGGATACCTGCCCAAGTCAGCGCCGTACGCGAGTATCACGAGATATGACATTAGGACCGGAAGCTGGGTACAGGTGCACAGGAAAGCCTCAATGTAGCGCGCCAGTCGGTCCGCTGCGAAAAGTACGAACACGGTACCACTTCGGGTGCAGCGCAGCAATCGATGGCGGGACAGCCACGCTGGCAGTCCGCGACGGTTACTGGCGTCTACTAAGCCCTCCGGTTTCTGCCTAGGGGAAGTCATGCTTCATACTCCTTTATGTCCCGTTGCTAAGTTCGTGGAGTACCAAGTGTGATTGGGGAGAGGAGAATTTTCGTTCGGGCCCCCGAAACCAGAAGTTCGTCTATATTCTTAATAAGCCAACAGTGTAAAATGACAGTGAGAGCAGGACACTGTGATGTAGGTCAATTTCGGGTGGCGAAAAACAGTTTCGCGGCAATGCTTCAAAAGCCGTCAGTTGACACAGTATTGTATACAAGCCATCGCATGGAGTTTGCAGTAGATTCCCATACG
TGTTGGCTGCTACTTTTTAGACGTTGTCACTCGAAGACTATGTAAGGACCGGTTCAAAAGGCTGGCCTGAACCCAATGCTGACTGAACTTGCGATGAAAAGTCTCGTAAGGGTTCTTCCCAAGGCTCCAGTCGGTCCCAACTATTTAGGGTCGGCTCTAGGGCAAGCGAGAAGTCGACAAAACTGAAAGACTTCTCGGACTTAACCAACGGCACACCGTTCATCTGAGCTTGTGGTCAAGGGTAACCTCCTTTTATGAAACGCTTTACCATCGGAGGTTCAGCTGCTTGAAGTGCCTGAAGAGACACAGTATATATTAATCGGCGGCAACGTTACGAGCCTGTACATTATGCAAGTACCTTGCACTTTCGATCCTGTCATAATAGCTCACCCTCATTCTGCAATCTTGCGTCCTGCGATCCACCTACAATGGTTAGGATTGTGCACCCCTCATTTCGTCCATATACGTTTCACTCCGGGCCCAGGCTCTCCAACTTTGTCGGGCGTCTCGGGCGCGCCCGTCGGGAGCTTACTTGTACCCGCGCGATCCCCATGACTCATGACAACTAGTCGCAAAGGCTCATGGGGGTTGGCCGGAGTTAGCCTGTTATCAAACCCCCTTTGTATAGGATCCGCGCTTTCATAGTACCTTTACATTGGGGGGAATAATGACGCGTCTAAGTTTCCAAAGAAGCGCTGGGTCAACTCCCCGGCCGGTGGCACGGGTCCCAAAAACGGAAAACGGTTAAAGTGCTAGAGGTCAGCTAGCACTCATCTGGTAGACGTAGGGCCGTGCTCTTTCCCATACGCCCCCGTTCGCAGTATCGCGCCAAGGTCCAGTCCAGTAATCCCTTATTTCCACGGCTGTGCCGCATATAGATAAGCTGGACAATTACGTGCGACAACGTGCCACGGGACCGCGACAGGCCTCAGCGGCAAGAGTCAGGCCCGCCTGTCCTGTATAGTCGTAGGATGAACCGATCTGATCGCTTAGCCCGGAGCACAGGCGACACCGGGATAACCCACTGGGATCGGTTTAAACACTAATGGATACCTGCCCAAGTCAGCGCCGTACGCGAGTATCACGAGATATGACATTAGGACCGGAAGCTGGGTACAGGTGCACAGGAAAGCCTCAATGTAGCGCGCCAGTCGGTCCGCTGCGAAAAGTACGAACACGGTACCACTTCGGGTGCAGCGCAGCAATCGATGGCGGGACAGCCACGCTGGCAGTCCGCGACGGTTACTGGCGTCTACTAAGCCCTCCGGTTTCTGCCTAGGGGAAGTCATGCTTCATACTCCTTTATGTCCCGTTGCTAAGTTCGTGGAGTACCAAGTGTGATTGGGGAGAGGAGAATTTTCGTTCGGGCCCCCGAAACCAGAAGTTCGTCTATATTCTTAATAAGCCAACAGTGTAAAATGACAGTGAGAGCAGGACACTGTGATGTAGGTCAATTTCGGGTGGCGAAAAACAGTTTCGCGGCAATGCTTCAAAAGCCGTCAGTTGACACAGTATTGTATACAAGCCATCGCATGGAGTTTGCAGTAGATTCCCATACG
TGCTGGCTGCTACTTTTTAGGCGTTATCACTCGAAAACTATGTAAGAGCCGGTTCAAAAGGCTGGCATGAACCCAATGCTGACTGGACTCATGATGAAGAGCCTCGTACAGGTTCTCCCCAAGGCTCCAAACGGTTCCAACTTTTTGAGATCGGCCTTCGGTTGAACCAAAAATCCATAGACATGAAAGACTTCTCGGACTCAACCGATGGCACACCGTTCATCTAAGCTTGTAGTCAAGGATAACCTCCTTTTACGAAACGCTTTACCATCGGAGGTCCAGCTCCCTCATGGGCCTAATGAGACACGTTATATATCAATCAGCGGCAACGTTACGAGCCAGTACATTATGCAAGTACCTTGCACCTTCGATCCTGTTATACTAGCTCCCCTTCATTCCGCGATCTGGCCTCCTGCGATCCACCTCCAGTAGTTAGGATTGTGCACCAATCGTTTCGTTTGCACACGGGACGTCCCGGACACAAACTTCCCGACTTCGCCGGACGTCTCGAGCGTGCCCGTCGGGAACTCGCCCGCACCCGCGCCATCCCCGTGATCTATGATAACTAGTCGCCAACGCTCAGGGGGGTCAGCCGGAGCCAGCCTGTTATGAAGCCTCGTCTGTATAGAATTTGTGCTTTCATAGTACCTTTACGCGGGAGAAGATAATCATGCGTCTAAGTTCACAACGAAACACGGGATCAGAGCCTCGGTCGGCAGCAAGGGTCCCAGAAACGGAAAATGGTTAAAGTGTTACGGGACAGCTAGCACTCGTTCAGTAGACGTGGGGCCGTGTTTTTTCCTATCCGCCCCCGTCCGCAGCACCGTGCGAAGGGCCAGCCCAGTAGTCCCTTCTTTCGACGGCCGAGCGGCACATAGATAAGCTGGACAATTACGTGCGACAACGTGTCACGGGATCGCTACAGGGCTTAGCGGCAAAGGTTACACCCACCTGGCCTGTGCAGCTGGAAGGCTAGCGAGCTTCGCGACTGCACCCGGGACACAGACAACACCTGAACCACCCGAAAGGATCGACTCACATACTGACAACCGCGTGCCCTGGCCAACATCGGCTTCGCGTATCGTACGGTGCGACATTAGGACCGGATGCCGGGTACAGGTGCACAGGAAAGCCTCAATGTAGCGCGCTAGTCGGTCCACCGCGAAAAGTACGAACACGGTACCGCTTCGGGTGCAGCGCAGCAATCGATGGCGGGACAGCCACGCTGGCATTCCGCGACGGTTACTGGCGTCTACTTAGCCCTCCGGCTTCTGCCTATGGGAAGTTACGCTTCATAGTCCTTTATGTCCCGTTGCTAAGTTCGTGGAGTACCAAGTGCGATTGGGGAGTGGAGAATTTTCGTCCGGGCCCCCAAAACCACAAGTTCGTCTATATTCTTAATAAGCCAACAGTGTAAAATGACAGTGAGAGCAGGACACTGTCATGTAGGTCAATTTCTGGTGGCGAAAAACAGTTTTGCGGCAATGCTTCAAAAGCCGTCAGCTGACACAGTATTGTACACAAGCCATCGCATGGAGTTTGCAGTAGATTCCCATTCG
AGTTAGCCGCTACTCTTTAGACGTTAGCACTCGAAACCGATGTCAGGGCCGGTTCAAAGGGCAGGGATGAACCTAATGCTAACTAGACTCGTGATGAAAAACGGCCTACAAGTACTTCCCAAAACTCCAGTAGACCCCAACCTCTTAGCATCACTTCGCGTGCAAGAGAGAAGTCGACAAGAATGAAAAACTTCTCGGACTTAACCAACGGCACACCGTTCATCTGAGCTTGTGGTCAAGGATAACCTCCTTTTATGAAACGCTTTACCACCGGAGGTTCAGCTGCTTGAAGTGCCTGAAGAGACACAGTATATATTAATCGGCGGCAACGTTACGAGCCTGTACATTATGCAAGTACCTTGCACTTTCGACCCTGTCATAATAGCTCACCCCCATTCCGCAATCTTGCGTCCTGCGATCCACCTACAATGGTTAGAATTGTGCACCAATCGTTTCGTTTGCACACGGGACGTCCCGGACACAAACTTCCCGACTTCGCCGGACGTCTCGAGCGTGCCCGTCGGGAACTCGCCCGCACCCGCGCCATCCCCGTGATCTATGATAACTAGTCGCCAACGCTCAGGGGGGTCAGCCGGAGCCAGCCTGTTATGAAGCCTCGTCTGTATAGAATTTGTGCTTTCATAGTACCTTTACGCGGGAGAAGATAATCATGTGTCTAGGTTCACAACGAAGCACGGGATCAGCGCCTCGGTCGGCAGCAAGGGCCTCAAAAACGGAAAATGGTTAAAGTGTTAGGGGTCAGCTAGCACTCGTTCGGTTGATGAGGGGCCATGTTTTTTCCCATACGCCCCCGTTCGCAGTATCGCACCAAGGTCCAGCCCGGTAATCCCTTCTCTCCACAGCTGTGCGGCCTATAGATAAGCTGGACAATTACGTGTGGCAACGCGCCACGGGACCGCGACAGGCCCCAGCGGCAAGAGTCAGGCCCGCCTGTCCTGTATAGTCGTAGGATGAACCGATCTGATGACTTAGCCCGGAGCACAGGCAGCATCGGGATCGCCCAATACGATCGGCCCACATATTGACGGCCGCCCATCCTGACCAATGCCGTACGCGCGTATCACGAGGTGTGACATTAGGACCGGATGCTGGGTACAGGTGCACAGGAAAGCCTCAATGTAGCTCGCCAACCAGTCCACTGTGAAAAGTACGAACACGGTACCACTTCGGGTGCAGCGCAGCAATCTATGGCGGAACAGCCACGCTGGCAGTCCGCGACGGTTACTGGCTTCTACTAAGCCCTCCGGCTTCTGCCTATGGGAAGTCACGCTTCATAGTCCTTTATGTCCCGTGGCTAAGTTCGCGGAGTACCAAGTGTGATTGGGGAGTGGAAAATCTTCGTCCGGGCCCCCGAAACCACAAGTTCGTCTATATTCTTAATAAGCCATCAGTGTAAAATGACAGCGAGAGCAGGACACTGTCATGTAGGTCAATTTCGGGTGGCGAAAAACAGTTTTGCGGCAATGCTTCAAAGGCCGTCAGTTGACACAGTATTGTATACAAGCCATCGCATGAAGTTTGCAGTTGGTTCCCATTTG
AGTTAGCCGCTACTCTTTAGACGTTAGCACTCGAAACCGATGTCAGGGCCGGTTCAAAGGGCAGGGATGAACCTAATGCTAACTAGACTCGTGATGAAAAACGGCCTACAAGTACTTCCCAAAACTCCAGTAGGCCCCAACCTCTTAGCATCACTTCGCGTGCAAGAGAGAAGTCGACAAAAATGAAAAATTTCTTGGACTTAACCAACAGCACACCGTTCATCTGAGCTTGTAGTCAAGGATAACCTCCTTTTACGAAGCGCTTTACCATCGGAGATTCAGCTCTTTGATGGGCCTGAAGAGACACAGTATATATTAATCGGCGGCAGCGTTACGAGCCAGTATATTAAGCAAGTACCTTGCACTTTCGATCCTGTTATAATAGCTCACCCTCATTCCGCAATCTTGTGTCCTGCGATCCACCTCCAGTAGTTAGGATTGTGCACCCCTCATTTCGTCCATATACGTTTCGCTCTGGGCCCAGGCTCTCCAACTTCGTCGGGCGTCTCGGGCGCGCCCATCGGGAGCTTACTTATACCCACGCGATCCCCATGACTCATGATAACTAGTCGCAAACGCTCATGGGGGCCAGCCGGAGTTAGCCTGTTATCAAACCCCGTTTGTATAGGATTTACCCTTTCATAGTACCTTTACATGGGGGAGGATAATGACGCGTTTAAGTTCACAACGAAGCACGGGATCAGCGCCTCGGTCGGCAGCAAGGGTCCCAAAAACGGAAAATGGTTAAAGTGTTAGGGGTCAGCTAGCACTCGTTCGGTAGACGTGGGGCCGTGTTTTTTCCCATACGCCCCCGTTCGCAATATCGCACCAAGGTCCAGCCCGGTAATCCCTTCTCTCCACAGCTGTGCGGCCTATAGAGGAGCTGGATAACCACGTGCGACAACGTGCCACGGGACCGCGACAGGCCTCAGCGGCAAGAGTCAGGCCCGCCTGTCCTGTATAGTCGTAGGATGAACCGATCTGATCGCTTAGCCCGGAGCACAGGCGACACCGGGATAACCCACTGGGATCGGTTTAAACACTAATGGATACCTGCCCAAGTCAGCGCCGTACGCGAGTATCACGAGATATGACATTAGGACCGGAAGCTGGGTACAGGTGCACAGGAAAGCCTCAATGTAGCGCGCCAGTCGGTCCGCTGCGAAAAGTACGAACACGGTACCACTTCGGGTGCAGCGCAGCAATCGATGGCGGGACAGCCACGCTGGCAGTCCGCGACGGTTACTGGCGTCTACTAAGCCCTCCGGTTTCTGCCTAGGGGAAGTCATGCTTCATACTCCTTTATGTCCCGTTGCTAAGTTCGTGGAGTACCAAGTGTGATTGGGGAGAGGAGAATTTTCGTTCGGGCCCCCGAAACCAGAAGTTCGTCTATATTCTTAATAAGCCAACAGTGTAAAATGACAGTGAGAGCAGGACACTGTGATGTAGGTCAATTTCGGGTGGCGAAAAACAGTTTCGCGGCAATGCTTCAAAAGCCGTCAGTTGACACAGTATTGTATACAAGCCATCGCATGGAGTTTGCAGTAGATTCCCATACG
TGTTGGCTGCTACTTTTTAGACGTTGTCACTCGAAGACTATGTAAGGACCGTTTCAAAAGGCTGGCCTGAACCCAATGCTGACTGAACTTGCGATGAAAAGTCTCGTAAGGGTTCTTCCCAGGGCTCCAGTCGGTCCCAAGTATTTAGGGTCGGCTCTATGGCAAGCGAGAAGTCGACAAAACTGAAAGACTTCTCGGACTTAACCAACGGCACACCGTTCATCTGAGCTTGTGGTCAAGGATAACCTCCTTTTATGAAACGCTTTACCACCGGAGGTTCAGCTGCTTGAAGTGCCTGAAGAGACACAGTATATATTAATCGGCGGCTACGTTACGAGCCTGTACATTATGCAAGTACCTTGCACTTTCGATCCTGTCATAATAGCTCACCCTCATTCCGCAATCTTGCGTCCTGCGATCCACCTACAATGGTTAGGATTGTGCACTACCCGCTTCGTCTGCACATGGTACGCCTCGGGCCCAGGCTCCCCGATTTCGTCGGGCGTCTCGGGCGTGCCTGTCGGGAGCTTGTTCGTACCCGCGCCATCCTCATGTTCCATGATAACTGGTCACAGACCATCATGGGTGTCAGCCAGAGTCAGCCAGTTATCAAACCTCGTTTATATGGAGTTTGTGATTACAAAGTACCTCTACATGGGAAAGGATAATGATGCGTCTAAGTTCACAACGAAACACGGGATCAGAGCCTCGGTCGGCAGCAAGGGTCCCAAAAACGGAAAATGGTTAAAGTGTTACGGGACAGCTAGCACTCGTTCAGTAGACGTGGGGCCGTGTTTTTTCCCATACGCCCCCGCTCGCAGTCTCGCACCAAGGTCCAGCCCAGTAATCCCTTCTTTTCACGGCTGTGCGGCATGTAGAGGAGCTGAATAACCACGTACGACAACGTGCCACGGGACCGCGACAGGCCTCAGCGGCAAGAGTCAGGCCCGCCTGTCCTGTATAGTCGTAGGATGAACCGATCTGATCGCTTAGCCCGGAGCACAGGCGACACCGGGATAACCCACTGGGATCGGTTTAAACACTAATGGATACCTGCCCAAGTCAGCGCCGTACGCGAGTATCACGAGATATGACATTAGGACCGGAAGCTGGGTACAGGTGCACAGGAAAGCCTCAATGTAGCGCGCCAGTCGGTCGACCGCGAAAAGTACGAACACGGTACCGCTTCGGGTGCAGCGCAGCAATCGATGGCGGGACAGCCACGCTGGCATTCCGCGACGGTTACTGGCGTCTACTTAGCCCTCCGGCTTCTGCCTATGGGAAGTTACGCTTCATAGTCCTTTATGTCCCGTTGCTAAGTTCGTGGAGTACCAAGTGCGATTGGGGAGTGGAGAATTTTCGTCCGGGCCCTCAAAACCACAAGTTCGTCTATATTCTTAATAAGCCAACAGTGTAAAATGACAGTGAGAGCAGGATACTGTCATGTAGGTCAATTTCTGGTGGCGAAAAACAGTTTTGCGGCAATGCTTCAAAAGCCGTCAGCTGACACAGTATTGTACACAAGCCATTGCATGAAGTTTGCAATTGGTTTCCGTTTG
AGTTAGCCGCTACTCTTTAGACGTTAGCACTCGAAACCGATGTCAGGGCCGGTTCGAAGGGCAGGGATGAACCTAATGCTAACTGGACCCGTGATGAAAAACCGCGTGCAAGTACTTCCCAAAACTCCAGTAAGCCCCAACCTCATAGCATCACTTCGCGTGCAAGAGAGAAGTCGACAAAACTGAAAGACTTCTCGGACTTAACCAACGGCACACCGTTCATCTGAGCTTGTGGTCAAGGATAACCTCCTTTTATGAAACGCCTTACCACCGGAGGTTCAGCTGCTTGAAGTGCCTGAAGAGACACAGTATATATTAATCGGCGGCAACGTTACGAGCCTGTACATTATGCAAGTACCTTGCACTTTCGATCCTGTCATAATAGCTCACCCTCATTCCGCAATCTTACGTCCTGCGATCCACCTACAATGGTTAGGATTGTGCACTACCCGCTTCGTCTGCACATGGGACGCCTCGGGCCCAGGCTCCCCGATTTCGTCGGGCGTCTCGGGCGTGCCTGTCGGGAGCTTGCTCGTACCCGCGCCATCCTCATGTTCCATGATAACTGGTCACAGACCATCATGGGGGTCAGCCAGAGTCAGCCAGTTATCAAACCTCGTTTATATGGAGTTTGTGATTACAAAGTACCTCTACATGGGAAAGGATAATGACGCCTCTAAATTCCAATAAACGCGGTGGATCAGCGCCTCGGTCGGCAGCTAGGATCCCGAAAACGGAAAATGGTAAAAGTGTTAGGGGTCAACTCGCACTCGTTCGATAGACGTAGGGATGCACTTTCGTATATCCGCCCCCGTCCGCAGCACCGTGCGAAGGGCCAGCCCAGTAGTCCCTTCTTTCGACGGCCGAGCGGCACATAGATAAGCTGGACAATTACGTGCGACAACGTGTCACGGGATCGCTACAGGGCTTAGCGGCAAAGGTTACACCCACCTGGCCTGTGCAGCTGGAAGGCTAGCGAGCTTCGCGACTGCACCCGGGACACAGACAACACCTGAACCACCCGAAAGGATCGACTCACATACTGACAACCGCGTGCCCTGGCCAGCATCGGCTTCGCGTATCGTACGGTGCGACATTAGGACCGGATGCCGGGTACAGGTGCACAGGAAAGCCTCAATGTAGCGCGCTAGTCGGTCCACCGCGAAAAGTACGAACACGGTACCGCTTCGGGTGCAGCGCAGCAATCGATGGCGGGACAGCCACGCTGGCATTCCGCGACGGTTACTGGCGTCTACTTAGCCCTCCGGCTTCTGCCTATGGGAAGTTACGCTTCATAGTCCTTTATGTCCCGTTGCTAAGTTCGTGGAGTACCAAGTGCGATTGGGGAGTGGAGAATTTTCGTCCGGGCCCCCAAAACCACAAGTTCGTCTATATTCTTAATAAGCCAACAGTGTAAAATGACAGTGAGAGCAGGACACTGTCATGTAGGTCAATTTCTGGTGGCGAAAAACAGTTTTGCGGCAATGCTTCAAAAGCCGTCAGCTGACACAGTATTGTACACAAGCCATCGCATGGAGTTTGCAGTAGATTCCCATTCG
TGTTGGCTGCTACTTTTTAGACGTTGTCACTCGAAGACTATGTAAGGACCGGTTCAAAAGGCTGGCCTGAACCCAATGCTGACTGAACTTGCGATGAAAAGTCTCGTAAGGGTTCTTCCCAAGGCTCCAGTCGGTCCCAACTATTTAGGGTCGGCTCTAGGGCAAGCGAGAAGTCGACAAAACTGAAAGACTTCTCGGACTTAACCAACGGCACACCGTTCATCTGAGCTTGTGGTCAAGGGTAACCTCCTTTTATGAAACGCTTTACCATCGGAGGTTCAGCTGCTTGAAGTGCCTGAAGAGACACAGTATATATTAATCGGCGGCAACGTTACGAGCCTGTACATTATGCAAGTACCTTGCACTTTCGATCCTGTCATAATAGCTCACCCTCATTCTGCAATCTTGCGTCCTGCGATCCACCTACAATGGTTAGGATTGTGCACCCCTCATTTCGTCCATATACGTTTCACTCCGGGCCCAGGCTCTCCAACTTTGTCGGGCGTCTCGGGCGCGCCCGTCGGGAGCTTACTTGTACCCGCGCGATCCCCATGACTCATGACAACTAGTCGCAAAGGCTCATGGGGGTTGGCCGGAGTTAGCCTGTTATCAAACCCCCTTTGTATAGGATCCGCGCTTTCATAGTACCTTTACATTGGGGGGAATAATGACGCGTCTAAGTTTCCAAAGAAGCGCTGGGTCAACTCCCCGGCCGGTGGCACGGGTCCCAAAAACGGAAAACGGTTAAAGTGCTAGAGGTCAGCTAGCACTCATCTGGTAGACGTAGGGCCGTGCTCTTTCCCATACGCCCCCGTTCGCAGTATCGCGCCAAGGTCCAGTCCAGTAATCCCTTATTTCCACGGCTGTGCCGCATATAGATAAGCTGGACAATTACGTGCGACAACGTGTCACGGGATCGCTACAGGGCTTAGCGGCAAAGGTTACACCCACCTGGCCTGTGCAGCTGGAAGGCTAGCGAGCTTCGCGACTGCACACCGAGCGCAGATGGCACCGGGACCGCTCAATAGGATCGGCCCCCATATTGCCGGCCGTCTACCCTGGCGGATGCCGTACGCACGTACCACGCGATGTGACATTTGGGGCGGATGTTGGGTACAAATGCACAAAAAAGCCTCAGTGAAATGCGCCAGTTGGCCCGCTGCGAAAAGTACGAACACGGTACCACTTCGGGTGCAGCGCAGCAATCGATGGCGAGACAGCCACGTTGGCATTCCGCGACGGTTACTGGCGTCTACTAAGCCCTCCGGCTTCTGCCTATGGGAAGTCACGCTTCATGGTCCTTTATGTCCCGTTGCTAAGTTCGTGGAGTACCAAGTGTGATTGGGGAGTGGAGAATTTTCGTCCGGGCTCCCGTAACCACAAGTTCGTCTATATTCTTAATAAGCCAACAGTGTAAAATGACAGCGAGAGCAGGACACTGTCATGTAGGTCAATTTCGGGTGGCGAAAAGCAGTTTTGCGGCAATGCTTCAAAAGCCGTCAGTTGACATAGTATTGTATACAAACCGCCCCGTAAGACCCGCGACTAGTTCCCAATTA
TTTTGGCTGCGAGCTCTTAGACCTTAGCATGCGAAGACTATGTAAGGGTTGGTTCAAAAGGTTGGCATGAACTCAATGCTGACCGGATTCGTGACGACGAGCCTCGTACAGGTTCTCCTCGGGGCTCTAAACGGTCACAACTTTTTGGGATCGGCTCTAGGTTGAACCAAAAATCCATAGACATGAAAGACTTCTTGGACTCAACCGACGGCACACCCTTCATCTGAGCTTGCAGTCAGGGATAATCTCCTTTTACGAAACGCTTTACCATCGGAGGTTCAGGTCCTTGATGGGCCTGGTGAGACACGGTATATATTAACCGGCGACAACATAGTAGCTGAACCCGCTGTGAGTATGTTTGGTCTTCCCCATAGCATTGTCCCGGCACACCCTTACTTCGCGATCTTACGTCATCCGTCTGATATCCAGTACTCAGAATCAAGTGCCACTCATTTCGTCCATGTACGTTTCGCTCCGAGCCAAGGTTCTCCAACTTCGTCGGGCGTATTGGGCGCACCCGTCCAGAGCTTGTTCGTACCTGTGCGATCCCCATGATCCGTGATAACTAGTCGCAAACGCTCAGGGGGGTCAGCCGGAGCCAGCCTGTTATGAAGCCTCGTCTGTATAGAATTTGTGCTTTCATACTACCATTACGCGGGAGAGGATAATCATGCGTCTGAGGTCCCGAAGAAGCGCTGGATCAGCGCCCCGGTCGGCAGCACAGGTCCCAAGAACGGAAAATGATTTAAGTGTTAGGGGTCAGCTAAAACCCGTTCGGGAGACGTAGATCCGTGTTTTTTCCTATACACCCCCGCTCGCGGTATCGCACCAAGGTCCAGCCCAGTAATCCCTTCTTTCCACGGCTGTGCGGCATATAGAGGAGCTGGATAACCACGTGCGACAACGTGTCACGGGACCGCTACAGGGCTTAGCGGCAAAGGTTAGACCCACCTGGTCTGTATAGTCATAGGACGGACCGATCTGATGATTGCACACGGAGCGCAGATGGCACCGGGACCGCTCAATAGGGTCGGCCCACATATTGACGGCCGTCTACCCTGGCGGATGCCGTACGCGCGTATCACGAAGTGTGACATTAGGACCGGATGCTGGGTACAGGTGCACAGGAAAGCCTCAATGTAGCTCGCCAGTCAGTCCGCTGCGAGAAGTACGAACGCAGCGTCAGCTCGGGCACAGTATCATAGTTGATAGCGGGATAGCCACACTAAGTTTCTGCGACGGTTGGGGGCGTCTCTTAAGCCCTCCGGCTTCTGCTTATGCGAGGCCACATTTCATAGTTTTCCAAGACCCGTTGTTACGCGCGTGTGATCACAACTATGACTGGAGAATCGTGACCTTGCGTCCGGGCCCCCGAAACCACAAGTTCGTCTATATTCTTAATAAGCCAACAGTGTAAAATGACAGCGAGAGCAGGACACTGTCATGTAGGTCAATTTCGGGTGGCGAAAAACAGTTTTGCGGCAATGCTTCAAAAGCCGTCAGTTGACACAGTATTGTATACAAACCGCCCCGTGAGACCCGCGACTAGTTCCCAATTG
AGTTAGCCGCTACTCTTTAGACGTTAGCACTCGAAACCGATGTCAGGGCCGGTTCAAAGGGCAGGGACGAACCTAATGCTAACTAGACTCGTGATGAAAAACGGCCTACAAGTACTTCCCAAAACTCCAGTAGACCCCAACCTCTTAGCATCACTTCGCGGGCAAGAGAGAAGTCGACAAAACTGAAAAACTTCTCGGACTTAACCAACGGCACACCGTTCATCTGAGCTTGTGGTCAAGGATAACCTCCTTTTATGAAACGCTTTACCACCGGAGGTTCAGCTGCTTGAAGTGCCTGAAGAGACACAGTATATATTAATCGGCGGCAACGTTACGAGCCTGTACATTATGCAAGTACCTTGCACTTTCGACCCTGTCATAATAGCTCACCCCCATTCCGCAATCTTGCGTCCTGCGATCCACCTACAATGGTTAGAATTGTGCACCAATCGTTTCGTTTGCACACGGGACGTCCCGGACACAAACTTCCCGACTTCGCCGGACGTCTCGAGCGTGCCCGTCGGGAACTCGCCCGCACCCGCGCCATCCCCGTGATCTATGATAACTAGTCGCCAACGCTCAGGGGGGTCAGCCGGAGCCAGCCTGTTATGAAGCCTCGTCTGTATAGAATTTGTGCTTTCATAGTACCTTTACGCGGGAGAAGATAATCATGCGTCTAAGTTCACAACGAAGCACGGGATCAACGCCCCGGTCAGCAGCACGGGTCCCAAAAACAAAAAATGGTTAGAGTATTAGGGGTCAGCCAGCATTCGTTCGGTAGCCGTAGGGCCGTGTTTTTTCCTATCCGCCCCCGTCCGCAGCACCGTGCGAAGGGCCAGCCCAGTAGTCCCTTCTTTCGACGGCCGAGCGGCACATAGAGGAGCTGGATAACCACGTGCGGAGGAATGCTGCGAGACTACGATAGGCGTCAGCGACAAAGGCCAGGCCCACCTGGCCTGTGCAGCTGTAAAGCTAACCGACCTCATGACTTCAACCGGGACACAGACAACACCTGAACCACCCGAAAGGATCGACTCACATACTGACAACCGCGTGCCCTGGCCAACATCGGCTTCGCGTATCGTACGGTGCGACATTAGGACCGGATGTTGGGTACAAATGCACAAAAAAGCCTCAGTGAAATGCGCCAGTTGGCCGACCGCGAAAAGTACGAACACGGTACCGCTTCGGGTGCAGCGCAGCAATCGATGGCGGGACAGCCACGCTGGCATTCCGCGACGGTTACTGGCGTCTACTTAGCCCTCCGGCTTCTGCCTATGGGAAGTTACGCTTCATAGTCCTTTATGTCCCGTTGCTAAGTTCGTGGAGTACCAAGTGCGATTGGGGAGTGGAGAATTTTCGTCCGGGCCCTCAAAACCACAAGTTCGTCTATATTCTTAATAAGCCAACAGTGTAAAATGACAGTGAGAGCAGGATACTGTCATGTAGGTCAATTTCTGGTGGCGAAAAACAGTTTTGCGGCAATGCTTCAAAAGCCGTCAGCTGACACAGTATTGTACACAAGCCATTGCATGAAGTTTGCAATTGGTTTCCGTTTG
TGTTGGCCGCTACTCTTTAGACGTTGGCACTCGAAGCCGATGTCAGGGCCGGTTCAAAGGGCAGGCCTGAACCCAATGCTGACTGGACTCGCGATGAAAAGCGGCCTACAAGTTCTTCCCAAGGCTCCAAACGGTTCCAACTTTTTGAGATCGGCCTTCGGTTAAACCAAAAATCCATAGACATGAAAGGCTTCTCGGACTTAACCAACGGCACACCGTTCATCTGAGCTTGTGGTCAAGGATAACCTCCTTTTATGAAACGCTTTACCACCGGAGGTTCAGCTGCTTGAAGTGCCTGAAGAGACACAGTATATATTAATCGGCGGCAACGTTACGAGCCTGTACATTATGCAAGTACCTTGCACTTTCGACCCTGTCATAATAGCTCACCCTCATTCCGCAATCTTGCGTCCTGCGATCCACCTACAATGGTTAGAATTGTGCACCAATCGTTTCGTTTGCACACGGGACGTCCCGGACACAAACTTCCCGACTTCGCCGGACGTCTCGAGCGTGCCCGTCGGGAACTCGCCCGCACCCGCGCCATCCCCGTGATCTATGATAACTAGTCGCCAACGCTCAGGGGGGTCAGCCGGAGCCAGCCTGTTATGAAGCCTCGTCTGTATAGAATTTGTGCTTTCATAGTACCTTTACGCGGGAGAAGATAATCATGTGTCTAGGTTCACAACGAAGAACGGGATCAGCGCCTCGGTCGGCAGCAAGGGCCTCAAAAACGGAAAATGGTTAAAGTGTTAGGGGACAGCTAGCACTCGTTCGGTTGATGAGGGGCCATGTTTTTTCCCGTACGCCCCCGTTCGCAGTATCGCGCCAAGGTCCAGTCCAGTAATCCCTTCTTTCCACGGCTGTGCGGCATATAAGGGGGCTCGACAACCACGTGTGGCAACGTGCCACGGGACCGCGACAGGCCTCAGCGGCAAGAGTCAGGCCCGCCTGTCCTGTATAGTCGTAGGATGAACCGATCTGATCGCTTAGCCCGGAGCACAGGCGACACCGGGATAACCCACTGGGATCGGTTTAAATACTAATGGATACCTGCCCAAGTCAGCGCCGTACGCGAGTATCACGAGATATGACATTAGGACCGGAAGCTGGGTACAGGTGCACAGGAGAGCCTCAATGTAGCGCGCCAGTCGGTCCGCTGCGAGAAGCACAAACACGGCGTCACCTCGGGTATGGCGTCACAGTTGATGGCGGGATAGCCATACTGGCATTCCAGGACGATTACTGGCGTCTCCTAAGTCCTCCGGCTTCTGCCTATCGCCGGCCACGTCTCATAGTCCCCCATGACAGATTGCTAAGTTCATGTAATACCAAGTGTAACTGGAGAGTCGAGACCTTTCGTCCAGGCCCCCGACACCACAGACTCGGGTGTACACCCGATCAGTTAACAATGCACGACGATAGCGAGGTCAGGACCCTGACAAGTGGACCTATTTCGGGTGGCAGAGAACAGTTTTGCTGAAATGCTGTAAAAATCGTTAGTTGACTCGGTGCTGTATTCGAACTACCCCGTGAGGCCCGCGACTAGTTCCCAATTA
TTTCGGTTGCGAGCTTTTGGATGCGGGCACTCGGCAACTACGTAAAGGCCGGTTCAAGACCCAAAGATCAACCTAGTGCTACCTGGACTCGTAGCGAAGAGCCGCGTACAGCTTCGTCCCAGGACTCCAGTCGGTCCCAACTATTTAGGATCGGCTCTCTGTTAAACCAAAAACCCATAGACATAAAAGATTTCTCGGACTTAACCAACGGCACACCGTTCATCTGAGCTTGTGGTCAAGGATAACCTCCTTTTATGAAACGCCTTACCACCGGAGGTTCAGCTGCTTGAAGTGCCTGAAGAGACACAGTATATATTAATCGGCGGCAACGTTACGAGCCTGTACATTATGCAAGTACCTTGCACTTTCGATCCTGTCATAATAGCTCACCCTCATTCCGCAATCTTACGTCCTGCGATCCACCTACAATGGTTAGGATTGTGCACCCCTCATTTCGTCCATATACGTTTCGCTCCGGGCCCAGGTTCTCCAACTTCGTCAGGCGTCTTGGGCGCACCCGTCCGGAGCTTGTTCGTACCTGCGCGATCCCCACGATCCATGATAAGTAGCCGCAAACGCTCATGGGGGTCAGCCGGAGTCAGTCTGTCATCAAACCTCGTTTGTATAGAATTTGTGCTTTTATAGTACCTTCACATGGTAGAGGATAATGATGCGTCTAAGTTCACAACGAAACACGGGATCAGAGCCTCGATCGGCAGCAAGGGTCCCAGAAACGGAAAATGGTTAAAGTGTTACGGGACAGCTAGCACTCGTTCAGTAGACGTGGGGCCGTGTTTTTTCCCGTACGCCCCCGTTCGCAGTATCGCACCAAGGTCCAGCCCGGTAATCCCTTCTCTCCACAGCTGTGCGGCATATAGAGGAGCTGGATAACCACGTGCGACAACGTGTCACGGGACCGCTACAGGGCTTAGCGGCAAAGGTTACACCCACCTGGTCTGTATAGTCATAGGACGGACCGATCTGATGATTGCACACGGAGCGCAGATGGCACCGGGACCGCTCAATAGGGTCGGCCCACATATTGACGGCCGTCTACCCTGGCGGATGCCGTACGCGCGTATCACGAAATGTGACATTTGGGGCGGATGTTGGGTACAAATGCACAAAAAAGCCTCAGTGAAATGCGCCAGTTGGCCCACTGCGAAAAGTACGAACACGGTACCACTTCGGGTGCAGCGCAGCAATCGATGGCGAGACAGCCACGTTGGCATTCCGCGACGGTTACTGGCGTCTACTAAGCCCTCCGGCTTCTGCCTATGGGAAGTCACGCTTCATGGTCCTTTATGTCCCGTTGCTAAGTTCGTGGAGTACCAAGTGTGATTGGGGAGTGGAGAATTTTCGTCCGGGCTCCCGTAACCACAAGTTCGTCTATATTCTTAATAAGCCAACAGTGTAAAATGACAGTGAGAGCAGGACACTGTCATGTAGGTCAATTTCGGGTGGCGAAAAGCAGTTTTGCGGCAATGCTTCAAAAGCCGTCAGTTGACATAGTATTGTATACAAACCGCCCCGTAAGACCCGCGACTAGTTCCCAATTA
AGTTAGCCGCTACTCTTTAGACGTTAGCACTCGAAACCGATGTCAGGGCCGGTTCAAAGGGCAGGGATGAACCTAATGCTAACTAGACTCGTGATGAAAAACGGCCTACAAGTACTTCCCAAAACTCCAGTAGACCCCAACCTCTTAGCATCACTTCGCGTGCAAGAGAGAAGTCGACAAGAATGAAAAACTTCTCGGACTTAACCAACGGCACACCGTTCATCTGAGCTTGTGGTCAAGGATAACCTCCTTTTATGAAACGCTTTACCACCGGAGGTTCAGCTGCTTGAAGTGCCTGAAGAGACACAGTATATATTAATCGGCGGCAACGTTACGAGCCTGTACATTATGCAAGTACCTTGCACTTTCGACCCTGTCATACTAGCTCACCCCCATTCCGCAATCTTGCGTCCTGCGATCCACCTACAATGGTCAGAATCAAGTGCCACTCATCTCGTCCATGTACGTTTCGCTCCAGGCCCAGGCCCTCTAACTTCGTCGTGCGTCTCGGGTGCGCCCGCCGGGAGCTTGCTCGTACCCGCGCGGTCCCCATGATCCATGCTGACTAGTCGCAAACGCTCATGGGGGTCAGCTGGAGTCAGTCTGTCATCAAACCTCGTTTGTATAGAATTTGTGCTTTCATAGTACCTTTACATGGTAGAGGATAATGATGCGTCTAAGTTCACAACGAAGCACGGGATCAGCGCCTGGGTCGGCAGCAAGGGTCCCAAAAACGGAAAATGGTTAAAGTGTTAGGGGTCAGCTAGCACTCGTTCGGTAGACGTGGGGCCGTGTTTTTTCCCATACGCCCCCGTTCGCAGTATCGCGCCAAGGTCCAGTCCAGTAATCTCTTCTTTCCACGGCTGTGCGGCATATGAGGGAGCTCGACAACCACGCGCGGCAACGTGCCACGGGACCGCGACAGGCCTCAGCGGCAAGAGTCAGGCCCGCCTGTCCTGTATAGTCGTAGGATGAACCGATCTGATCGCTTAGCCCGGAGCACAGGCGACACCGGGATAACCCACTGGGATGGGCTCACATACTGACGACCGCGTGCCCTGGCCAACATCGGATTCGCGTATCGCGCGATATGACATTAGGACCGGAAGCTGGGTACAGGTGCACAGGAGAGCCTCAATGTAGCGCGCCAGTCGGTCCGCTGCGAGAAGCACAAACACGGCGTCACCTCGGGTATGGCGTCACAGTTGATGGCGGGATAGCCATACTGGCATTCCAGGACGATTACTGGCGTCTCCTAAGTCCTCCGGCTTCTGCCTATCGCCGGCCACGTCTCATAGTCCCCCATGACAGATTGCTAAGTTCATGTAATACCAAGTGTAACTGGAGAGTCGAGACCTTTCGTCCAGGCCCCCGACACCACAGACTCGGGTGTACACCCGATCAGTTAACAATGCACGACGATAGTGAGGTCAGGACCCTGACAAGTGGACCTATTTCGGGTGGCAGAGAACAGTTTTGCTGAAATGCTGTAAAAATCGTTAGTTGACTCGGTGCTGTATTCGAACTATCCCGTGAGGCCCGCGACTAGTTCCCAATTA
TGTTGGCTGCTACTTTTTAGACGTTGTCACTCGAAGACTATGTAAGGACCGTTTCAAAAGGCTGGCCTGAACCCAATGCTGACTGAACTTGCGATGAAAAGTCTCGTAAGGGTTCTTCCCAGGGCTCCAGTCGGTCCCAAGTATTTAGGGTCGGCTCTATGGCAAGCGAGAAGTCGACAAAACTGAAAGACTTCTCGGACTTAACCAACGGCACACCGTTCATCTGAGCTTGTGGTCAAGGATAACCTCCTTTTATGAAACGCTTTACCACCGGAGGTTCAGCTGCTTGAAGTGCCTGAAGAGACACAGTATATATTAATCGGCGGCTACGTTACGAGCCTGTACATTATGCAAGTACCTTGCACTTTCGATCCTGTCATAATAGCTCACCCTCATTCCGCAATCTTGCGTCCTGCGATCCACCTACAATGGTTAGGATTGTGCACTACCCGCTTCGTCTGCACATGGTACGCCTCGGGCCCAGGCTCCCCGATTTCGTCGGGCGTCTCGGGCGTGCCTGTCGGGAGCTTGTTCGTACCCGCGCCATCCTCATGTTCCATGATAACTGGTCACAGACCATCATGGGTGTCAGCCAGAGTCAGCCAGTTATCAAACCTCGTTTATATGGAGTTTGTGATTACAAAGTACCTCTACATGGGAAAGGATAATGATGCGTCTAAGTTCACAACGAAACACGGGATCAGAGCCTCGGTCGGCAGCAAGGGTCCCAAAAACGGAAAATGGTTAAAGTGTTACGGGACAGCTAGCACTCGTTCAGTAGACGTGGGGCCGTGTTTTTTCCCATACGCCCCCGCTCGCGGTCTCGCACCAAGGTCCAGCCCAGTAATCCCTTCTTTTCACGGCTGTGCGGCCTGTAGAGGAGCTGAATAACCACGTACGACAACGTGCCACGGGACCGCGACAGGCCTCAGCGGCAAGAGTCAGGCCCGCCTGTCCTGTATAGTCGTAGGATGAACCGATCTGATCGCTTAGCCCGGAGCACAGGCGACACCGGGATAACCCACTGGGATCGGTTTAAACACTAATGGATACCTGCCCAAGTCAGCGCCGTACGCGAGTATCACGAGATATGACATTAGGACCGGAAGCTGGGTACAGGTGCACAGGAAAGCCTCAATGTAGCGCGCCAGTCGGTCGACCGCGAAAAGTACGAACACGGTACCGCTTCGGGTGCAGCGTAGCAACTGATGGCGGGATAGCCACACCGGCATCTCGCGATGGTTACTACAGGCTCCTAAGCCTTCCGGCTTTTGCCGATGGGAGGTCACGCTTCATAGTCCTTTATCAACCGTTGCTAAGTTCGTGGAGTACCAAGTGTGACTGAAGAGTCGAGACCTTTCGTCCACACCGCCGACACCACAGATTGGGGTGTGCACCCGATCGGTCAACAATGCACGATGATAGCGAGGGCAAGACCCTGACAAGAGGGTCAATTTCGGGTGGCAAAGAACAATTTTGCTGCAATGCGGTAAAAGTCGTTAGTTGACTCGGTACTGTATTTGAGCCATCGCATGAAGTTTGCAATTGGTTCCCATTTG
TGCTGGCTATTAGTTTTTAGACGTTGTCACTCGAAGACTGTGTAAGGGTTAGTTTAAAAGGCTGGCCTGAACCCAATGCTGACTGAACTTGCGATGAAAAGTCTAGTACAGGTTCTCCCTAAGGCTCCAAACGGTCCCAGCTTTTTGAGATTGGCTCTAGGTTAAACCAAAAATCCATAGACATGTAAGACTTCTTGGACTCAACCGGCGGCACACCGTTCTTCTGAGCTTGTAGTCAAGGATAACCTCCTTTTACGAAACGCTTTACCATCGGAGGTTCAGCTCCTTGATGGGCCTGAAGAGACACGGTATATATTAACCGGCGGCAACATAGTAGCTGAACCCGCTGTGAGTACGTTTGGTCCTCCCCATAGCATTGTCCCGGCACACCCTTATTCCGCGATCTTACGTCATCCGTCTGATATCCAGTACTCAGAATCGAGTGCCACCCGTTTCGTCCGTATACGGGACGCTCCGGGCCCAGGCTCTCCAACTTCGTCGGGCGTCTCGGGCGCGCCCGTCGGGAGCTTGCTCGTACCCGCGCGATCCCCACGATCCATGATAACTAGTCGCAAACGCTCATGGGGGTCAGCCGGAGTCAGCCTGTCATCAAACCTCGTTTGTATAGAATTTGTGCTTTCATAGTACCTTTACATGGGAGAGGATAATCACGCGTCTAAGTTCACAACGAAGCACGGGATCAGCGCCTCGGTCGGCAGCAAGGGTCCCAAAAACGGAAAATGGTTAAAGTGTTAGGGGTCAGCTAGCACTCGTTCGGTAGACGTGGGGCCGTGTTTTTTCCCATACGCCCCCGTTCGCAGTATCGCACCAAGGTCCAGCCCGGTAATCCCTTCTCTCCACAGCTGTGCGGCATATAGAGGAGTTCGACAACCGCGTGCGACAACGTGTCACGGGACCGCTACAGGGCTTAGCGGCAAAGGTTAGACCCACCTGGTCTGTGCAACTGTGAAGCTAACCGACCTCGTGACTTCGCACGGGACACAGACAACACCTGAACCACTCGAAAGGATCGGCTCACATACTGACAACCGCGTGCCCTGGCCAACATCGGCTTCGCGTATCGTACGACGTGACATTTGGGGCGCATGTTGGGGACAAGGACACAGAAAAGCCTCAGTGAAACGCGCCAGTTGGTCCACTGCGAAAAATACGAACACGGTACCACTTCGGGTGCAGCGCAGCAATCGATGGCGGGACAGCCACGCTGGCATTCCGCGACGGTTACTGGCGTCTACTAAGCCCTCCGGCCTCTGCCTATGGGAAGTCACGCTTCATAGTCCTTTATGTCCCGTTGCTAAGTTCGTGGAGTACCAAGTGTGATTGGGGAGTGGAGAATTTTCGTCCGGGCCCCCGAAACCACAAGTTCGTCTATATTCTTAATAAGCCAACAGTGTAAAATGACAGTGAGAGCAGGACACTGTCATGTAGGTCAATTTCGGGTGGCGAGAAACAGTTTTGCGGCAATGCTTCAAAAGCCGTCAGTTGACATAGTATTGTATACAAACCGCCCCGTGAGACCCGCGACTAGTTCCCAATTA
AGTTAGCCGCTACTCTTTAGACGTTAGCACTCGAAACCGATGTCAGGGCCGGTTCAAAGGGCAGGGATGAACCTAATGCTAACTGGACTCGTGATGAAAAACCGCGTACAAGTACTTCCCAAAACTCCAGTAGGCCCCAACCTCTTAGCATCACTTCGCGGTTAAACCAAAAATCCATAGACATGTAAGATTTCTCGGACTTAACCAACGGCACACCGTTCATCTGAGCTTGTGGTCAAGGATAACCTCCTTTTATGAAACGCTTTACCATCGGAGGTTCAGCTGCTTGAAGTGCCTGAAGAGACACAGTATATATTAATCGGCGGCAACGTTACGAGCCTGTACATTATGCAAGTACCTTGCACTTTCGATCCTGTCATAATAGCTCACCCCCATTCCGCAATCTTGCGTCCTGCGATCCACCTACAATGGTTAGGATTGTGCACTACCCGCTTCGTCTGCACATGGGACGCCTCGGGCCCAGGCTCCCCGATTTCGTCGGGCGTCTCGGGCGTGCCTGTCGGGAGCTTGCTCGTACCCGCGCCATCCTCATGTTCCATGATAACTGGTCACAGACCATCATGGGGGTCAGCCAGAGTCAGCCAGTTATCAAACCTCGTTTATATGGAGTTTGTGATTACAAAGTACCTCTACATGGGAAAGGATAATGACGCCTCTAAATTCCAATAAACGCGGTGGATCAGCGCCTCGGTCGGCAGCAAGGATCCCGAAAACGGAAAATGGTAAAAGTGTTAGGGGTCAACTCGCACTCGTTCGATAGACGTAGGGATGCACTTTCGTATATCCGCCCCCGTCCGCAGTATCGCGCCAAGGTCCGGCCCAGTAATCCCTTCTTTCCACGGCTGTGCGGCATATAGATAAGCTGGACAATTACGTGCGGAAACGTGCCACGGGACCGCGACAGGCCTCAGCGGCAAGAGTCAGGCCCGCCTGTCCTGTATAGTCGTAGGATGAACCGATCTGATCGCTTAGCCCGGAGCACAGGCGACACCGGGATAACCCACTGGGATCGGCTTAAATACTAATGGATACCTGCCCAAGTCAGCGCCGTACGCGAGTATCACGAAATATGACATTAGGACCGGATGCTGGGTACAGGTGCACAGGAAAGCCTCAATGTAGCGCGCCAGTCGGTCCACCGCGAAAAGTACGAACACGGTACCGCTTCGGGTGCAGCGCAGCAATCGATGGCGGGACAGCCACGCTGGCATTCCGCGACGGTTACTGGCGTCTACTTAGCCCTCCGGCTTCTGCCTATGGGAAGTTACGCTTCATAGTCCTTTATGTCCCGTTGCTAAGTTCGTGGAGTACCAAGTGCGATTGGGGAGTGGAGAATTTTCGTCCGGGCCCCCAAAACCACAAGTTCGTCTATATTCTTAATAAGCCAACAGTGTAAAATGACAGTGAGAGCAGGACACTGTCATGTAGGTCAATTTCTGGTGGCGAAAAACAGTTTTGCGGCAATGCTTCAAAAGCCGTCAGCTGACACAGTATTGTACACAAGCCATCGCATGGAGTTTGCAGTAGATTCCCATTCG
TTTTGGCTGCGAGCTCTTAGACCTTAGCATGCGAAGACTATGTAAGGGTTGGTTCAAAAGGTTGGCATGAACTCAATGCTGACCGGATTCGTGACGACGAGCCTCGTACAGGTTCTCCTCGGGGCTCTAAACGGTCACAACTTTTTGGGATCGGCTCTAGGTTGAACCAAAAATCCATAGACATGAAAGACTTCTTGGACTCAACCGACGGCACACCCTTCATCTGAGCTTGCAGTCAGGGATAATCTCCTTTTACGAAACGCTTTACCATCGGAGGTTCAGGTCCTTGATGGGCCTGGTGAGACACGGTATATATTAACCGGCGACAACATAGTAGCTGAACCCGCTGTGAGTATGTTTGGTCTTCCCCATAGCATTGTCCCGGCACACCCTTACTTCGCGATCTTACGTCATCCGTCTGATATCCAGTACTCAGAATCAAGTGCCACTCATTTCGTCCATGTACGTTTCGCTCCGAGCCAAGGTTCTCCAACTTCGTCGGGCGTATTGGGCGCACCCGTCCAGAGCTTGTTCGTACCTGTGCGATCCCCACGATCCGTGATAACTAGTCGCAAACGCTCAGGGGGGTCAGCCGGAGCCAGCCTGTTATGAAGCCTCGTCTGTATAGAATTTGTGCTTTCATACTACCATTACGCGGGAGAGGATAATCATGCGTCTGAGGTCCCGAAGAAGCGCTGGATCAGCGCCCCGGTCGGCAGCACAGGTCCCAAGAACGGAAAATGATTTAAGTGTTAGGGGTCAGCTAAAACCCGTTCGGGAGACGTAGATCCGTGTTTTTTCCCATACGCCCTCGTTCGCAGTATCGCGCCAAGGTCCAGTCCAGTAATCCCTTCTTTCCACGGCTGTGCGGCATGTAGAGGAGCTGAATAACCACGTACGACAACGTGCCACGGGACCGCGACAGGCCTCAGCGGCAAGAGTCAGGCCCGCCTGTCCTGTATAGTCGTAGGATGAACCGATCTGATCGCTTAGCCCGGAGCACAGGCGACACCGGGATAACCCACTGGGATCGGTTTAAACACTAATGGATACCTGCCCAAGTCAGCGCCGTACGCGAGTATCACGCGATATGACATTAGGACCGGAAGCTGGGTACAGGTGCACAGGAAAGCCTCAATGTAGCGCGCCAGTCGGTCGACCGCGAAAAGTACGAACACGGTACCACTTCGGGTGCAGCGCAGCAATCGATGGCGGGACAGCCACGCTGGCATTCCGCGACGGTTACTGGCGTCTACTTAGCCCTCCGGCTTCTGCCTATGGGAAGTTACGCTTCATAGTCCTTTATGTCCCGTTGCTAAGTTCGTGGAGTACCAAGTGCGATTGGGGAGTGGAGAATTTTCGTCCGGGCCCTCAAAACCACAAGTTCGTCTATATTCTTAATAAGCCAACAGTGTAAAATGACAGCGAGAGCAGGATACTGTCATGTAGGTCAATTTCTGGTGGCGAAAAACAGTTTTGCGGCAATGCTTCAAAAGCCGTCAGCTGACACAGTATTGTACACAAGCCATTGCATGAAGTTTGCAATTGGTTTCCGTTTG
TTTCGGTTGCGAGCTTTTGGATGCGGGCACTCGGCAACTACGTAAAGGCCGGTTCAAGACCCAAAGATCAACCTAGTGCTACCTGGACTCGTAGCGAAGAGCCGCGTACAGCTTCGTCCCAGGACTCCAGTCGGTCCCAACTATTTAGGATCGGCTCTAGGTTAAACCAAAAACCCATAGACATGAAAGACTTCTCGGACTCAACCGGCGGCACACCGTTCATCTAAGCTTGTAGTCAAGGATAACCTCCTTTTACGAAACGCTTTACCATCGGAGGTTCAGCTCCTTGATGGGCCTGAAGAGACACAGTATATAGTAATCGGCGGCAACGTTACGAGCCAGTACATTATGCAAGTACCTTGCACTTTTGATCCTGTTATAATAGCTCACCCTCATTCCGCAATCTTGCGTCCTGCAATCCACCTCCAGTAGTTAGGAATGTGCACCCCTCATTTCGTCCATATACGTTTCGCTCCGGGTCCAGGTTCTCCAGCTTCGTCGGGTGTATTGGGCGCACCCGTCCGGAGCTTGTTCGTACCTGCGCGATCGCCACGATCCATGATAACTAGTCGCAAACGCTCATGGGGGTCAGCCGGAGTCAGTATGTCATCAAACCTCGCTTGTATAGAATTTGTGCTTTCATAGTACCTTTACATGGTAGAGGATAATGGTGCGTCAAAGTTTCCAAAGAAGCGCTGGATCAGAGCCTCGGTCGGCAGCAAGGGTCCCAAAAACGGAAAATGGTTAAAGTGTTACGGGTCAGCTAGCACTCGTTCAGTAGACGTGGGGCCGTGTTTTTTCCCATACGCCCCCGTTCGCAGTATCGCACCAAGGTCCAGCCCGGTAATCCCTTCGTTCCGCGGCTGTGCGGCATATAGAGGAGCTGGATAACCATGTGCGGAGGAATGCTGGGGAACTGGGATAAGCGTCAGGGGCAAAGCCCAGGCCCAGCTGGCCTGCGCAGCTGTAAAGCTAACGGGCCCCGCGACTTCACACGTAGTGCAGACGGCACCTGAACCACCCGATAGGATCGGCTCACATACTGACGACCGCGTGCCCTGGCCAACATCGGATTCGCGTATCGTAAGGTGTGACATTTGGGGCGCATGTTGGGTACAAGTGCGCAGAAAAGTCTCAAGGTAACGCGCCAGTCGGTCCGCTGCGAGAAGCACAAACACGGCGTGACCTCGGGTATAGCGTAGCAACTGATGGCGGGATAGCCACACCGGCATCTCGCGATGGTTACTACAGGCTCCTAAGCCTTCCGGCTTTTGCCGATGGGAGGTCACGCTTCATAGTCCTTTATCAACCGTTGCTAAGTTCGTGGAGTACCAAGTGTGACTGAAGAGTCGAGACCTTTCGTCCACACCGCCGACACCACAGATTGGGGTGGGCACCCGATCGGTCAACAATGCACGATGATAGTGAGGGCAAGACCCTGACAAGAGGGTCAATTTCGGGTGGCAAAAAACAGTTTTGCGGCAATGCTTCAAAAGCCGTCAGTTGACATAGTATTGTATACAAGCCATCGCATGGAGTTTGCAGTAGATTCCCATTCG
TTTTGGCTGCGAGCTCTTAGACCTTAGCATGCGAAGACTATGTAAGGGTTGGTTCAAAAGGTTGGCATGAACTCAATGCTGACCGGATTCGTGACGACGAGCCTCGTACAGGTTCTCCTCGGGGCTCTAAACGGTCACAACTTTTTGGGATCGGCTCTAGGTTGAACCAAAAATCCATAGACATGAAAGACTTCTTGGACTCAACCGACGGCACACCCTTCATCTGAGCTTGCAGTCAGGGATAATCTCCTTTTACGAAACGCTTTACCATCGGAGGTTCAGGTCCTTGATGGGCCTGGTGAGACACGGTATATATTAACCGGCGACAACATAGTAGCTGAACCCGCTGTGAGTATGTTTGGTCTTCCCCATAGCATTGTCCCGGCACACCCTTACTTCGCGATCTTACGTCATCCGTCTGATATCCAGTACTCAGAATCAAGTGCCACTCATTTCGTCCATGTACGTTTCGCTCCGAGCCAAGGTTCTCCAACTTCGTCGGGCGTATTGGGCGCACCCGTCCAGAGCTTGTTCGTACCTGTGCGATCCCCATGATCCGTGATAACTAGTCGCAAACGCTCAGGGGGGTCAGCCGGAGCCAGCCTGTTATGAAGCCTCGTCTGTATAGAATTTGTGCTTTCATACTACCATTACGCGGGAGAGGATAATCATGCGTCTGAGGTCCCGAAGAAGCGCTGGATCAGCGCCCCGGTCGGCAGCACAGGTCCCAAGAACGGAAAATGATTTAAGTGTTAGGGGTCAGCTAAAACCCGTTCGGGAGACGTAGATCCGTGTTTTTTCCTAGACACCCCCGCTCGCGGTATCGCACCAAGGTCCAGCCCAGTAATCCCTTCTTTCCACGGCTGTGCGGCATATAGATAAGCTGGACAATTACGTGCGGCAAAGTGCCACGGGACCGCGACAGGCCTCAGCGGCAAGAGTCAGGCCCGCCTGTCCTGTATAGTCGTAGGATGAACCGATCTGATCGCTTAGCCCGGAGCACAGGCGACACCGGGATAACCCACTGGGATCGGCTTAAATGCTAATGGATACCTGCCCAAGTCAGCGCCGTACGCGAGTATCACGAGATATGACATTAGGACCGGAAGCTGGGTACAGGTGCACAGGAAAGCCTCAATGTAGCGCGCCAGTCGGTCGACTGCGAAAAGTACGAACACGGTACCACTTCGGGTGCAGCGCAGCAATCGATGGCGGGACAGCCACGCTGGCAGTCCGCGACGGTTACTGGCGTCTACTAAGCCCTCCGGTTTCTGCCTAGGGGAAGTCATGCTTCATACTCCTTTATGTCCCGTTGCTAAGTTCGTGGAGTACCAAGTGTGATTGGGGAGAGGAGAATTTTCGTTCGGGCCCCCGAAACCAGAAGTTCGTCTATATTCTTAATAAGCCAACAGTGTAAAATGACAGTGAGAGCAGGACACTGTGATGTAGGTCAATTTCGGGTGGCGAAAAACAGTTTCGCGGCAATGCTTCAAAAGCCGTCAGTTGACACAGTATTGTATACAAGCCATCGCATGGAGTTTGCAGTAGATTCCCATACG
TGTTGGCCGCTACTCTTTAGACGTTGGCACTCGAAGCCGATGTCAGGGCCGGTTCAAAGGGCAGGCCTGAACCCAATGCTGACTGGACTCGCGATGAAAAGCGGCCTACAAGTTCTTCCCAAGGCCCCAGTCGGCCCCAAGTACTTAGGATCGGCTCTAGGGCAAGCGGGAAGTCGGCAAAACTGAAAGATTTCTCGGACTTAACCAACGGCACACCGTTCATCTGAGCTTGTGGTCAAGGATAACCTCCTTTTATGAAACGCTTTACCATCGGAGGTTCAGCTGCTTGAAGTGCCTGAAGAGACACAGTATATATTAATCGGCGGCAACGTTACGAGCCTGTACATTATGCAAGTACCTTGCACTTTCGATCCTGTCATACTAGCTCACCCCCATTCCGCAATCTTGCGTCCTGCGATCCACCTACAATGGTCAGAATCAAGTGCCACTCATCTCGTCCATGTACGTTTCGCTCCAGGCCCAGGCCCTCTAACTTCGTCGTGCGTCTCGGGTGCGCCCGCCGGGAGCTTGCTCGTACCCGCGCGGTCCCCATGATCCATGCTGACTAGTCGCAAACGCTCATGGGGGTCAGCTGGAGTCAGTCTGTCATCAAACCTCGTTTGTATAGAATTTGTGCTTTCATAGTACCTTTACATGGTAGAGGATAATGATGCGTCTAAGTTCACAACGAAGCACGGGATCAGCGCCTGGGTCGGCAGCAAGGGTCCCAAAAACGGAAAATGGTTAAAGTGTTAGGGGTCAGCTAGCACTCGTTCGGTAGACGTGGGGCCGTGTTTTTTCCCATACGCCCCCGTTCGCAGTATCGCGCCAAGGTCCAGTCCAGTAATCTCTTCTTTCCACGGCTGTGCGGCATATAGATAAGCTGGACAATTGCGTACGGCAACGTGCCACGGGACCGCGACAGGCCTCAGCAGCAAAGGTCGGGCCCACTTGGCCCGTGCAGCTGTAAAGCTAACGGGCCTCGCGACTTCACACGTAGCGCAGACGGCACCGGGACCGCCCAATACGATCGGCCCACATATTGACGGCCGCCTATCCTGACCAATGCCGTACGCGCGTATCACGAGATATAACATCAGAACCGGAAGTTGGGTACAAGTGCACAGAAAAGCCTCGGTGAAACGCACCAGTTGGTCCGCTGCGAAAAGTACGAACACGGTACCACTTCGGGTGCAGCGCAGCAATCTATGGCGGAACAGCCACGCTAGCAGTCCGCGACGGTTACTGGCTTCTACTAAGCCCTCCGGCTTCTGCCTATGGGAAGTCACGCTTCATAGTCCTTTATGTCCCGTGGCTAAGTTCGCGGAGTACCAAGTGTGATTGGGGAGTGGAAAATCTTCGTCCGGGCCCCCGAAACCAGAAGTTCGTCTATATTCTTAATAAGCCAACAGTGTAAAATGACAGTGAGAGCAGGACACTGTCATGTAGGTCAATTTCGGGTGGCGAAAAACAGTTTTGCGGCAATGCTTCAAAGGCCGTCAGTTGACACAGTATTGTATACAAACCGCCCCGTGAGACCCGCGACTAGTTCCCATTTG
TGTTGGCTGCTACTTTTTAGACGTTGTCACTCGAAGACTATGTAAGGACCGTTTCAAAAGGCTGGCCTGAACCCAATGCTGACTGAACTTGCGATGAAAAGTCTCGTAAGGGTTCTTCCCAGGGCTCCAGTCGGTCCCAAGTATTTAGGGTCGGCTCTATGGCAAGCGAGAAGTCGACAAAACTGAAAGACTTCTCGGACTTAACCAACGGCACACCGTTCATCTGAGCTTGTGGTCAAGGATAACCTCCTTTTATGAAACGCTTTACCACCGGAGGTTCAGCTGCTTGAAGTGCCTGAAGAGACACAGTATATATTAATCGGCGGCTACGTTACGAGCCTGTACATTATGCAAGTACCTTGCACTTTCGATCCTGTCATAATAGCTCACCCTCATTCCGCAATCTTGCGTCCTGCGATCCACCTACAATGGTTAGGATTGTGCACTACCCGCTTCGTCTGCACATGGTACGCCTCGGGCCCAGGCTCCCCGATTTCGTCGGGCGTCTCGGGCGTGCCTGTCGGGAGCTTGTTCGTACCCGCGCCATCCTCATGTTCCATGATAACTGGTCACAGACCATCATGGGTGTCAGCCAGAGTCAGCCAGTTATCAAACCTCGTTTATATGGAGTTTGTGATTACAAAGTACCTCTACATGGGAAAGGATAATGATGCGTCTAAGTTCACAACGAAACACGGGATCAGAGCCTCGGTCGGCAGCAAGGGTCCCAAAAACGGAAAATGGTTAAAGTGTTACGGGACAGCTAGCACTCGTTCAGTAGACGTGGGGCCGTGTTTTTTCCCATACGCCCCCGCTCGCAGTCTCGCACCAAGGTCCAGCCCAGTAATCCCTTCTTTTCACGGCTGTGCGGCATGTAGAGGAGCTGAATAACCACGTACGACAACGTGCCACGGGACCGCGACAGGCCTCAGCGGTAAGAGTCAGGCCCGCCTGTCCTGTATAGTCGTAGGATGAACCGATCTGATCGCTTAGCCCGGAGCACAGGCGACACCGGGATAACCCACTGGGATCGGTTTAAACACTAATGGATACCTGCCCAAGTCAGCGCCGTACGCGAGTATCACGAGATATGACATTAGGACCGGAAGCTGGGTATAGGTGCACAGGAAAGCCTCAATGTAGCGCGCCAGTCGGTCCGCTGCGAGAAGTACGAACGCAGCGTCAGCTCGGGCACAGTATCATAGTTGATAGCGGGATAGCCACACTAAGTTTCTGCGACGGTTGGGGGCGTCTCTTAAGCCCTCCGGCTTCTGCTTATGCGAGGCCACATTTCATAGTTTTCCAAGACCCGTTGTTACGCGCGTGTGATCACAACTATGACTGGAGAATCGTGACCTTGCGTCCGGGCCCCCGAAACCACAAGTTCGTCTATATTCTTAATAAGCCAACAGTGTAAAATGACAGCGAGAGCAGGACACTGTCATGTAGGTCAATTTCGGGTGGCGAAAAACAGTTTTGCGGCAATGCTTCAAAAGCCGTCAGTTGACACAGTATTGTATACAAACCGCCCCGTGAGACCCGCGACTAGTTCCCAATTG
TGTTGGCTGCTTCTTTTTAGACGTTGTCACTCGAAGACTATGTAAGGACCGGTTCAAAAGGCTGGCCTGAACCCAATGCTGACTGAACTTGCGATGAAAAGTCTCGTAAGGGTTCTTCCCAAGGCTCCAGTCGGTCCCAAGTATTTAGGGTCGGCTCTAGGGCAAGCGAGAAGTCGACTAAACTGAAAGATTTCTCGGACTTAACCAACGGCACACCGTTCATCTGAGCTTGTGGTCAAGGACAACCTCCTTTTATGAAACGCTTTACCATCGGAGGTTCAGCTGCTTGAAGTGCCTGAAGAGACACAGTATATATTAATCGGCGGCAACGTTACGAGCCTGTACATTATGCAAGTACCTTGCACTTTCGATCCTGTCATAATAGCTCACCCTCATTCCGCAATCTTGCGTCCTGCGATCCACCTACAATGGTTAGAATTGTGCACCAATCGTTTCGTTTGCACACGGGACGTCCCGGACACAAACTTCCCGACTTCGCCGGACGTCTCGAGCGTGCCCGTCGGGAACTCGCCCGCACCCGCGCCATCCCCGTGATCTATGATAACTAGTCGCCAACGCTCAGGGGGGTCAGCCGGAGCCAGCCTGTTATGAAGCCTCGTCTGTATAGAATTTGTGCTTTCATAGTACCTTTACGCGGGAGAAGATAATCATGCGTCTAAGTTCACAACGAAACACGGGATCAGAGCCTCGGTCGGCAGCAAGGGTCCCAGAAACGGAAAATGGTTAAAGTGTTACGGGACAGCTAGCACTCGTTCAGTAGACGTGGGGCCGTGTTTTTTCCTATACGCCCCCGTTCGCAGTATCGCGCCAAGGTCCAGCCCACTAATCCCTTCTTTCCACGGCTGTGCGGCCCATAGAGGAGCTGGATAACCACGTGCGGCAACGTGCCACGGGACCGCGACAGGCCTCAGCGGCAAGAGTCAGGCCCGCCTGTCCTGTATAGTCGTAGGATGAACCGATCTGATCGCTTAGCCCGGAGCGCAGGCGACACCGGGATAACCCACTGGGATCGGCTTAAATACTAATGGATACCTGCCCAAGTCAGCGCCGTACGCGAGTATCACGCGGTGTGACATTAGGACCGGATGCTGGGTACAGGTGCACAGGAAAGCCTCAATGTAGCTCGCCAGTCAGTCCACTGCGAAAAATACGAACACGGTACCACTTCGGGTGCAGCGCAGCAATCGATGGCGGGACAGCCACGCTGGCATTCCGCGACGGTTACTGGCGTCTACTAAGCCCTCCGGCCTCTGCCTATGGGAAGTCACGCTTCATAGTCCTTTATGTCCCGTTGCTAAGTTCGTGGAGTACCAAGTGTGATTGGGGAGTGGAGAATTTTCGTCCGGGCCCCCGAAACCACAAGTTCGTCTATATTCTTAATAAGCCAACAGTGTAAAATGACAGCGAGAGAAGGACACTGTCATGTAGGTCAAGTTCGGGTGGCGAGAGACAGTTTTGCGGCAATGCTTCAAAAGCCGTCAGTTGACATAGTATTGTATACAAACCGCCCCGTGAGACCCGCGACTAGTTCCCAATTA
TTTCGGTTGCGAGCTTTTGGATGCGGGCACTCGGCAACTACGTAAAGGCCGGTTCAAGACCCAAAGATCAACCTAGTGCTACCTGGACTCGTAGCGAAGAGCCGCGTACAGCTTCGTCCCAGGACTCCAGTCGGTCCCAACTATTTAGGATCGGCTCTCTGTTAAACCAAAAACCCATAGACATAAAAGACTTCTCGGACTTAACCAACGGCACACCGTTCATCTGAGCTTGTGGTCAAGGATAACCTCCTTTTATGAAACGCTTTACCATCGGAGGTTCAGCTGCTTGAAGTGCCTGAAGAGACACAGTATATATTAATCGGCGGCAACGTTACGAGCCTGTACATCATGCAAGTACCTTGCACTTTCGATCCTGTCATAATAGCTCACCCCCATTCCGCAATCTTGCGTCCTGCGATCCACCTACAATGGTTAGAATTGTGCACCAATCGTTTCGTTTGCACACGGGACGTCCCGGACACAAACTTCCCGACTTCGCCGGACGTCTCGAGCGTGCCCGTCGGGAACTCGCCCGCACCCGCGCCATCCCCGTGATCTATGATAACTAGTCGCCAACGCTGAGGGGGGTCAGCCGGAGCCAGCCTGTTATGAAGCCTCGTCTGTATAGAATTTGTGCTTTCATAGTACCTTTGCGCGGGAGAAGATGATCATGCGTCTGAGGTCCCGAAGAAGCGCTGGATCAGCGCCCCGGTCGGCAGCACAGGTCCCAAGAACGGAAAATGATTTAAGTGTTAGGGGTCAGCTAAAACCCGTTCGGGAGACGTAGATCCGTGTTTTTTCCTATACACCCCCGCTCGCGGTATCGCACCAAGGTCCAGCCCAGTAATCCCTTCTTTCCACGGCTGTGCGGCATATAGATAAGCTGGACAATTGCGTGCGGCAACGTGCCACGGGACCGCGACAGGCCTCAGCGGCAAGAGTCAGGCCCGCCTGTCCTGTATAGTCGTAGGATGAACCGATCTGATCGCTTAGCCCGGAGCACAGGCGACACCGGGATAACCCACTGGGATCGGTTTAAACACTAATGGATACCTGCCCAAGTCAGCGCCGTACGCGAGTATCACGCGATATGACGTCAGAACCGGAAGTTGGGTACAAGTGCACAGAAAAGCCTCGGTGAAACGCACCAGTTGGTCGACCGCGAAAAGTACGAACACGGTACCGCTTCGGGTGCAGCGCAGCAATCGATGGCGGGACAGCCACGCTGGCATTCCGCGACGGTTACTGGCGTCTACTTAGCCCTCCGGCTTCTGCCTATGGGAAGTTACGCTTCATAGTCCTTTATGTCCCGTTGCTAAGTTCGTGGAGTACCAAGTGCGATTGGGGAGTGGAGAATTTTCGTCCGGGCCCCCAAAACCACAAGTTCGTCTATATTCTTAATAAGCCAACAGTGTAAAATGACAGTGAGAGCAGGACACTGTCATGTAGGTCAATTTCTGGTGGCGAAAAACAGTTTTGCGGAAATGCTTCAAAAGCCGTCAGCTGACACAGTATTGTACACAAGCCATCGCATGGAGTTTGCAGTAGATTCCCATTTG
TTTTGGCTGCGAGCTCTTAGACCTTAGCATGCGAAGACTATGTAAGGGTTGGTTCAAAAGGTTGGCATGAACTCAATGCTGACCGGATTCGTGACGACGAGCCTCGTACAGGTTCTCCTCGGGGCTCTAAACGGTCACAACTTTTTGGGATCGGCTCTAGGTTGAACCAAAAATCCATAGACATGAAAGACTTCTCGGACTTAACCAACGGCACACCGTTCATCTGAGCTTGTGGTCAAGGATAACCTCCTTTTATGAAACGCTTTACCACCGGAGGTTCAGCTGCTTGAAGTGCCTGAAGAGACACAGTATATATTAATCGGCGGCAACGTTACGAGCCTGTACATTATGCAAGTACCTTGCACTTTCGACCCTGTCATACTAGCTCACCCTCATTCCGCAATCTTGCGTCCTGCGATCCACCTACAATGGTTAGAATTGTGCACCAATCGTTTCGTTTGCACACGGGACGTCCCGGACACAAACTTCCCGACTTCGCCGGACGTCTCGAGCGTGCCCGTCGGGAACTCGCCCGCACCCGCGCCATCCCCGTGATCTATGATAACTAATCGCCAACGCTCAGGGGGGTCAGCCGGAGCCAGCCTGTTATGAAGCCTCGTCTGTATAGAATTTGTGCTTTCATAGTACCTTTACGCGGGAGAAGATAATCATGTGTCTAGGTTCACAACGAAGCACGGGATCAGCGCCTCGGTCGGCAGCAAGGGCCTCAAAAACGGAAAATGGTTAAAGTGTTAGGGGTCAGCTAGCACTCGTTCGGTTGATGAGGGGCCATGTTTTTTCCCATACGCCCCCGTTCGCAGTATCGCGCCAAGGTCCAGTCCAGTAATCCCTTCTTCCCACGGCTGTGCGGCATATAGAGGAGCTGGATAACCACGTGCGACAACGTGTCACGGGACCGCTACAGGGCTTAGCGGCAAAGGTTACACCCACCTGGTCTGTATAGTCATAGGACGGACCGATCTGATGATTGCACACGGAGCGCAGATGGCACCGGGACCGCTCAATAGGGTCGGCCCACATATTGACGGCCGTCTACCCTGGCGGATGCCGTACGCGCGTATCACGAAATGTGACATTTGGGGCGGATGTTGGGTACAAATGCACAAAAAAGCCTCAGTGAAATGCGCCAGTTGGTCGACTGCGAAAAGTACGAACACGGTACCACTTCGGGTGCAGCGCAGCAATCGATGGCGGGACAGCCACGCTGGCAGTCCGCGACGGTTACTGGCGTCTACTAAGCCCTCCGGTTTCTGCCTAGGGGAAGTCATGCTTCATACTCCTTTATGTCCCGTTGCTAAGTTCGTGGAGTACCAAGTGTGATTGGGGAGAGGAGAATTTTCGTTCGGGCCCCCGAAACCAGAAGTTCGTCTATATTCTTAATAAGCCAACAGTGTAAAATGACAGCGAGAGCAGGACACTGTGATGTAGGTCAATTTCGGGTGGCGAAAAACAGTTTCGCGGCAATGCTTCAAAAGCCGTCAGTTGACACAGTATTGTATACAAGCCATCGCATGGAGTTTGCAGTAGATTCCCATACG
TGCTGGCTGTTACTTTTTAGACGTTGGCACTCGAAGACTGTGTAAGGGTTAGTTTAAAAGGCTGGCCTGAACCCAATGCTGACTGAACTTGCGATGAAAAGTCTAGTACAGGTTCTCCCTAAGGCTCCAAACGGTCCCAGCTTTTAGAGATTGGCTCTAGGTTAAACCAAAAATCCATAGACATGTAAGACTTCTCGGACTTAACCAACGGCACACCGTTCATCTGAGCTTGTGGTCAAGGATAACCTCCTTTTATGAAACGCTTTACCACCGGAGGTTCAGCTGCTTGAAGTGCCTGAAGAGACACAGTATATATTAATCGGCGGCAACGTTACGAGCCTGTACATTATGCAAGTACCTTGCACTTTCGACCCTGTCATAATAGCTCACCCCCATTCCGCAATCTTGCGTCCTGCGATCCACCTACAATGGTTAGAATTGTGCACCAATCGTTTCGTTTGCACACGGGACGTCCCGGACACAAACTTCCCGACTTCGCCGGACGTCTCGAGCGTGCCCGTCGGGAACTCGCCCGCACCCGCGCCATCCCCGTGATCTATGATAACTAGTCGCCAACGCTCAGGGGGGTCAGCCGGAGCCAGCCTGTTATGAAGCCTCGTCTGTATAGAATTTGTGCTTTCATAGTACCTTTACGCGGGAGAAGATAATCACGCGTCTAAGTTCACAACGAAGCACGGGATCAGCGCCTCGGTCGGCAGCAAGGGTCCCAAAAACGGAAAATGGTTAAAGTGTTAGGGGTCAGCTAGCACTCGTTCGGTAGACGTGGGGCCGTGTTTTTTTCTATACGCCCCCGTTCGCAGTATCGCGCCAAGGTCCGGTCCAGTAATCCCTTCTTTCCACGGCTGTGCGGCATATAGATAAGCTGGACAATTACGTACGGCAACGTGCCACGGGACCGCGACAGGCCTCAGCAGCAAAGGTCGGGCCCACTTGGCCCGTGCAGCTGTAAAGCTAACGGGCCTCGCGACTTCACACGTAGCGCAGACGGCACCGGGACCGCCCAATACGATCGGCCCACATATTGACGGCCGCCTATCCTGACCAATGCCGTACGCGCGTATCACGAGATATAACATCAGAACCGGAAGTTGGGTACAAGTGCACAGAAAAGCCTCGGTGAAACGCACCAGTTGGCCCACTGCGAAAAGTACGAACACGGTACCACTTCGGGTGCAGCGCAGCAATCGATGGCGAGACAGCCACGTTGGCATTCCGCGACGGTTACTGGCGTCTACTAAGCCCTCCGGCTTCTGCCTATGGGAAATCACGCTTCATGGTCCTTTATGTCCCGTTGCTAAGTTCGTGGAGTACCAAGTGTGATTGGGGAGTGGAGAATTTTCGTCCGGGCTCCCGTAACCACAAGTTCGTCTATATTCTTAATAAGCCAACAGTGTAAAATGACAGTGAGAGCAGGACACTGTCATGTAGGTCAATTTCGGGTGGCGAAAAGCAGTTTTGCGGCAATGCTTCAAAAGCCGTCAGTTGACATAGTATTGTATACAAACCGCCCCGTAAGACCCGCGACTAGTTCCCAATTA
AGTTACCCGCTACTCTTTAGACGTTAGCGCTCGAAACCGATGTCAGGGCCGGTGCAAAGGGCAGGGATGAACCTAATGCTAACTGGACCCGTGATAAAAAACCGCGTACAAGTACTTCCCAAAACTCCAGTAGGCCCCAACCTCTTAGCATCACTTCGCGGTTAAACCAAAAATCCATAGACATGAAAGGCTTCTCGGACTTAACCAACGGCACACCGTTCATCTGAGCTTGTGGTCAAGGATAACCTCCTTTTATGAAACGCTTTACCACCGGAGGTTCAGCTGCTTGAAATGCCTGAAGAGACACAGTATATATTAATCGGCGGCAACGTTACGAGCCTGTACATTATGCAAGTACCTTGCACTTTCGACCCTGTCATAATAGCTCACCCCCATTCCGCAATCTTGCGTCCTGCGATCCACCTACAATGGTTAGAATTGTGCACCAATCGTTTCGTTTGCACACGGGACGTCCCGGACACAAACTTCCCGACTTCGCCGGACGTCTCTAGCGTGCCCGTCGGGAACTCGCCCGCACCCGCGCCATCCCCGTGATCTATGATAACTAGTCGCCAACGCTCAGGGGGGTCAGCCGGAGCCAGCCTGTTATGAAGCCTCGTCTGTATAGAATTTGTGCTTTCATAGTACCTTTACGCGGGAGAAGATAATCATGCGTCTAAGTTCACAACGAAGCACGGGATCAACGCCCCGGTCAGCAGCACGGGTCCCAAAAACAAAAAATGGTTAGAGTATTAGGGGTCAGCCAGCATTCGTTCGGTAGCCGTAGGGCCGTGTTTTTTCCTATCCGCCCCCGTCCGCAGCACCGTGCGAAGGGCCAGCCCAGTAGTCCCTTCTTTCGACGGCCGAGCGGCACATGAGGGAGCTCGACAACCACGCGCGGCAACGTGCCACGGGACCGCGACAGGCCTCAGCGGCAAGAGTCAGGCCCGCCTGTCCTGTATAGTCGTAGGATGAACCGATCTGATCGCTTAGCCCGGAGCACAGGCGACACCGGGATAACCCACTGGGATGGGCTTAAATACTAATGGATACCTGCCCAAGTCAGCGCCGTACGCGAGTATCACGAGATATGACATTAGGACCGGAAGCTGGGTACAGGTGCACAGGAGAGCCTCAATGTAGCGCGCCAGTCGGTCCGCTGCGAGAAGCACAAACACGGCGTCACCTCGGGTATGGCGTCACAGTTGATGGCGGGATAGCCATACTGGCATTCCAGGACGATTACTGGCGTCTCCTAAGTCCTCCGGCTTCTGCCTATCGCCGGCCACGTCTCATAGTCCCCCATGACAGATTGCTAAGTTCATGTAATACCAAGTGTAACTGGAGAGTCGAGACCTTTCGTCCAGGCCCCCGACACCACAGACTCGGGTGTACACCCGATCAGTTAACAATGCACGACGATAGTGAGGTCAGGACCCTGACAAGTGGACCTATTTCGGGTGGCAGAGAACAGTTTTGCTGAAATGCTGTAAAAATCGTTAGTTGACTCGGTGCTGTATTCGAACTACCCCGTGAGGCCCGCGACTAGTTCCCAATTA
TGTTGGCCGCTACTCTTTAGACGTTGGCACTCGAAGCCGATGTCAGGGCCGGTTCAAAGGGCAGGCCTGAACCCAATGCTGACTGGACTCGCGATGAAAAGCGGCCTACAAGTTCTTCCCAAGGCCCCAGTCGGCCCCAAGTACTTAGGATCGGCTCTAGGGCAAGCGGGAAGTCGGCAAAACTGAAAGATTTCTCGGACTTAACCAACGGCACACCGTTCATCTGAGCTTGTGGTCAAGGATAACCTCCTTTTATGAAACGCTTTACCATCGGAGGTTCAGCTGCTTGAAGTGCCTGAAGAGACACAGTATATATTAATCGGCGGCAACGTTACGAGCCTGTACATTATGCAAGTACCTTGCACTTTCGATCCTGTCATAATAGCTCACCCTCATTCCGCAATCTTGCGTCCTGCGATCCACCTACAATGGTTAGAATTGTGCACCAATCGTTTCGTTTGCACACGGGACGTCCCGGACACAAACTTCCCGACTTCGCCGGACGTCTCGAGCGTGCCCGTCGGGAACTCGCCCGCACCCGCGCCATCCCCGTGATCTATGATAACTAGTCGCCAACGCTCAGGGGGGTCAGCCGGAGCCAGCCTGTTATGAAGCCTCGTCTGTATAGAATTTGTGCTTTCATAGTACCTTTACGCGGGAGAAGATAATCATGCGTCTAAGTTCACAACGAAGCACGGGATCAACGCCCCGGTCAGCAGCACGGGTCCCAAAAACAAAAAATGGTTAGAGTATTAGGGGTCAGCTAGCATTCGTTCGGTAGCCGTAGGGCCGTGTTTTTTCCTATCCGCCCCCGTCCGCAGCACCGTGCGAAGGGCCAGCCCAGTAATCCCTTCTTTCGACGGCCGAGCGGCACATAGAGGAGCTGAATAACCACGTACGACAACGTGCCACGGGACCGCGACAGGCCTCAGCGGCAAGAGTCAGGCCCGCCTATCCTGTATAGTCGTAGGATGAACCGATCTGATGACTTAGCCCGGAGCACAGGCGACGCCGGGACCGCCTAATAGGATCGGCCCACATATGGACGGCCGCCTACTCTAGCCAATGCCGTACGCGCGTATCACGCGATATGACATTAGGACCGGATGCTGGGTACAGGTGCACAGGAAAGCCTCAATGTAGCGCGCTAGTCGGCCCGCTGCGAGAAGTACGAACGCAGCGTCAGCTCGGGCACAGTATCATAGTTGATAGCGGGATAGCCACACTAAGTTTCTGCGACAGTTGGGGGCGTCTCTTAAGCCCTCCGGCTTCTGCTTATGCGAGGCCACATTTCATAGTTTTCCAAGACCCGTTGTTACGCGCGTGTGATCACAACTATGACTCGAGAATCGTGACCTTGCGTCCAGGCCCCCGACACCACGGATTCGGGTGTACATCCGATCAGTCAATAATGCGCGATGATAGTGAGGTCAGAACCCTGACAAATGGGCCAATTTCGGGTGGTAAAGAACAGTTTTGCTACAACGCTGTAAGAATCGCTAGTTGACTCGGCGCTGTGTTCGAGCCATCGCATGGAGTTTGCAGTAGATTCCCATTCG
AGTTAGCCGCTACTCTTTAGACGTTAGCACTCGAAACCGATGTCAGGGCCGGTTCAAAGGGCAGGGATGAACCTAATGCTAACTAGACTCGTGATGAAAAACGGCCTACAAGTACTTCCCAAAACTCCAGTAGACCCCAACCTCTTAGCATCACTTCGCGTGCAAGAGAGAAGTCGACAAGAATGAAAAACTTCTCGGACTTAACCAACGGCACACCGTTCATCTGAGCTTGTGGTCAAGGATAACCTCCTTTTATGAAACGCTTTACCACCGGAGGTTCAGCTGCTTGAAGTGCCTGAAGAGACACAGTATATATTAATCGGCGGCAACGTTACGAGCCTGTACATTATGCAAGTACCTTGCACTTTCGACCCTGTCATAATAGCTCACCCTCATTCCGCAATCTTGCGTCCTGCGATCCACCTACAATGGTTAGAATTGTGCACCAATCGTTTCGTTTGCACACGGGACGTCCCGGACACAAACTTCCCGACTTCGCCGGACGTCTCGAGCGTGCCCGTCGGGAACTCGCCCGCACCCGCGCCATCCCCGTGATCTATGATAACTAGTCGCCAACGCTCAGGGGGGTCAGCCGGAGCCAGCCTGTTATGAAGCCTCGTCTGTATAGAATTTGTGCTTTCATAGTACCTTTACGCGGGAGAAGATAATCATGTGTCTAGGTTCACAACGAAGCACGGGATCAGCGCCTCGGTCGGCAGCAAGGGCCTCAAAAACGGAAAATGGTTAAAGTGTTAGGGGTCAGCTAGCACTCGTTCGGTTGATGAGGGGCCATGTTTTTTCCCATACGCCCCCGTTCGCAGTATCGCGCCAAGGTCCAGTCCAGTAATCCCTTCTTCCCACGGCTGTGCGGCATATAGAGGAGCTGGATAACCACGTGCGGAGGAATGCTGCGAGACTACGATAGGCGTCAGCGACAAAGGCCAGGCCCACCTGGCCTGTGCAGCTGTAAAGCTAACCGACCTCATGACTTCAACCGGGACACAGACAACACCTGAACCACCCGAAAGGATCGACTCACATACTGACAACCGCGTGCCCTGGCCAACACCGGCTTCGCGTATCGTACGGTGCGACATTAGGACCGGATGCCGGGTACAGGTGCACAGGAAAGCCTCAATGTAGCGCGCTAGTCGGTCGACCGCGAAAAGTACGAACACGGTACCGCTTCGGGTGCAGCGCAGCAATCGATGGCGGGACAGCCACGCTGGCATTCCGCGACGGTTACTGGCGTCTACTTAGCCCTCCGGCTTCTGCCTATGGGAAGTTACGCTTCATAGTCCTTTTTGTCCCGTTGCTAAGTTCGTGGAGTACCAAGTGCGATTGGGGAGTGGAGAATTTTCGTCCGGGCCCCCAAAACCACAAGTTCGTCTATATTCTTAATAAGCCAACAGTGTAAAATGTCAGTGAGAGCAGGACACTGTCATGTAGGTCAATTTCTGGTGGCGAAAAACAGTTTTGCGGCAATGCTTCAAAAGCCGTCAGCTGACACAGTATTGTACACAAACCGCCCCGTGAGACCCGCGACTAGTTCCCATTTG
AGTTAGCCGCTACTCTTTAGACGTTAGCACTCGAAACCGATGTCAGGGCCGGTTCAAAGGGCAGGGATGAACCTAATGCTAACTAGACTCGTGATGAAAAACGGCCTACAAGTACTTCCCAAAACTCCAGTAGACCCCAACCTCTTAGCATCACTTCGCGTGCAAGAGAGAAGTCGACAAGAATGAAAAACTTCTCGGACTTAACCAACGGCACACCGTTCATCTGAGCTTGTGGTCAAGGATAACCTCCTTTTATGAAACGCTTTACCACCGGAGGTTCAGCTGCTTGAAGTGCCTGAAGAGACACAGTATATATTAATCGGCGGCAACGTTACGAGCCTGTACATTATGCAAGTACCTTGCACTTTCGACCCTGTCATAATAGCTCACCCCCATTCCGCAATCTTGCGTCCTGCGATCCACCTACAATGGTTAGAATTGTGCACCAATCGTTTCGTTTGCACACGGGACGTCCCGGACACAAACTTCCCGACTTCGCCGGACGTCTCGAGCGTGCCCGTCGGGAACTCGCCCGCACCCGCGCCATCCCCGTGATCTATGATAACTAGTCGCCAACGCTCAGGGGGGTCAGCCGGAGCCAGCCTGTTATGAAGCCTCGTCTGTATAGAATTTGTGCTTTCATAGTACCTTTACGCGGGAGAAGATAATCATGTGTCTAGGTTCACAACGAAGCACGGGATCAGCGCCTCGGTCGGCAGCAAGGGCCTCAAAAACGGAAAATGGTTAAAGTGTTAGGGGTCAGCTAGCACTCGTTCGGTTGATGAGGGGCCATGTTTTTTCCCATACGCCCCCGTTCGCAGTATCGCACCAAGGTCCAGCCCGGTAATCCCTTCTCTCCACAGCTGTGCGGCCTATAGATAAGCTGGACAATTACGTGTGGCAACGCGCCACGGGACCGCGACAGGCCCCAGCGGCAAGAGTCAGGCCCGCCTGTCCTGTATAGTCGTAGGATGAACCGATCTGATGACTTAGCCCGGAGCACAGGCAGCATCGGGACCGCCCAATACGATCGGCCCACATATTGACGGCCGCCCATCCTGACCAATGTCGTACGCGCGTATCACGAGGTGTGACATTAGGACCGGATGCTGGGTACAGGTGCACAGGAAAGCCTCAATGTAGCTCGCCAACCAGTCCGCTGCGAGAAGTACGAACGCAGCGTCAGCTCGGGCACAGTATCATAGTTGATAGCGGGATAGCCACACTAAGTTTCTGCGACGGTTGGGGGCGTCTCTTAAGCCCTCCAGCTTCTGCTTATGCGAGGCCACATTTCATAGTTTTCCAAGACCCGTTGTTACGCGCGTGTGATCACAACTATGACTGGAGAATCGTGACCTTTCGTCCGGGCCCCCGAAACCACAAGTTCGTCTATATTCTTAATAAGCCAACAGTGTAAAATGACAGTGAGAGCAGGACACTGTCATGTAGGTCAATTTCGGGTGGCGAAAAACAGTTTTGCGGCAATGCTTCAAAGGCCGTCAGTTGACACAATATTGTATACAAACCGCCCCGTGAGACCCGCGACTAGTTCCCAATTA
TGTTGGCTGCTACTTTTTAGACGTTGTCACTCGAAGACTATGTAAGGACCGGTTCAAAAGGCTGGCCTGAACCCAATGCTGACTGAACTTGCGATGAAAAGTCTCGTAAGGGTTCTTCCCAAGGCCCCAGTCGGTCCCAAGTATTTAGGGTCGGCTCTAGGGCAAGCGAGAAGTCGGCAAAACTGAAAGATTTCTTGGACTTAACCAACGGCACACCGTTCATCTGAGCTTGTGGTCAAGGATAACCTCCTTTTATGAAACGCTTTACCATCGGAGGTTCAGCTGCTTGAAGTGCCTGAAGAGACACAGTATATATTAATCGGCGGCAACGTTACGAGCCTGTACATCATGCAAGTACCTTGCACTTTCGATCCTGTCATAATAGCTCACCCCCATTCCGCAATCTTGCGTCCTGCGATCCACCTACAATGGTTAGAATTGTGCACCAATCGTTTCGTTTGCACACGGGACGTCCCGGACACAAACTTCCCGACTTCGCCGGACGTCTCGAGCGTGCCCGTCGGGAACTCGCCCGCACCCGCGCCATCCCCGTGATCTATGATAACTAGTCGCCAACGCTCAGGGGGGTCAGCCGGAGCCAGCCTGTTATGAAGCCTCGTCTGTATAGAATTTGTGCTTTCATAGTACCTTTACGCGGGAGAAGATAATCATGCGTCTGAGGTCCCGAAGAAGCGCTGGATCAGCGCCCCGGTCGGCAGCACAGGTCCCAAGAACGGAAAATGATTTAAGTGTTAGGGGTCAGCTAGAACCCGTTCGGGAGACGTAGATCCGTGTTTTTTCCCATACGCCCCCGTTCGCAGTATCGCGCCAAGGTCCAGCCCACTAATTCCTTCTTTCCACGACTGTGCGGCATACAAGGGAGCTGGATAACCACGTGCGGAGGAATGCTGCGAGACTGCGATAGGCGTCAGCGACAAAGGCCAGGCCCACCTGGCCTGTGCAGCTGTAAAGCTAACCGACCTCATGACTTCACCCGGGACACAGACAACACCTGAACCACCCGAAAGGATCGGCTCACATACTGACGACCGCGTGCCCTGGCCAACATCGGCTTCGCGTATCGTACGACGTGACATTTGGGGCGCATGTTGGGGACAAGGACACAGAAAAGCCTCAGTGAAACGCGCCAGTTGGTCCACCGCGAAAAGCACGAACACGGCACCACCTCGGGTACAGCGTAGCAACTGATGGCGGGATAGCCACACCGGCATCTCGCGATGGTTACTACAGGCTCCTAAGCCTTCCGGCTTTTGCCGATGGGAGGTCACGCTTCATAGTCCTTTATCAACCGTTGCTAAGTTCGTGGAGTACCAAGTGTGACTGAAGAGTCGAGACCTTTCGTCCACACCGCCGACACCACAGATTGGGGTGTGCACCCGATCGGTCAACAATGCACGATGATAGTGAGGGCAAGACCCTGACAAGAGGGTCAATTTCGGGTGGCAAAGAACAATTTTGCTGCAATGCGGTAAAAATCGTTAGTTGACTCGGTACTGTATTTGAGCCATCGCATGAAGTTTGCAATTGGTTCCCATTTG
TGTTGGCTGCTACTTTTTAGATGTTAGCACGCGAAGACTATGTAAGGGTTGGTTCAAAAGGCTGGCATGAACCTAATGCTGACTGAACTTGCGATGAAAAGTCTCGTACAGGTTCTCCCTAAGGCTCCAAACGGTCCCAGCTTTTTGAGATCGGCTCTCTGTTAAACCAAAAACCCATAGACATAAAAGATTTCTCAGACTCAACCGATGGCAGACTGTATATCTAAGCGTGTAGTGAATGATGCCCCCCTCTTACGAAACGCTTTACGATCGGAGGTCCAGCTCCTTGATGGGCCGGAAGAGACACAGTATATAGTAATTGGCGGCAACGTTACGAGCCAGTACATTATGCAAGTACCTTGCACTTTCGATCCTGTTATAATAGCTCACCCTCATTCCGCAATCTTGTGCCCTGCGATCCACCTCCAGTAGTTAGGATTGTGCACCCCTCATTTCGTCCATATACGTTTCGCTCCGGGCCCAGGCTCTCCAACTTTGTCGGGCGTCTCGGGCGCGCCCGTCGGGAGTTTACTTGTATCCGCGCGATCCCCATGACTCATGATAACTAGTCGCAAACGCTCATGGGGGTCAGCCGCAGTTAGCCTGTTATCTAACCCCGTTTGTATAGGATTCGCGCTTTCATAGTACCTTTGCATGGGGGGGAATAAGGATGCGTCTGAGGTCCCGAAGAAGCGCTGGATCAGCGCCCCGGTCGGCAGCACGGGTCCCAAGAACGGAAAATGATTAAAGTGTTAGGGATCAGCTAGAACCCGTTCGGGAGACATAGATCCGTGTTTTTTCCTATACACCCCCGCTCGCGGTATCGCACCAAGATCCATCCCAGTAATCCCTTCTTTCCACGGCTGTGCGGCATATAGATAAGCTGGACAATTGCGTGCGACAACGTGTCACGGGATCGCTACAGGGCTTAGCGGCAAAGGTTACACCCACCTGGCCTGTGCAGCTGGAAAGCTAGCGAGCTTCGCGACTGCACACCGAGCGCAGATGGCACCGGGACCGCTCAATAGGATCGGCCCCCATATTGCCGGCCGTCTACCCTGGCGGATGCCGTACGCACGTACCACGCGATGTGACATTTGGGGCGGATGTTGGGTACAAATGCACAAAAAAGCCTCAGTGAAATGCGCCAGTTGGTCCGCTGCGAGAAGCACAAACACGGCGTCACCTCGGGTATGGCGTCACAGTTGATGGCGGGATAGCCATACTGGCATTCCAGGACGATTACTGGCGTCTCCTAAGTCCTCCGGCTTCTGCCTATCGCCGGCCACGTCTCATAGTCCCCCATGACAGATTGCTAAGTTCATGTAATACCAAGTGTAACCGGAGAGTCGAGACCTTTCGTCCAGGCCCCCGACACCACAGACTCGGGTGTACACCCGATCAGTTAACAATGCACGACGATAGTGAGGTCAGGACCCTGACAAGTGGACCTATTTCGGGTGGCAGAGAACAGTTTTGCTGAAATGCTGTAAAAATCGTTAGTTGACTCGGTGCTGTATTCGAACTACCCCGTGAGGCCCGCGACTAGTTCCCAATTA
TGTTGGCTGCTACTTTTTAGATGTTGGCACTCGACAACTACGTAAGGGTTGGTTCAAGACCCTAGCATGAACCCAATGCTGCCTGAACTTGCGATGAAAAGTCTCGTACAGGTTCTCCCTAAGGCTCCAAACGGTCCCAGCTTTTTGAGATCGGCTCGATGTTAAACCAAAAATCCATAGACATGAAAGACTTCTTGGACTCAACCGATGGCACACCGTTCATTTAAGCTTGTAGTCAAGGATAACCTCCTTTTACGAGACGCTTTACCATCGGAGGTCCAGCTCCCGCATGGGCCTAATGAGACACGTTATATATCAATCAGCGGCAACGTTACGAGCCAGTACATTATGCAAGTACCTTGCACCTTCGATCCTGTTATAATAGCTCCCCTTCATTCCGCGATCTGGCCTCCTGCGATCCACCTCCAGTAGTCAGAATCAAGTGCCACTCATTTTGTCCATATACGTTTCGCTCCGGGCCCAGGTTCTCCAACTTCGTCGGGCGTCTTGGGCGCACCCGTCCGGAGCTTGTTCGTACCTGCGCGATCCCCACGATCCATGATAACTAGTCGCAAACGCTCATGGGGGTCAGCCGGAGTCAGTCTGTCATCAAACCTCGTTTGTATAGAATTTGTGCTTTCATAGTACCTTTACATGGTAGAGGATAATGGTGCGTCTAAGTTCACAACGAAGCACGGGATCAGCGCCTCGGTCGGCAGCAAGGGTCCCAAAAACGGAAAATGGTTAAAGTGTTAGGGGTCAGCTAGCACTCGTTCGGTAGACGTGGGGCCGTGTTTTTTCCTATACGCCCCCGTTCGCAGTATCGCGCCAAGGTCCAGTCCAGTAATCCCTTCTTTCCACGGCTGTGCGGCATACAAGGGAGCTCGACAACCACGTGTAGAGGAATGCTGGGGAACTGGGATAAGCGTCAGGGGCAAAGCCCAGGCCCAGCTGGCCTGCGCAGCTGTAAAGCTAACGGGCCCCGCGACTTCACACCGAGCGCAGATGGCACCGGGACCGCTCAATAGGATCGGCCCACATATTGACGGCCGTCTACCCTGGCGGATGCCGTACGCGCGTACCACGCGGTGTGACATTTGGGGCGCATGTTGGGGACAAGGACACAGAAAAGCCTCAATATAACGCGCCAGTCGGTCCACTGCGAAAAGTACGAACACGGTACCACTTCGGGTGCAGCGCAGCAATCTATGGCGGAACAGCCACGCTGGCAGTCCGCGACGGTTACTGGCTTCTACTAAGCCCTCCGGCTTCTGCCTATGGGAAGTCACGCTTCATAGTCCTTTATGTCCCGTGGCTAAGTTCGTGGAGTACCAAGTGTGATTGGGGAGTGGAAAATCTTCGTCCGGGCCCCCGAAACCACAAGTTCGTCTATATTCTTAATAAGCCAACAGTGTAAAATGACAGCGAGAGCAGGACACTGTCATGTAGGTCAATTTCGGGTGGCGAAAAACAGTTTTGCGGCAATGCTTCAAAAGCCGTCAGTTGACACAGTATTGTATACAAACCGCCCCGTGAGACCCGCGACTAGTTCCCAATTG
TGTTGGCCGCTACTCTTTAGACGTTGGCACTCGAAGCCGATGTCAGGGCCGGTTCAAAGGGCAGGCCTGAACCCAATGCTGACTGGACTCGCGATGAAAAGCGGCCTACAAGTTCTTCCCAAGGCTCCAAACGGTTCCAACTTTTTGAGATCGGCCTTCGGTTAAACCAAAAATCCATAGACATGAAAGGCTTCTCGGACTTAACCAACGGCACACCGTTCATCTGAGCTTGTGGTCAAGGATAACCTCCTTTTATGAAACGCTTTACCACCGGAGGTTCAGCTGCTTGAAGTGCCTGAAGAGACACAGTATATATTAATCGGCGGCAACGTTACGAGCCTGTACATTATGCAAGTACCTTGCACTTTCGACCCTGTCATAATAGCTCACCCCCATTCCGCAATCTTGCGTCCTGCGATCCACCTACAATGGTTAGAATTGTGCACCAATCGTTTCGTTTGCACACGGGACGTCCCGGACACAAACTTCCCGACTTCGCCGGACGTCTCGAGCGTGCCCGTCGGGAACTCGCCCGCACCCGCGCCATCCCCGTGATCTATGATAACTAGTCGCCAACGCTCAGGGGGGTCAGCCGGAGCCAGCCTGTTATGAAGCCTCGTCTGTATAGAATTTGTGCTTTCATAGTACCTTTACGCGGGAGAAGATAATCATGTGTCTAGGTTCACAACGAAGAACGGGATCAGCGCCTCGGTCGGCAGCAAGGGCCTCAAAAACGGAAAATGGTTAAAGTGTTAGGGGTCAGCTAGCACTCGTTCGGTTGATGAGGGGCCATGTTTTTTCCCGTACGCCCCCGTTCGCAGTATCGCGCCAAGGTCCAGTCCAGTAATCCCTTCTTCCCACGGCTGTGCGGCATATAGAGGAGCTGAATAACCACGTACGACAACGTGCCACGGGACCGCGACAGGCCTCAGCGGCAAGAGTCAGGCCCGCCTGTCCTGTATAGTCGTAGGATGAACCGATCTGATCGCTTAGCCCGGAGCACAGGCGACACCGGGATAACCCACTGGGATCGGTTTAAACACTAATGGATACCTGCCCAAGTCAGCGCCGTACGCGAGTATCACGAGATATGACATTAGGACCGGAAGCTGGGTACAGGTGCACAGGAAAGCCTCAATGTAGCGCGCCAGTCGGTCCGCTGCGAAAAGTACGAACACGGTACCACTTCGGGTGCAGCGCAGCAATCGATGGCGGGACAGCCACGCTGGCAGTCCGCGACGGTTACTGGCGTCTACTAAGCCCTCCGGTTTCTGCCTAGGGGAAGTCATGCTTCATACTCCTTTATGTCCCGTTGCTAAGTTCGTGGAGTACCAAGTGTGATTGGGGAGAGGAGAATTTTCGTTCGGGCCCCCGAAACCAGAAGTTCGTCTATATTCTTAATAAGCCAACAGTGTAAAATGACAGTGAGAGCAGGACACTGTGATGTAGGTCAATTTCGGGTGGCGAAAAACAGTTTCGCGGCAATGCTTCAAAAGCCGTCAGTTGACACAGTATTGTATACAAGCCATCGCATGGAGTTTGCAGTAGATTCCCATACG
TGTTGGCTGCTTCTTTTTAGACGTTGTCACTCGAAGACTATGTAAGGACCGGTTCAAAAGGCTGGCCTGAACCCAATGCTGACTGAACTTGCGATGAAAAGTCTCGTAAGGGTTCTTCCCAAGGCTCCAGTCGGTCCCAAGTATTTAGGGTCGGCTCTAGGGCAAGCGAGAAGTCGACTAAACTGAAAGACTTCTCGGACTCAATCGATGGCACTATGCTCACCTAAGCTTGTAGTGAATGATGACGTCCTTTTACAAAACTCTTTACCATCGGAGGTCCAGCTCCTTGGTGGACCTGATGAGACACGTCATATATTTATCGGCGGCAACGCTACGAGCCAGTACATTATGCAAGTACCTTCCACTTTCGATCCTGTTATAATAGCTCAGTCTTATTCCGCGTTTCTACGTTATCCGTCTGATAACCGGTACTCCGAATTGTGCACCAATCGTTTCGTTTGCACACGGGACGTCCCGGACACAAACTTCCCGACTTCGCCGGACGTCTCGAGCGTGCCCGTCGGGAACTCGCCCGCACCCGCGCCATCCCCGTGATCTATGATAACTAGTCGCCAACGCTCAGGGGGGTCAGCCGGAGCCAGCCTGTTATGAAGCCTCGTCTGTATAGAATTTGTGCTTTCATAGTACCTTTACGCGGGAGAAGATAATCATGCGTCTGAGGTCCCGAAGAAGCGCTGGATCAGCGCCCCGGTCGGCAGCACAGGTCCCAAGAACGGAAAATGATTTAAGTGTTAGGGGTCAGCTAAAACCCGTTCGGGAGACGTAGATCCGTGTTTTTTCCTATACACCCCCGCTCGCGGTATCGCACCAAGGTCCAGCCCAGTAATCCCTTCTTTCCACGGCTGTGCGGCATATAGATAAGCTGGACAATTACGTGCGGAGGAATGCTGCGGAACTGCGATAAGCGTCAGGGGCAAAGCCCAGGCCCACCTGGCCTGTGCAGCTGTAAAGCTAGCGGGCTTCGCGACTGCACACCGAGCGCAGATGGCACCGGGACCGCTCAATAGGATCGGCCCACATATTGACGGCCGTCTACCCTGGCGGATGCCGTACGCGCGTACCACGCGGTGTGACATTAGGACCGGATGCTGGGTACAGGTGCACAGGAAAGCCTCAATGTAGCTCGCCAGTCAGTCCACTGCGAAAAGTACGAACACGGTACCACTTCGGGTGCAGCGCAGCAATCTATGGCGGAACAGCCACGCTGGCAGTCCGCGACGGTTACTGGCTTCTACTAAGCCCTCCGGCTTCTGCCTATGGGAAGTCACGCTTCATAGTCCTTTATGTCCCGTGGCTAAGTTCGCGGAGTACCAAGTGTGATTGGGGAGTGGAAAATCTTCGTCCGGGCCCCCGAAACCACAAGTTCGTCTATATTCTTAATAAGCCAACAGTGTAAAATGACAGTGAGAGCAGGACACTGTCATGTAGGTCAATTTCGGGTGGCGAAAAACAGTTTTGCGGCAATGCTTCAAAGGCCGTCAGTTGACACAGTATTGTATACAAACCGCCCCGTGAGACCCGCGACTAGTTCCCATTTG
AGTTAGCCGCTACTCTTTAGACGTTAGCACTCGAAACCGATGTCAGGGCCGGTTCAAAGGGCAGGGATGAACCTAATGCTAACTGGATTCGTGACGACGAGCCTCGTACAGGTTCTCCCCGGGGCTCTAAACGGTCACAACTTTTTGGGATCGGCTCTCGGTTGAACCAAAAATCCATAGACATGAAAGACTTCTTGGACTCAACCGGCGGCACACCGTTCTTCTGAGCTTGTAGTCAAGGATAACCTCCTTTTACGAAACGCTTTACCATCGGAGGTTCAGCTCCTTGATGGGCCTGAAGAGACACAGTATATAGTAATCGGCGGCAACGTTACGAGCCAGTACATTATGCAAGTACCTTGCACTTTTGATCCTGTTATAATAGCTCACCCTCATTCCGCAATCTTGCGTCCTGCAATCCACCTCCAGTAGTTAGGAATGTGCACCCCTCATTTCGTCCATATACGTTTCGCTCCGGGTCCAGGTTCTCCAGCTTCGTCGGGTGTATTGGGCGCACCCGTCCGGAGCTTGTTCGTACCTGCGCGATCCCCATGATCCATGATAACTAGTCGTAAACGATCATGGGGGTCAGCCGGAGTCAGCCTGTTGTCAAACATAGTTTGTATAGAATTTGTGCTCACATAGTACTTTTACATGGGAGAGGATATTGATGCGTCTAAGTTCACAACGAAGCACGGGATCAACGCCCCGGTCAGCAGCACGGGTCCCAAAAACAAAAAATGGTTAGAGTATTAGGGGTCAGCTAGCATTCGTTCGGTAGCCGTAGGGCCGTGTTTTTTCCTATCCGCCCCCGTCCGCAGCACCGTGCGAAGGGCCAGCCCAGTAGTCCCTTCTTTCGACGGCCGAGCGGCACATAGAGGAGCTGAATAACCACGTACGACAACGTGCCACGGGACCGCGACAGGCCTCAGCGGCAAGAGTCAGGCCCGCCTATCCTGTATAGTCGTAGGATGAACCGATCTGATGACTTAGCCCGGAGCACAGGCGACGCCGGGACCGCCCAATAGGATCGGCCCACATATGGACGGCCGCCTACTCTAGCCAATGCCGTACGCGCGTATCACGCGATATGACATTAGGACCGGATGCTGGGTACAGGTGCACAGGAAAGCCTCAATGTAGCGCGCCAGTCGGCCCGCTGCGAGAAGTACGAACGCAGCGTCAGCTCGGGCACAGTATCATAGTTGATAGCGGGATAGCCACACTAAGTTTCTGCGACAGTTGGGGGCGTCTCTTAAGCCCTCCGGCTTCTGCTTATGCGAGGCCACATTTCATAGTTTTCCAAGACCCGTTGTTACGCGCGTGTGATCACAACTATGACTCGAGAATCGTGACCTTGCGTCCAGGCCCCCGACACCACGGATTCGGGTGTACATCCGATCAGCCAATAATGCGCGATGATAGCGAGGTCAGAACCCTGACAAATGGGCCAATTTCGGGTGGTAAAGAACAGTTTTGCTACAACGCTGTAAAAATCGCTAGTTGACTCGGCGCTGTGTTCGAGCCATCGCATGGAGTTTGCAGTAGATTCCCATTCG
AGTTACCCGCTACTCTTTAGACGTTAGCGCTCGAAACCGATGTCAGGGCCGGTGCAAAGGGCAGGGATGAACCTAATGCTAACTGGACCCGTGATAAAAAACCGCGTACAAGTACTTCCCAAAACTCCAGTAGGCCCCAACCTCTTAGCATCACTTCGCGGTTAAACCAAAAATCCATAGACATGAAAGGCTTCTCGGACTTAACCAACGGCACACCGTTCATCTGAGCTTGTGGTCAAGGATAACCTCCTTTTATGAAACGCTTTACCACCGGAGGTTCAGCTGCTTGAAATGCCTGAAGAGACACAGTATATATTAATCGGCGGCAACGTTACGAGCCTGTACATTATGCAAGTACCTTGCACTTTCGACCCTGTCATAATAGCTCACCCCCATTCCGCAATCTTGCGTCCTGCGATCCACCTACAATGGTTAGAATTGTGCACCAATCGTTTCGTTTGCACACGGGACGTCCCGGACACAAACTTCCCGACTTCGCCGGACGTCTCGAGCGTGCCCGTCGGGAACTCGCCCGCACCCGCGCCATCCCCGTGATCTATGATAACTAGTCGCCAACGCTCAGGGGGGTCAGCCGGAGCCAGCCTGTTATGAAGCCTCGTCTGTATAGAATTTGTGCTTTCATAGTACCTTTACGCGGGAGAAGATAATCATGCGTCTGAGGTCCCGAAGAAGCGCTGGATCAGCGCCCCGGTCGGCAGCACAGGTCCCAAGAACGGAAAATGATTTAAGTGTTAGGGGTCAGCTAAAACCCGTTCGGGAGACGTAGATCCGTGTTTTTTCCTATACACCCCCGCTCGCGGTATCGCACCAAGGTCCAGCCCAGTAATCCCTTCTCTCCACGGCTGTGCGGCATATAGATAAGCTGGACAATTGCGTGTGGCAACGCGCCACGGGACCGCGACAGGCCCCAGCGGCAAGAGTCAGGCCCGCCTGTCCTGTATAGTCGTAGGATGAACCGATCTGATGACTTAGCCCGGAGCACAGGCAGCATCGGGATCGCCCAATACGATCGGCCCACATATTGACGGCCGCCCATCCTGACCAATGCCGTACGCGCGTATCACGAGGTGTGACATTAGGACCGGATGCTGGGTACAGGTGCACAGGAAAGCCTCAATGTAGCTCGCCAACCAGTCCGCTGCGAGAAGTACGAACGCAGCGTCAGCTCGGGCACAGTATCATAGTTGATAGCGGGATAGCCACACTAAGTTTCTGCGACGGTTGGGGGCGTCTCTTAAGCCCTCCAGCTTCTGCTTATGCGAGGCCACATTTCATAGTTTTCCAAGACCCGTTGTTACGCGCGTGTGATCACAACTATGACTGGAGAATCGTGACCTTTCGTCCGGGCCCCCGAAACCACAAGTTCGTCTATATTCTTAATAAGCCAACAGTGTAAAATGACAGTGAGAGCAGGACACTGTCATGTAGGTCAATTTCGGGTGGCGAAAAACAGTTTTGCGGCAATGCTTCAAAGGCCGTCAGTTGACACAATATTGTATACAAACCGCCCCGTGAGACCCGCGACTAGTTCCCAATTA
AGTTAGCCGCTACTCTTTAGACGTTAGCACTCGAAACCGATGTCAGGGCCGGTTCAAAGGGCAGGGATGAACCTAATGCTAACTAGACTCGTGATGAAAAACGGCCTACAAGTACTTCCCAAAACTCCAGTAGACCCCAACCTCTTAGCATCACTTCGCGTGCAAGAGAGAAGTCGACAAGAATGAAAAACTTCTTGGACTCAACCGACGGCACACCCTTCATCTGAGCTTGCAGTCAGGGATAATCTCCTTTTACGAAACGCTTTACCATCGGAGGTTCAGGTCCTTGATGGGCCTGGTGAGACACGGTATATATTAACCGGCGACAACATAGTAGCTGAACCCGCTGTGAGTATGTTTGGTCTTCCCCATAGCATTGTCCCGGCACACCCTTACTTCGCGATCTTACGTCATCCGTCTGATATCCAGTACTCAGAATCAAGTGCCACTCATTTCGTCCATGTACGTTTCGCTCCGAGCCAAGGTTCTCCAACTTCGTCGGGCGTATTGGGCGCACCCGTCCAGAGCTTGTTCGTACCTGTGCGATCCCCACGATCCGTGATAACTAGTCGCAAACGCTCAGGGGGGTCAGCCGGAGCCAGCCTGTTATGAAGCCTCGTCTGTATAGAATTTGTGCTTTCATACTACCATTACGCGGGAGAGGATAATCATGCGTCTGAGGTCCCGAAGAAGCGCTGGATCAGCGCCCCGGTCGGCAGCACAGGTCCCAAGAACGGAAAATGATTTAAGTGTTAGGGGTCAGCTAAAACCCGTTCGGGAGACGTAGATCCGTGTTTTTTCCTAGACACCCCCGCTCGCGGTATCGCACCAAGGTCCAGCCCAGTAATCCCTTCTTTCCACGGCTGTGCGGCATATAGATAAGCTGGACAATTACGTGCGGAAACGTGCCACGGGACCGCGACAGGCCTCAGCGGCAAGAGTCAGGCCCGCCTGTCCTGTATAGTCGTAGGATGAACCGATCTGATCGCTTAGCCCGGAGCACAGGCGACACCGGGATAACCCACTGGGATCGGCTTAAATACTAATGGATACCTGCCCAAGTCAGCGCCGTACGCGAGTATCACGAAATATGACATTAGGACCGGATGCTGGGTACAGGTGCACAGGAAAGCCTCAATGTAGCGCGCCAGTCGGTCCGCTGCGAAAAGTACGAACACGGTACCACTTCGGGTGCAGCGCAGCAATCGATGGCGGGACAGCCACGCTGGCAGTCCGCGACGGTTACTGGCGTCTACTAAGCCCTCCGGTTTCTGCCTAGGGGAAGTCATGCTTCATACTCCTTTATGTCCCGTTGCTAAGTTCGTGGAGTACCAAGTATGATTGGGGAGAGGAGAATTTTCGTTCGGGCCCCCGAAACCAGAAGTTCGTCTATATTCTTAATAAGCCAACAGTGTAAAATGACAGTGAGAGCAGGACACTGTGATGTAGGTCAATTTCGGGTGGCGAAAAACAGTTTCGCGGCAATGCTTCAAAAGCCGTCAGTTGACACAGTATTGTATACAAGCCATCGCATGGAGTTTGCAGTAGATTCCCATACG
TGTTGGCCGCTACTCTTTAGACGTTGGCACTCGAAGCCGATGTCAGGGCCGGTTCAAAGGGCAGGCCTGAACCCAATGCTGACTGGACTCGCGATGAAAAGCGGCCTACAAGTTCTTCCCAAGGCCCCAGTCGGCCCCAAGTACTTAGGATCGGCTCTAGGGCAAGCGAGAAGTCGGCAAAACTGAAAGACTTCTCGGACTCAACCGGCGGCACACCGTTCATCTAAGCTTGTAGTCAAGGATAACCTCCTTTTACGAAACGCTTTACCATCGGAGGTTCAGCTCCTTGATGGGCCTGAAGAGACACAGTATATAGTAATCGGCGGCAACGTTACGAGCCAGTACATTATGCAAGTACCTTGCACTTTTGATCCTGTTATAATAGCTCACCCTCATTCCGCAATCTTGCGTCCTGCAATCCACCTCCAGTAGTTAGGAATGTGCACCCCTCATTTCGTCCATATACGTTTCGCTCCGGGTCCAGGTTCTCCAGCTTCGTCGGGTGTATTGGGCGCACCCGTCCGGAGCTTGTTCGTACCTGCGCGATCGCCACGATCCATGATAACTAGTCGCAAACGCTCATGGGGGTCAGCCGGAGTCAGTATGTCATCAAACCTCGCTTGTATAGAATTTGTGCTTTCATAGTACCTTTACATGGTAGAGGATAATGGTGCGTCAAAGTTTCCAAAGAAGCGCTGGATCAGAGCCTCGGTCGGCAGCAAGGGTCCCAAAAACGGAAAATGGTTAAAGTGTTACGGGTCAGCTAGCACTCGTTCAGTAGACGTGGGGCCGTGTTTTTTCCCATACGCCCCCGTTCGCAGTATCGCACCAAGGTCCAGCCCGGTAATCCCTTCGTTCCGCGGCTGTGCGGCATATAGAGGAGCTGGATAACCATGTGCGGAGGAATGCTGCGAGACTACGATAGGCGTCAGCGACAAAGGCCAGGCCCACCTGGCCTGTGCAGCTGTAAAGCTAACCGACCTCATGACTTCAACCGGGACACAGACAACACCTGAACCACCCGAAAGGATCGACTCACATACTGACAACCGCGTGCCCTGGCCAACATCGGCTTCGCGTATAGTACGGTGCGACATTAGGACCGGATGCCGGGTACAGGTGCACAGGAAAGCCTCAATGTAGCGCGCTAGTCGGTCGACTGCGAAAAGTACGAACGCGGCGTCACCTCGGGCACAATGTCATAGTTGATAGCGGGATAGTCACGTTGGCATTCCGCGACGGTTACTGGCGTCTACTAAGCCCTCCGGCTTCTGCCTATGGGAAGTCACGCTTCATGGCCCTTTATGTCCCGTTGCTAAGTTCGTGGAGTACCAAGTGTGATTGGGGAGTGGAGAATTTTCGTCCGGGCTCCCGAAACCACAAGTTCGTCTATATTCTTAATAAGCCAACAGTGTAAAATGACAGTGAGAGCAGGACACTGTCATGTAGGTCAATTTCGGGTGGCGAAAAGCAGTTTTGCGGCAATGCTTCAAAAGCCGTCAGTTGACATAGTATTGTATACAAACCGCCCCGTGAGACCCGCGACTAGTTCCCAATTA
TGTTGGCTGCTACTTTTTAGACGTTGTCACTCGAAGACTATGTAAGGACCGGTTCAAAAGGCTGGCCTGAACCCAATGCTGACTGAACTTGCGATGAAAAGTCTCGTAAGGGTTCTTCCCAAGGCTCCAGTCGGTCCCAACTATTTAGGGTCGGCTCTATGGCAAGCGAGAAGTCGACAAAACTGAAAGACTTCTCGGACTTAACCAACGGCACACCGTTCATCTGAGCTTGTGGTCAAGGGTAACCTCCTTTTATGAAACGCTTTACCATCGGAGGTTCAGCTGCTTGAAGTGCCTGAAGAGACACAGTATATATTAATCGGCGGCAACGTTACGAGCCTGTACATTATGCAAGTACCTTGCACTTTCGATCCTGTCATACTAGCTCACCCTCATTCTGCAATCTTGCGTCCTGCGATCCACCTACAATGGTTAGAATTGTGCACCAATCGTTTCGTTTGCACACGGGACGTCCCGGACACAAACTTCCCGACTTCGCCGGACGTCTCGAGCGTGCCCGTCGGGAACTCGCCCGCACCCGCGCCATCCCCGTGATCTATGATAACTAGTCGCCAACGCTCAGGGGGGTCAGCCGGAGCCAGCCTGTTATGAAGCCTCGTCTGTATAGAATTTGTGCTTTCATAGTACCTTTACGCGGGAGAAGATAATCATGCGTCTGAGGTCCCGAAGAAGCGCTGGATCAGCGCCCCGGTCGGCAGCACAGGTCCCAAGAACGGAAAATGATTTAAGTGTTAGGGGTCAGCTAGAACCCGTTCGGGAGACGTAGATCCGTGTTTTTTCCCATACGCCCCCGTTCGCAGTATCGCACCAAGGTCCAGCCCGGTAATCCCTTCTCTCCACAGCTGTGCGGCCTATAGATAAGCTGGACAATTACGTGCGGCAACGTGCCACGGGACCGCGACAGGCCTCAGCGGCAAGAGTCAGGCCCGCCTGTCCTGTATAGTCGTAGGATGAACCGATCTGATCGCTTAGCCCGGAGCACAGGCGACACCGGGATAACCCACTGGGATGGGCTTAAATACTAATGGATACCTGCCCAAGTCAGCGCCGTACGCGAGTATCACGAGATATGACATTAGGACCGGAAGCTGGGTACAGGTGCACAGGAGAGCCTCAATGTAGCGCGCCAGTCGGTCCGCTGCGAGAAGTACGAACGCAGCGTCAGCTCGGGCACAGTATCATAGTTGATAGCGGGATAGCCACACTAAGTTTCTGCGACGGTTGGGGGCGTCTCTTAAGCCCTCCAGCTTCTGCTTATGCGAGGCCACATTTCATAGTTTTCCAAGACCCGTTGTTACGCGCGTGTGATCACAACTATGACTGGAGAATCGTGACCTTTCGTCCGGGCCCCCGAAACCACAAGTTCGTCTATATTCTTAATAAGCCAACAGTGTAAAATGACAGCGAGAGCAGGACACTGTCATGTAGGTCAATTTCGGGTGGCGAAAAACAGTTTTGCGGCAATGCTTCAAAGGCCGTCAGTTGACACAATATTGTATACAAACCGCCCCGTGAGACCCGCGACTAGTTCCCAATTA
AGTTAGCCGCTACTCTTTAGACGTTAGCACTCGAAACCGATGTCAGGGCCGGTTCGAAGGGCAGGGATGAACCTAATGCTAACTGGACCCGTGATGAAAAACCGCGTGCAAGTACTTCCCAAAACTCCAGTAAGCCCCAACCTCATAGCATCACTTCGCGTGCAAGAGAGAAGTCGACAAAACTGAAAGACTTCTCGGACTCAACCGATGGTACACTGTTCATCTATGCTTGTAGTGAATGATGACCTGTTTTTGCGGAAGGCTTTACCCTCGGAGGTCGAGCTCCTTGATGGGCCTGAAGAGACACAGTATATATTAATCGGCAGCAACGTTACGAGCCTGTACATTATGCAAGTACCTTGCACTTTCGATCCTGTCATAATAGCTCACCCTCATTCCGCAATCTTGCGTCCCGCGATCCACCTACAATAGTTAGGATTGTGCACCACTTGTTTCGCCTGCACATAGGACGTCCCGGACCCAGGCTCTCCAACTTCGTCGTGCGTCTCGGGCGCGCCCGTTGGGAGCTTGCTCGTACCCGCGCGGTCCCCATGATCCATGATAGCTAGTCGTAAACGACCATGGGGGTCAGCCGGAGTCAGCCTGTTGTCAAACATAGTTTGTATAGAATTTGTGCTCACATAGTACTTTTACATGGGAGAGGATATTGACGCCTCTAAATTCCAATAAACGCGGTGGATCGGCGCCTCGGTCGGCAGCAAGGGTCCTGAAAACGGAAAATGGTAAAAGTGTTAGGGGTCAACTCGCACTCGTTCGATAGACGTAGGGATGCACTTTCGTATATACGCCCCCGTTCGCAGTATCGCGCCAAGGTCCAGTCCAGTAATCCCTTATTTCCACGGCTGTGCCGCATATAGATAAGCTGGACAATTACGTGCGACAACGTGCCACGGGACCGCGACAGGCCTCAGCGGCAAGAGTCAGGCCCGCCTGTCCTGTATAGTCGTAGGATGAACCGATCTGATCGCTTAGCCCGGAGCACAGGCGACACCGGGATAACCCACTGGGATCGGTTTAAACACTAATGGATACCTGCCCAAGTCAGCGCCGTACGCGAGTATCACGCGATATGACATTAGGACCGGAAGCTGGGTACAGGTGCACAGGAAAGCCTCAATGTAGCGCGCCAGTCGGTCCACTGCGAAAAGTACGAACACGGTACCACTTCGGGTGCAGCGCAGCAATCGATGGCGAGACAGCCACGTTGGCATTCCGCGACGGTTACTGGCGTCTACTAAGCCCTCCGGCTTCTGCCTATGGGAAGTCACGCTTCATGGTCCTTTATGTCCCGTTGCTAAGTTCGTGGAGTACCAAGTGTGATTGGGGAGTGGAGAATTTTCGTCCGGGCTCCCGTAACCACAAGTTCGTCTATATTCTTAATAAGCCAACAGTGTAAAATGACAGTGAGAGCAGGACACTGTCATGTAGGTCAATTTCGGGTGGCGAAAAGCAGTTTTGCGGCAATGCTTCAAAAGCCGTCAGTTGACATAGTATTGTATACAAACCGCCCCGTAAGACCCGCGACTAGTTCCCAATTA
TGTTGGCCGCTACTCTTTAGACGTTGGCACTCGAAGCCGATGTCAGGGCCGGTTCAAAGGGCAGGCCTGAACCCAATGCTGACTGGACTCGCGATGAAAAGCGGCCTACAAGTTCTTTCCAAGGCCCCAGTCGGCCCCAAGTACTTAGGATCGGCTCTAGGGCAAGCGAGAAGTCGGCAAAACTGAAAGACTTCTCGGACTCAACCGGCGGCACACCGTTCATCTAAGCTTGTAGTCAAGGATAACCTCCTTTTACGAAACGCTTTACCATCGGAGGTTCAGCTCCTTGATGGGCCTGAAGAGACACAGTATATAGTAATCGGCGGCAACGTTACGAGCCAGTACATTATGCAAGTACCTTGCACTTTTGATCCTGTTATAATAGCTCACCCTCATTCCGCAATCTTGCGTCCTGCAATCCACCTCCAGTAGTTAGGAATGTGCACCCCTCATTTCGTCCATATACGTTTCGCTCCGGGTCCAGGTTCTCCAGCTTCGTCGGGTGTATTGGGCGCACCCGTCCGGGGCTTGTTCGTACCTGCGCGATCGCCACGATCCATGATAACTAGTCGCAAACGCTCATGGGGGTCAGCCGGAGTCAGTATGTCATCAAACCTCGCTTGTATAGAATTTGTGCTTTCATAGTACCTTTACATGGTAGAGGATAATGGTGCGTCAAAGTTTCCAAAGAAGCGCTGGATCAGAGCCTCGGTCGGCAGCAAGGGTCCCAAAAACGGAAAATGGTTAAAGTGTTACGGGTCAGCTAGCACTCGTTCAGTAGACGTGGGGCCGTGTTTTTTCCCATACGCCCCCGTTCGCAGTATCGCACCAAGGTCCAGCCCGGTAATCCCTTCGTTCCGCGGCTGTGCGGCATATAGAGGAGCTGGATAACCATGTGCGGAGGAATGCTGGGGAACTGGGATAAGCGTCAGGGGCAAAGCCCAGGCCCAGCTGGCCTGCGCAGCTGTAAAGCTAACGGGCCCCGCGACTTCACACGTAGTGCAGACGGCACCTGAACCACCCGATAGGATCGGCTCACATACTGACGACCGCGTGCCCTGGCCAACATCGGATTCGCGTATCGTAAGGTGTGACATTTGGGGCGCATGTTGGGTACAAGTGCGCAGAAAAGTCTCAAGGTAACGCGCCAGTCGGTCCGCTGCGAGAAGCACAAACACGGCGTGACCTCGGGTATAGCGTAGCAACTGATGGCGGGATAGCCACACCGGCATCTCGCGATGGTTACTACAGGCTCCTAAGCCTTCCGGCTTTTGCCGATGGGAGGTCACGCTTCATAGTCCTTTATCAACCGTTGCTAAGTTCGTGGAGTACCAAGTGTGACCGAAGAGTCGAGACCTTTCGTCCACACCGCCGACACCACAGATTGGGGTGGGCACCCGATCGGTCAACAATGCACGATGATAGCGAGGGCAAGACCCTGACAAGAGGGTCAATTTCGGGTGGCAAAAAACAGTTTTGCGGCAATGCTTCAAAAGCCGTCAGTTGGCATAGTATTGTATACAAGCCATCGCATGGAGTTTGCAGTAGATTCCCATTCG
TGTTGGCTGCTTCTTTTTAGACGTTGTCACTCGAAGACTATGTAAGGACCGGTTCAAAAGGCTGGCCTGAACCCAATGCTGACTGAACTTGCGATGAAAAGTCTCGTAAGGGTTCTTCCCAAGGCTCCAGTCGGTCCCAAGTATTTAGGGTCGGCTCTAGGGCAAGCGAGAAGTCGACTAAACTGAAAGATTTCTCGGACTTAACCAACGGCACACCGTTCATCTGAGCTTGTGGTCAAGGACAACCTCCTTTTATGAAACGCTTTACCATCGGAGGTTCAGCTGCTTGAAGTGCCTGAAGAGACACAGTATATATTAATCGGCGGCAACGTTACGAGCCTGTACATTATGCAAGTACCTTGCACTTTCGATCCTGTCATAATAGCTCACCCCCATTCCGCAATCTTGCGTCCTGCGATCCACCTACAATGGTTAGAATTGTGCACCAATCGTTTCGTTTGCACACGGGACGTCCCGGACACAAACTTCCCGACTTCGCCGGACGTCTCGAGCGTGCCCGTCGGGAACTCGCCCGCACCCGCGCCATCCCCGTGATCTATGATAACTAGTCGCCAACGCTCAGGGGGGTCAGCCGGAGCCAGCCTGTTATGAAGCCTCGTCTGTATAGAATTTGTGCTTTCATAGTACCTTTACGCGGGAGAAGATAATCATGCGTCTAAGTTCACAACGAAACACGGGATCAGAGCCTCGGTCGGCAGCAAGGGTCCCAGAAACGGAAAATGGTTAAAGTGTTACGGGACAGCTAGCACTCGTTCAGTAGACGTGGGGCCGTGTTTTTTCCTATACGCCCCCGTTCGCAGTATCGCGCCAAGGTCCAGCCCACTAATCCCTTCTTTCCACGGCTGTGCGGCCCATAGAGGAGCTGGATAACCACGTGCGGCAACGTGCCACGGGACCGCGACAGGCCTCAGCGGCAAGAGTCAGGCCCGCCTGTCCTGTATAGTCGTAGGATGAACCGATCTGATCGCTTAGCCCGGAGCGCAGGCGACACCGGGATAACCCACTGGGATCGGCTTAAATACTAATGGATACCTGCCCAAGTCAGCGCCGTACGCGAGTATCACGCGATATGACATTAGGACCGGATGCTGGGTACAGGTGCACAGGAAAGCCTCAATGTAGCGCGCCAGTCGGCCCACTGTGAAAAGTACGAACACGGTACCACTTCGGGTGCAGCGCAGCAATCTATGGCGGAACAGCCACGCTGGCAGTCCGCGACGGTTACTGGCTTCTACTAAGCCCTCCGGCTTCTGCCTATGGGAAGTCACGCTTCATAGTCCTTTATGTCCCGTGGCTAAGTTCGCGGAGTACCAAGTGTGATTGGGGAGTGGAAAATCTTCGTCCGGGCCCCCGAAACCACAAGTTCGTCTATATTCTTAATAAGCCATCAGTGTAAAATGACAGTGAGAGCAGGACACTGTCATGTAGGTCAATTTCGGGTGGCGAAAAACAGTTTTGCGGCAATGCTTCAAAGGCCGTCAGTTGACACAGTATTGTATACAAGCCATCGCATGAAGTTTGCAGTTGGTTCCCATTTG
TGTTGGCTGCTACTTTTTAGACGTTGTCACTCGAAGACTATGTAAGGACCGGTTCAAAAGGCTGGCCTGAACCCAATGCTGACTGAACTTGCGATGAAAAGTCTCGTAAGGGTTCTTCCCAAGGCTCCAGTCGGTCCCAAGTATTTAGGGTCGGCTCTCGTGCAAGAGAGAAGTCGACAAAACTGAAAGACTTCTCGGACTTAACCAACGGCACACCGTTCATCTGAGCTTGTGGTCAAGGATAACCTCCTTTTATGAAACGCCTTACCACCGGAGGTTCAGCTGCTTGAAGTGCCTGAAGAGACACAGTATATATTAATCGGCGGCAACGTTACGAGCCTGTACATTATGCAAGTACCTTGCACTTTCGATCCTGTCATAATAGCTCACCCTCATTCCGCAATCTTACGTCCTGCGATCCACCTACAATGGTTAGGATTGTGCACTACCCGCTTCGTCTGCACATGGGACGCCTCGGGCCCAGGCTCCCCGATTTCGTCGGGCGTCTCGGGCGTGCCTGTCGGGAGCTTGCTCGTACCCGCGCCATCCTCATGTTCCATGATAACTGGTCACAGACCATCATGGGGGTCAGCCAGAGTCAGCCAGTTATCAAACCTCGTTTATATGGAGTTTGTGATTACAAAGTACCTCTACATGGGAAAGGATAATGACGCCTCTAAATTCCAATAAACGCGGTGGATCAGCGCCTCGGTCGGCAGCTAGGATCCCGAAAACGGAAAATGGTAAAAGTGTTAGGGGTCAACTCGCACTCGTTCGATAGACGTAGGGATGCACTTTCGTATATACGCCCCCGCTCGCAGTCTCGCACCAAGGTCCAGCCCAGTAATCCCTTCTTTTCACGGCTGTGCGACATATAGAGGAGCTGGATAACCACGTGCGGAGGAATGCTGCGAGACTACGATAGGCGTCAGCGACGAAGGCCAGGCCCACCTGGCCTGTGCAGCTGTAAAGCTAACCGACCTCATGACTTCAACTGGGACACAGACAACACCTGAACCACCCGAAAGGATCGACTCACATACTGACAACCGCGTGCCCTGGCCAACATCGGCTTCGCGTATCGTACGGTGCGACATTAGGACCGGATGCCGGGTACAGGTGCACAGGAAAGCCTCAATGTAGCGCGCTAGTCGGTCGACCGCGAAAAGTACGAACACGGTACCGCTTCGGGTGCAGCGCAGCAATCGATGGCGGGACAGCCACGCTGGCATTCCGCGACGGTTACTGGCGTCTACTTAGCCCTCCGGCTTCTGCCTATGGGAAGTTACGCTTCATAGTCCTTTATGTCCCGTTGCTAAGTTCGTGGAGTACCAAGTGCGATTGGGGAGTGGAGAATTTTCGTCCGGGCCCCCAAAACCACAAGTTCGTCTATATTCTTAATAAGCCAACAGTGTAAAATGACAGTGAGAGCAGGATACTGTCATGTAGGTCAATTTCTGGTGGCGAAAAACAGTTTTGCGGCAATGCTTCAAAAGCCGTCAGCTGACACAGTATTGTACACAAGCCATTGCATGAAGTTTGCAATTGGTTTCCGTTTG
TGTTGGCTGCTACTTTTGAGACGTTGTCACTCGAAGACTATGTAAGGACCGGTTCAAAAGGCTGGCCTGAACCCAATGCTGACTGAACTTGCGATGAAAAGTCTCGTAAGGGTTCTTCCCAAGGCTCCAGTCGGTCCCAAGTATTTAGGGTCGGCTCTAGGGCAAGCGAGAAGTCGACAAAACTGAAAGATTTCTCGGACTTAACCAACGGCACACCGTTCATCTGAGCTTGTGGTCAAGGATAACCTCCTTTTATGAAACGCTTTACCATCGGAGGTTCAGCTGCTTGAAGTGCCTGAAGAGACACAGTATATATTAATCGGCGGCAACGTTACGAGCCTGTACATTATGCAAGTACCTTGCACTTTCGATCCTGTCATAATAGCTCACCCCCATTCCGCAATCTTGCGTCCTGCGATCCACCTACAATGGTTAGGATTGTGCACTACCCGCTTCGTCTGCACATGGGACGCCTCGGGCCCAGGCTCCCCGATTTCGTCGGGCGTCTCGGGCGTGCCTGTCGGGAGCTTGCTCGTACCCGCGCCATCCTCATGTTCCATGATAACTGGTCACAGACCATCATGGGGGTCAGCCAGAGTCAGCCAGTTATCAAACCTCGTTTATATGGAGTTTGTGATTACAAAGTACCTCTACATGGGAAAGGATAATGACGCCTCTAAATTCCAATAAACGCGGTGGATCAGCGCCTCGGTCGGCAGCAAGGATCCCGAAAACGGAAAATGGTAAAAGTGTTAGGGGTCAACTCGCACTCGTTCGATAGACGTAGGGATGCACTTTCGTATATACGCCCCCGCTCGCAGTCTCGCACCAAGGTCCAGCCCAGTAATCCCTTCTTTTCACGGCTGTGCGACATATAGAGGAGCTGGATAACCACGTGCGGAAACGTGCCACGGGACCGCGACAGGCCTCAGCGGCAAGAGTCAGGCCCGCCTGTCCTGTATAGTCGTAGGATGAACCGATCTGATCGCTTAGCCCGGAGCACAGGCGACACCGGGATAACCCACTGGGATCGGCTTAAATACTAATGGATACCTGCCCAAGTCAGCGCCGTACGCGAGTATCACGAGGTGTGACATTAGGACCGGATGCTGGGTACAGGTGCACAGGAAAGCCTCAATGTAGCTCGCCAGTCAGCCCGCTGCGAGAAGCACAAACACGGCGTGACCTCGGGTATAGCGTCACAGTTGATGGCGGGATAGCCATACTGGCATTCCAGGACGGTTACTGGCGTCTCCTAAGTCCTCCGGCTTCTGCCTATGGGAGGCCACGTCTCATAGTCCTCCATGACAGGTTGCTAAGTTCATGTAATACCAAGTGTAACTGGAGAGTCGAGACCTTTCGTCCAGGCCCCCGACACCACAGATTCGGGTGTACACCCGATCAGTTAACAATGCACGATGATAGTGAGGTCAGGACCCTGACAAGTGGACCTATTTCGGGTGGCAGAGAACAGTTTTGCTGAAATGCTGTAAAAATCGTTAGTTGACTCGGTGCTGTATTCGAGCCATTGCATGAAGTTTGCAATTGGTTCCCATTTG
AGTTAGCCGCTACTCTTTAGACGTTAGCACTCGAAACCGATGTCAGGGCCGGTTCAAAGGGCAGGGATGAACCTAATGCTAACTAGACTCGTGATGAAAAACGGCCTACAAGTACTTCCCAAAACTCCAGTAGACCCCAACCTCTTAGCATCACTTCGCGTGCAAGAGAGAAGTCGACAAGAATGAAAAACTTCTCGCCTGCAACCGATGGCACACTGTATATCTAAGCTTATAGTGAATGATAACCTCCTTTGACGAAACGCTTTACCATCGGAGGTTCAGCTCCTTGATGGGCCTGAAGAGTCACAGTATATAGTAATCGGCGGCAACGTTACGAGCCAGTACATTATGCAAGTACCTTGCACTTTCGATCCTGTTATACTAGCTCACCCTCATTCCGCAATCTTGCGTCCTGCGATCCACCTCCAGTAGTTAGGATTGTGCACCCCTCATTTCGTCCATATACGTTTCGCTCCGGGCCCAGGCTCTCCAACTTTGTCGGGCGTCTCGGGCGCGCCCGTCGGGAGTTTACTTGTATCCGCGCGATCCCCATGACTCATGATAACTAGTCGCAAACGCTCATGGGGGTCAGCCGCAGTTAGCCTGTTATCTAACCCCGTTTGTATAGGATTCGCGCTTTCATAGTACCTTTGCATGGGGGGGAATAAGCATGCGTCTGAGGTCCCGAAGAAGCGCTGGATCAGCGCCCCGGTCGGCAGCACGGGTCCCAAGAACGGAAAATGATTAAAGTGTTAGGGGTCAGCTAGAACCCGTTCGGGAGACATAGATCCGTGTTTTTTCCTATACACCCCCGCTCGCGGTATCGCACCAAGATCCATCCCAGTAATCCCTTCTTTCCACGGCTGTGCGGCATATAGATAAGCTGGACAATTACGTGCGACAACGTGCCACGGGACCGCGACAGGCCTCAGCGGCAAGAGTCAGGCCCGCCTGTCCTGTATAGTCGTAGGATGAACCGATCTGATCGCTTAGCCCGGAGCACAGGCGACACCGGGATAACCCACTGGGATCGGTTTAAACACTAATGGATACCTGCCCAAGTCAGCGCCGTACGCGAGTATCACGCGATATGACATTAGGACCGGAAGCTGGGTACAGGTGCACAGGAAAGCCTCAATGTAGCGCGCCAGTCGGTCGACCGCGAAAAGTACGAACACGGTACCGCTTCGGGTGCAGCGCAGCAATCGATGGCGGGACAGCCACGCTGGCATTCCGCGACGGTTACTGGCGTCTACTTAGCCCTCCGGCTTCTGCCTATGGGAAGTTACGCTTCATAGTCCTTTATGTCCCGTTGCTAAGTTCGTGGAGTACCAAGTGCGATTGGGGAGTGGAGAATTTTCGTCCGGGCCCTCAAAACCACAAGTTCGTCTATATTCTTAATAAGCCAACAGTGTAAAATGACAGTGAGAGCAGGATACTGTCATGTAGGTCAATTTCTGGTGGCGAAAAACAGTTTTGCGGCAATGCTTCAAAAGCCGTCAGCTGACACAGTATTGTACACAAGCCATTGCATGAAGTTTGCAATTGGTTTCCGTTTG
TTTCGGTTGCGAGCTTTTGGATGCGGGCACTCGGCAACTACGTAAAGGCCGGTTCAAGACCCAAAGATCAACCTAGTGCTACCTGGACTCGTAGCGAAGAGCCGCGTACAGCTTCGTCCCAGGACTCCAGTCGGTCCCAACTATTTAGGATCGGCTCTCTGTTAAACCAAAAACCCATAGACATAAAAGACTTCTCGCCTGCAACCGATGGCACACTGTATATCTAAGCTCATAGTGAATGATGACCTCCTCTTACGAAACGCTTTACCATCGAAGGTCCAGCTCCTTGATGGGACTGATGAGACATGGTGTTTATTAACCGGCGGCAACATAGTAGCTGAACCCGCTGTGAGTACGTTTGGTCCTCCCCATAGCATTGTCCCGGTACACCCTTACTCCGCGATCTTACGTCATCTGTCTGATATCCAGTACTTAGGATTGTGCACCCCTCATTTCGTTCATATACGTGACGTCCCGGACACAAACTTCCCGACTTCGCCGGACGTCTCGAGCGTGCCCGTCGGGAACTCGCCCGCACCCGCGCCATCCCCGTGATCTATGATAACTAGTCGCCAACGCTCAGGGGGGTCAGCCGGAGCCAGCCTGTTATGAAGCCTCGTCTGTATAGAATTTGTGCTTTCATAGTACCTTTACGCGGGAGAAGATAATCATGCGTCTAAGTTCACAACGAAGCACGGGATCAACGCCCCGGTCAGCAGCACGGGTCCCAAAAACAAAAAATGGTTAGAGTATTAGGGGTCAGCTAGCATTCGTTCGGTAGCCGTAGGGCCGTGTTTTTTTCCATACACCCCCGCTCGCGGTATCGCACCAAGATCCATCCCAGTAATCCCTTCTTTCCACGGCTGTGCGGCATATAGAGGAGCTGGATAACCACGTGCGGCAACGTGCCACGGGACCGCGACAGGCCTCAGCAGCAAAGGTCGGGCCCACTTGGCCCGTGCAGCTGTAAAGCTAACGGGCCTCGCGACTTCACACGTAGCGCAGACGGCACCGGGACCGCCCAATACGATCGGCCCACATATTGACGGCCGCCTATCCTGACCAATGCCGTACGCGCGTATCACGAGATATGGCATTTGGGGCGCAAGCTCGGTACAAGTGCACAGAAAGGCCTCAATGTAACGCGCCAGTCGGCCCGCTGCGAAAAGTACGAACACGGTACCACTTCGGGTGCAGCGCAGCAATCGATGGCGGGACAGCCACGCTGGCAGTCCGCGACGGTTACTGGCGTCTACTAAGCCCTCCGGCTTCTGCCTATGGGAAGTCATGCTTCATAGTCCTTTATGTCCCGTTGCTAAGTTCGTGGAGTACCAAGTGTGATTGGGGAGTGGAGAATTTTCGTCCGGGCCCCTGAAACCACAAGTTCGTCTATATTCTTAATAAGCCAACAGTGTAAAATGACAGTGAGAGCAGGACACTGTGATGTAGGTCAATTTCGGGTGGCGAAAAACAGTTTTGCGGCAATGCTTCAAAAGCCGTCAGTTGACACAGTATTGTATACAAGCCATTGCATGAAGTTTGCAATTGGTTTCCGTTTG
AGTTACCCGCTACTCTTTAGACGTTAGCGCTCGAAACCGATGTCAGGGCCGGTGCAAAGGGCAGGGATGAACCTAATGCTAACTGGACCCGTGATAAAAAACCGCGTACAAGTACTTCCCAAAACTCCAGTAGGCCCCAACCTCTTAGCATCACTTCGCGGTTAAACCAAAAATCCATAGACATGAAAGGCTTCTCGGACTCAATCGATGGCACTATGCTCACCTAAGCTTGTAGTGAATGATGACGTCCTTTTACAAAACTCTTTACCATCGGAGGTCCAGCTCCTTGGTGGACCTGATGAGACACGTCATATATTTATCGGCGGCAACGCTACGAGCCAGTACATTATGCAAGTACCTTCCACTTTCGATCCTGTTATAATAGCTCAGTCTTATTCCGCGTTTCTACGTTATCCGTCTGATAACCGGTACTCCGAATCAAGTGCCACTCATTTTGTCCATATACGTTTCGCCCCGGGCCCAGGCTCTTCAACCTCGTCGGGCGTCTCGGGCACGCTCGTCGGGAGCTTACTTGTACCCGCGGGACCCCCATGACTCACAATAACTAGTCGCAAACGCTCATGAGGTTCAACCGGAGTTAGCCTGTTATCAAACCCCGTTTGTATAGAAATTGCGCTTTCATAGTATCTTTACATGGGGGAGGGTAATGGTGCGTCAAAGTTTCCAAAGAAGCGCTGGATCAACTCCCCGGCCAGCGTCACGGGTTCCAAACACGGAAAATGGTTAAAATGTTGGAGGTCAGTTAGCACTCGTTCGGTAGACGTAAGGCCGTGCTCTTTCCTATACGCCCCCGCTCGCAGTCTCACACCAAGGTCCAGCCCAGTAATCCCTTCTTTCCACGGCTGTGCGGCATATAGATAAGCTGGACAATTACGTGCGGAGGAATGCTGCGAGACTACGATAGGCGTCAGCGACAAAGGCCAGGCCCACCTGGCCTGTGCAGCTGTAAAGCTAACCGACCTCATGACTTCAACCGGGACACAGACAACACCTGAACCACCCGAAAGGATCGACTCACATACTGACAACCGCGTGCCCTGGCCAACATCGGCTTCGCGTATAGTACGGTGCGACATTAGGACCGGATGCCGGGTACAGGTGCACAGGAAAGCCTCAATGTAGCGCGCTAGTCGGTCCGCTGCGAGAAGCACAAACACGGCGTGACCTCGGGTATAGCGTCACAGTTGATGGCGGGATAGCCATACTGGCATTCCAGGACGGTTACTGGCGTCTCCTAAGTCCTCCGGCTTCTGCCTATGGGAGGCCACGTCTCATAGTCCTCCATGACAGGTTGCTAAGTTCATGTAATACCAAGTGTAACTGGAGAGTCGAGACCTTTCGTCCAGGCCCCCGACACCACAGATTCGGGTGTACACCCGATCAGTTAACAATGCACGATGATAGTGAGGTCAGGACCCTGACAAGTGGACCTATTTCGGGTGGCAGAGAACAGTTTTGCTGAAATGCTGTAAAAATCGTTAGTTGACTCGGTGCTGTATTCGAGCCATTGCATGAAGTTTGCAATTGGTTCCCATTTG
