# Supplementary material for: HAPSIMU: a genetic simulation platform for population-based association studies
Source: BMC Bioinformatics. 2008 Aug 5;9:331. doi: 10.1186/1471-2105-9-331 (PMC2518933; doi:10.1186/1471-2105-9-331)
Supplement: Additional file 1 — The HIPSIMU package. This zipped file contains the HAPSIMU program and user document. [file 1471-2105-9-331-S1.zip › HAPSIMU1.0/data/ENm014.7q31.33HaploWhite.txt]

TGTTGGCTGCTACTTTTTAGACGTTGTCACTCGAAGACTATGTAAGGACCGGTTCAAAAGGCTGGCCTGAACCCAATGCTGACTGAACTTGCGATGAAAAGTCTCGTAAGGGTTCTTCCCAAGGCCCCAGTCGGTCCCAAGTATTTAGGGTCGGCTCTAGGGCAGGCGAGAAGTCGGCAGACCTGAAAGATTTCTCGGACTTAACCAACGGCACACCGTTCATCTGAGCTTGTGGTCAAGGATAACCCCCTCTTACGAAACGCTTTACGATCGGAGGTCCAGCTCCTTGATGGGCCGGAAGAGACACAGTATATAGTAATTGGCGGCAACGTTACGAGCCAGTACATTATGCAAGTACCTTGCACTTTCGATCCTGTTATAATAGCTCAGCCTCATCCCGCAATCTTGTGCCCTGCGATCCACCTCCAGTAGTTAGGATTGTGCACCCCTCATTTCGTCCATATACGTTTCGCTCCGGGCCCAGGCTCTCCAACTATGTCGGGCGTCTCGGGCGCGCCCGTCGGGAGTTTACTTGTATCCGCGCGATCCCCATGACTCATGATAACTAGTCGCAAACGCTCATGGGGGTCAGCCGCAGTTAGCCTGTTATCTAACCCCGTTTGTATAGGATTCGCGCTTTCATAGTACCTTTGTATGGGGGGGAATAAGGATGCGCCTGAGGTCCCGAAGAAGCGCTGGATCAGCGCCCCGGTCGGCAGCACGGGTCCCAAGAATGGACAATGATTAAAGTGTTAGGGGTCAGCTAGAACCCGTTCGGGAGACATAGATCCGTGTTTCTTCCTATACACCCCCGCTCACGGTATCGCACCAAGATCCATCCCAGTAATCCCTTCTTTCCACGGCTGTGCGGCATACAGAGGATCTGGATAGCCACATGCGGCAACGTGCCACGGGACCGCGACAGGCCTCAGCGGCAAGAGTCAGGCCCGCCTGTCCTGTATAGTCGTAGGATGAACCGATCTGATCGCTTAGCCCGGAGCACAGGCGACACCGGGATAACCCACTGGGATCGGCCTAAGTACTAATGGATACCTGCCCAAGTCAGCGCCGTACGCGAGTATCACGCGATATGACGTCAGAACCGGAAGTTGGGTACAAGTGCACAGAAAAGCCTCGGTGAAACGCACCAGTTGGTCCACCGCGAAAAGTACGAACACGGTACCGCTTCGGGTGCAGCGCAGCAATCGATGGCCGGACAGCCACGCTGGCATTCCGCGGCGGTTACTGGCGTCTACTTAGCCCTCCGGCTTCTGCCTATGGGAAGTTACGCTTCATAGTCCTTTATGTCCCGTTGCTAAGTTCGTGGAGTACCAAGTGCGATTGGGGAGTGGAGAATTTTCGTCCGGGCCCCCAAAATCACAAGTTCGTCTATATTCTTAATAAGCCAACAGTGTAAAATGACAGTGAGAGCAGGACACTGTCATGTAGGTCAATTTCTGGTGGCGAAAAACAGTTTTGCGGCAATGCTTCAAAAGCCGTCAGCTGACACAGTATTGTACACAAGCCATTGCAGGAAGTTTGCAATTGGTTTCCGTTTG
TTTCGGTTGCGAGCTTATGGATGCGGGCACTCGGCAACTACGTAAAGGCCGGTTCAAGACCCAAAGATCAACCTAGTGCTACCTGGACTCGTAGCGGAGAGCCGCGTACAGCTTCGTCCCAGGACTCCAGTCGGTCCCAACTATTTAGGATCGGCTCTCTGGCAGGCGAGAAGTCGACTAAACTGAAAGATTTCTCGGACTCAATCGATGGCACTATGCTCACCTAAGCTTGTAGTGAATGATGACGTCCTTTTACAAAACTCTTTACCATCGGAGGTCCAGCTCCTTGGTGGACCTGATGAGACACGTCATATATTTATCGGCGGTAACGCTACGAGCCAGTACATTATGCAAGTACCTTCCACTTTCGATCCTGTTATAATAGCTTACTCTTATTCCGCGTTTCTACGTTATCCGTCTGATAACCGGTACACCGAATCAAGTGCCACTCATTTTGTCCATATACGTTTCGCCCCGGGCCCAGGCTCTTCAACCTCGTCGGGCGTCTCGGGCACGCTCGTCGGGAGCTTACTTGTACCCGCGGGACCCCCATGACTCACAATAACTAGTCGCAAACGCTCATGAAGTTCAACCGGAGTTAGCCTGTTATCAAACCCCGTTTGTATAGAAATTGCGCTTTCATAGTACCTTTGTATGGGGGGGAATAAGGGTGCGTCAAAGTTTCCAAAGAAGCGCTGGATCAACTCCCCGGCCAGCGTTACGGGTCCCAAACACGGAAAATGGTTAAAATGTTGGAGGTCAGTTAGCACTCGTTCGGTAGACGTAAGGCCGTGCTCTTTCCTATCCGCCTCCATTAGTAGTATCGCGCCACAGTCTAGCTCAGCGGTCCCCCCTTTCCATGGGCGAACGGCATACAGAGGATCTGGATAGCCACATGCGACAACGTGTCACGGGATCGCTACAGGGCTTAGCGGCAAAGGTTACACCCACCTGGCCTGTGCAGCTGGAAAGCTAGCGAGCTTCGCGACTGCACACCGAGCGCAGATGGCACCGGGACCGCTCAATAGGATCGGCCCCCATATTGCCGGCCGTCTACCCTGGCGGATGCTGTACGCACGTACCACGCGATGTGACATTTGGGGCGGATGTTGGGTACAAATGCACAAAAAAGCCTCAGTGAAATGCGCCAGTTGGCCCGCTGCGAGGGGTACGAACGCGACGTCACCTCGGGTACAGTGTCACGGTTGATGACGGGGTATCCACACTGGCATTCCGCGACGGTCACTGGCGTCTCCTAAACCCTTCGGCTTCTGCCTTTGGGAGGCCACGTTACGTAGTTCTCCATGACCCGTTGCAAAACGCGTGTAACAACACGTGTGGCTGGAGAGTCGAGACCTTTCGTCTAGGCCCCCGACACTACAGATTCGGGTGTACACCCGATCAGTCAATAATGCGCGATGATAGCGAGGTCAGAACCCTGACAAATGGGCCAATTTCGGGTGGTAAAGAACAGTTTTGCTACAACGCTGTAAAAATCGCTAGTTGACTCGGCGCTGTGTTCGAGCCATCGCAGGGAGTTTGCAGTAGATTCCCATTCG
TGTTGGCTGCTACTTTTTAGACGTTGTCACTCGAAGACTATGTAAGGACCGGTTCAAAAGGCTGGCCTGAACCCAATGCTGACTGAACTTGCGATGAAAAGTCTCGTAAGGGTTCTTCCCAAGGCCCCAGTCGGTCCCAAGTATTTAGGGTCGGCTCTCGGGCAGGCGAGAAGTCGGCAGACCTGAAAGATTTCTCGGACTTAACCAACGGCACACCGTTCATCTGAGCTTGTGGTCAAGGATAACCCCCTCTTACGAAACGCTTTACGATCGGAGGTCCAGCTCCTTGATGGGCCGGAAGAGACACAGTATATAGTAATTGGCGGCAACGTTACGAGCCAGTACATTATGCAAGTACCTTGCACTTTCGATCCTGTTATAATAGCTCAGCCTCATTCCGCAATCTTGTGCCCTGCGATCCACCTCCAGTAGTTAGGATTGTACACCCCTCATTTCGTCCATATACGTTTCGCTCCGGGCCCAGGCTCTCCAACTATGTCGGGCGTCTCGGGCGCGCCCGTCGGGAGTTTACTTGTATCCGCGCGATCCCCATGACTCATGATAACTAGTCGCAAACGCTCATGGGGGTCAGCCGCAGTTAGCCTGTTATCTAACCCCGTTTGTATAGGATTCGCGCTTTCATAGTACCTTTGTATGGGGGGGAATAAGGATGCGTCAAAGTTTCCAAAGAAGCGCTGGATCAACTCCCCGGCCAGCGTTACGGGTCCCAAACACGGAAAATGGTTAAAATGTTGGAGGTCAGTTAGCACTCGTTCGGTAGACGTAAGGCCGTGCTCTTTCCTATCCGCCTCCATTAGTAGTATCGCGCCACAGTCTAGCTCAGCGGTCCCCTCTTTCCATGGGCGTACGGCATATAGAGGAGCTGGATAACCACGTGCGGAGGAATGCTGCGAGACTGCGATAGGCGTCAGCGACAAAGGCCAGGCCCACCTGGCCTGTATAGTCGTAGGATGAACCGATCTGATCGCTTAGCCCGGAGCACAGGCGACACCGGGATAACCCACTGGGATCGGCTTAAATACTAATGGATACCTGCCCAAGTCAGCGCCGTACGCGAGTATCACGCGATATGACGTCAGAACCGGAAGTTGGGTACAAGTGCACAGAAAAGCCTCGGTGAAACGCACCAGTTGGTCCGCTGCGAGGGGTACGAACGCGACGTCACCTCGGGTACAGTGTCACGGTTGATGACGGGATAGCCACACTAAGTTTCTGCGACGGTTGGGGGCGTCTCTTAAGCCCTCCGGCTTCTGCTTATGCGAGGCCACATTTCATAGTTTTCCAAGACCCGCTGTTACGCGCGTGTGATCACAACTATGACTGGAGAATCGTGACCTCGCGTCCAGGCCCCCGACACCACGGATTCGGGTGTACATCCGATCAACCAACAATGCACGATAATCTCAGGGGCGGGACCCTGACAAGTGGGTCAATTTCGGGTGACAAAGAACAGCGTTGCTGCGCTCCTGTGGAAATCGTTAGTTGACTCGGTACTATATTCGAACCGCCCCGTGAGACCCGCGACTAGTTCCCATTTG
TGTTGGCTGCTACTTTTTAGACGTTGTCACTCGAAGACTATGTAAGGACCGGTTCAAAAGGCTGGCCTGAACCCAATGCTGACTGAACTTGCGATGAAAAGTCTCGTAAGGGTTCTTCCCAAGGCCCCAGTCGGCCCCAAGTATTTAGCGTCGCTTCGCGGGCAGGCGAGAAGTCGGCAGACCTGAAAGGCTTCTCGGACTCAATCGATGGCACTATGCTCACCTAAGCTTGTAGTGAATGATGACGTCCTTTTACAAAACTCTTTACCATCGGAGGTCCAGCTCCTTGGTGGACCTGATGAGACACGTCATATATTTATCGGCGGCAACGCTACGAGCCAGTACATTATGCAAGTACCTTCCACTTTCGATCCTGTTATAATAGCTCACTCTTATTCCGCGTTTCTACGTTATCCGTCTGATAACCGGTACACCGAATCAAGTGCCACTCATTTTGTCCATATACGTTTCGCCCCGGGCCCAGGCTCTTCAACCTCGTCGGGCGTCTCGGGCACGCTCGTCGGGAGCTTACTTGTACCCGCGGGACCCCCATGACTCACAATAACTAGTCGCAAACGCTCATGAGGTTCAACCGGAGTTAGCCTGTTATCAAACCCCGTTTGTATAGAAATTGCGCTTTCATAGTACCTTTATATGGGGGAGGGTAATGATGCGTCAAAGTTTCCAAAGAAGCGCTGGATCAACTCCCCGGCCAGCGTTACGGGTCCCAAACACGGAAAATGGTTAAAATGTTGGAGGTCAGTTAGCACTCGTTCGGTAGACGTAAGGCCGTGCTCTTTCCTATACACCCCCGCTCGCGGTATCGCACCAAGATCCATCCCAGTAATCCCTTCTTTCCACGGCTGAGCGGCATACAGAGGATCTGGATAGCCGCATGCGGCAACGTGCCACGGGACCGCGACAGGCCTCAGCGGCAAGAGTCAGGCCCGCCTGTCCTGTATAGTCGTAGGATGAACCGATCTGATCGCTTAGCCCGGAGCACAGGCGACACCGGGATAACCCACTGGGATCGGCCTAAATACTAATGGATACCTGCCTAAGTCAGCGCCGTACGCGAGTATCACGCGATATGACGTCAGAACCGGAAGTTGGGTACAAGTGCACAGAAAAGCCTCGGTGAAACGCACCAGTTGGTCCGCTGCGAGGGGTACGAACGCGACGTCACCTCGGGTACAGTGTCACGGTTGATGACGGGGTATCCACACTGGCATTCCGCGACGGTCACTGGCGTCTCCTAAACCCTTCGGCTTCTGCCTTTGGGAGGCCACGTTACGTAGTTCTTCATGACCCGTTGCAAAACGCGTGTAACAACACGTGTGGCTGGAGAGTCGAGACCTTTCGTCTAGGCCCCCGACACTACAGATTCGGGTGTACACCCGATCAGTCAATAATGCGCGATGATAGCGAGGTCAGAACCCTGACAAATGGGCCAATTTCGGGTGGTAAAGAACAGTTTTGCTACAACGCTGTAAAAATCGCTAGTTGACTCGGCGCTGTGTTCGAGCCATCGCAGGGAGTTTGCAGTAGATTCCCATTCG
AGTTAGCTGCTACTCTTTAGACGTTAGCACTCGAAACTGATGTCAGGGCCGGTTCGAAGGGCAGGGATGAACCTAATGCCAATTGGGCTCGTGATGAAAAACCGCGCGCAAGTACTTCCCAAAACTCCAGTAGGCCCAAACCTCTTAGCATCACTTCGATTGCAGGACAGGGATCGACAAAACCGAAAAACTTTTCGGACTTAACCAACGGCACACCGTTCATCTGAGCTTGTGGTCAAGGATAACCTCCTTTTATGAAACGCTTTACCATCGGAGGTTCAGCTGCTTGAAGTGCCTGAAGAGACACAGTATATATTAATCGGCGGCAACGTTACGAGCCTGTACATTATGCAAGTACCTTGCACTTTCGATCCTGTCATAATAGCTCAGCCCCATTCCGCAATCTTGCGTCCTGCGATCCACCTACAATGGTTAGAATTGTGCACCAATCGTTTCGTTTGCACACGGGTCGCTCCGGGCCCAGGTTCTCCAACTACGTCAGGCGTCTTGGGCGCACCCGTCCGGAGCTTGTTCGTACCTGCGCGATCCCCACGATCCATGATAAGTAGCCGCAAACGCTCATGGGGGTCAGCCGGAGTCAGTCTGTCATCAAACCTCGTTTGTATAGAATTTGTGCTTTTATAGTACCTTCATATGGTAGAGGATAATGATGCGTCTAAGTTCACAACGAAACACGGGATCAGAGCCTCGATCGGCAGCAAGGGTCCCAGAAACGGAAAATGGTTAAAGTGTTACGGGACAGCTAGCACTCGTTCAGTAGACGTGGGGCCGTGTTTTTTCCCATACGCCCCCGTTCGCAGTATCGCACCAAGGTCCAGCCCGGTAATCCCTTCTCTCCACAGCTGTGCGGCCTATAGAGGAGCTGGATAACCGCGTGCGGCAACGTGCCACGGGACCGCGACAGGCCTCAGCGGCAAGAGTCAGGCCCGCCTGTCCTGTATAGTCGTAGGATGAACCGATCTGATCGCTTAGCCCGGAGCACAGGCGACACCGGGATAACCCACTGGGATCGGCCTAAATACTAATGGATACCTGCCCAAGTCAGCGCCGTACGCGAGTATCACGCGATATGACGTCAGAACCGGAAGTTGGGTACAAGTGCACAGAAAAGCCTCGGTGAAACGCACCAGTTGGTCCGCTGCGAAAAGTACGAACACGGTACCACTTCGGGTGCAGCGCAGCAATCGATGGCGGGACAGCCACGCTGGCAGTCCGCGACGGTTACTGGCGTCTACTAAGCCCTCCGGTTTCTGCCTAGGGGAAGTCATGCTTCATACTCCTTTATGTCCCGTTGCTAAGTTCGTGGAGTACCAAGTGTGATTGGGGAGAGGAGGATTTTCGTTCGGGCCCCCGAAACCAGAAGTTCGTCTATATTCTTAATAAGCCAACAGTGTAAAATGACAGTGAGAGCAGGACACTGTGATGTAGGTCAATTTCGGGTGGCGAAAAACGGTTTCGCGGCAATGCTTCAAAAGCCGTCAGTTGACACAGTATTGTATACAAGTCATTGCAGGAAGTTTGTAATTGGGCCCCATTTG
TGTTGGCTGCTACTTTTTAGACGTTGTCACTCGAAGACTATGTAAGGACCGGTTCAAAAGGCTGGCCTGAACCCAATGCTGACTGAACTTGCGATGAAAAGTCTCGTAAGGGTTCTTCCCAAGGCCCCAGTCGGTCCCAAGTATTTAGGGTCGGCTCTATGGCAGGCGAGAAGTCGGCAGACCTGAAAGACTTTTCGCATGCAACCGATGGCACACTGTATATCTAAGCTCATAGTGAATGATGACCTCCTCTTACGAAACGCTTTAACATCGAAGGTCCAGCTCCTTGATGGGACTGATGAGACGTGGTGTTTATTAACCGGCGGCAACATAGTAGCTGAACCCGCTGTGAGTACGTTTGGTCCTCCCCATAGCATTGTCCCGGTACAGCCTTACTCCGCGATCTTACGTCATCTGTCTGATATCCAGTACTTAGGATTGTGCACCCCTCATTTCGTTCATATACGTTTCGCTCCGGGCCCAGGTTCTCCAACTACGTCGGGCGTAATGGGCGCACCCGTCCGGAGCTTGTTCGTACCTGCGCGATTCCCATGATCCATGATAACCAGTTGCAAACGCTCATGGGGGTCAGCCGGAGTTAGCCTGTTACCAAACCCCGTTAGTATAGGATTTGCGCTTTCATCGTACCTTTATATGGGGGAGGATAATGACGTGTCTAGGTTCACAACGAAGCACGGGATCAGCGCCTCGGTCGGCAGCAAGGGCCTCAAAAACGGAAAATGGTTAAAGTGTTAGGGGTCAGCTAGCACTCGTTCGGTTGATGAGGGGCCATGTTTTTTCCCGTACGCCCCCGTTCGCAGTATCGCGCCAAGGTCCAGTCCAGTAATCCCTTCTTCCCACGGCTGTGCGGCATATAGAGGAGCTGAATTACCACGTACGGCGACGTACCACGGGACCGCGACAGGCGTCCACGGCAAAGGCCAGGCCCACCTGGCTTATGCGACTGTGAAGCTAAACGACCTGATGATTGCACACGGAGCGCAGACAGCATCGGGACCGCCCAATACGATCGGCCCACATATTGACGGCCGCCTATCCTGACCAATGCCGTACGCGCGTATCACGCGGTATGACATTTGGGGCAGATGTTGGGTACGAGTGCATAGAAAAGCCTCAATATAACGCGCCAGTCGTTCCACTGCGAAAAGTACGAACACGGTACCACTTCGGGTGCAGCGCAGCAATCGATGGCGAGACAGCCACGTTGGCATTCCGCGACGGTTACTGGCGTCTACTAAGCCCTCCGGCTTCTACCTATGGGAAGTCACGCTTCATGGTCCTTTATGTCCCGTGGCTAAGTTCGTGGAGTACCAAGTGTGATTGGGGAGTGGAGAATTTTCGTCCGGGCCCCCGAAACCACAAGTTCGTCTATATTCTTAATAAGTCAACAGTGTAAAGTGACAGTGAGAGCAGGACACTGTCATGTAGGTCAATTTCGGGTGGCGAAAAACAGTTTTGCGGCAATGCTTCAAAAGCCGTCAGTTGACATAGTATTGCATACAAACCGCCCCGTGAGACCCGCGACTAGTTCCCAATTA
TGTTGGCTGCTACTTTTTAGACGTTGTCACTCGAAGACTATGTAAGGACCGGTTCAAAAGGCTGGCCTGAACCCAATGCTGACTGAACTTGCGATGAAAAGTCTCGTAAGGGTTCTTCCCAAGGCCCCAGTCGGTCCCAAGTATTTAGGGTCGGCTCTAGGGCAGGCGAGAAGTCGGCAGACCTGAAAGATTTCTCGGACTTAACCAACGGCACACCGTTCATCTGAGCTTGTGGTCAAGGATAACCCCCTCTTACGAAACGCTTTACGATCGGAGGTCCAGCTCCTTGATGGGCCGGAAGAGACACAGTATATAGTAATTGGCGGCAACGTTACGAGCCAGTACATTATGCAAGTACCTTGCACTTTCGATCCTGTTATAATAGCTCAGCCTCATCCCGCAATCTTGTGCCCTGCGATCCACCTCCAGTAGTTAGGATTGTGCACCCCTCATTTCGTCCATATACGTTTCGCTCCGGGCCCAGGCTCTCCAACTATGTCGGGCGTCTCGGGCGCGCCCGTCGGGAGTTTACTTGTATCCGCGCGATCCCCATGACTCATGATAACTAGTCGCAAACGCTCATGGGGGTCAGCCGCAGTTAGCCTGTTATCTAACCCCGTTTGTATAGGATTCGCGCTTTCATAGTACCTTTGTATGGGGGGGAATAAGGATGCGTCTGAGGTCCCGAAGAAGCGCTGGATCAGCGCCCCGGTCGGCAGCACGGGTCCCAAGAACGGACAATGATTAAAGTGTTAGGGGTCAGCTAGAACCCGTTCGGGAGACATAGATCCGTGTTTCTTCCTATACACCCCCGCTCGCGGTATCGCACCAAGATCCATCCCAGTAATCCCTTCTTTCCACGGCTGTGCGGCATACAGAGGATCTGGATAGCCACATGCGGCAACGTGCCACGGGACCGCGACAGGCCTCAGCGGCAAGAGTCAGGCCCGCCTGTCCTGTATAGTCGTAGGATGAACCGATCTGATCGCTTAGCCCGGAGCACAGGCGACACCGGGATAACCCACTGGGATCGGCTTAAGTACTAATGGATACCTGCCCAAGTCAGCGCCGTACGCGAGTATCACGCGATATGACGTCAGAACCGGAAGTTGGGTACAAGTGCACAGAAAAGCCTCGGTGAAACGCACCAGTTGGCCCGCTGCGAGGGGTACGAACGCGACGTCACCTCGGGTACAGTGTCACGGTTGATGACGGGATAGCCACACTAAGTTTCTGCGACGGTTGGGGGCGTCTCTTAAGCCCTCCGGCTTCTGCTTATGCGAGGCCACATTTCATAGTTTTCCAAGACCCGCTGTTACGCGCGTGTGATCACAACTATGACTGGAGAATCGTGACCTCGCGTCCAGGCCCCCGACACCACGGATTCGGGTGTACATCCGATCAACCAACAATGCACGATAATCTTAGGGGCGGGACCCTGACAAGTGGGTCAATTTCGGGTGACAAAGAACAGCGTTGCTGCGCTCCTGTGGAAATCGTTAGTTGACTCGGTACTATATTCGGACCGCCCCGTGAGACCCGCGACTAGTTCCCATTTG
AGTTACCCGCTACTCTTTAGACGTTAGCGCTCGAAACCGATGTCAGGGCCGGTGCAAAGGGCAGGGATGTACCTAATGCTAACTGGACCCGTGATAAAAAACCGCGTACAAGTACTTCCCAAAACTCCAGTAGGCCCCAACCTCTTAGCATCACTTCGCGGTTAAACCAAAAATCCATAGACATGAAAGGTCTCTCGGACTCAATCGATGGCACTATGCTCACCTAAGCTTGTAGTGAATGATGACGTCCTTTTACAAAACTCTTTACCATCGGAGGTCCAGCTCCTTGGTGGACCTGATGAGACACGTCATATATTTATCGGCGGCAACGCTACGAGCCAGTACATTATGCAAGTACCTTCCACTTTCGATCCTGTTATAATAGCTCACTCTTATTCCGCGTTTCTACGTTATCCGTCTGATAACCGGTACACCGAATCAAGTGCCACTCATTTTGTCCATATACGTTTCGCCCCGGGCCCAGGCTCTCCAACTATGTCGGGCGTCTCGGGCGCGCCCGTCGGGAGTTTACTTGTATCCGCGCGATCCCCATGACTCATGATAACTAGTCGCAAACGCTCATGGGGGTCAGCCGCAGTTAGCCTGTTATCTAACCCCGTTTGTATAGGATTCGCGCTTTCATAGTACCTTTGTATGGGGGGGAATAAGGATGCGTCTGAGGTCCCGAAGAAGCGCTGGATCAGCGCCCCGGTCGGCAGCACGGGTCCCAAGAACGGACAATGATTAAAGTGTTAGGGGTCAGCTAGAACCCGTTCGGGAGACATAGATCCGTGTTTTTTCCTATACGCCCCCGTTCGCAGTATCGCACCAAGGTCCAGCCCGGTAATCCCTTCTCTCCACAGCTGTGCGGCATATAGAGGAGCTGGATAACCACGTGCGGCAACGTGCCACGGGACCGCGACAGGCCTCAGCGGCAAGAGTCAGGCCCGCCTGTCCTGTATAGTCGTAGGATGAACCGATCTGATCGCTTAGCCCGGAGCACAGGCGACACCGGGATAACCCACTGGGATCGGCTTAAATACTAATGGATACCTGCCCAAGTCAGCGCCGTACGCGAGTATCACGCGATATGACGTCAGAACCGGAAGTTGGGTACAAGTGCACAGAAAAGCCTCGGTGAAACGCACCAGTTGGTCCGCTGCGAGGGGTACGAACGCGACGTCACCTGGTGTACAGTGTCACGGTTGGTGGTGGGATAGTCACACTGAGATTCCGCGACGGTTGGTGGCGTCTCTGAAGCACTCCGGCTTCTGCTTATGGGAGGCCACGTTTCATAGTTCTCCAAGACCCGTTATTACGCGCGTATGATCACAAGTGTGACTGGAGAGTCGAGACCTTTTATCCAGGCCGCCGACGCCCCAGATTCGGGTGTGCACCCGGCCAGTCAACAATTCACGATGATAGCGAGGGCAGGTCCCTGACAAGTGGGTTAATTCCGAGGTGCAAAGAACAGTTGTCCTGCAATGGTGTAAAAATCGTTATTTAATTCGGTACGGTATTCGAGCCATTGCAGGAAGTTTGCAATTGGTTTCCGTTTG
TTTCGGTTGCGAGCTTATGGATGCGGGCACTCGGCAACTACGTAAAGGCCGGTTCAAGACCCAAAGATCAACCTAGTGCTACCTGGACTCGTAGCGGAGAGCCGCGTACAGCTTCGTCCCAGGACTCCAGTCGGTCCCAACTATTTAGGATCGGCTCTCTGGCAGGCGAGAAGTCGACTAAACTGAAAGATTTCTCGGACTCAATCGATGGCACTATGCTCACCTAAGCTTGTAGTGAATGATGACGTCCTTTTACAAAACTCTTTACCATCGGAGGTCCAGCTCCTTGGTGGACCTGATGAGACACGTCATATATTTATCGGCGGTAACGCTACGAGCCAGTACATTATGCAAGTACCTTCCACTTTCGATCCTGTTATAATAGCTTACTCTTATTCCGCGTTTCTACGTTATCCGTCTGATAACCGGTACACCGAATCAAGTGTCACTCATTTTGTCCATATACGTTTCGCCCCGGGCCCAGGCTCTTCAACCTCGTCGGGCGTCTCGGGCACGCTCGTCGGGAGCTTACTTGTACCCGCGGGACCCCCATGACTCACAATAACTAGTCGCAAACGCTCATTAAGTTCAACCGGAGTTAGCCTGTTATCAAACCCCGTTTGTATAGAAATTGCGCTTTCATAGTACCTTTATATGGGGGAGGGTGATGGTGCGTCAAAGTTTCCAAAGAAGCGCTGGATCAACTCCCCGGCCAGCGTTACGGGTCCCAAACACGGAAAATGGTTAAAATGTTGGAGGTCAGTTAGCACTCGTTCGGTAGACGTAAGGCCGTGCTCTTTCCTATACACCCCCGCTCGCGGTATCGCACCAAGATCCATCCCAGTAATCCCTTCTTTCCACGGCTATGCGGCATATAGATAAGCTGGACAATTGCGTGCGACAACGTGTCACGGGATCGCTACAGGGCTTAGCGGCAAAGGTTACACCCACCTGGCCTGTGCAGCTGGAAAGCTAGCGAGCTTCGCGACTGCACACCGAGCGCAGATGGCACCGGGACCGCTCAATAGGATCGGCCCCCATATTGCCGGCCGTCTACCCTGGCGGATGCCGTACGCACGTACCACGCGATGTGACATTTGGGGCGGATGTTGGGTACAAATGCACAAAAAAGCCTCAGTGAAATGCGCCAGTTGGCCCGCTGCGAGGGGTACGAACGCGACGTCACCTCGGGTACAGTGTCACGGTTGATGACGGGATAGCCACACTAAGTTTCTGCGACGGTTGGGGGCGTCTCTTAAGCCCTCCGGCTTCTGCTTATGCGAGGCCACATTTCATAGTTTTCCAAGACCCGCTGTTACGCGCGTGTGATCACAACTATGACTGGAGAATCGTGACCTCGCGTCCAGGCCCCCGACACCACGGATTCGGGTGTACATCCGATCAATCAACAATGCACGATAATCTCAGGGGCGGGACCCTGACAAGTGGGTCAATTTCGGGTGACAAAGAACAGCGTTGCTGCGATCCTGTGGAAATCGTTAGTTGACTCGGTACTATATTCGAACCGCCCCGTGAGACCCGCGACTAGTTCCCATTTG
TTTCGGTTGCGAGCTTATGGATGCGGGCACTCGGCAACTACGTAAAGGCCGGTTCAAGACCCAAAGATCAACCTAGTGCTACCTGGACTCGTAGCGAAGAGCCGCGTACAGCTTCGTCCCAGGACTCCAGTCGGTCCCAACTATTTAGGATCGGCTCTCTGGCAGGCGAGAAGTCGACTAAACTGAAAGACTTCTCGGACTCAATCGATGGCACTATGCTCACCTAAGCTTGTAGTGAATGATGACGTCCTTTTACAAAACTCTTTACCATCGGAGGTCCAGCTCCTTGGTGGACCTGATGAGACACGTCATATATTTATCGGCGGCAACGCTACGAGCCAGTACATTATGCAAGTACCTTCCACTTTCGATCCTGTTATAATAGCTCACTCTTATTCCGCGTTTCTACGTTATCCGTCTGATAACCGGTACACCGAATCAAGTGCCACTCATTTTGTCCATATACGTTTCGCCCCGGGCCCAGGCTCTTCAACCTCGTCGGGCGTCTCGGGCACGCTCGTCGGGAGCTTACTTGTACCCGCGGGACCCCCATGACTCACAATAACTAGTCGCAAACGCTCATGAGGTTCAACCGGAGTTAGCCTGTTATCAAACCCCGTTTGTATAGAAATTGCGCTTTCATAGTACCTTTATATGGGGGAGGGTAATGGTGCGTCAAAGTTTCCAAAGAAGCGCTGGATCAACTCCCCGGCCAGCGTTACGGGTCCCAAACACGGAAAATGGTTAAAATGTTGGAGGTCAGTTAGCACTCGTTCGGTAGACGTAAGGCCGTGCTCTTTCCTATACACCCCCGCTCGCGGTATCGCACCAAGATCCATCCCAGTAATCCCTTCTTTCCACGGCTGTGCGGCATACAGAGGATCTGGATAGCCACATGCGGCAACGTGCCACGGGACCGCGACAGGCCTCAGCGGCAAGAGTCAGGCCCGCCTGTCCTGTATAGTCGTAGGATGAACCGATCTGATCGCTTAGCCCGGAGCACAGGCGACACCGGGATAACCCACTGGGATCGGCCTAAATACTAATGGATACCTGCCCAAGTCAGCGCCGTACGCGAGTATCACGCGATATGACGTCAGAACCGGAAGTTGGGTACAAGTGCACAGAAAAGCCTCGGTGAAACGCACCAGTTGGTACGCTGCGAAAAGTACGAACACGGTACCACTTCGGGTGCAGCGCAGCAATCGATGGCGGGACAGCCACGCTGGCAGTCCGCGACGGTTACTGGCGTCTACTAAGCCCTCCGGTTTCTGCCTAGGGGAAGTCATGCTTCATACTCCTTTATGTCCCGTTGCTAAGTTCGTGGAGTACCAAGTGTGATTGGGGAGAGGAGGATTTTCGTTCGGGTCCCCGAAACCAGAAGTTCGTCTATATTCTTAATAAGCCAACAGTGTAAAATGACAGCGAGAGCAGGACACTGTGATGTAGGTCAATTTCGGGTGGCGAAAAACAGTTTCGCGGCAATGCTTCAAAAGCCGTCAGTTGACACAGTATTGTATACAAGCCATTGCAGGAAGTTTGCAATTGGTTTCCATTTG
AGTTAGCCGCTACTCTTTAGACGTTAGCACTCGAAACCGATGTCAGGGCCGGTTCAAAGGGCAGGGATGAACCTAATGCTAACTAGACTCGTGATGAAAAACGGCCTACAAGTACTTCCCAAAACTCCAGTAGGCCCCAACCTCTTAGCATCACTTCGCGTGCAGGAGAGAAGTCGACAAAAATGAAAAACCTCTCGGACTCAATCGATGGCACTATGCTCACCTAAGCTTGTAGTGAATGATGACGTCCTTTTACAAAACTCTTTACCATCGGAGGTCCAGCTCCTTGGTGGACCTGATGAGACACGTCATATATTTATCGGCGGCAACGCTACGAGCCAGTACATTATGCAAGTACCTTCCACTTTCGATCCTGTTATAATAGCTCACTCTTATTCCGCGTTTCTACGTTATCCGTCTGATAACCGGTACACCGAATCAAGTGCCACTCATTTTGTCCATATACGTTTCGCCCCGGGCCCAGGCTCTTCAACCTCGTCGGGCGTCTCGGGCACGCTCGTCGGGAGCTTACTTGTACCCGCGGGACCCCCATGACTCACAATAACTAGTCGCAAACGCTCATGAGGTTCAACCGGAGTTAGCCTGTTATCAAACCCCGTTTGTATAGAAATTGCGCTTTCATAGTACCTTTATATGGGGGAGGGTAATGGTGCGTCAAAGTTTCCAAAGAAGCGCTGGATCAACTCCCCGGCCAGCGTTACGGGTCCCAAACACGGAAAATGGTTAAAATGTTGGAGGTCAGTTAGCACTCGTTCGGTAGACGTAAGGCCGTGCTCTTTCCTATACACCCCCGCTCGCGGTATCGCACCAAGATCCATCCCAGTAATCCCTTCTTTCCACGGCTGTGCGGCATACAGAGGATCTGGATAGCCACATGCGGCAACGTGCCACGGGACCGCGACAGGCCTCAGCGGCAAGAGTCAGGCCCGCCTGTCCTGTATAGTCGTAGGATGAACCGATCTGATCGCTTAGCCCGGAGCACAGGCGACACCGGGATAACCCACTGGGATCGGCCTAAATACTAATGGATACCTGCCCAAGTCAGCGCCGTACGCGAGTATCACGCGATATGACGTCAGAACCGGAAGTTGGGTACAAGTGCACAGAAAAGCCTCGGTGAAACGCACCAGTTGGTCCGCTGCGAAAAGTACGAACACGGTACCACTTCGGGTGCAGCGCAGCAATCGATGGCGGGACAGCCACGCTGGCAGTCCGCGACGGTTACTGGCGTCTACTAAGCCCTCCGGTTTCTGCCTAGGGGAAGTCATGCTTCATACTCCTTTATGTCCCGTTGCTAAGTTCGTGGAGTACCAAGTGTGATTGGGGAGAGGAGGATTTTCGTTCGGGCCCCCGAAACCAGAAGTTCGTCTATATTCTTAATAAGCCAACAGTGTAAAATGACAGTGAGAGCAGGACACTGTGATGTAGGTCAATTTCGGGTGGCGAAAAACAGTTTCGCGGCAATGCTTCAAAAGCCGTCAGTTGACACAGTATTGTATACAAGTCATTGCAGGAAGTTTGTAATTGGGCCCCATTTG
AGTTAGCTGCTACTCTTTAGACGTTAGCACTCGAAACTGATGTCAGGGCCGGTTCGAAGGGCAGGGATGAACCTAATGCCAATTGGGCTCGTGATGAAAGACCGCGCGCAAGTACTTCCCAAAACTCCAGTAGGCCCAAACCTCTTAGCATCACTTCGATTGCAGGACAGGAATCGACAAAACCGAAAAACTTTTCGGACTTAACCAACGGCACACCGTTCATCTGAGCTTGTGGCGTAGGATAACCTCCTTTTATGAAACGCTTTACCATCGGAGGTTCAGCTGCTTGAAGTGCCTGAAGAGACACAGTATATATTAATCGGCGGCAACGTTACGAGCCTGTACATTATGCAAGTACCTTGCACTTTCGATCCTGTCATAATAGCTCAGCCCCATTCCGCAATCTTGCGTCCTGCGATCCACCTACAATGGTTAGAATTGTGCACCAATCGTTTCGTTTGCACACGGGTAGCTCCGGGCCCAGGTTCTCCAACTACGTCAGGCGTCTTGGGCGCACCCGTCCGGAGCTTGTTCGTACCTGCGCGATCCCCACGATCCATGATAAGTAGTCGCAAACGCTCATGGGGGTCAGCCGCAGTTAGCCTGTTATCTAACCCCGTTTGTATAGGATTCGCGCTTTCATAGTACCTTTGTATGGGGGGGAATAAGGATGCGTCTGAGGTCCCGAAGAAGCGCTGGATCAGCGCCCCGGTCGGCAGCACGGGTCCCAAGAACGGACAATGATTAAAGTGTTAGGGATCAGCTAGAACCCGTTCGGGAGACATAGATCCGTGTTTTTTCCTATCCGCCTCCATTAGTAGTATCGCGCCACAGTCTAGCTCAGCGGTCCCCTCTTTCCATGGGCGAACGGCATACAGAGGATCTGGATAGCCACATGCGGCAACGTGCCACGGGACCGCGACAGGCCTCAGCGGCAAGAGTCAGGCCCGCCTGTCCTGTATAGTCGTAGGATGAACCGATCTGATCGCTTAGCCCGGAGCACAGGCGACACCGGGATAACCCACTGGGATCGGCTTAAATACTAATGGATACCTGCCCAAGTCAACGCCGTACGCGAGTATCACGCGATATGACGTCAGAACCGGAAGTTGGGTACAAGTGCACAGAAAAGCCTCGGTGAAACGCACCAGTTGGTCCGCCGCGAAAAGTACGAACACGGTACCGCTTCGGGTGCAGCGCAGCAATCGATGGCGGGACAGCCACGCTGGCATTCCGCGACGGTTACTGGCGTCTACTTAGCCCTCCGGCTTCTGCCTATGGGAAGTTACGCTTCATAGTCCTTTATGTCCCGTTGCTAAGTTCGTGGAGTACTAAGTGCGATTGGGGAGTGGAGAATTTTCGTCCGGGCCCCCAAAACCACAAGTTCGTCTATATTCTTAATAAGCCAACAGTGTAAAATGACAGCGAGAGCAGGACACTGTCATGTAGGTCAATTTCTGGTGGCGAAAAACAGTTTTGCGGCAATGCTTCAAAAGCCGTCAGCTGACACAGTATTGTACACAAGCCATTGCAGGAAGTTTGCAATTGGTTTCCGTTTG
AGTTAGCTGCTACTCTTTAGACGTTAGCACTCGAAACTGATGTCAGGGCCGGTTCGAAGGGCAGGGATGAACCTAATGCCAATTGGGCTCGTGATGAAAGACCGCGCGCAAGTACTTCCCAAAACTCCAGTAGGCCCAAACCTCTTAGCATCACTTCGAGTGCAGGACAGGAATCGACAAAACCGAAAAACTTTTCGGACTTAACCAACGGCACACCGTTCATCTGAGCTTGTGGCCTAGGATAACCTCCTTTTATGAAACGCTTTACCATCGGAGGTTCAGCTGCTTGAAGTGCCTGAAGAGACACAGTATATATTAATCGGCGGCAACGTTACGAGCCTGTACATTATGCAAGTACCTTGCACTTTCGATCCTGTCATAATAGCTCAGCCCCATTCCGCAATCTTGCGTCCTGCGATCCACCTACAATGGTTAGAATTGTGCACCAATCGTTTCGTTTGCACACGGGTCGCTCCGGGCCCAGGTTCTCCAACTACGTCAGGCGTCTTGGGCGCACCCGTCCGGAGCTTGTTCGTACCTGCGCGATCCCCACGATCCATGATAAGTAGTCGCAAACGCTCATGGGGGTCAGCCGCAGTTAGCCTGTTATCTAACCCCGTTTGTATAGGATTCGCGCTTTCATAGTACCTTTGTATGGGGGGGAATAAGGATGCGTCTAAGTTCACAACGAAACACGGGATCAGAGCCTCGATCGGCAGCAAGGGTCCCAGAAACGGAAAATGGTTAAAGTGTTACGGGACAGCTAGCACTCGTTCAGTAGACGTGGGGCCGTGTTTTTTCCCATCCGCCTCCATTAGTAGTATCGCGCCACAGTCTAGCTCAGCGGTCCCCCCTTTCCATGGGCGAACGGCATACAGAGGATCTGGATAGCCACATGCGACAACGTGTCACGGGATCGCTACAGGGCTTAGCGGCAAAGGTTACACCCACCTGGCCTGTGCAGCTGGAAAGCTAGCGAGCTTCGCGACTGCACACCGAGCGCAGATGGCACCGGGACCGCTCAATAGGATCGGCCCCCATATTGCCGGCCGTCTACCCTGGCGGATGCCGTACGCACGTACCACGCGATGTGACATTTGGGGCGGATGTTGGGTACAAATGCACAAAAAAGCCTCAGTGAAATGCGCCAGTTGGCCCGCTGCGAGGGGTACGAACGCGACGTCACCTGGGGTACAGTGTCACGGTTGGTGGTGGGATAGTCACACTGAGATTCCGCGACGGTTGGTGGCGTCTCTGAAGCACCCCGGCTTCTGCTTATGGGAGGCCACGTTTCATAGTTCTTCAAGACCCGTTATTACGCGCGTATGATCACAAGTGTGACTGGAGAGTCGAGACCTTTTATCCAGGCCGCCGACGCCCCAGATTCGGGTGTGCACCCGGCCAGTCAACAATTCACGATGATAGCGAGGGCAGGTCCCTGACAAGTGGGTTAATTCCGAGGTGCAAAGAACAGTTGTCCTGCAATGGTGTAAAAATCGTTAGTTAATTCGGTACGGTATTCGAGTCATTGCAGGAAGTTTGTAATTGGGCCCAATTTG
TGTTGGCTGCTACTTTTTAGACGTTGTCACTCGAAGACTATGTAAGGACCGGTTCAAAAGGCTGGCCTGAACCCAATGCTGACTGAACTTGCGATGAAAAGTCTCGTAAGGGTTCTTCCCAAGGCCCCAGTCGGTCCCAAGTATTTAGGGTCGGCTCTAGGGCAGGCGAGAAGTCGGCAGACCTGAAAGATTTCTCGGACTTAACCAACGGCACACCGTTCATCTGAGCTTGTGGTCAAGGATAACCCCCTCTTACGAAACGCTTTACGATCGGAGGTCCAGCTCCTTGATGGGCCGGAAGAGACACAGTATATAGTAATTGGCGGCAACGTTACGAGCCAGTACATTATGCAAGTACCTTGCACTTTCGATCCTGTTATAATAGCTCAGCCTCATCCCGCAATCTTGTGCCCTGCGATCCACCTCCAGTAGTTAGGATTGTGCACCCCTCATTTCGTCCATATACGTTTCGCTCCGGGCCCGGGCTCTCCAACTATGTCGGGCGTCTCGGGCGCGCCCGTCGGGAGTTTACTTGTATCCGCGCGATCCCCATGACTCATGATAACTAGTCGCAAACGCTCATGGGGGTCAGCCGCAGTTAGCCTGTTATCTAACCCCGTTTGTATAGGATTCGCGCTTTCATAGTACCTTTGTATGGGGGGGAATAAGGATGCGCCTGAGGTCCCGAAGAAGCGCTGGATCAGCGCCCCGGTCGGCAGCACGGGTCCCAAGAATGGACAATGATTAAAGTGTTAGGGGTCAGCTAGAACCCGTTCGGGAGACATAGATCCGTGTTTCTTCCTATACACCCCCGCTCACGGTATCGCACCAAGATCCATCCCAGTAATCCCTTCTTTCCACGGCTGTGCGGCATACAGAGGATCTGGATAGCCGCATGCGGCAACGTGCCACGGGACCGCGACAGGCCTCAGCGGCAAGAGTCAGGCCCGCCTGTCCTGTATAGTCGTAGGATGAACCGATCTGATCGCTTAGCCCGGAGCACAGGCGACACCGGGATAACCCACTGGGATCGGCTTAAGTACTAATGGATACCTGCCCAAGTCAGCGCCGTACGCGAGTATCACGCGATATGACGTCAGAACCGGAAGTTGGGTACAAGTGCACAGAAAAGCCTCGGTGAAACGCACCAGTTGGTCCACCGCGAAAAGTACGAACACGGTACCGCTTCGTGTGCAGCGCAGCAATCGATGGCCGGACCGCCACGCTGGCATTCCGCGGCGGTTACTGGCGTCTACTTAGCCCTCCGGCTTCTGCCTATGGGAAGTTACGCTTCATAGTCCTCTATGTCCCGTTGCTAAGTTCGTGGAGTACCAAGTGCGATTGGGGAGTGGAGAATTTTCGTCCGGGCCCCCAAAATCACAAGTTCGTCTATATTCTTAATAAGCCAACAGTGTAAAATGACAGTGAGAGCAGGACACTGTCCTGTAGGTCAATTTCTGGTGGCGAAAAACAGTTTTGCGGCAATGCTTCAAAAGCCGTCAGCTGACACAGTATTGTACACAAGCCATTGCAGGAAGTTTGCAATTGGTTTCCGTTTG
AGTTAGCTGCTACTCTTTAGACGTTAGCACTCGAAACTGATGTCAGGGCCGGTTCGAAGGGCAGGGATGAACCTAATGCCAATTGGGCTCGTGATGAAAAACCGCGCGCAAGTACTTCCCAAAACTCCAGTAGGCCCAAACTTCTTAGCATCACTTCGAGGGCAGGCGAGAAGTCGACTAAACTGAAAGATTTCTCGGACTCAATCGATGGCACTATGCTCACCTAAGCTTGTAGTGAATGATGACGTCCTTTTACAAAACTCTTTACCATCGGAGGTCCAGCTCCTTGGTGGACCTGATGAGACACGTCATATATTTATCGGCGGTAACGCTACGAGCCAGTACATTATGCAAGTACCTTCCACTTTCGATCCTGTTATAATAGCTTACTCTTATTCCGCGTTTCTACGTTATCCGTCTGATAACCGGTACACCGAATCAAGTGCCACTCATTTTGTCCATATACGTTTCGCCCCGGGCCCAGGCTCTTCAACCTCGTCGGGCGTCTCGGGCACGCTCGTCGGGAGCTTACTTGTACCCGCGGGACCCCCATGACTCACAATAACTAGTCGCAAACGCTCATGAAGTTCAACCGGAGTTAGCCTGTTATCAAACCCCGTTTGTATAGAAATTGCGCTTTCATAGTACCTTTATATGGGGGAGGGTGATGGTGCGTCAAAGTTTCCAAAGAAGCGCTGGATCAACTCCCCGGCCAGCGTTACGGGTCCCAAACACGGAAAATGGTTAAAATGTTGGAGGTCAGTTAGCACTCGTTCGGTAGACGTAAGGCCGTGCTCTTTCCTATCCGCCTCCATTAGTAGTATCGCGCCACAGTCTAGCTTAGCGATCCCCCCTTTCCATGGGCGAACGGCATACAGAGGATCTGGATAACCGCATGCGACAACGTGTCACGGGATCGCTACAGGGCTTAGCGGCAAAGGTTACACCCACCTGGCCTGTGCAGCTGGAAAGCTAGCGAGCTTCGCGACTGCACACCGAGCGCAGATGGCACCGGGACCGCTCAATAGGATCGGCCCCCATATTGCCGGCCGTCTACCCTGGCGGATGCCGTACGCACGTACCACGCGATGTGACATTTGGGGCGGATGTTGGGTACAAATGCACAAAAAAGCCTCAGTGAAATGCGCCAGTTGGCCCGCTGCGAGGGGTACGAACGCGACGTCACCTCGGGTACAGTGTCACGGTTGATGACGGGGTATCCACACTGGCATTCCGCGACGGTCACTGGCGTCTCCTAAACCCTTCGGCTTCTGCCTTTGGGAGGCCACGTTACGTAGTTCTCCATGACCCGTTGCAAAACGCGTGTAACAACACGTGTGGCTGGAGAGTCGAGACCTTTCGTCTAGGCCCCCGACACTACAGATTCGGGTGTACACCCGATCAGTCAATAATGCGCGATGATAGCGAGGTCAGAACCCTGACAAATGGGCCAATTTCGGGTGGTAAAGAACAGTTTTGCTACAACGCTGTAAAAATCGCTAGTTGACTCGGCGCTGTGTTCGAGCCATCGCAGGGAGTTTGCAGTAGATTCCCATTCG
TGTTGGCTGCTACTTTTTAGACGTTGTCACTCGAAGACTATGTAAGGACCGGTTCAAAAGGCTGGCCTGAACCCAATGCTGACTGAACTTGCGATGAAAAGTCTCGTAAGGGTTCTTCCCAAGGCCCCAGTCGGTCCCAAGCATTTAGGGTCGGCTCTAGGGCAGGCGAGAAGTCGGCAGACCTGAAAGATTTCTTGGACTCAACCGGCGTCACACCGTTCTTCTGAACTTGTAGTCAAGGATAACCTCCCTTTACGAAACGCTCTACCATCGGCGGTTCATCTCCTTGATGGGCCTGAAGGATCACAGTATATAGTAATCGGCGGCAACGTTACGAGCCAGTACATTATGCAAGTACCTTGCACTTTCGATCCTGTTATAATAGCTCAGCCTCATTCCGCAATCTTGCGTCCTGCGATCCACCTCCAGCAGTTAGGATTGTGCACCCCTCATTTCGTCCATATACGTTTCGCTCCGGGCCCAGGTTCTCCAACTACGTCAGGCGTCTTGGGCGCACCCGTCCGGAGCTTGTTCGTACCTGCGCGATCCCCACGATCCATGATAAGTAGCCGCAAACGCTCATGGGGGTCAGCCGGAGTCAGTCTGTCATCAAACCTCGTTTGTATAGAATTTGTGCTTTTATAGTACCTTCATATGGTAGAGGATAATGATGCGTCTAAGTTCACAACGAAACACGGGATCAGAGCCTCGATCGGCAGCAAGGGTCCCAGAAACGGAAAATGGTTAAAGTGTTACGGGACAGCTAGCACTCGTTCAGTAGACGTGGGGCCGTGTTTTTTCCCATACGCCCCCGTTCGCAGTATCGCACCAAGGTCCAGCCCGGTAGTCCCTTCTCTCCACAGCTGTGCGGCATATAGAGGAGCTGGATAGCCACGTGCGACAACGTGTCACGGGACCGCTACAGGGCTTAGCGGCAAAGGTTAGACCCACCTGGTCTGTGCAACTGTGAAGCTAACCGACCTCGTGACTTCGCACGTAGCGCAGACGGCACCGGGACCGCCCAATACGATCGGCCCACATATTGACGGCCGCCTATCCTGACCAATGCCGTACGCGCGTATCACGAGATATGACATTAGGACCGGAAGCTGGGTACAGGTGCACAGGAAAGCCTCAATGTAGCGCGCCAGTCGGTCCGCTGCGAGGGGTACGAACGCGACGTCACCTCGGGTACAGTGTCACGGTTGATGACGGGGTATCCACACTGGCATTCCGCGACGGTCACTGGCGTCTCCTAAACCCTTCGGCTTCTGCCTTTGGGAGGCCACGTTACGTAGTTCTCCATGACCCGTTGCAAAACGCGTGTAACAACACGTGTGGCTGGAGAGTCGAGACCTTTCGTCTAGGCCCCCGACACTACAGATTCGGGTGTACACCCGATCAGTCAATAATGCGCGATGATAGTGAGGTCAGAACCCTGACAAATGGGCCAATTTCGGGTGGTAAAGAACAGTTTTGCTACAACGCTGTAAAAATCGCTAGTTGACTCGGCGCTGTGTTCGAGCCATCGCAGGGAGTTTGCAGTAGATTCCCATTCG
TGTTGGCTGCTACTTTTTAGACGTTGTCACTCGAAGACTATGTAAGGACCGGTTCAAAAGGCTGGCCTGAACCCAATGCTGACTGAACTTGCGATGAAAAGTCTCGTAAGGGTTCTTCCCAAGGCCCCAGTCGGTCCCAAGTATTTAGGGTCGGCTCTAGGGCAGGCGAGAAGTCGGCAGACCTGAAAGATTTCTTGGACTCAACCGGCGTCACACCGTTCTTCTGAACTTGTAGTCAAGGATAACCTCCCTTTACGAAACGCTCTACCATCGGCGGTTCATCTCCTTGATGGGCCTGAAGGATCACAGTATATAGTAATCGGCGGCAACGTTACGAGCCAGTACATTATGCAAGTACCTTGCACTTTCGATCCTGTTATAATAGCTCAGCCTCATTCCGCAATCTTGCGTCCTGCGATCCACCTCCAGCAGTTAGGATTGTGCACCCCTCATTTCGTCCATATACGTTTCGCTCCGGGCCCAGGTTCTCCAACTACGTCAGGCGTCTTGGGCGCACCCGTCCGGAGCTTGTTCGTACCTGCGCGATCCCCACGATCCATGATAAGTAGCCGCAAACGCTCATGGGGGTCAGCCGGAGTCAGTCTGTCATCAAACCTCGTTTGTATAGAATTTGTGCTTTTATAGTACCTTCATATGGTAGAGGATAATGATGCGTCTAAGTTCACAACGAAACACGGGATCAGAGCCTCGATCGGCAGCAAGGGTCCCAGAAACGGAAAATGGTTAAAGTGTTACGGGACAGCTAGCACTCGTTCAGTAGACGTGGGGCCGTGTTTTTTCATATACGCCCCTGCTCGCAGTCTAGCACCAAGGTCCAGCCCAGTAATCCCTTCTTTTCACGGCTGTGCGGCATATAGATAAGCGGGACAATTACGTGCGGCAACGTGCCACGGGACCGCGGCAGGCCTCAGCGGCAAGAGTCAGGCCCGCCTGTCCTGTATAGTCGTAGGATGAACCGATCTGATCGCTTAGCCCGGAGCACAGGCGACACCGTGATAACCCACTGGGATCGGCTTAAATACTAATGGATACCTGCCCAAGTCAGCGCCGTACGCGAGTATCACGAGATATGACATTAGGACCGGAAGCTGGGTACAGGTGCACAGGAAAGCCTCAATGTAGCGCGCCAGTCGGTCCGCTGCGAGGGGTACGAACGCGACGTCACCTCGGGTACAGTGTCACGGTTGATGACGGGATAGCCACACTAAGTTTCTGCGACGGTTGGGGGCGTCTCTTAAGCCCTCCGGCTTCTGCTTATGCGAGGCCACATTTCATAGTTTTCCAAGACCCGCTGTTACGCGCGTGTGATCACAACTATGACTGGAGAATCGTGACCTCGCGTCCAGGCCCCCGACACCACGGATTCGGGTGTACATCCGATCAACCAACAATGCACGATAATCTTAGGGGCGGGACCCTGACAAGTGGGTCAATTTCGGGTGACAAAGAACAGCGTTGCTGCGATCCTGTGGAAATCGTTAGTTGACTCGGTACTATATTCGAACCGCCCCGTGAGACCCGCGACTAGTTCCCATTTG
TTTCGGTTGCGAGCTTATGGATGCGGGCACTCGGCAACTACGTAAAGGCCGGTTCAAGACCCAAAGATCAACCTAGTGCTACCTGGACTCGTAGCGGAGAGCCGCGTACAGCTTCGTCCCAGGACTCCAGTCGGTCCCAACTATTTAGGATCGGCTCTCGGTTAAACCAAAAACCCATAGACATGAAAGATTTCTTGGACTCAACCGGCGTCACACCGTTCTTCTGAACTTGTAGTCAAGGATAACCTCCCTTTACGAAACGCTCTACCATCGGCGGTTCATCTCCTTGATGGGCCTGAAGGATCACAGTATATAGTAATCGAGGGCAACGTTACGAGCCAGTACATTATGCAAGTACCTTGCACTTTCGATCCTGTTATAATAGCTCAGCCTCATTCCGCAATCTTGCGTCCTGCGATCCACCTCCAGCAGTTAGGATTGTGCACCCCTCATTTCGTCCATATACGTTTCGCTCCGGGCCCAGGTTCTCCAACTACGTCAGGCGTCTTGGGCGCACCCGTCCGGAGCTTGTTCGTACCTGCGCGATCCCCATGATCCATGATAAGTAGCCGCAAACGCTCATGGGGGTCAGCCGGAGTCAGTCTGTCATCAAACCTCGTTTGTATAGAATTTGTGCTTTTATAGTACCTTCATATGGTAGAGGATAATGATGCGTCTAAGTTCACAACGAAACACGGGACCAGAGCCTCGATCGGCAGCAAGGGTCCCAGAAACGGAAAATGGTTAAAGTGTTACGGGACAGCTAGCACTCGTTCAGTAGACGTGGGGCCGTGTTTTTTCCCATACACCCCCGCTCGCGGTATCGCACCAAGATCCATCCCAGTAATCCCTTCTTTCCACGGCTGTGCGGCATACAGAGGATCTGGATAGCCGCATGCGGCAACGTGCCACGGGACCGCGACAGGCCTCAGCGGCAAGAGTCAGGCCCGCCTGTCCTGTATAGTCGTAGGATGAACCGATCTGATCGCTTAGCCCGGAGCGCAGGCGACACCGGGATAGCCCACTGGGATCGGCCTAAATACTAATGGATACCTGCCCAAGTCAGCGCCGTACGCGAGTATCACGCGATATGACGTCAGAACCGGAAGTTGGGTACAAGTGCACAGAAAAGCCTCGGTGAAACGCACCAGTTGGTCCGCTGCGAAAAGTACGAGCACGGTACCACTTCGGGTGCAGCGCAGCAATCGATGGCGGGACAGCCACGCTGGCAGTCCGCGACGGTTACTGGCGTCTACTAAGCCCTCCGGTTTCTGCCTAGGGGAAGTCATGCTTCATACTCCTTTATGTCCCGTTGCTAAGTTCGTGGAGTACCAAGTGTGATTGGGCGGAGGAGGATTTTCGTTCGGGCCCCCGAAACCAGAAGTTCGTCTATATTCTTAATAAGCCGACAGTGTAAAATGACAGCGAGAGCAGGACACTGTGATGTAGGTCAATTTCGGGTGGCGAAAAACAGTTTCGCGGCAATGCTTCAAAAGCCGTCAGTTGACACAGTATTGTATACAAGTCATTGCAGGAAGTTTGTAATTGGGCCCCATTTG
TTTCGGTTGCGAGCTTATGAATGCGGGCACTTGGCAACTACGTAAGGGCCGGGTCAAGACCCAAAGATGAACCTAAGGTTACCTGGACTCGTAGCGAAGAGCCGCGTACAGCTTCGTCCCAGGACTCCAGTCGGTCCCAACTATTTAGGACCGGCTCTCTGGCAGGCGAGAAGTCGGCAGACCTGAAAGGTTTCTCGGACTTAACCAACGGCACACCGTTCATCTGAGCTTGTGGTCAAGGATAACCCCCTCTTACGAAACGCTTTACGATCGGAGGTCCAGCTCCTTGATGGGCCGGAAGAGACACAGTATATAGTAATTGGCGGCAACGTTACGAGCCAGTACATTATACAAGTACCTTGCACTTTCGATCCTGTTATAATAGCTCAGCCTCATTCCGCAATCTTGTGCCCTGCGATCCACCTCCAGTAGTTAGGATTGTGCACCCCTCATTTCGTCCATATACGTTTCGCTCCGGGCCCAGGCTCTCCAACTATGTCGGGCGTCTCGGGCGCGCCCGTCGGGAGTTTACTTGTATCCGCGCGATCCCCATGACTCATGATAACTAGTCGCAAACGCTCATGGGGGTCAGCCGCAGTTAGCCTGTTATCTAACCCCGTTTGTATAGGATTCGCGCTTTCATAGTACCTTTGTATGGGGGGGAATAAGGATGCGTCTGAGGTCCCGAAGAAGCGCTGGATCAGCGCCCCGGTCGGCAGCACGGGTCCCAAGAACGGACAATGATTAAAGTGTTAGGGGTCAGCTAGAACCCGTTCGGGAGACATAGATCCGTGTTTTTTCCTATACACCCCCGCTCGCGGTATCGCACCAAGATTCATCCCAGTAATCCCTTCTTTCCACGGCTGTGCGGCATACAGAGGATCTGGATAGCCACATGCGGCAACGTGCCACGGGACCGCGACAGGCCTCAGCGGCAAGAGTCAGGCCCGCCTGTCCTGTATAGTCGTAGGATGAACCGATCTGATCGCTTAGCCCGGAGCACAGGCGACACCGGGATAACCCACTGGGATCGGCCTAAATACTAATGGATACCTGCCCAAGTCAGCGCCGTACGCGAGTATCACGCGATATGACGTCAGAACCGGAAGTTGGGTACAAGTGCACAGAAAAGCCTCGGTGAAACGCACCAGTTGGTCCGCTGCGAAAAGTACGAGCACGGTACCACTTCGGGTGCAGCGCAGCAATCGATGGCGGGACAGCCACGCTGGCAGTCCGCGACGGTTACTGGCGTCTACTAAGCCCTCCGGTTTCTGCCTAGGGGAAGTCATGCTTCATACTCCTTTATGTCCCGTTGCTAAGTTCGTGGAGTACCAAGTGTGATTGGGCGGAGGAGGATTTTCGTTCGGGCCCCCGAAACCAGAAGTTCGTCTATATTCTTAATAAGCCGACAGTGTAAAATGACAGCGAGAGCAGGACACTGTGATGTAGGTCAATTTCGGGTGGCGAAAAACAGTTTCGCGGCAATGCTTCAAAAGCCGTCAGTTGACACAGTATTGTATACAAGTCATTGCAGGAAGTTTGTAATTGGGCCCCATTTG
TTTCGGTTGCGAGCTTATGAATGCGGGCACTTGGCAACTACGTAAGGGCCGGGTCAAGACCCAAAGATGAACCTAAGGTTACCTGGACTCGTAGCGAAGAGCCGCGTACAGCTTCGTCCCAGGACTCCGGTCGGTCCCAACTATTTAGGACCGGCTCTCTGTTAAACCAAAAACCCATAGACATGAAAGACTTCTCGGACTCAATCGATGGCACTATGCTCACCTAAGCTTGTAGTGAATGATGACGTCCTTTTACAAAACTCTTTACCATCGGAGGTCCAGCTCCTTGGTGGACCTGATGAGACACGTCATATATTTATCGGCGGCAACGCTACGAGCCAGTACATTATGCAAGTACCTTCCACTTTCGATCCTGTTATAATAGCTCACTCTTATTCCGCGTTTCTACGTTATCCGTCTGATAACCGGTACACCGAATCAAGTGCCACTCATTTTGTCCATATACGTTTCGCCCCGGGCCCAGGCTCTTCAACCTCGTCGGGCGTCTCGGGCACGCTCGTCGGGAGCTTACTTGTACCCGCGGGACCCCCATGACTCACAATAACTAGTCGCAAACGCTCATGAGGTTCAACCGGAGTTAGCCTGTTATCAAACCCCGTTTGTATAGAAATTGCGCTTTCATAGTACCTTTATATGGGGGAGGGTAATGGTGCGTCAAAGTTTCCAAAGAAGCGCTGGATCAACTCCCCGGCCAGCGTTACGGGTCCCAAACACGGAAAATGGTTAAAATGTTGGAGGTCAGTTAGCACTCGTTCGGTAGACGTAAGGCCGTGCTCTTTCCTATCCGCCTCCATTAGTAGTATCGCGCCACAGTCTAGCTCAGCGGTCCCCTCTTTCCATGGGCGAACGGCATACAGAGGATCTGGATAGCCACATGCGGCAACGTGCCACGGGACCGCGACAGGCCTCAGCGGCAAGAGTCAGGCCCGCCTGTCCTGTATAGTCGTAGGATGAACCGATCTGATCGCTTAGCCCGGAGCACAGGCGACACCGGGATAACCCACTGGGATCGGCTTAAATACTAATGGATACCTGCCCAAGTCAGCGCCGTACGCGAGTATCACGCGATATGACGTCAGAACCGGAAGTTGGGTACAAGTGCACAGAAAAGCCTCGGTGATACGCAACAGTTGGTCCGCTGCGAAAAGTACGAACACGGTACCACTTCGGGTGCAGCGCAGCAATCGATGGCGGGACAGCCACGCTGGCAGTCCGCGACGGTTACTGGCGTCTACTAAGCCCTCCGGTTTCTGCCTAGGGGAAGTCATGCTTCATACTCCTTTATGTCCCGTTGCTAAGTTCGTGGAGTACCAAGTGTGATTGGGGAGAGGAGGATTTTCGTTCGGGCCCCCGAAACCAGAAGTTCGTCTATATTCTTAATAAGCCAACAGTGTAAAATGACAGTGAGAGCAGGACACTGTGATGTAGGTCAATTTCGGGTGGCGAAAAACAGTTTCGCGGCAATGCTTCAAAAGCCGTCAGTTGACACAGTATTGTATACAAGTCATTGCAGGAAGTTTGTAATTGGGCCCCATTTG
TGTTGGCTGCTACTTTTTAGACGTTGTCACTCGAAGACTATGTAAGGACCGGTTCAGAAGGCTGGCCTGAACCCAATGCTGACTGAACTTGCGATGAAAAGTCTCGTAAGGGTTCTTCCCAAGGCCCCAGTCGGTCCCAAGTATTTAGGGTCGGCTCTAGGGCAGGCGAGAAGTCGGCAGACCTGAAAGATTTCTCGGACTCAATCGATGGCACTATGCTCACCTAAGCTTGTAGTGAATGATGACGTCCTTTTACAAAACTCTTTGCCATCGGAGGTCCAGCTCCTTGGTGGACCTGATGAGACACGTCATATATTTATCGGCGGCAACGCTACGAGCCAGTACATTATGCAAGTACCTTCCACTTTCGATCCTGTTATAATAGCTCACTCTTATTCCGCGTTTCTACGTTATCCGTCTGATAACCGGTACACCGAATCAAGTGCCACTCATTTTGTCCATATACGTTTCGCCCCGGGCCCAGGCTCTTCAACCTCGTCGGGCGTCTCGGGCACGCTCGTCGGGAGCTTACTTGTACCCGCGGGACCCCCATGACTCACAATAACTAGTCGCAAACGCTCATGAGGTTCAACCGGAGTTAGCCTGTTATCAAACCCCGTTTGTATAGAAATTGCGCTTTCATAGTACCTTTATATGGGGGAGGGTAATGGTGCGTCTGAGGTCCCGAAGAAGCGCTGGATCAGCGCCCCGGTCGGCAGCACGGGTCCCAAGAACGGACAATGATTAAAGTGTTAGGGGTCAGCTAGAACCCGTTCGGGAGACATAGATCCGTGTTTTTTCCTATACACCCCCGCTCGCGGTATCGCACCAAGATCCATCCCAGTAATCCCTTCTTTCCACGGCTGTGCGGCATACAGAGGATCTGGATAGCCACATGCGGCAACGTGCCACAGGACCGCGACAGGCCTCAGCGGCAAGAGTCAGGCCCGCCTGTCCTGTATAGTCGTAGGATGAACCGATCTGATCGCTTAGCCCGGAGCACAGGCGACACCGGGATAACCCACTGGGATCGGCCTAAATACTAATGGATACCTGCCCAAGTCAGCGCCGTACGCGAGTATCACGCGATATGACGTCAGAACCGGAAGTTGGGTACAAGTGCACAGAAAAGCCTCGGTGAAACGCACCAGTTGGTACACTGCGAAAAGTACGAACACGGTACCACTTCGGGTGCAGCGCAGCAATCTATGGCGGAACAGCCACGCTGGCAGTCCGCGACGGGTACTGGCTTCTACTAAGCCCTCCGGCTTCCGCCTATGGGAAGTCACGCTTCATAGTCCTTTATGTCCCGTGGCTAAGTTCGCGGAGTACCGAGTGTGATTGGGGAGTGGAAAATTTTCGCCCGGGCCCCTGAAACCACAAGTTCGTCTATATTCTTAATAAGCCAACAGTGTAAAATGACAGCGAGAGCAGGACACCGTGATGTAGGTCAATTTCGGGTGGCGAAAAACAGTTTTGCGGCAATGCTTCAAAAGCCATCAGTTGACACAGTATTGTATACAAGCCATTGCAGGAAGTTTGCAATTGGTTTCCGTTTG
TGTTGGCTGCTACTTTTTAGACGTTGTCACTCGAAGACTATGTAAGGACCGGTTCAAAAGGCTGGCCTGAACCCAATGCTGACTGAACTTGCGATGAAAAGTCTCGTAAGGGTTCTTCCCAAGGCCCCAGTCGGTCCCAAGTATTTAGGGTCGGCTCTAGGGCAGGCGAGAAGTCGGCAGACCTGAAAGATTTCTCGGACTTAGCCAACGGCACACCGTTCATCTGAGCTTGTGGTCAAGGATAACCTCCTTTTATGAAACGCCTTACCACGGGAGGTTCAGCTGCTTGAAGTGCCTGAAGAGACATAGTATATATTAATCGGCGGCAACGTTACGAGCCTGTACATTATGCAAGTACCTTGCACTTTCGATCCTGTCATAATAGCTCAGCCTCATTCCGCAATCTTACGTCCTGCGATCCACCTACAATGGTTAGGATTGTGCACTACCCGCTTCGTCTGCACATGGGACGCCTCGGGCCCAGGCTCCCCGATTACGTCGGGCGTCTCGGGCGTGCCTGTCGGGAGCTTGCTCGTACCCGCGCCATCCTCATGTTCCATGATAACTGGTCACAGACCATCATGGGGGTCAGCCAGAGTCAGCCAGTTATCAAACCTCGTTTATATGGAGTTTGTGATTACAAAGTACCTCTATATGGGAAAGGATAATGACGCCTCTAAATTCCAATAAACGCGGTGGATCAGCGCCTCGGTCGGCAGCAAGGATCCCGAAAACGGAAAATGGTAAAAGTGTTAGGGGTCAACTCGCACTCGTTCGATAGACGTAGGGATGCACTTTCGTATATCCGCCTCCATTAGTAGTATCGCGCCACAGTCTAGCTCAGCGGTCCCCTCTTTCCATGGGCGAACGGCATACAGAGGATCTGGATAACCGCATGCGGCAACGTGCCACGGGACCGCGACAGGCCTCAGCGGCAAGAGTCAGGCCCGCCTGTCCTGTATAGTCGTAGGATGAACCGATCTGATCGCTTAGCCCGGAGCACAGGCGACACCGGGATAACCCACTGGGATCGGCTTAAATACTAATGGATACCTGCCCAAGTCAGCGCCGTACGCGAGTATCACGCGATATGACGTCAGAACCGGAAGTTGGGTACAAGTGCACAGAAAAGCCTCGGTGATACGCAACAGTTGGTCCGCTGCGAAAAGTACGAACACGGTACCACTTCGGGTGCAGCGCAGCAATCGATGGCGGGACAGCCACGCTGGCAGTCCGCGACGGTTACTGGCGTCTACTAAGCCCTCCGGTTTCTGCCTAGGGGAAGTCATGCTTCATACTCCTTTATGTCCCGTTGCTAAGTTCGTGGAGTACCAAGTGTGATTGGGGAGAGGAGGATTTTCGTTCGGGCCCCCGAAACCAGAAGTTCGTCTATATTCTTAATAAGCCAACAGTGTAAAATGACAGCGAGAGCAGGACACTGTGATGTAGGTCAATTTCGGGTGGCGAAAAACAGTTTCGCGGCAATGCTTCAAAAGCCGTCAGTTGACACAGTATTGTATACAAGTCATTGCAGGAAGTTTGTAATTGGGCCCCATTTG
TGTTGGCTGCTACTTTTTAGACGTTGTCACTCGAAGACTATGTAAGGACCGGTTCAAAAGGCTGGCCTGAACCCAATGCTGACTGAACTTGCGATGAAAAGTCTCGTAAGGGTTCTTCCCAAGGCCCCAGTCGGTCCCAAGTATTTAGGGTCGGCTCTAGGGCAGGCGAGAAGTCGGCAGACCTGAAAGATTTCTCGGACTTAACCAACGGCACACCGTTCATCTGAGCTTGTGGTCAAGGATAACCCCCTCTTACGAAACGCTTTACGATCGGAGGTCCAGCTCCTTGATGGGCCGGAAGAGACACAGTATATAGTAATTGGCGGCAACGTTACGAGCCAGTACATTATGCAAGTACCTTGCACTTTCGATCCTGTTATAATAGCTCAGCCTCATCCCGCAATCTTGTGCCCTGCGATCCACCTCCAGTAGTTAGGATTGTGCACCCCTCATTTCGTCCATATACGTTTCGCTCCGGGCCCAGGCTCTCCAACTATGTCGGGCGTCTCGGGCGCGCCCGTCGGGAGTTTACTTGTATCCGCGCGATCCCCATGACTCATGATAACTAGTCGCAAACGCTCATGGGGGTCAGCCGCAGTTAGCCTGTTATCTAACCCCGTTTGTATAGGATTCGCGCTTTCATAGTACCTTTGTATGGGGGGGAATAAGGATGCGCCTGAGGTCCCGAAGAAGCGCTGGATCAGCGCCCCGGTCGGCAGCACGGGTCCCAAGAATGGACAATGATTAAAGTGTTAGGGGTCAGCTAGAACCCGTTCGGGAGACATAGATCCGTGTTTCTTCCTATACACCCCCGCTCACGGTATCGCACCAAGATCCATCCCAGTAATCCCTTCTTTCCACGGCTGTGCGGCATACAGAGGATCTGGATAGCCGCATGCGGCAACGTGCCACGGGACCGCGACAGGCCTCAGCGGCAAGAGTCAGGCCCGCCTGTCCTGTATAGTCGTAGGATGAACCGATCTGATCGCTTAGCCCGGAGCACAGGCGACACCGGGATAACCCACTGGGATCGGCTTAAGTACTAATGGATACCTGCCCAAGTCAGCGCCGTACGCGAGTATCACGCGATATGACGTCAGAACCGGAAGTTGGGTACAAGTGCACAGAAAAGCCTCGGTGAAACGCACCAGTTGGTCCACCGCGAAAAGTACGAACACGGTACCGCTTCGGGTGCAGCGCAGCAATCGACGGCCGGACAGCCACGCTGGCATTCCGCGGCGGTTACTGGCGTCTACTTAGCCCTCCGGCTTCTGCCTATGGGAAGTTACGCTTCATAGTCCTTTATGTCCCGTTGCTAAGTTCGTGGAGTACCAAGTGCGATTGGGGAGTGGAGAATTTTCGTCCGGGCCCCCAAAATCACAAGTTCGTCTATATTCTTAATAAGCCAACAGTGTAAAATGACAGCGAGAGCAGGACACTGTCATGTAGGTCAATTTCTGGTGGCGAAAAACAGTTTTGCGGCAATGCTTCAAAAGCCGTCAGCTGACACAGTATTGTACACAAGCCATTGCAGGAAGTTTGCAATTGGTTTCCGTTTG
AGTTACCCGCTACTCTTTAGACGTTAGCGCTCGAAACCGATGTCAGGGCCGGTGCAAAGGGCAGGGATGTACCTAATGCTAACTGGACCCGTGATAAAAAACCGCGTACAAGTACTTCCCAAAACTCCAGTAGGCCCCAACCTCTTAGCATCACTTCGCGGTTAAACCAAAAATCCATAGACATGATAGGCTTCTCGGACTTAACCAACGGCACACCGTTCATCTGAGCTTGTGGTCAAGGATAACCCCCTCTTACGAAACGCTTTACGATCGGAGGTCCAGCTCCTTGATGGGCCGGAAGAGACACAGTATATAGTAATTGGCGGCAACGTTACGAGCCAGTACATTATACAAGTACCTTGCACTTTCGATCCTGTTATAATAGCTCAGCCTCATTCCGCAATCTTGTGCCCTGCGATCCACCTCCAGTAGTTAGGATTGTGCATCCCTCATTTCGTCCATATACGTTTCGCTCCGGGCCCAGGCTCTCCAACTATGTCGGGCGTCTCGGGCGCGCCCGTCGGGAGTTTACTTGTATCCGCGCGATCCCCATGACTCATGATAACTAGTCGCAAACGCTCATGGGGGTCAGCCGCAGTTAGCCTGTTATCTAACCCCGTTTGTATAGGATTCGCGCTTTCATAGTACCTTTGTATGGGGGGGAATAAGGATGCGTCTGAGGTCCCGAAGAAGCGCTGGATCAGCGCCCCGGTCGGCAGCACGGGTCCCAAGAACGGACAATGATTAAAGTGTTAGGGGTCAGCTAGAACCCGTTCGGGAGACATAGATCCGTGTTTTTTCCTATACACCCCCGCTCGCGGTATCGCACCAAGATTCATCCCAGTAATCCCTTCTTTCCACGGCTGTGCGGCATACAGAGGATCTGGATAGCCACATGCGGCAACGTGCCACGGGACCGCGACAGGCCTCAGCGGCAAGAGTCAGGCCCGCCTGTCCTGTATAGTCGTAGGATGAACCGATCTGATCGCTTAGCCCGGAGCACAGGCGACACCGGGATAACCCACTGGGATCGGCCTAAATACTAATGGATACCTGCCCAAGTCAGCGCCGTACGCGAGTATCACGCGATATGACGTCAGAACCGGAAGTTGGGTACAAGTGCACAGAAAAGCCTCGGTGAAACGCACCAGTTGGTCCGCTGCGAAAAGTACGAGCACGGTACCACTTCGGGTGCAGCGCAGCAATCGATGGCGGGACAGCCACGCTGGCAGTCCGCGACGGTTACTGGCGTCTACTAAGCCCTCCGGTTTCTGCCTAGGGGAAGTCATGCTTCATACTCCTTTATGTCCCGTTGCTAAGTTCGTGGAGTACCAAGTGTGATTGGGCGGAGGAGGATTTTCGTTCGGGCCCCCGAAACCAGAAGTTCGTCTATATTCTTAATAAGCCGACAGTGTAAAATGACAGTGAGAGCAGGACACTGTGATGTATGTCAATTTCGGGTGGCGAAAAACAGTTTCGCGGCAATGCTTCAAAAGCCGTCAGTTGACACAGTATTGTATACAAGTCATTGCAGGAAGTTTGTAATTGGGCCCCATTTG
TTTCGGTTGCGAGCTTATGAATGCGGGCACTTGGCAACTACGTAAGGGCCGGGTCAAGACCCAAAGATGAACCTAAGGTTACCTGGACTCGTAGCGAAGAGCCGCGTACAGCTTCGTCCCAGGACTCCAGTCGGTCCCAACTATTTAGGACCGGCTCTCTGGCAGGCGAGAAGTCGGCAGACCTGAAAGATTTCTCGGACTTAACCAACGGCACACCGTTCATCTGAGCTTGTGGTCAAGGATAACCCCCTCTTACGAAACGCTTTACGATCGGAGGTCCAGCCCCTTGATGGGCCGGAAGAGACACAGTATATAGTAATTGGCGGCAACGTTACGAGCCAGTACATTATACAAGTACCTTGCACTTTCGATCCTGTTATAATAGCTCAGCCTCATTCCGCAATCTTGTGCCCTGCGATCCACCTCCAGTAGTTAGGATTGTGCACCCCTCATTTCGTCCATATACGTTTCGCTCCGGGCCCAGGCTCTCCAACTATGTCGGGCGTCTCGGGCGCGCCCGTCGGGAGTTTACTTGTATCCGCGCGATCCCCATGACTCATGATAACTAGTCGCAAACGCTCATGAGGTTCAACCGGAGTTAGCCTGTTATCAAACCCCGTTTGTATAGAAATTGCGCTTTCATAGTACCTTTATATGGGGGAGGGTAATGGTGCGTCAAAGTTTCCAAAGAAGCGCTGGATCAACTCCCCGGCCAGCGTTACGGGTCCCAAACACGGAAAATGGTTAAAATGTTGGAGGTCAGTTAGCACTCGTTCGGTAGACGTAAGGCCGTGCTCTTTCCTATCCGCCTCCATTAGTAGTATCGCGCCACAGTCTAGCTCAGCGGTCCCCTCTTTCCATGGGCGAACGGCATACAGAGGATCTGGATAGCCACATGCGGCAACGTGCCACGGGACCGCGACAGGCCTCAGCGGCAAGAGTCAGGCTCGCCTGTCCTGTATAGTCGTAGGATGAACCGATCTGATCGCTTAGCCCGGAGCACAGGCGACACCGGGATAACCCACTGGGATCGGCCTAAATACTAATGGATACCTGCCCAAGTCAGCGCCGTACGCGAGTATCACGCGATATGACGTCAGAACCGGAAGTTGGGTACAAGTGCACAGAAAAGCCTCGGTGAAACGCACCAGTTGGTCCGCTGCGAGGGGTACGAACGCGACGTCACCTCGGGTACAGTGTCACGGTTGATGACGGGATAGCCACACTAAGTTTCTGCGACGGTTGGGGGCGTCTCTTAAGCCCTCCGGCTTCTGCTTATGCGAGGCCACATTTCATAGTTTTCCAAGACCCGCTGTTACGCGCGTGTGATCACAACTATGACTGGAGAATCGTGACCTCGCGTCCAGGCCCCCGACACCACGGATTCGGGTGTACATCCGATCAACCAACAATGCACGATAATCTTAGGGGCGGGACCTTCACAAGTGGGTCAATTTCGGGTGACAAAGAACAGCGTTGCTGCGATCCTGTGGAAATCGTTAGTTGACTCGGTACTATATTCGAACCGCCCCGTGAGACCCGCGACTAGTTCCCATTTG
TTTCGGTTGCGAGCTTATGAATGCGGGCACTTGGCAACTACGTAAGGGCCGGGTCAAGACCCAAAGATGAACCTAAGGTTACCTGGACTCGTAGCGAAGAGCCGCGTACAGCTTCGTCCCAGGACTCCGGTCGGTCCCAACTATTTAGGACCGGCTCTCTGTTAAACCAAAAACCCATAGACATGAAAGATTTCTTGGACTCAACCGGCGTCACACCGTTCTTCTGAACTTGTAGTCAAGGATAACCTCCCTTTACGAAACGCTCTACCATCCGCGGTTCATCTCCTTGATGGGCCTGAAGGATCACAGTATATAGTAATCGAGGGCAACGTTACGAGCCAGTACATTATGCAAGTACCTTGCACTTTCGATCCTGTTATAATAGCTCAGCCTCATTCCGCAATCTTGCGTCCTGCGATCCACCTCCAGCAGTTAGGATTGTGCACCCCTCATTTCGTCCATATACGTTTCGCTCCGGGCCCAGGTTCTCCAACTACGTCAGGCGTCTTGGGCGCACCCGTCCGGAGCTTGTTCGTACCTGCGCGATCCCCACGATCCATGATAAGTAGCCGCAAACGCTCATGGGGGTCAGCCGGAGTCAGTCTGTCATCAAACCTCGTTTGTATAGAATTTGTGCTTTTATAGTACCTTCATATGGTAGAGGATAATGATGCGTCTAAGTTCACAACGAAACACGGGATCAGAGCCTCGATCGGCAGCAAGGGTCCCAGAAACGGAAAATGGTTAAAGTGTTACGGGACAGCTAGCACTCGTTCAGTAGACGTGGGGCCGTGTTTTTTCCCATACACCCCCGCTCGCGGTATCGCACCAAGATCCATCCCAGTAATCCCTTCTTTCCACGGCTGTGCGGCATATAGATAAGCTGGACAATTACGTGCGACAACGTGTCACGGGATCGCTACAGGGCTTAGCGGCAAAGGTTAGACCCACCTGGCCTGTGCAGCTGGAAAGCTAGCGAGCTTCGCGACTGCACACCGAGCGCAGATGGCACCGGGACCGCTCAATAGGATCGGCCCCCATATTGCCGGCCGTCTACCCTGGCGGATGCCGTACGCACGTACCACGCGATGTGACATTTGGGGCGGATATTGGGTACAAATGCACAAAAAAGCCTCAGTGAAATGCGCCAGTTGGCCCGCTGCGAGGGGTACGAACGCGACGTCACCTCGGGTACAGTGTCACGGTTGATGACGGGATAGCCACACTAAGTTTCTGCGACGGTTGGGGGCGTCTCTTAAGCCCTCCGGCTTCTGCTTATGCGAGGCCACATTTCATAGTTTTCCAAGACCCGCTGTTACGCGCGTGTGATCACAACTATGACTGGAGAATCGTGACCTCGCGTCCAGGCCCCCGACACCACGGATTCGGGTGTACATCCGATCAACCAACAATGCACGATAATCTTAGGGGCGGGACCTTCACAAGTGGGTCAATTTCGGGTGACAAAGAACAGCGTTGCTGCGATCCTGTGGAAATCGTTAGTTGACTCGGTACTATATTCGAGTCATTGCAGGAAGTTTGTAATTGGGCCCCATTTG
AGTTAGCTGCTACTCTTTAGACGTTAGCACTCAAAACTGATGTCAGGGCCGGTTCGAAGGGCAGGGATGAACCTAATGCCAATTGGGCTCGTGATGAAAAACCGCGCGCAAGTACTTCCCAAAACTCCAGTAGGCCCAAACCTCTTAGCATCACTTCGAGTGCAGGACAGGAATCGACAAAACCGAAAAACTTCTCGGACTTAACCAACGGCACACCGTTCATCTGAGCTTGTGGTCAAGGATAACCCCCTCTTACGAAACGTTTTACGATCGGAGGTCCAGCTCCTTGATGGGCCGGAAGAGACACAGTATATAGTAATTGGCGGCAACGTTACGAGCCAGTACATTATGCAAGTACCTTGCACTTTCGATCCTGTTATAATAGCTCAGCCTCATTCCGCAATCTTGTGCCCTGCGATCCACCTCCAGTAGTTAGGATTGTGCACCCCTCATTTCGTCCATATACGTTTCGCTCCGGGCCCAGGCTCTCCAACTATGTCGGGCGTCTCGGGCGCGCCCGTCGGGAGTTTACTTGTATCCGCGCGATCCCCATGACTCATGATAACTAGTCGCAAACGCTCGTGGGGGTCAGCCGCAGTTAGCCTGTTATCTAACCCCGTTTGTATAGGATTCGCGCTTTCATAGTACCTTTGTATGGGGGGGAATAAGGATGCGTCTGAGGTCCCGAAGAAGCGCTGGATCAGCGGCCCGGTCGGCAGCACGGGTCCCAAGAACGGACAATGATTAAAGTGTTAGGGGTCAGCTAGAACCCGTTCGGGAGACATAGATCCGTGTTTTTTCCTATACACCCCCGCTCGCGGTATCGCACCAAGATCCATCCCAGTAACCCCTTCTTTCCACGGCTGTGCGGCATACAGAGGATCTGGATAGCCACATGCGGCAACGTGCCACGGGACCGCGACAGGCCTCAGCGGCAAGAGTCAGGCCCGCCTGTCCTGTATAGTCGTAGGATGAACCGATCTGATCGCTTAGCCCGGAGCACAGGCGACACCGGGATAACCCACTGGGATCGGCTTAAATACTAATGGATACCTGCCCAAGTCAGCGCCGTACGCGAGTATCACGCGATATGACGTCAGAACCGGAAGTTGGGTACAAGTGCACAGAAAAGCCTCGGTGAAACGAACCAGTTGGTACGCTGCGAAAAGTACGAACACGGTACCACTTCGGGTGCAGCGCAGCAATCGATGGCGGGACAGCCACGCTGGCAGTCCGCGACGGTTACTGGCGTCTACTAAGCCCTCCGGTTTCTGCCTAGGGGAAGTCATGCTTCATACTCCTTTATGTCCCGTTGCTAAGTTCGTGGAGTACCAAGTGTGATTGGGGAGAGGAGGATTTTCGTTCGGGTCCCCGAAACCAGAAGTTCGTCTATATTCTTAATAAGCCAACAGTGTAAAATGACAGTGAGAGCAGGACACTGTGATGTAGGTCAATTTCGGGTGGCGAAAAACAGTTTCGCGGCAATGCTTCAAAAGCCGTCAGTTGACACAGTATTGTATACAAGTCATTGCAGGAAGTTTGTAATTGGGCCCCATTTG
TGTTGGCTGCTACTTTTTAGACGTTGTCACTCGAAGACTATGTAAGGACCGGTTCAAAAGGCTGGCCTGAACCCAATGCTGACTGAACTTGCGATGAAAAGTCTCGTAAGGGTTCTTCCCAAGGCCCCAGTCGGTCCCAAGTATTTAGGGTCGGCTCTAGGGCAGGCGAGAAGTCGGCAGACCTGAAAGATTTCCCGGACTTAGCCAACGGCACACCGTTCATCTGAGCTTGTGGTCAAGGATAACCTCCTTGTATGAAACGCCTTACCACGGGAGGTTCAGCTGCTTGAAGTGCCTGAAGAGACACAGTATATATTAATCGGCGGCAACGTTACGAGCCTGTACATTATGCAAGTACCTTGCACTTTCGATCCTGTCATAATAGCTCAGCCTCATTCCGCAATCTTACGTCCTGCGATCCACCTACAATGGTTAGGATTGTGCACTACCCGCTTCGTCTGCACATGGGACGCCTCGGGCCCAGGCTCCCCGATTACGTCGGGCGTCTCGGGCGTGCCTGTCGGGAGCTTGCTCGTACCCGCGCCATCCTCATGTTCCATGATAACTGGTCACAGACCATCATGGGGGTCAGCCAGAGTCAGCCAGTTATCACACCTCGTTTATATGGAGTTTGTGATTACAAAGTACCTCTATATGGGAAAGGATAATGATGTGTCTAGGTTCACAACGAAGCACGGGATCAGCGCCTCAGTCGACAGCAAGGGCCTCAAAAACGGAAAATGGTTAAAGTGTTAGGGGTCAGCTAGCACTCGTTCGGTTGATGAGGGGCCATGTTTTTTCCCGTACGCCCCCGTTCGCAGTATCGCGCCAAGGTCCAGTCCAGTAATCCCTTCTTTTCACGGCTGTGCGGCATGTAGAGGAGCTGGATAACCGCGTGCGGAGGAATGCTGCGAGACTGCGATAGGCGTCAGCGACAAAGGCCAGGCCCACCTGGCCTGTGCAGCTGTAAAGCTAACCGACCTCATGACTTCAACCGGGACACAGACAACACCTGAACCACCCGAAAGGATCGACCCACATACTGACAACCGCGTGCCCTGGCCAACATCGGCTTCGCGTATCGTACGGTGCGACATTAGGACCGGATGCCGGGTACAGGTGCACAGGAAAGCCTCAATGTAGCGCGCTAGTCGGTCCACCGCGAAAAGTACGAACACGGTACCGCTTCGGGTGCAGCGCAGCAATCGATGGCCGGACAGCCACGCTGGCATTCCGCGACGGTTACTGGCGTCTACTTAGCCCTCCGGCTTCTGCCTATGGGAAGTTACGCTTCATAGTCCTTTATGTCCCGTTGCTAAGTTCGTGGAGTACCAAGTGCGATTGGGGAGTGGAGAATTTTCGTCCGGGCCCCCAAAACCACAAGTTCGTCTATATTCTTAATAAGCCAACAGCGTAAAATGACAGCGAGAGCAGGACACTGTCATGTAGGTCAATTTCTGGTGGCGAAAAACAGTTTTGCGGCAATGCTTCAAAAGCCGTCAGCTGACACAGTATTGTACACAAGCCATCGCAGGGAGTTTACAGTAGATTCCCATTCG
TTTCGGTTGCGAGCTTATGGATGCGGGCACTCGGCAACTACGTAAAGGCCGGTTCAAGACCCAAAGATCAACCTAGTGCTACCTGGACTCGTAGCGGAGAGCCGCGTACAGCTTCGTCCCAGGACTCCAGTCGGTCCCAACTATTTAGGATCGGCTCTCTGGCAGGCGAGAAGTCGACTAAACTGAAAGACTTCTCGGACTCAATCGATGGCACTATGCTCACCTAAGCTTGTAGTGAATGATGACGTCCTTTTACAAAACTCTTTACCATCGGAGGTCCAGCTCCTTGGTGGACCTGATGAGACACGTCATATATTTATCGGCGGCAACGCTACGAGCCAGTACATTATGCAAGTACCTTCCACTTTCGATCCTGTTATAATAGCTCACTCTTATTCCGCGTTTCTACGTTATCCGTCTGATAACCGGTACACCGAATCAAGTGCCACTCATTTTGTCCATATACGTTTCGCCCCGGGCCCAGGCTCTTCAACCTCGTCGGGCGTCTCGGGCACGCTCGTCGGGAGCTTACTTGTACCCGCGGGACCCCCATGACTCACAATAACTAGTCGCAAACGCTCATGAGGTTCAACCGGAGTTAGCCTGTTATCAAACCCCGTTTGTATAGAAATTGCGCTTTCATAGTACCTTTATATGGGGGAGGGTAATGGTGCGTCAAAGTTTCCAAAGAAGCGCTGGATCAACTCCCCGGCCAGCGTTACGGGTCCCAAACACGGAAAATGGTTAAAATGTTGGAGGTCAGTTAGCACTCGTTCGGTAGACGTAAGGCCGTGCTCTTTCCTATACACCCCCGCTCGCGGTATCGCACCAAGATCCATCCCAGTAATCCCTTCTTTCCACGGCTGTGCGGCATACAGAGGATCTGGATAGCCGCATGCGGCAACGTGCCACGGGACCGCGACAGGCCTCAGCGGCAAGAGTCAGGCCCGCCTGTCCTGTATAGTCGTAGGATGAACCGATCTGATCGCTTAGCCCGGAGCACAGGCGACACCGGGATAACCCACTGGGATCGGCTTAAATACTAATGGATACCTGCCCAAGTCAGCGCCGTACGCGAGTATCACGCGATATGACGTCAGAACCGGAAGTTGGGTACAAGTGCACAGAAAAGCCTCGGTGAAACGCACCAGTTGGTACGCTGCGAAAAGTACGAGCACGGTACCACTTCGGGTGCAGCGCAGCAATCGATGGCGGGACAGCCACGCTGGCAGTCCGCGACGGTTACTGGCGTCTACTAAGCCCTCCGGTTTCTGCCTAGGGGAAGTCATGCTTCATACTCCTTTATGTCCCGTTGCTAAGTTCGTGGAGTACCAAGTGTGATTGGGCGGAGGAGGATTTTCGTTCGGGCCCCCGAAACCAGAAGTTCGTCTATATTCTTAATAAGCCGACAGTGTAAAATGACAGTGAGAGCAGGACACTGTGATGTAGGTCAATTTCGGGTGGCGAAAAACAGTTTCGCGGCAATGCTTCAAAAGCCGTCAGTTGACACAGTATTGTATACAAGTCATTGCAGGAAGTTTGTAATTGGGCCCCATTTG
TGTTGGCTGCTACTTTTTAGACGTTGTCACTCGAAGACTATGTAAGGACCGGTTCAAAAGGCTGGCCTGAACCCAATGCTGACTGAACTTGCGATGAAAAGTCTCGTAAGGGTTCTTCCCAAGGCCCCAGTCGGTCCCAAGTATTTAGGGTCGGCTCTAGGGCAGGCGAGAAGTCGGCAGACCTGAAAGATTTCTCGGACTCAATCGATGGCACTATGCTCACCTAAGCTTGTAGTGAATGATGACGTCCTTTTACAAAACTCTTTACCATCGGAGGTCCAGCTCCTTGGTGGACCTGATGAGACACGTCATATATTTATCGGCGGTAACGCTACGAGCCAGTACATTATGCAAGTACCTTCCACTTTCGATCCTGTTATAATAGCTTACTCTTATTCCGCGTTTCTACGTTATCCGTCTGATAACCGGTACACCGAATCAAGTGCCACTCATTTTGTCCATATACGTTTCGCCCCGGGCCCAGGCTCTTCAACCTCGTCGGGCGTCTCGGGCACGCTCGTCGGGAGCTTACTTGTACCCGCGGGACCCCCATGACTCACAATAACTAGTCGCAAACGCTCATTAAGTTCAACCGGAGTTAGCCTGTTATCAAACCCCGTTTGTATAGAAATTGCGCTTTCATAGTACCTTTATATGGGGGAGGGTAATGGTGCGTCAAAGTTTCCAAAGAAGCGCTGGATCAACTCCCCGGCCAGCGTTACGGGTCCCAAACACGGAAAATGGTTAAAATGTTGGAGGTCAGTTAGCACTCGTTCGGTAGACGTAAGGCCGTGCTCTTTCCTATACGCCCCTGCTCGCAGTCTAGCACCAAGGTCCAGCCCAGTAGTCCCTTCTTTTCACGGCTGTGCGGCATGTAGATAAGCGGGACAATTACGTGCGGCAACGTGCCACGGGACCGCGGCAGGCCTCAGCGGCAAGAGTCAGGCCCGCCTGTCCTGTATAGTCGTAGGATGAACCGATCTGATCGCTTAGCCCGGAGCACAGGCGACACCGGGATAACCCACTGGGATCGGCTTAAATACTAATGGATACCTGCCCAAGTCAGCGCCGTACGCGAGTATCACGAGATATGACATTAGGACCGGAAGCTGGGTACAGGTGCACAGGAAAGCCTCAATGTAGCGCGCCAGTCGGTCCGCTGCGAGGGGTACGAACGCGACGTCACCTGGTGTACAGTGTCACGGTTGGTGGTGGGATAGTCACACTGAGATTCCGCGACGGTTGGTGGCGTCTCTGAAGCACTCCGGCTTCTGCTTATGGGAGGCCACGTTTCATAGTTCTCCAAGACCCGTTATTACGCGCGTATGATCACAAGTGTGACTGGAGAGTCGAGACCTTTTATCCAGGCCGCCGACGCCCCAGATTCGGGTGTGCACCCGGCCAGTCAACAATTCACGATGATAGCGAGGGCAGGTCCCTGACAAGTGGGTTAATTCCGAGGTGCAAAGAACAGTTGTCCTGCAATGGTGTAAAAATCGTTAGTTAATTCGGTACGGTATTCGAGCCATTGCAGGAAGTTTGCAATTGGTTTCCGTTTG
TGTTGGCTGCTACTTTTTAGACGTTGTCACTCGAAGACTATGTAAGGACCGGTTCAAAAGGCTGGCCTGAACCCAATGCTGACTGAACTTGCGATGAAAAGTCTCGTAAGGGTTCTTCCCAAGGCCCCAGTCGGTCCCAAGTATTTAGGGTCGGCTCTAGGGCAGGCGAGAAGTCGGCAGACCTGAAAGACTTCTTGGACTCAACCGGCGTCACACCGTTCTTCTGAACTTGTAGTCAAGGATAACCTCCCTTTACGAAACGCTCTACCATCGGCGGTTCATCTCCTTGATGGGCCTGAAGGATCACAGTATATAGTAATCGGCGGCAACGTTACGAGCCAGTACATTATGCAAGTACCTTGCACTTTCGATCCTGTTATAATAGCTCAGCCTCATTCCGCAATCTTGCGTCCTGCGATCCACCTCCAGCAGTTAGGATTGTGCACCCCTCATTTCGTCCATATACGTTTCGCTCCGGGCCCAGGTTCTCCAACTACGTCAGGCGTCTTGGGCGCACCCGTCCGGAGCTTGTTCGTACCTGCGCGATCCCCACGATCCATGATAAGTAGCCGCAAACGCTCATGGGGGTCAGCCGGAGTCAGTCTGTCATCAAACCTCGTTTGTATAGAATTTGTGCTTTTATAGTACCTTCATATGGTAGAGGATAATGATGCGTCTAAGTTCACAACGAAACACGGGATCAGAGCCTCGATCGGCAGCAAGGGTCCCAGAAACGGAAAATGGTTAAAGTGTTACGGGACAGCTAGCACTCGTTCAGTAGACGTGGGGCCGTGTTTTTTCCCATACGCCCCCGTTCGCAGTATCGCACCAAGGTCCAGCCCGGTAATCCCTTCTCTCCACAGCTGTGCGGCCTATAGAGGAGCTGGATAACCACGTGCGGCAACGTGCCACGGGACCGCGACAGGCCTCAGCGGCAAGAGTCAGGCCCGCCTGTCCTGTATAGTCGTAGGATGAACCGATCTGATCGCTTAGCCCGGAGCACAGGCGACACCGGGATAACCCACTGGGATCGGCTTAAATACTAATGGATACCTGCCCAAGTCAGCGCCGTACGCGAGTATCACGCGATATGACGTCAGAACCGGAAGTTGGGTACAAGTGCACAGAAAAGCCTCGGTGAAACGCGCCAGTCGGTCCGCTGCGAGGGGTACGAACGCGACGTCACCTGGTGTACAGTGTCACGGTTGGTGGTGGGATAGTCACACTGAGATTCCGCGACGGTTGGTGGCGTCTCTGAAGCACTCCGGCTTCTGCTTATGGGAGGCCACGTTTCATAGTTCTCCAAGACCCGTTATTACGCGCGTATGATCACAAGTGTGACTGGAGAGTCGAGACCTTTTATCCAGGCCGCCGACGCCCCAGATTCGGGTGTGCACCCGGCCAGTCAACAATTCACGATGATAGTGAGGGCAGGTCCCTGACAAGTGGGTTAATTCCGAGGTGCAAAGAACAGTTGTCCTGCAATGGTGTAAAAATCGTTAGTTAATTCGGTACGGTATTCGAGCCATTGCAGGAAGTTTGCAATTGGTTTCCGTTTG
TGTTGGCTGCTACTTTTTAGACGTTGTCACTCGAAGACTATGTAAGGACCGGTTCAAAAGGCTGGCCTGAACCCAATGCTGACTGAACTTGCGATGAAAAGTCTCGTAAGGGTTCTTCCCAAGGCCCCAGTCGGTCCCAAGTATTTAGGGTCGGCTCTAGTGCAGGAGAGAAGTCGACAAAAATGAAAAATTTCTCGGACTTAGCCAACGGCACACCGTTCATCTGAGCTTGTGGTCAAGGATAACCTCCTTTTATGAAACGCCTTACCACGGGAGGTTCAGCTGCTTGAAGTGCCTGAAGAGACACAGTATATATTAATCGGCGGCAACGTTACGAGCCTGTACATTATGCAAGTACCTTGCACTTTCGATCCTGTCATAATAGCTCAGCCTCATTCCGCAATCTTACGTCCTGCGATCCACCTACAATGGTTAGGATTGTGCACTACCCGCTTCGTCTGCACATGGGACGCCTCGGGCCCAGGCTCCCCGATTACGTCGGGCGTCTCGGGCGTGCCTGTCGGGAGCTTGCTCGTACCCGCGCCATCCTCATGTTCCATGATAACTGGTCACAGACCATCATGGGGGTCAGCCAGAGTCAGCCAGTTATCAAACCTCGTTTATATGGAGTTTGTGATTACATAGTACCTCTATATGGGAAAGGATAATGACGCCTCTAAATTCCAATAAACGCGGTGGATCAGCGCCTCGGTCGGCAGCAAGGATCCCGAAAACGGAAAATGGTAAAAGTGTTAGGGGTTGACTCGCACTCGTTCGATAGACGTAGGGATGCACTTTCGTATATACGCCCCTGCTCGCAGTCTAGCACCAAGGTCCAGCCCAGTAATCCCTTCTTTTCACGGCTGTGCGGCATGTAGATAAGCGGGACAATTACGTGCGGCAACGTGCCACGGGACCGCGGCAGGCCTCAGCGGCAAGAGTCAGGCCCGCCTGTCCTGTATAGTCGTAGGATGAACCGATCTGATCGCTTAGCCCGGAGCACAGGCGACACCGGGATAACCCACTGGGATCGGCTTAAATACTAATGGATACCTGCCCAAGTCAGCGCCGTACGCGAGTATCACGCGATATGACATTAGGACCGGAAGCTGGGTACAGGTGCACAGGAAAGCCTCAATGTAGCGCGCCAGTCGGTCCGCTGCGAGGGGTACGAACGCGACGTCACCTGGTGTACAGTGTCACGGTTGGTGGTGGGATAGTCACACTGAGATTCCGCGACGGTTGGTGGCGTCTCTGAAGCACTCCGGCTTCTGCTTATGGGAGGCCACGTTTCATAGTTCTCCAAGACCCGTTATTACGCGCGTATGATCACAAGTGTGACTGGAGAGTCGAGACCTTTTATCCAGGCCGCCGACGCCCCAGATTCGGGTGTGCACCCGGCCAGTCAACAATTCACGATGATAGCGAGGGCAGGTCCCTGACAAGTGGGTTAATTCCGAGGTGCAAAGAACAGTTGTCCTGCAATGGTGTAAAAATCGTTAGTTAATTCGGTACGGTATTCGAGCCATTGCAGGAAGTTTGCAATTGGTTTACGTTTG
AGTTAGCTGCTACTCTTTAGACGTTAGCACTCGAAACTGATGTCAGGGCCGGTTCGAAGGGCAGGGATGAACCTAATGCCAATTGGGCTCGTGATGAAAAACCGCGCGCAAGTACTTCCCAAAACTCCAGTAGGCCCAAACCTCTTAGCATCACTTCGAGTGCAGGACAGGAATCGACAAAACCGAAAAGCTTCTCGGACTCAATCGATGGCACTATGCTCACCTAAGCTTGTAGTGAATGATGACGTCCTTTTACAAAACTCTTTACCATCGGAGGTCCGGCTCCTTGGTGGACCTGATGAGACACGTCATATATTTATCGGCGGCAACGCTACGAGCCAGTACATTATGCAAGTACCTTCCACTTTCGATCCTGTTATAATAGCTCACTCTTATTCCGCGTTTCTACGTTATCCGTCTGATAACCGGTACACCGAATCAAGTGCCACTCATTTTGTCCATATACGTTTCGCCCCGGGCCCAGGCTCTTCAACCTCGTCGGGCGTCTCGGGCACGCTCGTCGGGAGCTTACTTGTACCCGCAGGACCCCCATGACTCACAATAACTAGTCGCAAACGCTCATGGGGGTCAGCCGGAGTCAGTCTGTCATCAAACCTCGTTTGTATAGAATTTGTGCTTTTATAGTACCTTCATATGGTAGAGGATAATGATGCGTCTAAGTTCACAACGAAACACGGGATCAGAGCCTCGATCGGCAGCAAGGGTCCCAGAAACGGAAAATGGTTAAAGTGTTACGGGACAGCTAGCACTCGTTCAGTAGACGTGGGGCCGTGTTTTTTCCCATACACCCCCGCTCGCGGTATCGCATCAAGATCCATCCCAGTAATCCCTTCTTTCCACGGCTGTGCGGCATACAGAGGATCTGGATAGCCACATGCGGCAACGTGCCACGGGACCGCGACAGGCCTCAGCGGCAAGAGTCAGGCCCGCCTGTCCTGTATAGTCGTAGGATGAACCGATCTGATCGCTTAGCCCGGAGCACAGGCGACACCGGGATAACCCACTGGGATCGGCCTAAATACTAATGGATACCTGCCCAAGTCAGCGCCGTACGCGAGTATCACGCGATATGACGTCAGAACCGGAAGTTGGGTACAAGTGCACAGAAAAGCCTCGGTGAAACGCACCAGTTGGTCCGCTGCGAAAAGTACGAACACGGTACCACTTCGGGTGCAGCGCAGCAATCGATGGCGGGACAGCCACGCTGGCAGTCCGCGACGGTTACTGGCGTCTACTAAGCCCTCCGGTTTCTGCCTAGGGGAAGTCATGCTTCATACTCCTTTATGTCCCGTTGCTAAGTTCGTGGAGTACCAAGTGTGATTGGGGAGAGGAGGATTTTCGTTCGGGCCCCCGAAACCAGAAGTTCGTCTATATTCTTAATAAGCCAACAGTGTAAAATGACAGTGAGAGCAGGACACTGTGATGTAGGTCATTTTCGGGTGGCGAAAAACAGTTTCGCGGCAATGCTTCAAAAGCCGTCAGTTGACACAGTATTGTATACAAGTCATTGCAGGAAGTTTGTAATTGGGCCCCATTTG
TTTCGGTTGCGAGCTTATGAATGCGGGCACTTGGCAACTACGTAAGGGCCGGGTCAAGACCCAAAGATGAACCTAAGGTTACCTGGACTCGTAGCGAAGAGCCGCGTACAGCTTCGTCCCAGGACTCCAGTCGGTCCCAACTATTTAGGACCGGCTCTCTGGCAGGCGAGAAGTCGGCAGACCTGAAAGATTTCTTGGACTCAACCGGCGTCACACCGTTCTTCTGAACTTGTAGTCAAGGATAACCTCCCTTTACGAAACGCTCTACCATCCGCGGTTCATCTCCTTGATGGGCCTGAAGGATCACAGTATATAGTAATCGAGGGCAACGTTACGAGCCAGTACATTATGCAAGTACCTTGCACTTTCGATCCTGTTATAATAGCTCAGCCTCATTCCGCAATCTTGCGTCCTGCGATCCACCTCCAGCAGTTAGGATTGTGCACCCCTCATTTCGTCCATATACGTTTCGCTCCGGGCCCAGGTTCTCCAACTACGTCAGGCGTCTTGGGCGCACCCGTCCGGAGCTTGTTCGTTCCTGCGCGATCCCCACGATCCATGATAAGTAGCCGCAAACGCTCATGGGGGTCAGCCGGAGTCAGTCTGTCATCAAACCTCGTTTGTATAGAATTTGTGCTTTTATAGTACCTTCATATGGTAGAGGATAATGATGCGTCTAAGTTCACAACGAAACACGGGATCAGAGCCTCGATCGGCAGCAAGGGTCCCAGAAACGGAAAATGGTTAAAGTGTTACGGGACAGCTAGCACTCGTTCAGTAGACGTGGGGCCGTGTTTTTTCCCATACACCCCCGCTCGCGGTATCGCATCAAGATCCATCCCAGTAATCCCTTCTTTCCACGGCTGTGCGGCATACAGAGGATCTGGATAGCCACATGCGGCAACGTGCCACGGGACCGCGACAGGCCTCAGCGGCAAGAGTCAGGCCCGCCTGTCCTGTATAGTCGTAGGATGAACCGATCTGATCGCTTAGCCCGGAGCACAGGCGACACCGGGATAACCCACTGGGATCGGCTTAAATACTAATGGATACCTGCCCAAGTCAGCGCCGTACGCGAGTATCACGCGATATGACGTCAGAACCGGAAGTTGGGTACAAGTGCACAGAAAAGCCTCGGTGAAACGCACCAGTTGGTCCGCTGCGAAAAGTACGAACACGGTACCACTTCGGGTGCAGCGCAGCAATCGATGGCGGGACAGCCACGCTGGCAGTCCGCGACGGTTACTGGCGTCTACTAAGCCCTCCGGTTTCTGCCTAGGGGAAGTCATGCTTCATACTCCTTTATGTCCCGTTGCTAAGTTCGTGGAGTACCAAGTGTGATTGGGGAGAGGAGGATTTTCGTTCGGGCCCCCGAAACCAGAAGTTCGTCTATATTCTTAATAAGCCAACAGTGTAAAATGACAGTGAGAGCAGGACACTGTGATGTAGGTCATTTTCGGGTGGCGAAAAACAGTTTCGCGGCAATGCTTCAAAAGCCGTCAGTTGACACAGTATTGTATACAAGTCATTGCAGGAAGTTTGTAATTGGGCCCCATTTG
TGTTGGCTGCTACTTTTTAGACGTTGTCACTCGAAGACTATGTAAGGACCGGTTCAAAAGGCTGGCCTGAACCCAATGCTGACTGAACTTGCGATGAAAAGTCTCGTAAGGGTTCTTCCCAAGGCCCCAGTCGGTCCCGAGTATTTAGGGTCGGCTCTATGGCAGGCGAGAAGTCGGCAGACCTGAAAGACTTTTCGCATGCAACCGATGGCACACTGTATATCTAAGCTCATAGTGAATGATGACCTCCTCTTACGAAACGCTTTAACATCGAAGGTCCAGCTCCTTGATGGGACTGATGAGACGTGGTGTTTATTAACCGGCGGCAACATAGTAGCTGAACCCGCTGTGAGTACGTTTGGTCCTCCCCATAGCATTGTCCCGGTACAGCCTTACTCCGCGATCTTACGTCATCTGTCTGATATCCAGTACTTAGGATTGTGCACCCCTCATTTCGTTCATATACGTTTCGCTCCGGGCCCAGGTTCTCCAACTACGTCGGGCGTAATGGGCGCACCCGTCCGGAGCTTGTTCGTACCTGCGCGATTCCCACGATCCATGATAACCAGTTGCAAACGCTCATGGGGGTCAGCCGGAGTTAGCCTGTTACCAAACCCCGTTAGTATAGGATTTGCGCTTTCATCGTACCTTTATATGGGGGAGGATAATGACGTGTCTAGGTTCACAACGAAGCACGGCATCAGCGCCTCGGTCGGCAGCAAGGGCCTCAAAAACGGAAAATGGTTAAAGTGTTAGGGGTCAGCTAGCACTCGTTCGGTTGATGAGGGGCCATGTTTTTTCCCGTACGCCCCCGTTCGCAGTATCGCGCCAAGGTCCAGTCCAGTAATCCCTTCTTCCCACGGCTGTGCGGCATATAGAGGAGCTGAATTACCGCGTACGGCGACGTACCACGGGACCGCGACAGGCGTCCACGGCAAAGGCCAGGCCCACCTGGCTTATGCGACTGTGAAGCTAAACGACCTGATGATTGCACACGGAGCGCAGACAGCATCGGGACCGCCCAATACGATCGGCCCACATATTGACGGCCGCCTATCCTGACCAATGCCGTACGCGCGTATCACGCGGTATGACATTTGGGGCAGATGTTGGGTACGAGTGCATAGAAAAGCCTCAATATAACGCGCCAGTCGTTCCACTGCGAAAAGTACGAACACGGTACCACTTCGGGTGCAGCGCAGCAATCGATGGCGAGACAGCCACGTTGGCATTCCGCGACGGTTACTGGCGTCTACTAAGCCCTCCGGCTTCTACCTATGGGAAGTCACGCTTCATGGTCCTTTATGTCCCGTGGCTAAGTTCGTGGAGTACCAAGTGTGATTGGGGAGTGGAGAATTTTCGTCCGGGCCCCCGAAACCACAAGTTCGTCTATATTCTTAATAAGTCAACAGTGTAAAGTGACAGTGAGAGCAGGACACTGTCATGTAGGTCAATTTCGGGTGGCGAAAAACAGTTTTGCGGCAATGCTTCAAAAGCCGTCAGTTGACATAGTATTGCATACAAACCGCCCCGTGAGACCCGCGACTAGTTCCCAATTA
AGTTAGCTGCTACTCTTTAGACGTTAGCACTCGAAACTGATGTCAGGGCCGGTTCGAAGGGCAGGGATGAACCTAATGCCAATTGGGCTCGTGATGAAAAACCGCGCGCAAGTACTTCCCAAAACTCCAGTAGGCCCAAACCTCTTAGCATCACTTCGAGTGCAGGACAGGAATCGACAAAACCGAAAAACTTCTCGGACTCAATCGATGGCACTATGCTCACCTAAGCTTGTAGTGAATGATGACGTCCTTTTACAAAACTCTTTACCATCGGAGGCCCAGCTCCTTGGTGGACCTGATGAGACACGTCATATATTTATCGGCGGTAACGCTACGAGCCAGTACATTATGCAAGTACCTTCCACTTTCGATCCTGTTATAATAGCTTACTCTTATTCCGCGTTTCTACGTTATCCGTCTGATAACCGGTACACCGAATCAAGTGCCACTCATTTTGTCCATATACGTTTCGCCCCGGGCCCAGGCTCTTCAACCTCGTCGGGCGTCTCGGGCACGCTCGTCGGGAGCTTACTTGTACCCGCGGGACCCCCATGACTCACAATAACTAGTCGCAAACGCTCATGAAGTTCAACCGGAGTTAACCTGTTATCAAACCCCGTTTGTATAGAAATTGCGCTTTCATAGTACCTTTGTATGGGGGGGAACAAGGGTGCGTCAAAGTTTCCAAAGAAGCGCTGGATCAACTCCCCGGCCAGCGTTACGGGTCCCAAACACGGAAAATGGTTAAAATGTTGGAGGTCAGTTAGCACTCGTTCGGTAGACGTAAGGCCGTGCTCTTTCCTATCCGCCTCCATTAGTAGTATCGCGCCACAGTCTAGCTCAGCGGTCCCCCCTTTCCATGGGCGAACGGCATACAGAGGATCTGGATAGCCACATGCGACAACGTGTCACGGGATCGCTACAGGGCTTAGCGGCAAAGGTTACACCCACCTGGCTTGTGCAGCTGGAAAGCTAGCGAGCTTCGCGACTGCACACCGAGCGCAGATGGCACCGGGACCGCTCAATAGGATCGGCCCCCATATTGCCGGCCGTCTACCCTGGCGGATGCTGTACGCACGTACCACGCGATGTGACATTTGGGGCGGATGTTGGGTACAAATGCACAAAAAAGCCTCAGTGAAATGCGCCAGTTGGTCCGCTGCGAGGGGTACGAACGCGACGTCACCTGGGGTACAGTGTCACGGTTGGTGGTGGGATAGTCACACTGAGATTCCGCGACGGTTGGTGGCGTCTCTGAAGCACCCCGGCTTCTGCTTATGGGAGGCCACGTTTCATAGTTCTCCAAGACCCGTTATTACGCGCGTATGATCACAAGTGTGACTGGAGAGTCGAGACCTTTTATCCAGGCCGCCGACGCCCCAGATTCGGGTGTGCACCCGGCCAGTCAACAATTCACGATGATAGTGAGGGCAGGTCCCTGACAAGTGGGTTAATTCCGAGGTGCAAAGAACAGTTGTCCTGCAATGGTGTAAAAATCGTTAGTTAATTCGGTACGGTATTCGAGTCATTGCAGGAAGTTTGTAATTGGGCCCAATTTG
AGTTACCCGCTACTCTTTAGACGTTAGCGCTCGAAACCGATGTCAGGGCCGGTGCAAAGGGCAGGGATGTACCTAATGCTAACTGGACCCGTGATAAAAAACCGCGTACAAGTACTTCCCAAAACTCCAGTAGGCCCCAACCTCTTAGCATCACTTCGCGGTTAAACCAAAAATCCATAGACATGAAAGGCTTCTCGGACTCAATCGATGGCACTATGCTCACCTAAGCTTGTAGTGAATGATGACGTCCTTTTACAAAACTCTTTACCATCGGAGGTCCGGCTCCTTGGTGGACCTGATGAGACACGTCATATATTTATCGGCGGCAACGCTACGAGCCAGTACATTATGCAAGTACCTTCCACTTTCGATCCTGTTATAATAGCTCACTCTTATTCCGCGTTTCTACGTTATCCGTCTGATAACCGGTACACCGAATCAAGTGCCACTCATTTTGTCCATATACGTTTCGCCCCGGGCCCAGGCTCTTCAACCTCGTCGGGCGTCTCGGACACGCTCGTCGGGAGCTTACTTGTACCCGCGGGACCCCCATGACTCACAATAACTAGTCGCAAACGCTCATGAAGTTCAACCGGAGTTAGCCTGCTATCAAACCCCGTTTGTATAGAAATTGCGCTTTCATAGTACCTTTATATGGGGGAGGGTAATGGTGCGTCAAAGTTTCCAAAGAAGCGCTGGATCAACTCCCCGGCCAGCGTTACGGGTCCCAAACACGGAAAATGGTTAAAATGTTGGAGGTCAGTTAGCACTCGTTCGGTAGACGTAAGGCCGTGCTCTTTCCTATACACCCCTGCTCGCAGTCTAGCACCAAGGTCCAGCCCAGTAATCCCTTCTTTTCACGGCTGTGCGGCATATAGATAAGCGGGACAATTGCGTGCGGCAACGTGCCACGGGACCGCGGCAGGCCTCAGCGGCAAGAGTCAGGCCCGCCTGTCCTGTATAGTCGTAGGATGAACCGATCTGATCGCTTAGCCCGGAGCACAAGCGACACCGTGATAACCCACTGGGATCGGCTTAAATACTAATGGATACCTGCCCAAGTCAGCGCCGTACGCGAGTATCACGAGATATGACATTAGGACCGGAAGCTGGGTACAGGTGCACAGGAAAGCCTCAATGTAGCGCGCCAGTCGGTCCGCTGCGAGGGGTACGAACGCGACGTCACCTCGGGTACAGTGTCACGGTTGATGACGGGGTATCCACACTGGCATTCCGCGACGGTCACTGGCGTCTCCTAAACCCTTCGGCTTCTGCCTTTGGGAGGCCACGTTACGTAGTTCTCCATGACCCGTTGCAAAACGCGTGTAACAACACGTGTGGCTGGAGAGTCGAGACCTTTCGTCTAGGCCCCCGACACTACAGATTCGGGTGTACACCCGATCAGTCAATAATGCGCGATGATAGCGAGGTCAGAACCCTGACAAATGGGCCAATTTCGGGTGGTAAAGAACAGTTTTGCTACAACGCTGTAAAAATTGCTAGTTGACTCGGCGCTGTGTTCGAGCCATCGCAGGGAGTTTGCAGTAGATTCCCATTCG
TGTTGGCTGCTACTTTTTAGACGTTGTCACTCGAAGACTATGTAAGGACCGGTTCAAAAGGCTGGCCTGAACCCAATGCTGACTGAACTTGCGATGAAAAGTCTCGTAAGGGTTCTTCCCAAGGCCCCAGTCGGTCCCAAGTATTTAGGGTCGGCTCTAGGGCAGGCGAGAAGTCGGCAGACCTGAAAGATTTCTCGGACTTAACCAACGGCACACCGTTCATCTGAGCTTGTGGTCAAGGATAACCCCCTCTTACGAAACGCTTTACGATCGGAGGTCCAGCTCCTTGATGGGCCGGAAGAGACACAGTATATAGTAATTGGCGGCAACGTTACGAGCCAGTACATTATGCAAGTACCTTGCACTTTCGATCCTGTTATAATAGCTCAGCCTCATCCCGCAATCTTGTGCCCTGCGATCCACCTCCAGTAGTTAGGATTGTGCACCCCTCATTTCGTCCATATACGTTTCGCTCCGGGCCCAGGCTCTCCAACTATGTCGGGCGTCTCGGGCGCGCCCGTCGGGAGTTTACTTGTATCCGCGCGATCCCCATGACTCATGATAACTAGTCGCAAACGCTCATGGGGGTCAGCCGCAGTTAGCCTGTTATCTAACCCCGTTTGTATAGGATTCGCGCTTTCATAGTACCTTTGTATGGGGGGGAATAAGGATGCGCCTGAGGTCCCGAAGAAGCGCTGGATCAGCGCCCCGGTCGGCAGCACGGGTCCCAAGAATGGACAATGATTAAAGTGTTAGGGGTCAGCTAGAACCCGTTCGGGAGACATAGATCCGTGTTTCTTCCTATACGCCCCCGCTCACGGTATCGCACCAAGATCCATCCCAGTAATCCCTTCTTTCCACGGCTGTGCGGCATACAGAGGATCTGGATAGCCACATGCGGCAACGTGCCACGGGACCGCGACAGGCCTCAGCGGCAAGAGTCAGGCCCGCCTGTCCTGTATAGTCGTAGGATGAACCGATCTGATCGCTTAGCCCGGAGCACAGGCGACACCGGGATAACCCACTGGGATCGGCCTAAGTACTAATGGATACCTGCCCAAGTCAGCGCCGTACGCGAGTATCACGCGATATGACGTCAGAACCGGAAGTTGGGTACAAGTGCACAGAAAAGCCTCGGTGAAACGCACCAGTTGGTCCACCGCGAAAAGTACGAACACGGTACCGCTTCGGGTGCAGCGCAGCAATCGATGGCCGGACAGCCACGCTGGCATTCCGCGGCGGTTACTGGCGTCTACTTAGCCCTCCGGCTTCTGCCTATGGGAAGTTACGCTTCATAGTCCTTTATGTCCCGTTGCTAAGTTCGTGGAGTACCAAGTGCGATTGGGGAGTGGAGAATTTTCGTCCGGGCCCCCAAAATCACAAGTTCGTCTATATTCTTAATAAGCCAACAGTGTAAAATGACAGTGAGAGCAGGACACTGTCATGTAGGTCAATTTCTGGTGGCGAAAAATAGTTTTGCGGCAATGCTTCAAAAGCCGTCAGCTGACACAGTATTGTACACAAGCCATTGCAGGAAGTTTGCAATTGGTTTCCGTTTG
TGTTGGCTGCTACTTTTTAGACGTTGTCACTCGAAGACTATGTAAGGACCGGTTCAAAAGGCTGGCCTGAACCCAATGCTGACTGAACTTGCGATGAAAAGTCTCGTAAGGGTTCTTCCCAAGGCCCCAGTCGGTCCCAAGTATTTAGGGTCGGCTCTAGGGCAGGCGAGAAGTCGGCAGACCTGAAAGATTTCTCGGACTTAGCCAACGGCACACCGTTCATCTGAGCTTGTGGTCAAGGATAACCTCCTTTTATGAAACGCCTTACCACGGGAGGTTCAGCTGCTTGAAGTGCCTGAAGAGACACAGTATATATTAATCGGCGGCAACGTTACGAGCCTGTACATTATGCAAGTACCTTGCACTTTCGATCCTGTCATAATAGCTCAGCCTCATTCCGCAATCTTACGTCCTGCGATCCACCTACAATGGTTAGGATTGTGCACTACCCGCTTCGTCTGCACATGGGACGCCTCGGGCCCAGGCTCCCCGATTACGTCGGGCGTCTCGGGCGTGCCTGTCGGGAGCTTGCTCGTACCCGCGCCATCCTCATGTTCCATGATAACTGGTCACAGACCATCATGGGGGTCAGCCAGAGTCAGCCAGTTATCAAACCTCGTTTATATGGAGTTTGTGATTACAAAGTACCTCTATATGGGAAAGGATAATGACGCCTCTAAATTCCAATAAACGCGGTGGATCAGCGCCTCGGTCGGCAGCAAGGATCCCGAAAACGGAAAATGGTAAAAGTGTTAGGGGTCAACTCGCACTCGTTCGATAGACGTAGGGATGCACTTTCGTATATACGCTCCTGCTCGCAGTCTAGCACCAAGGTCCAGCCCAGTAGTCCCTTCTTTTCACGGCTGTGCGGCATGTAGATAAGCGGGACAATTACGTGCGGCAACGTGCCACGGGACCGCGGCAGGCCTCAGCGGCAAGAGTCAGGCCCGCCTGTCCTGTATAGTCGTAGGATGAACCGATCTGATCGCTTAGCCCGGAGCACAGGCGACACCGGGATAACCCACTGGGATCGGCTTAAATACTAATGGATACCTGCCCAAGTCAGCGCCGTACGCGAGTATCACGAGATATGACATTAGGACCGGAAGCTGGGTGCAGGTGCACAGGAAAGCCTCAATGTAGCGCGCCAGTCGGTCCGCTGCGAGGGGTACGAACGCGACGTCACCTGGTGTACAGTGTCACGGTTGGTGGTGGGATAGTCACACTGAGATTCCGCGACGGTTGGTGGCGTCTCTGAAGCACTCCGGCTTCTGCTTATGGGAGGCCACGTTTCATAGTTCTCCAAGACCCGTTATTACGCGCGTATGATCACAAGTGTGACTGGAGAGTCGAGACCTTTTATCCAGGCCGCCGACGCCCCAGATTCGGGTGTGCACCCGGCCAGTCAACAATTCACGATGATAGTGAGGGCAGGTCCCTGACAAGTGGGTTAATTCCGAGGTGCAAAGAACAGTTGTCCTGCAATGGTGTAAAAATCGTTAGTTAATTCGGTACGGTATTCGAGCCATTGCAGGAAGTTTGCAATTGGTTTCCGTTTG
TTTCGGTTGCGAGCTTATGGATGCGGGCACTTGGCAACTACGTAAGGGCCGGGTCAAGACCCAAAGATGAACCTAAGGTTACCTGGACTCGTAGCGAAGAGCCGCGTACAGCCTCGTCCCAGGACTCCAGTCGGTCCCAACTATTTAGGACCGGCTCTCTGTTAAACCAAAAACCCATAGACATGAAAGATTTCTCGGACTTAACCAACGGCACACCGTTCATCTGAGATTGTGGTCAAGGATAACCCCCTCTTACGAAACGCTTTACGATCGGAGGTCCAGCTCCTTGATGGGCCGGAAGAGACACAGTATATAGTAATTGGCGGCAACGTTACGAGCCAGTACATTATACAAGTACCTTGCACTTTCGATCCTGTTATAATAGCTCAGCCTCATTCCGCAATCTTGTGCCCTGCGATCCACCTCCAGTAGTTAGGATTGTGCACCCCTCATTTCGTCCATATACGTTTCGCTCCGGGCCCAGGCTCTCCAACTATGTCGGGCGTCTCGGGCGCGCCCGTCGGGAGTTTACTTGTATCCGCGCGATCCCCATGACTCATGATAACTAGTCGCAAACGCTCATGGGGGTCAGCCGCAGTTAGCCTGTTATCTAACCCCGTTTGTATAGGATTCGCGCTTTCATAGTACCTTTGTATGGGGGGGAATAAGGATGCGTCTGAGGTCCCGAAGAAGCGCTGGATCAGCGCCCCGGTCGGCAGCACGGGTCCCAAGAACGGACAATGATTAAAGTGTTAGGGGTCAGCTAGAACCCGTTCGGGAGACATAGATCCGTGTTTTTTCCTATACGCCCCCGTTCGCAGTATCGCACCAAGGTCCAGCCCGGTAATCCCTTCTTTCCACGGCTGTGCGGCATACAGAGGATCTGGCTAGCCGCATGCGGCAACGTGCCACGGGACCGCGACAGGCCTCAGCGGCAAGAGTCAGGCCCGCCTGTCCTGTATAGTCGTAGGATGAACCGATCTGATCGCTTAGCCCGGAGCACAGGCGACACCGGGATAACCCACTGGGATCGGCTTAAATACTAATGGATACCTGCCCAAGTCAGCGCCGTACGCGAGTATCACGCGATATGACGTCAGAACCGGAAGTTGGGTACAAGTGCACAGAAAAGCCTCGGTGAAACGCACCAGTTGGTCCGCTGCGAAAAGTACGAACACGGTACCACTTCGGGTGCAGCGCAGCAATCGATGGCGGGACAGCCACGCTGGCAGTCCGCGACGGTTACTGGCGTCTACTAAGCCCTCCGGTTTCTGCCTTGGGGAAGTCATGCTTCATACTCCTTTATGTCCCGTTGCTAAGTTCGTGGAGTACCAAGTGTGATTGGGGAGAGGAGGATTTTCGTTCGGGCCCCCGAAACCAGAAGTTCGTCTATATTCTTAATAAGCCAACAGTGTAAAATGACAGCGAGAGCAGGACACTGTGATGTAGGTCAATTTCGGGTGGCGAAAAACAGTTTCGCGGCAATGCTTCAAAAGCCGTCAGTTGACACAGTATTGTATACAAGTCATTGCAGGAAGTTTGTAATTGGGCCCCATTTG
AGTTACCCGCTACTCTTTAGACGTTAGCGCTCGAAACCGATGTCAGGGCCGGTGCAAAGGGCAGGGATGTACCTAATGCTAACTGGACCCGTGATAAAAAACCGCGTACAAGTACTTCCCAAAACTCCAGTAGGCCCCAACCTCTTAGCATCACTTCGCTTGCAGGACAGGAATCGACAAAACCGAAAAACTTTTCGCATGCAACCGATGGCACACTGTATATCTAAGCTCATACTGAATGATGACCTCCTCTTACGAAACGCTTTACCATCGAAGGTCCAGCTCCTTGATGGGACTGATGAGACATGGTGTTTATTAACCGGCGGCAACATAGTAGCTGAACCCGCTGTGAGTACGTTTGGTCCTCCCCATAGCATTGTCCCGGTACAGCCTTACTCCGCGATCTTACGTCATCTGTCTGATATCCAGTACTTAGGATTGTGCACTACCCGCTTCGTCTGCACATGGGACGCCTCGGGCCCAGGCTCCCCGATTACGTCGGGCGTCTCGGGCGTGCCTGTCGGGAGCTTGCTCGTACCCGCGCCATCCTCATGTTCCATGATAACTGGTCACAGACCATCATGGGGGTCAGCCAGAGTCAGCCAGTTATCAAACCTCGTTTATATGGAATTTGTGATTACAAAGTACCTCTATATGGGAAAGGATAATGACGCCTCTAAATTCCAATAAACGCGGTGGATCAGCGCCTCGGTCGGCAGCAAGGATCCCGAAAACGGAAAATGGTAAAAGTGTTAGGGGTCAACTCGCACTCGTTCGATAGACGTAGGGATGCACTTTCGTATATACACCCCCGCTCGCGGTATCGCACCAAGATCCATCCCAGTAATCCCTTCTTTCCACGGCTGTGCGGCATACAGAGGATCTGGATAGCCGCATGCGGCAACGTGCCACGGGACCGCGACAGGCCTCAGCGGCAAGAGTCAGGCCCGCCTGTCCTGTATAGTCGTAGGATGAACCGATCTGATCGCTTAGCCCGGAGCACAGGCGACACCGGGATAACCCACTGGGATCGGCCTAAATACTAATGGATACCTGCCCAAGTCAGCGCCGTACGCGAGTATCACGCGATATGACGCCAGAACTGGAAGTTGGGTACAAGTGCACAGAAAAGCCTCGGTGAAACGCACCAGTTGGTCCGCTGCGAAAAGTACGAACACGGTACCACTTCGGGTGCAGCGCAGCAATCGATGGCGGGACAGCCACGCTGGCAGTCCGCGACGGTTACTGGCGTCTACTAAGCCCTCCGGTTTCTGCCTAGGGGAAGTCATGCTTCATACTCCTTTATGTCCCGTTGCTAAGTTCGTGGAGTACCAAGTGTGATTGGGGAGAGGAGGATTTTCGTTCGGGCCCCCGAAACCAGAAGTTCGTCTATATTCTTAATAAGCCAACAGTGTAAAATGACAGTGAGAGCAGGACACTGTGATGTAGGTCAATTTCGGGTGGCGAAAAACAGTTTCGCGGCAATGCTTCAAAAGCCGTCAGTTGACACAGTATTGTATACAAGTCATTGCAGGAAGTTTGTAATTGGGCCCCATTTG
TTTCGGTTGCGAGCTTATGAATGCGGGCACTTGGCAACTACGTAAGGGCCGGGTCAAGACCCAAAGATGAACCTAAGGTTACCTGGACTCGTAGCGAAGAGCCGCGTACAGCTTCGTCCCAGGACTCCAGTCGGTCCCAACTATTTAGGACCGGCTCTCTGGCAGGCGAGAAGTCGGCAGACCTGAAAGATTTTTCGCATGCAACCGATGGCACACTGTATATCTAAGCTCATAGTGAATGATGACCTCCTCTTACGAAACGCTTTAACATCGAAGGTCCAGCTCCTTGATGGGACTGATGAGACGTGGTGTTTATTAACCGGCGGCAACATAGTAGCTGAACCCGCTGTGAGTACGTTTGGTCCTCCCCTTAGCATTGTCCCGGTACAGCCTTACTCCGCGATCTTACGTCATCTGTCTGATATCCAGTACTTAGGATTGTGCACCCCTCATTTCGTTCATATACGTTTCGCTCCGGGCCCAGGTTCTCCAACTACGTCGGGCGTAATGGGCGCACCCGTCCGGAGCTTGTTCGTACCTGCGCGATTCCCACGATCCATGATAACCAGTTGCAAACGCTCATGGGGGTCAGCCGGAGTTAGCCTGTTACCAAACCCCGTTAGTATAGGGTTTGCGCTTTCATCGTACCTTTATATGGGGGAGGATAATGACGTGTCTAGGTTCACAACGAAGCACGGGATCAGCGCCTCGGTCGGCAGCAAGGGCCTCAAAAACGGAAAATGGTTAAAGTGTTAGGGGTCAGCTAGCACTCGTTCGGTTGATGAGGGGCCATGTTTTTTCCCGTACGCCCCCGTTCGCAGTATCGCGCCAAGGTCCAGTCCAGTAATCCCTTCTTCCCACGGCTGTGCGGCATATAGAGGAGCTGAATTACCACGTACGGCGACGTACCACGGGACCGCGACAGGCGTCCACGGCAAAGGCCAGGCCCACCTGGCTTATGCGACTGTGAAGCTAAACGACCTGATGATTGCACACGGAGCGCAGACAGCATCGGGACCGCCCAATACGATCGGCCCACATATTGACGGCCGCCTATCCTGACCAATGCCGTACGCGCGTATCACGCGGTATGACATTTGGGGCAGATGTTGGGTACGAGTGCATAGAAAAGCCTCAATATAACGCGCCAGTCGTTCCACTGCGAAAAGTACGAACACGGTACCACTTCGGGTGCAGCGCAGCAATCGATGGCGAGACAGCCACGTTGGCATTCCGCGACGGTTACTGGCGTCTACTAAGCCCTCCGGCTTCTACCTATGGGAAGTCACGCTTCATGGTCCTTTATGTCCCGTGGCTAAGTTCGTGGAGTACCAAGTGTGATTGGGGAGTGGAGAATTTTCGTCCGGGCCCCCGAAACCACAAGTTCGTCTATATTCTTAATAAGCCAACAGTGTAAAGTGACAGTGAGAGCAGGACACTGTCATGTAGGTCAATTTCGGGTGGCGAAAAACAGTTTTGCGGCAATGCTTCAAAAGCCGTCAGTTGACATAGTATTGCATACAAACCGCCCCGTGAGACCCGCGACTAGTTCCCAATTA
AGTTAGCCGCTACTCTTTAGACGTTAGCACTCGAAACCGATGTCAGGGCCGGTTCAAAGGGCAGGGATGAACCTAATGCTAACTAGACTCGTGATGAAAAACGGCCTACAAGTACTTCCCAAAACTCCAGTAGGCCCCAACCTCTTAGCATCACTTCGCGTGCAGGAGAGAAGTCGACAAAAATGAAAAACTTCTCGGACTCAATCGATGGCACTATGCTCACCTAAGCTTGTAGTGAATGATGACGTCCTTTTACAAAACTCTTTACCATCGGAGGTCCGGCTCCTTGGTGGACCTGATGAGACACGTCATATATTTATCGGCGGCAACGCTACGAGCCAGTACATTATGCAAGTACCTTCCACTTTCGATCCTGTTATAATAGCTCACTCTTATTCCGCGTTTCTACGTTATCCGTCTGATAACCGGTACACCGAATCAAGTGCCACTCATTTTGTCCATATACGTTTCGCCCCGGGCCCAGGCTCTTCAACCTCGTCGGGCGTCTCGGGCACGCTCGTCGGGAGCTTACTTGTACCCGCGGGACCCCCATGACTCACAATAACTAGTCACAGACCATCATGGGGGTCAGCCAGAGTCAGCCAGTTATCAAACCTCGTTTATATGGAGTTTGTGATTACAAAGTACCTCTATATGGGAAAGGATAATGACGCCTCTAAATTCCAATAAACGCGGTGGATCAGCGCCTCGGTCGGCAGCAAGGATCCCGAAAACGGAAAATGGTAAAAGTGTTAGGGGTCAACTCGCACTCGTTCGATAGACGTAGGGATGCACTTTCGTATATACGCCCCTGCTCGCAGTCTAGCACCAAGGTCCAGCCCAGTAGTCCCTTCTTTTCACGGCTGTGCGGCATGTAGATAAGCGGGACAATTACGTGCGGCAACGTGCCACGGGACCGCGGCAGGCCTCAGCGGCAAGAGTCAGGCCCGCCTGTCCTGTATAGTCGTAGGATGAACCGATCTGATCGCTTAGCCCGGAGCACAGGCGACACCGGGATAACCCACTGGGATCGGCTTAAATACTAATGGATACCTGCCCAAGTCAGCGCCGTACGCGAGTATCACGAGATATGACATTAGGACCGGAAGCTGGGTACAGGTGCACAGGAAAGCCTCAATGTAGCGCGCCAGTCGGTCCGCTGCGAGGGGTACGAACGCGACGTCACCTCGGGTACAGTGTCACGGTTGATGACGGGATAGCCACACTAAGTTTCTGCGACGGTTGGGGGCGTCTCTTAAGCCCTCCGGCTTCTGCTTATGCGAGGCCACATTTCATAGTTTTCCAAGACCCGCTGTTACGCGCGTGTGATCACAACTATGACTGGAGAATCGTGACCTCGCGTCCAGGCCCCCGACACCACGGATTCGGGTGTACATCCGATCAACCAACAATGCACGATAATCTTAGGGGCGGGACCCTGACAAGTGGGTCAATTTCGGGTGACAAAGAACAGCGTTGCTGCGATCCTGTGGAAATCGTTAGTTGACTCGGTACTATATTCGAACCGCCCCGTGAGACCCGCGACTAGTTCCCATTTG
TTTCGGTTGCGAGCTTATGGATGCGGGCACTCGGCAACTACGTAAAGGCCGGTTCAAGACCCAAAGATCAACCTAGTGCTACCTGGACTCGTAGCGGAGAGCCGCGTACAGCTTCGTCCCAGGACTCCAGTCGGTCCCAACTATTTAGGATCGGCTCTCGGGCAGGCGAGAAGTCGACTAAACTGAAAGACTTCTCGGACTCAACCGGCGTCACACCGTTCTTCTGAACTTGTAGTCAAGGATAACCTCCCTTTACGAAACGCTCTACCATCGGCGGTTCATCTCCTTGATGGGCCTGAAGGATCACAGTATATAGTAATCGGCGGCAACGTTACGAGCCAGTACATTATGCAAGTACCTTGCACTTTCGATCCTGTTATAATAGCTCAGCCTCATTCCGCAATCTTGCGTCCTGCGATCCACCTCCAGCAGTTAGGATTGTGCACCCCTCATTTCGTCCATATACGTTTCGCTCCGGGCCCAGGTTCTCCAACTACGTCAGGCGTCTTGGGCGCACCCGTCCGGAGCTTGTTCGTACCTGCGCGATCCCCACGATCCATGATAAGTAGCCGCAAACGCTCATGGGGGTCAGCCGGAGTCAGTCTGTCATCAAACCTCGTTTGTATAGAATTTGTGCTTTTATAGTACCTTCATATGGTAGAGGATAATGATGCGTCTAAGTTCACAACGAAACACGGGATCAGAGCCTCGATCGGCAGCAAGGGTCCCAGAAACGGAAAATGGTTAAAGTGTTACGGGACAGCTAGCACTCGTTCAGTAGACGTGGGGCCGTGTTTTTTCCCATACACCCCCGCTCGCGGTATCGCACCAAGATCCATCCCAGTAATCCCTTCTTTCCACGGCTGTGCGGCATACAGAGGATCTGGATAGCCGCATGCGGCAACGTGCCACGGGACCGCGACAGGCCTCAGCGGCAAGAGTCAGGCCCGCCTGTCCTGTATAGTCGTAGGATGAACCGATCTGATCGCTTAGCCCGGAGCACAGGCGACACCGGGATAACCCACTGGGATCGGCCTAAATACTAATGGATACCTGCCCAAGTCAGCGCCGTACGCGAGTATCACGCGATATGACGTCAGAACCGGAAGTTGGGTACAAGTGCACAGAAAAGCCTCGGTGAAACGCACCAGTTGGTCCGCTGCGAAAAGTACGAACACGGTACCACTTCGGGTGCAGCGCAGCAATCGATGGCGGGACAGCCACGCTGGCAGTCCGCGACGGTTACTGGCGTCTACTAAGCCCTCCGGTTTCTGCCTAGGGGAAGTCATGCTTCATACTCCTTTATGTCCCGTTGCTAAGTTCGTGGAGTACCAAGTGTGATTGGGGAGAGGAGGATTTTCGTTCGGGCCCCCGAAACCAGAAGTTCGTCTATATTCTTAATAAGCCAACAGTGTAAAATGACAGCGAGAGCAGGACACTGTGATGTAGGTCAATTTCGGGTGGCGAAAAACGGTTTCGCGGCAATGCTTCAAAAGCCGTCAGTTGACACAGTATTGTATACAAGTCATTGCAGGAAGTTTGTAATTGGGCCCCATTTG
TGTTGGCTGCTACTTTTTAGACGTTGTCACTCGAAGACTATGTAAGGACCGGTTCAGAAGGCTGGCCTGAACCCAATGCTGACTGAACTTGCGATGAAAAGTCTCGTAAGGGTTCTTCCCAAGGCCCCAGTCGGTCCCAAGTATTTAGGGTCGGCTCTAGGGCAGGCGAGAAGTCGGCAGACCTGAAAGATTTCTCGGACTCAATCGATGGCACTATGCTCACCTAAGCTTGTAGTGAATGATGACGTCCTTTTACAAAACTCTTTACCATCGGAGGTCCGGCTCCTTGGTGGACCTGATGAGACACGTCATATATTTATCGGCGGCAACGCTACGAGCCAGTACATTATGCAAGTACCTTCCACTTTCGATCCTGTTATAATAGCTCACTCTTATTCCGCGTTTCTACGTTATCCGTCTGATAACCGGTACACCGAATCAAGTGCCACTCATTTTGTCCATATACGTTTCGCCCCGGGCCCAGGCTCTTCAACCTCGTCGGGCGTCTCGGGCACGCTCGTCGGGAGCTTACTTGTACCCGCGGGACCCCCATGACTCACAATAACTAGTCGCAAACGCTCATGAAGTTCAACCGGAGTTAGCCTGCTATCAAACCCCGTTTGTATAGAAATTGCGCTTTCATAGTACCTTTATATGGGGGAGGGTAATGGTGCGTCAAAGTTTCCAAAGAAGCGCTGGATCAACTCCCCGGCCAGCGTTACGGGTCCCAAACACGGAAAATGGTTAAAATGTTGGAGGTCAGTTAGCACTCGTTCGGTAGACGTAAGGCCGTGCTCTTTCCTATACGCCCCTGCTCGCAGTCTAGCACCAAGGTCCAGCCCAGTAATCCCTTCTTTTCACGGCTGTGCGGCATATAGATAAGCGGGACAATTACGTGCGGCAACGTGCCACGGGACCGCGGCAGGCCTCAGCGGCAAGAGTCAGGCCCGCCTGTCCTGTATAGTCGTAGGATGAACCGATCTGATCGCTTAGCCCGGAGCACAGGCGACACCGTGATAACCCACTGGGATCGGCCTAAATACTAATGGATACCTGCCCAAGTCAGCGCCGTACGCGAGTATCACGCGATATGACGTCAGAACCGGAAGTTGGGTACAAGTGCACAGAAAAGCCTCGGTGAAACGCACCAGTTGGTCCGCTGCGAAAAGTACGAACACGGTACCACTTCGGGTGCAGCGCAGCAATCGATGGCGGGACAGCCACGCTGGCAGTCCGCGACGGTTACTGGCGTCTACTAAGCCCTCCGGTTTCTGCCTAGGGGAAGTCATGCTTCATACTCCTTTATGTCCCGTTGCTAAGTTCGTGGAGTACCAAGTGTGATTGGGGAGAGGAGGATTTTCGTTCGGGCCCCCGAAACCAGAAGTTCGTCTATATTCTTAATAAGCCAACAGTGTAAAATGACAGTGAGAGCAGGACACTGTGATGTAGGTCAATTTCGGGTGGCGAAAAACGGTTTCGCGGCAATGCTTCAAAAGCCGTCAGTTGACACAGTATTGTATACAAGTCATTGCAGGAAGTTTGTAATTGGGCCCCATTTG
TGTTGGCTGCTACTTTTTAGACGTTGTCACTCGAAGACTATGTAAGGACCGGTTCAAAAGGCTGGCCTGAACCCAATGCTGACTGAACTTGCGATGAAAAGTCTCGTAAGGGTTCTTCCCAAGGCCCCAGTCGGCCCCAAGCATTTAGCGTCGCTTCGCGGGCAGGCGAGAAGTCGGCAGACCTGAAAGATTTCTCGGACTTAACCAACGGCACACCGTTCATCTGAGCTTGTGGTCAAGGATAACCCCCTCTTACGAAACGCTTTACGATCGGAGGTCCAGCTCCTTGATGGGCCGGAAGAGACACAGTATATAGTAATTGGCGGCAACGTTACGAGCCAGTACATTATGCAAGTACCTTGCACTTTCGATCCTGTTATAATAGCTCAGCCTCATTCCGCAATCTTGTGCCCTGCGATCCACCTCCAGTAGTTAGGATTGTGCACCCCTCATTTCGTCCATATACGTTTCGCTCCGGGCCCAGGCTCTCCAACTATGTCGGGCGTCTCGGGCGCGCCCGTCGGGAGTTTACTTGTATCCGCGCGATCCCCATGACTCATGATAACTAGTCGCAAACGCTCATGGGGGTCAGCCGCAGTTAGCCTGTTATCTAACCCCGTTTGTATAGGATTCGCGCTTTCATAGTACCTTTGTATGGGGGGGAATAAGGATGCGTCTAAGTTCACAACGAAACACGGGATCAGAGCCTCGATCGGCAGCAAGGGTCCCAGAAACGGAAAATGGTTAAAGTGTTACGGGACAGCTAGCACTCGTTCAGTAGACGTGGGGCCGTGTTTTTTCCCATACGCCCCCGTTCGCAGTATCGCACCAAGGTCCAGCCCGGTAATCCCTTCTCTCCACAGCTGTGCGGCCTATAGAGGAGCTGGATAACCACGTGCGGCAACGTGCCACGGGACCGCGACAGGCCTCAGCGGCAAGAGTCAGGCCCGCCTGTCCTGTATAGTCGTAGGATGAACCGATCTGATCGCTTAGCCCGGAGCACAGGCGACACCGGGATAACCCACTGGGATCGGCTTAAATACTAATGGATACCTGCCCAAGTCAGCGCCGTACGCGAGTATCACGCGATATGACGTCAGAACCGGAAGTTGGGTACAAGTGCACAGAAAAGCCTCGGTGAAACGCACCAGTTGGTCCGCTGCGAAAAGTATGAACACGGTACCACTTCGGGTGCAGCGCAGCAATCGATGGCGGGACAGCCACGCTGGCAGTCCGCGACGGTTACTGGCGTCTACTAAGCCCTCCGGTTTCTGCCTAGGGGAAGTCATGCTTCATACTCCTTTATGTCCCGTTGCTAAGTTCGTGGAGTACCAAGTGTGATTGGGGAGAGGAGGATTTTCGTTCGGGCCCCCGAAACCAGAAGTTCGTCTATATTCTTAATAAGCCAACAGTGTAAAATGACAGTGAGAGCAGGACACTGTGATGTAGGTCAATTTCGGGTGGCGAAAAACGGTTTCGCGGCAATGCTTCAAAAGCCGTCAGTTGACACAGTATTGTATACAAGTCATTGCAGGAAGTTTGTAATTGGGCCCCATTTG
TTTCGGTTGCGAGCTTATGGATGCGGGCACTTGGCAACTACGTAAGGGCCGGGTCAAGACCCAAAGATGAACCTAAGGTTACCTGGACTCGTAGCGAAGAGCCGCGTACAGCTTCGTCCCAGGACTCCAGTCGGTCCCAACTATTTAGGACCGGCTCTCTGTTAAACCAAAAACCCATAGACATGAAAGATTTTTCGCATGCAACCGATGGCACACTGTATATCTAAGCTCATAGTGAATGATGACCTCCTCTTACGAAACGCTTTAACATCGAAGGTCCAGCTCCTTGATGGGACTGATGAGACATGGTGTTTATTAACCGGCGGCAACATAGTAGCTGAACCCGCTGTGAGTACGTTTGGTCCTCCCCATAGCATTGTCCCGGTACAGCCTTACTCCGCGATCTTACGTCATCTGTCTGATATCCAGTACTTAGGATTGTGCACCCCTCATTTCGTTCATATACGTTTCGCTCCGGGCCCAGGTTCTCCAACTACGTCGGGCGTAATGGGCGCACCCGTCCGGAGCTTGTTCGTACCTGCGCGATTCCCACGATCCATGATAACCAGTTGCAAACGCTCATGGGGGTCAGCCGGAGTTAGCCTGTTACCAAACCCCGTTAGTATAGGATTTGCGCTTTCATCGTACCTTTATATGGGGGAGGATAATGACGTGTCTAGGTTCACAACGAAGCACGGGATCAGCGCCTCGGTCGGCAGCAAGGGCCTCAAAAACGGAAAATGGTTAAAGTGTTAGGGGTCAGCTAGCACTCGTTCGGTTGATGAGGGGCCATGTTTTTTCCCGTACGCCCCCGTTCGCAGTATCGCGCCAAGGTCCAGTCCAGTAATCCCTTCTTCCCACGGCTGTGCGGCATATAGAGGAGCTGAATTACCACGTACGGCGACGTACCACGGGACCGCGACAGGCGTCCACGGCAAAGGCCAGGCCCACCTGGCTTATGCGACTGTGAAGCTAAACGACCTGATGATTGCACACGGAGCGCAGACAGCATCGGGACCGCCCAATACGATCGGCCCACATATTGACGGCCGCCTATCCTGACCAATGCCGTACGCGCGTATCACGCGGTATGACATTTGGGGCAGATGTTGGGTACGAGTGCATAGAAAAGCCTCAATATAACGCGCCAGTCGTTCCACTGCGAAAAGTACGAACACGGTACCACTTCGGGTGCAGCGCAGCAATCGATGGCGAGACAGCCACGTTGGCATTCCGCGACGGTTACTGGCGTCTACTAAGCCCTCCGGCTTCTACCTATGGGAAGTCACGCTTCATGGTCCTTTATGTCCCGTGGCTAAGTTCGTGGAGTACCAAGTGTGATTGGGGAGTGGAGAATTTTCGTCCGGGCCCCCGAAACCACAAGTTCGTCTATATTCTTAATAAGCCAACAGTGTAAAGTGACAGCGAGAGCAGGACACTGTCATGTAGGTCAATTTCGGGTGGCGAAAAACAGTTTTGCGGCAATGCTTCAAAAGCCGTCAGTTGACATAGTATTGCATACAAACCGCCCCGTGAGACCCGCGACTAGTTCCCAATTA
TGTTGGCTGCTACTTTTTAGACGTTGTCACTCGAAGACTATGTAAGGACCGGTTCAAAAGGCTGGCCTGAACCCAATGCTGACTGAACTTGCGATGAAAAGTCTCGTAAGGGTTCTTCCCAAGGCCCCAGTCGGTCCCAAGTATTTAGGGTCGGCTCTATGGCAGGCGAGAAGTCGGCAGACCTGAAAGATTTCTCGGACTTAACCAACGGCACACCGTTCATCTGAGCTTGTGGTCAAGGATAACCCCCTCTTACGAAACGCTTTACGATCGGAGGTCCAGCTCCTTGATGGGCCGGAAGAGACACAGTATATAGTAATTGGCGGCAACGTTACGAGCCAGTACATTATACAAGTACCTTGCACTTTCGATCCTGTTATAATAGCTCAGCCTCATTCCGCAATCTTGTGCCCTGCGATCCACCTCCAGTAGTTAGGATTGTGCACCCCTCATTTCGTCCATATACGTTTCGCTCCGGGCCCAGGCTCTCCAACTATGTCGGGCGTCTCGGGCGCGCCCGTCGGGAGTTTACTTGTATCCGCGCGATCCCCATGACTCATGATAACTAGTCGCAAACGCTCATGGGGGTCAGCCGCAGTTAGCCTGTTATCTAACCCCGTTTGTATAGGATTCGCGCTTTCATAGTACCTTTGTATGGGGGGGAATAAGGATGCGTCTGAGGTCCCGAAGAAGCGCTGGATCAGCGCCCCGGTCGGCAGCACGGGTCCCAAGAACGGACAATGATTAAAGTGTTAGGGGTCAGCTAGAACCCGTTCGGGAGACATAGATCCGTGTTTTTTCCTATACGCCCCTGCTCGCAGTCTAGCACCAAGGTCCAGCCCAGTAATCCCTTCTTTTCACGGCTGTGCGGCATATAGATAAGCGGGACAATTACGTGCGGCAACGTGCCACGGGACCGCGGCAGGCCTCAGCGGCAAGAGTCAGGCCCGCCTGTCCTGTATAGTCGTAGGATGAACCGATCTGATCGCTTAGCCCGGAGCACAGGCGACACCGTGATAACCCACTGGGATCGGCCTAAATACTAATGGATACCTGCCCAAGTCAGCGCCGTACGCGAGTATCACGCGATATGACGTCAGAACCGGAAGTTGGGTACAAGTGCACAGAAAAGCCTCGGTGAAACGCACCAGTTGGTCCGCTGCGAAAAGTACGAACACGGTACCACTTCGGGTGCAGCGCAGCAATCGATGGCGGGACAGCCACGCTGGCAGTCCGCGACGGTTACTGGCGTCTACTAAGCCCTCCGGTTTCTGCCTAGGGGAAGTCATGCTTCATACTCCTTTATGTCCCGTTGCTAAGTTCGTGGAGTACCAAGTGTGATTGGGGAGAGGAGGATTTTCGTTCGGGCCCCCGAAACCAGAAGTTCGTCTATATTCTTAATAAGCCAACAGTGTAAAATGACAGTGAGAGCAGGACACTGTGATGTAGGTCAATTTCGGGTGGCGAAAAACGGTTTCGCGGCAATGCTTCAAAAGCCGTCAGTTGACACAGTATTGTATACAAGTCATTGCAGGAAGTTTGTAATTGGGCCCCATTTG
TTTCGGTTGCGAGCTTATGGATGCGGGCACTTGGCAACTACGTAAGGGCCGGGTCAAGACCCAAAGATGAACCTAAGGTTACCTGGACTCGTAGCGAAGAGCCGCGTACAGCTTCGTCCCAGGACTCCAGTCGGTCCCAACTATTTAGGACCGGCTCTCTGTTAAACCAAAAACCCATAGACATGAAAGATTTCTCGGACTTAACCAACGGCACACCGTTCATCTGAGCTTGTGGTCAAGGATAACCCCCTCTTACGAAACGCTTTACGATCGGAGGTCCAGCTCCTTGATGGGCCGGAAGAGACACAGTATATAGTAATTGGCGGCAACGTTACGAGCCAGTACATTATGCAAGTACCTTGCACTTTCGATCCTGTTATAATAGCTCAGCCTCATTCCGCAATCTTGTGCCCTGCGATCCACCTCCAGTAGTTAGGATTGTGCACCCCTCATTTCGTCCATATACGTTTCGCTCCGGGCCCAGGCTCTCCAACTATGTCGGGCGTCTCGGGCGCGCCCGTCGGGAGTTTACTTGTATCCGCGCGATCCCCATGACTCATGATAACTAGTCGCAAACGCTCATGGGGGTCAGCCGCAGTTAGCCTGTTATCTAACCCCGTTTGTATAGGATTCGCGCTTTCATAGTACCTTTGTATGGGGGGGAATAAGGATGCGTCAAAGTTTCCAAAGAAGCGCTGGATCAACTCCCCGGCCAGCGTTACGGGTCCCAAACACGGAAAATGGTTAAAATGTTGGAGGTCAGTTAGCACTCGTTCGGTAGACGTAAGGCCGTGCTCTTTCCTATCCGCCTCCATTAGTAGTATCGCGCCACAGTCTAGCTCAGCGGTCCCCTCTTTCCATGGGCGAACGGCATATAGAGGAGCTGGATAACCACGTGCGGAGGAATGCTGCGAGACTGCGATAGGCGTCAGCGACAAAGGCCAGGCCCACCTGGCCTGTATAGTCGTAGGATGAACCGATCTGATCGCTTAGCCCGGAGCACAGGCGACACCGGGATAACCCACTGGGATCGGCTTAAATACTAATGGATACCTGCCCAAGTCAGCGCCGTACGCGAGTATCACGCGATATGACGTCAGAACCGGAAGTTGGGTACAAGTGCACAGAAAAGCCTCGGTGAAACGCACCAGTTGGTCCGCTGCGAAAAGTACGAGCACGGTACCACTTCGGGTGCAGCGCAGCAATCGATGGCGGGACAGCCACGCTGGCAGTCCGCGACGGTTACTGGCGTCTACTAAGCCCTCCGGTTTCTGCCTAGGGGAAGTCATGCTTCATACTCCTTTATGTCCCGTTGCTAAGTTCGTGGAGTACCAAGTGTGATTGGGCGGAGGAGGATTTTCGTTCGGGCCCCCGAAACCAGAAGTTCGTCTATATTCTTAATAAGCCGACAGTGTAAAATGACAGCGAGAGCAGGACACTGTGATGTAGGTCAATTTCGGGTGGCGAAAAACAGTTTCGCGGCAATGCTTCAAAAGCCGTCAGTTGACACAGTATTGTATACAAGTCATTGCAGGAAGTTTGTAATTGGGCCCCATTTG
AGTTACCCGCTACTCTTTAGACGTTAGCGCTCGAAACCGATGTCAGGGCCGGTGCAAAGGGCAGGGATGTACCTAATGCTAACTGGACCCGTGATAAAAAACCGCGTACAAGTACTTCCCAAAACTCCAGTAGGCCCCAACCTCTTAGCATCACTTCGCGGTTAAACCAAAAATCCATAGACATGAAAGGCTTCTCGGACTCAATCGATGGCACTATGCTCACCTAAGCTTGTAGTGAATGATGACGTCCTTTTACAAAACTCTTTACCATCGGAGGTCCAGCTCCTTGGTGGACCTGATGAGACACGTCATATATTTATCGGCGGCAACGCTACGAGCCAGTACATTATGCAAGTACCTTCCACTTTCGATCCTGTTATAATAGCTCACTCTTATTCCGCGTTTCTACGTTATCCGTCTGATAACCGGTACACCGAATCAAGTGCCACTCATTTTGTCCATATACGTTTCGCCCCGGGCCCAGGCTCTTCAACCTCGTCGGGCGTCTCGGGCACGCTCGTCGGGAGCTTACTTGTACCCGCGGGACCCCCATGACTCACAATAACTAGTCGCAAACGCTCATGAGGTTCAACCGGAGTTAGCCTGTTATCAAACCCCGTTTGTATAGAAATTGCGCTTTCATAGTACCTTTATATGGGGGAGGGTAATGGTGCGTCTAAGTTCACAACGAAACACGGGATCAGAGCCTCGGTCGGCAGCAAGGGTCCCAAAAACGGAAAATGGTTAAAGTGTTACGGGACAGCTAGCACTCGTTCAGTAGACGTGGGGCCGTGTTTTTTCCTATACACCCCCGCTCGCGGTATCGCACCAAGATCCATCCCAGTAATCCCTTCTTTCCACGGCTGTGCGGCATACAGAGGATCTGGATAGCCACATGCGGCAACGTGCCACGGGACCGCGACAGGCCTCAGCGGCAAGAGTCAGGCCCGCCTGTCCTGTATAGTCGTAGGATGAACCGATCTGATCGCTTAGCCCGGAGCGCAGGCGACACCGGGATAACCCACTGGGATCGGCCTAAATACTAATGGATACCTGCCTAAGTCAGCGCCGTACGCGAGTATCACGCGATATGACGTCAGAACCGGAAGTTGGGTACAAGTGCACAGAAAAGCCTCGGTGAAACGCACCAGTTGGTCCGCTGCGAAAAGTACGAACACGGTACCACTTCGGGTGCAGCGCAGCAATCGATGGCGGGACAGCCACGCTGGCAGTCCGCGACGGTTACTGGCGTCTACTAAGCCCTCCGGTTTCTGCCTAGGGGAAGTCATGCTTCATACTCCTTTATGTCCCGTTGCTAAGTTCGTGGAGTACCAAGTGTGATTGGGGAGAGGAGGATTTTCGTTCGGGTCCCCGAAACCAGAAGTTCGTCTATATTCTTAATAAGCCAACAGTGTAAAATGACAGTGAGAGCAGGACACTGTGATGTAGGTCAATTTCGGGTGGCGAAAAACAGTTTCGCGGCAATGCTTCAAAAGCCGTCAGTTGACACAGTATTGTATACAAGTCATTGCAGGAAGTTTGTAATTGGGCCCCATTTG
AGTTACCCGCTACTCTTTAGACGTTAGCGCTCGAAACCGATGTCAGGGCCGGTGCAAAGGGCAGGGATGTACCTAATGCTAACTGGACCCGTGATAAAAAACCGCGTACAAGTACTTCCCAAAACTCCAGTAGGCCCCAACCTCTTAGCATCACTTCGCGGTTAAACCAAAAATCCATAGACATGAAAGGTCTCTCGGACTCAATCGATGGCACTATGCTCACCTAAGCTTGTAGTGAATGATGACGTCCTTTTACAAAACTCTTTACCATCGGAGGTCCAGCTCCTTGATGGGCCGGAAGAGACACAGTATATAGTAATTGGCGGCAACGTTACGAGCCAGTACATTATGCAAGTACCTTGCACTTTCGATCCTGTTATAATAGCTCAGCCTCATTCCGCAATCTTGTGCCCTGCGATCCACCTCCAGTAGTTAGGATTGTGCACCCCTCATTTCGTCCATATACGTTTCGCTCCGGGCCCAGGCTCTCCAACTATGTCGGGCGTCTCGGGCGCGCCCGTCGGGAGTTTACTTGTATCCGCGCGATCCCCATGACTCATGATAACTAGTCGCAAACGCTCATGGGGGTCAGCCGCAGTTAGCCTGTTATCTAACCCCGTTTGTATAGGATTCGCGCTTTCATAGTACCTTTGTATGGGGGGGAATAAGGATGCGTCTGAGGTCCCGAAGAAGCGCTGGATCAGCGCCCCGGTCGGCAGCACGGGTCCCAAGAACGGACAATGATTAAAGTGTTAGGGGTCAGCTAGAACCCGTTCGGGAGACATAGATCCGTGTTTTTTCCTATACGCCCCCGTTCGCAGTATCGCACCAAGGTCCAGCCCGGTAATCCCTTCTCTCCACAGCTGTGCGGCATATAGAGGAGCTGGATAACCACGTGCGGCAACGTGCCACGGGACCGCGACAGGCCTCAGCGGCAAGAGTCAGGCCCGCCTGTCCTGTATAGTCGTAGGATGAACCGATCTGATCGCTTAGCCCGGAGCACAGGCGACACCGGGATAACCCACTGGGATCGGCCTAAATACTAATGGATACCTGCCCAAGTCAGCGCCGTACGCGAGTATCACGCGATATGACGTCAGAACCGGAAGTTGGGTACAAGTGCACAGAAAAGCCTCGGTGAAACGCACCAGTTGGTCCGCTGCGAAAAGTATGAACACGGTACCACTTCGGGTGCAGCGCAGCAATCGATGGCGGGACAGCCACGCTGGCAGTCCGCGACGGTTACTGGCGTCTACTAAGCCCTCCGGTTTCTGCCTAGGGGAAGTCATGCTTCATACTCCTTTATGTCCCGTTGCTAAGTTCGTGGAGTACCAAGTGTGATTGGGGAGAGGAGGATTTTCGTTCGGGCCCCCGAAACCAGAAGTTCGTCTATATTCTTAATAAGCCAACAGTGTAAAATGACAGCGAGAGCAGGACACTGTGATGTAGGTCAATTTCGGGTGGCGAAAAACGGTTTCGCGGCAATGCTTCAAAAGCCGTCAGTTGACACAGTATTGTATACAAGTCATTGCAGGAAGTTTGTAATTGGGCCCCATTTG
TGTTGGCTGCTACTTTTTAGACGTTGTCACTCGAAGACTATGTAAGGACCGGTTCAAAAGGCTGGCCTGAACCCAATGCTGACTGAACTTGCGATGAAAAGTCTCGTAAGGGTTCTTCCCAAGGCCCCAGTCGGTCCCAAGTATTTAGGGTCGGCTCTAGGGCAGGCGAGAAGTCGGCAGACCTGAAAGACTTCTCGGACTTAACCAACGGCACACCGTTCATCTGAGCTTGTGGTCAAGGATAACCCCCTCTTACGAAACGCTTTACGATCGGAGGTCCAGCTCCTTGGTGGACCTGATGAGACACGTCATATATTTATCGGCGGCAACGCTACGAGCCAGTACATTATGCAAGTACCTTCCACTTTCGATCCTGTTATAATAGCTCACTCTTATTCCGCGTTTCTACGTTATCCGTCTGATAACCGGTACACCGAATCAAGTGCCACTCATTTTGTCCATATACGTTTCGCCCCGGGCCCAGGCTCTCCAACTATGTCGGGCGTCTCGGGCGCGCCCGTCGGGAGTTTACTTGTATCCGCGCGATCCCCATGACTCATGATAACTAGTCGCAAACGCTCATGGGGGTCAGCCGCAGTTAGCCTGTTATCTAACCCCGTTTGTATAGGATTCGCGCTTTCATAGTACCTTTGTATGGGGGGGAATAATGGTGCGTCAAAGTTTCCAAAGAAGCGCTGGATCAACTCCCCGGCCAGCGTTACGGGTCCCAAACACGGAAAATGGTTAAAATGTTGGAGGTCAGTTAGCACTCGTTCGGTAGACGTAAGGCCGTGCTCTTTCCTATACGCCCCTGCTCGCAGTCTAGCACCAAGGTCCAGCCCAGTAATCCCTTCTTTTCACGGCTGTGCGGCCTATAGATAAGCGGGACAATTACGTGCGGCAACGTGCCACGGGACCGCGGCAGGCCTCAGCGGCAAGAGTCAGGCCCGCCTGTCCTGTATAGTCGTAGGATGAACCGATCTGATCGCTTAGCCCGGAGCACAGGCGACACCGTGATAACCCACTGGGATCGGCTTAAATACTAATGGATACCTGCCCAAGTCAGCGCCGTACGCGAGTATCACGAGATATGACATTAGGACCGGAAGCTGGGTACAGGTGCACAGGAAAGCCTCAATGTAGCGCGCCAGTCGGTCCGCTGCGAGGGGTACGAACGCGACGTCACCTCGGGTACAGTGTCACGGTTGATGACGGGGTATCCACACTGGCATTCCGCGACGGTCACTGGCGTCTCCTAAACCCTTCGGCTTCTGCCTTTGGGAGGCCACGTTACGTAGTTCTCCATGACCCGTTGCAAAACGCGTGTAACAACACGTGTGGCTGGAGAGTCGAGACCTTTCGTCTAGGCCCCCGACACTACAGATTCGGGTGTACACCCGATCAGTCAATAATGCGCGATGATAGCGAGGTCAGAACCCTGACAAATGGGCCAATTTCGGGTGGTAAAGAACAGTTTTGCTACAACGCTGTAAAAATCGCTAGTTGACTCGGCGCTGTGTTCGAGCCATTGCAGGAAGTTTGCAATTGGTTTCCGTTTG
TGTTGGCTGCTACTTTTTAGACGTTGTCACTCGAAGACTATGTAAGGACCGGTTCAAAAGGCTGGCCTGAACCCAATGCTGACTGAACTTGCGATGAAAAGTCTCGTAAGGGTTCTTCCCAAGGCCCCAGTCGGTCCCAAGTATTTAGGGTCGGCTCTAGGGCAGGCGAGAAGTCGGCAGACCTGAAAGATTTCTCGGACTCAATCGATGGCACTATGCTCACCTAAGCTTGTAGTGAATGATGACGTCCTTTTACAAAACTCTTTACCATCGGAGGTCCAGCTCCTTGGTGGACCTGATGAGACACGTCATATATTTATCGGCGGTAACGCTACGAGCCAGTACATTATGCAAGTACCTTCCACTTTCGATCCTGTTATAATAGCTTACTCTTATTCCGCGTTTCTACGTTATCCGTCTGATAACCGGTACACCGAATCAAGTGCCACTCATTTTGTCCATATACGTTTCGCCCCGGGCCCAGGCTCTTCAACCTCGTCGGGCGTCTCGGGCACGCTCGTCGGGAGCTTACTTGTACCCGCGGGACCCCCATGACTCACAATAACTGGTCACAGACCATCATGGGGGTCAGCCAGAGTCAGCCAGTTATCAAACCTCGTTTATATGGAGTTTGTGATTACAAAGTACCTCTATATGGGAAAGGATAATGACGCCTCTAAATTCCAATAAACGCGGTGGATCAGCGCCTCGGTCGGCAGCAAGGATCCCGAAAACGGAAAATGGTAAAAGTGTTAGGGGTCAACTCGCACTCGTTCGATAGACGTAGGGATGCACTTTCGCCTATCCGCCTCCATTAGTAGTATCGCGCCACAGTCTAGCTCAGCGGTCCCCTCTTTCCATGGGCGAACGGCATACAGAGGATCTGGATAGCCGCATGCGGCAACGTGCCACGGGACCGCGACAGGCCTCAGCGGCAAGAGTCAGGCCCGCCTGTCCTGTATAGTCGTAGGATGAACCGATCTGATCGCTTAGCCCGGAGCACAGGCGACACCGGGATAACCCACTGGGATCGGCCTAAATACTAATGGATACCTGCCTAAGTCAGCGCCGTACGCGAGTATCACGCGATATGACGTCAGAACCGGAAGTTGGGTACAAGTGCACAAAAAAGCCTCAGTGAAATGCGCCAGTTGGCCCGCTGCGAGGGGTACGAACGCGACGTCACCTCGGGTACAGTGTCACGGTTGATGACGGGGTATCCACACTGGCATTCCGCGACGGTCACTGGCGTCTCCTAAACCCTTCGGCTTCTGCCTTTGGGAGGCCACGTTACGTAGTTCTCCATGACCCGTTGCAAAACGCGTGTAACAACACGTGTGGCTGGAGAGTCGAGACCTTTCGTCTAGGCCCCCGACACTACAGATTCGGGTGTACACCCGATCAGTCAATAATGCGCGATGATAGTGAGGTCAGAACCCTGACAAATGGGCCAATTTCGGGTGGTAAAGAACAGTTTTGCTACAACGCTGTAAAAATCGCTAGTTGACTCGGCGCTGTGTTCGAGCCATCGCAGGGAGTTTGCAGTAGATTCCCATTCG
TGTTGGCTGCTACTTTTTAGACGTTGTCACTCGAAGACTATGTAAGGACCGGTTCAAAAGGCTGGCCTGAACCCAATGCTGACTGAACTTGCGATGAAAAGTCTCGTAAGGGTTCTTCCCAAGGCCCCAGTCGGTCCCAAGTATTTAGGGTCGGCTCTAGGGCAGGCGAGAAGTCGGCAGACCTGAAAGATTTCTCGGACTTAGCCAACGGCACACCGTTCATCTGAGCTTGTGGTCAAGGATAACCTCCTTTTATGAAACGCCTTACCACGGGAGGTTCAGCTGCTTGAAGTGCCTGAAGAGACACAGTATATATTAATCGGCGGCAACGTTACGAGCCTGTACATTATGCAAGTACCTTGCACTTTCGATCCTGTCATAATAGCTCAGCCTCATTCCGCAATCTTACGTCCTGCGATCCACCTACAATGGTTAGGATTGTGCACTACCCGCTTCGTCTGCACATGGGACGCCTCGGGCCCAGGCTCCCCGATTACGTCGGGCGTCTCGGGCGTGCCTGTCGGGAGCTTGCTCGTACCCGCGCCATCCTCATGTTCCATGATAACTAGTCGCAAACGCTCATGAAGTTCAACCGGAGTTAGCCTGTTATCAAACCCCGTTTGTATAGAAATTGCGCTTTCATAGTACCTTTATATGGGGGAGGGTGATGGTGCGTCAAAGTTTCCAAAGAAGCGCTGGATCAACTCCCCGGCCAGCGTTACGGGTCCCAAACACGGAAAATGGTTAAAATGTTGGAGGTCAGTTAGCACTCGTTCGGTAGACGTAAGGCCGTGCTCTTTCCTATCCGCCTCCATTAGTAGTATCGCGCCACAGTCTAGCTCAGCGGTCCCCCCTTTCCATGGGCGAACGGCATACAGAGGATCTGGATAGCCACATGCGACAACGTGTCACGGGATCGCTACAGGGCTTAGCGGCAAAGGTTACACCCACCTGGCCTGTGCAGCTGGAAAGCTAGCGAGCTTCGCGACTGCACACCGAGCGCAGATGGCACCGGGACCGCTCAATAGGATCGGCCCCCATATTGCCGGCCGTCTACCCTGGCGGATGCCGTACGCACGTACCACGCGATGTGACATTTGGGGCGGATGTTGGGTACAAATGCACAGAAAAGCCTCGGTGAAACGCACCAGTTGGTCCGCTGCGAGGGGTACGAACGCGACGTCACCTCGGGTACAGTGTCACGGTTGATGACGGGGTATCCACACTGGCATTCCGCGACGGTCACTGGCGTCTCCTAAACCCTTCGGCTTCTGCCTTTGGGAGGCCACGTTACGTAGTTCTCCATGACCCGTTGCAAAACGCGTGTAACAACACGTGTGGCTGGAGAGTCGAGACCTTTCGTCTAGGCCCCCGACACTACAGATTCGGGTGTACACCCGATCAGTCAATAATGCGCGATGATAGTGAGGTCAGAACCCTGACAAATGGGCCAATTTCGGGTGGTAAAGAACAGTTTTGCTACAACGCTGTAAAAATCGCTAGTTGACTCGGCGCTGTGTTCGAGCCATCGCAGGGAGTTTGCAGTAGATTCCCATTCG
TTTCGGTTGCGAGCTTATGGATGCGGGCACTCGGCAACTACGTAAAGGCCGGTTCAAGACCCAAAGATCAACCTAGTGCTACCTGGACTCGTAGCGGAGAGCCGCGTACAGCTTCGTCCCAGGACTCCAGTCGGTCCCAACTATTTAGGATCGGCTCTCTGGCAGGCGAGAAGTCGACTAAACTGAAAGATTTCTCGGACTCAATCGATGGCACTATGCTCACCTAAGCTTGTAGTGAATGATGACGTCCTTTTACAAAACTCTTTACCATCGGAGGTCCAGCTCCTTGGTGGACCTGATGAGACACGTCATATATTTATCGGCGGTAACGCTACGAGCCAGTACATTATGCAAGTACCTTCCACTTTCGATCCTGTTATAATAGCTTACTCTTATTCCGCGTTTCTACGTTATCCGTCTGATAACCGGTACACCGAATCAAGTGCCACTCATTTTGTCCATATACGTTTCGCCCCGGGCCCAGGCTCTTCAACCTCGTCGGGCGTCTCGGGCACGCTCGTCGGGAGCTTACTTGTACCCGCGGGACCCCCATGACTCACAATAACTAGTCGCAAACGCTCATGAAGTTCAACCGGAGTTAGCCTGTTATCAAACCCCGTTTGTATAGAAATTGCGCTTTCATAGTACCTTTATATGGGGGAGGGTGATGGTGCGTCAAAGTTTCCAAAGAAGCGCTGGATCAACTCCCCGGCCAGCGTTACGGGTCCCAAACACGGAAAATGGTTAAAATGTTGGAGGTCAGTTAGCACTCGTTCGGTAGACGTAAGGCCGTGCTCTTTCCTATCCGCCTCCATTAGTAGTATCGCGCCACAGTCTAGCTCAGCGGTCCCCCCTTTCCATGGGCGAACGGCATACAGAGGATCTGGATAGCCACATGCGACAACGTGTCACGGGATCGCTACAGGGCTTAGCGGCAAAGGTTACACCCACCTGGCCTGTGCAGCTGGAAAGCTAGCGAGCTTCGCGACTGCACACCGAGCGCAGATGGCACCGGGACCGCTCAATAGGATCGGCCCCCATATTGCCGGCCGTCTACCCTGGCGGATGCCGTACGCACGTACCACGCGATGTGACATTTGGGGCGGATGTTGGGTACAAATGCACAAAAAAGCCTCAGTGAAATGCGCCAGTTGGCCCGCTGCGAGGGGTACGAACGCGACGTCACCTCGGGTACAGTGTCACGGTTGATGACGGGGTATCCACACTGGCATTCCGCGACGGTCACTGGCGTCTCCTAAACCCTTCGGCTTCTGCCTTTGGGAGGCCACGTTACGTAGTTCTCCATGACCCGTTGCAAAACGCGTGTAACAACACGTGTGGCTGGAGAGTCGAGACCTTTCGTCTAGGCCCCCGACACTACAGATTCGGGTGTACACCCGATCAGTCAATAATGCGCGATGATAGTGAGGTCAGAACCCTGACAAATGGGCCAATTTCGGGTGGTAAAGAACAGTTTTGCTACAACGCTGTAAAAATCGCTAGTTGACTCGGCGCTGTGTTCGAGCCATCGCAGGGAGTTTGCAGTAGATTCCCATTCG
AGTTAGCCGCTACTCTTTAGACGTTAGCACTCGAAACCGATGTCAGGGCCGGTTCAAAGGGCAGGGATGAACCTAATGCTAACTAGACTCGTGATGAAAAACGGCCTACAAGTACTTCCCAAAACTCCAGTAGGCCCCAACCTCTTAGCATCACTTCGCTGTTAAACCAAAAATCCATAGACATGAAAGATTTCTCGGACTTAGCCAACGGCACACCGTTCATCTGAGCTTGTGGTCAAGGATAACCTCCTTTTATGAAACGCCTTACCACGGGAGGTTCAGCTGCTTGAAGTGCCTGAAGAGACACAGTATATATTAATCGGCGGCAACGTTACGAGCCTGTACATTATGCAAGTACCTTGCACTTTCGATCCTGTCATAATAGCTCAGCCTCATTCCGCAATCTTACGTCCTGCGATCCACCTACAATGGTTAGGATTGTGCACTACCCGCTTCGTCTGCACATGGGACGCCTCGGGCCCAGGCTCCCCGATTACGTCGGGCGTCTCGGGCGTGCCTGTCGGGAGCTTGCTCGTACCCGCGCCATCCTCATGTTCCATGATAACTGGTCACAGACCATCATGGGGGTCAGCCAGAGTCAGCCAGTTATCAAACCTCGTTTATATGGAGTTTGTGATTACAAAGTACCTCTATATGGGAAAGGATAATGGCGCCTCTAAATTCCAATAAACGCGGTGGATCAGCGCCTCGGTCGGCAGCAAGGATCCCGAAAACGGAAAATGGTAAAAGTGTTAGGGGTCAACTCGCACTCGTTCGATAGACGTAGGGATGCACTTTCGCCTATACACCCCCGCTCGCGGTATCGCACCAAGATTCATCCCAGTAATCCCTTCTTTCCACGGCTGTGCGGCATACAGAGGATCTGGATAGCCGCATGCGGCAACGTGCCACGGGACCGCGACAGGCCTCAGCGGCAAGAGTCAGGCCCGCCTGTCCTGTATAGTCGTAGGATGAACCGATCTGATCGCTTAGCCCGGAGCACAGGCGACACCGGGATAACCCACTGGGATCGGCCTAAATACTAATGGATACCTGCCCAAGTCAGCGCCGTACGCGAGTATCACGCGATATGACGTCAGAACCGGAAGTTGGGTACAAGTGCACAGAAAAGCCTCGGTGAAACGCACCAGTTGGTCCGCTGCGAAAAGTACGAGCACGGTACCACTTCGGGTGCAGCGCAGCAATCGATGGCGGGACAGCCACGCTGGCAGTCCGCGACGGTTACTGGCGTCTACTAAGCCCTCCGGTTTCTGCCTAGGGGAAGTCATGCTTCATACTCCTTTATGTCCCGTTGCTAAGTTCGTGGAGTACCAAGTGTGATTGGGCGGAGGAGGATTTTCGTTCGGGCCCCCGAAACCAGAAGTTCGTCTATATTCTTAATAAGCCGACAGTGTAAAATGACAGCGAGAGCAGGACACTGTGATGTAGGTCAATTTCGGGTGGCGAAAAACAGTTTCGCGGCAATGCTTCAAAAGCCGTCAGTTGACACAGTATTGTATACAAGCCGCCCCGTGAGACCCGCGACTAGTTCCCAATTA
TGTTGGCTGCTACTTTTTAGACGTTGTCACTCGAAGACTATGTAAGGACCGGTTCAAAAGGCTGGCCTGACCCCAATGCTGACTGAACTTGCGATGAAAAGTCTCGTAAGGGTTCTTCCCAAGGCCCCAGTCGGTCCCAAGTATTTAGGGTCGGCTCTAGTGCAGGACAGGAATCGACAAAACCGAAAAACTTCTTGGACTCAACCGGCGTCACACCGTTCTTCTGAACTTGTAGTCAAGGATAACCTCCCTTTACGAAACGCTCTACCATCGGCGGTTCAGCTCCTTGATGGGCATGAAGGATCACAGTATATAGTAATCGGCGGCAACGTTACGAGCCAGTACATTATGCAAGTACCTTGCACTTTCGATCCTGTTATAATAGCTCAGCCTCATTCCGCAATCTTGCGTCCTGCGATCCACCTCCAGCAGTTAGGATTGTGCACCCCTCATTTCGTCCATATACGTTTCGCTCCGGGCCCAGGTTCTCCAACTACGTCGGGCGTCTTGGGCGCACCCGTCCGGAGCTTGTTCGTACCTGCGCGATCCCCATGATCCATGATAACTAGCCGCAAACGCTCATGGGGGTCAGCCGGAGTCAGTCTGTCATCAAACCTCGTTTGTATAGAATTTGTGCTTTTATAGTACCTTCATATGGTAGAGGATAATGATGCGTCTAAGTTCACAACGAAACACGGGATCAGAGCCTCGGTCGGCAGCAAGGGTCCCAAAAACGGAAAATGGTTAAAGTGTTACGGGACAGCTAGCACTGGTTCAGTAAACGTGGGGCCGTGTTTTTTCCCATACGCCCCCGCTCGCAGTCTCGCACCAAGGTCCAGCCCAGTAATCCTTTCTTTTCACGGCTGTGCGACATATAGAGGAGCTGGATAACCACGTGCGGAGGAATGCTGCGAGACTGCGATGGGCGTCAGCGACAAAGGCCAGGCCCACCTGGCCTGTGCAGCTGTAAAGCTAACCGACCTCATGACTTCAACCGGGACACAGACAACACCTGAACCACCCGAAAGGATCGACCCACATACTGACAACCGCGTGCCCTGGCCAACATCAGCTTCGCGTATCGTACGGTGCGACATTAGGACCGGATGCCGGGTACAGGTGCACAGGAAAGCCTCAATGTAGCGCGCTAGTCGGTCCACCGCGAAAAGTACGAACACGGTACCGCTTCGGGTGCAGCGCAGCAATCGATGGCCGGACAGCCACGCTGGCATTCCGCGACGGTTACTGGCGTTTACTTAGCCCTCCGGCTTCTGCCTATGGGAAGTTACGCTTCATAGTCCTTTATGTCCCGTTGCTAAGTTCGTGGAGTACCAAGTGCGATTGGGGAGTGGAGAATTTTCGTCCGGGCCCCCAAAATCACAAGTTCGTCTATATTCTTAATAAGCCAACAGTGTAAAATGACAGTGAGAGCAGGACACTGTCATGTAGGTCAATTTCTGGTGGCGAAAAACAGTTTTGCGGCAATGCTTCAAAAGCCGTCAGCTGACACAGTATTGTACACAAGCCATTGCAGGAAGTTTGCAATTGGTTTCCGTTTG
TTTCGGTTGCGAGCTTATGGATGCGGGCACTCGGCAACTACGTAAGGGCCGGGTCAAGACCCAAAGATGAACCTAAGGTTACCTGGACTCGTAGCGAAGAGCCGCGTACAGCTTCGTCCCAGGACTCCAGTCGGTCCCAACTTCTTAGCATCACTTCGAGGGCAGGCGAGAAGTCGGCAGACCTGAAAGATTTCTCGGACTTAACCAACGGCACACCGTTCATCTGAGCTTGTGGTCAAGGATAACCCCCTCTTACGAAACGCTTTACGATCGGAGGTCCAGCTCCTTGATGGGCCGGAAGAGACACAGTATATAGTAATTGGCGGCAACGTTACGAGCCAGTACATTATGCAAGTACCTTGCACTTTCGATCCTGTTATAATAGCTCAGCCTCATTCCGCAATCTTGTGCCCTGCGATCCACCTCCAGTAGTTAGGATTGTGCACCCCTCATTCCGTCCATATACGTTTCGCTCCGGGCCCAGGCTCTCCAACTATGTCGGGCGTCTCGGGCGCGCCCGTCGGGAGTTTACTTGTATCCGCGCGATCCCCACGACTCATGATAACTAGTCGCAAACGCTCATGGGGGTCAGCCGCAGTTAGCCTGTTATCTAACCCCGTTTGTATAGGATTCGCGCTTACATAGTACCTTTGTATGGGGGGGAATAAGGATGCGTCTGAGGTCCCGAAGAAGCGCTGGATCAGCGCCCCGGTCGGCAGCACGGGTCCCAAGAACGGACAATGATTAAAGTGTTAGGGGTCAGCTAGAACCCGTTCGGGAGACATAGATCCGTGTGTTTTCCTATACACCCCCGCTCGCGGTATCGCACCAAGATCCATCCCAGTAATCCCTTCTTTCCACGGCTGTGCGGCATACAGAGGATCTGGATAGCCACATGCGGCAACGTGCCACGGGACCGCGACAGGCCTCAGCGGCAAGAGTCAGGCCCGCCTGTCCTGTATAGTCGTAGGATGAACCGATCTGATCGCTTAGCCCGGAGCACAGGCGACACCGGGATAACCCACTGGGATCGGCTTAAATACTAATGGATACCTGCCTAAGTCAGCGCCGTACGCGAGTATCACGCGATATGACGTCAGAACCGGAAGTTGGGTACAAGTGCACAGAAAATCCTCGGTGAAACGCACCAGTTGGTCCGCTGCGAAAAGTACGAACACGGTACCACTTCGGGTGCAGCGCAGCAATCGATGGCGGGACAGCCACGCTGGCAGTCCGCGACGGTTACTGGCGTCTACTAAGCCCTCCGGTTTCTGCCTAGGGGAAGTCATGCTTCATACTCCTTTATGTCCCGTTGCTAAGTTCGTGGAGTACCAAGTGTGATTGGGGAGAGGAGGATTTTCGTTCGGGTCCCCGAAACCAGAAGTTCGTCTATATTCTTAATAAGCCAACAGTGTAAAATGACAGTGAGAGCAGGACACTGTGATGTAGGTCAATTTCGGGTGGCGAAAAACAGTTTCGCGGCAATGCTTCAAAAGCCGTCAGTTGACACAGTATTGTATACAAGTCATTGCAGGAAGTTTGTAATTGGGCCCCATTTG
AGTTAGCTGCTACTCTTTAGACGTTAGCACTCGAAACTGATGTCAGGGCCGGTTCGAAGGGCAGGGATGAACCTAATGCCAATTGGGCTCGTGATGAAAGACCGCGCGCAAGTACTTCCCAAAACTCCAGTAGGCCCAAACCTCTTAGCATCACTTCGATTGCAGGACAGGAATCGACAAAACCGAAAAACTTTTCGGACTTAACCAACGGCACACCGTTCATCTGAGCTTGTGGCCTAGGATAACCTCCTTTTATGAAACGCTTTACCATCGGAGGTTCAGCTGCTTGAAGTGCCTGAAGAGACACAGTATATATTAATCGGCGGCAACGTTACGAGCCTGTACATTATGCAAGTACCTTGCACTTTCGATCCTGTCATAATAGCTCAGCCCCATTCCGCAATCTTGCGTCCTGCGATCCACCTACAATGGTTAGAATTGTGCACCAATCGTTTCGTTTGCACACGGGTAGCTCCGGGCCCAGGTTCTCCAACTACGTCAGGCGTCTTGGGCGCACCCGTCCGGAGCTTGTTCGTACCTGCGCGATCCCCACGATCCATGATAAGTAGTCGCAAACGCTCATGGGGGTCAGCCGCAGTTAGCCTGTTATCTAACCCCGTTTGTATAGGATTCGCGCTTTCATAGTACCTTTGTATGGGGGGGAATAAGGATGCGTCTGAGGTCCCGAAGAAGCGCTGGATCAGCGCCCCGGTCGGCAGCACGGGTCCCAAGAACGGACAATGATTAAAGTGTTAGGGATCAGCTAGAACCCGTTCGGGAGACATAGATCCGTGTTTTTTCCTATCCGCCTCCATTAGTAGTATCGCGCCACAGTCTAGCTCAGCGGTCCCCCCTTTCCATGGGCGAACGGCATACAGAGGATCTGGATAGCCACATGCGACAACGTGTCACGGGATCGCTACAGGGCTTAGCGGCAAAGGTTACACCCACCTGGCCTGTGCAGCTGGAAAGCTAGCGAGCTTCGCGACTTCACACCGAGCGCAGATGGCACCGGGACCGCTCAATAGGATCGGCCCCCATATTGCCGGCCGTCTACCCTGGCGGATGCCGTACGCACGTACCACGCGATGTGACATTTGGGGCGGATGTTGGGTACAAATGCACAAAAAAGCCCCAGTGAAATGCGCCAGTTGGCCCGCTGCGAGGGGTACGAACGCGACGTCACCTCGGGTACAGTGTCACGGTTGATGACGGGGTATCCACACTGGCATTCCGCGACGGTCACTGGCGTCTCCTAAACCCTTCGGCTTCTGCCTTTGGGAGGCCACGTTACGTAGTTCTCCATGACCCGTTGCAAAACGCGTGTAACAACACGTGTGGCTGGAGAGTCGAGACCTTTCGTCTAGGCCCCCGACACTACAGATTCGGGTGTACACCCGATCAGTCAATAATGCGCGATGATAGTGAGGTCAGAACCCTGACAAATGGGCCAATTTCGGGTGGTAAAGAACAGTTTTGCTACAACGCTGTAAAAATCGCTAGTTGACTCGGCGCTGTGTTCGAGCCATCGCAGGGAGTTTGCAGTAGATTCCCATTCG
TGTTGGCTGCTACTTTTTAGACGTTGTCACTCGAAGACTATGTAAGGACCGGTTCAAAAGGCTGGCCTGAACCCAATGCTGACTGAACTTGCGATGAAAAGTCTCGTAAGGGTTCTTCCCAAGGCCCCAGTCGGTCCCAAGTATTTAGGGTCGGCTCTCGGGCAGGCGAGAAGTCGGCAGACCTGAAAGATTTCTCGCATGCAACCGATGGCACACTGTATATCTAAGCTCATACTGAATGATGACCTCCTCTTACGAAACGCTTTACCATCGAAGGTCCAGCTCCTTGATGGGACTGATGAGACATGGTGTTTATTAACCGGCGGCAACATAGTAGCTGAACCCGCTGTGAGTACGTTTGGTCCTCCCCATAGCATTGTCCCGGTACAGCCTTACTCCGCGATCTTACGTCATCTGTCTGATATCCAGTACTTAGGATTGTGCACTACCCGCTTCGTCTGCACATGGGACGCCTCGGGCCCAGGCTCCCCGATTACGTCGGGCGTCTCGGGCGTGCCTGTCGGGAGCTTGCTCGTACCCGCGCCATCCTCATGTTCCATGATAACTGGTCACAGACCATCATGGGGGTCAGCCAGAGTCAGCCAGTTATCAAACCTCGTTTATATGGAGTTTGTGATTACAAAGTACCTCTATATGGGAAAGGATAATGACGCCTCTAAATTCCAATAAACGCGGTGGATCAGCGCCTCGGTCGGCAGCAAGGATCCCGAAAACGGAAAATGGTAAAAGTGTTAGGGGTCAACTCGCACTCGTTCGATAGACGTAGGGATGCACTTTCGTATATACACCCCCGCTCGCGGTATCGCACCAAGATCCATCCCAGTAATCCCTTCTTTCCACGGCTGTGCGGCATACAGAGGATCTGGATAGCCACATGCGGCAACGTGCCACGGGACCGCGACAGGCCTCAGCGGCAAGAGTCAGGCCCGCCTGTCCTGTATAGTCGTAGGATGAACCGATCTGATCGCTTAGCCCGGAGCACAGGCGACACCGGGATAAGCCACTGGGATCGGCCTAAATACTAATGGATACCTGCCCAAGTCAGCGCCGTACGCGAGTATCACGCGATATGACGCCAGAACTGGAAGTTGGGTACAAGTGCACAGAAAAGCCTCGGTGAAACGCACCAGTTGGTCCGCTGCGAGGGGTACGAACGCGACGTCACCTCGGGTACAGTGTCACGGTTGATGACGGGATAGCCACACTAAGTTTCTGCGACGGTTGGGGGCGTCTCTTAAGCCCTCCGGCTTCTGCTTATGCGAGGCCACATTTCATAGTTTTCCAAGACCCGCTGTTACGCGCGTGTGATCACAACTATGACTGGAGAATCGTGACCTCGCGTCCAGGCCCCCGACACCACGGATTCGGGTGTACATCCGATCAACCAACAATGCACGATAATCTTAGGGGCGGGACCTTCACAAGTGGGTCAATTTCGGGTGACAAAGAACAGCGTTGCTGCGATCCTGTGGAAATCGTTAGTTGACTCGGTACTATATTCGAACCGCCCCGTGAGACCCGCGACTAGTTCCCATTTG
AGTTAGCTGCTACTCTTTAGACGTTAGCACTCGAAACTGATGTCAGGGCCGGTTCGAAGGGCAGGGATGAACCTAATGCCAATTGGGCTCGTGATGAAAAACCGCGCGCAAGTACTTCCCAAAACTCCAGTAGGCCCAAACTTCTTAGCATCACTTCGATTGCAGGACAGGGATCGACAAAACCGAAAAATTTCTTGGACTCAACCGGCGTCACACCGTTCTTCTGAACTTGTAGTCAAGGATAACCTCCCTTTACGAAACGCTCTACCATCGGCGGTTCATCTCCTTGATGGGCCTGAAGGATCACAGTATATAGTAATCGAGGGCAACGTTACGAGCCAGTACATTATGCAAGTACCTTGCACTTTCGATCCTGTTATAATAGCTCAGCCTCATTCCGCAATCTTGCGTCCTGCGATCCACCTCCAGCAGTTAGGATTGTGCACCCCTCATTTCGTCCATATACGTTTCGCTCCGGGCCCAGGTTCTCCAACTACGTTAGGCGTCTTGGGCGCACCCGTCCGGAGCTTGTTCGTACCTGCGCGATCCCCACGATCCATGATAAGTAGTCGCAAACGCTCATGAAGTTCAACCGGAGTTAGCCTGTTATCAAACCCCGTTTGTATAGAAATTGCGCTTTCATAGTACCTTTATATGGGGGAGGGTAATGGTGCGTCAAAGTTTCCAAAGAAGCGCTGGATCAACTCCCCGGCCAGCGTTACGGGTCCCAAACACGGAAAATGGTTAAAATGTTGGAGGTCAGTTAGCACTCGTTCGGTAGACGTAAGGCCGTGCTCTTTCCTATCCGCCTCCATTAGTAGTATCGCGCCACAGTCTAGCTCAGCGGTCCCCTCTTTCCATGGGCGAACGGCATACAGAGGATCTGGATAGCCGCATGCGGCAACGTGCCACGGGACCGCGACAGGCCTCAGCGGCAAGAGTCAGGCCCGCCTGTCCTGTATAGTCGTAGGATGAACCGATCTGATCGCTTAGCCCGGAGCACAGGCGACACCGGGATAACCCACTGGGATCGGCTTAAATACTAATGGATACCTGCCCAAGTCAGCGCCGTACGCGAGTATCACGCGATATGACGTCAGAACCGGAAGTTGGGTACAAGTGCACAGAAAAGCCTCGGTGAAACGCACCAGTTGGTCCGTCGCGAAAAGTACGAACACGGTACCACTTCGGGTGCAGCGCAGCAATCGATGGCGGGACAGCCACGCTGGCAGTCCGCGACGGTTACTGGCGTCTACTAAGCCCTCCGGTTTCTGCCTAGGGGAAGTCATGCTTCATACTCCTTTATGTCCCGTTGCTAAGTTCGTGGAGTACCAAGTGTGATTGGGGAGAGGAGGATTTTCGTTCGGGCTCCCGAAACCAGAAGTTCGTCTATATTCTTAATAAGCCAACAGTGTAAAATGACAGTGAGAGCAGGACACTGTGATGTAGGTCAATTTCGGGTGGCGAAAAACGGTTTCGCGGCAATGCTTCAAAAGCCGTCAGTTGACACAGTATTGTATACAAGTCATTGCAGGAAGTTTGTAATTGGGCCCCATTTG
AGTTACCCGCTACTCTTTAGACGTTAGCGCTCGAAACCGATGTCAGGGCCGGTGCAAAGGGCAGGGATGTATCTAATGCTAACTGGACCCGTGATAAAAAACCGCGTACAAGTACTTCCCAAAACTCCAGTAGGCCCCAACCTCTTAGCATCACTTCGCGGTTAAACCAAAAATCCATAGACATGAAAGGCTTCTCGGACTCAATCGATGGCACTATGCTCACCTAAGCTTGTAGTGAATGATGACGTCCTTTTACAAAACTCTTTACCATCGGAGGTCCGGCTCCTTGGTGGACCTGATGAGACACGTCATATATTTATCGGCGGCAACGCTACGAGCCAGTACATTATGCAAGTACCTTCCACTTTCGATCCTGTTATAATAGCTCACTCTTATTCCGCGTTTCTACGTTATCCGTCTGATAACCGGTACACCGAATCAAGTGCCACTCATTTTGTCCATATACGTTTCGCCCCGGGCCCAGGCTCTTCAACCTCGTCGGGCGGCTCGGGCACGCTCGTCGGGAGCTTACTTGTACCCGCGGGACCCCCATGACTCACAATAACTAGTCGCAAACGCTCATTAAGTTCAACCGGAGTTAGCCTGCTATCAAACCCCGTTTGTATAGAAATTGCGCTTTCATAGTACCTTTATATGGGGGAGGGTAATGGTGCGTCAAAGTTTCCAAAGAAGCGCTGGATCAACTCCCCGGCCAGCGTTACGGGTCCCAAACACGGAAAATGGTTAAAATGTTGGAGGTCAGTTAGCACTCGTTCGGTAGACGTAAGGCCGTGCTCTTTCCTATACGCCCCTGCTCGCAGTCTAGCACCAAGGTCCAGCCCAGTAATCCCTTCTTTTCACGGCTGTGCGGCATATAGATAAGCGGGACAATTACGTGCGGCAACGTGCCACGGGACCGCGGCAGGCCTCAGCGGCAAGAGTCAGGCCCGCCTGTCCTGTATAGTCGTAGGATGAACCGATCTGATCGCTTAGCCCGGAGCACAGGCGACACCGTGATAACCCACTGGGATCGGCCTAAATACTAATGGATACCTGCCCAAGTCAGCGCCGTACGCGAGTATCACGAGATATGACATTAGGACCGGGAGCTGGGTACAGGTGCACAGGAAAGCCTCAATGTAGCGCGCCAGTCGGCCCGCTGCGAAAAGTACGAACACGGTACCACTTCGGGTGCAGCGCAGCAATCGATGGCGGGACAGCCACGCTGGCAGTCCGCGACGGTTACTGGCGTCTACTAAGCCCTCCGGTTTCTGCCTAGGGGAAGTCATGCTTCATACTCCTTTATGTCCCGTTGCTAAGTTCGTGGAGTACCAAGGGTGATTGGGGAGAGGAGGATTTTCGTTCGGGCCCCCGAAACCAGAAGTTCGTCTATATTCTTAATAAGCCAACAGTGTAAAATGACAGTGAGAGCAGGACACTGTGATGTAGGTCAATTTCGGGTGGCGAAAAACGGTTTCGCGGCAATGCTTCAAAAGCCGTCAGTTGACACAGTATTGTATACAAGTCATTGCAGGAAGTTTGTAATTGGGCCCCATTTG
TTTCGGTTGCGAGCTTATGGATGCGGGCACTCGGCAACTACGTAAAGGCCGGTTCAAGACCCAAAGATCAACCTAGTGCTACCTGGACTCGTAGCGAAGAGCCGCGTACAGCTTCGTCCCAGGACTCCAGTCGGTCCCAACTATTTAGGATCGGCTCTCGGGCAGGCGAGAAGTCGACTAAACTGAAAGACTTCTCGGACTTAGCCAACGGCACACCGTTCATCTGAGCTTGTGGTCAAGGATAACCTCCTTTTATGAAACGCCTTACCACGGGAGGTTCAGCTGCTTGAAGTGCCTGAAGAGACACAGTATATATTAATCGGCGGCAACGTTACGAGCCTGTACATTATGCAAGTACCTTGCACTTTCGATCCTGTCATAATAGCTCAGCCTCATTCCGCAATCTTACGTCCTGCGATCCACCTACAATGGTTAGGATTGTGCACTACCCGCTTCGTCTGCACATGGGACGCCTCGGGCCCAGGCTCCCCGATTACGTCGGGCGTCTCGGGCGTGCCTGTCGGAAGCTTGCTCGTACCCGCGCCATCCTCATGTTCCATGATAACTGGTCACAGACCATCATGGGGGTCAGCCAGAGTCAGCCAGTTATCAAACCTCGTTTATATGGAGTTTGTGATTACAAAGTACCTCTATATGGGAAAGGATAATGACGCCTCTAAATTCCAATAAACGCGGTGGATCAGCGCCTCGGTCGGCAGCAAGGATCCCGAAAACGGAAAATGGTAAAAGTGTTAGGGGTCAACTCGCACTCGTTCGATAGACGTAGGGATGCACTTTCGTATATACGCCCCTGCTCGCAGTCTAGCACCAAGGTCCAGCCCAGTAATCCCTTCTTTTCACGGCTGTGTGGCATGTAGATAAGCGGGACAATTACGTGCGGCAACGTGCCACGGGACCGCGGCAGGCCTCAGCGGCAAGAGTCAGGTCCGCCTGTCCTGTATAGTCGTAGGATGAACCGATCTGATCGCTTAGCCCGGAGCACGGGCGACACCGGGATAACCCACTGGGATCGGCTTAAATACTAATGGATACCTGCCCAAGTCAGCGCCGTACGCGAGTATCACGAGATATGACATTAGGACCGGAAGCTGGGTACAGGTGCACAGGGAAGCCTCAATGTAGCGCGCCAGTCGGTCCGCTGCGAGGGGTACGAACGCGACGTCACCTGGTGTACAGTGTCACGGTTGGTGGTGGGATAGTCACACTGAGATTCCGCGACGGTTGGTGGCGTCTCTGAAGCACTCCGGCTTCTGCTTATGGGAGGCCACGTTTCATAGTTCTCCAAGACCCGTTATTACGCGCGTATGATCACAAGTGTGACTGGAGAGTCGAGACCTTTTATCCAGGCCGCCGACGCCCCAGATTCGGGTGTGCACCCGGCCAGTCAACAATTCACGATGATAGCGAGGGCAGGTCCCTGACAAGTGGGTTAATTCCGAGGTGCAAAGAACAGTTGTCCTGCAATGGTGTAAAAATCGTTAGTTAATTCGGTACGGTATTCGAGCCATTGCAGGAAGTTTGCAATTGGTTTCCGTTTG
AGTTACCCGCTACTCTTTAGACGTTAGCGCTCGAAACCGATGTCAGGGCCGGTGCAAAGGGCAGGGATGTACCTAATGCTAACTGGACCCGTGATAAAAAACCGCGTACAAGTACTTCCCAAAACTCCAGTAGGCCCCAACCTCTTAGCATCACTTCGCGGTTAAACCAAAAATCCATAGACATGAAAGGCTTCTCGGACTCAATCGATGGCACTATGCTCACCTAAGCTTGTAGTGAATGATGACGTCCTTTTACAAAACTCTTTACCATCGGAGGTCCGGCTCCTTGGTGGACCTGATGAGACACGTCATATATTTATCGGCGGCAACGCTACGAGCCAGTACATTATGCAAGTACCTTCCACTTTCGATCCTGTTATAATAGCTCACTCTTATTCCGCGTTTCTACGTTATCCGTCTGATAACCGGTACACCGAATCAAGTGCCACTCATTTTGTCCATATACGTTTCGCCCCGGGCCCAGGCTCTTCAACCTCGTCGGGCGTCTCGGGCACGCTCGTCGGGAGCTTACTTGTACCCGCGGGACCCCCATGACTCACAATAACTAGTCGCAATCGCTCATGAAGTTCAACCGGAGTTAGCCTGCTATCAAACCCCGTTTGTATAGAAATTGCGCTTTCATAGTACCTTTATATGGGGGAGGGTAATGGTGCGTCAAAGTTTCCAAAGAAGCGCTGGATCAACTCCCCGGCCAGCGTTACGGGTCCCAAACACGGAAAATGGTTAAAATGTTGGAGGTCAGTTAGCACTCGTTCGGTAGACGTAAGGCCGTGCTCTTTCCTATACGCCCCTGCTCGCAGTCTAGCACCAAGGTCCAGCCCAGTAATCCCTTCTTTTCACGGCTGTGCGGCATATAGATAAGCGGGACAATTACGTGCGGCAACGTGCCACGGGACCGCGGCAGGCCTCAGCGGCAAGAGTCAGGCCCGCCTGTCCTGTATAGTCGTAGGATGAACCGATCTGATCGCTTAGCCCGGAGCACAGGCGACACCGTGATAACCCACTGGGATCGGCTTAAATACTAATGGATACCTGCCCAAGTCAGCGCCGTACGCGAGTATCACGCGATATGACGTCAGAACCGGAAGTTGGGTACAAGTGCACAGAAAAGCCTCGGTGAAACGCACCAGTTGGTCCGCTGCGAAAAGTACGAACACGGTACCACTTCGGGTGCAGCGCAGCAATCGATGGCGGGACAGCCACGCTGGCAGTCCGCGACGGTTACTGGCGTCTACTAGGCCCTCCGGTTTCTGCCTAGGGGAAGTCATGCTTCATACTCCTTTATGTCCCGTTGCTAAGTTCGTGGAGTACCAAGTGTGATTGGGGAGAGGAGGATTTTCGTTCGGGCCCCCGAAACCAGAAGTTCGTCTATATTCTTAATAAGCCAACAGTGTAAAATGACAGTGAGAGCAGGACACTGTGATGTAGGTCAATTTCGGGTGGCGAAAAACGGTTTCGCGGCAATGCTTCAAAAGCCGTCAGTTGACACAGTATTGTATACAAGTCATTGCAGGAAGTTTGTAATTGGGCCCCATTTG
AGTTAGCTGCTACTCTTTAGACGTTAGCACTCGAAACTGATGTCAGGGCCGGTTCGAAGGGCAGGGATGAACCTAATGCCAATTGGGCTCGTGATGAAAAACCGCGCGCAAGTACTTCCCAAAACTCCAGTAGGCCCAAACCTCTTAGCATCACTTCGATTGCAGGACAGGAATCGACAAAACCGAAAAATTTCTCGGACTCAATCGATGGCACTATGCTCACCTAAGCTTGTAGTGAATGATGACGTCCTTTTACAAAACTCTTTACCATCGGAGGTCCAGCTCCTTGGTGGACCTGATGAGACACGTCATATATTTATCGGCGGTAACGCTACGAGCCAGTACATTATGCAAGTACCTTCCACTTTCGATCCTGTTATAATAGCTTACTCTTATTCCGCGTTTCTACGTTATCCGTCTGATAACCGGTACACCGAATCAAGTGTCACTCATTTTGTCCATATACGTTTCGCCCCGGGCCCAGGCTCTTCAACCTCGTCGGGCGTCTCGGGCACGCTCGTCGGGAGCTTACTTGTACCCGCGGGACCCCCATGACTCACAATAACTAGTCGCAAACGCTCATGAAGTTCAACCGGAGTTAGCCTGTTATCAAACCCCGTTTGTATAGAAATTGCGCTTTCATAGTACCTTTATATGGGGGAGGGTGATGGTGCGTCAAAGTTTCCAAAGAAGCGCTGGATCAACTCCCCGGCCAGCGTTACGGGTCCCAAACACGGAAAATGGTTAAAATGTTGGAGGTCAGTTAGCACTCGTTCGGTAGACGTAAGGCCGTGCTCTTTCCTATCCGCCTCCATTAGTAGTATCGCGCCACAGTCTAGCTCAGCGATCCCTTCTTTCCACGGCTGTGCGGCATACAGAGGATCTGGATAACCGCGTGCGACAACGTGTCACGGGACCGCTACAGGGCTTAGCGGCAAAGGTTAGACCCACCTGGTCTGTGCAACTGTGAAGCTAACCGACCTCGTGACTTCGCACGTAGCGCAGACGGCACCGGGACCGCCCAATACGATCGGCCCACATATTGACGGCCGCCTATCCTGACCAATGCCGTACGCGCGTATCGCGAGATATGACATTAGGACCGGAAGCTGGGTACAGGTGCACAGGAAAGCCTCAATGTAGCGCGCCAGTCGGTCCGCTGCGAGGGGTACGAACGCGACGTCACCTCGGGTACAGTGTCACGGTTGATGACGGGATAGCCACACTAAGTTTCTGCGACGGTTGGGGGCGTCTCTTAAGCCCTCCGGCTTCTGCTTATGCGAGGCCACATTTCATAGTTTTCCAAGACCCGCTGTTACGCGCGTGTGATCACAACTATGACTGGAGAATCGTGACCTCGCGTCCAGGCCCCCGACACCACGGATTCGGGTGTACATCCGATCAACCAACAATGCACGATAATCTCAGGGGCGGGACCTTCACAAGTGGGTCAATTTCGGGTGACAAAGAACAGCGTTGCTGCGATCCTGTGGAAATCGTTAGTTGACTCGGTACTATATTCGAACCGCCCCGTGAGACCCGCGACTAGTTCCCATTTG
TGTTGGCTGCTACTTTTTAGACGTTGTCACTCGAAGACTATGTAAGGACCGGTTCAAAAGGCTGGCCTGAACCCAATGCTGACTGAACTTGCGATGAAAAGTCTCGTAAGGGTTCTTCCCAAGGCCCCAGTCGGTCCCAAGTATTTAGGGTCGGCTCTATGGCAGGCGAGAAGTCGGCAGACCTGAAAGACTTCTCGGACTTAACCAACGGCACACCGTTCATCTGAGCTTGTGGTCAAGGATAACCCCCTCTTACGAAACGCTTTACGATCGGAGGTCCAGCTCCTTGATGGGCCGGAAGAGACACAGTATATAGTAATTGGCGGCAACGTTACGAGCCAGTACATTATACAAGTACCTTGCACTTTCGATCCTGTTATAATAGCTCAGCCTCATTCCGCAATCTTGTGCCCTGCGATCCACCTCCAGTAGTTAGGATTGTGCACCCCTCATTTCGTCCATATACGTTTCGCTCCGGGCCCAGGCTCTCCAACTATGTCGGGCGTCTCGGGCGCGCCCGTCGGGAGTTTACTTGTATCCGCGCGATCCCCATGACTCATGATAACTAGTCGCAAACGCTCATGGGGGTCAGCCGCAGTTAGCCTGTTATCTAACCCCGTTTGTATAGGATTCGCGCTTTCATAGTACCTTTGTATGGGGGGGAATAAGGATGCGTCTGAGGTCCCGAAGAAGCGCTGGATCAGCGCCCCGGTCGGCAGCACGGGTCCCAAGAACGGACAATGATTAAAGTGTTAGGGGTCAGCTAGAACCCGTTCGGGAGACATAGATCCGTGTTTTTTCCTATACACCCCCGCTCGCGGTATCGCACCAAGATTCATCCCAGTAATCCCTTCTCTCCACAGCTGTGCGGCCTATAGAGGAGCTGGATAGCCACATGCGGCAACGTGCCACGGGACCGCGACAGGCCTCAGCGGCAAGAGTCAGGCCCGCCTGTCCTGTATAGTCGTAGGATGAACCGATCTGATCGCTTAGCCCGGAGCACAGGCGACACCGGGATAACCCACTGGGATCGGCCTAAATACTAATGGATACCTGCCCAAGTCAGCGCCGTACGCGAGTATCACGCGATATGACGTCAGAACCGGAAGTTGGGTACAAGTGCACAGAAAAGCCTCGGTGAAACGCACCAGTTGGTCCGCTGCGGAAAGTACGAACACGGTACCACTTCGGGTGCAGCGCAGCAATCGATGGCGGGACAGCCACGCTGGCAGTCCGCGACGGTTACTGGCGTCTACTAAGCCCTCCGGTTTCTGCCTAGGGGAAGTCATGCTTCATACTCCTTTATGTCCCGTTGCTCAGTTCGTGGAGTACCAAGTGTGATTGGGGAGAGGAGGATTTTCGTTCGGGCCCCCGAAACCAGAAGTTCGTCTATATTCTTAATAAGCCAACAGTGTAAAATGACAGTGAGAGCAGGACACTGTGATGTAGGTCAATTTCGGGTGGCGAAAAACAGTTTCGCGGCAATGCTTCAAAAGCCGTCAGTTGACACAGTATTGTATACAAGTCATTGCAGGAAGTTTGTAATTGGGCCCCATTTG
AGTTAGCTGCTACTCTTTAGACGTTAGCACTCGAAACTGATGTCAGGGCCGGTTCGAAGGGCAGGGATGAACCTAATGCCAATTGGGCTCGTGATGAAAAACCGCGCGCAAGTACTTCCCAAAACTCCAGTAGGCCCAAACCTCTTAGCATCACTTCGAGTGCAGGACAGGAATCGACAAAACCGAAAAACTTCTCGGACTTAGCCAACGGCACACCGTTCATCTGAGCTTGTGGTCAAGGATAACCTCCTTTTATGAAACGCCTTACCACGGGAGGTTCAGCTGCTTGAAGTGCCTGAAGAGACACAGTATATATTAATCGGCGGCAACGTTACGAGCCTGTACATTATGCAAGTACCTTGCACTTTCGATCCTGTCATAATAGCTCAGCCTCATTCCGCAATCTTACGTCCTGCGATCCACCTACAATGGTTAGGATTGTGCACTACCCGCTTCGTCTGCACATGGGACGCCTCGGGCCCAGGCTCCCCGATTACGTCGGGCGTCTCGGGCGTGCCTGTCGGGAGCTTGCTCGTACCCGCGCCATCCTCATGTTCCATGATAACTGGTCACAGACCATCATGGGGGTCAGCCAGAGTCAGCCAGTTATCAAACCTCGTTTATATGGAGTTTGTGATTACAAAGTACCTCTATATGGGAAAGGATAATGACGCCTCTAAATTCCAATAAACGCGGTGGATCAGCGCCTCGGTCGGCAGCAAGGATCCCGAAAACGGAAAATGGTAAAAGTGTTAGGGGTCAACTCGCACTCGTTCGATAGACGTAGGGATGCACTTTCGTATATACACCCCCGCTCGCGGTATCGCACCAAGATCCATCCCAGTAATCCCTTCTCTCCACAGCTGTGCGGCATATAGAGGAGCTGGATAGCCACATGCGGCAACGTGCCACGGGACCGCGGCAGGCCTCAGCGGCAAGAGTCAGGCCCGCCTGTCCTGTATAGTCGTAGGATGAACCGATCTGATCGCTTAGCCCGGAGCACAGGCGACACCGGGATAACCCACTGGGATCGGCCTAAATACTAATGGATACCTGCCCAAGTCAGCGCCGTACGCGAGTATCACGAGATATGACATTAGGACCGGAAGCTGGGTACAGGTGCACAGGAAAGCCTCAATGTAGCGCGCCAGTCGGTCCACTGCGAAAAGTACGAACACGGTACCACTTCGGGTGCAGCGCAGCAATCTATGGCGGAACAGCCACGCTGGCAGTCCGCGACGGGTACTGGCTTCTACTAAGCCCTCCGGCTTCTGCCTATGGGAAGTCACGCTTCATAGTCCTTTATGTCCCGTGGCTAAGTTCGCGGAGTACCGAGTGTGATTGGGGAGTGGAAAATTTTCGCCCGGGCCCCTGAAACCACAAGTTCGTCTATATTCTTAATAAGCCAACAGTGTAAAATGACAGTGAGAGCAGGACACTGTGATGTAGGTCAATTTCGGGTGGCGAAAAACAGTTTTGCGGCAATGCTTCAAAAGCCATCAGTTGACACAGTATTGTATACAAGCCATTGCAGGAAGTTTGCAATTGGTTTCCGTTTG
TGTTGGCTGCTACTTTTTAGACGTTGTCACTCGAAGACTATGTAAGGACCGGTTCAAAAGGCTGGCCTGAACCCAATGCTGACTGAACTTGCGATGAAAAGTCTCGTAAGGGTTCTTCCCAAGGCCCCAGTCGGTCCCAAGTATTTAGGGTCGGCTCTAGGGCAGGCGAGAAGTCGGCAGACCTGAAAGATTTCTCGGACTTAGCCAACGGCACACCGTTCATCTGAGCTTGTGGTCAAGGATAACCTCCTTTTATGAAACGCCTTACCACGGGAGGTTCAGCTGCTTGAAGTGCCTGAAGAGACACAGTATATATTAATCGGCGGCAACGTTACGAGCCTGTACATTATGCAAGTACCTTGCACTTTCGATCCTGTCGTAATAGCTCAGCCTCATTCCGCAATCTTACGTCCTGCGATCCACCTACAATGGTTAGGATTGTGCACTACCCGCTTCGTCTGCACATGGGACGCCTCGGGCCCAGGCTCCCCGATTACGTCGGGCGTCTCGGGCGTGCCTGTCGGGAGCTTGCTCGTACCCGCGCCATCCTCATGTTCCATGATAACTGGTCACAGACCATCATGGGGGTCAGCCAGAGTCAGCCAGTTATCAAACCTCGTTTATATGGAATTTGTGATTACAAAGTACCTCTATATGGGAAAGGATAATGACGCCTCTAAATTCCAATAAACGCGGTGGATCAGCGCCTCGGTCGGCAGCAAGGATCCCGAAAACGGAAAATGGTAAAAGTGTTAGGGGTCAACTCGCACTCGTTCGATAGACGTAGGGATGCACTTTCGCCCATACGCCCCCGTTCGCAGTATCGCACCAAGGTCCAGCCCGGTAATCCCTTCTTTCCACGGCTGTGCGGCATACAGAGGATCTGGATAACCGCGTGCGACAACGTGTCACGGGACCGCTACAGGGCTTAGCGGCAAAGGTTAGACCCACCTGGTCTGTGCAACTGTGAAGCTAACCGACCTCGTGACTTCGCACGTAGCGCAGACGGCACCGGGACCGCCCAATACGATCGGCCCACATATTGACGGCCGCCTATCCTGACCAACGCCGTACGCGAGTATCACGAGATATGACATTAGGACCGGAAGCTGGGTACAGGTGCACAGGAAAGCCTCAATGTAGCGCGCCAGTCGGTCCGCTGCGAGGGGTACGAACGCGACGTCACCTCGGGTACAGTGTCACGGTTGATGACGGGGTATCCACACTGGCATTCCGCGACGGTCACTGGCGTCTCCTAAACCCTTCGGCTTCTGCCTTTGGGAGGCCACGTTACGTAGTTCTCCATGACCCGTTGCAAAACGCGTGTAACAACACGTGTGGCTGGAGAGTCGAGACCTTTCGTCTAGGCCCCCGACACTACAGATTCGGGTGTACACCCGATCAGTCAATAATGCGCGATGATAGTGAGGTCAGAACCCTGACAAATGGGCCAATTTCGGGTGGTAAAGAACAGTTTTGCTACAACGCTGTAAAAATCGCTAGTTGACTCGGCGCTGTGTTCGAGCCATCGCAGGGAGTTTGCAGTAGATTCCCATTCG
AGTTAGCCGCTACTCTTTAGACGTTAGCACTCGAAACCGATGTCAGGGCCGGTTCAAAGGGCAGGGATGAACCTAATGCTAACTAGACTCGTGATGAAAAACGGCCTACAAGTACTTCCCAAAACTCCAGTAGGCCCCAACCTCTTAGCATCACTTCGCTGTTAAACCAAAAATCCATAGACATGAAAGATTTCTCGGACTTAGCCAACGGCACACCGTTCATCTGAGCTTGTGGTCAAGGATAACCTCCTTTTATGAAACGCCTTACCACGGGAGGTCCAGCTCCTTGGTGGACCTGATGAGACACGTCATATATTTATCGGCGGCAACGCTACGAGCCAGTACATTATGCAAGTACCTTCCACTTTCGATCCTGTTATAATAGCTCACTCTTATTCCGCGTTTCTACGTTATCCGTCTGATAACCGGTACACCGAATCAAGTGCCACTCATTTTGTCCATATACGTTTCGCCCCGGGCCCAGGCTCTTCAACCTCGTCGGGCGTCTCGGGCACGCTCGTCGGGAGCTTACTTGTACCCGCGGGACCCCCATGACTCACAATAACTGGTCACAGACCATCATGGGGGTCAGCCAGAGTCAGCCAGTTATCAAACCTCGTTTATATGGAGTTTGTGATTACAAAGTACCTCTATATGGGAAAGGATAATGACGCCTCTAAATTCCAATAAACGCGGTGGATCAGCGCCTCGGTCGGCAGCAAGGATCCCGAAAACGGAAAATGGTAAAAGTGTTAGGGGTCAACTCGCACTCGTTCGATAGACGTAGGGATGCACTTTCGTATATACGCCCCTGCTCGCAGTCTAGCACCAAGGTCCAGCCCAGTAATCCCTTCTTTTCACGGCTGTGCGGCATATAGAGGATCTGGATAGCCACATGCGGCAACGTGCCACGGGACCGCGACAGGCCTCAGCGGCAAGAGTCAGGCCCGCCTGTCCTGTATAGTCGTAGGATGAACCGATCTGATCGCTTAGCCCGGAGCACAGGCGACACCGGGATAACCCACTGGGATCGGCCTAAATACTAATGGATACCTGCCCAAGTCAGCGCCGTACGCGAGTATCACGCGATATGACGTCAGAACCGGAAGTTGGGTACAAGTGCACAGAAAAGCCTCGGTGAAACGCACCAGTTGGTCCGCTGCGAAAAGTACGAGCACGGTACCACTTCGGGTGCAGCGCAGCAATCGATGGCGGGACAGCCACGCTGGCAGTCCGCGACGGTTACTGGCGTCTACTAAGCCCTCCGGTTTCTGCCTAGGGGAAGTCATGCTTCATACTCCTTTATGTCCCGTTGCTAAGTTCGTGGAGTACCAAGTGTGATTGGGCGGAGGAGGATTTTCGTTCGGGCCCCCGAAACCAGAAGTTCGTCTATATTCTTAATAAGCCGACAGTGTAAAATGACAGCGAGAGCAGGACACTGTGATGTAGGTCAATTTCGGGTGGCGAAAAACAGTTTCGCGGCAATGCTTCAAAAGCCGTCAGTTGACACAGTATTGTATACAAGTCATTGCAGGAAGTTTGTAATTGGGCCCCATTTG
AGTTACCCGCTACTCTTTAGACGTTAGCGCTCGAAACCGATGTCAGGGCCGGTGCAAAGGGCAGGGATGTACCTAATGCTAACTGGACCCGTGATAAAAAACCGCGTACAAGTACTTCCCAAAACTCCAGTAGGCCCCAACCTCTTAGCATCACTTCGCGGTTAAACCAAAAATCCATAGACATGAAAGGCTTCTCGGACTCAATCGATGGCACTATGCTCACCTAAGCTTGTAGTGAATGATGACGTCCTTTTACAAAACTCTTTACCATCGGAGGTTCAGCTGCTTGAAGTGCCTGAAGAGACACAGTATATATTAATCGGCGGCAACGTTACGAGCCTGTACATTATGCAAGTACCTTGCACTTTCGATCCTGTCATAATAGCTCAGCCTCATTCCGCAATCTTACGTCCTGCGATCCACCTACAATGGTTAGGATTGTGCACTACCCGCTTCGTCTGCACATGGGACGCCTCGGGCCCAGGCTCCCCGATTACGTCGGGCGTCTCGGGCGTGCCTGTCGGGAGCTTGCTCGTACCCGCGCCATCCTCATGTTCCATGATAACTAGTCGCAAACGCTCATGAGGTTCAACCGGAGTTAGCCTGTTATCAAACCCCGTTTGTATAGAAATTGCGCTTTCATAGTACCTTTATATGGGGGAGGGTAATGGTGCGTCTAAGTTCACAACGAAACACGGGATCAGAGCCTCGGTCGGCAGCAAGGGTCCCAAAAACGGAAAATGGTTAAAGTGTTACGGGACAGCTAGCACTGGTTCAGTAGACGTGGGGCCGTGTTTTTTCCCGTACGCCCCCGTTCGCAGTATCGCGCCAAGGTCCAGTCCAGTAATCCCTTCTTCCCACGGCTGTGCGGCATATAGAGGAGCTGAATTACCACGTACGGCGACGTACCACGGGACCGCGACAGGCGTCCACGGCAAAGGCCAGGCCCACCTGGCTTATGCGACTGTGAAGCTAAACGACCTGATGATTGCACACGGAGCGCAGACAGCATCGGGACCGCCCAATACGATCGGCCCACATATTGACGGCCGCCTATCCTGACCAATGCCGTACGCGCGTATCACGCGGTATGACATTTGGGGCAGATGTTGGGTACGAGTGCATAGAAAAGCCTCAATATAACGCGCCAGTCGTTCCACTGCGAAAAGTACGAACACGGTACCACTTCGGGTGCAGCGCAGCAATCGATGGCGAGACAGCCACGTTGGCATTCCGCGACGGTTACTGGCGTCTACTAAGCCCTCCGGCTTCTACCTATGGGAAGTCACGCTTCATGGTCCTTTATGTCCCGTGGCTAAGTTCGTGGAGTACCAAGTGTGATTGGGGAGTGGAGAATTTTCGTCCGGGCCCCCGAAACCACAAGTTCGTCTATATTCTTAATAAGCCAACAGTGTAAAGTGACAGTGAGAGCAGGACACTGTCATGTAGGTCAATTTCGGGTGGCGAAAAACAGTTTTGCGGCAATGCTTCAAAAGCCGTCAGTTGACATAGTATTGCATACAAACCGCCCCGTGAGACCCGCGACTAGTTCCCAATTA
TGTTGGCTGCTACTTTTTAGACGTTGTCACTCGAAGACTATGTAAGGACCGGTTCAAAAGGCTGGCCTGACCCCAATGCTGACTGAACTTGCGATGAAAAGTCTCGTAAGGGTTCTTCCCAAGGCCCCAGTCGGTCCCAAGTATTTAGGGTCGGCTCTAGGGCAGGCGAGAAGTCGGCAGACCTGAAAGATCTCTCGGACTCAATCGATGGCACTATGCTCACCTAAGCTTGTAGTGAATGATGACGTCCTTTTACAAAACTCTTTACCATCGGAGGTCCAGCTCCTTGGTGGACCTGATGAGACACGTCATATATTTATCGGCGGCAACGCTACGAGCCAGTACATTATGCAAGTACCTTCCACTTTCGATCCTGTTATAATAGCTCACTCTTATTCCGCGTTTCTACGTTATCCGTCTGATAACCGGTACACCGAATCAAGTGCCACTCATTTTGTCCATATACGTTTCGCCCCGGGCCCAGGCTCTTCAACCTCGTCGGGCGTCTCGGGCACGCTCGTCGGGAGCTTACTTGTACCCGCGGGACCCCCATGACTCACAATAACTGGTCACAGACCATCATGGGGGTCAGCCAGAGTCAGCCAGTTATCAAACCTCGTTTATATGGAATTTGTGATTACAAAGTACCTCTATATGGGAAAGGATAATGACGCCTCTAAATTCCAATAAACGCGGTGGATCAGCGCCTCGGTCGGCAGCAAGGATCCCGAAAACGGAAAATGGTAAAAGTGTTAGGGGTCAACTCGCACTCGTTCGATAGACGTAGGGATGCACTTTCGTATATACGCCCCTGCTCGCAGTCTAGCACCAAGGTCCAGCCCAGTAATCCCTTCTTTTCACGGCTGTGCGGCATATAGATAAGCGGGACAATTACGTGCGGCAACGTGCCACGGGACCGCGGCAGGCCTCAGCGGCAAGAGTCAGGCCCGCCTGTCCTGTATAGTCGTAGGATGAACCGATCTGATCGCTTAGCCCGGAGCACAGGCGACACCGTGATAACCCACTGGGATCGGCTTAAATACTAATGGATACCTGCCCAAGTCAGCGCCGTACGCGAGTATCACGAGATATGACATTAGGACCGGAAGCTGGGTACAGGTGCACAGGAAAGCCTCAATGTAGCGCGCCAGTCGGTCCGCTGCGAGGGGTACGAACGCGACGTCACCTCGGGTACAGTGTCACGGTTGATGACGGGATAGCCACACTAAGTTTCTGCGACGGTTGGGGGCGTCTCTTAAGCCCTCCGGCTTCTGCTTATGCGAGGCCACATTTCATAGTTTTCCAAGACCCGCTGTTACGCGCGTGTGATCACAACTATGACTGGAGAATCGTGACCTCGCGTCCAGGCCCCCGACACCACGGATTCGGGTGTACATCCGATCAACCAACAATGCACGATAATCTTAGGGGCGGGACCCTGACAAGTGGGTCAATTTCGGGTGACAAAGAACAGCGTTGCTGCGATCCTGTGGAAATCGTTAGTTGACTCGGTACTATATTCGAACCGCCCCGTGAGACCCGCGACTAGTTCCCATTTG
TTTCGGTTGCGAGCTTATGGATGCGGGCACTTGGCAACTACGTAAGGGCCGGGTCAAGACCCAAAGATGAACCTAAGGTTACCTGGACTCGTAGCGAAGAGCCGCGTACAGCTTCGTCCCAGGACTCCAGTCGGTCCCAACTATTTAGGACCGGCTCTCTGTTAAACCAAAAACCCATAGACATGAAAGATTTCTCGGACTTAGCCAACGGCACACCGTTCATCTGAGCTTGTGGTCAAGGATAACCTCCTTTTATGAAACGCCTTACCACGGGAGGTTCAGCTGCTTGAAGTGCCTGAAGAGACACAGTATATATTAATCGGCGGCAACGTTACGAGCCTGTACATTATGCAAGTACCTTGCACTTTCGATCCTGTCATAATAGCTCAGCCTCATTCCGCAATCTTACGTCCTGCGATCCACCTACAATGGTTAGGATTGTGCACTACCCGCTTCGTCTGCACATGGGACGCCTCGGGCCCAGGCTCCCCGATTACGTCGGGCGTCTCGGGCGTGCCTGTCGGGAGCTTGCTCGTACCCGCGCCATCCTCATGTTCCATGATAACTGGTCACAGACCATCATGGGGGTCAGCCAGAGTCAGCCAGTTATCAAACCTCGTTTATATGGAGTTTGTGATTACCAAGTACCTCTATATGGGAAAGGATAATGACGCCTCTAAATTCCAATAAACGCGGTGGATCAGCGCCTCGGTCGGCAGCAAGGATCCCGAAAACGGAAAATGGTAAAAGTGTTAGGGGTTGACTCGCACTCGTTCGATAGACGTAGGGATGCACTTTCGTATATACGCCCCTGCTCGCAGTCTAGCACCAAGGTCCAGCCCAGTAATCCCTTCTTTTCACGGCTGTGCGGCATGTAGATAAGCGGGACAATTACGTGCGGCAACGTGCCACGGGACCGCGGCAGGCCTCAGCGGCAAGAGTCAGGCCCGCCTGTCCTGTATAGTCGTAGGATGAACCGATCTGATCGCTTAGCCCGGAGCACAGGCGACACCGGGATAACCCACTGGGATCGGCTTAAATACTAATGGATACCTGCCCAAGTCAGCGCCGTACGCGAGTATCACGAGATATGACATTAGGACCGGAAGCTGGGTACAGGTGCACAGGAAAGCCTCAATGTAGCGCGCCAGTCGGTCCGCTGCGAGGGGTACGAACGCGACGTCACCTGGTGTACAGTGTCACGGTTGGTGGTGGGATAGTCACACTGAGATTCCGCGACGGTTGGTGGCGTCTCTGAAGCACCCCGGCTTCTGCTTATGGGAGGCCACGTTTCATAGTTCTCCAAGACCCGTTATTACGCGCGTATGATCACAAGTGTGACTGGAGAGTCGAGACCTTTTATCCAGGCCGCCGACGCCCCAGATTCGGGTGTGCACCCGGCCAGTCAACAATTCACGATGATAGTGAGGGCAGGTCCCTGACAAGTGGGTTAATTCCGAGGTGCAAAGAACAGTTGTCCTGCAATGGTGTAAAAATCGTTAGTCAATTCGGTACGGTATTCGGGTCATTGCAGGAAGTTTGTAATTGGGCCCAATTTG
TGTTGGCTGCTACTTTTTAGACGTTGTCACTCGAAGACTATGTAAGGACCGGTTCAAAAGGCTGGCCTGACCCCAATGCTGACTGAACTTGCGATGAAAAGTCTCGTAAGGGTTCTTCCCAAGGCCCCAGTCGGTCCCAAGTATTTAGGGTCGGCTCTAGGTTAAACCAAAAATCCATAGACATGAAAGGCCTCTCGGACTCAATCGATGGCACTATGCTCACCTAAGCTTGTAGTGAATGATGACGTCCTTTTACAAAACTCTTTACCATCGGAGGTCCAGCTCCTTGGTGGACCTGATGAGACACGTCATATATTTATCGGCGGCAACGCTACGAGCCAGTACATTATGCAAGTACCTTCCACTTTCGATCCTGTTATAATAGCTCACTCTTATTCCGCGTTTCTACGTTATCCGTCTGATAACCGGTACACCGAATCAAGTGCCACTCATTTTGTCCATATACGTTTCGCCCCGGGCCCAGGCTCTTCAACCTCGTCGGGCGTCTCGGGCACGCTCGTCGGGAGCTTACTTGTACCCGCGGGACCCCCATGACTCACAATAACTAGTCGCAAACGCTCATGAGGTTCAACCGGAGTTAGCCTGTTATCAAACCCCGTTTGTATAGAAATTGCGCTTTCATAGTACCTTTATATGGGGGAGGGTAATGGTGCCTCTAAATTCCAATAAACGCGGTGGATCAGCGCCTCGGTCGGCAGCAAGGATCCCGAAAACGGAAAATGGTAAAAGTGTTAGGGGTCAACTCGCACTCGTTCGATAGACGTAGGGATGCACTTTCGTATATACACCCCCGCTCGCGGTATCGCACCAAGATCCATCCCAGTAATCCCTTCTTTCCACGGCTGTGCGGCATACAGAGGATCTGGATAGCCGCATGCGGCAACGTGCCACGGGACCGCGGCAGGCCTCAGCGGCAAGAGTCAGGCCCGCCTGTCCTGTATAGTCGTAGGATGAACCGATCTGATCGCTTAGCCCGGAGCACAGGCGACACCGGGATAACCCACTGGGATCGGCCTAAATACTAATGGATACCTGCCCAAGTCAGCGCCGTACGCGAGTATCACGCGATATGACGTCAGAACCGGAAGTTGGGTACAAGTGCACAGAAAAGCCTCGGTGAAACGCACCAGTTGGTCCGCTGCGAAAAGTATGAACACGGTACCACTTCGGGTGCAGCGCAGCAATCGATGGCGGGACAGCCACGCTGGCAGTCCGCGACGGTTACTGGCGTCTACTAAGCCCTCCGGTTTCTGCCTAGGGGAAGTCATGCTTCATACTCCTTTATGTCCCGTTGCTAAGTTCGTGGAGTACCAAGTGTGATTGGGGAGAGGAGGATTTTCGTTCGGGCCCCCGAAACCAGAAGTTCGTCTATATTCTTAATAAGCCAACAGTGTAAAATGACAGCGAGAGCAGGACACTGTGATGTAGGTCAATTTCGGGTGGCGAAAAACGGTTTCGCGGCAATGCTTCAAAAGCCGTCAGTTGACACAGTATTGTATACAAGTCATTGCAGGAAGTTTGTAATTGGGCCCCATTTG
TTTCGGTTGCGAGCTTATGAATGCGGGCACTTGGCAACTACGTAAGGGCCGGGTCAAGACCCAAAGATGAACCTAAGGTTACCTGGACTCGTAGCGAAGAGCCGCGTACAGCTTTGTCCCAGGACTCCAGTCGGTCCCAACTATTTAGGACCGGCTCTCTGGCAGGCGAGAAGTCGGCAGACCTGAAAGATTTCTCGGACTTAGCTAACGGCACACCGTTCATCTGAGCTTGTGGTCAAGGATAACCTCCTTTTATGAAACGCCTTACCACGGGAGGTTCAGCTGCTTGAAGTGCCTGAAGAGACACAGTATATATTAATCGGCGGCAATGTTACGAGCCTGTACATTATGCAAGTACCTTGCACTTTCGATCCTGTCATAATAGCTCAGCCTCATTCCGAAATCTTACGTCCTGCGATCCACCTACAATGGTTAGGATTGTGCACTACCCGCTTCGTCTGCACATGGGACGCCTCGGGCCCAGGCTCCCCGATTACGTCGGGCGTCTCGGGCGTGCCTGTCGGGAGCTTGCTCGTACCCGCGCCATCCTCATGTTCCATGATAACTGGTCACAGACCATCATGGGGGTCAGCCAGAGTCAGCCAGTTATCAAAACTCGTTTATATGGAGTTTGTGATTACAAAGTACCTCTATATGGGAAAGGATAATGACGCCTCTAAATTCCAATAAACGCGGTGGATCAGCGCCTCGGTCGGCAGCAAGGATCCCGAAAACGGAAAATGGTAAAAGTGTTAGGGGTCAACTCGCACTCGTTCGATAGACGTAGGGATGCACTTTCGTATATACGCCCCTGCTCGCAGTCTAGCACCAAGGTCCAGCCCAGTAATCCCTTCTTTTCACGGCTGTGCGGCATGTAGATAAGCGGGACAATTACGTGCGGCAACGTGCCACGGGACCGCGGCAGGCCTCAGCGGCAAGAGTCAGGCCCGCCTGTCCTGTATAGTCGTAGGATGAACCGATCTGATCGCTTAGCCCGGAGCACAGGCGACACCGGGATAACCCACTGGGATCGGCTTAAATACTAATGGATACCTGCCCAAGTCAGCGCCGTACGCGAGTATCACGCGATATGACGTCAGAACCGGAAGTTGGGTACAAGTGCACAGAAAAGCCTCGGTGAAACGCACCAGTTGGTCCGCTGCGGAAAGTACGAACACGGTACCACTTCGGGTGCAGCGCAGCAATCGATGGCGGGACAGCCACGCTGGCAGTCCGCGACGGTTACTGGCGTCTACTAAGCCCTCCGGTTTCTGCCTAGGGGAAGTCATGCTTCATACTCCTTTATGTCCCGTTGCTCAGTTCGTGGAGTACCAAGTGTGATTGGGGAGAGGAGGATTTTCGTTCGGGCCCCCGAAACCAGAAGTTCGTCTATATTCTTAATAAGCCAACAGTGTAAAATGACAGTGAGAGCAGGACACTGTGATGTAGGTCAATTTCGGGTGGCGAAAAACAGTTTCGCGGCAATGCTTCAAAAGCCGTCAGTTGACACAGTATTGTATACAAGCCATTGCAGGAAGTTTGCAATTGGTTTCCGTTTG
TTTCGGTTGCGAGCTTATGAATGCGGGCACTTGGCAACTACGTAAGGGCCGGGTCAAGACCCAAAGATGAACCTAAGGTTACCTGGACTCGTAGCGAAGAGCCGCGTACAGCTTCGTCCCAGGACTCCAGTCGGTCCCAACTATTTAGGGTCGGCTCTAGGGCAGGCGAGAAGTCGGCAGACCTGAAAGATTTCTCGGACTTAACCAACGGCACACCGTTCATCTGAGCTTGTGGTGAAGGATAACCCCCTCTTACGAAACGCTTTACGATCGGAGGTCCAGCTCCTTGATGGGCCGGAAGAGACACAGTATATAGTAATTGGCGGCAACGTTACGAGCCAGTACATTATACAAGTACCTTGCACTTTCGATCCTGTTATAATAGCTCAGCCTCATTCCGCAATCTTGTGCCCTGCGATCCACCTCCAGTAGTTAGGATTGTGCACCCCTCATTTCGTCCATATACGTTTCGCTCCGGGCCCAGGCTCTCCAACTATGTCGGGCGTCTCGGGCGCGACCGTCGGGAGTTTACTTGTATCCGCGCGATCCCCATGACTCATGATAACTAGTCGCAAACGCTCATGGGGGTCAGCCGCAGTTAGCCTGTTATCTAACCCCGTTTGCACAGGATTCGCGCTTTCATAGTACCTTTGTATGGGGGGGAATAAGGATGCGTCTGAGGTCCCGAAGAAGCGCTGGATCAGCGCCCCGGTCGGCAGCACGGGTCCCAAGACCGGACAATGATTAAAGTGTTAGGGGTCAGCTAGAACCCGTTCGGGAGACATAGATCCGTGTTTTTTCCTATACACCCCCGCTCGCGGTATCGCACCAAGATTCATCCCAGTAATCCCTTCTTTCCACGGCTGTGCGGCATACAGAGGATCTGGATAGCCACATGCGGCAACGTGCCACGGGACCGCGACAGGCCTCAGCGGCAAGAGTCAGGCCCGCCTGTCCTGTATAGTCGTAGGATGAACCGATCTGATCGCTTAGCCCGGAGCACAGGCGACACCGGGATAACCCACTGGGATCGGCCTAAATACTAATGGATACCTGCCCAAGTCAGCGCCGTACGCGAGTATCACGCGATATGACGTCAGAACCGGAAGTTGGGTACAAGTGCACAGAAAAGCCTCGGTGAAACGCACCAGTTGGTCCGCTGCGAAAAGTACGAGCACGGTACCACTTCGGGTGCAGCGCAGCAATCGATGGCGGGACAGCCACGCTGGCAGTCCGCGACGGTTACTGGCGTCTACTAAGCCCTCCGGTTTCTGCCTAGGGGAAGTCATGCTTCATACTCCTTTATGTCCCGTTGCTAAGTTCGTGGAGTACCAAGTGTGATTGGGCGGAGGAGGATTTTCGTTCGGGCCCCCGAAACCAGAAGTTCGTCTATATTCTTAATAAGCCGACAGTGTAAAATGACAGTGAGAGCAGGACACTGTGATGTAGGTCAATTTCGGGTGGCGAAAAACAGTTTCGCGGCAATGCTTCAAAAGCCGTCAGTTGACACAGTATTGTATACAAGTCATTGCAGGAAGTTTGTAATTGGGCCCCATTTG
AGTTACCCGCTACTCTTTAGACGTTAGCGCTCGAAACCGATGCCAGGGCCGGTGCAAAGGGCAGGGATGTACCTAATGCTAACTGGACCCGTGATAAAAAACCGCGTACAAGTACTTCCCAAAACTCCAGTAGGCCCCAACCTCTTAGCATCACTTCGCGGTTAAACCAAAAATCCATAGACATGAAAGGCTTCTCGGACTCAATCGATGGCACTATGCTCACCTAAGCTTGTAGTGAATGATGACGTCCTTTTACAAAACTCTTTACCATCGGAGGTCCAGCTCCTTGGTGGACCTGATGAGACACGTCATATATTTATCGGCGGCAACGCTACGAGCCAGTACATTATGCAAGTACCTTCCACTTTCGATCCTGTTATAATAGCTCACTCTTATTCCGCGTTTCTACGTTATCCGTCTGATAACCGGTACACCGAATCAAGTGCCACTCATTTTGTCCATATACGTTTCGCCCCGGGCCCAGGCTCTTCAACCTCGTCGGGCGTCTCGGGCACGCTCGTCGGGAGCTTACTTGTACCCGCGGGACCCCCATGACTCACAATAACTAGTCGCAAACGCTCATGAAGTTCAACCGGAGTTAGCCTGTTATCAAACCCCGTTTGTATAGAAATTGCGCTTTCATAGTACCTTTATATGGGGGAGGGTAATGGTGCGTCAAAGTTTCCAAAGAAGCGCTGGATCAACTCCCCGGCCAGCGTTACGGGTCCCAAACACGGTAAATGGTTAAGATGTTGGAGGTCAGTTAGCACTCGTTCGGTAGACGTAAGGCCGTGCTCTTTCCTATACACCCCCGCTCGCGGTATCGCACCAAGATCCATCCCAGTAATCCCTTCTTTCCACGGCTGTGCGGCATACAGAGGATCTGGATAGCCACATGCGGCAACGTGCCACGGGACCGCGACAGGCCTCAGCGGCAAGAGTCAGGCCCGCCTGTCCTGTATAGTCGTAGGATGAACCGATCTGATCGCTTAGCCCGGAGCACAGGCGACACCGGGATAACCCACTGGGATCGGCTTAAATACTAATGGATACCTGCCCAAGTCAGCGCCGTACGCGAGTATCACGCGATATGACGTCAGAACCGGAAGTTGGGTACAAGTGCACAGAAAAGCCTCGGTGAAACGCACCAGTTGGTACACTGCGAAAAGTACGAACACGGTACCACTTCGGGTGCAGCGCAGCAATCTATGGCGGAACAGCCACGCTGGCAGTCCGCGACGGGTACTGGCTTCTACTAAGCCCTCCGGCTTCCGCCTATGGGAAGTCACGCTTCATAGTCCTTTATGTCCCGTGGCTAAGTTCGCGGAGTACCGAGTGTGATTGGGGAGTGGAAAATTTTCGCCCGGGCCCCTGAAACCACAAGTTCGTCTATATTCTTAATAAGCCAACAGTGTAAAATGACAGCGAGAGCAGGACACCGTGATGTAGGTCAATTTCGGGTGGCGAAAAACAGTTTTGCGGCAATGCTTCAAAAGCCATCAGTTGACACAGTATTGTATACAAGCCATTGCAGGAAGTTTGCAATTGGTTTCCGTTTG
AGTTACCCGCTACTCTTTAGACGTTAGCGCTCGAAACCGATATCAGGGCCGGTGCAAAGGGCAGGGATGTACCTAATGCTAACTGGACCCGTGATAAAAAACCGCGTACAAGTACTTCCCAAAACTCCAGTAGGCCCCAACCTCTTAGCATCACTTCGCGGTTAAACCAAAAATCCATAGACATGAAAGGCTTCTCGGACTCAATCGATGGCACTATGCTCACCTAAGCTTGTAGTGAATGATGACGTCCTTTTACAAAACTCTTTACCATCGGAGGTCCAGCTCCTTGGTGGACCTGATGAGACACGTCATATATTTATCGGCGGCAACGCTACGAGCCAGTACATTATGCAAGTACCTTCCACTTTCGATCCTGTTATAATAGCTCACTCTTATTCCGCGTTTCTACGTTATCCGTCTGATAACCGGTACACCGAATCAAGTGCCACTCATTTTGTCCATATACGTTTCGCCCCGGGCCCAGGCTCTTCAACCTCGTCGGGCGTCTCGGGCACGCTCGTCGGGAGCTTACTTGTACCCGCGGGACCCCCATGACTCACAATAACTAGTCGCAAACGCTCATGAGGTTCAACCGGAGTTTGCCTGTTATCAAACCCCGTTTGTATAGAAATTGCGCTTTCATAGTACCTTTATATGGGGGAGGGTAATGACGCCTCTAAATTCCAATAAACGCGGTGGATCAGCGCCTCGGTCGGCAGCAAGGATCCCGAAAACGGAAAATGGTAAAAGTGTTAGGGGTCAACTCGCACTCGTTCGATAGACGTAGGGATGCACTTTCGTATATACGCCCCTGCTCGCAGTCTAGCACCAAGGTCCAGCCCAGTAATCCCTTCTTTTCACGGCTGTGCGGCATGTAGATAAGCGGGACAATTACGTGCGGCAACGTGCCACGGGACCGCGGCAGGCCTCAGCGGCAAGAGTCAGGCCCGCCTGTCCTGTATAGTCGTAGGATGAACCGATCTGATCGCTTAGCCCGGAGCACAGGCGACACCGGGATAACCCACTGGGATCGGCTTAAATACTAATGGATACCTGCCCAAGTCAGCGCCGTACGCGAGTATCACGCGATATGACATTAGGACCGGAAGCTGGGTACAGGTGCACAGGAAAGCCTCAATGTAGCGCGCCAGTCGGTCCGCTGCGAGGGGTACGAACGCGACGTCACCTGGGGTACAGTGTCACGGTTGGTGGTGGGATAGTCACACTGAGATTCCGCGACGGTTGGTGGCGTCTCTGAAGCACCCCGGCTTCTGCTTATGGGAGGCCACGTTTCATAGTTCTCCAAGACCCGTTATTACGCGCGTATGATCACAAGTGTGACTGGAGAGTCGAGACCTTTTATCCAGGCCGCCGACGCCCCAGATTCGGGTGTGCACCCGGCCAGTCAACAATTCACGATGATAGTGAGGGCAGGTCCCTGACAAGTGGGTTAATTCCGAGGTGCAAAGAACAGTTGTCCTGCAATGGTGTAAAAATCGTTAGTCAATTCGGTACGGTATTCGAGTCATTGCAGGAAGTTTGTAATTGGGCCCAATTTG
AGTTACCCGCTACTCTTTAGACGTTAGCGCTCGAAACCGATGTCAGGGCCGGTGCAAAGGGCAGGGATGTACCTAATGCTAACTGGACCCGTGATAAAAAACCGCGTACAAGTACTTCCCAAAACTCCAGTAGGCCCCAACCTCTTAGCATCACTTCGCGGTTAAACCAAAAATCCATAGACATGAAAGGCTTCTCGGACTCAATCGATGGCACTATGCTCACCTAAGCTTGTAGTGAATGATGACGTCCTTTTACAAAACTCTTTACCATCGGAGGTCCGGCTCCTTGGTGGACCTGATGAGACACGTCATATATTTATCGGCGGCAACGCTACGAGCCAGTACATTATGCAAGTACCTTCCACTTTCGATCCTGTTATAATAGCTCACTCTTATTCCGCGTTTCTACGTTATCCGTCTGATAACCGGTACACCGAATCAAGTGCCACTCATTTTGTCCATATACGTTTCGCCCCGGGCCCAGGCTCTTCAACCTCGTCGGGCGTCTCGGGCACGCTCGTCGGGAGCTTACTTGTACCCGCGGGACCCCCATGACTCACAATAACTAGTCGCAATCGCTCATTAAGTTCAACCGGAGTTAGCCTACTATCAAACCCCGTTTGTATAGAAATTGCGCTTTCATAGTACCTTTATATGGGGGAGGGTAATGGTGCGTCAAAGTTTCCAAAGAAGCGCTGGATCAACTCCCCGGCCAGCGTTACGGGTCCCAAACACGGAAAATGGTTAAAATGTTGGAGGTCAGTTAGCACTCGTTCGGTAGACGTAAGGCCGTGCTCTTTCCTATCCGCCTCCATTAGTAGTATCGCGCCACAGTCTAGCTCAGCGGTCCCCTCTTTCCATGGGCGAACGGTATACAGAGGATCTGGATAGCCGCATGCGGCAACGTGCCACGGGACCGCGACAGACCTCAGCGGCAAGAGTCAGGCCCGCCTGTCCTGTATAGTCGTAGGATGAACCGATCTGATCGCTTAGCCCGGAGCACAGGCGACACCGGGATAACCCACTGGGATCGGCTTAAATACTAATGGATACCTGCCCAAGTCAGCGCCGTACGCGAGTATCACGCGATATGACGTCAGAACCGGAAGTTGGGTACAAGTGCACAGAAAAGCCTCGGTGAAACGCACCAGTTGGTCCGCCGCGAAAAGTACGAACACGGTACCGCTTCGTGTGCAGCGCAGCAATCGATGGCGGGACAGCCACGCTGGCATTCCGCGACGGTTACTGGCGTCTACTTAGCCCTCCGGCTTCTGCCTATGGGAAGTTACGCTTCATAGTCCTTTATGTCCCGTTGCTAAGTTCGTGGAGTACTAAGTGCGATTGGGGAGTGGAGAATTTTCGTCCGGGCCCCCAAAACCACAAGTTCGTCTATATTCTTAATAAGCCAACAGTGTAAAATGACAGTGAGAGCAGGACACTGTCATGTAGGTCAATTTCGGGTGGCGAAAAACAGTTTTGCGGCAATGCTTCAAAAGCCGTCAGTTGACATAGTATTGCATACAAACCGCCCCGTGAGACCCGCGACTAGTTCCCAATTA
TGTTGGCTGCTACTTTTTAGACGTTGTCACTCGAAGACTATGTAAGGACCGGTTCAGAAGGCTGGCCTGAACCCAATGCTGACTGAACTTGCGATGAAAAGTCTCGTAAGGGTTCTTCCCAAGGCCCCAGTCGGTCCCAAGTATTTAGGGTCGGCTCTAGGGCAGGCGAGAAGTCGGCAGACCTGAAAGATTTCTCGGACTTAACCAACGGCACACCGTTCATCTGAGCTTGTGGTCAAGGATAACCTCCTTTTATGAAACGCTTTACCACCGGAGGTTCAGCTGCTTGAAGTGCCTGAAGAGACACAGTATACATTAGTCGGCGGCTACGTTACGAGCCTGTACATTATGCAAGTACCTTGCACTTTCGATCCTGTCATAATAGCTCAGCCTCATTCCGCAATCTTGCGTCCTGCGATCCACCTACAATGGTTAGGATTGTGCACTACCCGCTTCGTCTGCACATGGGACGCCTCGGGCCCAGGCTCCCCGATTACGTCGGGCGTCTCGGGCGTGCCTGTCGGGAGCTTGCTCGTACCCGCGCCATCCTCATGTTCCATGATAACTGGTCACAGACCATCATGGGGGTCAGCCAGAGTCAGCCAGTTATCAAACCTCGTTTATATGGAGTTTGTGATTACAAAGTACCTCTATATGGGAAAGGATAATGATACGTCTAAGTTCACAACGAAACACGGGATCAGAGCTTCGGTCGGCAGCAAGGGTCCCAAAAACGGAAAATGGTTAAAGTGTTACGGGACAGCTAGCACTCGTTCAGTAGACGTGGGGCCGTGTTTTTTCCTATACACCCCCGCTCGCGGTATCGCACCAAGATCCATCCCAGTAATCCCTTCTTTCCACGGCTGTGCGGCATACAGAGGATCTGGATAGCCGCATGCGGCAACGTGCCACGGGACCGCGACAGGCCTCAGCGGCAAGAGTCAGGCCTGCCTGTCCTGTATAGTCGTAGGATGAACCGATCTGATCGCTTAGCCCGGAGCACAGGCGACACCGGGATAACCCACTGGGATCGGCTTAAATACTAATGGATACCTGCCCAAGTCAGCGCCGTACGCGAGTATCACGCGATATGACGTCAGAACCGGAAGTTGGGTACAAGTGCACAGAAAAGCCTCGGTGAAACGCACCAGTTGGTCCGCTGCGAAAAGTACGAACACGGTACCACTTCGGGTGCAGCGCAGCAATCGATGGCGGGACAGCCACGCTGGCAGTCCGCGACGGTTACTGGCGTCTACTAAGCCCTCCGGTTTCTGCCTAGGGGAAGTCATGCTTCATACTCCTTTATGTCCCGTTGCTAAGTTCGTGGAGTACCAAGTGTGATTGGGGAGAGGAGGATTTTCGTTCGGGCCCCCGAAACCAGAAGTTCGTCTATATTCTTAATAAGCCAACAGTGTAAAATGACAGCGAGAGCAGGACACTGTGATGTAGGTCAATTTCGGGTGGCGAAAAACAGTTTCGCGGCAATGCTTCAAAAGCCGTCAGTTGACACAGTATTGTATACAAGTCATTGCAGGAAGTTTGTAATTGGGCCCCATTTG
TTTCGGTTGCGAGCTTATGAATGCGGGCACTTGGCAACTACGTAAGGGCCGGGTCAAGACCCAAAGATGAACCTGAGGTTACCTGGACTCGTAGCGAAGAGCCGCGTACAGCTTCGTCCCAGGACTCCAGTCGGTCCCAACTATTTAGGACCGGCTCTCTGGCAGGCGAGAAGTCGGCAGACCTGAAAGATTTCTCGGACTTAACCAACGGCACACCGTTCATCTGAGCTTGTGGTCAAGGATAACCCCCTCTTACGAAACGCTTTACGATCGGAAGTCCAGCTCCTTGATGGGCCGGAAGAGACACAGTACATAGTAATTGGCGGCAACGTTACGAGCCAGTACATTATGCAAGTACCTTGCACTTTCGATCCTGTTATAATAGCTCAGCCTCATTCCGCAATCTTGTGCCCTGCGATCCACCTCCAGTAGTTAGGATTATGCACCCCTCATTTCGTCCATATACGTTTCGCTCCGGGCCCAGGCTCTCCAACTATGTCGGGCGTCTCGGGCGCGCCCGTCGGGAGTTTACTTGTATCCGCGCGATCCCCATGACTCATGATAACTAGTCGCAAACGCTCATGGGGGTCAGCCGCAGTTAGCCTGTTATCTAACCCCGTTTGTATAGGATTCGCGCTTTCATAGTACCTTTGTATGGGGGGGAATAAGGATGCGTCTGAGGTCCCGAAGAAGCGCTTGACCAGCGCCCCGGTCGGCAGCACGAGTCCCAAGAACGGACAATGATTAAAGCGTTAGGGGTCAGCTAGAACCCGTTCGGGAGACATAGATCCGTGTTTTTTCCTATACACCCCCGCTCGCGGTATCGCACCAAGATCCATCCCAGTAATCCCTTCTTTCCACGGCTGTGCGGCATACAGAGGATCTGGATAGCCACATGCGGCAACGTGCCACGGGACCGCGACAGGCCTCAGCGGCAAGAGTCAGGCCCGCCCGTCCTGTATAGTCGTAGGATGAACCGATCTGATCGCTTAGCCCGGAGCACAGGCGACACCGGGATAACCCACTGGGATCGGCCTAAATACTAATGGATACCTGCCCAAGTCAGCGCCGTACGCGAGTATCACGCGATATGACGTCAGAACCGGAAGTTGGGTACAAGTGCACAGAAAAGCCTCGGTGAAACGCACCAGTTGGTCGACCGCGAAAAGTACGAACACGGTACCGCTTCGGGTGCAGCGCAGCAATCGATGGCCGGACAGCCACGCTGGCATTCCGCGACGGTTACTGGCGTCTACTTAGCCCTCCGGCTTCTGCCTATGGGAAGTTACGCTTCATAGTCCTTTATGTCCCGTTGCTAAGTTCGTGGAGTACCAAGTGCGATTGGGGAGTGGAGAATTTTCGTCCGGGCCCCCAAAACCACAAGTTCGTCTATATTCTTAATAAGCCAACAGTGTAAAATGACAGCGAGAGCAGGACACTGTCATGTAGGTCAATTTCTGGTGGCGAAAAACAGTTTTGCGGCAATGCTTCAAAAGCCGTCAGCTGACACAGTATTGTACACAAGCCATCGCAGGGAGTTTACAGTAGATTCCCATTCG
TTTCGGTTGCGAGCTTATGGATGCGGGCACTCGGCAACTACGTAAAGGCCGGTTCAAGACCCAAAGATCAACCTAGTGCTACCTGGACTCGTAGCGGAGAGCCGCGTACAGCTTCGTCCCAGGACTCCAGTCGGTCCCAACTATTTAGGATCGGCTCTCGGGCAGGCGAGAAGTCGACTAAACTGAAAGATTTCTCGGACTCAATCGATGGCACTATGCTCACCTAAGCTTGTAGTGAATGATGACGTCCTTTTACAAAACTCTTTACCATCGGAGGTCCAGCTCCTTGGTGGACCTGATGAGACACGTCATATATTTATCGGCGGTAACGCTACGAGCCAGTACATTATGCAAGTACCTTCCACTTTCGATCCTGTTATAATAGCTTACTCTTATTCCGCGTTTCTACGTTATCCGTCTGATAACCGGTACACCGAATCAAGTGTCACTCATTTTGTCCATATACGTTTCGCCCCGGGCCCAGGCTCTTCAACCTCGTCGGGCGTCTCGGGCACGCTCGTCGGGAGCTTACTTGTACCCGCGGGACCCCCATGACTCACAATAACTAGTCGCAAACGCTCATGAAGTTCAACCGGAGTTAGCCTGTTATCAAACCCCGTTTGTATAGAAATTGCGCTTTCATAGTACCTTTATATGGGGGAGGGTGATGGTGCGTCAAAGTTTCCAAAGAAGCGCTGGATCAACTCCCCGGCCAGCGTTACGGGTCCCAAACACGGAAAATGGTTAAAATGTTGGAGGTCAGTTAGCACTCGTTCGGTAGACGTAAGGCCGTGCTCTTTCCTATACGCCCCCGTTCGCAGTATCGCACCAAGGTCCAGCCCGGTAATCCCTTCTCTCCACAGCTGTGCGGCCTATAGAGGAGCTGGATAACCACGTGCGACAACGTGTCACGGGACCGCTACAGGGCTTAGCGGCAAAGGTTAGACCCACCTGGTCTGTGCAACTGTGAAGCTAACCGACCTCGTGACTTCGCACGTAGCGCAGACGGCACCGGGACCGCCCAATACGATCGGCCCACATATTGACGGCCGCCTATCCTGACCAATGCCGTACGCGCGTATCACGAGATATGACATTAGGACCGGAAGCTGGGTACAGGTGCACAGGAAAGCCTCAATGTAGCGCGCCAGTCGGTCCGCTGCGAGGGGTACGAACGCGACGTCACCTCGGGTACAGTGTCACGGTTGATGACGGGGTATCCACACTGGCATTCCGCGACGGTCACTGGCGTCTCCTAAACCCTTCGGCTTCTGCCTTTGGGAGGCCACGTTACGTAGTTCTCCATGACCCGTTGCAAAACGCGTGTAACAACACGTGTGGCTGGAGAGTCGAGACCTTTCGTCTAGGCCCCCGACACTACAGATTCGGGTGTACACCCGATCAGTCAATAATGCGCGATGATAGTGAGGTCAGAACCCTGACAAATGGGCCAATTTCGGGTGGTAAAGAACAGTTTTGCTACAACGCTGTAAAAATCGCTAGTTGACTCGGCGCTGTGTTCGAGCCATCGCAGGGAGTTTGCAGTAGATTCCCATTCG
TGTTGGCTGCTACTTTTTAGACGTTGTCACTCGAAGACTATGTAAGGACCGGTTCAAAAGGCTGGCCTGACCCCAATGCTGACTGAACTTGCGATGAAAAGTCTCGTAAGGGTTCTTCCCAAGGCCCCAGTCGGTCCCAAGTATTTAGGGTCGGCTCTAGGGCAGGCGAGAAGTCGGCAGACCTGAAAGATCTCTCGGACTCAATCGATGGCACTATGCTCACCTAAGCTTGTAGTGAATGATGACGTCCTTTTACAAAACTCTTTACCATCGGAGGTCCAGCTCCTTGGTGGACCTGATGAGACACGTCATATATTTATCGGCGGCAACGCTACGAGCCAGTACATTATGCAAGTACCTTCCACTTTCGATCCTGTTATAATAGCTCACTCTTATTCCGCGTTTCTACGTTATCCGTCTGATAACCGGTACACCGAATCAAGTGCCACTCATTTTGTCCATATACGTTTCGCCCCGGGCCCAGGCTCTTCAACCTCGTCGGGCGTCTCGGGCACGCTCGTCGGGAGCTTACTTGTACCCGCGGGACCCCCATGACTCACAATAACTGGTCACAGACCATCATGGGGGTCAGCCAGAGTCAGCCAGTTATCAAACCTCGTTTATATGGAGTTTGTGATTACAAAGTACCTCTATATGGGAAAGGATAATGACGCCTCTAAATTCCAATAAACGCGGTGGATCAGCGCCTCGGTCGGCAGCAAGGATCCCGAAAACGGAAAATGGTAAAAGTGTTAGGGGTCAACTCGCACTCGTTCGATAGACGTAGGGATGCACTTTCGTATATACGCCCCTGCTCGCAGTCTAGCACCAAGGTCCAGCCCAGTAATCCCTTCTTTTCACGGCTGTGCGGCATATAGATAAGCGGGACAATTACGTGCGGCAACGTGCCACGGGACCGCGGCAGGCCTCAGCGGCAAGAGTCAGGCCCGCCTGTCCTGTATAGTCGTAGGATGAACCGATCTGATCGCTTAGCCCGGAGCACAGGCGACACCGTGATAACCCACTGGGATCGGCCTAAATACTAATGGATACCTGCCCAAGTCAGCGCCGTACGCGAGTATCACGCGATATGACATTAGGACCGGAAGCTGGGTACAGGTGCACAGGAAAGCCTCAATGTAGCGCGCCAGTCGGTCCGCTGCGAGGGGTACGAACGCGACGTCACCTCGGGTACAGTGTCACGGTTGATGACGGGATAGCCACACTAAGTTTCTGCGACGGTTGGGGGCGTCTCTTAAGCCCTCCGGCTTCTGCTTATGCGAGGCCACATTTCATAGTTTTCCAAGACCCGCTGTTACGCGCGTGTGATCACAACTATGACTGGAGAATCGTGACCTCGCGTCCAGGCCCCCGACACCACGGATTCGGGTGTACATCCGATCAACCAACAATGCACGATAATCTTAGGGGCGGGACCCTGACAAGTGGGTCAATTTCGGGTGACAAAGAACAGCGTTGCTGCGATCCTGTGGAAATCGTTAGTTGACTCGGTACTATATTCGAACCGCCCCGTGAGACCCGCGACTAGTTCCCATTTG
AGTTAGCCGCTACTCTTTAGACGTTAGCACTCGAAACCGATGTCAGGGCCGGTTCAAAGGGCAGGGATGAACCTAATGCTAACTAGACTCGTGATGAAAAACGGCCTACAAGTACTTCCCAAAACTCCAGTAGGCCCCAACCTCTTAGCATCACTTCGCGTGCAGGAGAGAAGTCGACAAAAATGAAAAACTTCTCGGACTTAGCCAACGGCACACCGTTCATCTGAGCTTGTGGTCAAGGATAACCTCCTTTTATGAAACGCCTTACCACGGGAGGTTCAGCTGCTTGAAGTGCCTGAAGAGACACAGTATATATTAATCGGCGGCAACGTTACGAGCCTGTACATTATGCAAGTACCTTGCACTTTCGATCCTGTCATAATAGCTCAGCCTCATTCCGAAATCTTACGTCCTGCGATCCACCTACAATGGTTAGGATTGTGCACTACCCGCTTCGTCTGCACATGGGACGCCTCGGGCCCAGGCTCCCCGATTACGTCGGGCGTCTCGGGCGTGCCTGTCGGGAGCTTGCTCGTACCCGCGCCATCCTCATGTTCCATGATAACTGGTCACAGACCATCATGGGGGTCAGCCAGAGTCAGCCAGTTATCAAAACTCGTTTATATGGAGTTTGTGATTACAAAGTACCTCTATATGGGAAAGGATAATGACGCCTCTAAATTCCAATAAACGCGGTGGATCAGCGCCTCGGTCGGCAGCAAGGATCCCGAAAACGGAAAATGGTAAAAGTGTTAGGGGTCAACTCGCACTCGTTCGATAGACGTAGGGATGCACTTTCGTATATCCGCCTCCATTAGTAGTATCGCGCCACAGTCTAGCTCAGCGGTCCCCTCTTTCCATGGGCGAACGGCATACAGAGGATCTGGATAGCCACATGCGGCAACGTGCCACGGGACCGCGACAGGCCTCAGCGGCAAGAGTCAGGCCCGCCTGTCCTGTATAGTCGTAGGATGAACCGATCTGATCGCTTAGCCCGGAGCACAGGCGACACCGGGATAACCCACTGGGATCGGCCTAAATACTAATGGATACCTGCCCAAGTCAACGCCGTACGCGAGTATCACGCGATATGACGTCAGAACCGGAAGTTGGGTACAAGTGCACAGAAAAGCCTCGGTGAAACGCACCAGTTGGTCCGCCGCGAAAAGTACGAACACGGTACCGCTTCGGGTGCAGCGCAGCAATCGATGGCGGGACAGCCACGCTGGCATTCCGCGACGGTTACTGGCGTCTACTTAGCCCTCCGGCTTCTGCCTATGGGAAGTTACGCTTCATAGTCCTTTATGTCCCGTTGCTAAGTTCGTGGAGTACTAAGTGCGATTGGGGAGTGGAGAATTTTCGTCCGGGCCCCCAAAACCACAAGTTCGTCTATATTCTTAATAAGCCAACAGTGTAAAATGACAGTGAGAGCAGGACACTGTCATGTAGGTCAATTTCTGGTGGCGAAAAACAGTTTTGCGGCAATGCTTCAAAAGCCGTCAGCTGACACAGTATTGTACACAAGCCATTGCAGGAAGTTTGCAATTGGTTTCCGTTTG
TTTCGGTTGCGAGCTTATGGATGCGGGCACTTGGCAACTACGTAAGGGCCGGGTCAAGACCCAAAGATGAACCTAAGGTTACCTGGACTCGTAGCGAAGAGCCGCGTACAGCTTCGTCCCAGGACTCCAGTCGGTCCCAACTATTTAGGACCGGCTCTCTGTTAAACCAAAAACCCATAGACATGAAAGATTTCTTGGACTCAACCGGCGTCACACCGTTCTTCTGAACTTGTAGTCAAGGATAACCTCCCTTTACGAAACGCTCTACCATCGGCGGTTCATCTCCTTGATGGGCCTGAAGGATCACAGTATATAGTAATCGGCGGCAACGTTACGAGCCAGTACATTATGCAAGTACCTTGCACTTTCGATCCTGTTATAATAGCTCAGCCTCATTCCGCAATCTTGCGTCCTGCGATCCACCTCCAGCAGTTAGGATTGTGCACCCCTCATTTCGTCCATATACGTTTCGCTCCGGGCCCAGGTTCTCCAACTACGTCAGGCGTCTTGGGCGCACCCGTCCGGAGCTTGTTCGTACCTGCGCGATCCCCACGATCCATGATAAGTAGCCGCAAACGCTCATGGGGGTCAGCCGGAGTCAGTCTGTCATCAAACCTCGTTTGTATAGAATTTGTGCTTTTATAGTACCTTCATATGGTAGAGGATAATGATGCGTCTAAGTTCACAACGAAACACGGGATCAGAGCCTCGATCGGCAGCAAGGGTCCCAGAAACGGAAAATGGTTAAAGTGTTACGGGACAGCTAGCACTCGTTCAGTAGACGTGGGGCCGTGTTTTTTCCCATACGCCCCCGTTCGCAGTATCGCACCAAGGTCCAGCCCGGTAATCCCTTCTCTCCACAGCTGTGCGGCCTATAGAGGAGCTGGATAACCGCGTGCGACAACGTGTCACGGGACCGCTACAGGGCTTAGCGGCAAAGGTTAGACCCACCTGGTCTGTGCAACTGTGAAGCTAACCGACCTCGTGACTTCGCACGTAGCGCAGACGGCACCGGGACCGCCCAATACGATCGGCCCACATATTGACGGCCGCCTATCCTGACCAATGCCGTACGCGCGTATCACGAGATATGACATTAGGACCGGAAGCTGGGTACAGGTGCACAGGAAAGCCTCAATGTAGCGCGCCAGTCGGTCCGCTGCGAAAAGTATGAACACGGTACCACTTCGGGTGCAGCGCAGCAATCGATGGCGGGACAGCCACGCTGGCAGTCCGCGACGGTTACTGGCGTCTACTAAGCCCTCCGGTTTCTGCCTTGGGGAAGTCATGCTTCATACTCCTTTATGTCCCGTTGCTAAGTTCGTGGAGTACCAAGTGTGATTGGGGAGAGGAGGATTTTCGTTCGGGCCCCCGAAACCAGAAGTTCGTCTATATTCTTAATAAGCCAACAGTGTAAAATGACAGTGAGAGCAGGACACTGTGATGTAGGTCAATTTCGGGTGGCGAAAAACGGTTTCGCGGCAATGCTTCAAAAGCCGTCAGTTGACACAGTATTGTATACAAGTCATTGCAGGAAGTTTGTAATTGGGCCCCATTTG
AGTTACCCGCTACTCTTTAGACGTTAGCGCTCGAAACCGATGTCAGGGCCGGTGCAAAGGGCAGGGATGTACCTAATGCTAACTGGACCCGTGATAAAAAACCGCGTACAAGTACTTCCCAAAACTCCAGTAGGCCCCAACCTCTTAGCATCACTTCGCTTGCAGGACAGGAATCGACAAAACCGAAAAACTTTTCGCATGCAACCGATGGCACACTGTATATCTAAGCTCATACTGAATGATGACCTCCTCTTACGAAACGCTTTACCATCGAAGGTCCAGCTCCTTGATGGGACTGATGAGACATGGTGTTTATTAACCGGCGGCAACATAGTAGCTGAACCCGCTGTGAGTACGTTTGGTCCTCCCCATAGCATTGTCCCGGTACAGCCTTACTCCGCGATCTTACGTCATCTGTCTGATATCCAGTACTTAGGATTGTGCACTACCCGCTTCGTCTGCACATGGGACGCCTCGGGCCCAGGCTCCCCGATTACGTCGGGCGTCTCGGGCGTGCCTGTCGGGAGCTTGCTCGTACCCGCGCCATCCTCATGTTCCATGATAACTGGTCACAGACCATCATGGGGGTCAGCCAGAGTCAGCCAGTTATCAAACCTCGTTTATATGGAATTTGTGATTACAAAGTACCTCTATATGGGAAAGGATAATGACGCCTCTAAATTCCAATAAACGCGGTGGATCAGCGCCTCGGTCGGCAGCAAGGATCCCGAAAACGGAAAATGGTAAAAGTGTTAGGGGTCAACTCGCACTCGTTCGATAGACGTAGGGATGCACTTTCGTATATACACCCCCGCTCGCGGTATCGCACCAAGATCCATCCCAGTAATCCCTTCTTTCCACGGCTGTGCGGCATACAGAGGATCTGGATAGCCGCATGCGGCAACGTGCCACGGGACCGCGACAGGCCTCAGCGGCAAGAGTCAGGCCCGCCTGTCCTGTATAGTCGTAGGATGAACCGATCTGATCGCTTAGCCCGGAGCACAGGCGATACCGGGATAACCCACTGGGATCGGCCTAAATACTAATGGATACCTGCCCAAGTCAGCGCCGTACGCGAGTATCACGCGATATGACGCCAGAACTGGAAGTTGGGTACAAGTGCACAGAAAAGCCTCGGTGAAACGCACCAGTTGGTCCGCTGCGAAAAGTACGAACACGGTACCACTTCGGGTGCAGCGCAGCAATCGATGGCGGGACAGCCACGCTGGCAGTCCGCGACGGTTACTGGCGTCTACTAAGCCCTCCGGTTTCTGCCTAGGGGAAGTCATGCTTCATACTCCTTTATGTCCCGTTGCTAAGTTCGTGGAGTACCAAGTGTGATTGGGGAGAGGAGGATTTTCGTTCGGGCCCCCGAAACCAGAAGTTCGTCTATATTCTTAATAAGCCAACAGTGTAAAATGACAGTGAGAGCAGGACACTGTGATGTAGGTCAATTTCGGGTGGCGAAAAACAGTTTCGCGGCAATGCTTCAAAAGCCGTCAGTTGACACAGTATTGTATACAAGTCATTGCAGGAAGTTTGTAATTGGGCCCCATTTG
AGTTACCCGCTACTCTTTAGACGTTAGCGCTCGAAACCGATGTCAGGGCCGGTGCAAAGGGCAGGGATGTACCTAATGCTAACTGGACCCGTGATAAAAAACCGCGTACAAGTACTTCCCAAAACTCCAGTAGGCCCCAACCTCTTAGCATCACTTCGCGGTTAAACCAAAAATCCATAGACATGAAAGGCTTCTCGGACTCAATCGATGGCACTATGCTCACCTAAGCTTGTAGTGAATGATGACGTCCTTTTACAAAACTCTTTACCATCGGAGGTCCGGCTCCTTGGTGGACCTGATGAGACACGTCATATATTTATCGGCGGCAACGCTACGAGCCAGTACATTATGCAAGTACCTTCCACTTTCGATCCTGTTATAATAGCTCACTCTTATTCCGCGTTTCTACGTTATCCGTCTGATAACCGGTACACCGAATCAAGTGCCACTCATTTTGTCCATATACGTTTCGCCCCGGGCCCAGGCTCTTCAACCTCGTCGGGCGGCTCGGGCACGCTCGTCGGGAGCTTACTTGTACCCGCGGGACCCCCATGACTCACAATAACTAGTCGCAAACGCTCATGAAGTTCAACCGGAGTTAGCCTGCTATCAAACCCCGTTTGTATAGAGATTGCGCTTTCATAGTACCTTTATATGGGGGAGGGTAATGGTGCGTCAAAGTTTCCAAAGAAGCGCTGGATCAACTCCCCGGCCAGCGTTACGGGTCCCAAACACGGAAAATGGTTAAAATGTTGGAGGTCAGTTAGCACTCGTTCGGTAGACGTAAGGCCGTGCTCTTTCCTATACGCCCCTGCTCGCAGTCTAGCACCAAGGTCCAGCCCAGTAATCCCTTCTTTTCACGGCTGTGCGGCATATAGATAAGCGGGACAATTACGTGCGGCAACGTGCCACGGGACCGCGGCAGGCCTCAGCGGCAAGAGTCAGGCCCGCCTGTCCTGTATAGTCGTAGGATGAACCGATCTGATCGCTTAGCCCGGAGCACAGGCGACACCGTGATAACCCACTGGGATCGGCTTAAATACTAATGGATACCTGCCCAAGTCAGCGCCGTACGCGAGTATCACGAGATATGACATTAGGACCGGGAGCTGGGTACAGGTGCACAGGAAAGCCTCAATGTAGCGCGCCAGTCGGCCCGCTGCGAAAAGTACGAACACGGTACCACTTCGGGTGCAGCGCAGCAATCGATGGCGGGACAGCCACGCTGGCAGTCCGCGACGGTTACTGGCGTCTACTAAGCCCTCCGGTTTCTGCCTAGGGGAAGTCATGCTTCATACTCCTTTATGTCCCGTTGCTAAGTTCGTGGAGTACCAAGTGTGATTGGGGAGAGGAGGATTTTCGTTCGGGCCCCCGAAACCAGAAGTTCGTCTATATTCTTAATAAGCCAACAGTGTAAAATGACAGCGAGAGCAGGACACTGTGATGTAGGTCAATTTCGGGTGGCGAAAAACGGTTTCGCGGCAATGCTTCAAAAGCCGTCAGTTGACACAGTATTGTATACAAGTCATTGCAGGAAGTTTGTAATTGGGCCCCATTTG
TGTTGGCTGCTACTTTTTAGACGTTGTCACTCGAAGACTATGTAAGGACCGGTTCAAAAGGCTGGCCTGAACCCAATGCTGACTGAACTTGCGATGAAAAGTCTCGTAAGGGTTCTTCCCAAGGCCCCAGTCGGTCCCAAGTATTTAGGGTCGGCTCTAGGGCAGGCGAGAAGTCGGCAGACCTGAAAGACTTCTCGGACTTAGCCAACGGCACACCGTTCATCTGAGCTTGTGGTCAAGGATAACCTCCTTTTATGAAACGCCTTACCACGGGAGGTTCAGCTGCTTGAAGTGCCTGAAGAGACACAGTATATATTAATCGGCGGCAACGTTACGAGCCTGTACATTATGCAAGTACCTTGCACTTTCGATCCTGTCATAATAGCTCAGCCTCATTCCGCAATCTTACGTCCTGCGATCCACCTACAATGGTTAGGATTGTGCACTACCCGCTTCGTCTGCACATGGGACGCCTCGGGCCCAGGCTCCCCGATTACGTCGGGCGTCTCGGGCGTGCCTGTCGGGAGCTTGCTCGTACCCGCGCCATCCTCATGTTCCATGATAACTGGTCACAGACCATCATGGGGGTCAGCCAGAGTCAGCCAGTTATCAAACCTCGTTTATATGGAGTTTGTGATTACAAAGTACCTCTATATGGGAAAGGATAATGACGCCTCTAAATTCCAATAAACGCGGTGGATCAGCGCCTCGGTCGGCAGCAAGGATCCCGAAAACGGAAAATGGTAAAAGTGTTAGGGGTCAACTCGCACTCGTTCGATAGACGTAGGGATGCACTTTCGCCCATACGCCCCCGTTCGCAGTATCGCACCAAGGTCCAGCCCGGTAATCCCTTCTCTCCACAGCTGTGCGGCCTATAGAGGAGCTGGATAACCACGTGCGACAACGTGTCACGGGACCGCTACAGGGCTTAGCGGCAAAGGTTAGACCCACCTGGTCTGTGCAACTGTGAAGCTAACCGACCTCGTGACTTCGCACGTAGCGCAGACGGCACCGGGACCGCCCAATACGATCGGCCCACATATTGACGGCCGCCTATCCTGACCAATGCCGTACGCGCGTATCACGAGATATGACATTAGGACCGGAAGCTGGGTACAGGTGCACAGGAAAGCCTCAATGTAGCGCGCCAGTCGGTCCGCTGCGAGGGGTACGAACGCGACGTCACCTCGGGTACAGTGTCACGGTTGATGACGGGGTATCCACACTGGCATTCCGCGACGGTCACTGGCGTCTCCTAAACCCTTCGGCTTCTGCCTTTGGGAGGCCACGTTACGTAGTTCTCCATGACCCGTTGCAAAACGCGTGTAACAACACGTGTGGCTGGAGAGTCGAGACCTTTCGTCTAGGCCCCCGACACTACAGATTCGGGTGTACACCCGATCAGTCAATAATGCGCGATGATAGCGAGGTCAGAACCCTGACAAATGGGCCAATTTCGGGTGGTAAAGAACAGTTTTGCTACAACGCTGTAAAAATCGCTAGTTGACTCGGCGCTGTGTTCGAGCCATCGCAGGGAGTTTGCAGTAGATTCCCATTCG
AGTTACCCGCTACTCTTTAGACGTTAGCGCTCGAAACCGATGTCAGGGCCGGTGCAAAGGGCAGGGATGTACCTAATGCTAACTGGACCCGTGATAAAAAACCGCGTACAAGTACTTCCCAAAACTCCAGTAGGCCCCAACCTCTTAGCATCACTTCGCGGTTAAACCAAAAATCCATAGACATGAAAGGCTTCTCGGACTTAGCCAACGGCACACCGTTCATCTGAGCTTGTGGTCAAGGATAACCTCCTTTTATGAAACGCCTTACCACGGGAGGTTCAGCTGCTTGAAGTGCCTGAAGAGACACAGTATATATTAATCGGCGGCAACGTTACGAGCCTGTACATTATGCAAGTACCTTGCACTTTCGATCCTGTCGTAATAGCTCAGCCTCATTCCGCAATCTTACGTCCTGCGATCCACCTACAATGGTTAGGATTGTGCACTACCCGCTTCGTCTGCACATGGGACGCCTCGGGCCCAGGCTCCCCGATTACGTCGGGCGTCTCGGGCGTGCCTGTCGGGAGCTTGCTCGTACCCGCGCCATCCTCATGTTCCATGATAACTGGTCACAGACCATCATGGGGGTCAGCCAGAGTCAGCCAGTTATCAAACCTCGTTTATATGGAGTTTGTGATTACAAAGTACCTCTATATGGGAAAGGATAATGACGCCTCTAAATTCCAATAAACGCGGTGGATCAGCGCCTCGGTCGGCAGCAAGGATCCCGAAAACGGAAAATGGTAAAAGTGTTAGGGGTCAACTCGCACTCGTTCGATAGACGTAGGGATGCACTTTCGTATATACGCCCCTGCTCGCAGTCTAGCACCAAGGTCCAGCCCAGTAGTCCCTTCTTTTCACGGCTGTGCGGCATGTAGATAAGCGGGACAATTACGTGCGGCAACGTGCCACGGGACCGCGGCAGGCCTCAGCGGCAAGAGTCAGGCCCGCCTGTCCTGTATAGTCGTAGGATGAACCGATCTGATCGCTTAGCCCGGAGCACAGGCGACACCGGGATAACCCACTGGGATCGGCCTAAATACTAATGGATACCTGCCCAAGTCAGCGCCGTACGCGAGTATCACGAGATATGACATTAGGACCGGAAGCTGGGTACAGGTGCACAGGAAAGCCTCAATGTAGCGCGCCAGTCGGTCCACTGCGAAAAGTACGAACACGGTACCACTTCGGGTGCAGCGCAGCAATCGATGGCGAGACAGCCACGTTGGCATTCCGCGACGGTTACTGGCGTCTACTAAGCCCTCCGGCTTCTACCTATGGGAAGTCACGCTTCATGGTCCTTTATGTCCCGTGGCTAAGTTCGTGGAGTACCAAGTGTGATTGGGGAGTGGAGAATTTTCGTCCGGGCCCCCGAAACCACAAGTTCGTCTATATTCTTAATAAGCCAACAGTGTAAAGTGACAGTGAGAGCAGGACACTGTCATGTAGGTCAATTTCGGGTGGCGAAAAACAGTTTTGCGGCAATGCTTCAAAAGCCGTCAGTTGACATAGTATTGCATACAAACCGCCCCGTGAGACCCGCGACTAGTTCCCAATTA
TTTCGGTTGCGAGCTTATGGATGCGGGCACTCGGCAACTACGTAAAGGCCGGTTCAAGACCCAAAGATCAACCTAGTGCTACCTGGACTCGTAGCGGAGAGCCGCGTACAGCTTCGTCCCAGGACTCCAGTCGGTCCCAACTATTTAGGATCGGCTCTCGGGCAGGCGAGAAGTCGACTAAACTGAAAGACTTCTCGGACTCAATCGATGGCACTATGCTCACCTAAGCTTGTAGTGAATGATGACGTCCTTTTACAAAACTCTTTACCATCGGAGGTCCAGCTCCTTGGTGGACCTGATGAGACACGTCATATATTTATCGGCGGTAACGCTACGAGCCAGTACATTATGCAAGTACCTTCCACTTTCGATCCTGTTATAATAGCTTACTCTTATTCCGCGTTTCTACGTTATCCGTCTGATAACCGGTACACCGAATCAAGTGCCACTCATTTTGTCCATATACGTTTCGCCCCGGGCCCAGGCTCTTCAACCTCGTCGGGCGTCTCGGGCACGCTCGTCGGGAGCTTACTTGTACCCGCGGGACCCCCATGACTCACAATAACTAGTCGCAAACGCTCATGAAGTTCAACCGGAGTTAGCCTGTTATCAAACCCCGTTTGTATAGAAATTGCGCTTTCATAGTACCTTTATATGGGGGAGGGTGATGATGCGTCTGAGGTCCCGAAGAAGCGCTTGATCAGCGCCCCGGTCGGCAGCACGGGTCCCAAGAACGGACAATGATTAAAGTGTTAGGGGTCAGCTAGAACCCGTTCGGGAGACATAGATCCGTGTTTTTTCCTATACACCCCCGCTCGCGGTATCGCACCAAGATCCATCCCAGTAATCCCTTCTTTCCACGGCTGTGCGGCATACAGAGGATCTGGATAGCCACATGCGGCAACGTGCCACGGGACCGCGACAGGCCTCAGCGGCAAGAGTCAGGCCCGCCTGTCCTGTATAGTCGTAGGATGAACCGATCTGATCGCTTAGCCCGGAGCACAGGCGACACCGGGATAACCCACTGGGATCGGCTTAAATACTAATGGATACCTGCCCAAGTCAGCGCCGTACGCGAGTATCACGCGATATGACGTCAGAACCGGAAGTTGGGTACAAGTGCACAGAAAAGCCTCGGTGAAACGCACCAGTTGGTACGCTGCGAGGGGTACGAACGCGACGTCACCTGGTGTACAGTGTCACGGTTGGTGGTGGGATAGTCACACTGAGATTCCGCGACGGTTGGTGGCGTCTCTGAAGCACTCCGGCTTCTGCTTATGGGAGGCCACGTTTCATAGTTCTCCAAGACCCGTTATTACGCGCGTATGATCACAAGTGTGACTGGAGAGTCGAGACCTTTTATCCAGGCCGCCGACGCCCCAGATTCGGGTGTGCACCCGGCCAGTCAACAATTCACGATGATAGTGAGGGCAGGTCCCTGACAAGTGGGTTAATTCCGAGGTGCAAAGAACAGTTGTCCTGCAATGGTGTAAAAATCGTTAGTTAATTCGGTACGGTATTCGAGTCATTGCAGGAAGTTTGTAATTGGGCCCAATTTG
TTTCGGTTGCGAGCTTATGGATGCGGGCACTCGGCAACTACGTAAAGGCCGGTTCAAGACCCAAAGATCAACCTAGTGCTACCTGGACTCGTAGCGAAGAGCCGCGTACAGCTTCGTCCCAGGACTCCAGTCGGTCCCAACTATTTAGGATCGGCTCTCGGGCAGGCGAGAAGTCGACTAAACTGAAAGATTTCTCGGACTTAACCAACGGCACACCGTTCATCTGAGCTTGTGGTCAAGGATAACCTCCTTTTATGAAACGCTTTACCATCGGAGGTTCAGCTGCTTGAAGTGCCTGAAGAGACACAGTATATATTAATCGGCGGCAACGTTACGAGCCTGTACATTATGCAAGTACCTTGCACTTTCGATCCTGTCATAATAGCTCAGCCCCATTCCGCAATCTTGCGTCCTGCGATCCACCTACAATGGTTAGAATTGTGCACCAATCGTTTCGTTTGCACACGGGTCGCTCCGGGCCCAGGTTCTCCAACTACGTCAGGCGTCTTGGGCGCACCCGTCCGGAGCTTGTTCGTACCTGCGCGATCCCCACGATCCATGATAAGTAGCCGCAAACGCTCATGGGGGTCAGCCGGAGTCAGTCTGTCATCAAACCTCGTTTGTATAGAATTTGTGCTTTTATAGTACCTTCATATGGTAGAGGATAATGATGCGTCTAAGTTCACAACGAAACACGGGATCAGAGCCTCGATCGGCAGCAAGGGTCCCAGAAACGGAAAATGGTTAAAGTGTTACGGGACAGCTAGCACTCGTTCAGTAGACGTGGGGCCGTGTTTTTTCCCATACACCCCCGCTCGCGGTATCGCACCAAGATCCATCCCAGTAATCCCTTCTTTCCACGGCTGTGCGGCATATAGATAAGCTGGACAATTGCGTGCGACAACGTGTCACGGGATCGCTACAGGGCTTAGCGGCAAAGGTTAGACCCACCTGGCCTGTGCAGCTGGAAAGCTAGCGAGCTTCGCGACTGCACACCGAGCGCAGATGGCACCGGGACCGCTCAATAGGATCGGCCCCCATATTGCCGGCCGTCTACCCTGGCGGATGCCGTACGCACGTACCACGCGATGTGACATTTGGGGCGGAAGTTGGGTACAAATGCACAAAAAAGCCTCAGTGAAATGCGCCAGTTGGCCCGCTGCGAGGGGTACGAACGCGACGTCACCTCGGGTACAGTGTCACGGTTGATGACGGGATAGCCACACTAAGTTTCTGCGACGGTTGGGGGCGTCTCTTAAGCCCTCCGGCTTCTGCTTATGCGAGGCCACATTTCATAGTTTTCCAAGACCCGCTGTTACGCGCGTGTGATCACAACTATGACTGGAGAATCGTGACCTCGCGTCCAGGCCCCCGACACCACGGATTCGGGTGTACATCCGATCAACCAACAATGCACGATAATCTCAGGGGCGGGACCCTGACAAGTGGGTCAATTTCGGGTGACAAAGAACAGCGTTGCTGCGATCCTGTGGAAATCGTTAGTTGACTCGGTACTATATTCGAACCGCCCCGTGAGACCCGCGACTAGTTCCCATTTG
AGTTAGCTGCTACTCTTTAGACGTTAGCACTCGAAACTGATGTCAGGGCCGGTTCGAAGGGCAGGGATGAACCTAATGCCAATTGGGCTCGTGATGAAAAACCGCGCGCAAGTACTTCCCAAAACTCCAGTAGGCCCAAACCTCTTAGCATCACTTCGATTGCAGGACAGGAATCGACAAAACCGAAAAATTTTTCGCATGCAACCGATGGCACACTGTATATCTAAGCTCATAGTGAATGATGACCTCCTCTTACGAAACGCTTTAACATCGAAGGTCCAGCTCCTTGATGGGACTGATGAGACGTGGTGTTTATTAACCGGCGGCAACATAGTAGCTGAACCCGCTGTGAGTACGTTTGGTCCTCCCCATAGCATTGTCCCGGTACAGCCTTACTCCGCGATCTTACGTCATCTGTCTGATATCCAGTACTTAGGATTGTGCACCCCTCATTTCGTTCATATACGTTTCGCTCCGGGCCCAGGTTCTCCAACTACGTCGGGCGTAATGGGCGCACCCGTCCGGAGCTTGTTCGTACCTGCGCGATTCCCACGATCCATGATAACCAGTTGCAAACGCTCATGGGGGTCAGCCGGAGTTAGCCTGTTACCAAACCCCGTTAGTATAGGATTTGCGCTTTCATCGTACCTTTATATGGGGGAGGATAATGACGTGTCTAGGTTCACAACGAAGCACGGGATCAGCGCCTCGGTCGGCAGCAAGGGCCTCAAAAACGGAAAATGGTTAAAGTGTTAGGGGTCAGCTAGCACTCGTTCGGTTGATGAGGGGCCATGTTTTTTCCCGTACGCCCCCGTTCGCAGTATCGCGCCAAGGTCCAGTCCAGTAATCCCTTCTTCCCACGGCTGTGCGGCATATAGAGGAGCTGAATTACCACGTACGGCGACGTACCACGGGACCGCGACAGGCGTCCACGGCAAAGGCCAGGCCCACCTGGCTTATGCGACTGTGAAGCTAAACGACCTGATGATTGCACACGGAGCGCAGACAGCATCGGGACCGCCCAATACGATCGGCCCACATATTGACGGCCGCCTATCCTGACCAATGCCGTACGCGCGTATCACGCGGTATGACATTTGGGGCAGATGTTGGGTACGAGTGCATAGAAAAGCCTCAATATAACGCGCCAGTCGTTCCACTGCGAAAAGTACGAACACGGTACCACTTCGGGTGCAGCGCAGCAATCGATGGCGAGACAGCCACGTTGGCATTCCGCGACGGTTACTGGCGTCTACTAAGCCCTCCGGCTTCTACCTATGGGAAGTCACGCTTCATGGTCCTTTATGTCCCGTGGCTAAGTTCGTGGAGTACCAAGTGTGATTGGGGAGTGGAGAATTTTCGTCCGGGCCCCCGAAACCACAAGTTCGTCTATATTCTTAATAAGCCAACAGTGTAAAGTGACAGTGAGAGCAGGACACTGTCATGTAGGTCAATTTCGGGTGGCGAAAAACAGTTTTGCGGCAATGCTTCAAAAGCCGTCAGTTGACATAGTATTGCATACAAACCGCCCCGTGAGACCCGCGACTAGTTCCCAATTA
AGTTACCCGCTACTCTTTAGACGTTAGCGCTCGAAACCGATGTCAGGGCCGGTGCAAAGGGCAGGGATGTACCTAATGCTAACTGGACCCGTGATAAAAAACCGCGTACAAGTACTTCCCAAAACTCCAGTAGGCCCCAACCTCTTAGCATCACTTCGCTGTTAAACCAAAAATCCATAGACATGAAAGGTTTCTCGGACTTAACCAACGGCACACCGTTCATCTGAGCTTGTGGTCAAGGATAACCCCCTCTTACGAAACGCTTTACGATCGGAGGTCCAGCTCCTTGATGGGCCGGAAGAGACACAGTATATAGTAATTGGCGGCAACGTTACGAGCCAGTACATTATACAAGTACCTTGCACTTTCGATCCTGTTATAATAGCTCAGCCTCATTCCGCAATCTTGTGCCCTGCGATCCACCTCCAGTAGTTAGGATTGTGCACCCCTCATTTCGTCCATATACGTTTCGCTCCGGGCCCAGGCTCTCCAACTATGTCGGGCGTCTCGGGCGCGCCCGTCGGGAGTTTACTTGTATCCGCGCGATCCCCATGACTCATGATAACTAGTCGCAAACGCTCATGGGGGTCAGCCGCAGTTAGCCTGTTATCTAACCCCGTTTGTATAGGATTCGCGCTTTCATAGTACCTTTGTATGGGGGGGAATAAGGATGCGTCTGAGGTCCCGAAGAAGCGCTGGATCAGCGCCCCGGTCGGCAGCACGGGTCCCAAGAACGGACAATGATTAAAGTGTTAGGGGTCAGCTAGAACCCGTTCGGGAGACATAGATCCGTGTTTTTTCCTATACACCCCCGCTCGCGGTATCGCACCAAGATTCATCCCAGTAATCCCTTCTTTCCACGGCTGTGCGGCATACAGAGGATCTGGATAGCCACATGCGGCAACGTGCCACGGGACCGCGACAGGCCTCAGCGGCAAGAGTCAGGCCCGCCTGTCCTGTATAGTCGTAGGATGAACCGATCTGATCGCTTAGCCCGGAGCACAGGCGACACCGGGATAACCCACTGGGATCGGCCTAAATACTAATGGATACCTGCCCAAGTCAGCGCCGTACGCGAGTATCACGCGATATGACGTCAGAACCGGAAGTTGGGTACAAGTGCACAGAAAAGCCTCGGTGAAACGCACCAGTTGGTCCGCTGCGAAAAGTACGAGCACGGTACCACTTCGGGTGCAGCGCAGCAATCGATGGCGGGACAGCCACGCTGGCAGTCCGCGACGGTTACTGGCGTCTACTAAGCCCTCCGGTTTCTGCCTAGGGGAAGTCATGCTTCATACTCCTTTATGTCCCGTTGCTAAGTTCGTGGAGTACCAAGTGTGATTGGGCGGAGGAGGATTTTCGTTCGGGCCCCCGAAACCAGAAGTTCGTCTATATTCTTAATAAGCCGACAGTGTAAAATGACAGCGAGAGCAGGACACTGTGATGTAGGTCAATTTCGGGTGGCGAAAAACAGTTTCGCGGCAATGCTTCAAAAGCCGTCAGTTGACACAGTATTGTATACAAGTCATTGCAGGAAGTTTGTAATTGGGCCCCATTTG
TTTCGGTTGCGAGCTTATGGATGCGGGCACTCGGCAACTACGTAAAGGCCGGTTCAAGACCCAAAGATCAACCTAGTGCTACCTGGACTCGTAGCGAAGAGCCGCGTACAGCTTCGTCCCAGGACTCCAGTCGGTCCCAACTATTTAGGATCGGCTCTCTGGCAGGCGAGAAGTCGACTAAACTGAAAGACTTCTCGGACTCAATCGATGGCACTATGCTCACCTAAGCTTGTAGTGAATGATGACGTCCTTTTACAAAACTCTTTACCATCGGAGGTCCAGCTCCTTGGTGGACCTGATGAGACACGTCATATATTTATCGGCGGCAACGCTACGAGCCAGTACATTATGCAAGTACCTTCCACTTTCGATCCTGTTATAATAGCTCACTCTTATTCCGCGTTTCTACGTTATCCGTCTGATAACCGGTACACCGAATCAAGTGCCACTCATTTTGTCCATATACGTTTCGCCCCGGGCCCAGGCTCTTCAACCTCGTCGGGCGTCTCGGGCACGCTCGTCGGGAGCTTACTTGTACCCGCGGGACCCCCATGACTCACAATAACTAGTCGCAAACGCTCATGAGGTTCAACCGGAGTTAGCCTGTTATCAAACCCCGTTTGTATAGAAATTGCGCTTTCATAGTACCTTTATATGGGGGAGGGTAATGGTGCGTCAAAGTTTCCAAAGAAGCGCTGGATCAACTCCCCGGCCAGCGTTACGGGTCCCAAACACGGAAAATGGTTAAAATGTTGGAGGTCAGTTAGCACTCGTTCGGTAGACGTAAGGCCGTGCTCTTTCCTATACACCCCCGCTCGCGGTATCGCACCAAGATCCATCCCAGTAATCCCTTCTTTCCACGGCTGTGCGGCATACAGAGGATCTGGATAGCCACATGCGGCAACGTGCCACGGGACCGCGACAGGCCTCAGCGGCAAGAGTCAGGCCCGCCTGTCCTGTATAGTCGTAGGATGAACCGATCTGATCGCTTAGCCCGGAGCACAGGCGACACCGGGATAACCCACTGGGATCGGCCTAAATACTAATGGATACCTGCCCAAGTCAGCGCCGTACGCGAGTATCACGCGATATGACATTAGGACCGGAAGCTGGGTACAGGTGCACAGGAAAGCCTCAATGTAGCGCGCCAGTCGGTCCGCTGCGAGGGGTACGAACGCGACGTCACCTCGGGTACAGTGTCACGGTTGATGACGGGGTATCCACACTGGCATTCCGCGACGGTCACTGGCGTCTCCTAAACCCTTCGGCTTCTGCCTTTGGGAGGCCACGTTACGTAGTTCTCCATGACCCGTTGCAAAACGCGTGTAACAACACGTGTGGCTGGAGAGTCGAGACCTTTCGTCTAGGCCCCCGACACTACAGATTCGGGTGTACACCCGATCAGTCAATAATGCGCGATGATAGCGAGGTCAGAACCCTGACAAATGGGCCAATTTCGGGTGGTAAAGAACAGTTTTGCTACAACGCTGTAAAAATCGCTAGTTGACTCGGCGCTGTGTTCGAGCCATCGCAGGGAGTTTGCAGTAGATTCCCATTCG
TGTTGGCTGCTACTTTTTAGACGTTGTCACTCGAAGACTATGTAAGGACCGGTTCAAAAGGCTGGCCTGACCCCAATGCTGACTGAACTTGCGATGAAAAGTCTCGTAAGGGTTCTTCCCAAGGCCCCAGTCGGTCCCAAGTATTTAGGGTCGGCTCTAGGGCAGGCGAGAAGTCGGCAGACCTGAAAGATCTCTCGGACTCAATCGATGGCACTATGCTCACCTAAGCTTGTAGTGAATGATGACGTCCTTTTACAAAACTCTTTACCATCGGAGGTCCAGCTCCTTGGTGGACCTGATGAGACACGTCATATATTTATCGGCGGCAACGCTACGAGCCAGTACATTATGCAAGTACCTTCCACTTTCGATCCTGTTATAATAGCTCACTCTTATTCCGCGTTTCTACGTTATCCGTCTGATAACCGGTACACCGAATCAAGTGCCACTCATTTTGTCCATATACGTTTCGCCCCGGGCCCAGGCTCTTCAACCTCGTCGGGCGTCTCGGGCACGCTCGTCGGGAGCTTACTTGTACCCGCGGGACCCCCATGACTCACAATAACTGGTCACAGACCATCATGGGGGTCAGCCAGAGTCAGCCAGTTATCAAACCTCGTTTATATGGAGTTTGTGATTACAAAGTACCTCTATATGGGAAAGGATAATGACGCCTCTAAATTCCAATAAACGCGGTGGATCAGCGCCTCGGTCGGCAGCAAGGATCCCGAAAACGGAAAATGGTAAAAGTGTTAGGGGTCAACTCGCACTCGTTCGATAGACGTAGGGATGCACTTTCGTATATACGCCCCTGCTCGCAGTCTAGCACCAAGGTCCAGCCCAGTAATCCCTTCTTTTCACGGCTGTGCGGCATATAGATAAGCGGGACAATTGCGTGCGGCAACGTGCCACGGGACCGCGGCAGGCCTCAGCGGCAAGAGTCAGGCCCGCCTGTCCTGTATAGTCGTAGGATGAACCGATCTGATCGCTTAGCCCGGAGCACAGGCGACACCGTGATAACCCACTGGGATCGGCTTAAATACTAATGGATACCTGCCCAAGTCAGCGCCGTACGCGAGTATCACGAGATATGACATTAGGACCGGAAGCTGGGTACAGGTGCACAGGAAAGCCTCAATGTAGCGCGCCAGTCGGTCCGCTGCGAGGGGTACGAACGCGACGTCACCTCGGGTACAGTGTCACGGTTGATGACGGGATAGCCACACTAAGTTTCTGCGACGGTTGGGGGCGTCTCTTAAGCCCTCCGGCTTCTGCTTATGCGAGGCCACATTTCATAGTTTTCCAAGACCCGCTGTTACGCGCGTGTGATCACAACTATGACTGGAGAATCGTGACCTCGCGTCCAGGCCCCCGACACCACGGATTCGGGTGTACATCCGATCAACCAACAATGCACGATAATCTTAGGGGCGGGACCCTGACAAGTGGGTCAATTTCGGGTGACAAAGAACAGCGTTGCTGCGATCCTGTGGAAATCGTTAGTTGACTCGGTACTATATTCGAACCGCCCCGTGAGACCCGCGACTAGTTCCCATTTG
TGTTGGCTGCTACTTTTTAGACGTTGTCACTCGAAGACTATGTAAGGACCGGTTCAAAAGGCTGGCCTGAACCCAATGCTGACTGAACTTGCGATGAAAAGTCTCGTAAGGGTTCTTCCCAAGGCCCCAGTCGGTCCCAAGTATTTAGGGTCGGCTCTAGGGCAGGCGAGAAGTCGGCAGACCTGAAAGATTTCTCGGACTTAGCCAACGGCACACCGTTCATCTGAGCTTGTGGTCAAGGATAACCTCCTTTTATGAAACGCCTTACCACGGGAGGTTCAGCTGCTTGAAGTGCCTGAAGAGACACAGTATATATTAATCGGCGGCAACGTTACGAGCCTGTACATTATGCAAGTACCTTGCACTTTCGATCCTGTCATAATAGCTCAGCCTCATTCCGCAATCTTACGTCCTGCGATCCACCTACAATGGTTAGGATTGTGCACTACCCGCTTCGTCTGCACATGGGACGCCTCGGGCCCAGGCTCCCCGATTACGTCGGGCGTCTCGGGCGTGCCCGTCGGGAGCTTGCTCGTACCCGCGCCATCCTCATGTTCCATGATAACTGGTCACAGACCATCATGGGGGTCAGCCAGAGTCAGCCAGTTATCAAACCTCGTTTATATGGAGTTTGTGATTACAAAGTACCTCTATATGGGAAAGGATAATGACGCCTCTAAATTCCAATAAACGCGGTGGATCAGCGCCTCGGTCGGCAGCAAGGATCCCGAAAACGGAAAATGGTAAAAGTGTTAGGGGTCAACTCGCACTCGTTCGATAGACGTAGGGATGCACTTTCGTACATACGCCCCTGCTCGCAGTCTAGCACCAAGGTCCAGCCCAGTAATCCCTTCTTTTCACGGCTGTGCGGCATGTAGATAAGCGGGACAATTACGTGCGGCAACGTGCCACGGGACCGCGGCAGGCCTCAGCGGCAAGAGTCAGGCCCGCCTGTCCTGTATAGTCGTAGGATGAACCGATCTGATCGCTTAGCCCGGAGCACAGGCGACACCGGGATAACCCACTGGGATCGGCTTAAATACTAATGGATACCTGCCCAAGTCAGCGCCGTACGCGAGTATCACGAGATATGATATTTGGGGCGCATGTTGAGTACAAGGACACAGAAAAGCCTCAGTGAAACGCGCCAGTCGGCCGACCGCGAAAAGTACGAACACGGTACCGCTTCGGGTGCAGCGCAGCAATCGATGGCCGGACAGCCACGCTGGCATTCCGCGACGGTTACTGGCGTCTACTTAGCCCTCCGGCTTCTGCCTATGGGAAGTTACGCTTCATAGTCCTTTATGTCCCGTTGCTAAGTTCGTGGAGTACCAAGTGCGATTGGGGAGTGGAGAATTTTCGTCCGGGCCCCCAAAACCACAAGTTCGTCTATATTCTTAATAAGCCAACAGTGTAAAATGACAGCGAGAGCAGGACACTGTCATGTAGGTCAATTTCTGGTGGCGAAAAACAGTTTTGCGGCAATGCTTCAAAAGCCGTCAGCTGACACAGTATTGTACACAAGCCATCGCAGGGAGTTTACAGTAGATTCCCATTCG
AGTTACCCGCTACTCTTTAGACGTTAGCGCTCGAAACCGATGTCAGGGCCGGTGCAAAGGGCAGGGATGTACCTAATGCTAACTGGACCCGTGATAAAAAACCGCGTACAAGTACTTCCCAAAACTCCAGTAGGCCCCAACCTCTTAGCATCACTTCGCGGTTAAACCAAAAATCCATAGACATGAAAGATTTCTTGGACTCAACCGGCGTCACACCGTTCTTCTGAACTTGTAGTCAAGGATAACCTCCCTTTACGAAACGCTCTACCATCCGCGGTTCATCTCCTTGATGGGCCTGAAGGATCACAGTATATAGTAATCGAGGGCAACGTTACGAGCCAGTACATTATGCAAGTACCTTGCACTTTCGATCCTGTTATAATAGCTCAGCCTCATTCCGCAATCTTGCGTCCTGCGATCCACCTCCAGCAGTTAGGATTGTGCACCCCTCATTTCGTCCATATACGTGTCGCTCCGGGCCCAGGTTCTCCAACTACGTCAGGCGTCTTGGGCGCACCCGTCCGGAGCTTGTTCGTACCTGCGCGATCCCCACGATCCATGATAAGTAGCCGCAAACGCTCATGGGGGTCAGCCGGAGTCAGTCTGTCATCAAACCTCGTTTGTATAGAATTTGTGCTTTTATAGTACCTTCATATGGTAGAGGATAATGATGCGTCTAAGTTCACAACGAAACACGGGATCAGAGCCTCGATCGGCAGCAAGGGTCCCAGAAACGGAAAATGGTTAAAGTGTTACGGGACAGCTAGCACTCGTTCAGTAGACGTGGGGCCGTGTTTTTTCCCATCCGCCTCCATTAGTAGTATCGCGCCACAGTCTAGCTCAGCGGTCCCCTCTTTCCATGGGCGAACGGCATACAGAGGATCTGGATAGCCACATGCGGCAACGTGCCACGGGACCGCGACAGGCCTCAGCGGCAAGAGTCAGGCCCGCCTGTCCTGTATAGTCGTAGGATGAACCGATCTGATCGCTTAGCCCGGAGCACAGGCGACACCGGGATAACCCACTGGGATCGGCCTAAATACTAATGGATACCTGCCCAAGTCAGCGCCGTACGCGAGTATCACGCGATATGACGCCAGAACTGGAAGTTGGGTACAAGTGCACAGAAAAGCCTCGGTGAAACGCACCAGTTGGTCCGCTGCGAAAAGTACGAACACGGTACCACTTCGGGTGCAGCGCAGCAATCGATGGCGGGACAGCCACGCTGGCAGTCCGCGACGGTTACTGGCGTCTACTAAGCCCTCCGGTTTCTGCCTAGGGGAAGTCATGCTTCATACTCCTTTATGTCCCGTTGCTAAGTTCGTGGAGTACCAAGTGTGATTGGGGAGAGGAGGATTTTCGTTCGGGCCCCCGAAACCAGAAGTTCGTCTATATTCTTAATAAGCCAACAGTGTAAAATGACAGCGAGAGCAGGACACTGTGATGTAGGTCAATTTCGGGTGGCGAAAAACAGTTTCGCGGCAATGCTTCAAAAGCCGTCAGTTGACACAGTATTGTATACAAGTCATTGCAGGAAGTTTGTAATTGGGCCCCATTTG
TTTCGGTTGCGAGCTTATGAATGCGGGCACTTGGCAACTACGTAAGGGCCGGGTCAAGACCCAAAGATGAACCTAAGGTTACCTGGACTCGTAGCGAAGAGCCGCGTACAGCTTCGTCCCAGGACTCCAGTCGGTCCCAACTATTTAGGGTCGGCTCTAGGGCAGGCGAGAAGTCGGCAGACCTGAAAGACTTCTCGGACTCAATCGATGGCACTATGCTCACCTAAGCTTGTAGTGAATGATGACGTCCTTTTACAAAACTCTTTACCATCGGAGGTCCAGCTCCTTGGTGGACCTGATGAGACACGTCATATATTTATCGGCGGCAACGCTACGAGCCAGTACATTATGCAAGTACCTTCCACTTTCGATCCTGTTATAATAGCTCACTCTTATTCCGCGTTTCTACGTTATCCGTCTGATAACCGGTACACCGAATCAAGTGCCACTCATTTTGTCCATATACGTTTCGCCCCGGGCCCAGGCTCTTCAACCTCGTCGGGCGTCTCGGGCACGCTCGTCGGGAGCTTACTTGTACCCGCGGGACCCCCATGACTCACAATAACTAGTCGCAAACGCTCATGAAGTTCAACCGGAGTTAGCCTGTTATCAAACCCCGTTTGTATAGAAATTGCGCTTTCATAGTACCTTTATATGGGGGAGGGTAATGGTGCGTCAAAGTTTCCAAAGAAGCGCTGGATCAACTCCCCGGCCAGCGTTACGGGTCCCAAACACGGAAAATGGTTAAAATGTTGGAGGTCAGTTAGCACTCGTTCGGTAGACGTAAGGCCGTGCTCTTTCCTATCCGCCTCCATTAGTAGTATCGCGCCACAGTCTAGCTCAGCGGTCCCCTCTTTCCATGGGCGAACGGTATACAGAGGATCTGGATAACCGCATGCGGCAACGTGCCACGGGACCGCGACAGACCTCAGCGGCAAGAGTCAGGCCCGCCTGTCCTGTATAGTCGTAGGATGAACCGATCTGATCGCTTAGCCCGGAGCACAGGCGACACCGGGATAACCCACTGGGATCGGCCTAAATACTAATGGATACCTGCCCAAGTCAGCGCCGTACGCGAGTATCACGCGATATGACGTCAGAACCGGAAGTTGGGTACAAGTGCACAGAAAAGCCTCGGTGAAACGCACCAGTTGGTCCGCCGCGAAAAGTACGAACACGGTACCGCTTCGGGTGCAGCGCAGCAATCGATGGCGGGACAGCCACGCTGGCATTCCGCGACGGTTACTGGCGTCTACTTAGCCCTCCGGCTTCTGCCTATGGGAAGTTACGCTTCATAGTCCTTTATGTCCCGTTGCTAAGTTCGTGGAGTACTAAGTGCGATTGGGGAGTGGAGAATTTTCGTCCGGGCCCCCAAAACCACAAGTTCGTCTATATTCTTAATAAGCCAACAGTGTAAAATGACAGTGAGAGCAGGACACTGTCATGTAGGTCAATTTCGGGTGGCGAAAAACAGTTTTGCGGCAATGCTTCAAAAGCCGTCAGTTGACATAGTATTGCATACAAACCGCCCCGTGAGACCCGCGACTAGTTCCCAATTA
TTTCGGTTGCGAGCTTATGAATGCGGGCACTTGGCAACTACGTAAGGGCCGGGTCAAGACCCAAAGATGAACCTAAGGTTACCTGGACTCGTAGCGAAGAGCCGCGTACAGCTTCGTCCCAGGACTCCAGTCGGTCCCAACTATTTAGGGTCGGCTCTAGGGCAGGCGAGAAGTCGGCAGACCTGAAAGATTTCTCGGACTTAACCAACGGCACACCGTTCATCTGAGCTTGTGGTCAAGGATAACCCCCTCTTACGAAACGCTTTACGATCGGAGGTCCAGCTCCTTGATGGGCCGGAAGAGACACAGTATATAGTAATTGGCGGCAACGTTACGAGCCAGTACATTATGCAAGTACCTTGCACTTTCGATCCTGTTATAATAGCTCAGCCTCATTCCGCAATCTTGTGCCCTGCGATCCACCTCCAGTAGTTAGGATTGTGCACCCCTCATTTCGTCCATATACGTTTCGCTCCGGGCCCAGGCTCTCCAACTATGTCGGGCGTCTCGGGCGCGCCCGTCGGGAGTTTACTTGTATCCGCGCGATCCCCATGACTCATGATAACTAGTCGCAAACGCTCATGGGGGTCAGCCGCAGTTAGCCTGTTATCTAACCCCGTTTGTATAGGATTCGCGCTTTCATAGTACCTTTGTATGGGGGGGAATAAGGATGCGTCAAAGTTTCCAAAGAAGCGCTGGATCAACTCCCCGGCCAGCGTTACGGGTCCCAAACACGGAAAATGGTTAAAATGTTGGAGGTCAGTTAGCACTCGTTCGGTAGACGTAAGGCCGTGCTCTTTCCTATCCGCCTCCATTAGTAGTATCGCGCCACAGTCTAGCTCAGCGATCCCCTCTTTCCATGGGCGAACGGCATATAGAGGAGCTGGATAGCCACGTGCGGAGGAATGCTGCGAGACTGCGATAGGCGTCAGCGACAAAGGCCAGGCCCACCTGGCCTGTATAGTCGTAGGATGAACCGATCTGATCGCTTAGCCCGGAGCACAGGCGACACCGGGATAACCCACTGGGATCGGCTTAAATACTAATGGATACCTGCCCAAGTCAGCGCCGTACGCGAGTATCACGCGATATGACGTCAGAACCGGAAGTTGGGTACAAGTGCACAGAAAAGCCTCGGTGAAACGCACCAGTTGGTCCGCTGCGGAAAGTACGAACACGGTACCACTTCGGGTGCAGCGCAGCAATCGATGGCGGGACAGCCACGCTGGCAGTCCGCGACGGTTACTGGCGTCTACTAAGCCCTCCGGTTTCTGCCTAGGGGAAGTCATGCTTCATACTCCTTTATGTCCCGTTGCTCAGTTCGTGGAGTACCAAGTGTGATTGGGGAGAGGAGGATTTTCGTTCGGGCCCCCGAAACCAGAAGTTCGTCTATATTCTTAATAAGCCAACAGTGTAAAATGACAGCGAGAGCAGGACACTGTGATGTAGGTCAATTTCGGGTGGCGAAAAACAGTTTCGCGGCAATGCTTCAAAAGCCGTCAGTTGACACAGTATTGTATACAAGTCATTGCAGGAAGTTTGTAATTGGGCCCCATTTG
TGTTGGCTGCTACTTTTTAGACGTTGTCACTCGAAGACTATGTAAGGACCGGTTCAAAAGGCTGGCCTGAACCCAATGCTGACTGGACCCGTGATAAAAAACCGCGTACAAGTACTTCCCAAAACTCCAGTAGGCCCCAACCTCTTAGCATCACTTCGCGGTTAAACCAAAAATCCATAGACATGAAAGGCTTCTCGGACTCAATCGATGGCACTATGCTCACCTAAGCTTGTAGTGAATGATGACGTCCTTTTACAAAACTCTTTACCATCGGAGGTCCAGCTCCTTGGTGGACCTGATGAGACACGTCATATATTTATCGGCGGCAACGCTACGAGCCAGTACATTATGCAAGTACCTTCCACTTTCGATCCTGTTATAATAGCTCACTCTTATTCCGCGTTTCTACGTTATCCGTCTGATAACCGGTACACCGAATCAAGTGCCACTCATTTTGTCCATATACGTTTCGCCCCGGGCCCAGGCTCTTCAACCTCGTCGGGCGTCTCGGGCACGCTCGTCGGGAGCTTACTTGTACCCGCGGGACCCCCATGACTCACAATAACTAGTCGCAAACGCTCATTAAGTTCAACCGGAGTTAGCCTGTTATCAAACCCCGTTTGTATAGAAATTGCGCTTTCATAGTACCTTTATATGGGGGAGGGTAATGGTGCGTCTGAGGTCCCGAAGAAGCGCTGGATCAGCGCCCCGGTCGGCAGCACGGGTCCCAAGAACGGACAATGATTAAAGTGTTAGGGGTCAGCTAGAACCCGTTCGGGAGACATAGATCCGTGTTTTTTCCCATACACCCCCGCTCGCGGTATCGCATCAAGATCCATCCCAGTAATCCCTTCTTTCCACGGCTGTGCGGCATACAGAGGATCTGGATAGCCACATGCGGCAACGTGCCACGGGACCGCGACAGGCCTCAGCGGCAAGAGTCAGGCCCGCCTGTCCTGTATAGTCGTAGGATGAACCGATCTGATCGCTTAGCCCGGAGCACAGGCGACACCGGGATAACCCACTGGGATCGGCTTAAATACTAATGGATACCTGCCCAAGTCAGCGCCGTACGCGAGTATCACGCGATATGACGTCAGAACCGGAAGTTGGGTACAAGTGCACAGAAAAGCCTCGGTGAAACGCACCAGTTGGTCCGCTGCGAAAAGTACGAACACGGTACCACTTCGGGTGCAGCGCAGCAATCGATGGCGGGACAGCCACGCTGGCAGTCCGCGACGGTTACTGGCGTCTACTAAGCCCTCCGGTTTCTGCCTAGGGGAAGTCATGCTTCATACTCCTTTATGTCCCGTTGCTAAGTTCGTGGAGTACCAAGTGTGATTGGGGAGAGGAGGATTTTCGTTCGGGCCCCCGAAACCAGAAGTTCGTCTATATTCTTAATAAGCCAACAGTGTAAAATGACAGCGAGAGCAGGACACTGTGATGTAGGTCATTTTCGGGTGGCGAAAAACAGTTTCGCGGCAATGCTTCAAAAGCCGTCAGTTGACACAGTATTGTATACAAGTCATTGCAGGAAGTTTGTAATTGGGCCCCATTTG
TTTCGGTTGCGAGCTTATGGATGCGGGCACTCGGCAACTACGTAAAGGCCGGTTCAAGACCCAAAGATCAACCTAGTGCTACCTGGACTCGTAGCGAAGAGCCGCGTACAGCTTCGTCCCAGGACTCCAGTCGGTCCCAACTATTTAGGATCGGCTCTCTGGCAGGCGAGAAGTCGACTAAACTGAAAGACTTCTCGGACTCAATCGATGGCACTATGCTCACCTAAGCTTGTAGTGAATGATGACGTCCTTTTACAAAACTCTTTACCATCGGAGGTCCAGCTCCTTGGTGGACCTGATGAGACACGTCATATATTTATCGGCGGCAACGCTACGAGCCAGTACATTATGCAAGTACCTTCCACTTTCGATCCTGTTATAATAGCTCACTCTTATTCCGCGTTTCTACGTTATCCGTCTGATAACCGGTACACCGAATCAAGTGCCACTCATTTTGTCCATATACGTTTCGCCCCGGGCCCAGGCTCTTCAACCTCGTCGGGCGTCTCGGGCACGCTCGTCGGGAGCTTACTTGTACCCGCGGGACCCCCATGACTCACAATAACTAGTCGCAAACGCTCATGAGGTTCAACCGGAGTTAGCCTGTTATCAAACCCCGTTTGTATAGAAATTGCGCTTTCATAGTACCTTTATATGGGGGAGGGTAATGGTGCGTCAAAGTTTCCAAAGAAGCGCTGGATCAACTCCCCGGCCAGCGTTACGGGTCCCAAACACGGAAAATGGTTAAAATGTTGGAGGTCAGTTAGCACTCGTTCGGTAGACGTAAGGCCGTGCTCTTTCCTATACGCTCCTGCTCGCAGTCTAGCACCAAGGTCCAGCCCAGTAGTCCCTTCTTTTCACGGCTGTGCGGCATGTAGATAAGCGGGACAATTACGTGCGGCAACGTGCCACGGGACCGCGGCAGGCCTCAGCGGCAAGAGTCAGGCCCGCCTGTCCTGTATAGTCGTAGGATGAACCGATCTGATCGCTTAGCCCGGAGCACAGGCGACACCGGGATAACCCACTGGGATCGGCTTAAATACTAATGGATACCTGCCCAAGTCAGCGCCGTACGCGAGTATCACGCGATATGACATTAGGACCGGAAGCTGGGTACAGGTGCACAGGAAAGCCTCAATGTAGCGCGCCAGTCGGTCCGCTGCGAGGGGTACGAACGCGACGTCACCTGGTGTACAGTGTCACGGTTGGTGGTGGGATAGTCACACTGAGATTCCGCGACGGTTGGTGGCGTCTCTGAAGCACTCCGGCTTCTGCTTATGGGAGGCCACGTTTCATAGTTCTCCAAGACCCGTTATTACGCGCGTATGATCACAAGTGTGACTGGAGAGTCGAGACCTTTTATCCAGGCCGCCGACGCCCCAGATTCGGGTGTGCACCCGGCCAGTCAACAATTCACGATGATAGCGAGGGCAGGTCCCTGACAAGTGGGTTAATTCCGAGGTGCAAAGAACAGTTGTCCTGCAATGGTGTAAAAATCGTTAGTTAATTCGGTACGGTATTCGAGCCATTGCAGGAAGTTTGCAATTGGTTTCCGTTTG
AGTTACCCGCTACTCTTTAGACGTTAGCGCTCGAAACCGATGTCAGGGCCGGTGCAAAGGGCAGGGATGTACCTAATGCTAACTGGACCCGTGATAAAAAACCGCGTACAAGTACTTCCCAAAACTCCAGTAGGCCCCAACCTCTTAGCATCACTTCGCGGTTAAACCAAAAATCCATAGACATGAAAGGCTTCTCGGACTCAATCGATGGCACTATGCTCACCTAAGCTTGTAGTGAATGATGACGTCCTTTTACAAAACTCTTTACCATCGGAGGTCCAGCTCCTTGGTGGACCTGATGAGACACGTCATATATTTATCGGCGGCAACGCTACGAGCCAGTACATTATGCAAGTACCTTCCACTTTCGATCCTGTTATAATAGCTCACTCTTATTCCGCGTTTCTACGTTATCCGTCTGATAACCGGTACACCGAATCAAGTGCCACTCATTTTGTCCATATACGTTTCGCCCCGGGCCCAGGCTCTTCAACCTCGTCGGGCGTCTCGGGCACGCTCGTCGGGAGCTTACTTGTACCCGCGGGACCCCCATGACTCACAATAACTAGTCGCAAACGCTCATTAGGTTCAACCGGAGTTAGCCTGTTATCAAACCCCGTTTGTATAGAAATTGCGCTTTCATAGTACCTTTATATGGGGGAGGGTAATGATGCGTCAAAGTTTCCAAAGAAGCGCTGGATCAACTCCCCGGCCAGCGTTACGGGTCCCAAACACGGAAAATGGTTAAAATGTTGGAGGTCAGTTAGCACTCGTTCGGTAGACGTAAGGCCGTGCTCTTTCCTATCCGCCTCCATTAGTAGTATCGCGCCACAGTCTAGCTCAGCGGTCCCCTCTTTCCATGGGCGAACGGCATACAGAGGATCTGGATAGCCACATGCGGCAACGTGCCACGGGACCGCGACAGGCCTCAGCGGCAAGAGTCAGGCCCGCCTGTCCTGTATAGTCGTAGGATGAACCGATCTGATCGCTTAGCCCGGAGCACAGGCGACACCGGGATAACCCACTGGGATCGGCTTAAATACTAATGGATACCTGCCCAAGTCAGCGCCGTACGCGAGTATCACGCGATATGACGTCAGAACCGGAAGTTGGGTACAAGTGCACAGAAAAGCCTCGGTGATACGCAACAGTTGGTCCGCTGCGAAAAGTACGAACACGGTACCACTTCGGGTGCAGCGCAGCAATCGATGGCGGGACAGCCACGCTGGCAGTCCGCGACGGTTACTGGCGTCTACTAAGCCCTCCGGTTTCTGCCTAGGGGAAGTCATGCTTCATACTCCTTTATGTCCCGTTGCTAAGTTCGTGGAGTACCAAGTGTGATTGGGGAGAGGAGGATTTTCGTTCGGGCCCCCGAAACCAGAAGTTCGTCTATATTCTTAATAAGCCAACAGTGTAAAATGACAGTGAGAGCAGGACACTGTGATGTAGGTCAATTTCGGGTGGCGAAAAACAGTTTCGCGGCAATGCTTCAAAAGCCGTCAGTTGACACAGTATTGTATACAAGTCATTGCAGGAAGTTTGTAATTGGGCCCCATTTG
AGTTAGCTGCTACTCTTTAGACGTTAGCACTCGAAACTGATGTCAGGGCCGGTTCGAAGGGCAGGGATGAACCTAATGCCAATTGGGCTCGTGATGAAAAACCGCGCGCAAGTACTTCCCAAAACTCCAGTAGGCCCAAACCTCTTAGCATCACTTCGCGGTTAAACCAAAAATCCATAGACATGAAAGGCTTCTCGGACTCAATCGATGGCACTATGCTCACCTAAGCTTGTAGTGAATGATGACGTCCTTTTACAAAACTCTTTACCATCGGAGGTCCAGCTCCTTGGTGGACCTGATGAGACACGTCATATATTTATCGGCGGCAACGCTACGAGCCAGTACATTATGCAAGTACCTTCCACTTTCGATCCTGTTATAATAGCTCACTCTTATTCCGCGTTTCTACGTTATCCGTCTGATAACCGGTACACCGAATCAAGTGCCACTCATTTTGTCCATATACGTTTCGCCCCGGGCCCAGGCTCTTCAACCTCGTCGGGCGTCTCGGGCACGCTCGTCGGGAGCTTACTTGTACCCGCGGGACCCCCATGACTCACAATAACTAGTCGCAAACGCTCATGAGGTTCAACCGGAGTTAGCCTGTTATCAAACCCCGTTTGTATAGAAATTGCGCTTTCATAGTACCTTTATATGGGGGAGGGTAATGGTGCGTCTAAGTTCACAACGAAACACGGGATCAGAGCCTCGGTCGGCAGCAAGGGTCCCAAAAACGGAAAATGGTTAAAGTGTTACGGGACAGCTAGCACTGGTTCAGTAGACGTGGGGCCGTGTTTTTTCCCATACGCCCCCGCTCGCAGTCTCGCACCAAGGTCCAGCCCAGTAATCCTTTCTTTTCACGGCTGTGCGACATATAGAGGAGCTGGATAACCACGTGCGGAGGAATGCTGCGAGACTGCGATAGGCGTCAGCGACAAAGGCCAGGCCCACCTGGCCTGTGCAGCTGTAAAGCTAACCGACCTCATGACTTCAACCGGGACACAGACAACACCTGAACCACCCGAAAGGATCGACCCACATACTGACAACCGCGTGCCCTGGCCAACATCAGCTTCGCGTATCGTACGGTGCGACATTAGGACCGGATGCCGGGTACAGGTGCACAGGAAAGCCTCAATGTAGCGCGCTAGTCGGTCCACTGCGAAAAGTACGAACACGGTACCACTTCGGGTGCAGCGCAGCAATCTATGGCGGAACAGCCACGCTGGCAGTCCGCGACGGGTACTGGCTTCTACTAAGCCCTCCGGCTTCTGCCTATGGGAAGTCACGCTTCATAGTCCTTTATGTCCCGTGGCTAAGTTCGCGGAGTACCGAGTGTGATTGGGGAGTGGAAAATTTTCGCCCGGGCCCCTGAAACCACAAGTTCGTCTATATTCTTAATAAGCCAACAGTGTAAAATGACAGTGAGAGCAGGACACTGTGATGTAGGTCAATTTCGGGTGGCGAAAAACAGTTTTGCGGCAATGCTTCAAAAGCCATCAGTTGACACAGTATTGTATACAAGCCATTGCAGGAAGTTTGCAATTGGTTTCCGTTTG
TGTTGGCTGCTACTTTTTAGACGTTGTCACTCGAAGACTATGTAAGGACCGGTTCAAAAGGCTGGCCTGAACCCAATGCTGACTGAACTTGCGATGAAAAGTCTCGTAAGGGTTCTTCCCAAGGCCCCAGTCGGTCCCAAGTATTTAGGGTCGGCTCTAGGGCAGGCGAGAAGTCGGCAGACCTGAAAGACTTCTCGGACTCAATCGATGGCACTATGCTCACCTAAGCTTGTAGTGAATGATGACGTCCTTTTACAAAACTCTTTGCCATCGGAGGTCCAGCTCCTTGGTGGACCTGATGAGACACGTCATATATTTATCGGCGGCAACGCTACGAGCCAGTACATTATGCAAGTACCTTCCACTTTCGATCCTGTTATAATAGCTCACTCTTATTCCGCGTTTCTACGTTATCCGTCTGATAACCGGTACACCGAATCAAGTGCCACTCATTTTGTCCATATACGTTTCGCCCCGGGCCCAGGCTCTTCAACCTCGTCGGGCGTCTCGGGCACGCTCGTCGGGAGCTTACTTGTACCCGCGGGACCCCCATGACTCACAATAACTAGTCGCAAACGCTCATGAGGTTCAACCGGAGTTAGCCTGTTATCAAACCCCGTTTGTATAGAAATTGCGCTTTCATAGTACCTTTATATGGGGGAGGGTAATGGTGCGTCTGAGGTCCCGAAGAAGCGCTGGATCAGCGCCCCGGTCGGCAGCACGGGTCCCAAGAACGGACAATGATTAAAGTGTTAGGGGTCAGCTAGAACCCGTTCGGGAGACATAGATCCGTGTTTTTTCCTATACACCCCCGCTCGCGGTATCGCACCAAGATCCATCCCAGTAATCCCTTCTTTCCACGGCTGTGCGGCATACAGAGGATCTGGATAGCCACATGCGGCAACGTGCCACAGGACCGCGACAGGCCTCAGCGGCAAGAGTCAGGCCCGCCTGTCCTGTATAGTCGTAGGATGAACCGATCTGATCGCTTAGCCCGGAGCACAGGCGACACCGGGATAACCCACTGGGATCGGCCTAAATACTAATGGATACCTGCCCAAGTCAGCGCCGTACGCGAGTATCACGCGATATGACGTCAGAACCGGAAGTTGGGTACAAGTGCACAGAAAAGCCTCGGTGAAACGCACCAGTTGGTACGCTGCGAAAAGTATGAACACGGTACCACTTCGGGTGCAGCGCAGCAATCGATGGCGGGACAGCCACGCTGGCAGTCCGCGACGGTTACTGGCGTCTACTAAGCCCTCCGGTTTCTGCCTAGGGGAAGTCATGCTTCATACTCCTTTATGTCCCGTTGCTAAGTTCGTGGAGTACCAAGTGTGATTGGGGAGAGGAGGATTTTCGTTCGGGCCCCCGAAACCAGAAGTTCGTCTATATTCTTAATAAGCCAACAGTGTAAAATGACAGTGAGAGCAGGACACTGTGATGTAGGTCAATTTCGGGTGGCGAAAAACGGTTTCGCGGCAATGCTTCAAAAGCCGTCAGTTGACACAGTATTGTATACAAGTCATTGCAGGAAGTTTGTAATTGGGCCCCATTTG
AGCTAGCTGCTACTCTTTAGACGTTAGCACTCGAAACTGATGTCAGGGCCGGTTCGAAGGGCAGGGATGAATCTAATGCCAATTGGGCTCGTGATGAAAAACCGCGCGCAAGTACTTCCCAAAACTCCAGTAGGCCCAAACCTCTTAGCATCACTTCGATGGCAGGCGAGAAGTCGACTAAACTGAAAGATTTCTCGGACTCAATCGATGGCACTATGCTCACCTAAGCTTGTAGTGAATGATGACGTCCTTTTACAAAACTCTTTACCATCGGAGGTCCAGCTCCTTGGTGGACCTGATGAGACACGTCATATATTTATCGGCGGTAACGCTACGAGCCAGTACATTATGCAAGTACCTTCCACTTTCGATCCTGTTATAATAGCTTACTCTTATTCCGCGTTTCTACGTTATCCGTCTGATAACCGGTACACCGAATCAAGTGCCACTCATTTTGTCCATATACGTTTCGCCCCGGGCCCAGGCTCTTCAACCTCGTCGGGCGTCTCGGGCACGCTCGTCGGGAGCTTACTTGTACCCGCGGGACCCCCATGACTCACAATAACTAGTCGCAAACGCTCATTAAGTTCAACCGGAGTTAGCCTGTTATCAAACCCCGTTTGTATAGAAATTGCGCTTTCATAGTACCTTTGTATGGGGGGGAATAAGGGTGCGTCAAAGTTTCCAAAGAAGCGCTGGATCAACTCCCCGGCCAGCGTTACGGGTCTCAAACACGGAAAATGGTTAAAATGTTGGAGGTCAGTTAGCACTCGTTCGGTAGACGTAAGGCCGTGCTCTTTCCTATCCGCCTCCATTAGTAGTATCGCGCCACAGTCTAGCTCAGCGGTCCCCCCTTTCCATGGGCGTACGGCATACAGAGGATCTGGATAACCACATGCGACAACGTGTCACGGGATCGCTACAGGGCTTAGCGGCAAAGGTTACACCCACCTGGCCTGTGCAGCTGGAAAGCTAGCGAGCTTCGCGACTGCACACCGAGCGCAGATGGCACCGGGACCGCTCAATAGGATCGGCCCCCATATTGCCGGCCGTCTACCCTGGCGGATGCTGTACGCACGTACCACGCGATGTGACATTTGGGGCGGATGTTGGGTACAAATGCACAAAAAAGCCTCAGTGAAATGCGCCAGTTGGCCCGCTGCGAGGGGTACGAACGCGACGTCACCTCGGGTACAGTGTCACGGTTGATGACGGGGTATCCACACTGGCATTCCGCGACGGTCACTGGAGTCTCCTAAACCCTTCGGCTTCTGCCTTTGGGAGGCCACGTTACGTAGTTCTCCATGACCCGTTGCAAAACGCGTGTAACAACACGTGTGGCTGGAGAGTCGAGACCTTTCGTCTAGGCCCCCGACACTACAGATTCGGGTGTACACCCGATCAGTCAATAATGCGCGATGATAGCGAGGTCAGAACCCTGACAAATGGGCCAATTTCGGGTGGTAAAGAACAGTTTTGCTACAACGCTGTAAAAATCGCTAGTTGACTCGGCGCTGTGTTCGAGCCATCGCAGGGAGTTTGCAGTAGATTCCCATTCG
AGTTAGCTGCTACTCTTTAGACGTTAGCACTCGAAACTGATGTCAGGGCCGGTTCGAAGGGCAGGGATGAACCTAATGCCAATTGGGCTCGTGATGAAAAACCGCGCGCAAGTACTTCCCAAAACTCCAGTAGGCCCAAACTTCTTAGCATCACTTCGATTGCAGGACAGGGATCGACAAAACCGAAAAATTTCTCGGACTTAACCAACGGCACACCGTTCATCTGAGCTTGTGGTCAAGGATAACCCCCTCTTACGAAACGCTTTACGATCGGAGGTCCAGCTCCTTGATGGGCCGGAAGAGACACAGTATATAGTAATTGGCGGCAACGTTACGAGCCAGTACATTATACAAGTACCTTGCACTTTCGATCCTGTTATAATAGCTCAGCCTCATTCCGCAATCTTGTGCCCTGCGATCCACCTCCAGTAGTTAGGATTGTGCACCCCTCATTTCGTCCATATACGTTTCGCTCCGGGCCCAGGCTCTCCAACTATGTCGGGCGTCTCGGGCGCGCCCGTCGGGAGTTTACTTGTATCCGCGCGATCCCCATGACTCATGATAACTAGTCGCAAACGCTCATGGGGGTCAGCCGCAGTTAGCCTGTTATCTAACCCCGTTTGTATAGGATTCGCGCTTTCATAGTACCTTTGTATGGGGGGGAATAAGGATGCGTCTGAGGTCCCGAAGAAGCGCTGGATCAGCGCCCCGGTCGGCAGCACGGGTCCCAAGAACGGACAATGATTAAAGTGTTAGGGGTCAGCTAGAACCCGTTCGGGAGACATAGATCCGTGTTTTTTCCTATACACCCCCGCTCGCGGTATCGCACCAAGATTCATCCCAGTAATCCCTTCTTTCCACGGCTGTGCGGCATACAGAGGATCTGGATAGCCACATGCGGCAACGTGCCACGGGACCGCGACAGGCCTCAGCGGCAAGAGTCAGGCCCGCCTGTCCTGTATAGTCGTAGGATGAACCGATCTGATCGCTTAGCCCGGAGCACAGGCGACACCGGGATAACCCACTGGGATCGGCCTAAATACTAATGGATACCTGCCCAAGTCAGCGCCGTACGCGAGTATCACGCGATATGACGTCAGAACCGGAAGTTGGGTACAAGTGCACAGAAAAGCCTCGGTGAAACGCACCAGTTGGTCCGCTGCGAAAAGTACGAACACGGTACCACTTCGGGTGCAGCGCAGCAATCGATGGCGGGACAGCCACGCTGGCAGTCCGCGACGGTTACTGGCGTCTACTAAGCCCTCCGGTTTCTGCCTAGGGGAAGTCATGCTTCATACTCCTTTATGTCCCGTTGCTCAGTTCGTGGAGTACCAAGTGTGATTGGGGAGAGGAGGATTTTCGTTCGGGCCCCCGAAACCAGAAGTTCGTCTATATTCTTAATAAGCCAACAGTGTAAAATGACAGTGAGAGCAGGACACTGTGATGTAGGTCAATTTCGGGTGGCGAAAAACAGTTTCGCGGCAATGCTTCAAAAGCCGTCAGTTGACACAGTATTGTATACAAGTCATTGCAGGAAGTTTGTAATTGGGCCCCATTTG
TGTTGGCTGCTACTTTTTAGACGTTGTCACTCGAAGACTATGTAAGGACCGGTTCAAAAGGCTGGCCTGAACCCAATGCTGACTGAACTTGCGATGAAAAGTCTCGTAAGGGTTCTTCCCAAGGCCCCAGTCGGTCCCAAGCATTTAGGGTCGGCTCTATGGCAGGCGAGAAGTCGGCAGACCTGAAAGATTTCTCGGACTTAACCAACGGCACACCGTTCATCTGAGCTTGTGGTCAAGGATAACCCCCTCTTACGAAACGCTTTACGATCGGAGGTCCAGCTCCTTGATGGGCCGGAAGAGACACAGTATATAGTAATTGGCGGCAACGTTACGAGCCAGTACATTATACAAGTACCTTGCACTTTCGATCCTGTTATAATAGCTCAGCCTCATTCCGCAATCTTGTGCCCTGCGATCCACCTCCAGTAGTTAGGATTGTGCACCCCTCATTTCGTCCATATACGTTTCGCTCCGGGCCCAGGCTCTCCAACTATGTCGGGCGTCTCGGGCGCGCCCGTCGGGAGTTTACTTGTATCCGCGCGATCCCCATGACTCATGATAACTAGTCGCAAACGCTCATGGGGGTCAGCCGCAGTTAGCCTGTTATCTAACCCCGTTTGTATAGGATTCGCGCTTTCATAGTACCTTTGTATGGGGGGGAATAAGGATGCGTCTGAGGTCCCGAAGAAGCGCTGGATCAGCGCCCCGGTCGGCAGCACGGGTCCCAAGAACGGACAATGATTAAAGTGTTAGGGGTCAGCTAGAACCCGTTCGGGAGACATAGATCCGTGTTTTTTCCTATACACCCCCGCTCGCGGTATCGCACCAAGATTCATCCCAGTAATCCCTTCTTTCCACGGCTGTGCGGCATACAGAGGATCTGGATAGCCACATGCGGCAACGTGCCACGGGACCGCGACAGGCCTCAGCGGCAAGAGTCAGGCCCGCCTGTCCTGTATAGTCGTAGGATGAACCGATCTGATCGCTTAGCCCGGAGCACAGGCGACACCGGGATAACCCACTGGGATCGGCTTAAATACTAATGGATACCTGCCCAAGTCAGCGCCGTACGCGAGTATCACGCGATATGACGTCAGAACCGGAAGTTGGGTACAAGTGCACAGAAAAGCCTCGGTGAAACGCACCAGTTGGTCCGCTGCGGAAAGTACGAACACGGTACCACTTCGGGTGCAGCGCAGCAATCGATGGCGGGACAGCCACGCTGGCAGTCCGCGACGGTTACTGGCGTCTACTAAGCCCTCCGGTTTCTGCCTTGGGGAAGTCATGCTTCATACTCCTTTATGTCCCGTTGCTCAGTTCGTGGAGTACCAAGTGTGATTGGGGAGAGGAGGATTTTCGTTCGGGCCCCCGAAACCAGAAGTTCGTCTATATTCTTAATAAGCCAACAGTGTAAAATGACAGCGAGAGCAGGACACTGTGATGTAGGTCAATTTCGGGTGGCGAAAAACAGTTTCGCGGCAATGCTTCAAAAGCCGTCAGTTGACACAGTATTGTATACAAGTCATTGCAGGAAGTTTGTAATTGGGCCCCATTTG
TGTTGGCTGCTACTTTTTAGACGTTGTCACTCGAAGACTATGTAAGGACCGGTTCAAAAGGCTGGCCTGAACCCAATGCTGACTGAACTTGCGATGAAAAGTCTCGTAAGGGTTCTTCCCAAGGCCCCAGTCGGTCCCAAGTATTTAGGGTCGGCTCTAGGGCAGGCGAGAAGTCGGCAGACCTGAAAGATTTCTCGGACTTAACCAACGGCACACCGTTCATCTGAGCTTGTGGTCAAGGATAACCCCCTCTTACGAAACGCTTTACGATCGGAGGTCCAGCTCCTTGATGGGCCGGAAGAGACACAGTATATAGTAATTGGCGGCAACGTTACGAGCCAGTACATTATGCAAGTACCTTGCACTTTCGATCCTGTTATAATAGCTCAGCCTCATTCCGCAATCTTGTGCCCTGCGATCCACCTCCAGTAGTTAGGATTGTGCACCCCTCATTTCGTCCATATACGTTTCGCTCCGGGCCCAGGCTCTCCAACTATGTCGGGCGTCTCGGGCGCGCCCGTCGGGAGTTTACTTGTATCCGCGCGATCCCCATGACTCATGATAACTAGTCGCAAACGCTCATGGGGGTCAGCCGCAGTTAGCCTGTTATCTAACCCCGTTTGTATAGGATTCGCGCTTTCATAGTACCTTTGTATGGGGGGGAATAAGGACGCCTCTAAATTCCAATAAACGCGGTGGATCAGCGCCTCGGTCGGCAGCAAGGATCCCGAAAACGGAAAATGGTAAAAGTGTTAGGGGTCAACTCGCACTCGTTCGATAGACGTAGGGATGCACTTTCGTATATACGCCCCTGCTCGCAGTCTAGCACCAAGGTCCAGCCCAGTAATCCCTTCTTTTCACGGCTGTGCGGCATGTAGATAAGCGGGACAATTACGTGCGGCAACGTGCCACGGGACCGCGGCAGGCCTCAGCGGCAAGAGTCAGGCCCGCCTGTCCTGTATAGTCGTAGGATGAACCGATCTGATCGCTTAGCCCGGAGCACAGGCGACACCGGGATAACCCACTGGGATCGGCTTAAATACTAATGGATACCTGCCCAAGTCAGCGCCGTACGCGAGTATCACGAGATATGACATTAGGACCGGAAGCTGGGTACAGGTGCACAGGAAAGCCTCAATGTAGCGCGCCAGTCGGTCCGCTGCGAGGGGTACGAACGCGACGTCACCTCGGGTACAGTGTCACGGTTGATGACGGGGTATCCACACTGGCATTCCGCGACGGTCACTGGCGTCTCCTAAACCCTTCGGCTTCTGCCTTTGGGAGGCCACGTTACGTAGTTCTCCATGACCCGTTGCAAAACGCGTGTAACAACACGTGTGGCTGGAGAGTCGAGACCTTTCGTCTAGGCCCCCGACACTACAGATTCGGGTGTACACCCGATCAGTCAATAATGCGCGATGATAGCGAGGTCAGAACCCTGACAAATGGGCCAATTTCGGGTGGTAAAGAACAGTTTTGCTACAACGCTGTAAAAATCGCTAGTTGACTCGGCGCTGTGTTCGAGCCATCGCAGGGAGTTTGCAGTAGATTCCCATTCG
TGTTGGCTGCTACTTTTTAGACGTTGTCACTCGAAGACTATGTAAGGACCGGTTCAAAAGGCTGGCCTGAACCCAATGCTGACTGAACTTGCGATGAAAAGTCTCGTAAGGGTTCTTCCCAAGGCCCCAGTCGGTCCCAAGTATTTAGGGTCGGCTCTCTGGCAGGCGAGAAGTCGGCAGACCTGAAAGACTTCTCGGACTTAACCAACGGCACACCGTTCATCTGAGCTTGTGGTCAAGAATAACCCCCTCTTACGAAACGCTTTACGATCGGAGGTCCAGCTCCTTGATGGGCCGGAAGAGACACAGTATATAGTAATTGGCGGCAACGTTACGAGCCAGTACATTATGCAAGTACCTTGCACTTTCGATCCTGTTATAATAGCTCAGCCTCATTCCGCAATCTTGTGCCCTGCGATCCACCTCCAGTAGTTAGGATTGTGCACCCCTCATTTCGTCCATATACGTTTCGCTCCGGGCCCAGGCTCTCCAACTATGTCGGGCGTCTCGGGCGCGCCCGTCGGGAGTTTACTTGTATCCGCGCGATCCCCATGACTCATGATAACTAGTCGCAAACGCTCATGGGGGTCAGCCGCAGTTAGCCTGTTATCTAACCCCGTTTGTATAGGATTCGCGCTTTCATAGTACCTTTGTATGGGGGGGAATAAGGATGCGTCTGAGGTCCCGAAGTAGCGCTGGATCAGCGCCCCGGTTGGCAGCACGGGTCCCAAGAACGGACAATGATTAAAGTGTTAGGGGTCAGCTAGAACCCGTTCGGGAGACATAGATCCGTGTGTTTTCCTATACGCCCCTGCTCGCAGTCTAGCACCAAGGTCCAGCCCAGTAATCCCTTCTTTTCACGGCTGTGCGGCATGTAGATAAGCGGGACAATTACGTGCGGCAACGTGCCACGGGACCGCGGCAGGCCTCAGCGGCAAGAGTCAGGCCCGCCTGTCCTGTATAGTCGTAGGATGAACCGATCTGATCGCTTAGCCCGGAGCACAGGCGACACCGGGATAACCCACTGGGATCGGCTTAAATACTAATGGATACCTGCCCAAGTCAGCGCCGTACGCGAGTATCACGCGATATGACATTAGGACCGGAAGCTGGGTACAGGTGCACAGGAAAGCCTCAATGTAGCGCGCCAGTCGGTCCGCTGCGAGGGGTACGAACGCGACGTCACCTGGTGTACAGTGTCACGGTTGGTGGTGGGATCGTCACACCGAGATTCCGCGACGGTTGGTGGCGTCTCTGAAGCACTCCGGCTTCTGCTTATGGGAGGCCACGTTTCATAGTTCTCCAAGACCCGTTATTACGCGCGTATGATCACAAGTGTGACTGGAGAGTCGAGACCTTTTATCCAGGCCGCCGACGCCCCAGATTCGGGTGTGCACCCGGCCAGTCAACAATTCACGATGATAGCGAGGGCAGGTCCCTGACAAGTGGGTTAATCCCGAGGTGCAAAGAACAGTTGTCCTGCAATGGTGTAAAAATCGTTAGTTAATTCGGTACGGTATTCGAGCCATTGCAGGAAGTTTGCAATTGGTTTACGTTTG
TTTCGGTTGCGAGCTTATGAATGCGGGCACTTGGCAACTACGTAAGGGCCGGGTCAAGACCCAAAGATGAACCTAAGGTTACCTGGACTCGTAGCGAAGAGCCGCGTACAGCTTCGTCCCAGGACTCCAGTCGGTCCCAACTATTTAGGGTCGGCTCTAGGGCAGGCGAGAAGTCGACTAAACTGAAAGATTTCTCGGACTCAATCGATGGCACTATGCTCACCTAAGCTTGTAGTGAATGATGACGTCCTTTTACAAAACTCTTTACCATCGGAGGTCCAGCTCCTTGGTGGACCTGATGAGACACGTCATATATTTATCGGCGGTAACGCTACGAGCCAGTACATTATGCAAGTACCTTCCACTTTCGATCCTGTTATAATAGCTTACTCTTATTCCGCGTTTCTACGTTATCCGTCTGATAACCGGTACACCGAATCAAGTGCCACTCATTTTGTCCATATACGTTTCGCCCCGGGCCCAGGCTCTTCAACCTCGTCGGGCGTCTCGGGCACGCTCGTCGGGAGCTTACTTGTACCCGCGGGACCCCCATGACTCACAATAACTAGTCGCAAACGCTCATGAAGTTCAACCGGAGTTAGCCTGTTATCAAACCCCGTTTGTATAGAAATTGCGCTTTCATAGTACCTTTGTATGGGGGGGAATAAGGGTGCGTCAAAGTTTCCAAAGAAGCGCTGGATCAACTCCCCGGCCAGCGTTACGGGTCCCAAACACGGAAAATGGTTAAAATGTTGGAGGTCAGTTAGCACTCGTTCGGTAGACGTAAGGCCGTGCTCTTTCCTATCCGCCTCCATTAGTAGTATCGCGCCACAGTCTAGCTCAGCGGTCCCCCCTTTCCATGGGCGAACGGCATACAGAGGATCTGGATAGCCGCATGCGACAACGTGTCACGGGATCGCTACAGGGCTTAGCGGCAAAGGTTACACCCACCTGGCCTGTGCAGCTGGAAAGCTAGCGAGCTTCGCGACTGCACACCGAGCGCAGATGGCACCGGGACCGCTCAATAGGATCGGCCCCCATATTGCCGGCCGTCTACCCTGGCGGATGCTGTACGCACGTACCACGCGATGTGACATTTGGGGCGGATGTTGGGTACAAATGCACAAAAAAGCCTCAGTGAAATGCGCCAGTTGGCCCGCTGCGAGGGGTACGAACGCGACGTCACCTCGGGTACAGTGTCACGGTTGATGACGGGGTATCCACACTGGCATTCCGCGACGGTCACTGGCGTCTCCTAAACCCTTCGGCTTCTGCCTTTGGGAGGCCACGTTACGTAGTTCTCCATGACCCGTTGCAAAACGCGTGTAACAACACGTGTGGCTGGAGAGTCGAGACCTTTCGTCTAGGCCCCCGACACTACAGATTCGGGTGTACACCCGATCAGTCAATAATGCGCGATGATAGTGAGGTCAGAACCCTGACAAATGGGCCAATTTCGGGTGGTAAAGAACAGTTTTGCTACAACGCTGTAAAAATCGCTAGTTGACTCGGCGCTGTGTTCGAGCCATCGCAGGGAGTTTGCAGTAGATTCCCATTCG
AGTTACCCGCTACTCTTTAGACGTTAGCGCTCGAAACCGATGTCAGGGCCGGTGCAAAGGGCAGGGATGTACCTAATGCTAACTGGACCCGTGATAAAAAACCGCGTACAAGTACTTCCCAAAACTCCAGTAGGCCCCAACCTCTTAGCATCACTTCGCGGTTAAACCAAAAATCCATAGACATGAAAGGTCTCTCGGACTCAATCGATGGCACTATGCTCACCTAAGCTTGTAGTGAATGATGACGTCCTTTTACAAAACTCTTTACCATCGGAGGTCCAGCTCCTTGGTGGACCTGATGAGACACGTCATATATTTATCGGCGGCAACGCTACGAGCCAGTACATTATGCAAGTACCTTCCACTTTCGATCCTGTTATAATAGCTCACTCTTATTCCGCGTTTCTACGTTATCCGTCTGATAACCGGTACACCGAATCAAGTGCCACTCATTTTGTCCATATACGTTTCGCCCCGGGCCCAGGCTCTCCAACTATGTCGGGCGTCTCGGGCGCGCCCGTCGGGAGTTTACTTGTATCCGCGCGATCCCCATGACTCATGATAACTAGTCGCAAACGCTCATGGGGGTCAGCCGCAGTTAGCCTGTTATCTAACCCCGTTTGTATAGGATTCGCGCTTTCATAGTACCTTTGTATGGGGGGGAATAAGGATGCGTCTGAGGTCCCGAAGAAGCGCTGGATCAGCGCCCCGGTCGGCAGCACGGGTCCCAAGAACGGACAATGATTAAAGTGTTAGGGGTCAGCTAGAACCCGTTCGGGAGACATAGATCCGTGTTTTTTCCTATACACCCCCGCTCGCGGTATCGCACCAAGATCCATCCCAGTAATCCCTTCTTTCCACGGCTATGCGGCATATAGATAAGCTGGACAATTACGTGCGACAACGTGTCACGGGATCGCTACAGGGCTTAGCGGCAAAGGTTAGACCCACCTGGCCTGTGCAGCTGGAAAGCTAGCGAGCTTCGCGACTGCACACCGAGCGCAGATGGCACCGGGACCGCTCAATAGGATCGGCCCACATATTGCCGGCCGTCTACCCTGGCGGATGCCGTACGCACGTACCACGCGATGTGACATTTGGGGCGGATGTTGGGTACAAATGCACAAAAAAGCCTCAGTGAAATGCGCCAGTTGGCCCGCTGCGAGGGGTACGAACGCGACGTCACCTGGGGTACAGTGTCACGGTTGGTGGTGGGATAGTCACACTGAGATTCCGCGACGGTTGGTGGCGTCTCTGAAGCACCCCGGCTTCTGCTTATGGGAGGCCACGTTTCATAGTTCTCCAAGACCCGTTATTACGCGCGTATGATCACAAGTGTGACTGGAGAGTCGAGACCTTTTATCCAGGCCGCCGACGCCCCAGATTCGGGTGTGCACCCGGCCAGTCAACAATTCACGATGATAGCGAGGGCAGGTCCCTGACAAGTGGGTTAATTCCGAGGTGCAAAGAACAGTTGTCCTGCAATGGTGTAAAAATCGTTAGTTAATTCGGTACGGTATTCGAGTCATTGCAGGAAGTTTGTAATTGGGCCCAATTTG
TGTTGGCTGCTACTTTTTAGACGTTGTCACTCGAAGACTATGTAAGGACCGGTTCAAAAGGCTGGCCTGAACCCAATGCTGACTGAACTTGCGATGAAAAGTCTCGTAAGGGTTCTTCCCAAGGCCCCAGTCGGTCCCAAGTATTTAGGGTCGGCTCTAGGGCAGGCGAGAAGTCGGCAGACCTGAAAGACTTCTCGGACTTAACCAACGGCACACCGTTCATCTGAGCTTGTGGTCAAGGATAACCCCCTCTTACGAAACGCTTTACGATCGGAGGTCCAGCTCCTTGATGGGCCGGAAGAGACACAGTATATAGTAATTGGCGGCAACGTTACGAGCCAGTACATTATGCAAGTACCTTGCACTTTCGATCCTGTTATAATAGCTCAGCCTCATTCCGCAATCTTGTGCCCTGCGATCCACCTCCAGTAGTTAGGATTGTGCACCCCTCATTTCGTCCATATACGTTTCGCTCCGGGCCCAGGCTCTCCAACTATGTCGGGCGTCTCGGGCGCGCCCGTCGGGAGTTTACTTGTATCCGCGCGATCCCCATGACTCATGATAACTAGTCGCAAACGCTCATGGGGGTCAGCCGCAGTTAGCCTGTTATCTAACCCCGTTTGTATAGGATTCGCGCTTTCATAGTACCTTTGTATGGGGGGGAATAAGGATGCGTCTAAGTTCACAACGAAACACGGGATCAGAGCCTCGATCGGCAGCAAGGGTCCCAGAAACGGAAAATGGTTAAAGTGTTACGGGACAGCTAGCACTCGTTCAGTAGACGTGGGGCCGTGTTTTTTCCTATACGCCCCTGCTCGCAGTCTAGCACCAAGGTCCAGCCCAGTAATCCCTTCTTTTCACGGCTGTGCGGCATGTAGATAAGCGGGACAATTACGTGCGGCAACGTGCCACGGGACCGCGGCAGGCCTCAGCGGCAAGAGTCAGGCCCGCCTGTCCTGCATAGTCGTAGGATGAACCGATCTGATCGCTTAGCCCGGAGCACAGGCGACACCGGGATAACCCACTGGGATCGGCTTAAATACTAATGGATACCTGCCCAAGTCAGCGCCGTACGCGAGTATCACGAGATATGACATTAGGACCGGAAGCTGGGTACAGGTGCACAGGAAAGCCTCAATGTAGCGCGCCAGTCGGTCCGCTGCGAGGGGTACGAACGCGACGTCACCTGGTGTACAGTGTCACGGTTGGTGGTGGGATAGTCACACTGAGATTCCGCGACGGTTGGTGGCGTCTCTGAAGCACCCCGGCTTCTGCTTATGGGAGGCCACGTTTCATAGTTCTCCAAGACCCGTTATTACGCGCGTATGATCACAAGTGTGACTGGAGAGTCGAGACCTTTTATCCAGGCCGCCGACGCCCCAGATTCGGGTGTGCACCCGGCCAGTCAACAATTCACGATGATAGTGAGGGCAGGTCCCTGACAAGTGGGTTAATTCCGAGGTGCAAAGAACAGTTGTCCTGCAATGGTGTAAAAATCGTTAGTTAATTCGGTACGGTATTCGAGTCATTGCAGGAAGTTTGTAATTGGGCCCCATTTG
TGTTGGCTGCTACTTTTTAGACGTTGTCACTCGAAGACTATGTAAGGACCGGTTCAAAAGGCTGGCCTGAACCCAATGCTGACTGAACTTGCGATGAAAAGTCTCGTAAGGGTTCTTCCCAAGGCCCCAGTCGGTCCCAAGTATTTAGGGTCGGCTCTATGGCAGGCGAGAAGTCGGCAGACCTGAAAGACTTCTCGGACTTAGCCAACGGCACACCGTTCATCTGAGCTTGTGGTCAAGGATAACCTCCTTTTATGAAACGCCTTACCACGGGAGGTTCAGCTGCTTGAAGTGCCTGAAGAGACACAGTATATATTAATCGGCGGCAACGTTACGAGCCTGTACATTATGCAAGTACCTTGCACTTTCGATCCTGTCATAATAGCTCAGCCTCATTCCGCAATCTTACGTCCTGCGATCCACCTACAATGGTTAGGATTGTGCACTACCCGCTTCGTCTGCACATGGGTCGCCCCGGGCCCAGGCTCTTCAACCTCGTCGGGCGTCTCGGGCACGCTCGTCGGGAGCTTACTTGTACCCGCGGGACCCCCATGACTCATGATAACTAGTCGCAAACGCTCATGAGGTTCAACCGGAGTTAGCCTGTTATCAAACCCCGTTTGTATAGAAATTGCGCTTTCATAGTACCTTTATATGGGGGAGGGTAATGGTGCGTCAAAGTTTCCAAAGAAGCGCTGGATCAACTCCCCGGCCAGCGTTACGGGTCCCAAACACGGAAAATGGTTAAAATGTTGGAGGTCAGTTAGCACTCGTTCGGTAGACGTAAGGCCGTGCTCTTTCCTATCCGCCTCCATTAGTAGTATCGCGCCACAGTCTAGCTCAGCGGTCCCCTCTTTCCATGGGCGAACGGCATACAGAGGATCTGGATAGCCGCATGCGGCAACGTGCCACGGGACCGCGACAGGCCTCAGCGGCAAGAGTCAGGCTCGCCTGTCCTGTATAGTCGTAGGATGAACCGATCTGATCGCTTAGCCCGGAGCACAGGCGACACCGGGATAACCCACTGGGATCGGCTTAAATACTAATGGATACCTGCCCAAGTCAACGCCGTACGCGAGTATCACGCGATATGACGTCAGAACCGGAAGTTGGGTACAAGTGCACAGAAAAGCCTCGGTGAAACGCACCAGTTGGTCCGCTGCGAGGGGTACGAACGCGACGTCACCTCGGGTACAGTGTCACGGTTGATGACGGGATAGCCACACTAAGTTTCTGCGACGGTTGGGGGCGTCTCTTAAGCCCTCCGGCTTCTGCTTATGCGAGGCCACATTTCATAGTTTTCCAAGACCCGCTGTTACGCGCGTGTGATCACAACTATGACTGGAGAATCGTGACCTCGCGTCCAGGCCCCCGACACCACGGATTCGGGTGTACATCCGATCAACCAACAATGCACGATAATCTCAGGGGCGGGACCTTCACAAGTGGGTCAATTTCGGGTGACAAAGAACAGCGTTGCTGCGATCCTGTGGAAATCGTTAGTTGACTCGGTACTATATTCGAACCGCCCCGTGAGACCCGCGACTAGTTCCCATTTG
AGTTACCCGCTACTCTTTAGACGTTAGCGCTCGAAACCGATGTCAGGGCCGGTGCAAAGGGCAGGGATGTACCTAATGCTAACTGGACCCGTGATAAAAAACCGCGTACAAGTACTTCCCAAAACTCCAGTAGGCCCCAACTTCTTAGCATCACTTCGCGGTTAAACCAAAAATCCATAGACATGAAAGGTCTCTCGGACTCAATCGATGGCACTATGCTCACCTAAGCTTGTAGTGAATGATGACGTCCTTTTACAAAACTCTTTACCATCGGAGGTCCAGCTCCTTGGTGGACCTGATGAGACACGTCATATATTTATCGGCGGCAACGCTACGAGCCAGTACATTATGCAAGTACCTTCCACTTTCGATCCTGTTATAATAGCTCACTCTTATTCCGCGTTTCTACGTTATCCGTCTGATAACCGGTACACCGAATCAAGTGCCACTCATTTTGTCCATATACGTTTCGCCCCGGGCCCAGGCTCTCCAACTATGTCGGGCGTCTCGGGCGCGCCCGTCGGGAGTTTACTTGTATCCGCGCGATCCCCATGACTCATGATAACTAGTCGCAAACGCTCATGGGGGTCAGCCGCAGTTAGCCTGTTATCTAACCCCGTTTGTATAGGATTCGCGCTTTCATAGTACCTTTGTATGGGGGGGAATAAGGATGCGTCTGAGGTCCCGAAGAAGCGCTGGATCAGCGCCCCGGTCGGCAGCACGGGTCCCAAGAACGGACAATGATTAAAGTGTTAGGGGTCAGCTAGAACCCGTTCGGGAGACATAGATCCGTGTTTTTTCCTATACGCCCCCGTTCGCAGTATCGCACCAAGGTCCAGCCCGGTAATCCCTTCTCTCCACAGCTGTGCGGCCTATAGAGGAGCTGGATAACCACGTGCGGCAACGTGCCACGGGACCGCGACAGGCCTCAGCGGCAAGAGTCAGGCCCGCCTGTCCTGTATAGTCGTAGGATGAACCGATCTGATCGCTTAGCCCGGAGCACAGGCGACACCGGGATAACCCACTGGGATCGGCTTAAATACTAATGGATACCTGCCCAAGTCAGCGCCGTACGCGAGTATCACGCGATATGACGTCAGAACCGGAAGTTGGGTACAAGTGCACAGAAAAGCCTCGGTGAAACGCGCCAGTCGGTCCGCTGCGAGGGGTACGAACGCGACGTCACCTGGTGTACAGTGTCACGGTTGGTGGTGGGATAGTCACACTGAGATTCCGCGACGGTTGGTGGCGTCTCTGAAGCACTCCGGCTTCTGCTTATGGGAGGCCACGTTTCATAGTTCTCCAAGACCCGTTATTACGCGCGTATGATCACAAGTGTGACTGGAGAGTCGAGACCTTTTATCCAGGCCGCCGACGCCCCAGATTCGGGTGTGCACCCGGCCAGTCAACAATTCACGATGATAGTGAGGGCAGGTCCCTGACAAGTGGGTTAATTCCGAGGTGCAAAGAACAGTTGTCCTGCAATGGTGTAAAAATCGTTAGTTAATTCGGTACGGTATTCGAGCCATTGCAGGAAGTTTGCAATTGGTTTCCGTTTG
TGTTGGCTGCTACTTTTTAGACGTTGTCACTCGAAGACTATGTAAGGACCGGTTCAAAAGGCTGGCCTGAACCCAATGCTGACTGAACTTGCGATGAAAAGTCTCGTAAGGGTTCTTCCCAAGGCCCCAGTCGGTCCCAAGTATTTAGGGTCGGCTCTCGGGCAGGCGAGAAGTCGGCAGACCTGAAAGATTTCTCGGACTTAACCAACGGCACACCGTTCATCTGAGCTTGTGGTCAAGGATAACCCCCTCTTACGAAACGCTTTACGATCGGAGGTCCAGCTCCTTGATGGGCCGGAAGAGACACAGTATATAGTAATTGGCGGCAACGTTACGAGCCAGTACATTATGCAAGTACCTTGCACTTTCGATCCTGTTATAATAGCTCAGCCTCATTCCGCAATCTTGTGCCCTGCGATCCACCTCCAGTAGTTAGGATTGTACACCCCTCATTTCGTCCATATACGTTTCGCTCCGGGCCCAGGCTCTCCAACTATGTCGGGCGTCTCGGGCGCGCCCGTCGGGAGTTTACTTGTATCCGCGCGATCCCCATGACTCATGATAACTAGTCGCAAACGCTCATGGGGGTCAGCCGCAGTTAGCCTGTTATCTAACCCCGTTTGTATAGGATTCGCGCTTTCATAGTACCTTTGTATGGGGGGGAATAAGGATGCGTCAAAGTTTCCAAAGAAGCGCTGGATCAACTCCCCGGCCAGCGTTACGGGTCCCAAACACGGAAAATGGTTAAAATGTTGGAGGTCAGTTAGCACTCGTTCGGTAGACGTAAGGCCGTGCTCTTTCCTATCCACCTCCATTAGTAGTATCGCGCCACAGTCTAGCTCAGCGGTCCCCTCTTTCCATGGGCGAACGGCATATAGAGGAGCTGGATAACCACGTGCGGAGGAATGCTGCGAGACTGCGATAGGCGTCAGCGACAAAGGCCAGGCCCACCTGGCCTGTATAGTCGTAGGATGAACCGATCTGATCGCTTAGCCCGGAGCACAGGCGACACCGGGATAACCCACTGGGATCGGCTTAAATACTAATGGATACCTGCCCAAGTCAGCGCCGTACGCGAGTATCACGCGATATGACGTCAGAACCGGAAGTTGGGTACAAGTGCACAGAAAAGCCTCGGTGAAACGCACCAGTTGGTCCGCTGCGGAAAGTACGAACACGGTACCACTTCGGGTGCAGCGCAGCAATCGATGGCGGGACAGCCACGCTGGCAGTCCGCGACGGTTACTGGCGTCTACTAAGCCCTCCGGTTTCTGCCTAGGGGAAGTCATGCTTCATACTCCTTTATGTCCCGTTGCTCAGTTCGTGGAGTACCAAGTGTGATTGGGGAGAGGAGGATTTTCGTTCGGGCCCCCGAAACCAGAAGTTCGTCTATATTCTTAATAAGCCAACAGTGTAAAATGACAGCGAGAGCAGGACACTGTGATGTAGGTCAATTTCGGGTGGCGAAAAACAGTTTCGCGGCAATGCTTCAAAAGCCGTCAGTTGACACAGTATTGTATACAAGTCATTGCAGGAAGTTTGTAATTGGGCCCCATTTG
TGTTGGCTGCTACTTTTTAGACGTTGTCACTCGAAGACTATGTAAGGACCGGTTCAAAAGGCTGGCCTGAACCCAATGCTGACTGAACTTGCGATGAAAAGTCTCGTAAGGGTTCTTCCCAAGGCCCCAGTCGGTCCCAAGCATTTAGGGTCGGCTCGAGGGCAGGCGAGAAGTCGGCAGACCTGAAAGATTTCTCGGACTCAATCGATGGCACTATGCTCACCTAAGCTTGTAGTGAATGATGACGTCCTTTTACAAAACTCTTTACCATCGGAGGTCCAGCTCCTTGGTGGACCTGATGAGACACGTCATATATTTATCGGCGGCAACGCTACGAGCCAGTACATTATGCAAGTACCTTCCACTTTCGATCCTGTTATAATAGCTCACTCTTATTCCGCGTTTCTACGTTATCCGTCTGATAACCGGTACACCGAATCAAGTGCCACTCATTTTGTCCATATACGTTTCGCCCCGGGCCCAGGCTCTTCAACCTCGTCGGGCGGCTCGGGCACGCTCGTCGGGAGCTTACTTGTACCCGCGGGACCCCCATGACTCACAATAACTAGTCGCAAACGCTCATGAAGTTCAACCGGAGTTAGCCTGCTATCAAACCCCGTTTGTATAGAAATTGCGCTTTCATAGTACCTTTATATGGGGGAGGGTAATGGTGCGTCAAAGTTTCCAAAGAAGCGCTGGATCAACTCCCCGGCCAGCGTTACGGGTCCCAAACACGGAAAATGGTTAAAATGTTGGAGGTCAGTTAGCACTCGTTCGGTAGACGTAAGGCCGTGCTCTTTCCTATACGCCCCTGCTCGCAGTCTAGCACCAAGGTCCAGCCCAGTAATCCCTTCTTTTCACGGCTGTGCGGCATATAGATAAGCGGGACAATTACGTGCGGCAACGTGCCACGGGACCGCGGCAGGCCTCAGCGGCAAGAGTCAGGCCCGCCTGTCCTGTATAGTCGTAGGATGAACCGATCTGATCGCTTAGCCCGGAGCACAGGCGACACCGTGATAACCCACTGGGATCGGCTTAAATACTAATGGATACCTGCCCAAGTCAGCGCCGTACGCGAGTATCACGAGATATGACATTAGGACCGGAAGCTGGGTACAGGTGCACAGGAAAGCCTCAATGTAGCGCGCCAGTCGGTCCGCTGCGAAAAGTACGAACACGGTACCACTTCGGGTGCAGCGCAGCAATCGATGGCGGGACAGCCACGCTGGCAGTCCGCGACGGTTACTGGCGTCTACTAAGCCCTCCGGTTTCTGCCTAGGGGAAGTCATGCTTCATACTCCTTTATGTCCCGTTGCTAAGTTCGTGGAGTACCAAGTGTGATTGGGGAGAGGAGGATTTTCGTTCGGGCCCCCGAAACCAGAAGTTCGTCTATATTCTTAATAAGCCAACAGTGTAAAATGACAGTGAGAGCAGGACACTGTGATGTAGGTCAATTTCGGGTGGCGAAAAACGGTTTCGCGGCAATGCTTCAAAAGCCGTCAGTTGACACAGTATTGTATACAAGTCATTGCAGGAAGTTTGTAATTGGGCCCCATTTG
AGTTACCCGCTACTCTTTAGACGTTAGCGCTCGAAACCGATGTCAGGGCCGGTGCAAAGGGCAGGGATGTACCTAATGCTAACTGGACCCGTGATAAAAAACCGCGTACAAGTACTTCCCAAAACTCCAGTAGGCCCCAACTTCTTAGCATCACTTCGCGGTTAAACCAAAAATCCATAGACATGAAAGGTCTCTCGGACTCAATCGATGGCACTATGCTCACCTAAGCTTGTAGTGAATGATGACGTCCTTTTACAAAACTCTTTACCATCGGAGGTCCAGCTCCTTGGTGGACCTGATGAGACACGTCATATATTTATCGGCGGCAACGCTACGAGCCAGTACATTATGCAAGTACCTTCCACTTTCGATCCTGTTATAATAGCTCACTCTTATTCCGCGTTTCTACGTTATCCGTCTGATAACCGGTACACCGAATCAAGTGCCACTCATTTTGTCCATATACGTTTCGCCCCGGGCCCAGGCTCTCCAACTATGTCGGGCGTCTCGGGCGCGCCCGTCGGGAGTTTACTTGTATCCGCGCGATCCCCATGACTCATGATAACTAGTCGCAAACGCTCATGGGGGTCAGCCGCAGTTAGCCTGTTATCTAACCCCGTTTGTATAGGATTCGCGCTTTCATAGTACCTTTGTATGGGGGGGAATAAGGATGCGTCTGAGGTCCCGAAGAAGCGCTGGATCAGCGCCCCGGTCGGCAGCACGGGTCCCAAGAACGGACAATGATTAAAGTGTTAGGGGTCAGCTAGAACCCGTTCGGGAGACATAGATCCGTGTTTTTTCCTATACACCCCCGCTCGCGGTATCGCACCAAGATCCATCCCAGTAATCCCTTCTTTCCACGGCTATGCGGCATATAGATAAGCTGGACAATTACGTGCGACAACGTGTCACGGGATCGCTACAGGGCTTAGCGGCAAAGGTTACACCCACCTGGCCTGTGCAGCTGGAAAGCTAGCGAGCTTCGCGACTGCACACCGAGCGCAGATGGCACCGGGACCGCTCAATAGGATCGGCCCAAATATTGCCGGCCGTCTACCCTGGCGGATGCCGTACGCACGTACCACGCGATGTGACATTTGGGGCGGATGTTGGGTACAAATGCACAAAAAAGCCTCAGTGAAATGCGCCAGTTGGCCCGCTGCGAGGGGTACGAACGCGACGTCACCTCGGGTACAGTGTCACGGTTGATGACGGGGTATCCACACTGGCATTCCGCGACGGTCACTGGCGTCTCCTAAACCCTTCGGCTTCTGCCTTTGGGAGGCCACGTTACGTAGTTCTCCATGACCCGTTGCAAAACGCGTGTAACAACACGTGTGGCTGGAGAGTCGAGACCTTTCGTCCGGGCCCCCAAAACCACAAGTTCGTCTATATTCTTAATAAGCCAACAGTGTAAAATGACAGCGAGAGCAGGACACTGTCATGTAGGTCAATTTCTGGTGGCGAAAAACAGTTTTGCGGCAATGCTTCAAAAGCCGTCAGCTGACACAGTATTGTACACAAGCCATTGCAGGAAGTTTGCAATTGGTTTCCGTTTG
TTTCGGTTGCGAGCTTATGGATGCGGGCACTCGGCAACTACGTAAAGGCCGGTTCAAGACCCAAAGATCAACCTAGTGCTACCTGGACTCGTAGCGGAGAGCCGCGTACAGCTTCGTCCCAGGACTCCAGTCGGTCCCAACTATTTAGGATCGGCTCTCTGGCAGGCGAGAAGTCGACTAAACTGAAAGACTTCTCGGACTCAATCGATGGCACTATGCTCACCTAAGCTTGTAGTGAATGATGACGTCCTTTTACAAAACTCTTTACCATCGGAGGTCCAGCTCCTTGGTGGACCTGATGAGACACGTCATATATTTATCGGCGGTAACGCTACGAGCCAGTACATTATGCAAGTACCTTCCACTTTCGATCCTGTTATAATAGCTTACTCTTATTCCGCGTTTCTACGTTATCCGTCTGATAACCGGTACACCGAATCAAGTGCCACTCATTTTGTCCATATACGTTTCGCCCCGGGCCCAGGCTCTTCAACCTCGTCGGGCGTCTCGGGCACGCTCGTCGGGAGCTTACTTGTACCCGCGGGACCCCCATGACTCACAATAACTAGTCGCAAACGCTCATGAAGTTCAACCGGAGTTAGCCTGTTATCAAACCCCGTTTGTATAGAAATTGCGCTTTCATAGTACCTTTATATGGGGGAGGGTGATGGTGCGTCAAAGTTTCCAAAGAAGCGCTGGATCAACTCCCCGGCCAGCGTTACGGGTCCCAAACACGGAAAATGGTTAAAATGTTGGAGGTCAGTTAGCACTCGTTCGGTAGACGTAAGGCCGTGCTCTTTCCTATCCGCCTCCATTAGTAGTATCGCGCCACAGTCTAGCTTAGCGATCCCCCCTTTCCATGGGCGAACGGCATACAGAGGATCTGGATAGCCACATGCGACAACGTGTCACGGGATCGCTACAGGGCTTAGCGGCAAAGGTTACACCCACCTGGCCTGTGCAGCTGGAAAGCTAGCGAGCTTCGCGACTGCACACCGAGCGCAGATGGCACCGGGACCGCTCAATAGGATCGGCCCCCATATTGCCGGCCGTCTACCCTGGCGGATGCCGTACGCACGTACCACGCGATGTGACATTTGGGGCGGATGTTGGGTACAAATGCACAAAAAAGCCTCAGTGAAATGCGCCAGTTGGCCCGCTGCGAGGGGTACGAACGCGACGTCACCTCGGGTACAGTGTCACGGTTGATGACGGGGTATCCACACTGGCATTCCGCGACGGTCACTGGCGTCTCCTAAACCCTTCGGCTTCTGCCTTTGGGAGGCCACGTTACGTAGTTCTCCATGACCCGTTGCAAAACGCGTGTAACAACACGTGTGGCTGGAGAGTCGAGACCTTTCGTCTAGGCCCCCGACACTACAGATTCGGGTGTACACCCGATCAGTCAATAATGCGCGATGATAGCGAGGTCAGAACCCTGACAAATGGGCCAATTTCGGGTGGTAAAGAACAGTTTTGCTACAACGCTGTAAAAATCGCTAGTTGACTCGGCGCTGTGTTCGAGCCATCGCAGGGAGTTTGCAGTAGATTCCCATTCG
AGTTACCCGCTACTCTTTAGACGTTAGCGCTCGAAACCGATGTCAGGGCCGGTGCAAAGGGCAGGGATGTACCTAATGCTAACTGGACCCGTGATAAAAAACCGCGTACAAGTACTTCCCAAAACTCCAGTAGGCCCCAACCTCTTAGCATCACTTCGCGGTTAAACCAAAAATCCATAGACATGAAAGGTCTCTCGGACTCAATCGATGGCACTATGCTCACCTAAGCTTGTAGTGAATGATGACGTCCTTTTACAAAACTCTTTACCATCGGAGGTCCAGCTCCTTGGTGGACCTGATGAGACACGTCATATATTTATCGGCGGCAACGCTACGAGCCAGTACATTATGCAAGTACCTTCCACTTTCGATCCTGTTATAATAGCTCACTCTTATTCCGCGTTTCTACGTTATCCGTCTGATAACCGGTACACCGAATCAAGTGCCACTCATTTTGTCCATATACGTTTCGCCCCGGGCCCAGGCTCTCCAACTATGTCGGGCGTCTCGGGCGCGCCCGTCGGGAGTTTACTTGTATCCGCGCGATCCCCATGACTCATGATAACTAGTCGCAAACGCTCATGGGGGTCAGCCGCAGTTAGCCTGTTATCTAACCCCGTTTGTATAGGATTCGCGCTTTCATAGTACCTTTGTATGGGGGGGAATAAGGATGCGTCTGAGGTCCCGAAGAAGCGCTGGATCAGCGCCCCGGTCGGCAGCACGGGTCCCAAGAACGGACAATGATTAAAGTGTTAGGGGTCAGCTAGAACCCGTTCGGGAGACATAGATCCGTGTTTTTTCCTATACACCCCCGCTCGCGGTATCGCACCAAGATCCATCCCAGTAGTCCCTTCTTTCCACGGCTATGCGGCATATAGATAAGCTGGACAATTACGTGCGACAACGTGTCACGGGATCGCTACAGGGCTTAGCGGCAAAGGTTAGACCCACCTGGCCTGTGCAGCTGGAAAGCTAGCGAGCTTCGCGACTGCACACCGAGCGCAGATGGCACCGGGACCGCTCAATAGGATCGGCCCACATATTGCCGGCCGTCTACCCTGGCGGGTGCCGTACGCACGTACCACGCGATGTGACATTTGGGGCGGATGTTGGGTACAAATGCACAAAAAAGCCTCAGTGAAATGCGCCAGTTGGCCCGCTGCGAGGGGTACGAACGCGACGTCACCTCGGGTACAGTGTCACGGTTGATGACGGGGTATCCACACTGGCATTCCGCGACGGTCACTGGCGTCTCCTAAACCCTTCGGCTTCTGCCTTTGGGAGGCCACGTTACGTAGTTCTCCATGACCCGTTGCAAAACGCGTGTAACAACACGTGTGGCTGGAGAGTCGAGACCTTTCGTCTAGGCCCCCGACACTACAGATTCGGGTGTACACCCGATCAGTCAATAATGCGCGATGATAGTGAGGTCAGAACCCTGACAAATGGGCCAATTTCGGGTGGTAAAGAACAGTTTTGCTACAACGCTGTAAAAATCGCTAGTTGACTCGGCGCTGTGTTCGAGCCATCGCAGGGAGTTTGCAGTAGATTCCCATTCG
TTTCGGTTGCGAGCTTATGAATGCGGGCACTTGGCAACTACGTAAGGGCCGGGTCAAGACCCAAAGATGAACCTAAGGTTACCTGGACTCGTAGCGAAGAGCCGCGTACAGCTTCGTCCCAGGACTCCAGTCGGTCCCAACTATTTAGGACCGGCTCTCTGTTAAACCAAAAACCCATAGACATGAAAGATTTCTCGGACTTAACCAACGGCACACCGTTCATCTGAGCTTGTGGTCAAGGATAACCCCCTCTTACGAAACGCTTTACGATCGGAGGTCCAGCTCCTTGATGGGCCGGAAGAGACACAGTATATAGTAATTGGCGGCAACGTTACGAGCCAGTACATTATGCAAGTACCTTGCACTTTCGATCCTGTTATAATAGCTCAGCCTCATTCCGCAATCTTGTGCCCTGCGATCCACCTCCAGTAGTTAGGATTGTGCACCCCTCATTTCGTCCATATACGTTTCGCTCCGGGCCCAGGCTCTCCAACTATGTCGGGCGTCTCGGGCGCGCCCGTCGGGAGTTTACTTGTATCCGCGCGATCCCCATGACTCATGATAACTAGTCGCAAACGCTCATGGGGGTCAGCCGCAGTTAGCCTGTTATCTAACCCCGTTTGTATAGGATTCGCGCTTTCATAGTACCTTTGTATGGGGGGGAATAAGGATGCGTCTGAGGTCCCGAAGAAGCGCTGGATCAGCGCCCCGGTCGGCAGCACGGGTCCCAAGAACGGACAATGATTAAAGTGTTAGGGGTCAGCTAGAACCCGTTCGGGAGACATAGATCCGTGTTTTTTCCTATCCACCTCCATTAGTAGTATCGCGCCACAGTCTAGCTCAGCGGTCCCCTCTTTCCATGGGCGAACGGCATATAGAGGAGCTGGATAACCACGTGCGGAGGAATGCTGCGAGACTGCGATAGGCGTCAGCGACAAAGGCCAGGCCCACCTGGCCTGTATAGTCGTAGGATGAACCGATCTGATCGCTTAGCCCGGAGCACAGGCGACACCGGGATAACCCACTGGGATCGGCCTAAATACTAATGGATACCTGCCCAAGTCAGCGCCGTACGCGAGTATCACGCGATATGACGTCAGAACCGGAAGTTGGGTACAAGTGCACAGAAAAGCCTCGGTGAAACGCACCAGTTGGTCCGCTGCGGAAAGTACGAACACGGTACCACTTCGGGTGCAGCGCAGCAATCGATGGCGGGACAGCCACGCTGGCAGTCCGCGACGGTTACTGGCGTCTACTAAGCCCTCCGGTTTCTGCCTAGGGGAAGTCATGCTTCATACTCCTTTATGTCCCGTTGCTCAGTTCGTGGAGTACCAAGTGTGATTGGGGAGAGGAGGATTTTCGTTCGGGCCCCCGAAACCAGAAGTTCGTCTATATTCTTAATAAGCCAACAGTGTAAAATGACAGCGAGAGCAGGACACTGTGATGTAGGTCAATTTCGGGTGGCGAAAAACAGTTTCGCGGCAATGCTTCAAAAGCCGTCAGTTGACACAGTATTGTATACAAGTCATTGCAGGAAGTTTGTAATTGGGCCCCATTTG
TGTTGGCTGCTACTTTTTAGACGTTGTCACTCGAAGACTATGTAAGGACCGGTTCAAAAGGCTGGCCTGAACCCAATGCTGACTGAACTTGCGATGAAAAGTCTCGTAAGGGTTCTTCCCAAGGCCCCAGTCGGTCCCAAGTATTTAGGGTCGGCTCTAGGGCAGGCGAGAAGTCGGCAGACCTGAAAGATTTCTCGGACTTAACCAACGGCACACCGTTCATCTGAGCTTGTGGTCAAGGATAACCCCCTCTTACGAAACGCTTTACGATCGGAGGTCCAGCTCCTTGATGGGCCGGAAGAGACACAGTATATAGTAATTGGCGGCAACGTTACGAGCCAGTACATTATGCAAGTACCTTGCACTTTCGATCCTGTTATAATAGCTCAGCCTCATCCCGCAATCTTGTGCCCTGCGATCCACCTCCAGTAGTTAGGATTGTGCACCCCTCATTTCGTCCATATACGTTTCGCTCCGGGCCCAGGCTCTCCAACTATGTCGGGCGTCTCGGGCGCGCCCGTCGGGAGTTTACTTGTATCCGCGCGATCCCCATGACTCATGATAACTAGTCGCAAACGCTCATGGGGGTCAGCCGCAGTTAGCCTGTTATCTAACCCCGTTTGTATAGGATTCGCGCTTTCATAGTACCTTTGTATGGGGGGGAATAAGGATGCGCCTGAGGTCCCGAAGAAGCGCTGGATCAGCGCCCCGGTCGGCAGCACGGGTCCCAAGAATGGACAATGATTAAAGTGTTAGGGGTCAGCTAGAACCCGTTCGGGAGACATAGATCCGTGTTTCTTCCTATACGCCCCCGCTCACGGTATCGCACCAAGATCCATCCCAGTAATCCCTTCTTTCCACGGCTGTGCGGCATACAGAGGATCTGGATAGCCACATGCGGCAACGTGCCACGGGACCGCGACAGGCCTCAGCGGCAAGAGTCAGGCCCGCCTGTCCTGTATAGTCGTAGGATGAACCGATCTGATCGCTTAGCCCGGAGCACAGGCGACACCGGGATAACCCACTGGGATCGGCTTAAGTACTAATGGATACCTGCCCAAGTCAGCGCCGTACGCGAGTATCACGCGATATGACGTCAGAACCGGAAGTTGGGTACAAGTGCACAGAAAAGCCTCGGTGAAACGCACCAGTTGGTCCACCGCGAAAAGTACGAACACGGTACCGCTTCGGGTGCAGCGCAGCAATCGATGGCCGGACAGCCACGCTGGCATTCCGCGGCGGTTACTGGCGTCTACTTAGCCCTCCGGCTTCTGCCTATGGGAAGTTACGCTTCATAGTCCTTTATGTCCCGTTGCTAAGTTCGTGGAGTACCAAGTGCGATTGGGGAGTGGAGAATTTTCGTCCGGGCCCCCAAAATCACAAGTTCGTCTATATTCTTAATAAGCCAACAGTGTAAAATGACAGTGAGAGCAGGACACTGTCATGTAGGTCAATTTCTGGTGGCGAAAAACAGTTTTGCGGCAATGCTTCAAAAGCCGTCAGCTGACACAGTATTGTACACAAGCCATTGCAGGAAGTTTGCAATTGGTTTCCGTTTG
