# Supplementary material for: HAPSIMU: a genetic simulation platform for population-based association studies
Source: BMC Bioinformatics. 2008 Aug 5;9:331. doi: 10.1186/1471-2105-9-331 (PMC2518933; doi:10.1186/1471-2105-9-331)
Supplement: Additional file 1 — The HIPSIMU package. This zipped file contains the HAPSIMU program and user document. [file 1471-2105-9-331-S1.zip › HAPSIMU1.0/data/ENm014.7q31.33Theta.txt]

126135436 0 0
126135873 2.6512617031527e-05 2.65126170321626e-007
126136752 5.3303737372036e-005 5.33037373693852e-007
126136763 6.67054733893511e-007 6.6705473587478e-009
126137303 3.27762056847593e-05 3.27762056856311e-007
126137646 2.10710819903939e-05 2.10710819923131e-007
126137953 1.88595398567696e-05 1.88595398549162e-007
126138010 3.61991158051092e-06 3.61991158042544e-008
126138192 1.1950173475158e-005 1.19501734756872e-007
126138337 9.83016244738333e-006 9.83016244985381e-008
126138418 5.49133212577965e-006 5.49133212433067e-008
126138962 3.79188182697996e-005 3.79188182722152e-007
126139234 1.89594091348998e-005 1.89594091366056e-007
126139284 5.80612423788444e-06 5.80612423996554e-008
126139923 0.000110080294615350 1.10080294615189e-006
126140011 1.65682611686012e-005 1.65682611684868e-007
126140034 4.33034098724805e-006 4.33034098823073e-008
126140157 2.46127678582977e-005 2.46127678594577e-007
126140238 1.62084081018058e-005 1.6208408101671e-007
126140959 0.000148544835412493 1.48544835410915e-006
126141073 2.36518141992663e-005 2.36518141989338e-007
126141898 0.000171164444863112 1.711644448627e-006
126141972 1.55044800315785e-005 1.55044800326656e-007
126142241 5.63608801147922e-005 5.63608801144249e-007
126142553 6.60064281428836e-05 6.60064281442388e-007
126142598 9.63618834096276e-06 9.63618833866023e-008
126142879 6.08225928724545e-005 6.08225928707382e-007
126143278 8.73761026899171e-005 8.73761026890887e-007
126143447 3.70089257007418e-005 3.70089257033193e-007
126143840 8.68380916056236e-005 8.68380916072689e-007
126144021 3.99941337929208e-005 3.99941337940666e-007
126144576 0.000122633946160614 1.22633946158268e-006
126145143 0.000125285490943763 1.25285490945159e-006
126145245 2.2538130645968e-005 2.25381306443117e-007
126145341 2.08952454280931e-05 2.08952454280399e-007
126145442 2.33410391835213e-05 2.33410391855283e-007
126145591 3.89078867211687e-05 3.89078867228457e-007
126145752 2.27948468008296e-05 2.27948467985944e-007
126145919 1.8564181447663e-05 1.85641814495392e-007
126145978 4.43541258256445e-006 4.4354125823318e-008
126146153 1.31558847787929e-005 1.3155884778366e-007
126147290 7.97561938850233e-005 7.97561938873584e-007
126147412 8.55783258924613e-006 8.55783258778365e-008
126147537 8.76827109553906e-006 8.76827109808782e-008
126147655 8.2792033977003e-006 8.27920339529951e-008
126147956 2.11189849382016e-005 2.1118984939025e-007
126148197 1.6909220498693e-005 1.69092205007827e-007
126148263 4.63074088345949e-006 4.6307408837526e-008
126148441 1.2504015014021e-005 1.25040150161138e-007
126148558 8.2189312170812e-006 8.21893121684372e-008
126149011 3.18220157379298e-005 3.18220157367883e-007
126149081 4.91730927517678e-006 4.91730927577933e-008
126149346 1.86155279700143e-05 1.86155279716951e-007
126149549 1.42562785722061e-005 1.42562785729061e-007
126149740 1.34135428930609e-005 1.34135428917405e-007
126149843 7.23348124599622e-006 7.23348124445963e-008
126151452 0.000113031760374576 1.1303176037292e-006
126151545 6.5332216991815e-06 6.53322169818125e-008
126151621 5.41313301849664e-06 5.41313301643184e-008
126151726 7.50964507943883e-06 7.50964507698848e-008
126152390 4.75018653877824e-05 4.75018653875806e-007
126153267 0.000572994967231097 5.72994967203611e-006
126153323 3.65880480786105e-005 3.65880480794584e-007
126153501 0.000119092717068356 1.19092717065585e-006
126153723 0.000158074572570139 1.58074572567695e-006
126153889 0.000121571673234576 1.21571673236627e-006
126153893 2.57282424887413e-06 2.57282424893095e-008
126154680 0.000435970517369214 4.35970517357508e-006
126155261 0.000243292742735934 2.43292742733257e-006
126156025 7.29345929133206e-05 7.29345929129997e-007
126156066 3.91402920044088e-06 3.9140291996655e-008
126156196 1.2410382886096e-05 1.24103828885334e-007
126156278 7.82808766506992e-06 7.8280876626383e-008
126156774 4.75414201719904e-05 4.75414201717801e-007
126157160 3.71234850037396e-005 3.71234850064869e-007
126158318 0.000111370455011219 1.11370455008312e-006
126159915 0.000153591206090601 1.5359120609168e-006
126159986 6.83150813612715e-006 6.83150813615902e-008
126160237 2.41508245375763e-005 2.41508245378552e-007
126160672 4.18695625358326e-05 4.18695625333224e-007
126160729 5.86226812125158e-06 5.86226812195193e-008
126160989 9.23211490207501e-005 9.23211490194622e-007
126161012 1.96391634329270e-05 1.96391634309539e-007
126161511 0.000712664137522695 7.1266413747397e-006
126161978 0.000666962228904005 6.66962228865782e-006
126162422 0.000475103003452958 4.75103003438603e-006
126162532 2.87523964338541e-005 2.87523964331657e-007
126162573 1.07168023071638e-005 1.07168023078514e-007
126162718 1.49112384129425e-05 1.49112384102277e-007
126163306 4.70919824662859e-05 4.70919824638259e-007
126163559 2.02846631543823e-005 2.0284663152133e-007
126163622 5.05112165504381e-006 5.05112165470184e-008
126163795 1.39470360774523e-05 1.39470360769795e-007
126164339 4.4345444561129e-05 4.4345444560136e-007
126164579 1.9969080111727e-05 1.99690801133697e-007
126164968 3.34313529773174e-005 3.34313529760626e-007
126165018 4.29708907163462e-006 4.29708907053135e-008
126165504 4.27344703467111e-05 4.27344703473582e-007
126165818 0.000105686005948853 1.05686005949153e-006
126166181 0.000976853066874686 9.76853066753142e-006
126166200 5.11300503322838e-005 5.11300503327852e-007
126166547 6.04541698588574e-05 6.04541698563147e-007
126167152 8.55498629685669e-05 8.55498629674622e-007
126167652 7.10021890092385e-05 7.10021890101148e-007
126167679 3.81898017636362e-006 3.8189801790567e-008
126168412 0.00010367823960276 1.03678239604259e-006
126169080 9.68067921863744e-005 9.68067921844301e-007
126169085 7.24601737921964e-007 7.24601740322385e-009
126169700 8.91260137644016e-005 8.91260137618058e-007
126169747 7.08284153623859e-006 7.08284153691835e-008
126169911 2.62965289571441e-05 2.62965289575844e-007
126170137 3.85323063482764e-05 3.85323063493215e-007
126170278 2.70386783423489e-005 2.70386783405785e-007
126170720 8.47595448745971e-005 8.47595448728489e-007
126171162 8.47595448746167e-005 8.47595448728489e-007
126171359 3.77774442088224e-005 3.7777444207295e-007
126171544 5.34594735052159e-05 5.34594735050128e-007
126171595 7.61146544381905e-006 7.61146544275433e-008
126172228 9.44717181556364e-005 9.44717181571201e-007
126172375 2.19389298086549e-005 2.19389298110233e-007
126172590 3.20875504004136e-005 3.20875504024789e-007
126172946 5.05897283940472e-05 5.05897283957022e-007
126174361 0.00019483746592884 1.94837465929141e-006
126175044 8.1407826948521e-05 8.14078269508368e-007
126175612 7.33497853559444e-005 7.33497853555064e-007
126175622 1.29136946049198e-006 1.29136946131875e-008
126175702 1.55726617813044e-005 1.55726617838321e-007
126176061 6.98823197436037e-005 6.98823197429936e-007
126176168 2.08284351324947e-005 2.08284351320959e-007
126176201 6.42372298478808e-006 6.42372298315081e-008
126176365 3.19239566516741e-005 3.19239566513164e-007
126178670 0.000448687317573834 4.48687317559295e-006
126178847 3.44545141911361e-005 3.44545141915384e-007
126179457 0.000118741546082446 1.18741546083932e-006
126179845 7.43608359881602e-05 7.43608359872462e-007
126180215 6.47571821172708e-005 6.4757182118463e-007
126180713 8.7159666741624e-005 8.71596667427128e-007
126180715 3.50038822255518e-007 3.50038823252182e-009
126181108 6.87826285732093e-005 6.87826285737523e-007
126181182 1.29514364234542e-005 1.29514364214038e-007
126181849 0.000116737947222215 1.16737947224152e-006
126182680 0.000145555110417956 1.45555110415269e-006
126182889 0.000228745789466680 2.28745789464346e-006
126183369 8.62947003023763e-005 8.62947003028476e-007
126184015 0.000102143211883643 1.02143211884342e-006
126184504 7.73189328345222e-005 7.73189328349614e-007
126184872 5.81709428909109e-05 5.81709428923458e-007
126185120 4.10925888089236e-005 4.10925888104055e-007
126185190 1.15987145831639e-005 1.15987145849141e-007
126186025 0.000152460491024489 1.52460491024595e-006
126186057 9.67872652077522e-006 9.67872652296742e-008
126187623 0.000473652679110437 4.73652679098232e-006
126188559 0.000283102750732675 2.83102750729748e-006
126188600 8.36080322972201e-005 8.36080322959946e-007
126188626 8.5362866745758e-05 8.53628667442255e-007
126188699 0.000421978345385785 4.2197834537851e-006
126188856 0.000907542468843401 9.07542468743924e-006
126188978 0.000705224084069394 7.05224084023855e-006
126189293 0.00240275584840326 2.40275584655239e-005
126189589 0.00202866816296854 2.02866816185605e-005
126190619 0.000874033006122003 8.74033006035726e-006
126191144 0.000445502260401992 4.45502260392956e-006
126191482 0.000286818598125473 2.86818598120474e-006
126192026 0.000461625199349873 4.61625199338814e-006
126192164 0.000106717412891169 1.06717412890668e-006
126192248 6.39354787239738e-05 6.39354787242202e-007
126192340 6.3663340318656e-05 6.36633403185686e-007
126192559 0.000142257386260991 1.42257386258201e-006
126193189 0.000390046235803987 3.90046235797413e-006
126193585 0.00024517191964822 2.45171919646507e-006
126193685 6.16011129385392e-005 6.16011129392132e-007
126193904 0.000134906437335401 1.34906437334185e-006
126194014 6.77612242323931e-005 6.77612242319911e-007
126194093 4.86648792214459e-005 4.86648792230487e-007
126194163 4.31207790569774e-005 4.31207790574039e-007
126194662 0.00030738955356331 3.07389553559874e-006
126195122 0.00028336511951728 2.83365119514906e-006
126195444 0.000205218206131678 2.05218206133264e-006
126195547 6.5644333017276e-005 6.56443330167457e-007
126196132 0.000372834318593266 3.72834318587292e-006
126196488 0.000226887209263595 2.26887209263765e-006
126196834 0.000220513973048325 2.20513973048861e-006
126196944 7.03496951394501e-05 7.03496951417274e-007
126197092 9.49981004975511e-05 9.49981004985623e-007
126197845 0.000485270030202773 4.85270030189529e-006
126199075 0.00079688212455023 7.96882124480985e-006
126199146 4.6090221046183e-005 4.60902210473183e-007
126199169 1.49306349867917e-005 1.49306349885409e-007
126199276 6.94599105907265e-005 6.94599105912473e-007
126199952 0.00837827165941704 8.37827158099908e-005
126200442 0.0249386322238819 0.000249386301558509
126200718 0.0140470663132369 0.000140470659436683
126200785 0.00340997624270607 3.40997623741774e-005
126200842 0.00290102456469024 2.90102456143355e-005
126200864 0.00111969369163483 1.11969369144958e-005
126200969 0.00534399261916623 5.34399259881998e-005
126201013 0.000531918444305446 5.31918444287279e-006
126201408 0.00477517694319662 4.77517692868114e-005
126201609 0.0024299001660317 2.42990016411852e-005
126201615 7.2483664231562e-05 7.24836642311225e-007
126201720 0.00126541560143782 1.26541560116972e-005
126201783 0.000752228819953074 7.5222881989658e-006
126201844 1.39995106497231e-006 1.39995106584384e-008
126201976 3.02940230453025e-006 3.02940230642794e-008
126202545 9.77754163965716e-06 9.77754164057364e-008
126203233 1.13057176127935e-005 1.13057176147763e-007
126203386 2.51227632132231e-006 2.51227632175503e-008
126204166 1.27792972500476e-05 1.2779297251586e-007
126204264 1.60560401362155e-06 1.60560401480883e-008
126204345 1.32636196868686e-006 1.32636196837723e-008
126205333 1.61783410501557e-005 1.61783410500914e-007
126205753 6.87743243034716e-006 6.87743243236778e-008
126206153 6.54993564794968e-006 6.54993564625212e-008
126207233 1.76848262494641e-005 1.76848262489087e-007
126207271 6.2224388655522e-007 6.22243887554775e-009
126207964 1.13477635099875e-05 1.13477635124749e-007
126208188 3.66796396277113e-006 3.6679639632664e-008
126208287 1.62110907283189e-006 1.62110907215657e-008
126208540 5.87576810431704e-06 5.87576810324631e-008
126208845 7.08343585690081e-06 7.08343585578839e-008
126208878 1.56423006323828e-06 1.56423006316918e-008
126209235 2.56208113964183e-05 2.56208113945387e-007
126209949 5.12416227918167e-05 5.12416227943235e-007
126210140 1.37074929314316e-005 1.37074929298121e-007
126210196 4.01895080712132e-006 4.01895080440976e-008
126210323 9.11440629472156e-006 9.11440629469725e-008
126210325 1.85161831042537e-007 1.8516182962711e-009
126210702 3.49030051515182e-005 3.4903005152174e-007
126210883 1.96301659607897e-005 1.96301659630332e-007
126211879 0.000108020139762135 1.08020139762109e-006
126211891 1.32375032735353e-06 1.32375032983256e-008
126211960 7.6113554345535e-06 7.61135543633943e-008
126211961 1.10309499054263e-007 1.10309500179537e-009
126212034 8.05259343096121e-006 8.05259343302717e-008
126212091 6.34960758985327e-006 6.34960758827863e-008
126212166 8.35474682875431e-006 8.35474683054387e-008
126212185 2.11653586328442e-006 2.11653586246248e-008
126212605 4.75696649176808e-005 4.75696649189948e-007
126212633 3.17131099451205e-006 3.17131099583683e-008
126212754 1.41747206192139e-05 1.41747206200386e-007
126212934 2.24535475369468e-005 2.24535475355219e-007
126214191 0.000156800606966345 1.56800606963944e-006
126214559 4.59050305199802e-005 4.59050305198557e-007
126214594 4.36596757662855e-006 4.36596757815199e-008
126215277 0.000139115346358499 1.39115346359177e-006
126216303 0.000688808092032895 6.88808091988911e-006
126216607 0.000198829892676099 1.98829892675917e-006
126217109 0.00102432679265338 1.02432679250741e-005
126218093 0.000209722583398579 2.09722583398867e-006
126218548 9.69753815511721e-005 9.69753815507583e-007
126218608 1.27879624023524e-005 1.27879624046356e-007
126218641 7.0333793212938e-006 7.03337932212551e-008
126218934 1.53489577219579e-005 1.5348957722569e-007
126219337 2.11113650578466e-005 2.1111365057407e-007
126219461 5.96626914150481e-006 5.96626914401185e-008
126219541 3.84920589774504e-006 3.84920589634652e-008
126221095 6.87645203772938e-005 6.87645203753328e-007
126225355 0.000186873062797152 1.86873062798611e-006
126225680 1.40683352377081e-005 1.40683352352336e-007
126225934 1.09949450780857e-005 1.09949450791238e-007
126225966 1.38518993109741e-006 1.38518992990872e-008
126226031 2.81366704754162e-006 2.81366704644737e-008
126226976 4.09017188975701e-005 4.09017188982301e-007
126227302 1.41100109636062e-005 1.41100109634851e-007
126227785 2.09053229920914e-005 2.09053229917251e-007
126227923 5.97294942631182e-006 5.97294942652037e-008
126228323 1.73128968878604e-005 1.73128968888072e-007
126228327 1.73128968878604e-007 1.73128966118922e-009
126228463 5.93263783685497e-06 5.93263783761533e-008
126228617 0.000584331758252756 5.84331758226554e-006
126228681 0.000242839172260886 2.42839172259983e-006
126229248 2.34402099935864e-05 2.34402099920119e-007
126229516 1.10559725133261e-005 1.10559725130721e-007
126229539 9.48833461964549e-007 9.48833460447838e-009
126229875 1.39560608395354e-05 1.39560608417635e-007
126229901 1.07610177853161e-006 1.07610177895114e-008
126230495 2.45847867864529e-005 2.458478678622e-007
126230582 3.60080210508654e-006 3.6008021025206e-008
126230855 1.12990686745819e-005 1.12990686752746e-007
126231136 1.19356758441446e-005 1.19356758461883e-007
126231429 1.24453844211187e-005 1.24453844227906e-007
126231887 1.94376789910401e-05 1.94376789927472e-007
126231955 2.88468054338761e-006 2.88468054454072e-008
126232335 1.61202736248131e-005 1.61202736256514e-007
126233309 4.13188066067579e-005 4.13188066095191e-007
126233699 1.76881806675256e-005 1.7688180668831e-007
126233853 6.9845636482024e-006 6.98456364543258e-008
126233908 2.49448701721514e-006 2.49448701462154e-008
126233982 3.35621889588947e-006 3.35621889400406e-008
126234989 4.74856910101553e-005 4.74856910120492e-007
126235122 7.90503907078579e-06 7.90503907253825e-008
126235352 1.51887478751362e-005 1.51887478751077e-007
126235493 9.31136282780089e-006 9.31136282869531e-008
126235504 6.97269767156205e-006 6.97269767387555e-008
126235797 0.000185727310706153 1.85727310705996e-006
126236335 0.000341028304300035 3.41028304296699e-006
126236354 1.20437505236072e-005 1.20437505213024e-007
126236442 6.63813063242144e-006 6.63813062984288e-008
126236579 1.03343624618379e-005 1.03343624614272e-007
126236807 1.71987930021828e-005 1.71987930024003e-007
126238174 7.87542643249628e-005 7.8754264326915e-007
126238597 2.43694614553469e-005 2.43694614563108e-007
126238666 3.97516037924099e-006 3.97516037901974e-008
126238765 5.70349097891098e-006 5.70349097838705e-008
126238789 1.382664479736e-006 1.38266447797883e-008
126239803 5.84175742688458e-005 5.84175742710057e-007
126240044 1.3884255817349e-005 1.38842558198486e-007
126240544 2.88055099944999e-005 2.88055099966331e-007
126240690 8.41120891839398e-006 8.41120891882294e-008
126241338 3.73319409528719e-005 3.73319409538839e-007
126241514 1.0139539518064e-005 1.01395395168231e-007
126241599 4.89693669906499e-006 4.89693669837852e-008
126241722 7.08615545864698e-006 7.0861554573388e-008
126242024 1.73985280366779e-005 1.73985280370398e-007
126242555 3.05914516141589e-005 3.05914516123835e-007
126242727 9.90909543810797e-006 9.90909543992252e-008
126243168 4.84432484634235e-005 4.84432484623149e-007
126243311 1.57083549439219e-005 1.57083549444684e-007
126243520 2.29583649176976e-05 2.29583649201104e-007
126243879 3.94356603138689e-05 3.94356603145044e-007
126244090 2.31780621890845e-05 2.31780621887158e-007
126244971 0.000263484120116144 2.63484120115388e-006
126245140 5.05434918270468e-005 5.05434918247263e-007
126245141 2.99073916136372e-007 2.99073913843871e-009
126245175 1.01685131486366e-005 1.016851315076e-007
126245277 3.05055394459099e-005 3.0505539445622e-007
126245303 7.77592181954567e-006 7.77592181839808e-008
126245435 3.94777569300011e-005 3.94777569297606e-007
126245595 4.86498180977989e-005 4.86498181000368e-007
126245872 8.42249975818144e-005 8.4224997580029e-007
126246039 5.07782476395776e-005 5.07782476411916e-007
126246110 2.15883567814228e-005 2.15883567791866e-007
126246162 1.58111908821688e-005 1.58111908804675e-007
126246567 0.000439218731942693 4.39218731930325e-006
126246861 0.000415449201051386 4.15449201040324e-006
126246954 2.33573423318533e-05 2.33573423291246e-007
126247171 2.96469472870066e-006 2.96469473044954e-008
126247251 1.09297501518918e-006 1.09297501436079e-008
126247361 1.50284064588513e-006 1.50284064561072e-008
126247408 6.42122821442882e-007 6.42122818886062e-009
126247523 1.57115158438152e-006 1.57115158164872e-008
126247662 1.85530544103675e-006 1.85530544038091e-008
126248489 1.10383999977805e-005 1.10383999996213e-007
126248571 1.09449673485818e-06 1.0944967359318e-008
126248642 9.47674002246061e-007 9.47674004627164e-009
126248705 8.40893832978899e-007 8.40893834854722e-009
126249031 4.35129189756324e-06 4.35129189781948e-008
126249045 1.86865296214743e-007 1.86865294761153e-009
126249066 2.80297944322115e-007 2.80297944393508e-009
126249328 3.49705054344734e-006 3.49705054325009e-008
126249354 3.47035550113095e-007 3.47035547887908e-009
126249521 2.22903603341873e-006 2.22903603407779e-008
126249997 6.35342007130128e-006 6.35342007097213e-008
126250224 3.02988730285075e-006 3.02988730174636e-008
126250297 9.74369044529097e-007 9.74369044223455e-009
126250467 2.26907859684226e-006 2.26907859418473e-008
126250535 9.0736014195935e-07 9.07360142764159e-009
126250725 2.53880530547481e-006 2.53880530363971e-008
126250820 1.2694026527374e-006 1.26940265074083e-008
126250857 4.94398927790321e-07 4.94398928015655e-009
126250912 7.34917325299004e-07 7.34917327294538e-009
126251101 2.52544317232207e-06 2.52544317137129e-008
126251149 6.43577197482348e-007 6.43577199908693e-009
126251190 5.49722189516172e-007 5.49722189498056e-009
126251229 5.26009924075374e-007 5.26009924523741e-009
126251262 4.45085320371471e-007 4.45085320190198e-009
126251270 1.07899471605205e-007 1.07899472457119e-009
126251303 4.50276235572666e-07 4.50276234462259e-009
126251518 2.94823694759374e-006 2.94823694726112e-008
126251667 2.0431967683324e-006 2.04319676710544e-008
126251731 9.43884720586684e-007 9.43884719218514e-009
126251768 5.45683354089176e-007 5.45683353654177e-009
126251830 9.43512226224765e-07 9.43512228305583e-009
126251999 0.00213763345644605 2.13763345514568e-005
126252139 4.23440951550872e-06 4.2344095141342e-008
126252174 9.7123077100989e-07 9.71230771370748e-009
126252200 7.93024544772492e-07 7.93024544555279e-009
126252234 1.2041015573359e-06 1.20410155610888e-008
126252244 3.91227269309111e-07 3.9122726973899e-009
126252371 5.48175327071531e-06 5.4817532720565e-008
126252840 2.25642313633676e-05 2.25642313645561e-007
126253256 2.00143518896979e-05 2.00143518912425e-007
126253577 2.00355862338413e-05 2.00355862329497e-007
126253739 1.99021848898989e-005 1.99021848885079e-007
126254029 3.5627368012782e-005 3.56273680103705e-007
126254272 2.98532773348483e-005 2.98532773337703e-007
126254427 1.90422139388585e-05 1.90422139366377e-007
126254724 3.64873389638325e-05 3.64873389634947e-007
126255966 0.000152595895460312 1.52595895457698e-006
126256960 0.000122249607717003 1.22249607714406e-006
126257258 3.63432551559846e-05 3.63432551564293e-007
126257866 7.34782489951683e-005 7.3478248995466e-007
126257951 1.02724525733377e-005 1.02724525708599e-007
126258009 7.00943822651276e-006 7.00943822419521e-008
126258441 5.22082295491985e-005 5.22082295485632e-007
126258697 3.09382101032288e-005 3.093821010169e-007
126258942 4.37356382961634e-05 4.37356382964263e-007
126259367 7.58684288616587e-005 7.58684288600171e-007
126260508 0.000203684417249771 2.03684417246438e-006
126260509 1.78513950262726e-007 1.78513952981886e-009
126261345 0.000156016969225462 1.56016969227012e-006
126262047 0.000136307724672627 1.36307724674369e-006
126262192 3.20307253836938e-005 3.20307253862707e-007
126262383 4.21921968847277e-005 4.21921968874743e-007
126262410 5.96434196799815e-006 5.96434196938552e-008
126262502 2.03229430005803e-05 2.03229430003103e-007
126262753 5.54462901464168e-005 5.54462901463479e-007
126262900 3.24725284921246e-005 3.24725284932914e-007
126263021 2.80955394680091e-05 2.80955394673192e-007
126263071 1.20617854290956e-005 1.2061785430611e-007
126263143 1.73689710178977e-005 1.73689710174436e-007
126264183 0.000261512348346827 2.61512348345273e-006
126264745 0.000140934099518004 1.40934099517803e-006
126264867 2.98415524764827e-005 2.98415524766945e-007
126265374 0.000124013664799809 1.24013664797162e-006
126265598 5.5317142074614e-05 5.5317142073772e-007
126265699 2.49427988486481e-005 2.49427988513003e-007
126265805 2.61775908708584e-005 2.61775908731265e-007
126266176 9.37033967048554e-05 9.37033967056711e-007
126266486 8.11282553160336e-05 8.11282553167547e-007
126266552 1.89174713957944e-05 1.89174713984516e-007
126266605 2.05144429754022e-005 2.05144429763212e-007
126266607 7.74129923600084e-007 7.74129925944925e-009
126266676 4.38322931192e-05 4.38322931167164e-007
126267012 0.000428246459968886 4.28246459960912e-006
126267166 0.00174722165437057 1.74722165365797e-005
126267202 7.83928033985525e-06 7.83928033924717e-008
126267766 0.00012150002712502 1.21500027123945e-006
126267839 1.33747477080714e-05 1.3374747706589e-007
126268403 9.38339560611628e-05 9.38339560622421e-007
126269191 0.000131091408411670 1.31091408409077e-006
126269393 0.000368740949620922 3.68740949614687e-006
126269631 0.000436769771140782 4.36769771130734e-006
126269913 0.00051751654868251 5.17516548662609e-006
126269963 8.44645539898904e-05 8.44645539903203e-007
126270702 0.00115760884382343 1.15760884361384e-005
126270795 0.000145680138667901 1.45680138668625e-006
126270800 6.05651758957869e-006 6.05651759211952e-008
126270876 9.20590673615962e-005 9.20590673636473e-007
126271113 0.00028707893374603 2.87078933744108e-006
126271141 3.34746043984777e-05 3.34746043983622e-007
126271238 0.000116578819864184 1.16578819861559e-006
126271551 0.000355335969967471 3.55335969959402e-006
126271646 0.000107849575549232 1.07849575547452e-006
126271751 0.000134445626337322 1.34445626334785e-006
126272199 0.00128761491347482 1.28761491319222e-005
126272215 3.10947067369939e-05 3.10947067396909e-007
126272481 0.000140242314213401 1.40242314215496e-006
126272699 0.00010503240648257 1.05032406481326e-006
126272969 0.000112441262847164 1.12441262848118e-006
126273183 8.01559187067411e-005 8.01559187056056e-007
126273324 5.28130118581799e-005 5.2813011857034e-007
126273450 3.80032147925403e-05 3.80032147948431e-007
126273569 3.59073931144064e-05 3.59073931125252e-007
126273664 1.56138675037152e-005 1.5613867502503e-007
126273954 4.77778093747277e-005 4.77778093734279e-007
126273965 1.81226173490346e-006 1.81226173605103e-008
126274115 1.56052022860098e-005 1.56052022838195e-007
126274467 3.66202080311698e-005 3.66202080292587e-007
126274605 1.25149009274165e-005 1.25149009250589e-007
126275007 3.64564505276916e-005 3.6456450527895e-007
126275127 1.09609413193572e-005 1.09609413220351e-007
126275332 1.87249414205686e-005 1.87249414182216e-007
126275550 1.99123767301656e-005 1.99123767277583e-007
126275676 1.27000450701428e-005 1.27000450705198e-007
126275720 4.43493637370067e-006 4.43493637445433e-008
126276060 4.52763586832376e-005 4.52763586859801e-007
126276105 5.99245923748733e-006 5.99245923783649e-008
126276310 0.00107063819148758 1.07063819132263e-005
126276415 0.000442007715948781 4.42007715935124e-006
126276458 7.01081584225346e-005 7.01081584246034e-007
126276674 0.000352171214401569 3.5217121439761e-006
126276694 3.26084457779231e-005 3.26084457769984e-007
126276827 0.000216411037734040 2.16411037734223e-006
126276946 7.79395137185815e-05 7.79395137208642e-007
126276993 1.98719434331925e-005 1.98719434310233e-007
126277199 8.70983052603755e-005 8.70983052575127e-007
126277256 2.41424527497493e-05 2.41424527482417e-007
126277314 2.42098015398857e-005 2.42098015373836e-007
126277762 0.000186999846377048 1.86999846377908e-006
126278024 0.000109361517300863 1.09361517301317e-006
126278195 7.13771735055251e-005 7.1377173507133e-007
126278505 0.000139947465949335 1.39947465951068e-006
126278781 0.000124598389038763 1.24598389039794e-006
126278990 9.43516786561647e-005 9.43516786546934e-007
126279350 0.000126389490941062 1.26389490941797e-006
126279835 6.25141363834207e-005 6.2514136383398e-007
126280557 9.30622813790305e-005 9.30622813804207e-007
126280932 4.83356724614078e-005 4.83356724614851e-007
126281163 2.11763840614853e-05 2.1176384059222e-007
126281286 8.50574293479062e-006 8.50574293409528e-008
126281542 1.77030096854179e-005 1.770300968523e-007
126281657 6.9541581289127e-006 6.95415813136467e-008
126282179 3.15658308112385e-005 3.15658308107778e-007
126282535 2.15276547295037e-005 2.15276547270771e-007
126282556 1.25253146628688e-06 1.25253146381163e-008
126282901 2.04091645630177e-005 2.04091645654575e-007
126283069 9.93837578720862e-006 9.93837578976847e-008
126283206 8.10450882647369e-006 8.10450882711026e-008
126283491 1.68488756199322e-005 1.68488756180227e-007
126283745 1.50161909033782e-005 1.50161909051642e-007
126284103 2.11645525331079e-005 2.11645525334901e-007
126284145 2.48299219708802e-06 2.48299219955585e-008
126284247 6.03011814138565e-006 6.03011814365674e-008
126284534 1.69670971233106e-005 1.69670971205907e-007
126284927 2.32336904859271e-005 2.32336904834533e-007
126284959 1.89180176984648e-006 1.89180177137873e-008
126285136 1.04640285394633e-005 1.04640285408763e-007
126285247 6.56218738915497e-006 6.56218738710291e-008
126285493 1.45432261056948e-005 1.45432261065624e-007
126285511 1.06413849553864e-006 1.06413849354577e-008
126285546 2.06915818576958e-006 2.06915818687133e-008
126285674 7.56720707938591e-006 7.56720708144713e-008
126285954 1.65532654864699e-05 1.65532654848447e-007
126286055 6.03089855583168e-06 6.0308985580903e-008
126287300 7.54853640433697e-005 7.54853640406488e-007
126287697 2.40704333535886e-005 2.40704333550712e-007
126288660 5.83874743564378e-005 5.83874743577056e-007
126289283 3.32660292612993e-005 3.32660292587231e-007
126289289 3.20379094009304e-007 3.20379093422476e-009
126289350 3.25718745576125e-006 3.25718745739541e-008
126289383 1.76208501707091e-006 1.76208501575104e-008
126289975 3.16107372759388e-005 3.16107372769817e-007
126290042 2.76253538803711e-006 2.76253538658153e-008
126290607 2.32960073767309e-005 2.32960073770606e-007
126291146 2.22239787186866e-005 2.22239787213034e-007
126291374 9.40086669361884e-006 9.40086669393593e-008
126291382 3.29854971705924e-007 3.29854968938954e-009
126291954 1.55783954883171e-005 1.55783954882127e-007
126292113 4.33035818643779e-006 4.3303581855824e-008
126292235 3.32266477198372e-006 3.32266477234189e-008
126292377 3.00147862744333e-06 3.00147862976113e-008
126292500 1.96660323918395e-006 1.9666032417307e-008
126292628 2.04654646028899e-006 2.04654645957686e-008
126292733 1.36934753219646e-006 1.3693475311671e-008
126293030 3.87329730535571e-006 3.8732973048241e-008
126293177 1.91708654507505e-006 1.91708654372691e-008
126293457 3.65159341919057e-006 3.65159342185347e-008
126293630 2.11041986880448e-006 2.11041986638147e-008
126294155 6.40445335908875e-006 6.40445335775887e-008
126294180 3.04973969480417e-007 3.04973971992358e-009
126294255 9.1492190844125e-007 9.14921910367094e-009
126294838 7.11199296828332e-006 7.1119929710135e-008
126294903 7.92932320649083e-007 7.92932318331548e-009
126294933 3.63767757541395e-07 3.63767757711974e-009
126295057 1.48804726170667e-006 1.48804726331052e-008
126295435 4.53614407197678e-006 4.53614407072682e-008
126295570 1.62005145427742e-006 1.62005145156741e-008
126296119 6.58820924739485e-006 6.58820924825267e-008
126296601 5.78418371082754e-006 5.78418371232752e-008
126297652 1.26124005810783e-005 1.26124005788166e-007
126298276 7.48823783310453e-006 7.48823783521342e-008
126298278 2.40007622249883e-08 2.400076247702e-010
126298500 2.66624385400024e-006 2.66624385562933e-008
126298532 3.84323438414449e-007 3.84323436785286e-009
126300039 1.89048504625647e-005 1.89048504648192e-007
126300299 1.85849404857853e-05 1.85849404841501e-007
126300389 1.75813862918528e-005 1.75813862931027e-007
126301073 0.000133618535818081 1.33618535815433e-006
126301540 9.12278599810582e-005 9.12278599823798e-007
126301551 6.04853223040206e-06 6.04853223168144e-008
126301988 0.00043424902796967 4.34249027958976e-006
126302082 9.37196690359915e-005 9.37196690336665e-007
126302737 0.000653046629984834 6.53046629945819e-006
126302952 0.000853646548485283 8.53646548404106e-006
126303089 0.000543951521592948 5.43951521573376e-006
126303329 0.000954364909084629 9.54364908966769e-006
126303455 0.00050104157726943 5.01041577252307e-006
126303612 0.000156752793686814 1.56752793688464e-006
126304304 0.000690910402746975 6.90910402704878e-006
126304544 0.000149545529741689 1.49545529739792e-006
126304811 0.00016636940183763 1.66369401834794e-006
126304902 1.84116855213828e-005 1.8411685518742e-007
126305059 3.17652156797484e-005 3.17652156777584e-007
126305845 0.000159028404613263 1.5902840461025e-006
126306632 0.000159211033388223 1.59211033386801e-006
126306771 2.8119864855099e-005 2.81198648538753e-007
126306970 4.02579360155734e-005 4.02579360170467e-007
126307112 1.57244094962425e-05 1.572440949761e-007
126307307 1.28487777152568e-006 1.28487777113477e-008
126307454 9.68600166227048e-007 9.68600164629339e-009
126307458 2.6356467108219e-008 2.63564669949879e-010
126307639 1.19263013664691e-006 1.19263013839901e-008
126308017 2.49068614172669e-006 2.49068614427124e-008
126308189 1.13332808565342e-006 1.13332808344881e-008
126308239 3.29455838852737e-007 3.29455838215749e-009
126308899 4.34881707288237e-006 4.34881707235034e-008
126309551 4.29610413866561e-006 4.29610413634433e-008
126310274 4.76393142983932e-006 4.76393142841138e-008
126310627 2.32344336826128e-06 2.32344336853625e-008
126310780 1.00704485943683e-06 1.00704486053581e-008
126311454 4.4362629751518e-06 4.43626297415997e-008
126312449 6.53794490264702e-006 6.53794490210681e-008
126312620 1.12360661140969e-006 1.12360661026153e-008
126312684 4.20531129416492e-007 4.20531128602317e-009
126312738 3.54834849677012e-07 3.54834847873073e-009
126312813 4.92779686880832e-007 4.92779684419554e-009
126313045 1.52433183141804e-006 1.52433183091768e-008
126313092 3.08808603778655e-007 3.08808604556729e-009
126313286 1.27465679006508e-006 1.27465679203976e-008
126313471 1.21513725275619e-006 1.2151372501553e-008
126314941 9.65541492730592e-006 9.65541492933338e-008
126315050 7.15945732704997e-007 7.1594573132906e-009
126315361 2.04230142908598e-006 2.04230142782039e-008
126315465 6.8295610490335e-007 6.82956104555778e-009
126315739 1.79932666097316e-006 1.7993266617522e-008
126316138 2.62018736397186e-006 2.62018736299415e-008
126316733 3.90729694627383e-006 3.90729694707515e-008
126318868 1.40203008072551e-005 1.40203008080261e-007
126319425 3.65775529257193e-006 3.65775529196612e-008
126319620 1.28054269668138e-006 1.28054269461517e-008
126320077 3.00106673017123e-006 3.00106673151733e-008
126320686 3.99923334502478e-006 3.99923334657446e-008
126321251 3.71029037756815e-006 3.71029037716706e-008
126321305 3.54611823696779e-007 3.5461182627505e-009
126321607 1.98319945845236e-006 1.98319945926331e-008
126322136 3.47388249510363e-006 3.47388249566899e-008
126322567 2.83032770395022e-006 2.83032770630582e-008
126322680 7.4205807551363e-007 7.42058076186733e-009
126324006 8.70769033744312e-006 8.70769033998001e-008
126324590 3.83506120442442e-006 3.83506120199518e-008
126325158 3.72999103444019e-006 3.72999103200729e-008
126325286 8.40561359873846e-007 8.40561361927833e-009
126326059 5.07620258736315e-006 5.07620258694879e-008
126326646 3.85476186129647e-006 3.8547618622882e-008
126326770 8.14293817377788e-007 8.14293819101489e-009
126327004 1.53665123601937e-006 1.53665123676944e-008
126327051 7.8359754928106e-007 7.83597546781486e-009
126327091 6.6689153130303e-007 6.66891533094514e-009
126327989 2.53186998740504e-005 2.53186998723299e-007
126329467 4.16715349820118e-005 4.16715349812111e-007
126329479 3.38919722231621e-007 3.38919723320283e-009
126329687 5.87460851868144e-006 5.87460851997852e-008
126330070 3.78820606576571e-005 3.78820606588098e-007
126330708 6.31037981712409e-005 6.31037981701667e-007
126331143 6.93007029908845e-005 6.93007029918881e-007
126331448 4.85901480740685e-005 4.85901480750327e-007
126331702 0.0001231787336717 1.23178733670682e-006
126332186 0.000234718531878358 2.34718531873936e-006
126334419 0.00108290595389333 1.08290595372213e-005
126334445 6.45848848996467e-05 6.45848848991452e-007
126334590 0.000474460807104288 4.74460807087453e-006
126334596 1.11577465261665e-05 1.11577465237061e-007
126334991 0.000144654392052861 1.44654392053074e-006
126335066 2.40195109720416e-005 2.40195109711113e-007
126335111 1.4411706583225e-005 1.44117065819596e-007
126335448 0.00010792766930104 1.07927669302738e-006
126335950 0.000160770593439532 1.60770593440368e-006
126336063 3.61799828665608e-005 3.617998286442e-007
126336140 2.46536166435857e-005 2.46536166435313e-007
126336273 4.25835196571025e-005 4.25835196587475e-007
126336714 0.000121403736935332 1.21403736932952e-006
126336801 2.39503970824804e-005 2.39503970839698e-007
126336812 2.43635040903932e-006 2.43635040816378e-008
126337531 0.000159248722190843 1.5924872218753e-006
126337872 7.53533266031268e-05 7.53533266027566e-007
126338695 0.000181788043248086 1.81788043249688e-006
126338746 1.12651156812301e-005 1.12651156835245e-007
126338752 1.32530772720354e-006 1.32530772840453e-008
126339326 0.000126787772569139 1.26787772570026e-006
126340293 0.000213859869694243 2.13859869695638e-006
126340345 1.15650977995753e-05 1.1565097802254e-007
126340903 0.00012471137766716 1.24711377666634e-006
126341616 0.00015935342701915 1.59353427020169e-006
126341747 0.000104821473564261 1.04821473562874e-006
126342146 0.000570086740869043 5.70086740846119e-006
126342850 0.00100586733226017 1.00586733212309e-005
126342969 0.000282153929543329 2.82153929537799e-006
126343431 0.00109542113822704 1.09542113805261e-005
126344425 0.00369743194759211 3.69743194085411e-005
126344434 3.34777540526449e-005 3.34777540524566e-007
126344675 0.000896459858520824 8.96459858422916e-006
126345159 0.00179143530944531 1.79143530868112e-005
126345436 0.00102517174695841 1.02517174681717e-005
126346076 0.00236862786300861 2.36862786123509e-005
126346146 8.62206433453847e-005 8.62206433480033e-007
126346175 3.57199808145165e-005 3.57199808122052e-007
126346513 0.000416322512576389 4.16322512568143e-006
126346653 0.000172440239762257 1.72440239763539e-006
126346665 1.21978238980799e-005 1.21978239005979e-007
126346702 3.76099570190795e-005 3.76099570192405e-007
126346959 0.00025052179118672 2.50521791183729e-006
126347195 0.00023018070061863 2.30180700617687e-006
126347323 0.000124843769827054 1.24843769824779e-006
126347368 4.38903878293286e-05 4.38903878270859e-007
126348976 0.0015643569589356 1.56435695842335e-005
126349220 0.000237377548495203 2.37377548493226e-006
126349452 6.77120223895239e-006 6.77120223674887e-008
126350106 1.90877856218744e-005 1.90877856205056e-007
126350659 1.61415409112221e-005 1.6141540910962e-007
126350665 1.75134259435937e-007 1.75134262034262e-009
126351595 2.71458102125703e-005 2.7145810211096e-007
126352311 2.08488711481791e-005 2.0848871145707e-007
126352974 1.93055887866519e-005 1.93055887841879e-007
126353072 2.85361644206921e-006 2.85361644126343e-008
126353800 2.28779493838211e-05 2.28779493863232e-007
126354146 2.02858890454852e-05 2.02858890427487e-007
126354413 6.57822538683987e-005 6.57822538675546e-007
126355025 0.000150781795383745 1.50781795381323e-006
126355313 7.09561390041155e-005 7.09561390049319e-007
126355426 2.78404295398092e-005 2.78404295419818e-007
126355427 2.46375482653179e-007 2.46375479913697e-009
126355732 7.51445222092195e-005 7.51445222079785e-007
126356478 0.000183796110059271 1.83796110057239e-006
126356830 5.01897534113916e-05 5.01897534105124e-007
126356984 1.48842735426100e-05 1.48842735404166e-007
126357430 3.29429943286092e-005 3.29429943269072e-007
126357886 3.36816264884435e-005 3.36816264862222e-007
126357963 5.68746763072401e-006 5.68746763272343e-008
126360845 0.000212873788464241 2.12873788462748e-006
126360882 2.73293899138686e-006 2.7329389922795e-008
126361133 1.85396672118406e-005 1.85396672104398e-007
126361221 6.49996300654172e-006 6.49996300550207e-008
126361429 1.53635489245532e-005 1.53635489251787e-007
126362088 4.86758593330795e-005 4.86758593351415e-007
126362146 4.42310926613339e-006 4.42310926503726e-008
126362432 2.18105043123129e-005 2.18105043143581e-007
126363133 4.83359905668677e-005 4.83359905675222e-007
126364527 9.61203578462391e-005 9.61203578480429e-007
126364758 1.59281224264571e-005 1.59281224261832e-007
126365072 2.16512140342318e-005 2.16512140330754e-007
126365101 1.99963441717427e-006 1.99963441690348e-008
126365374 1.56798911078726e-005 1.56798911088406e-007
126365426 2.98664592530906e-006 2.98664592425289e-008
126365496 4.0204848994545e-006 4.02048489923629e-008
126365695 1.14296642141635e-005 1.14296642169092e-007
126366312 3.54377026137633e-005 3.54377026134368e-007
126366564 1.44737456380362e-005 1.44737456366505e-007
126367987 8.17307144560537e-005 8.17307144576598e-007
126369145 6.65103073366902e-005 6.65103073349802e-007
126369859 3.00307687753195e-005 3.0030768775899e-007
126370124 1.11458735650696e-005 1.1145873565279e-007
126370454 1.10557299877962e-05 1.10557299905108e-007
126370829 1.00758684236209e-005 1.00758684241882e-007
126370877 1.28971115822348e-006 1.28971116013028e-008
126371240 9.75344063406505e-006 9.75344063436031e-008
126371699 1.2332862950512e-005 1.23328629531218e-007
126373598 5.10241976972163e-005 5.10241976947918e-007
126373833 6.31421087880244e-006 6.31421087835447e-008
126374036 5.45440343998679e-006 5.45440343897838e-008
126374211 4.70207193102309e-006 4.70207193371649e-008
126374218 1.88082877240924e-007 1.88082876343129e-009
126374876 1.76797904606468e-005 1.76797904584664e-007
126377336 6.60976968589532e-005 6.60976968566048e-007
126377687 9.43101284450918e-006 9.43101284592515e-008
126377690 8.06069473889673e-008 8.06069487634973e-010
126378486 2.13877100405393e-005 2.1387710041449e-007
126378534 1.28971115822348e-006 1.28971116013028e-008
126378954 1.1273322690967e-005 1.12733226926721e-007
126378973 5.09983645543743e-007 5.09983644552964e-009
126379181 5.64400899011917e-006 5.64400898922979e-008
126379262 2.19790734711371e-006 2.19790734831815e-008
126379483 5.99675955200162e-006 5.99675955246446e-008
126379785 8.19189095962096e-006 8.1918909612468e-008
126380103 8.62589842768035e-006 8.6258984284473e-008
126380712 1.65194092530105e-005 1.65194092505519e-007
126380955 6.59148842111214e-06 6.59148841876718e-008
126380957 5.51052453353739e-008 5.5105248081608e-010
126381047 2.47973604009183e-006 2.47973603787235e-008
126381090 1.18476277471054e-006 1.18476277645591e-008
126381599 1.40242849378527e-005 1.40242849354842e-007
126381791 5.29010355208401e-06 5.29010355061863e-008
126381955 4.55325627819257e-006 4.55325627926371e-008
126382360 1.13146299039044e-005 1.13146299038701e-007
126382752 1.1397199522435e-005 1.13971995230315e-007
126382790 1.10751769639286e-006 1.10751769744468e-008
126383021 6.783020930411e-006 6.78302092956685e-008
126383058 1.08645789794462e-006 1.08645790001912e-008
126383147 2.65122817934883e-006 2.65122817963602e-008
126383459 9.29419316805431e-006 9.29419316939512e-008
126384111 1.94224805947802e-005 1.94224805953616e-007
126384138 8.14170820430561e-007 8.14170823047712e-009
126384649 1.54089366385191e-005 1.54089366408084e-007
126384807 4.76440702334465e-006 4.76440702566004e-008
126386516 5.15339974866836e-005 5.15339974839875e-007
126386723 6.2419762901596e-06 6.24197628930966e-008
126388754 6.12437383822907e-05 6.12437383824466e-007
126388889 4.07085410222211e-06 4.07085409988907e-008
126388996 3.22672841221589e-06 3.22672841494909e-008
126389678 2.06180463246119e-005 2.06180463224814e-007
126389929 7.59642169997766e-006 7.59642169775061e-008
126390270 1.03202382457864e-005 1.03202382432492e-007
126390444 5.26604532189686e-006 5.26604532251447e-008
126390446 6.05292565735271e-008 6.05292593092155e-010
126390508 1.92265938770945e-006 1.92265938548667e-008
126391884 4.26706341530356e-005 4.26706341534867e-007
126391952 7.9654616184762e-06 7.96546162030935e-008
126392110 3.60700554837756e-05 3.60700554839718e-007
126392908 0.000304234245058494 3.04234245057194e-006
126393932 0.000393897879903704 3.93897879895917e-006
126394659 0.000278323928353619 2.78323928350032e-006
126395253 0.000226866668095822 2.26866668092676e-006
126395275 8.40246918873414e-006 8.40246919060088e-008
126395535 0.000525616247395663 5.25616247377523e-006
126395579 8.90619696628236e-05 8.90619696646456e-007
126396265 0.0013878794457587 1.38787944540127e-005
126396524 0.000523995300949712 5.23995300933269e-006
126396630 0.00084665550471906 8.46655504638619e-006
126397215 0.00467257990799656 4.67257989439575e-005
126397329 0.000910554033353176 9.10554033250369e-006
126397545 0.0038437749567827 3.84377494920795e-005
126397658 0.0020108637505391 2.01086374945712e-005
126397790 0.00234897358463238 2.3489735829049e-005
126398411 0.0110508530004296 0.000110508528204902
126398489 0.00138802984546459 1.38802984510923e-005
126399023 0.00950266586510372 9.50266575069327e-005
126399182 0.00085452334316307 8.54523343078623e-006
126399228 0.00024722058984592 2.47220589844263e-006
126399426 0.00107937172361247 1.07937172344732e-005
126399554 0.000697775659709071 6.97775659665344e-006
126399575 0.000114478819171019 1.14478819172659e-006
126399663 0.000155813322959348 1.55813322959357e-006
126399726 9.54087007485507e-05 9.54087007485969e-007
126399936 0.000269767835745183 2.69767835743002e-006
126400247 0.000394208136839403 3.94208136832893e-006
126400262 1.58617434613048e-005 1.58617434605409e-007
126400771 0.000538241828120277 5.38241828097175e-006
126401258 0.000625151609675851 6.251516096436e-006
126401505 0.000317068680882824 3.1706868087747e-006
126401533 3.12926396000728e-05 3.12926396015126e-007
126401553 1.90113006500169e-005 1.90113006493648e-007
126401832 0.000265207644067735 2.65207644066632e-006
126401860 2.46331145975072e-05 2.46331145970299e-007
126402422 0.00037478018087025 3.74780180862128e-006
126402583 0.000107365852526887 1.07365852525135e-006
126402797 0.000142709890936359 1.4270989093865e-006
126402997 0.000133373729847064 1.33373729848212e-006
126403052 3.66777757079426e-005 3.66777757065354e-007
126403227 0.000107627748570754 1.07627748569629e-006
126403300 4.48961465466576e-005 4.48961465493373e-007
126403753 0.000274555116274337 2.74555116273015e-006
126403880 7.69724056663152e-005 7.69724056648501e-007
126404156 0.000162884507392642 1.62884507389662e-006
126404368 0.000123226624741196 1.23226624742255e-006
126404586 0.000122617688512752 1.22617688515067e-006
126404710 6.97458411723912e-005 6.97458411737561e-007
126405019 0.00017380213646991 1.73802136470427e-006
126405022 1.68588324470342e-06 1.68588324278511e-008
126405087 3.59343536339144e-05 3.59343536353484e-007
126405937 0.000462214181495784 4.62214181482739e-006
126406140 0.000110387622168993 1.10387622166836e-006
126406590 0.000244701625497768 2.44701625493188e-006
126406654 3.48266690002477e-005 3.48266689990963e-007
126406768 6.20350041566913e-005 6.20350041550835e-007
126407660 0.000473673513712276 4.73673513698323e-006
126408544 0.00081925814624364 8.19258146170182e-006
126409142 0.000554204040105992 5.54204040085391e-006
126409793 0.000603322458376255 6.03322458349099e-006
126410222 0.000397581159206472 3.97581159197598e-006
126410509 0.000265767923929017 2.65767923928876e-006
126410536 2.50025573034267e-005 2.50025573008592e-007
126410546 9.26020640867654e-006 9.26020640750137e-008
126410718 0.000160844400198184 1.60844400198167e-006
126411224 0.000473181781978379 4.7318178196255e-006
126411385 0.000150557839720393 1.50557839722569e-006
126411640 0.000238461174712424 2.38461174711034e-006
126411643 2.82111076690595e-06 2.82111076902393e-008
126411729 8.11908527349381e-05 8.11908527350698e-007
126412194 0.000440988874161408 4.40988874148161e-006
126412361 0.000158376649430011 1.58376649428941e-006
126412462 9.57846801941984e-005 9.57846801962115e-007
126412681 0.000207965632790151 2.07965632786187e-006
126413240 0.000530834651733764 5.30834651714243e-006
126413551 0.000295584255683384 2.95584255679279e-006
126414319 0.00221979831540187 2.21979831394411e-005
126414553 0.000676344799224006 6.76344799184069e-006
126415198 0.00186428374145079 1.86428374058587e-005
126415871 0.00194521388836648 1.94521388738756e-005
126415999 0.000369966385900311 3.69966385892125e-006
126416145 0.000421992908917542 4.21992908905093e-006
126416369 0.000647944896311434 6.47944896276433e-006
126416556 0.000540918283974277 5.40918283951599e-006
126416887 0.000957454288745913 9.57454288627606e-006
126417047 0.000462817783079596 4.62817783064241e-006
126417685 0.00186267987094075 1.86267987008091e-005
126417805 0.00035034731114873 3.50347311144245e-006
126418533 0.00213189480355992 2.13189480227076e-005
126418582 0.00014349291947038 1.43492919472737e-006
126418626 0.000128850784830545 1.28850784830417e-006
126418785 0.000465619881546742 4.65619881532567e-006
126419077 0.000801620259760419 8.01620259689731e-006
126419105 6.57276729307483e-005 6.57276729325679e-007
126419168 0.000147887264094184 1.47887264092936e-006
126419813 0.000409183017999559 4.09183017992202e-006
126419930 7.20836911166932e-05 7.20836911172152e-007
126420509 0.000351384955598225 3.51384955589838e-006
126420526 1.03018348711342e-05 1.03018348720186e-007
126420714 0.000113592488020545 1.13592488021479e-006
126421253 0.000325672080016348 3.25672080013716e-006
126421529 0.000163664681067167 1.63664681065922e-006
126421777 0.000147061017770498 1.47061017771716e-006
126421936 9.43346643763955e-05 9.43346643789639e-007
126422139 0.000120477802921708 1.20477802919749e-006
126422236 0.001733229934208 1.7332299335111e-005
126422265 0.000518182145278681 5.18182145258721e-006
126422394 0.00230501712899827 2.30501712736354e-005
126422748 0.0141331206155634 0.00014133120239159
126423710 0.0384069548931411 0.000384069473392936
126423911 0.00802473797663343 8.02473790773129e-005
126424399 0.0194829459330658 0.000194829449470088
126424481 0.00327377370186761 3.27377369718707e-005
126424600 0.00475096427466153 4.75096426036551e-005
126424847 0.00738858773272905 7.38858767894845e-005
126425082 0.00176503620357484 1.76503620284099e-005
126425101 0.000128838986201221 1.28838986201422e-006
126425523 0.000590623538656434 5.90623538628919e-006
126425984 0.00063550772449321 6.35507724457061e-006
126426018 4.68704178585014e-005 4.68704178583162e-007
126426637 0.000853317313365069 8.53317313280737e-006
126427745 0.000882928910781841 8.82928910689478e-006
126428030 0.000274744012429247 2.74744012428179e-006
126428183 0.000197215462504971 1.97215462506646e-006
126428242 9.76331894700828e-005 9.76331894687602e-007
126428250 1.32383985722146e-005 1.3238398569462e-007
126428281 5.12987944673316e-005 5.12987944666e-007
126428383 0.000168789581795736 1.68789581794163e-006
126428417 5.62631939319121e-005 5.62631939310508e-007
126429639 0.00202451504481379 2.02451504370787e-005
126430190 0.00145994848586973 1.45994848545681e-005
126430250 0.000158978056537538 1.5897805653835e-006
126430522 0.000720700522970173 7.20700522921527e-006
126430679 0.000415992581273225 4.15992581265796e-006
126430742 0.000166926959364415 1.6692695936531e-006
126430895 0.000405394044170722 4.05394044163647e-006
126431020 0.000331204284453204 3.31204284447709e-006
126431082 0.000164277325088789 1.64277325085524e-006
126431465 0.00101480992756462 1.01480992742421e-005
126431540 0.000192159161338280 1.92159161336522e-006
126432226 0.00170993322690152 1.70993322623464e-005
126432360 0.000334010280473474 3.34010280471221e-006
126432792 0.00119489509677198 1.19489509654596e-005
126433014 0.000614043313618934 6.14043313587276e-006
126433138 0.000342979148147513 3.42979148140377e-006
126433754 0.00170383189724893 1.70383189659005e-005
126433921 0.000461915465650279 4.61915465639547e-006
126434373 0.00125112521906748 1.25112521880806e-005
126434505 0.000365372851586078 3.65372851577885e-006
126434658 0.000423500350702044 4.23500350692916e-006
126434953 0.000816525801134558 8.16525801062016e-006
126435116 0.000449900710783747 4.49900710770653e-006
126435258 0.000391922473415248 3.91922473406803e-006
126435518 0.000717604528788482 7.17604528737795e-006
126435705 0.000516434101451573 5.16434101432952e-006
126436185 0.00132560624971527 1.32560624940213e-005
126436191 1.65539900784519e-005 1.6553990076973e-007
126436454 0.000725616565105477 7.25616565052727e-006
126436735 0.000775278535340832 7.75278535281315e-006
126436788 0.000146226912359659 1.46226912361349e-006
126436899 0.000306248816451361 3.06248816449764e-006
126436944 0.00012415492558839 1.24154925587423e-006
126437123 5.37324026541789e-005 5.37324026542645e-007
126437391 8.04485134710611e-005 8.04485134689848e-007
126437995 0.000145866452135658 1.45866452134914e-006
126438721 0.000175329543461072 1.75329543458517e-006
126438847 3.04290943196903e-005 3.04290943219618e-007
126438939 2.22180688683453e-005 2.22180688706184e-007
126438967 6.76202095993117e-006 6.76202096127379e-008
126439137 4.1055127256725e-005 4.10551272548115e-007
126439277 3.38101047996558e-005 3.38101048017563e-007
126439708 0.000104086822633226 1.04086822633631e-006
126439850 3.42931062967938e-005 3.42931062988151e-007
126440065 4.95813113670992e-006 4.9581311358247e-008
126440208 3.29773373278846e-006 3.29773373507763e-008
126440364 3.5975277084965e-006 3.59752771112324e-008
126440400 8.3019870196073e-007 8.30198701544591e-009
126440502 1.7174785705064e-06 1.71747857254083e-008
126440514 1.82859283778782e-007 1.82859282602136e-009
126440578 9.75249513486835e-007 9.75249512109917e-009
126440699 1.84383111143605e-006 1.84383111418575e-008
126440813 1.73716319589843e-006 1.73716319733208e-008
126441132 4.85940581123481e-006 4.85940581064338e-008
126441493 5.49920218763564e-006 5.49920218831098e-008
126441622 1.96508887037395e-006 1.96508886988862e-008
126441644 3.35030006921885e-07 3.35030007045902e-009
126441741 1.47726553541387e-006 1.47726553288645e-008
126441803 9.44231579336702e-007 9.44231580633884e-009
126442118 4.79730560469453e-006 4.79730560322583e-008
126442224 1.61433140983372e-006 1.61433141082999e-008
126442291 1.02069500939552e-006 1.02069500766108e-008
126442336 6.85541424220871e-007 6.85541425331311e-009
126442719 5.83358012819249e-06 5.83358012668856e-008
126443560 1.28259895624822e-005 1.28259895610077e-007
126443605 6.86289572308797e-007 6.86289571300389e-009
126443783 2.71465653046591e-006 2.71465652984016e-008
126444026 3.73795969436224e-06 3.73795969543415e-008
126444558 8.3140506702054e-06 8.31405066990268e-008
126444969 6.70809649950423e-06 6.70809649980555e-008
126445195 6.01886926402506e-06 6.01886926676192e-008
126445391 0.000405043709439017 4.0504370942997e-006
126445513 0.000252119043630408 2.52119043627519e-006
126445881 0.000768473712462235 7.68473712403832e-006
126445940 9.4694023773017e-05 9.46940237726421e-007
126446382 0.00311807921883043 3.11807921478663e-005
126448343 0.00407637388907753 4.07637388004503e-005
126448958 0.000500971449952565 5.00971449938199e-006
126449009 2.86511996980756e-005 2.86511996984479e-007
126449288 0.000156738915995355 1.56738915993219e-006
126451034 0.000980882248487057 9.80882248360355e-006
126451181 8.25828697179825e-005 8.25828697180215e-007
126451186 1.44983611256262e-06 1.44983611464565e-008
126451222 4.03217463881823e-007 4.03217461720941e-009
126451285 7.0563056179319e-007 7.05630560682702e-009
126451903 6.92189979663796e-006 6.92189979432264e-008
126452042 1.55686742998815e-006 1.55686743090305e-008
126452678 7.12350852857887e-006 7.12350852846211e-008
126453112 4.86101053679753e-006 4.86101053779343e-008
126453341 2.5649110896927e-006 2.56491109072713e-008
126454369 1.15140986908476e-005 1.15140986930996e-007
126454416 5.26422800067935e-007 5.26422799804563e-009
126454938 5.84665322628643e-006 5.84665322734531e-008
126455047 1.2208528767533e-006 1.22085287784775e-008
126455169 1.36645918315507e-006 1.36645918065539e-008
126455198 3.24814068127024e-007 3.24814067975027e-009
126455232 3.80816493666166e-007 3.80816492104341e-009
126455487 2.85612370249624e-006 2.85612370204255e-008
126456700 1.35861884357959e-005 1.35861884351885e-007
126457195 5.54424012837506e-006 5.5442401295098e-008
126457593 4.45779307291571e-006 4.45779307025529e-008
126457642 6.73272506060072e-007 6.73272506450825e-009
126457690 7.48117306269112e-07 7.48117306900953e-009
126457705 2.62062173472178e-007 2.62062176140479e-009
126457792 1.51996060613863e-006 1.51996060558012e-008
126457926 2.62305187941434e-006 2.62305187687518e-008
126458226 5.87250420764405e-006 5.87250420930316e-008
126458912 1.34284596214794e-005 1.34284596237979e-007
126459577 3.72191209441274e-05 3.7219120946677e-007
126459746 1.18455201067147e-05 1.18455201062293e-007
126459820 0.000315437137211589 3.1543713720545e-006
126459974 1.25539915805577e-005 1.2553991580601e-007
126460408 3.53794308179353e-005 3.53794308197565e-007
126460622 1.74451571314243e-005 1.74451571328815e-007
126460709 7.09219004875662e-006 7.09219005067348e-008
126460753 3.5868547373022e-006 3.58685473904081e-008
126461501 3.6474075772382e-05 3.64740757700984e-007
126461668 4.83585968986734e-006 4.83585968904914e-008
126462747 3.12448659004004e-005 3.1244865898542e-007
126463230 1.39863486838678e-005 1.39863486859452e-007
126464796 3.5559762437346e-005 3.55597624355622e-007
126464857 1.38515038867923e-006 1.38515038931788e-008
126464983 2.7870638713084e-06 2.7870638686579e-008
126465063 1.7695229640754e-006 1.76952296548139e-008
126465217 3.40633170584515e-006 3.40633170667592e-008
126465354 3.03030807597913e-006 3.03030807622169e-008
126466071 1.55704853551355e-005 1.55704853539303e-007
126466496 9.2293671909799e-006 9.22936719328782e-008
126466627 2.86473611837042e-06 2.86473611739279e-008
126466939 6.93080205324435e-06 6.93080205411692e-008
126466940 2.29499789840729e-08 2.294998079412e-010
126467039 2.3604701226583e-06 2.36047012450394e-008
126467184 3.69238711023522e-06 3.69238711206051e-008
126467633 1.34460651790577e-05 1.34460651813394e-007
126467741 1.29959749572686e-05 1.29959749600181e-007
126467964 6.65284025607122e-05 6.6528402562111e-007
126468638 0.000275417392461799 2.75417392459017e-006
126469190 0.000237686564982119 2.37686564978315e-006
126469218 1.20565648903973e-005 1.20565648924628e-007
126469309 3.91838358937913e-005 3.9183835893916e-007
126469507 8.52571374392383e-005 8.52571374411042e-007
126469633 5.4254542006788e-005 5.425454200743e-007
126469679 1.98072137485099e-005 1.98072137497067e-007
126469705 1.11953816839404e-005 1.11953816851879e-007
126469913 8.9563053471523e-005 8.95630534697579e-007
126470557 0.000277300992479139 2.77300992473921e-006
126470620 2.7127271003394e-005 2.71272710055094e-007
126471011 0.000168361316862334 1.68361316860769e-006
126471020 3.87532442905628e-006 3.87532442742392e-008
126471068 2.06700378585429e-005 2.06700378572585e-007
126471609 0.000232968551697328 2.3296855169524e-006
126472865 0.000540865990631873 5.40865990608713e-006
126472927 2.66991451064935e-005 2.66991451042597e-007
126473362 0.00018732464711814 1.87324647119523e-006
126473396 1.46414666713029e-005 1.46414666704135e-007
126473495 4.26325058958525e-005 4.26325058958147e-007
126473675 7.75136470833682e-005 7.75136470817972e-007
126473914 0.000102995542746787 1.02995542746057e-006
126473960 1.98772573530895e-005 1.9877257353875e-007
126474081 5.2285829124431e-005 5.22858291241358e-007
126474145 2.79934333561313e-05 2.79934333583835e-007
126474206 2.81951251776149e-005 2.81951251781255e-007
126475007 0.000370234348643763 3.70234348635089e-006
126475502 0.000228796507588842 2.28796507585116e-006
126476021 0.00023988967159315 2.39889671593222e-006
126476091 3.23353904739694e-05 3.23353904758e-007
126476618 0.000244059932098612 2.44059932094757e-006
126476649 9.9604942784121e-05 9.96049427839274e-007
126476787 0.00102686563599723 1.02686563585332e-005
126477117 0.00245554825999338 2.45554825801889e-005
126477167 0.000366622754126014 3.66622754118274e-006
126478301 0.008315004063578 8.31500398692748e-005
126478693 0.00287312178407762 2.87312178091577e-005
126479023 0.00241876339744322 2.41876339555589e-005
126479055 0.000233285441934693 2.33285441935211e-006
126479181 0.000912536047895582 9.12536047791919e-006
126479189 5.61068723943405e-05 5.61068723936018e-007
126479193 2.80967329315863e-005 2.80967329335249e-007
126479242 0.000344184978411933 3.44184978407187e-006
126479303 0.00017617223975725 1.76172239758969e-006
126480450 0.00331261572133715 3.31261571648815e-005
126480985 0.00135258270480171 1.3525827044693e-005
126480986 2.51088461879504e-006 2.51088461847567e-008
126481380 0.000989288539805245 9.89288539678713e-006
126481592 0.000518469903349786 5.18469903332903e-006
126481603 2.65095876234256e-05 2.65095876253189e-007
126481862 0.000614873709426456 6.1487370939627e-006
126481932 0.000166182083628772 1.66182083626267e-006
126481952 4.74805953225063e-005 4.74805953200891e-007
126482594 0.000940256216763205 9.40256216652155e-006
126482960 0.000536033917967809 5.36033917947042e-006
126483173 0.000311954165374708 3.11954165372488e-006
126483228 8.05515450498073e-005 8.05515450480031e-007
126484093 0.00089057793308047 8.90577932985578e-006
126484129 1.54312910083665e-05 1.54312910064787e-007
126484282 4.18069362649739e-005 4.18069362673735e-007
126484702 0.000114764138766595 1.14764138764744e-006
126484740 1.03834220788824e-005 1.03834220807831e-007
126484980 6.55795078666257e-005 6.55795078639907e-007
126485005 6.83119873610684e-006 6.83119873373994e-008
126485040 9.56367823054958e-006 9.56367822972015e-008
126485517 0.000130339271884919 1.3033927188625e-006
126485641 2.52786809721258e-05 2.52786809746636e-007
126486173 8.68827490054631e-005 8.68827490075414e-007
126486242 1.12686272206334e-005 1.12686272229999e-007
126486510 4.37763057013055e-005 4.37763057001917e-007
126486546 5.88039927330969e-006 5.88039927538011e-008
126486622 1.24141762436538e-005 1.24141762411694e-007
126486677 8.98394333422314e-006 8.98394333485635e-008
126487392 0.000116791263344901 1.16791263343121e-006
126487433 6.70169331343147e-06 6.7016933124328e-008
126487502 1.12737830549524e-005 1.12737830575439e-007
126487973 7.69558234620663e-005 7.69558234636616e-007
126488618 0.000105385363339772 1.05385363341838e-006
126488639 3.43092767765814e-006 3.43092767856904e-008
126488682 7.02523286377619e-006 7.02523286313274e-008
126488782 1.63377508459911e-005 1.6337750848369e-007
126489277 8.08718666876561e-005 8.08718666877935e-007
126490051 0.000126454191547971 1.26454191548113e-006
126490288 3.8720469504999e-005 3.87204695045341e-007
126491016 0.000146294283599211 1.46294283597694e-006
126491442 8.84922754390614e-005 8.84922754363989e-007
126491477 7.27049211353791e-006 7.27049211141945e-008
126491509 6.64730707523466e-006 6.64730707589459e-008
126492147 0.000148398717036554 1.48398717034215e-006
126492441 6.83843617691958e-005 6.83843617698959e-007
126493079 0.000228201757110567 2.28201757109965e-006
126493313 8.36978231408662e-005 8.36978231422833e-007
126494451 0.000407043259548315 4.07043259541799e-006
126495110 0.000235713100212952 2.35713100208767e-006
126495118 2.86146403900397e-006 2.86146404071377e-008
126495317 7.11789179702238e-005 7.11789179719595e-007
126495408 3.25491534436702e-005 3.25491534443946e-007
126496399 0.000354463857831617 3.54463857822986e-006
126496559 5.72292807800795e-005 5.72292807802734e-007
126496780 7.90479440774848e-005 7.90479440798214e-007
126497238 0.00093707142728371 9.37071427174682e-006
126497413 0.00508457108172559 5.08457106420119e-005
126497909 0.0144111271802051 0.000144111267811516
126498145 0.00867364545711766 8.67364537011139e-005
126498315 0.00624796494792374 6.24796491540448e-005
126498664 0.0128302265351451 0.000128302262535367
126498717 0.000639434961700154 6.39434961664873e-006
126498749 0.000386073939139716 3.86073939132112e-006
126498913 0.00132780124889998 1.32780124858552e-005
126499127 0.0017326187028329 1.73261870213927e-005
126499502 0.0030361309044969 3.03613090076747e-005
126499677 0.00141686108876522 1.41686108838697e-005
126499999 0.00260702440332801 2.60702440096697e-005
126500197 0.000128023589987821 1.28023589987579e-006
126500489 0.000178203043766781 1.78203043767889e-006
126500501 4.24893808699614e-06 4.24893808445846e-008
126501389 7.6135404976061e-005 7.61354049778402e-007
126502184 6.81617645900546e-005 6.81617645875924e-007
126502302 1.01170921026748e-005 1.01170921042181e-007
126502436 1.14889012013425e-005 1.14889011994985e-007
126502541 9.00249721000721e-006 9.00249720883606e-008
126502754 1.82622086260146e-005 1.82622086253826e-007
126502830 6.51609321867189e-006 6.51609322068544e-008
126502859 2.48640399133533e-006 2.48640399228705e-008
126502967 7.89655239809677e-006 7.89655239719331e-008
126503084 8.55459843127151e-006 8.55459843150419e-008
126503147 4.60632223222312e-006 4.60632223227761e-008
126503563 2.65896516042573e-05 2.65896516067799e-007
126504542 5.88088190368848e-05 5.88088190395689e-007
126506557 0.000120562324628024 1.20562324629368e-006
126506644 5.20582064361547e-006 5.20582064322762e-008
126506783 8.31734562600632e-006 8.31734562755697e-008
126506853 4.18859132244923e-006 4.18859132261808e-008
126508276 8.51480778835036e-005 8.51480778850361e-007
126508394 7.06076822927155e-006 7.06076822776456e-008
126509911 9.0772757659364e-005 9.07727576566849e-007
126510633 4.32023276401192e-005 4.32023276399428e-007
126510654 1.25657739673477e-006 1.25657739941721e-008
126511250 3.56628632597106e-005 3.56628632609039e-007
126511361 6.64190909702663e-006 6.64190909526795e-008
126511816 2.72258435957683e-005 2.72258435983572e-007
126511894 4.65553647870048e-006 4.65553647805487e-008
126512079 1.10419775456358e-005 1.10419775474093e-007
126512584 3.014161438133e-005 3.01416143806458e-007
126512735 9.01264113184324e-006 9.01264112977038e-008
126513054 1.89486856918023e-005 1.89486856892788e-007
126513117 3.74221692345939e-006 3.74221692270079e-008
126513230 6.69791045031682e-06 6.69791045053477e-008
126513675 2.63137018074725e-05 2.63137018081977e-007
126514387 4.21733146517029e-005 4.21733146513631e-007
126516022 9.68446200231447e-005 9.68446200231101e-007
126516030 5.02548676556074e-07 5.02548675396642e-009
126516312 1.86154801383951e-005 1.86154801377717e-007
126516557 1.61730235244922e-005 1.61730235237821e-007
126516649 6.70840352432594e-006 6.70840352634951e-008
126516758 7.947999827734e-006 7.94799982719322e-008
126516781 1.67710088108149e-006 1.67710087965066e-008
126516822 2.98961461410178e-006 2.98961461585698e-008
126516977 1.13395627680342e-05 1.13395627705578e-007
126517245 2.44394977883761e-005 2.44394977868453e-007
126517457 1.93327370565154e-05 1.9332737057932e-007
126517517 5.4715293554597e-006 5.47152935813808e-008
126517934 3.80271290204449e-005 3.80271290179405e-007
126518010 6.93060385024896e-006 6.93060385160639e-008
126518669 9.59448739442601e-05 9.59448739452622e-007
126519523 0.000124335238769219 1.24335238771632e-006
126521047 0.000221881620472435 2.21881620472477e-006
126521521 6.90104252650488e-005 6.9010425265871e-007
126521728 3.01374641980574e-005 3.01374641998986e-007
126522526 0.000116182108357728 1.16182108357286e-006
126522558 4.6589316634678e-006 4.65893166155622e-008
126523687 0.000164372932751723 1.64372932750596e-006
126523807 1.74569852467369e-005 1.74569852464403e-007
126523877 1.01832413939299e-005 1.01832413911654e-007
126524127 3.63687192640353e-005 3.63687192613045e-007
126524494 5.33881113568494e-05 5.33881113581074e-007
126524535 9.83517603432416e-06 9.83517603187434e-008
126524594 5.00894584299514e-005 5.00894584283932e-007
126524624 2.54692161508228e-005 2.54692161520925e-007
126524986 0.000307328541553261 3.07328541548475e-006
126525027 3.48079287394578e-005 3.48079287380958e-007
126525243 0.000183378356285924 1.83378356284794e-006
126525942 6.57757797249814e-005 6.57757797244923e-007
126526687 7.01043718098872e-005 7.01043718086542e-007
126527192 4.75204131060309e-005 4.75204131045546e-007
126527339 1.3832674706112e-005 1.38326747035311e-007
126527482 1.3456275394381e-005 1.34562753918518e-007
126527917 4.09334251507395e-005 4.09334251505851e-007
126527986 6.49288812735868e-006 6.49288812776945e-008
126528186 1.88199655865469e-005 1.88199655853459e-007
126528429 2.28662581876545e-005 2.28662581879074e-007
126528531 9.59818244913892e-006 9.59818244930111e-008
126528900 3.38558229277457e-05 3.38558229302297e-007
126529323 3.72083785118674e-005 3.72083785112947e-007
126529469 1.28236769871811e-005 1.28236769898382e-007
126529807 2.96876905593645e-005 2.96876905590425e-007
126529929 1.07156752906582e-005 1.07156752931866e-007
126529939 8.78334040217884e-007 8.78334040058015e-009
126530043 9.134674018266e-006 9.1346740192371e-008
126530217 1.52830122997912e-005 1.52830122972151e-007
126530322 9.22250742228778e-006 9.22250742195927e-008
126530618 2.59986875904494e-005 2.59986875900005e-007
126531002 3.69444839821416e-006 3.69444839623243e-008
126531044 4.04080293554674e-007 4.04080293735057e-009
126531101 5.48394684109915e-007 5.48394684754437e-009
126531155 5.19531805998867e-007 5.19531806617206e-009
126531495 3.27112618591879e-006 3.27112618352512e-008
126532052 5.35887436928461e-006 5.35887436944419e-008
126532105 5.09910846628517e-007 5.09910847230725e-009
126532726 5.97461576898697e-006 5.97461577096209e-008
126532871 5.0869395191534e-007 5.08693954002684e-009
126532934 2.21018751521837e-007 2.21018752322177e-009
126533772 2.93990021865555e-006 2.93990021693758e-008
126534369 2.09441578823074e-006 2.09441578633389e-008
126534393 8.41976196272208e-008 8.41976209556745e-010
126534749 1.24893135780378e-006 1.24893136044314e-008
126537021 7.9707079913769e-006 7.9707079886423e-008
126537214 6.77089191172807e-007 6.77089192203998e-009
126537279 2.28035219825039e-007 2.28035217445799e-009
126537649 1.29804663592714e-006 1.29804663645215e-008
126538131 1.69096886085644e-006 1.690968863255e-008
126538351 7.71811513253977e-007 7.71811513887664e-009
126539049 2.4487474375058e-006 2.44874743480128e-008
126539276 7.96369152303568e-007 7.9636915237291e-009
126539431 5.43776293423141e-007 5.43776295850756e-009
126539647 7.57778576641281e-007 7.57778578392566e-009
126540062 1.45591717273092e-006 1.45591717217172e-008
126540624 1.97162759295127e-006 1.97162759449071e-008
126540688 2.24526985654316e-07 2.24526984884234e-009
126540765 2.70134029653519e-07 2.7013403035064e-009
126541327 1.97162759289693e-06 1.97162759449071e-008
126541388 2.14002283227477e-07 2.1400228164547e-009
126541584 6.87613893631778e-07 6.87613895247808e-009
126542779 4.19233981061441e-006 4.19233981239672e-008
126543050 9.50731454959419e-007 9.50731453249709e-009
126543378 1.1507008015745e-006 1.15070080258452e-008
126544335 3.35738008264267e-006 3.35738008166072e-008
126545238 3.16793543845551e-06 3.16793544087404e-008
126545434 6.88072077909698e-07 6.88072078726349e-009
126545480 1.61478085566892e-07 1.6147808593633e-009
126546281 2.81182492492921e-006 2.81182492575436e-008
126546395 4.00184820776442e-007 4.00184820964524e-009
126546495 3.51039316470563e-007 3.5103931737014e-009
126547013 1.81838365931752e-006 1.8183836607955e-008
126547027 4.91455043041981e-008 4.91455042844648e-010
126547028 3.51039316458558e-009 3.51039197685533e-011
126547087 2.07113196710549e-007 2.07113197955585e-009
126547145 2.03664211533861e-07 2.0366421244231e-009
126547305 5.6183230773541e-007 5.61832307692417e-009
126547446 4.9511472119183e-007 4.95114722092156e-009
126547448 7.02290384638696e-009 7.02290447919419e-011
126547894 1.56610755774429e-006 1.56610755565746e-008
126548019 4.38931490397069e-07 4.38931492851381e-009
126549511 5.26117573877323e-006 5.26117574102473e-008
126549793 9.94404529714511e-007 9.94404527817222e-009
126549903 3.89635346091445e-07 3.89635348724417e-009
126550071 5.95079437707122e-007 5.95079439747736e-009
126550254 6.48211530359543e-007 6.48211531596157e-009
126550607 1.25037524708699e-006 1.25037524982341e-008
126551244 2.25634286797284e-006 2.25634286619946e-008
126551326 2.90459727952314e-007 2.90459726804062e-009
126551665 1.20080302165652e-006 1.2008030225991e-008
126552076 1.45584083155486e-06 1.45584083324099e-008
126552153 0.000157564053585304 1.57564053582659e-006
126552222 0.000141193762303714 1.41193762303847e-006
126552469 0.00050543274331949 5.05432743302458e-006
126552655 0.000382576448250972 3.8257644824579e-006
126552699 9.050195550023e-005 9.05019554974566e-007
126552771 0.000243250065785628 2.43250065781347e-006
126552973 0.000110210851663321 1.10210851665798e-006
126553028 3.00079051558548e-005 3.00079051534908e-007
126553344 0.000172409055077275 1.72409055073962e-006
126553365 1.14575637867809e-005 1.14575637867825e-007
126553922 0.000303898239487475 3.03898239484964e-006
126554474 0.000255371663887505 2.55371663882725e-006
126555188 0.000123708923274155 1.23708923276185e-006
126555444 4.43550201106458e-05 4.43550201112651e-007
126555503 1.02224460396442e-05 1.02224460369046e-007
126555576 1.28623386226853e-05 1.28623386216348e-007
126555745 3.0521155001792e-005 3.0521155002062e-007
126555871 2.27554173386141e-005 2.27554173359598e-007
126556146 4.96646013342769e-005 4.9664601332748e-007
126556216 1.26418985229832e-05 1.26418985235481e-007
126556367 0.000253261748783041 2.53261748782001e-006
126556576 0.00035054109599772 3.50541095991559e-006
126556830 4.68778856147995e-05 4.68778856151606e-007
126557416 0.00014299402759173 1.42994027589084e-006
126557687 6.61286373333767e-005 6.61286373360059e-007
126558621 0.000227911982543815 2.2791198254005e-006
126558628 1.68296201701741e-007 1.68296204183535e-009
126558735 2.57252765458375e-006 2.57252765288044e-008
126558866 3.14954320327543e-006 3.14954320546507e-008
126559054 4.51995513141818e-006 4.5199551290297e-008
126559143 4.55876095439177e-007 4.55876093825795e-009
126559235 4.71242705397801e-007 4.71242707078043e-009
126559458 1.14225134025771e-006 1.14225133962079e-008
126559507 2.51227271549594e-007 2.51227271056441e-009
126559562 2.81989794596483e-007 2.81989796588363e-009
126559739 9.41080848089463e-007 9.41080845524412e-009
126560053 1.66948805819261e-006 1.66948805867588e-008
126560464 2.28034922856468e-06 2.28034922758497e-008
126560513 2.68015210637928e-07 2.68015208588753e-009
126560709 1.07593546527656e-06 1.07593546754921e-008
126560726 9.57646629940253e-07 9.57646632525874e-009
126560776 2.1608808817774e-05 2.1608808818232e-007
126560855 3.41555708808004e-05 3.41555708819706e-007
126561114 0.000387218968901344 3.87218968890993e-006
126561255 0.000322829453886981 3.22829453883587e-006
126561284 3.09150660457137e-05 3.09150660436736e-007
126561316 2.36519569283633e-006 2.36519569399267e-008
126561417 7.46514890551466e-006 7.46514890580016e-008
126561442 7.78995850851868e-007 7.7899585012391e-009
126561485 1.33987286346521e-006 1.33987286561275e-008
126561534 8.26610370134544e-007 8.26610372030064e-009
126561559 4.21739984762523e-007 4.21739983820086e-009
126561909 5.90435978667532e-006 5.90435978663663e-008
126562171 4.41983504031124e-006 4.41983504028103e-008
126562258 1.46765514697358e-006 1.46765514874222e-008
126562286 4.71594627991608e-007 4.71594625565753e-009
126562467 3.04839529457409e-006 3.0483952946329e-008
126562474 1.17891051403016e-007 1.17891052197761e-009
126562709 0.000495854797581998 4.95854797566685e-006
126562919 0.000443104287200934 4.43104287191368e-006
126562978 2.81873308639783e-07 2.81873306438818e-009
126563030 2.48430712712128e-07 2.48430713654314e-009
126563379 1.66735228351995e-006 1.66735228392814e-008
126563529 7.16627055954135e-007 7.16627058526406e-009
126563972 2.11643857191707e-06 2.11643857362707e-008
126564004 1.52526929563693e-07 1.52526929509849e-009
126566603 1.23759928535908e-05 1.23759928536642e-007
126569948 1.59283170816291e-005 1.59283170814621e-007
126570136 6.83154190488132e-006 6.83154190358308e-008
126570163 9.81125699105295e-007 9.81125700304733e-009
126570283 4.3605586626902e-006 4.36055866133788e-008
126570511 8.28506145911138e-006 8.28506145739268e-008
126570635 4.50591061811321e-006 4.50591061601444e-008
126570644 2.83945780900581e-06 2.83945780750031e-008
126571279 0.000387695027731927 3.87695027721491e-006
126571360 4.94540114114741e-005 4.94540114106052e-007
126571391 2.58463234406912e-006 2.58463234665603e-008
126571490 8.25414845364008e-006 8.25414845102725e-008
126572150 2.36788350084036e-05 2.36788350089246e-007
126572183 1.00187186834542e-06 1.00187187092937e-008
126572397 5.65594692356845e-06 5.65594692605763e-008
126572704 8.17663106789602e-06 8.17663106734238e-008
126573078 9.65504839559907e-06 9.65504839489448e-008
126573085 1.74390375270799e-07 1.74390373755158e-009
126573288 4.86081058148656e-006 4.86081058111446e-008
126573528 5.74677113082154e-006 5.74677113126266e-008
126573590 1.4845825421289e-006 1.48458254056353e-008
126573856 5.7113911916461e-006 5.71139119039992e-008
126573872 3.43542327317059e-007 3.43542325558129e-009
126574177 5.12781543639766e-06 5.1278154348472e-008
126574616 5.818496412834e-006 5.81849641259542e-008
126574697 1.0735722310696e-006 1.07357223026724e-008
126575010 4.14849516450352e-006 4.14849516402689e-008
126575125 1.5242074885556e-006 1.5242074859465e-008
126575447 4.26778096795569e-006 4.2677809696096e-008
126575961 6.81254477493549e-006 6.81254477712151e-008
126576140 2.34192735953397e-006 2.34192735892624e-008
126576251 1.45225663077246e-006 1.45225662829456e-008
126576311 7.85003584201332e-007 7.85003583135797e-009
126576974 8.60281094643677e-006 8.60281094892529e-008
126577203 2.97140830578283e-006 2.97140830379356e-008
126577400 2.56187052485316e-06 2.56187052324135e-008
126577479 1.03929646554135e-006 1.0392964661565e-008
126577967 6.41995791372377e-006 6.41995791253012e-008
126578062 1.66151212747180e-06 1.66151212818049e-008
126578392 7.90564645464123e-006 7.9056464531585e-008
126578546 3.68930167883257e-006 3.68930168060606e-008
126579748 0.000407003686714865 4.07003686708262e-006
126579751 5.3404129981843e-07 5.34041299918066e-009
126579770 1.34677085234834e-007 1.34677085787134e-009
126580155 2.72898304291637e-006 2.72898304047918e-008
126580161 4.07986334212965e-08 4.07986311068581e-010
126580199 2.46607429249859e-007 2.46607427705714e-009
126580831 4.10147092857661e-006 4.10147092617731e-008
126581208 2.40757517155593e-006 2.40757517320334e-008
126581262 3.44851616084934e-007 3.44851617104159e-009
126581303 2.60239692857643e-07 2.60239695104559e-009
126581745 2.80571249667728e-006 2.80571249921007e-008
126582035 1.84085209058012e-006 1.84085209182111e-008
126582041 3.80865949775197e-008 3.8086594959928e-010
126583784 1.10641558409695e-005 1.10641558412418e-007
126583918 8.50600621164607e-007 8.50600619901828e-009
126584051 8.44174045095997e-007 8.44174044181581e-009
126584580 3.35765466056979e-006 3.35765466198229e-008
126584897 2.01205392703332e-006 2.01205392577198e-008
126587152 1.4312875727026e-005 1.43128757286147e-007
126587296 9.43393516204828e-07 9.43393517713155e-009
126588382 7.2615843081614e-006 7.26158430618373e-008
126588437 3.67759794612226e-007 3.67759792134328e-009
126588810 2.73105785831396e-006 2.73105785834772e-008
126589641 6.08447474600243e-006 6.08447474414118e-008
126589734 6.85544504399489e-07 6.8554450620012e-009
126590011 3.87833243052195e-005 3.87833243061676e-007
126590565 7.7566648610439e-005 7.75666486093312e-007
126591102 7.51864445917071e-005 7.51864445918415e-007
126593202 0.000294025202313938 2.94025202309063e-006
126593460 2.43845474767331e-005 2.4384547474024e-007
126593462 1.89027499819637e-007 1.89027498494277e-009
126593584 1.15306774889978e-005 1.15306774904541e-007
126593697 1.09928565419769e-005 1.09928565395905e-007
126593707 9.72819163006805e-007 9.72819161839206e-009
126593719 1.16738299540586e-06 1.16738299632577e-008
126594102 3.85869331656959e-005 3.85869331680668e-007
126594266 1.65228643320473e-005 1.65228643344858e-007
126594360 9.4704222390847e-006 9.4704222400967e-008
126594424 6.4479470563981e-006 6.44794705521355e-008
126594501 7.75768630273642e-06 7.75768630541269e-008
126594556 5.54120450052285e-06 5.54120450287774e-008
126594797 2.70803243878513e-005 2.7080324387632e-007
126595503 7.93307428125437e-005 7.9330742812193e-007
126596325 5.36660579116689e-005 5.366605791163e-007
126596731 2.65065930804593e-005 2.65065930794409e-007
126596861 7.633292610923e-06 7.63329260950137e-008
126598254 7.35406143662846e-05 7.35406143636997e-007
126598339 4.59285064105093e-06 4.59285063869525e-008
126599365 5.56633547535729e-005 5.56633547521138e-007
126599435 3.79769476876228e-006 3.79769476997757e-008
126600010 3.11953498862616e-005 3.11953498858039e-007
126600485 3.19354545508696e-05 3.19354545503636e-007
126600642 1.07032839570959e-05 1.0703283954988e-007
126600732 6.24811143573708e-006 6.24811143572232e-008
126600872 9.71928445559102e-006 9.7192844531232e-008
126600905 2.29097419278709e-006 2.290974194186e-008
126600908 2.08270381162463e-007 2.08270383404538e-009
126600961 3.67944340053685e-006 3.67944340120061e-008
126601301 1.83731680850329e-005 1.83731680856366e-007
126601442 7.61946088232247e-006 7.61946088351518e-008
126601628 1.00512037171062e-005 1.00512037194017e-007
126601891 1.41410716917524e-05 1.41410716943528e-007
126602130 1.28506316889199e-05 1.28506316866831e-007
126602250 6.48643665400232e-06 6.48643665675476e-008
126602368 6.41484200700964e-06 6.41484200614588e-008
126603019 3.53903571743763e-05 3.53903571752105e-007
126603202 9.99665137954087e-06 9.99665137864764e-008
126603720 2.84031254618869e-05 2.84031254594866e-007
126603884 9.0001173541966e-06 9.00011735227069e-008
126604983 6.04938653448162e-05 6.04938653460001e-007
126605016 1.8217812054468e-006 1.82178120390591e-008
126605123 5.90698754493355e-006 5.90698754513729e-008
126605239 6.40383696460086e-006 6.40383696209349e-008
126605267 1.54929476109158e-06 1.54929476110486e-008
126606039 4.27717177596066e-005 4.27717177609852e-007
126606165 6.98087621465082e-006 6.98087621277078e-008
126606421 1.41833675472271e-005 1.41833675483038e-007
126606676 1.42648865671896e-05 1.42648865656439e-007
126607011 1.86910067428477e-005 1.86910067441207e-007
126607315 1.69613911935095e-005 1.69613911942898e-007
126607490 9.76395874642075e-006 9.763958744412e-008
126607567 4.29614184842513e-006 4.29614185061399e-008
126607735 9.37340039656393e-006 9.37340039724256e-008
126608377 3.58197800868693e-005 3.58197800881418e-007
126608493 6.47210979762747e-006 6.47210979854882e-008
126609276 4.36867411339854e-005 4.36867411345583e-007
126609394 6.59222868502526e-06 6.59222868752923e-008
126609737 1.92555967619304e-05 1.92555967622517e-007
126609806 3.99590561436871e-006 3.99590561457259e-008
126609891 4.92249242349769e-006 4.92249242311426e-008
126610053 9.38169144243089e-006 9.3816914397604e-008
126610531 3.07725616850346e-05 3.07725616835396e-007
126610878 0.000159944993025454 1.59944993024478e-006
126610918 1.8437463172963e-005 1.84374631741838e-007
126611090 7.92810916437408e-005 7.92810916422048e-007
126611134 2.02812094902593e-005 2.02812094898033e-007
126611264 5.99217553121297e-005 5.99217553100232e-007
126611565 0.000138741910376546 1.3874191037617e-006
126611895 0.000152109512550392 1.52109512551314e-006
126612247 0.000162298816016437 1.62298816017578e-006
126613328 0.014172892390331 0.000141728920107426
126613622 0.00444002860336655 4.44002859169672e-005
126613725 0.000599372075806704 5.99372075777835e-006
126614461 5.27441456949321e-006 5.27441457048783e-008
126614519 4.15646800313323e-007 4.15646802407234e-009
126614582 4.51478421029989e-007 4.51478422789448e-009
126615285 4.95511101800346e-006 4.95511101893406e-008
126615810 3.67536457775217e-006 3.67536457563488e-008
126615984 1.20902524208162e-006 1.20902523955424e-008
126616019 2.43194732602624e-007 2.43194729837095e-009
126616381 2.51532837720429e-006 2.51532837450287e-008
126616405 1.66117754972268e-007 1.66117752334761e-009
126616707 2.09031508340104e-006 2.09031508356669e-008
126616840 9.19453462265492e-07 9.19453463111534e-009
126617789 6.5063773646684e-006 6.50637736731833e-008
126618420 4.32610292396276e-006 4.32610292351033e-008
126619772 9.26924113026569e-006 9.26924113267408e-008
126623514 2.56549558501009e-005 2.56549558523117e-007
126625520 1.37525375540713e-005 1.37525375564158e-007
126625952 2.96166312231247e-006 2.96166312251114e-008
126626336 2.632505465166e-06 2.63250546379399e-008
126626629 2.01065960641447e-006 2.01065960788977e-008
126626648 1.30384070040529e-007 1.30384069867157e-009
126626707 4.05013971530445e-07 4.05013969079198e-009
126626749 2.88494159052302e-07 2.88494160228449e-009
126626775 1.78994025373668e-007 1.78994024516531e-009
126627184 2.81571370683963e-006 2.81571370905615e-008
126628448 8.71098219715475e-06 8.71098219451015e-008
126628627 1.37172248180356e-06 1.37172248127337e-008
126628884 2.57968719276829e-06 2.57968719177051e-008
126629113 3.66828378584381e-006 3.66828378516618e-008
126629225 1.7940951267009e-006 1.7940951247027e-008
126630765 0.000123503701838178 1.23503701835159e-006
126630809 2.28107878445383e-05 2.28107878436378e-007
126631815 0.000521691152255382 5.2169115223907e-006
126632577 0.00136401566329295 1.36401566295189e-005
