# Supplementary material for: HAPSIMU: a genetic simulation platform for population-based association studies
Source: BMC Bioinformatics. 2008 Aug 5;9:331. doi: 10.1186/1471-2105-9-331 (PMC2518933; doi:10.1186/1471-2105-9-331)
Supplement: Additional file 1 — The HIPSIMU package. This zipped file contains the HAPSIMU program and user document. [file 1471-2105-9-331-S1.zip › HAPSIMU1.0/data/ENr112.2p16.3HaploBlack.txt]

TGACAGCAAAGAGCCGCAGCTACCACGTAGGCGAACTCGTTTGCTCGCCGCGATACCGCCACGTCCCCGCGCTACTGGGGTAGCAGGGCTAATCACCGGAGCGGCTTCGTAAGAGACTCCGCGTGCCGGCCACTCACGAGGCTTCGCAGGTGCCCCTGAAACGTCCCATAACACGACGATCAAACACTTACCATGTATGGACAATCCCTGCGTCCACACCAAGGAGCGTTTACAGATCCTCGTGAATTCGACACGGAGTAAGCACCGATAAACCAAACTTCAACGATAAACAAGTGTGGGAAAGTCACTGTGCATACGCGGAGTCGAAAATGGTCCGTGGGAGAAGCTAGTTCATACTACAACCGGGTGATTATCTAAAAAAAAGAAATTCCTCGAACGACCATGAGTATGCCAATGTGTCCAGTGGGTAGCTTATCCGCGGTAGGTTGGTCACCTGCCATCTAATAAAGTATCCAAGCAACCTCGCCCAACGTCGCGTGTCTTCCAGTTGTGCTCCGGGCTATCAAATACACCAGCACTAAGCGTGTCAGTCATCTTGATAAATTATAGCCTGAGCGAGCTATCACACGACGTGAGGCGCTGATCTCCCGTCAACTATTCCTTACGTTTGATCGCCCAAATTCCCAGAAAGCACGCAGTATAAAAGCCACGCTTGGTGCGTAAGTATCGGCCCCGAAAGAAAGCCATGAGATATAAGAGAGCGCAACCCGGCTGGCTAGCCTCTAGACCCAAGGGAGAGGAGCACCAAAAGACCAGCCTCTCCGCTCGGGAATTCCATCGTGGCGCTAGAGCATCTCCCGCGATGTTGCCGCATTGAACCCAATGTAAGCCCTAAGACTACAACAATGAAAGGGATAGCAGAGTGCCCCCATATTTGACATGCAAGTGCCGCAGGACATTAAAGTTGAAGCCCGTTAGAATCTATCGACAGCCCCTATGAACACGCACCTCCAGACTAGACTGCGACTCCATGCGTAAGCACACATAGCTTTGGAAGGTAAACTATTTAGGACGATAAACCAAAGACCTCAAAGGACTTGCGCGTGTCGCCCCAATTCGAAATATCCAAATACTACCCCCCGGAGTTATGACCTCCTCAGCTGTCAATACGAGACGAGACGACAGCTATAACAGAATACGGCCATAGGGCATTGGAACTGTTACTAGCGTTTCAAACGCTGATGCTCGCGGACATTCAAATCACGACGACGCCAATTATTTCAAACTACTAGCCAGTGATGGTTACTGCAACTCAATAGTTAGGAATCCGTTATACTCTCCCGGGTGCCGGTAAATGTCACCAGACCCAAAGAACGAACGCGAAGAGAAAAGTGAATGTTTGACACCGAGAGCTGCTCTAACGATAAATTTCGAACGGCCTACACGCAAGGAATAAGCCTAACTAATCCCGGAACGTAGGGTTTAAAGGCGAGCATTGACGGCATCTCGGCAATAGATGGTCTACTCCGAAATCATTAACAATTCATGGCGCAAATAGGCGCTAACTAACTCCATTAGGGAGTGGCGAACATGCGCCATCGAGGCTTGGAATAGAGGCTGTGGCCACGAGCGGGGCAGCTTCGCCTTCGGGTAACCAGGGGGTAAGCCACACGTAATAAAAAGGAGGACGTTACGTTATTGAATTCTCCCGGTATGTTTATGCCGCGAAAAAGTCATGCGATTATCGTTTGACATCTTATATAGGCGAGTGGGGCCCTTGCTTTAGGAACCGCGACCCACAGGCTGTGCGATCAATTGGACCCACCATATGGCACCTATTCTATTCACGGGAATTTTTCGAAGAGCCATATCATCGCAG
ATACAACGGAAGACCGTAACCGCTACCCAACCCGTCCCATTTATCCACCCTGTTAGCGACATATCCTTGTGCTTCTTAGGTAGCAGAACTAGCTCCGACAGCAGTCTCGTACAGAGCTCCGCGTACCGGCGATCTATGAGGCTTCCCAGCTGACACCTGAATGTTACATAACACTATTATCAGGCAATCACCATGTATGGACAATCCCTGCGTCCACACCAAACATAGTTCACGGTCCCGGGAGAGAGAGACACGGGGTAAGTATTGATAAACCAAACTTCAACGTCAACGCAGCATGGGAAACCCACCGTCCATGTACTTAGCCTAAAATGACGCGTGTAAGTAACCAAGGCATGACATGATTGCGTGGGCACACAAGAGAGAGAGTTCAATAGGACGACTGCGAGCATGCTAACACGCCCAACAGATAACTTATCTGCGACAAGTCTGCCACCTACCATCTAGTAGAGCTTCCAAGCACCCTCGCCTAACTTCACGTATCTTCCATTTGTACCCCAGCTTATCAAATACACGAGCACTAAGCGTGCCAGTCATCCTGACAAATCGTAATCGGAGCGAGCTATCACATGGCGTAAGGCGCTGCTCTCCCGGCAATTATTCCTTACGTTTCGCCGGTTGGATTCCCAGAAATGGCGCACTATAAGAGCCATAGTTCGCACGTAAACATCAGTTCTAAAGGAAAGTAGCGGAATATAATAAAGTGCAAGTCGACAGGTTTGCTTCTCGATTCTAAGGAGGGGGGTATCATAAAACTAGCTCCCCCGGTCCCCGATTCCATCGTCACGCCAGACCATTCTCCACGATGTTACTGCATCGAACCTAGTTTAAGCCCTAATATTAAATCGATGAGAGGGACGGCAGGATACCCCCATATTTAATATTCGGGTGACGCAGGACCTTAAAGTTGAAACTCGTTAGAAGCTCTCGTCAGTCCCTATGAACACACACCTCCAGACTAGAGTGCAAATCCATACCTAAGTACACATAGTTATGGAAGGTAAAGTATTTAGGACAATAATGCAAAAAACTCAAAGATCTTGCGGATATCGCCTCACTTCGAAATATCCGAACGCTACCCGACGGAGCCGTCAACTCCCTGGTTGTCAAGACTATAGGATGTAATGGCTATAAGAAAATATGGCTATAAGCGATTACAACTTTTGCTAGCGTTCTAAACGCTGATGCTCGCGGATGTTAAAACCACGACGACGCTAATTATTTCAGAATACTAGCCAGTCATGGTCAGTGGAATTCCATAGTTAGAGAATCGTTATACTCTCCCGGGTGCCGGTAAATGTCACCAGACCCAAAGAATCGACGCGATGAGATAAGTGAATGCTTGACACCTAGGGCTGCTCTAACGATAAATTTCTAACGAGCTACACGCAAGGCATAGGCCTCGTGAATCCCACAACATAGGGTATGTAGACGACCATTGAATGCATCCCGACAATTGGCCGTCCACTCTAGAGTCATTAAAAATGCATGACCCAAATAGGTGCTAACGAAATCAATTAGCAAATAATAGGCAACAGCAACTGTAAATTGGACTAGGAATTGCGGTCAAGAGTAGAGCTCATCCGCCTTCGGGCAACTAGAGGATAAGGTAAGCGTAATTTAAAGCAGGACGTTGCGTTATTGAATTCACCCAATATGTTTATGCCGCGAAAAAATCATGCAATTATCGTTTGACATTTTAAATAGGCGAGTGGGGCCCTTACTTTAGGACCCGCGACCCACAGGCTGTGTGAATTATTAGACCCACCATATGGCACCAATTCTATTCACGTGAATTTTTCGGGGAGCCATATCCTTGCAG
ATATAACGGAAAATCACGACCGCTTCCCAACCCGTACCATTTATCCATCCTGTTAGCGACATATCCTTGTGCTTCTTAGGTAGCAGAACTAGCTCCGACAGCAGTCTCGGACAGAGCTCCGCGTACCGACGATCTATGAGGCTTCGCAGCTGACACCTGAATGTTCCAGAATACTATTATCAGGCAATTACCACGTATGGACAATCCCTGCGTCCACACCAAACAGAGTACACGGACCCTCGAGAGTGAGACACCGAGTAGACGCTGATGAACCAAACTTCAACGTCAACGCAGCATGGTAAACCCACCGTCCATGTACTTAGCCTAAAATGACGCGTGTAAGTAACCAAGGCATGACATGATTGCGTGGGCACACAAGAGAGAGAGTTCAATAGGACGACTGCGATCATGCTAACACGCCCAACAGATAACTTATCTGCGACAAGTCTACCACCTACCATCTAGTAGAGCTTCCAAGCACCCTCGCCTAACTTCACGTATCTTCCATTTGTACCCCAGCTTATCGAATACACGAGCACTAAGCGTGCCAGTCATCCTGACAAATCGTAATCGGAGCGAGCTATCACATGGCGTAAGGCGCTGCTCTCCCGGCAATTATTCCTTACGTTTCGCCGGTTGGATTCCCGGAAATGGCGCAGTATAAGAGCCATAGTTCGCACGTAAATATCAGTTCTAAAGGAAAGTAGCGGAATATAATAAAGTGCAAGTCGACAGGTTTGCTTCTCGATTCTAAGGAGGGGGGTATCATAAAACTAGCTCCCCCGGTCCCCGATTCCATCGTCACGCCAGACCATTCTCCACGACGTTACTGCATCGAACCTAGTTTAAGCCCTAATATTAAATCGATGAGAGGGACGGCAGGATACCCCCATATTTAATATTCGGGTGACGCAGGACCTTAAAGTTGAAACTCGTTAGAAGCTCTCGTCAGTCCCTATGAACACACACCTCCAGACTAGAGTGCAAATCCATACCTAAGTACACATAGTTATGGAAGGTAAAGTATTTAGGACAATAATGCAAAAAACTCAAAGATCTTGCGGATATCGCCTCACTTCGAGATATCCGAACGCTACCCGACGGAGCCGTCAACTCCCTGGTTGTCAAGACTATAGGATGTAATGGCTATAAGAAAATATGGCTATAAGCGATTACAACTTTTGCTAGCGTTTTAAACGCTGATGCTCGCGGATATTAAAGTCACGACGACGCTAATTATTTCAGAATACTAGCCAGTCATGGTTAGTGCAACTCATTGGCTCGGATATCGTTATACTCCTCCAGGTGCTGGTGAATGCCACCAGACCCAAAGAATGAACGCGAAGAAAAAAGCGAATGTTTTGTACCTAGAGCTGCTCTAAAGATAAATGTTTGGCGACCTAGACACAAGGCATAAACCTCACTAATCCCACAACGTAGGGTTTAAAGGCGAGCATTGAAGGCATCTCGGCAATAGATGGTCTACTCTAGAGTCATTAAAAATGCATGACCCAAATAGGTGCTAACGAAATCAATTAGCAAATAATAGGCAACAGCAACTGTAAATTGGACTAGGAATTGCGGTCAAGAGTAGAGCTCATCCGCCTTCGGGCAACTAGAGGATAAGGTAAGCGTAATTTAAAGCAGGACGTAGCGTTATTGAATTCACCCAATATGTTTATGCCGCGAAAAAATCATGCAATTATCGTTTGACACTTTAAATAGGCGAGTGGGGCCCTTACTTTAGGACCCGCGACCCACAGGCTGTGTGAATTATTAGACCCACCATATGGCACCAATTCTATTCACGTGAATTTCTCGGGGAGCCATATCCTTGCAG
ATACAACGGAAGACCGTAACCGCTAGCCAACCCGTCCCATTTATCCACCCTGTTAGCGACATATCCTTGTGCTTCTTAGGTAGCAGAACTAGCTCCGACAGCAGTCTCGGACAGAGCTCCGCGTACCGACGATCTATGAGGCTTCGCAGCTGACACCTGAATGTTCCAGAATACTATTATCAGGCAATTACCACGTATGGACAATCCCTGCGTCCACACCAAACAGAGTACACGGACCCTCGAGAGTGAGACACCGAGTAGACGCTGATGAACCAAACTTCAACGTCAACGCAGCATGGGAAACCCACCGTCCATGTACTTAGCCTAAAATGACGCGTGTAAGTAACCAAGGCATGACATGATTGCGTGGGCACACAAGAGAGAGAGTTCAATAGGACGACTGCGAGCATGCTAACACGCCCAACAGATAACTTATCTGCGACAAGTCTACCACTTGCCATCCAATAAAGTTCCCAAATAACCCCGCCTATTTTTGCGCACCTGCTATTTGTGCTGCGGGCTATCATATACACCAGCACTAAGCGTGTCAGTCACCTTGATAAATCATAGTCTGAGCGGGCTATCACATGACGCGAGGCGCTGATCTCCCGTCGACTATTCCATACGATCGGTCGGCTAAATTCCCATCAAGGGCGCAGTATAAGAGCCACGGTTGGTGCGTAAGTATCGGCCCCGAAAGAAAGCCATGAGATATAAGAGAGCGCAGCCCGGCTGGCCAGCCTCTAGACCCAAGGGAGAGGAGCACTAAAAGACCAGCCTCTCCGCTCGGGAATTCCATCGTGGCGCTAGAGCATCTCTCGCGATGTTGCCGCATTGAACCCAATTTAAGCCCTAAGACTACATAAATGAAAGGGATAGCAGAGTGCCCCCATATTTGACATGCAAGTGCCGGGGGACATTAAAGTTGAAGCCCGTTAGAATCTATCGACAGCCCCTATGAACACGCACCTCCAGACTAGACTGCGACTCCATGCGTAAGCACACATAGCTTTGGAAGGTAAACTATTTAGGACGATAAACCAAAGACCTCAAAGGACTCGCGCGTGTCGCCCCAATTCGAAATATCCAAATACTACCCCCCGGAGTTATGACCTCCTCAGCTGTCAATACGATACGAGACGACAGCAATAACAGAATACGGCTATAAGCGATTACAACTTTTGCTAGCGTTTTAAACGCTGATGCTCGCGGATATTAAAGTCACGACGATGCTAATTATTTCAGAATACTAGCCAGTCATGGTTAGTGCAACTCATTGGCTCGGATATCGTTATACTCCTCCAGGTGCTGGTGAATGCCACCAGACCCAAAGAATGAACGCGAAGAAAAAAGCGAATGTTTTGTACCTAGAGCTGCTCTAAAGATAAATGTTTGACGACCTAGACACAAGGCATAAACCTCACTAATCCCACAACGTAGGGTTTAAAGGCGAGCATTGAAGGCATCTCGGCAATAGATGGTCTACTCTGGAAGCATTAACAATTCATGACCCAAGTAGGTGCTAACGAAATCAATTAGCAAATAATAGGCAACAGCAACTGTAAATTGGACTAGGAATTGCGGTCAAGAGTAGAGCTCATCCGCCTTCGGGCAACTAGAGGATAAGCCACACGTAACTTGCATGATGACCTTACGTTATTCAAACGATCCAGTATGTTTATACGACGAAATAATTATGTGATTATCGTTTGACGTTATATAAAGGAGAATGGGGCCCTCACCTTAGGAACCGTGATCCACAAGCTGTGCGAATTATTAGACCCCCTAAACGGCGCCTTACCTATTCATGGGAGTTGTTCGAGGAGCCATATCATCGCAG
ATATAACGGAAAACCGTAACTATCACGTAGGCGAACTCATTTATCCACCCTGTTAGCGACATATCCTTGTGCTTCTTAGGTAGCAGGACTAGCTCCGACAGCAGTCTCGTACAGGGCTCCGCGTACCGGCGATCTATGAGGCTTCCCAGCTGACACCTGAATGTTACATAACACTATTATCAGGCAATCACCATGTATGGACAATCCCTGCGTCCACACAGTGCAGAGTTTACGGTCCCGGGAGAGAGAGACACGGAGTAAGTACTGATAAACCAAACCTCAACGTCAACGCAGCGTGGGAAACCTACCGTCCATATACTGAGCCTAAAATGATGCGTGTAAGTAACCAAGGCATAACATGATTGCGTGAGCACACAAGAGAGAGAGTTCAATAGGACGACCGCGAGCATGCTAACACGCCCAATAGATAACTTATCTGCGACAGGTCTGCCACTTACCATCCAATAAAGTTCCCAAATAACCCCGCCTATTTTTGCTCACCTGCTATTTGTACTGCGAGTCACCAAATACAAGAGCACCAAGCGTGTCAGGCATCTTGACGAATCGAAGTCGGAGCGAGCTATCACATGACGTAAGGCGCGGATCTCCCAGCAATTATTCCTGATGTTTCGCCGGCTGGATTCCCAGAAATGGCGCAGTATAAGAGCCATAGTTCGCACGTAGATATCAGTTCTAAAGGAAAGTAGCGGAATATAATAAAGTGCAAGTCGACAGGTTTGCTTCTCGATTCTAAGGAGGGGGGTATCATAAAACTAGCTCCCCCGGTCCCCGATTCCATCGTCACGTCAGACCATTCTCCACCATGTTATTGCATCGAACCTAGTTTAAGCCCTAATATTAAATCGATGAGAGGGACGGCAGGATACCCCCATATTTAATATTCGGGTGACGCAGGACCTTAAAGTTGAGACTCGTCAGAAGCTCTCGTCAGTCCCTATGAACACACTCCTCGAGACTAGACTGCAAATTCATGCGTAAGTACACATAGTTATGGACGGTAAAGTATTTAGGACAATAATGCAAAAAACTCAAAGATCTTGCGGATATCGCCTCACTTCGAAATATCCGAACGCTACCCGACGGAGCCGTCAACTCCCTGGTTGTCAAGACTATAGGATGTAATGGCTATAAGAAAATATGGCTATAAGCGATTACAACTTTTGCTAGCGTTTTAAACGCTGATGCTCGCGGATGTTAGAACCACGACGACGCTAATTATTTCAGAATACTAGCCAGTCATGGTCAGTGGAATTCCATAGTTAGAGAATCGTTATACTCTCCCGGGTGCCGGTAAATGTCACCAGACCCAAAGAATCGACGCGATGAGATAAGTGAATGCTTGACACCTAGAATTGCTCTAACGATAAATTTCTAACGAGCCACACGCATGGCATAGGCCTCGTGAATCCCACAACATAGAGTATGTAGACGACCATTGAATGCATCCCGACAATTGGCCGTCCACTCTAGAGTCATTAAAAATGCATGACCCAAATAGGTGCTAACGAAATCAATTAGCAAATAATAGGCAACAGCAACTGTAAATTGGACTAGGAATTGCGGTCAAGAGTAGAGCTCATCCGCCTTCGGGCAACTAGAGGATAAGGTAAGCGTAATTTAAAGCATGACGTTGCGTTATTGAATTCACCCAATATGTTTATGCCGCGAAAAAATCATGCAATTATCGTTTGACATTTTAAATAGGCGAGTGGGGCCCTTACTTTAGGACCCGCGACCCACAGGCTGTGTGAATTATTAGACCCACCATATGGCACCAATTCTATTCACGTGAATTTCTCGGGGAGCCATATCCTTGCAG
ATATAACGGAAGACCGTAAATACCACGTAGGCGAACTCGTTTATCCACCCTGTTAGCGACATATCCTTGTGCTTCTTAGGTAGCAGGACTAGCTCCGACAGCAGTCTCATACAGGGAAAGCTGTAGCCGCCGCCCGTAAAGATGCGAAAGCCATACCGAGGTGTTCTATAACAGTATGGTCGGATAATTACCTTGTGTCAGTGGCTTTCGTATCCTCACAGTGCAGAGTTTACGGACCCTCGTGAATGATACACGGAGTAAGCGCCGATAACACAAACTTCAACGATAAACAAGTGTTGGAAAGTCACTGTGCGTACGCGGAGTTGAAAATGATCCGCGGGAGAAGCTAGTTCATACTACGTCCGGGTGATTATCTGAAAAAAAGAAATTCCTCGAACGAGCACGAGTATGCCAATGTGTCCAATGGGTAGATTATCTGCGACAAGCCTGCCACCTACCATCTAGTAGAGCTTCCAAGCACCCTCGCCTAACTTCACGTATCTTCCATTTGTACCCCAGCTTATCAAATACACGAGCACTAAGCGTGCCAGTCATCCTGACAAATCGTAATCGGAGCGAGCTATCACATGGCGTAAGGCGCTGCTCTCCCGGCAATTATTCCTTACGTTTCGCCGGTTGGATTCCCAGAAATGGCGCAGTATAAGAGCCATAGTGCGCACGTAAATATCAGTTCTAAAGGAAAGTAGCGGAATATAATAAAGTGCAAGTCGACAGGTTTGCTTCTCGATTCTAAGGAGGGGGGTATCATAAAACTAGCTCCCCCGGTCCCCGATTCCATCGTCACGCCAGACCATTCTCCACGATGTTACTGCATCGAACCTAATTTAAGCCCTAATATTAAATCGATGAGAGGGACGGCAGGATACCCCCATACATAATAGTCGAGTGCCGCAGTACATTAAAATTGAAACCCGTTAGAAGCTATCGTCAACCCCTATGAACAGGCACGTTCTGACTAGACCGCAAATCCATGCGCACGTCCATATAGCTTTTGAAGATAAACTATTCAGAAGAATAAACAGGAAAACTCCACGATCTTGCGCATATCGCCTCACTTCGAAATATCCGAACACTACACCACGCAGCCGCCAACTCCCTGATTGTCAAGACTATAGTATATAATGGCTATAACAGATTACGGCTCTAGTGCATTGGAACTGTTACTTGCGTTTCAAAGGTTAATACTCGCCGATATTCAAATCACGACGACACTAATTATTTCAAACTACTAGCCAATCATGGTTTGTGCAACTCAATAGTTAGGAAATCGTTATACTCTCCCGGGTGCCGGTAAATGTCACCAGACCCAAAGAATGAATGCGAAGAGAAAAGTGATTGTGTTATGCCTAGAATTGCACTAACGGTAAATTTCGAACGGCCTACACGCAAGGAATAAGCCTAACTAGTCCAACAACATAAGGCATGTAGACGAGCATTGAATGCATCTCGACAATTGGCCGTCCACTCTAGAGTCATTAACAATGCATGACCGAGATTGGTGCTAACGAAATCAATTAGCAAATGATAGACAACAGCAATTGTAAATTGGACTAGGAACTGTGGCCTAGAGCAGGGCTGATCCGCCTTCGGGTGGCTAGAGGATAAGCCACACGTGACTTAAAGGATGAGGTTACGTTATTGAATTCACCCAGTATGTTTACGCCGCGAAAAAATCATGCGATTAGCGTTTGACATTTTATAAAGGAGAATGGGGCCCTTACCTTAGGAACCGTGATCCACAAGCTGTGCGAATTATTAGACCCCCTAAACGGCGCCTTACCTATTCATGGGAGTTGTTCGAGGAGCCATATCACCGCAG
ATACAACGGAAAACCACGACCGCTACCCAACCCGTCCCATTTATCCACCCTGTTAGCGACATATCCTTGTGCTTCTTAGGTAGCAGGACTAGCTCCGACAGCAGTCTCGTACAGGGCTCCGCGTACCGGCGATCTATGCGGCTTCCCAGCTGACACCTGAATGTTACATAACACTATTATCAGGCAATCACCATGTATGGACAATCCCTGCGTCCACACCAAACAGAATTCACGGTCCCGGGAAGGAGAGACACGGAGTAAGTACTGATAAACCAAACTTCAACGTCAACGCAGCATGGGAAACCCACCGTCCATATACTGAACCTAAAGTAATGCGTGTAAATAACCAAGGCATGACATGATTGCGTGAGCACACAAGAGAGAGGGTTCAATAGGACTACTGCGAGCATGCTAACACGCCCAACAGATAACTTATCTGCGACAAGCCTGCCACCTGCCATCTAATAAAGTATCCAAGCAACCTTGCCCAACGTCGCGTGTCTTCCAGTTGTGCTCCGGGCTATCAAATACACCAGCACTAAGCGTGTCAGTCATCTTGATAAATTATAGCCTGAGCGAGCTATCACATGACGTGAGGCGCTGATCTCCCGTCAACTATTCCTTACGTTTGATCGCCCAAGTTCCCAGAAAGCACGCAGTATAAGAGCCACGCTTGGTGCGTAAGTATCGGCCCCGAAAGAAAGCCATGAGATATAAGAGAGCGCAACCCGGCTGGCTAGCCTCTAGACCCAAGGGAGAGGAGCACCAAAAGACCAGCCTCTCCGCTCGGGAATTCCATCGTGGCGCTAGAGCATCTCCCGCGATGTTGCCGCATTGAACCCAATGTAAGCCCTAAGACTACAACAATGAAAGGGATAGCAGAGTGCCCCCATATTTGACATGCAAGTGCCGCAGGACATCAAAGTTGAAGCCCGTTAGAATCTATCGACAGCCCCTATGAACACGCACCTCCAGACTAGACTGCGACTCCATGCGTAAGCACACATAGCTTTGGAAGGTAAACTATTTAGGACGATAAACCAAAGACCTCAAAGGACTTGCGCGTGTCGCCCCAATTCGAAATATCCAAATACTACCCCCCGGAGTTATGACCTCCTCAGCTGTCAATACGAGACGAGACGACAGCTATAACAGAATACGGCCATAGGGCATTGGAACTGTTACTAGCGTTTCAAACGCTGATGCTCGCGGACATTCAAATCACGACGACGCCAATTATTTCAAACTACTAGCCAGTGATGGTTACTGCAACTCAATAGTTAGGAATCCGTTATACTCTCCCGGGTGCCGGTAAATGTCACCAGACCCAAAGAACGAACGCGAAGAGAAAAGTGAATGTTCGACACCGAGAGCTGCTCTAACGATAAATTTCGAACGGCCTACACGCAAGGAATAAGCCTAACTAATCCCGGAACATAGGGTTTAAAGGCGAGCATTGAAGGCATCTCGGCAATAGATGGTCTACTCCGGAATCATTAACAATTCATGGCGCAAATAGGCGCTAACTAACTCCATTAGGGAGTGGCGAACATGCGCCATCGAGGCTTGGACTAGAGGCTGTGGCCACGAGCGGGGCAGCTTCGCCTTCGGGTGGCTAGAGGAAAAGCCCCACGTACCTTAAAGGAGGACGTTACGTTATTGAATTCACCCAGTATGTTTATGCCGCGAGAAAATCATGCGATTATCGTTTGACATCTTATATAGGCGAATGGGGCCGTTACCTTAGGGACCGCGATCCACAGGCTGTGCGAATTATCAGACCCACCGTATGGCATCTAACCTATTCACGGGAGTTTTTCGAGGAGCCGCATCACTGCAG
ATACAACGGAAGACCGTAACCGCTACCCAACCCGTCCCATCTATCCACCCTGTTAGCGACATATCCTTGTGCTTCTTAGGTAGCAGGACTAGCTCCGACAGCAGTCTCGTACAGGGAAAGCTGTAGCCGCCGCCCGTAAGGATGCGAAAGCGATACCGAGGTGTTCTATAACAGTATGGTCGGATAATTACCTTGTGTCAGTGGCTTTCGTATCCACACAGTGCTGAGTTTACGGACCCTCGTGAATGAGACACGGAGTAAGCGCCGATAAACCAAACTTCAACGATAACCAAGTGTGGGAAAGTCACTGTGCGTATAGTGAGTCGAGAATGATGCGTGTAAGTAATCGAGGCATAACATGACTGCGTGAGCATCCAAGAGAGAGAGTACAATAGAACGACCACGAGTATGCTAACACGCCCAATAAATAACTTATCTGCGACAGGTCTGTCAACTACCATCCGATAAAGTTCCCAAATAACGCCGCGTATTTTTGTTCACCTGCTATTTGTACTGCGAGTCACAAAATACAAGAGCATTAAGCATTTCGGTTATCTCTACAAACCATAATGGAAAAGAACCGAGATATAACGTACAACATTGATCTCCCGTCAATTTTTCCTTACGTCTCGTCGGCTAAATTCCCAGAAAGGGCACAGTATAAGATCAACAGTTGGTGCGTAAATATCAGTTCTAAAGGAAAGTAGCGGAATATAATAAAGTGCAAGTCGACAGGTTTGCTTCTCGATCCTAAGGAGGGGGGTATCATAAAACTAGCTCCCCCGCTCCCCGATTCCATCGTCACGCCAGACCATTCTCCACGATGTTACTGCATCGAACCTAATTTAAGCCCTAATATTAAATCAATGAGAGGGACGGCAGAGTGCCCCCATATTTGACATGCAAGTGCCGCAGGACATCAAAGTTGAAGCCCGTTAGAATCTATCGACAGCCCCTATGAACACGCACCTCCAGACTAGACTGCGACTCCATGCGTAAGCACACATAGCTTTGGAAGGTAAACTATTTAGGACGATAAACCAAAGACCTCAAAGGACTTGCGCGTGTCGCCCCAATTCGAAATATCCAAATACTACCCCCCGGAGTTATGACCTCCTCAGCTGTCAATACGAGACGAGACGACAGCTATAACAGAATACGGCCATAGGGCATTGGAACTGTTACTAGCGTTTCAAACGCTGATGCTCGCGGACATTCAAATCACGACGACGCCAATTATTTCAAACTACTAGCCAGTGATGGTTACTGCAACTCAATAGTTAGGAATCCGTTATACTCTCCCGGGTGCCGGTAAATGTCACCAGACCCAAAGAACGAACGCGAAGAGAAAAGTGAATGTTCGACACCGAGAGCTGCTCTAACGATAAATTTCGAACGGCCTACACGCAAGGAATAAGCCTAACTAATCCCGGAACATAGGGTTTAAAGGCGAGCATTGAAGGCATCTCGGCAATAGATGGTCTACTCCGGAATCATTAACAATTCATGGCGCAAATAGGCGCTAACTAACTCCATTAGGGAGTGGCGAACATGCGCCATCGAGGCTTGGACTAGAGGCTGTGGCCACGAGCGGGGCAGCTTCGCCTTCGGGTGGCTAGAGGAAAAGCCCCACGTACCTTAAAGGAGGACGTTACGTTATTGAATTCACCCAGTATGTTTATGCCGCGAGAAAATCATGCGATTATCGTTTGACATCTTATATAGGCGAATGGGGCCGTTACCTTAGGGACCGCGATCCACAGGCTGTGCGAATTATCAGACCCACCGTATGGCATCTAACCTATTCACGGGAGTTTTTCGAGGAGCCGCATCACTGCAG
ATATAACGGGAGACCGTAAATACCACGTAGGCGAACTCGTTTATCCACCCTGTTAGCGACATATCCTTGTGCTTCTTAGGTAGCAGAACTAGCTCCGACAGCAGTCTCGTACAGAGCTCCGCGTACCGGCGATCTATGAGGCTTCCCAGCTGACACCTGAATGTTCTATAACAGTATGGTCGGATAATTACCTTGTGTCAGTGGCTTTCGTATCCTCACAGTGCAGAGTTTACGGACCCTCGTGAATGATACACGGAGTAAGCGCCGATAACACAAACTTCAACGATAAACAAGTGTTGGAAAGTCACTGTGCGTACGCGGAGTTGAAAATGATCCGCGGGAGAAGCTAGTTCATACTACGTCCGGGTGATTATCTGAAAAAAAGAAATTCCTCGAACGAGCACGAGTATGCCAATGTGTCCAATGGGTAGATTATCTGCGACAAGCCTGCCACCTACCATCTAGTAGAGCTTCCAAGCACCCTCGCCTAACTTCACGTATCTTCCATTTGTACCCCAGCTTATCAAATACACGAGCACTAAGCGTGCCAGTCATCCTGACAAATCGTAATCGGAGCGAGCTATCACATGGCGTAAGGCGCTGCTCTCCCGGCAATTATTCCTTACGTTTCGCCGGTTGGATTCCCAGAAATGGCGCAGTATAAGAGCCATAGTGCGCACGTAAATATCAGTTCTAAAGGAAAGTAGCGGAATATAATAAAGTGCAAGTCGACAGGTTTGCTTCTCGATTCTAAGGAGGGGGGTATCATAAAACTAGCTCCCCCGGTCCCCGATTCCATCGTCACGCCAGACCATTCTCCACGATGTTACTGCATCGAACCTAATTTAAGCCCTAATATTAAATCGATGAGAGGGACGGCAGGATACCCCCATACATAATAGTCGAGTGCCGCAGTACATTAAAATTGAAACCCGTTAGAAGCTATCGTCAACCCCTATGAACAGGCACGTTCTGACTAGACCGCAAATCCATGCGCACGTCCATATAGCTTTTGAAGATAAACTATTCAGAAGAATAAACAGGAAAACTCCACGATCTTGCGCATATCGCCTCACTTCGAAATATCCGAACACTACACCACGCAGCCGCCAACTCCCTGATTGTCAAGACTATAGTATATAATGGCTATAACAGATTACGGCTCTAGTGCATTGGAACTGTTACTTGCGTTTCAAAGGTTAATACTCGCCGATATTCAAATCACGACGACACTAATTATTTCAAACTACTAGCCAATCATGGTTTGTGCAACTCAATAGTTAGGAAATCGTTATACTCTCCCGGGTGCCGGTAAATGTCACCAGACCCAAAGAATGAATGCGAAGAGAAAAGTGATTGTGTTATGCCTAGAATTGCACTAACGGTAAATTTCGAACGGCCTACACGCAAGGAATAAGCCTAACTAGTCCAACAACATAAGGCATGTAGACGAGCATTGAATGCATCTCGACAATTGGCCGTCCACTCTAGAGTCATTAACAATGCATGACCGAGATTGGTGCTAACGAAATCAATTAGCAAATGATAGACAACAGCAATTGTAAATTGGACTAGGAACTGTGGCCTAGAGCAGGGCTGATCCGCCTTCGGGTGGCTAGAGGATAAGCCACACGTGACTTAAAGGATGAGGTTACGTTATTGAATTCACCCAGTATGTTTACGCCGCGAAAAAATCATGCGATTAGCGTTTGACATTTTATAAAGGAGAATGGGGCCCTTACCTTAGGAACCGTGATCCATAAGCTGTGCGAATTATTAGACCCCCTAAACGGCGCCTTACCTATTCATGGGAGTTGTTCGAGGAGCCATATCACCGCAG
ATATAACGGAAAACCGTAACTATCACGTAGGCGAACTCATTTATCCACCCTGTTAGCGACATATCCTTGTGCTTCTTAGGTAGCAGGACTAGCTCCGACAGCAGTCTCGTACAGGGCTCCGCGTACCGGCGATCTATGAGGCTTCCCAGCTGACACCTGAATGTTACATAACACTATTATCAGGCAATCACCATGTATGGACAATCCCTGCGTCCACACCAAACAGAGTTTACGGTCCCGGGAGAGAGAGACACGGAGTAAGTACTAAGAAACCAAACTTCAACGTCAACGCAGCGTGGGAAACCCACCGTCCATATACTGAGCCTAAAATGATGCGTGTAAGTAACCAAGGCATAACATGATTGCGTGAGCACACAAGAGAGAGAGTTCAATAGGACGACCGCGAGCATGCTAACACGCCCAATAGATAACTTATCTGCGACAGGTCTGCTACCTACCATCCAATAAAGTTCCCAAATAACCCCGCCTATTTTTGTTCACCTGCTATTTGTACTGCGAGTCACAAAATACAAGAGCATTAAGCATTTCAGTTATCTCTACAAACCATAATGGAAAAGAACCGAGATATAACGTACAACATTGATCTCCCGTCAATTTTTCCTTACGTCTCGTCGGCTAAATTCCCAGAAAGGGCACAGTATAAGATCAACAGTTGGTGCGTAAATATCAGTTCTAAAGGAAAGTAGCGGAATATAATAAAGTGCAAGTCGACAGGTTTGCTTCTCGATCCTAAGGAGGGGGGTATCATAAAACTAGCTCCCCCGCTCCCCGATTCCATCGTCACGCCAGACCATTCTCCACGATGTTACTACATCGAACCTAATTTAAGCCCTAATATTAAATCAATGAGAGGGACGGCGGGATACCCCCATATATAATATTCAAATGCCTCAGGACATTAAAGTAGGAACCCGCTACCGGTTACACACAGTCCCTAGTGACAGAAATCTCCAGGCTAGACTACAAATCTAGGCGCACGTCCACATAGCCTTGGAAGGTAAACTATTTGGGACAGTTATCCAAAAAACCCAAAAATCTTGCGCAGGTCGCGTTAATTTGAACCATACAGACACTGCCACATCGAGTTATCACCGCCTCAGCCGTCAATACGATAGGAGACAACAGCTTTAACGGAATACGGCCATGGGGCATTGGTATTTTTAGTTGCATTTCAAACCCTGATACTGGCGGATATTCAAATCACGACGACGCTAATTATTCTAAACTACTAACCAGTCGTGGTTAGCGCGACTCAATAGTTCGGAAATCATTATACTATCCCGGGTGCCGGTAAATGTCACCAGGCCCAAAAAATGAACGTGAATAGGAAAGTGAATGTTTGACATCTAAAGCTAATCTAACGATTAATGCCTAACGACCTACGCGGAAGGCATAAGCCTCACTAATCCCACAAAATAAGGTATGTAGACGAGCATTGAATGCATCTCGACAATAGATCGCCTACTCTAGTATCATTAACAATTGATGACCCAAATAGGTGCTAACGAACTCCATCTGGGTATGATAGACAACAGCAACTGTAAATTGGACTAGGAACTGTGGCCTAGAGCAGGGCTGATCCGCCTTCGGGTGGCTAGAGGAAAGGCCACGGGTAACTTAAAGGAGGACGTTACGTTATTGAGTTCACCCAGTATGTTTATGCCGCGAAAAAATCATGCGATTCTCGTTTGACATCTTGTATGGGCTAATGAGGCCCTTACCCTGGGAAACGCGATCCACAGGCTATCCGAATTGTTAGACCCACCATATGGCGCCTAATCTATCGCCGGGAATTTTTAGAGGAGCCATATCCTTGCAG
ATACAACGGAAGACCGTAACCGCTAGCCAACCCGTCCCATTTATCCACCCTGTTAGCGACATATCCTTGTGCTTCTTAGGTAGCAGAACTAGCTCCGACAGCAGTCTCGGACAGAGCTCCGCGTACCGACGATCTATGAGGCTTCGCAGCTGACACCTGAATGTTCCAGAATACTATTATCAGGCAATTACCACGTATGGACAATCCCTGCGTCCACACCAAACAGAGTACACGGACCCTCGAGAGTGAGACACCGAGTAGACGCTGATGAACCAAACTTCAACGTCAACGCAGCATGGGAAACCCACCGTCCATGTACTTAGCCTAAAATGACGCGTGTAAGTAACCAAGGCATGACATGATTGCGTGGGCACACAAGAGAGAGAGTTCAATAGGACGACTGCGAGCATGCTAACACGCCCAACAGATAACTTATCTGCGACAAGTCTACCACTTGCCATCCAATAAAGTTCCCAAATAACCCCGCCTATTTTTGCGCACCTGCTATTTGTGCTGCGGGCTATCATATACACCAGCACTAAGCGTGTCAGTCACCTTGATAAATCATAGTCTGAGCGGGCTATCACATGACGCGAGGCGCTGATCTCCCGTCGACTATTCCATACGATCGGTCGGCTAAATTCCCATCAAGGGCGCAGTATAAGAGCCACGGTTGGTGCGTAAGTATCGGCCCCGAAAGAAAGCCATGAGATATAAGAGAGCGCAGCCCGGCTGGCCAGCCTCTAGACCCAAGGGAGAGGAGCACTAAAAGACCAGCCTCTCCGCTCGGGAATTCCATCGTGGCGCTAGAGCATCTCTCGCGATGTTGCCGCATTGAACCCAATTTAAGCCCTAAGACTACATAAATGAAAGGGATAGCAGAGTGCCCCCATATTTGACATGCAAGTGCCGGGGGACATTAAAGTTGAAGCCCGTTAGAATCTATCGACAGCCCCTATGAACACGCACCTCCAGACTAGACTGCGACTCCATGCGTAAGCACACATAGCTTTGGAAGGTAAACTATTTAGGACGATAAACCAAAGACCTCAAAGGACTCGCGCGTGTCGCCCCAATTCGAAATATCCAAATACTACCCCCCGGAGTTATGACCTCCTCAGCTGTCAATACGATACGAGACGACAGCAATAACAGAATACGGCTATAAGCGATTACAACTTTTGCTAGCGTTTTAAACGCTGATGCTCGCGGATATTAAAGTCACGACGATGCTAATTATTTCAGAATACTAGCCAGTCATGGTTAGTGCAACTCATTGGCTCGGATATCGTTATACTCCTCCAGGTGCTGGTGAATGCCACCAGACCCAAAGAATGAACGCGAAGAAAAAAGCGAATGTTTTGTACCTAGAGCTGCTCTAAAGATAAATGTTTGACGACCTAGACACAAGGCATAAACCTCACTAATCCCACAACGTAGGGTTTAAAGGCGAGCATTGAAGGCATCTCGGCAATAGATGGTCTACTCTGGAAGCATTAACAATTCATGACCCAAGTAGGTGCTAACGAAATCAATTAGCAAATAATAGGCAACAGCAACTGTAAATTGGACTAGGAATTGCGGTCAAGAGTAGAGCTCATCGGCCTTCGGGCAACTAGAGGATAAGGTAAGCGTAATTTAAAGCAGGACGTTGCGTTATTGAATTCACCCAATATGTTTATGCCGCGAAAAAATCATGCAATTATCGTTTGACATTTTAAATAGGCGAGTGGGGCCCTTACTTTAGGACCCGCGACCCACAGGCTGTGTGAATTATTAGACCCACCATATGGCACCAATTCTATTCACGTGAATTTCTCGGGGAGCCATATCCTTGCAG
ATACAACAAAAAACCGCGACCACTACGTAGCCGAACTCATTTATCCATCCTGTTAGCGACATATCCTTGTGCTTCTTAGGTAGCAGAACTAGCTCCGACAGCAGTCTCGGACAGAGCTCCGCGTACCGACGATCTATGAGGCTTCGCAGCTGACACCTGAATGTTCCAGAATACTATTATCAGGCAATTACCACGTATGGACAATCCCTGCGTCCACACCAAACAGAGTACACGGACCCTCGAGAGTGAGACACCGAGTAGACGCTGATGAACCAAACTTCAACGTCAACGCAGCATGGTAAACCCACCGTCCATGTACTTAGCCTAAAATGACGCGTGTAAGTAACCAAGGCATGACATGATTGCGTGGGCACACAAGAGAGAGAGTTCAATAGGACGACTGCGATCATGCTAACACGCCCAACAGATAACTTATCTGCGACAAGTCTACCACCTACCATCTAGTAGAGCTTCCAAGCACCCTCGCCTAACTTCACGTATCTTCCATTTGTACCCCAGCTTATCGAATACACGAGCACTAAGCGTGCCAGTCATCCTGACAAATCGTAATCGGAGCGAGCTATCACATGGCGTAAGGCGCTGCTCTCCCGGCAATTATTCCTTACGTTTCGCCGGTTGGATTCCCGGAAATGGCGCAGTATAAGAGCCATAGTTCGCACGTAAATATCAGTTCTAAAGGAAAGTAGCGGAATATAATAAAGTGCAAGTCGACAGGTTTGCTTCTCGATTCTAAGGAGGGGGGTATCATAAAACTAGCTCCCCCGGTCCCCGATTCCATCGTCACGCCAGACCATTCTCCACGACGTTACTGCATCGAACCTAGTTTAAGCCCTAATATTAAATCGATGAGAGGGACGGCAGGATACCCCCATATTTAATATTCGGGTGACGCAGGACCTTAAAGTTGAAACTCGTTAGAAGCTCTCGTCAGTCCCTATGAACACACACCTCCAGACTAGAGTGCAAATCCATACCTAAGTACACATAGTTATGGAAGGTAAAGTATTTAGGACAATAATGCAAAAAACTCAAAGATCTTGCGGATATCGCCTCACTTCGAGATATCCGAACGCTACCCGACGGAGCCGTCAACTCCCTGGTTGTCAAGACTATAGGATGTAATGGCTATAAGAAAATATGGCTATAAGCGATTACAACTTTTGCTAGCGTTTTAAACGCTGATGCTCGCGGATATTAAAGTCACGACGACGCTAATTATTTCAGAATACTAGCCAGTCATGGTTAGTGCAACTCATTGGCTCGGATATCGTTATACTCCTCCAGGTGCTGGTGAATGCCACCAGACCCAAAGAATGAACGCGAAGAAAAAAGCGAATGTTTTGTACCTAGAGCTGCTCTAAAGATAAATGTTTGGCGACCTAGACACAAGGCATAAACCTCACTAATCCCACAACGTAGGGTTTAAAGGCGAGCATTGAAGGCATCTCGGCAATAGATGGTCTACTCTAGAGTCATTAAAAATGCATGACCCAAATAGGTGCTAACGAAATCAATTAGCAAATAATAGGCAACAGCAACTGTAAATTGGACTAGGAATTGCGGTCAAGAGTAGAGCTCATCCGCCTTCGGGCAACTAGAGGATAAGGTAAGCGTAATTTAAAGCAGGACGTAGCGTTATTGAATTCACCCAATATGTTTATGCCGCGAAAAAATCATGCAATTATCGTTTGACACTTTAAATAGGCGAGTGGGGCCCTTACTTTAGGACCCGCGACCCACAGGCTGTGTGAATTATTAGACCCACCATATGGCACCAATTCTATTCACGTGAATTTCTCGGGGAGCCATATCCTTGCAG
ATACAACGGAAGACCGTAACCGCTACCCAACCCGTCCCGATTGCTCGCCGCGATAGTGCCGCGTCGCCGCGCTACTGGGGGAGCAGGACTAACCACGAGAACGATTTCGTAAGAGACAACGCTTACCGGCGATCCATGAGGCTTCGCAGCTGACACCTGAATGCTCCATAACACTACGACCAAACAATTATCATGTAGGGACAATCCCTGCGTCTACGGCAAGCAGAGGTTGCGAACCGTGAAGAATGAGACATGGAGCAAGCGCTGATAAACCAAGTTTCAACAATAACCAAACGTGGGATAGTCATCATCCATATACTGAGTCGAGAATGATGCATGTAAGTAATCGAGGCATAACATGACTGCGTGAGCATCCAAGAGAGAGAGTTCAAAAGAACGACCACGAGTGTGCTAACACGCCCAATAAATAACTTATCTGCGACAGGTCTGTCAATTACTATCTAATAAAGCTTCCAAATAACCTCACCTAACTTCGCTTATCTTCCATTTGTACTCCGGGTCATCAAATATACGAGAACTTAGCATGTCAGTCATCTTGACAAATCGTTATGGAGAAGAGTTATGATATGACATAAAATATTGATCTCTTGTCAATAATTCTTTACGTTTCGCCGGCTAAATTCCTAGAAAGGGCACAGTATGCGAGCAACAGTTGGTGCGTAAATGTCAGCTCTGGAGAAAAGCAACGGAATATAGTAGACCGCAACTCGGCTGGCTAGCCCCTAGACCCAAAGTAGGGGGGTACCAAAAGAATAGCTTCCCCTCTCGCGGATCCCACGGCCGTGCCAAAGCACTCTCCGCGATGTTGCTGCATTGATCCCTAGTCGAGTTTCAATATTACAACAATGAGAGCGATAGCAGGGCGCCCCCATATTTGACATGCAAGTGCCGCAGGACATTAAAGCTGAAGCTCGCTACCGGCTATACAAAGTCCCTAGGGACAGAAATCTCCTGACTAAACTGCAAATCCATGCGCACGTCCACATAGCTTTGGCAGGTAAACTATTTAGGACAGTTATCCAAAAAACCCAAAAATCTTGCGCATGCCGCCTCGATTCGGAACATCCAGTCATTACCCCACCGGGCCATCACCTCCCCGGCTGACAATACTATAGGAGACAACAGATATACCGGGATACCGCCATGGGGCATAGGAACTTCTACTAGCGTTTCAAACGCTGGTGCTCGCGGACATTCAAATCACGACGACGTCAATTATTTCAAACTACTAGCTAGTGATGGTTACTGCAATTCAATAGTTCGGAAATCGTTAAACTCCCCCGAGTGCCAATACATGTCACCAGACCCAAAGAATCAACGCGAAGAGAAAAGCGATTGTTTTATACCTAGAGCTGCACTAACGATAATCTTCTAACGACCTACGCGCAAGGCATGAGTCTCATTAAGCCCACGACATAGGGTATATAGGCGAGCATTGGATGCATCTTAGCAATAGATCGTCTACTCCGGAATCATTAACAATTCATGGCGCAAATAGGCGCTAACTAACTCAATTAGGGAATGATAAATATGAGCAACTGTAAATTGGACTAGGAATTGTGGTCAAGAGCAGAGCTCATCCGCCTTCGGGCAACTAGAGGATAAGGTAAGCGTAATTTAAAGCATGACGTTGCGTTATTGAATTCACCCAATATGTTTATGCCGCGAAAAAATCATGCAATTATCGTTTGACATTTTAAATAGGCGAGTGGGGCCCTTACTTTAGGACCCGCGACCCACAGGCTGTGTGAATTATTAGACCCACCATATGGCACCAATTCTATTCACGTGAATTTCTCGGGGAGCCATATCCTTGCAG
ATATAACGGAAAATCACGACCGCTTCCCAACCCGTACCATTTATCCACCCTGTTAGCGACATATCCTTGTGCTTCTTAGGTAGCAGAACTAGCTCCGACAGCAGTCTCGGACAGAGCTCCGCGTACCGACGATCTATGAGGCTTCGCAGCTGACATCTGAATGTTCCAGAATACTATTATCAGGCAATTACCACGTATGGACAATCCCTGCGTCCACACCAAACAGAGTACACGGACCCTCGAGAGTGAGACACCGAGTAGGCGCTGATGAACCAAACTTCAACGTCAACGCAGCATGGGAAACCCACCGTCCATGTACTTAGCCTAAAATGACGCGTGTAAGTAACCAAGGCATGACATGATTGCGTGGGCACACAAGAGAGAGAGTTCAATAGGACGACTGCGAGCATGCTAACACGCCCAACAGATAACTTATCTGCGACAAGTCTACCACCTACCATCTAGTAGAGCTTCCAAGCCCCCTCGCCTAACTTCACGTATCTTCCATTTGTACCCCAGCTTATCAAATACACGAGCACTAAGCGTGCCAGTCATCCTGACAAATCGTAATCGGAGCGAGCTATCACATGGCGTAAGGCGCTGCTCTCCCGGCAATTATTCCTTACGTTTCGCCAGTTGGATTCCCAGAAATGGCGCAGTATAAGAGCCATAGTTCGCACGTAAATATCAGTTCTAAGGGAAAGTAGCGGAATATAATAAAGTGCAAGTCGACAGGTTTGCTTCTCGATTCTAAGGAGGGGGGTATCATAAAACTAGCTCCCCCGGTCCCCGATTCCATCGTCACGCCAGACCATTCTCAACGATGTTACTGCATCGAACCTAATTTAAGCCCTAATATTAAATCGATGAGAGGGACGGCAGGATACCCCCATATTTAATATTCGGGTGACGCAGGACCTTAAAGTTGAAACTCGTTAGAAGCTCTCGTCAGTCCCTATGAACACACACCTCCAGACTAGAGTGCAAATCCATACCTAAGTACACATAGTTATGGAAGGTAAAGTATTTAGGACAATAATGCAAAAAACTCAAAGATCTTGCGGATATCGCCTCACTTCGAAATATCCGAACGCTACCCGACGGAGCCGTCAACTCCCTGGTTGTCAAGACTATAGGATGTAATGGCTATAAGAAAATATGGCTATAAGCGATTACAACTTTTGCGAGCGTTTTAAACGCTGATGCTCGCGGATATTAAAGTCACGACGACGCTAATTATTTCAGAATACTAGCCAGTCATGGTTAGTGCAACTCATTGGCTCGGATATCGTTATACTCCTCCAGGTGCTGGTGAATGCCACCAGACCCAAAGAATGAACGCGAAGAAAAAAGCGAATGTTTTGTACCTAGAGCTGCTCTAAAGATAAATGTTTGGCGACCTAGACACAAGGCATAAACCTCATTGATCCCACAACATAAGGTATGTAGACGGGCATTGAATGGATCTCGACAATTGGCCGTCCAGTCTAGAATCATTAACAATTGATGACCCAAATAGGCGCTAACTAACTCAATTAGGGAATGACGAACAACAGCAGTTGTAAATTGGACTAGGAACTGTGGCCTAGAGCAGGGCTGATCCGCCTTCGGGTGGCTAGAGGAAAAGCCACACGTAATTTAAAGGAGGACGTTACGTTATTGAATTCACTCAATATGTTTATGCCGCGTAAATATCATGCGATTATCGTTCGACATCTTGTATAGACGAGTGGGGTCCTTACCCTGGAAACCGCGATCCACAGGCTGTGCGAATTATTAGACCCCCTAAACGGCGCCTTACCTATTCATGGGAGTTGTTCGAGGAGCCATATCATCGCAC
ATATAACGGAAAATCACGACCGCTTCCCAACCCGTACCGTTTGCTCGCCGCGATACCGCCACGTCCCCGCGCTACTGGGGTAGCAGGGCTAATCACCGGAGCGGCTTCGTAAGAGACTCCGCGTGCCGGCCACTCACGAGGCTTCGCAGGTGCCCCTGAAACGTCCCATAACACGACGATCAAACACTTACCATGTATGGACAATCCCTGCGTCCACACCAAGCAGAGTTTACGGTCCCGGGAGAGAGAGGCACGGAGTAAGCGCTGAGAAACCAAACTTCAACGTCAACGCAGCGTGGGAATCCCACCGTCCATATACTGAGCCTAAAATGATGCGTGTAAGTAACCAAGGCATAACATGATTGCGTGAGCACACAGGGGAGAGAGTTCAATAGGACGACCGCGAGCATGCTTACACGCCCAATAGATAACTTATCTGGGACAGGTCTGTCACCTACCATCTAGTAGAGCTTCCAAGCACCCTCGCCTAACTTCACGTATCTTCCATTTGTACCCCAGCTTATCAAATACACGAGCGCTAAGCGTGCCAGTCATCCTGACAAATCGTAATCGGAGCGAGCTATCACATGGCGTAAGGCGCTGCTCTCCCGGCAATTATTCCTTACGTTTCGCCGGTTGGATTCCCAGAAATGGCGCACTATAAGAGTCATAGTTCGCACGTAAATATCAGTTCTAAAGGAAAGTAGCGGAATATAATAAAGTGCAAGTCGACAGGTTTGCTTCTCGATTCTAAGGAGGGGGGTATCATAAAACTAGCTCCCCCGGTCCCCGATTCCATCGTCACGCCAGACCATTCTCCACGATGTTACTGCATCGAACCTAGTTTAAGCCCTAATATTAAATCGATGAGAGGGACGGCAGGATACCCCCATACATAATAGTCGAGTGCCGCAGTACATTAAAATTGAAACCCGTTAGAAGCTATCGTCAACCCCTATGAACAGGCACGTTCTGACTAGACCGCAAATCCATGCGCACGTCCATATAGCTTTTGAAGATAAACTATTCAGAAGAATAAACCGGAAAACTCCACGATCTTGCGCATATCGCCTCACTTCGAAATATCCGAACACTACACCACGCAGCCGCCAACTCCCTGATTGTCAAGACTATAGTATATAATGGCTATAACAGATTACGGCTCTAGTGCATTGGAACTGTTACTTGCGTTTCAAAGGTTAATACTCGCCGATATTCAAATCACGACGACACTAATTATTTCAAACTACTAGCCAATCATGGTTTGTGCAACTCAATAGTTAGGAAATCGTTATACTCTCCCGGGTGCCGGTAAATGTCACCAGACCCAAAGAATGAATGCGAAGAGAAAAGTGAATGTTTGACACGTAGAGCTGCTCTAACGATAAATTTCTAACGAGCTACACGCAAGGCATAGGCCTCGTGAATCCCACAACATAGAGTATGTAGACGACCATTGAATGCATCCCGACAATTGGCCGTCCACTTTAGAGTCATTAAAAATGCATGACCCAAATAGGCGCTAACGAAATAAATTAGCAAATAATAGGCAACAGCAACTGTAAATTGGACTAGGAACTGTGGCCTAGAGCAGGGCTCATCCGCCTTCGGGCAACTAGAGGAAAACCCACACATAATTTAAAGGAGGACGTTACGTTATTGAATTCACCAGGCATGTTTATGCCGCGAAAAAGTCGTGCGATTATCGTTTGACATTTTATTTAGGCGAATGGGGCCCTTACCCTGAGGAACGCGATCCACGGGCTATCCGAATTATCAGACCCACCGTATGGCGCCTAATCTATTCACGGGAGTTTTTCGAGGAGCTATATCCTTGCTG
ATATAACGGAAAATCACGACCGCTTCCCAACCCGTCCCGTTTGCCCACCCTGTTAGCGACATATCCTTGTGCTTCTTAGGTAGCAGGACTAGCTCCGACAGCAGTCTCGTACAGGGCTCCGCGTACCGGCGATCTATGAGGCTTCCCAGCTGACACCTGAATGTTACATAACACTATTATCAGGCAATCACCATGTATGGACAATCCCTGCGTCCACACCAAACAGAGTTCACGGTCCCGGGAGAGAGAGACACGGAGTAAGTACTGATAAACCAAACTTCAACGTCAACGCAGCATGGGAAACCCACCGTCCATATACTGAGCCTAAAATGATGCGTGTAAATAACCAAGGCATGACATGATTGCGTGAGCACACAAGAGAGAGAGTTCAATAGGACGACTGCGAGCATGCTAACACGCCCAACAGATAACTTATCTGCGACAAGTCTGCCACTTACCATCTAATAAAGTTTCCAAATAACCTCACCTAACTTCGCTTATCATCCATTTGTACTCCGGGTCACCAAATACACGAGCACTAGGCATGTCAGTCATCTTGACAAGTCGTAATGGAGAAGAGTCATGATATGACGTAAAACATTGATGTCTCGTCAATTTCCCCTTGCGTTTCGCCGGCTAAAGGCTCAGAAAGGGCACAGCATAAGAGCAACAGTTGGTGTGCAAATATCAGCTCTGAAGGAAGACAACGGGATATAATAGACCGCAACTCGACAGGTTTGCTTCTAGACCCAAAGGAGAGGGGTACCAAAAGACTAGCTTCCCCGCTAGCCGATTCCACCGTCACGCCAGAGCATTCTCCACGATGCTACTGTATTGATCCCTATTCGAGTCTTAAGATTAAATCAATGAAAGGGACAGCAGGACGGCCCCATATATAATATTCGAGTGACGCAGGACATTAAAGTTTAAACCCGCTACCGGCTATACACAGTCCCTATGAACACACTCCTCCAGACTAGACCGCAAAGCCATGCGCACGTCCACATAGCTTTGCAAGGTAAACTGTTTAGGACAATAATCCAAAAAACTCAAAGATCTTGCGCATGTCGCCTCAATTCGAAACATCCGGACACAACCCCACCGAGCCATCACCTTGCCGGCTGTCAATACTATAGGAGATAATGGCTATAACAGAATACGACCAAAGGGCACTGGAACTTTCACTTGCGTTTCAAACGCTGATGCTCACGGATGCTCAAACCACGGCGACGCTAATTATTTCGAACTCCTAGCCAGTCATGGTCAGTGGAATTCCATAGTTAGAGAATCGTTATACTCTCCCGGGTGCCGGTAAATGTCACCAGACCCAAAGAATCGACGCGATGAGATAAGTGAATGCTTGACACCTAGGGCAGCTCTAACGATAAATTTCTGACGAGCTACACGCAAGGCATAGGCCTCGTGAATCCCACAACATAGGTTTTGTGGGCGAGCATAGAAGGCATGTCGGCAGCAGATGCTCCACTCTAGAGTCTTTAACACTGCATGACCCAAAGAGGTGCTAACGAAATCAATTAGCAAATGATAGACAACAGCAACTGTAAATTGGACTAGGAACTGTGGCCTAGAGCAGGGCTCATCCGCCTTCGGGCAACTAGAGGAAAACCCACACATAATTTAAAGGAGGACGTTACGTTATTGAATTCACCAGGCATGTTTATGCCGCGAAAAAGTCGTGCGATTATCGTTTGACACTTTATTTAGGCGAATGGGGCCCTTACCCTGAGGAACGCGATCCACGGGCTATCCGAATTATCAGTCCCACCGTATGGCGCCTAATCTATTCACGGGAGTTTTTCGAGGAGCTATATCCTTGCAG
ATACAACGGAAAACCACGACCGCTACCCAACCCGTCCCATTTGCTCGCCGCGATAGCGACATATCCTTGTGCTTCTGGGGTAGCAGGGCTAATCACCGGAGCGGCTTCGTAAGAGACTCCGCGTGCCGGCCACTCACGAGGCTTCGCAGGTGCCCCTGAAACGTCCCATAACACGACGATCAAACACTTACCATGTATGGACAATCCCTGCGTCCACACCAAGCAGAGTTTACGGTCCCGGGAGAGAGAGGCACGGAGTAAGCGCTGAGAAACCAAACTTCAACGTCAGCGCAGCGTGGGAATCCCACCGTCCATATACTGAGCCTAAAGTGATGCGTGTAAGTAACCAAGGCATAACATGATTGCGTGAGCACACAAGGGAGAGAGTTCAATAGGACGACCGCGAGCATGCTTACACGCCCAATAGATAACTTATCTGGGACAGGTCTGCCACCTACCAACTAATAAAGTTTCCAAATAACCCCGCCTATTTTCGCTCACCTTCCATTCATACTGCGAGTCACAAAATCCAAGAGCATTAAGCATTTCAGTTATCTTTACAAATCATAATGGAAAAAAGTCAAGATATAACGTACAACATTGATGTCCCGTCAATTTTTCCTTACGTCTCGCCGGCTAAATTCTCAGAAAGGGTGCGGTATAAGTGCCACAGTTGGTGCGTAAGTATCAGCTCCGAAGAAAAGCCACGGGTTATAATTGAGTGCAACTCGACTGCCTAGCCTCTAGACCCAAAGTAGAGGGGTACCAAAAGGCTAGCTTTCCTGCTCGCCGATTCCATCCTCACGCCGGAGCATTCTCCACGATCTTACTGCATTGATCCCTATTTAGGTCTTAAGATTACAACAATGAAAGGGATAGCAGAACGCCCCCATATATAATATGCGAGTCCCGCAGGACATTAAAGCTGAAGTTCGCTACCGGCTATCCACAGTCCCTAGGGACAGAAATCTCCTGATCAGACTGCAACTCCCTGCGCACGTCCACAAGGCTTTGGCAGGTGAGCTACTTAGGACAGTTATCCAAAAAACCCAAAGATCTTGCGCATGTCGCCTCAACTCGAAATGTCCGAACACTACCCCACGGAGCCGTCACCTCCTCAGCTGTCAAGACTATAGGATATAATGGCTACAAGAAAATACGGCTATAAGCGATTACAACTGTCACTTTCGTTTCGTAGGCTGATACTCGCGAATATTCAAATCACTACGACGCTAGTTAATTCAAGCGACGGGACGGCCAGATTTACTACAACGCAATAGTGCAGAAATCGTTATACTCCCCCGGGTGCCGACAATTGTCACCAGACTCAAAGCATGAACACGGAGGGAAAAGTGAACGTTTGACACCTAGAGCTGCTCTAACAATAAATTTCTAACGACCTACACGCCAGGCATAAGCCTCATTAATGCCACAACATAGGGTATGTAGACGAGCATAGAATGCATCTCAACAATAGACCGTCCGCTCCGGAATCATTAACAATTCATGACCCAAATAGGCGCTAGCGAGCTCAATTAGGGAACGATAAACTAGAGCAACTGTAAATTGGACTGGAAGTTTTAGCCAAGAGCAGGGTTGATTCCTCTTCTGGTAATTAGAGGGTAAGCTACACGCAACTTGATGGAGGACCTTACGTTTTTCGATCGATCCAGTATGTGTATACCACGAAATAATTACGCGACTATCGTTTGACATTTCATATAGGCGAACGGAGCCCTTACCTTAGGAACTGCGACCCACAGGCTGTGCGAATTATTAGACCTATCATATGGTACCTAATCTATTCACGGGAATTTTTCTAGGAGCCATATCCTTGCAG
ATACAACGGAAAACCACGACCGCTACCCAACCCGTCCCATTTGCTCGCCGCGATACCGCCACGTCCCCGCGCTACTGGGGTAGCAGGGCTAATCACCGGAGCGGCTTCGTAAGAGACTCCGCGTGCCGGCCACTCACGAGGCTTCGCAGGTGCCCCTGAAACGTCCCATAACACGACGATCAAACACTTACCATGTATGGACAATCCCTGCGTCCACACCAAGCAGAGTTTACGGTCCCGGGAGAGAGAGGCACGGAGTAAGCGCTGAGAAACCAAACTTCAACGTCAACGCAGCGTGGGAATCCCACCGTCCATATACTGAGCCTAAAATGATGCGTGTAAGTAACCAAGGCATAACATGATTGCGTGAGCACACAGGGGAGAGAGTTCAATAGGACGACCGCGCGCATGCTTACACGCCCAATAGATAACTTATCTGGGACAGGTCTGTCACTTACCATCTAATAGAGTTTCCAAGCACCCTCGCCTAACTTCACGTATCTTCCATTTGCAATCCGGGTTATCAAATACCCGGGCACCAAGCGTGTGAGGCATCTTGACGAATCGAAGTCGGAGCGAGCTATCACATGACGTAAGGCGCGGATCTCCCAGCAATTATTCCTGACGTTTCGCCGGCTAAATTCCCAGAAAGGGCGCAGTATAAGAGCCGCAGCTGGTGCGTTAGTATCAGCCCCGAAGGACAGCCATGAGTGATAGTAGAGCGTAACTCGGCTGGCTAGTCTCTACACCTAAAGTAGAAGGGTACCAAAAGGCTAGCTTCCTCGCTCGCCGACTCCACCGTCACACCGGGGCATTCTCCACGATGTTACTGCATTGTTCCCTATTTAAGTCTTAAGATTACAACAACGAAAGGGATAGCACGATGCCCCCACATATAATATTCGAGTGCCGCAGGACATTGAAGTTGAAACCCGCTACCGGCTATCCACAGTCCGTGGGGGAGGAAATCTCCAGACTAGACCGCAAATCTATGCGCCCGTCCACATAGCTTTGGAAGGTAAACTATTTAGGACAATTATCCAAAAAACCCAAAAATCTTGTGCATGTGACCTTAATTCGAAACATCCAGACACTACCCCACCGAATCATCACCTCCTCAGCTGTCGATCCGATTGGAGACAACAGATATAACGGAATACGGCCATGGGGCGTTGGAACATTTACTTGCGTTTCAAACGCTGAGACTCGCCGATACTCAAATCAGGACGACGCTGATTGTTTCAAACTACTAGCCAGTCATGGTTTGTGCAACTCAATAGTTAGGAAACGGTTATACTCTCCGGGGTAGCGGTAAATGTAGCCATATCCAAAGAATGAACGCGAAGAGAAAAGCGATTGTGTTATACCTAGAATTGCACTGACGAGAGACTTCTAACGACCTACACGCAAAGAATAAGCCTCACTAATCCCGGAACATAGGGTATGTAGGCGAGCATTGGATGCATCTTAGCAATAGATCGTCTACTCCGGAATCATTAACAATTCATGGCCCAAATAGTCTCTAACTAACTCAACTAGGGAATGATAAACATGCGCAGTTGTGACTTGGACTAAAGGTTTTAACCACGAGCGGGGCTGCTTCGCCTTCTGGTAACTAGAGGATAAGCCCCACGTAACTTAAAGGAGGACCTTACGTTTTTCGATCGATCCAGTATGTGTATGCCGCGAAATAATTACGCGACTATCGTTTGACATTTCATATAGGCGAACGGAGCGCTTACCTCAGGAACCGCGCCTCACAGGCTGTGCGAATAATTAGACCTACCATATGGTACCTAATCTATTCACGGGAATTTTTCTGGAAACCACATCATTGCAG
TGACAGCAAAGAGCCGCAGCTACCACGTAGGCGAACTCGTTTGCTCGCCGCGATACCGCCACGTCCCCGCGCTACTGGGGTAGCAGGGCTAATCACCGGAGCGGCTTCGTAAGAGACTCCGCGTGCCGGCCACTCACGAGGCTTCGCAGGTGCCCCTGAAACGTCCCATAACACGACGATCAAACACTTACCATGTATGGACAATCCCTGCGTCCACACCAAGGAGCGTTTACAGATCCTCGTGAATTCGACACGGAGTAAGCACCGATAAACCAAACTTCAACGATAAACAAGTGTGGGAAAGTCACTGTGCATACGCGGAGTCGAAAATGGTCCGTGGGAGAAGCTAGTTCATACTACAACCGGGTGATTATCTAAAAAAAAGAAATTCCTCGAACGACCATGAGTATGCCAATGTGTCCAGTGGGTAGCTTATCCGCGGTAGGTTGGTCACCTGCCATCTAATAAAGTATCCAAGCAACCTCGCCCAACGTCGCGTGTCTTCCAGTTGTGCTCCGGGCTATCAAATACACCAGCACTAAGCGTGTCAGTCATCTTGATAAATTATAGCCTGAGCGAGCTATCACACGACGTGAGGCGCTGATCTCCCGTCAACTATTCCTTACGTTTGATCGCCCAAATTCCCAGAAAGCACGCAGTATAAAAGCCACGCTTGGTGCGTAAGTATCGGCCCCGAAAGAAAGCCATGAGATATAAGAGAGCGCAACCCGGCTGGCTAGCCTCTAGACCCAAGGGAGAGGAGCACCAAAAGACCAGCCTCTCCGCTCGGGAATTCCATCGTGGCGCTAGAGCATCTCCCGCGATGTTGCCGCATTGAACCCAATGTAAGCCCTAAGACTACAACAATGAAAGGGATAGCAGAGTGCCCCCATATTTGACATGCAAGTGCAGCAGGACATTAAAGTTGAAGCCCGTTAGAATCTATCGACAGCCCCTATGAACACGCACCTCCAGACTAGACTGCGACTCCATGCGTAAGCACACATAGCTTTGGAAGGTAAACTATTTAGGACGATAAACCAAAGACCTCAAAGGACTTGCGCGTGTCGCCCCAATTCGAAATATCCAAATACTACCCCCCGGAGTTATGACCTCCTCAGCTGTCAATACGAGACGAGACGACAGCTATAACAGAATACGGCCATAGGGCATTGGAACTGTTACTAGCGTTTCAAACGCTGATGCTCGCGGACATTCAAATCACGACGACGCCAATTATTTCAAACTACTAGCCAGTGATGGTTACTGCAACTCAATAGTTAGGAATCCGTTATACTCTCCCGGGTGCCGGTAAATGTCACCAGACCCAAAGAACGAACGCGAAGAGAAAAGTGAATGTTTGACACCGAGAGCTGCTCTAACGATAAATTTCGAACGGCCTACACGCAAGGAATAAGCCTAACTAATCCCGGAACGTAGGGTTTAAAGGCGAGCATTGACGGCATCTCGGCAATAGATGGTCTACTCCGAAATCATTAACAATTCATGGCGCAAATAGGCGCTAACTAACTCCATTAGGGAGTGGCGAACATGCGCCATCGAGGCTTGGAATAGAGGCTGTGGCCACGAGCGGGGCAGCTTCGCCTTCGGGTAACCAGGGGGTAAGCCACACGTAATAAAAAGGAGGACGTTACGTTATTGAATTCTCCCGGTATGTTTATGCCGCGAAAAAGTCATGCGATTATCGTTTGACATCTTATATAGGCGAGTGGGGCCCTTGCTTTAGGAACCGCGACCCACAGGCTGTGCGATCAATTGGACCCACCATATGGCACCTATTCTATTCACGGGAATTTTTCGAAGAGCCATATCATCGCAG
ATACAACGGAAAACCACGACCGCTACCCAACCCGTCCCATTTGCTCGCCGCGATACCGCCACGTCCCCGCGCTACTGGGGTAGCCGGGCTAATCACCGGAGCGGCTTCGTAAGAGACTCCGCGTGCCGGCCACTCACGAGGCTTCGCAGGTGCCCCTGAAACGTCCCATAACACGACGATCAAACACTTACCATGTATGGACAATCCCTGCGTCCACACCAAGCAGAGTTTACGGTCCCGGGAGAGAGAGGCACGGAGTAAGCGCTGAGAAACCAAACTTCAAGGTCAACGCAGCGTGGGAATCCCATCGTCCATATACTGAGCCTAAAATGATGCGTGTAAGTAACCAAGGCATAACATGATTGCGTGAGCACACAGGGGAGAGAGTTCAATAGGACGACCGCGAGCATGCTTACACGCCCAATAGATAACTTATCTGGGACAGGTCTGTCACTTACCATCTAATAGAGTTTCCAAGCACCCTCGCCTAACTTCACGTATCTTCCATTTGCAATCCGGGTTATCAAATACCCGGGCACCAAGCGTGTGAGGCATCTTGACGAATCGAAGTCGGAGCGAGCTATCACATGACGTAAGGCGCGGATCTCCCAGCAATTATTCCTGACGTTTCGCCGGCTAAATTCCCAGAAAGGGCGCAGTATAAGAGCCGCAGCTGGTGCGTTAGTATCAGCCCCGAAGGACAGCCATGAGTGATAGTAGAGCGTAACTCGGCTGGCTAGTCTCTACACCTAAAGTAGAAGGGTACCAAAAGGCTAGCTTCCTCGCTCGCCGACTCCACCGTCACACCGGGGCATTCTCCACGATGTTACTGCATTGTTCCCTATTTAAGTCTTAAGATTACAACAACGAAAGGGATAGCACGATGCCCCCACATATAATATTCGAGTGCCGCAGGACATTGAAGTTGAAACCCGCTACCGGCTATCCACAGTCCGTGGGGGAGGAAATCTCCAGACTAGACCGCAAATCTATGCGCCCGTCCACATAGCTTTGGAAGGTAAACTATTTAGGACAATTATCCAAAAAACCCAAAAATCTTGTGCATGTGACCTTAATTCGAAACATCCAGACACTACCCCACCGAATCATCACCTCCTCAGCTGTCGATCCGATTGGAGACAACAGATATAACGGAATACGGCCATGGGGCGTTGGAACATTTACTTGCGTTTCAAACGCTGAGACTCGCCGATACTCAAATCAGGACGACGCTGATTGTTTCAAACTACTAGCCAGTCATGGTTTGTGCAACTCAATAGTTAGGAAACGGTTATACTCTCCGGGGTAGCGGTAAATGTAGCCATATCCAAAGAATGAACGCGAAGAGAAAAGCGATTGTGTTATACCTAGAATTGCACTGACGAGAGACTTCTGACGACCTACACGCAAAGAATAAGCCTCACTAATCCCGGAACATAGGGTATGTAGGCGAGCATTGGATGCATCTTAGCAATAGATCGTCTACTCCGGAATCATTAACAATTCACGGCCCAAATAGTCTCTAACTAACTCAACTAGGGAATGATAAACATGCGCAGTTGTGACTTGGACTAAAGGTTTTAACCACGAGCGGGGCTGCTTCGCCTTCTGGTAACTAGAGGATAAGCCCCACGTAACTTAAAGGAGGACCTTACGTTTTTCGATCGATCCAGTATGTGTATGCCGCGAAATAATTACGCGACTATCGTTTGACATTTCATATAGGCGAACGGAGCGCTTACCTCAGGAACCGCGCCTCACAGGCTGTGCGAATTATTAGACCTACCATATGGTACCTAATCTATTCACGGGAATTTTTCTGGAAACCACATCATTGCAG
ATACAACGGAAGACCGTAACCGCTACCCAACCCGTCCCATTTATCCACCCTGTTAGCGCCATATCCTTGTGCTTCTTAGGTAGCAGAACTAGCTCCGACAGCAGTCTCGTACAGAGCTCCGCGTACCGGCGATCTATGAGGCTTCCCAGCTGACACCTGAATGTTACATAACACTATTATCAGGCAATCACCATGTATGGACAATCCCTGCGTCCACACCAAACATAGTTCACGGTCCCGGGAGAGAGAGACACGGAGTAAGTACTGATAAACCAAACTTCAACGTCAACGCAGCATGGGAAACCCACCGTCCATGTACTTAGCCTAAAATGACGCGTGTAAGTAACCAAGGCATGACATGATTGCGTGGGCACACAAGAGAGAGAGTTCAATAGGACGACTGCGAGCATGCTAACACGCCCAACAGATAACTTATCTGCGACAAGTCTGCCACCTACCATCTAGTAGAGCTTCCAAGCACCCTCGCCTAACTTCACGTATCTTCCATTTGTACCCCAGCTTATCAAATACACGAGCACTAAGCGTGCCAGTCATCCTGACAAATCGTAATCGGAGCGAGCTATCACATGGCGTAAGGCGCTGCTCTCCCGGCAATTATTCCTTACGTTTCGCCAGTTGGATTCCCAGAAATGGCGCAGTATAAGAGCCATAGTTCGCACGTAAATATCAGTTCTAAAGGAAAGTAGCGGAATATAATAAAGTGCAAGTCGACAGGTTTGCTTCTCGATTCTAAGGAGGGGGGTATCATAAAACTAGCTCCCCCGGTCCCCGATTCCATCGTCACGCCAGACCATTCTCCACGATGTTACTGCATCGAACCTAATTTAAGCCCTAATATTAAATCGATGAGAGGGACGGCAGGATACCCCCATATTTAATATTCGGGTGACGCAGGACCTTAAAGTTGAAACTCGTTAGAAGCTCTCGTCAGTCCCTATGAACACACACCTCCAGACTAGAGTGCAAATCCATACCTAAGTACACATAGTTATGGAAGGTAAAGTATTTAGGACAATAATGCAAAAAACTCAAAGATCTTGCGCATGTCGCCTCAATTCGAAATATCCAGACACTACCCCATCGAGCCATCACCTCCTCAGCTGTCAATACGATACGAGACGACAGCTATAACAGAATACGGCCAAAGGGCACTGGAACTTTCACTTGCGTTTCAAAGGCTGATACTCACGGATGCTCAAACCACGGCGACGCTAATTATTTCGAACTCCTAGCCAGTCATGGTCAGTGGAATTCCATAGTTAGAGAATCGTTATACTCTCCCGGGTGCCGGTAAATGTCACCAGACCCAAAGAATGAACGCGATGAGGAAAGTGAATGTTTGACACCTAGAGCTGCTCTAACGATAAATTTCTAACGACCTACACGCAAGGAATAAGCCTCACTAATCCCACAACATAGGGTATGTAGACGAGCATTGAATGCATCTCGACAATTGATCGTCCACCCCGGAATCTTCGACACCTGATGACCCAAATAGGCGTTAACGAAATCCATCAGGGTATGATAGACTAGAGCAGTTGTGACTTGGACTAAAGGTTTTAACCACGAGCGGGGCTGCTTCGCCTTCGGGTGGCTAGAGGGACAGCCACACGTAACTTGAATGATACCCTTACATTATTCAAACGATCCAGTATGTTTATACCACGAAATAACTATGTGATTATCGTTTGACATTTTATAAAGGAGAATGGGGCCCTTACCTTAGGAACCGTGATCCGCAAGCTGTGCGAATTATTAGACCCCCTAAACGGCGCCTTACCTATTCATGGGAGTTGTTCGGGAAGCCATATCATCGCAC
ATATAACGGAAAATCACGACCGCTTCCCAACCCGTACCGTTTATCCACCCTGTTAGCGACATATCCTTGTGCTTCTTAGGTAGCAGGACTAGCTCCGACAGCAGTCTCGTACAGGGCTCCGCGTACCGGCGATCTATGCGGCTTCCCAGCTGACACCTGAATGTTACATAACACTATTATCAGGCAATCCCCATGTATGGACAATCCCTGCGTCCACACCAAACAGAATTCACGGTCCCGGGAAGGAGAGACACGGAGTAAGTACTGATAAACCAAACTTCAACGTCAACGCAGCATGGGAAACCCACCGTCCATATACTGAACCTAAAGTGATGCGTGTAAATAACCAAGGCATGACATGATTGCGTGAGCACACAAGAGAGAGGGTTCAATAGGACTACTGCGAGCATGCTAACACGCCCAACAGATAACTTATCTGCGACAAGCCTGCCACTTGCCATCTAATAAAGTATCCAAGCAACCTCGCCCAACGTCGCGTGTCTTCCAGTTGTGCTCCGGGCTATCAAATACACCAGCACTAAGCGTGTCAGTCATCTTGATAAATTATAGCCTGAGCGAGCTATCACATGACGTGAGGCGCTGATCTCCCGTCAACTATTCCTTACGTTTGATCGCCTAAATTCCCAGAAAGGGCACAGTATAAGATCAACAGTTGGTGCGTAAATATCAGTTCTAAAGGAAAGTAGCGGAATATAATAAAGTGCAAGTCGACAAGTTTGCTTCTCGATCCTAAGGAGGGGGGTATCATAAAACTAGCTCCCCCGCTCCCCGGTTCCATCGTCACGCCAGACCATTCTCCACGTTGTTACTGCGTCGAACCTAATTTAAGCCCTAATATTAAGTCAATGAGAGGGACGAGAGGATACTCCTATATTTAATATTCGGGTGACGCAGGACCTTAAAGTTGAAACTCGTTAGAAGCTCTCGTCAGTCCCTATGAACACACACCTCCAGACTAGAGTGCAAATCCATACCTAAGTACACTTAGTTATGGAAGGTAAACTATTTAGGACAATAGTGCAAAAAACTCAAAGATCTTGCGGATATCGCCTCACTTCGAAATATCCGAACGCTACCCGACGGAGCCGTCAATTCCCTGGTTGTCAAGACTATAGGATGTAATGGCTATAAGAAAATATGGCTATAAGCGATTACAACTTTTGCTAGCGTTTTAAACGCTGATGCTCGCGGATATTAAAATCACGACGACGCTAATTATTTCAGAATACTAGCCAGTCATGGTTAGTGCAACTCATTGGCTCGGATATCGTTATACTCCTCCAGGTGCTGGTGAATGCCACCAGACCCAAAGAATGAACGCGAAGAAAAAAGCTTATGTTTGATACCTTGAGCTGCTGTAACGATAAATTTCTGACGACCTAGACACAAGGCATAAGCCTCACTAATCCCACGACATAAGGCATGTAGACGAGCATTGAATGCATCTCGACAATAGGCGGTCCACTCCGGAGTCATTAACAATGCATGACCGAGATTGGTGCTAACGAAATCAATTAGCAAATGATAGACAACAGCAACTGTAAATTGGACTAGGAACTGTGGCCTAGAGCAGGGCTCATCCGCCTTCGGGCAACTAGAGGAAAACCCACACATAATTTAAAGGAGGACGTTACGTTATTGAATTCACCAGGCATGTTTATGCCGCGAAAAAGTCGTGCGATTATCGTTTGACATTTTATTTAGGCGAATGGGGCCCTTACCCTGAGGAACGCGATCCACGGGCTATCCGAATTATCAGACCCACCGTATGGCGCCTAATCTATTCACGGGAGTTTTTCGAGGAGCTATATCCTTGCAG
ATACAACGGAAGACCGTAACCGCTACCCAACCCGTCCCATTTATCCACCCTGTTAGCGACATATCCTTGTGCTTCTTAAGTAGCAGGACTAGCTCCGACAGCAGTCTCGTACAGGGCTCCGCGTACCGGCGATCTATGAGGCTTCCCAGCTGACACCTGAATGTTACGTAACACTATTATCAGGCAATCACCATGTATGGACAATCCCTGCGTCCACACAGTGCAGAGTTTACGGTCCCGGGAGAGAGAGACACGGAGTAAGTACTGATAAACCAAACCTCAACGTCAACGCAGCGTGGGAAACCTACCGTCCATATACTGAGCCTAAAATGATGCGTGTAAGTAACCAAGGCATAACATGATTGCGTGAGCACACAAGAGAGAGAGTTCAATAGGGCGACCGCGAGCATGCTAACACGCCCAATAGATAACATGTCTGCGACAGGTCTGCCACTTACCATCTAACAGAGTTTGCGGATAACCTCGCCTGTTTTCGCTCACCTTTCATTTGTACTGCGAGTCATCAAATACCCGGGCACCAAGCGTGTCAGGCATCTTGACGAATCGAAGTCGGAGCGAGCTATCACATGACGTAAGGCGCGGATCTCCCAGCAATTATTCCTGATGTTTCGCCGGCTGGATTCCCAGAAATGGCGCAGTATAAGAGCCATAGTTCGCACGTAGATATCAGTTCTAAAGGAAAGTAGCGGAATATAATAAAGTGCAAGTCGACAGGTTTGCTTCTCGATTCTAAGGAGGGGGGTATCATAAAACTAGCTCCCCCGGTCCCCGATTCCATCGTCACGTCAGACCATTCTCCACCATGTTATTGCATCGAACCTAGTTTAAGCCCTAATATTAAATCGATGAGAGGGACGGCAGGATACCCCCATATTTAATATTCGGGTGACGCAGGACCTTAAAGTTGAGACTCGTCAGAAGCTCTCGTCAGTCCCTATGAACACACTCCTCGAGACTAGACTGCAAATTCATGCGTAAGTACACATAGTTATGGACGGTAAAGTATTTAGGACAATAATGCAAAAAACTCAAAGATCTTGCGGATATCGCCTCACTTCGAAATATCCGAACGCTACCCGACGGAGCCGTCAACTCCCTGGTTGTCAAGACTATAGGATGTAATGGCTATAAGAAAATATGGCTATAAGCGATTACAACTTTTGCTAGCGTTTTAAACGCTGATGCTCGCGGATGTTAGAACCACGACGACGCTAATTATTTCAGAATACTAGCCAGTCATGGTCAGTGGAATTCCATAGTTAGAGAATCGTTATACTCTCCCGGGTGCCGGTAAATGTCACCAGACCCAAAGAATCGACGCGATGAGATAAGTGAATGCTTGACACCTAGAATTGCTCTAACGATAAATTTCTAACGAGCCACACGCATGGCATAGGCCTCGTGAATCCCACAACATAGAGTATGTAGACGACCATTGAATGCATCCCGACAATTGGCCGTCCACTCTAGAGTCATTAAAAATGCATGACCCAAATAGGTGCTAACGAAATCAATTAGCAAATAATAGGCAACAGCAACTGTAAATTGGACTAGGAATTGCGGTCAAGAGTAGAGCTCATCCGCCTTCGGGCAACTAGAGGATAAGGTAAGCGTAATTTAAAGCAGGACGTTGCGTTATTGAATTCACCCAATATGTTTATGCCGCGAAAAAATCATGCAATTATCGTTTGACATTTTAAATAGGCGAGTGGGGCCCTTACTTTAGGACCCGCGACCCACAGGCTGTGTGAATTATTAGACCCACCATATGGCACCAATTCTATTCACGTGAATTTCTCGGGGAGCCATATCCTTGCAG
TGACAGCAAAGAGCCGCAGCTACCACGTAGGCGAACTCGTTTGCTCGCCGCGATACCGCCACGTCCCCGCGCTACTGGGGTAGCAGGGCTAATCACCGGAGCGGCTTCGTAAGAGACTCCGCGTGCCGGCCACTCACGAGGCTTCGCAGGTGCCCCTGAAACGTCCCATAACACGACGATCAAACACTTACCATGTATGGACAATCCCTGCGTCCACACCAAGGAGCGTTTACAGATCCTCGTGAATTCGACACGGAGTAAGCACCGATAAACCAAACTTCAACGATAAACAAGTGTGGGAAAGTCACTGTGCATACGCGGAGTCGAAAATGGTCCGTGGGAGAAGCTAGTTCATACTACAACCGGGTGATTATCTAAAAAAAAGAAATTCCTCGAACGACCATGAGTATGCCAATGTGTCCAGTGGGTAGCTTATCCGCGGTAGGTTGGTCACCTGCCATCTAATAAAGTATCCAAGCAACCTCGCCCAACGTCGCGTGTCTTCCAGTTGTGCTCCGGGCTATCAAATACACCAGCACTAAGCGTGTCAGTCATCTTGATAAATTATAGCCTGAGCGAGCTATCACACGACGTGAGGCGCTGATCTCCCGTCAACTATTCCTTACGTTTGATCGCCCAAATTCCCAGAAAGCACGCAGTATAAAAGCCACGCTTGGTGCGTAAGTATCGGCCCCGAAAGAAAGCCATGAGATATAAGAGAGCGCAACCCGGCTGGCTAGCCTCTAGACCCAAGGGAGAGGAGCACCAAAAGACCAGCCTCTCCGCTCGGGAATTCCATCGTGGCGCTAGAGCATCTCCCGCGATGTTGCCGCATTGAACCCAATGTAAGCCCTAAGACTACAACAATGAAAGGGATAGCAGAGTGCCCCCATATTTGACATGCAAGTGCCGCAGGACATTAAAGTTGAAGCCCGTTAGAATCTATCGACAGCCCCTATGAACACGCACCTCCAGACTAGACTGCGACTCCATGCGTAAGCACACATAGCTTTGGAAGGTAAACTATTTAGGACGATAAACCAAAGACCTCAAAGGACTTGCGCGTGTCGCCCCAATTCGAAATATCCAAATACTACCCCCCGGAGTTATCACCGCCTCAGCCGTCAATACGATAGGAGACAACAGCTTTAACGGAATATGGCTATAAGCGATTACAACTTTTGCTAGCGTTTTAAACGCTGATGCTCGCGGATATTAAAATCACGACGACGCTAATTATTTCAGAATACTAGCCAGTCATGGTTAGTGCAACTCATTGGCTCGGATATCGTTATACTCCTCCAGGTGCTGGTGAATGCCACCAGACCCAAAGAATGAACGCGAAGAAAAAAGCGAATGTTTTGTACCTAGAGCTGCTCTAAAGATAAATGTTTGGCGACCTAGACACAAGGCATAAACCTCACTAATCCCACAACGTAGGGTTTAAAGGCGAGCATTGAAGGCATCTCGGCAATAGATGGTCTACTCTGGAATCATTAACGATTGATGACCCAAATAGGCGCTAACTAACTCCATTAGGGAGTGACGAACATGAGCAGCTGTAAAATGGACTAGGAGTTGTGGCCAAGGGCAAGGCTGACTCCTCCCCTGATAATTAGACGGTAAGCCACACGTAACTTGCATGATGACCTTACGTTATTCAAACGATCCAGTATGTTTATACCATGAAATAATTATGTGATTATCGTATGACATTTTATAAAGGAGAATGGGGCCCTTACCTTAGGAACCGTGATCCACAAGCTGTGCGAATTATTACACGCCCTAAACGGCGCCTTACCTATTCATGGGAGTTGTTCGGGGAGCCATATCATCGCAG
ATATAACGGGAGACCGTAAATACCACGTAGGCGAACTCGTTTATCCACCCTGTTAGCGACATATCCTTGTGCTTCTTAGGTAGCAGAACTAGCTCCGACAGCAGTCTCGTACAGAGCTCCGCGTACCGGCGATCTATGAGGCTTCCCAGCTGACACCTGAATGTTACATAACACTATTATCAGGCAATCACCATGTATGGACAATCCCTGCGTCCACACCAAACATAGTTCACGGTCCCGGGAGAGAGAGACACGGAGTAAGTATTGATAAACCAAACTTCAACGTCAACGCAGCATGGGAAACCCACCGTCCATGTACTTAGCCTAAAATGACGCGTGTAAGTAACCAAGGCATGACATGATTGCGTGGGCACACAAGAGAGAGAGTTCAATAGGACGACTGCGAGCATGCTAACACGCCCAACAGATAACTTATCTGCGACAAGTCTGCCACTTACCATCTAGTAGAGCTTCCAAGCACCCTCGCCTAACTTCACGTATCTTCCATTTGTACCCCAGCTTATCGAATACACGAGCACTAAGCGTGCCAGTCATCCTGACAAATCGTAATCGGAGCGAGCTATCACATGGCGTAAGGCGCTGCTCTCCCGGCAATTATTCCTTACGTTTCGCCGGTTGGATTCCCGGAAATGGCGCAGTATAAGAGCCATAGTTCGCACGTAAATATCAGTTCTAAAGGAAAGTAGCGGAATATAATAAAGTGCAAGTCGACAGGTTTGCTTCTCGATTCTAAGGAGGGGGGTATCATAGAACTAGCTCCCCCGGTCCCCGATTCCATCGTCACGCCAGACCATTCTCCACGACGTTACTGCATCGAACCTAGTTTAAGCCCTAATATTAAATCGATGAGAGGGACGGCAGGATACCCCCATATTTAATATTCAAATGCCTCAGGACATTAAAGTAGGAACCCGCTACCGGCTACACACGGTCCCTAGTGACAGAAATCTCCAGGCTAGACTACAAATCTATGCGCACGTCCACATAGCCTTGGAAGGTAAACTATTTGGGACAGTTATCCAAAAAACCCAAAAATCTTGCGCAGGTCGCGTTGATTTGAACCATACAGACACTGCCACATCGAGTTATCACCGCCTCAGCCGTCAATACGATAGGAGACAACAGCTTTAACGGAATACGGCCATGGGGCATTGGTATTTTTACTTGCATTTCAAACCCTGATACTCGCGGATATTCAAATCACGACGCCGCTAATTATTCTAAACTACTAACCAGTCGTGGTTAGCGCGACTCAATAGTTCGGAAATCATTATACTATCCCGGGTGCCGGTAAATGTCACCAGGCCCAAAAAATGAACGTGAATAGGAAAGTGAATGTTTGACATCTAGAGCTAATCTAACGATAAATGCCTGGCGACCTACACGCAAGGCATAGGCCTCGTGGATCCCACAACATAGGGTATATAGGCGGGCGTTGGATGCATCTTAGCAATAGATCGTCTACTCCGGAATCTGCGACACCTGGTGACCCAAAGAGGCGCTAACTGACTCCTTTAGGGTATGATAAACAACAGCAATTTTAAATTGTACTAGAAGTTTTAGCCAAGAGCAGGGCTGATTGCTCTTCGGGTAACCAGAGGGTAAGCCACACGTAACTTGCATGATGACCTTATGTTATTCAAACGATCCAGTATGTTTATACCACGAAATAATTATGTGATTAGCGTTTGACATTTTATAAAGGAGAATGGGGCCCTTACCTTAGGAACCATGATCCACAAGCTGTGCGAATTATTAGACCCCCTAAACGGCGCCTTACCTATTCATGGGAGTTGTTCGAGGAGCCATATTATCGCAG
ATACAACGGAAAACCACGACCGCTACCCAACCCGTCTCGTTTGCTCGCCGCGATACCGCCACGTCCCCGCGCTACTGGGGTAGCAGGGCTAATCACCGGAGCGGCTTCGTAAGAGACTCCGCGTGCCGGCCACTCACGAGGCTTCGCAGGTGCCCCTGAAACGTCCCATAACACGACGATCAAACACTTACCATGTATGGACAATCCCTGCGTCCACACCAAGGAGCGTTTACAGATCCTCGTGAATTCGACACGGAGTAAGCACCGATAAACCAAACTTCAACGATAAACAAGTGTGGGAAAGTCACTGTGCATACGCGGAGTCGAAAATGGTCCGTGGGAGAAGCTAGTTCATACTACAACCGGGTGATTATCTAAAAAAAAGAAATTCCTCGAACGACCATGAGTATGCCAATGTGTCCAGTGGGTAGCTTATCCGCGGTAGGTTGGTCACCTGCCATCTAATAAAGTATCCAAGCAACCTCGCCCAACGTCGCGTGTCTTCCAGTTGTGCTCCGGGCTATCAAATACACCAGCACTAAGCGTGTCAGTCATCTTGATAAATTATAGCCTGAGCGAGCTATCACACGACGTGAGGCGCTGATCTCCCGTCAACTATTCCTTACGTTTGATCGCCCAAATTCCCAGAAAGCACGCAGTATAAAAGCCACGCTTGGTGCGTAAGTATCGGCCCCGAAAGAAAGCCATGAGATATAAGAGAGCGCAACCCGGCTGGCTAGCCTCTAGACCCAAGGGAGAGGAGCACCAAAAGACCAGCCTCTCCGCTCGGGAATTCCATCGTGGCGCTAGAGCATCTCCCGCGATGTTGCCGCATTGAACCCAATGTAAGCCCTAAGACTACAACAATGAAAGGGATAGCAGAGTGCCCCCATATTTGACATGCAAGTGCCGCAGGACATTAAAGTTGAAGCCCGTTAGAATCTATCGACAGCCCCTATGAACACGCACCTCCAGACTAGACTGCGACTCCATGCGTAAGCACACATAGCTTTGGAAGGTAAACTATTTAGGACGATAAACCAAAGACCTCAAAGGACTTGCGCGTGTCGCCCCAATTCGAAATATCCAAATACTACCCCCCGGAGTTATGACCTCCTCAGCTGTCAATACGAGACGAGACGACAGCTATAACAGAATACGGCCATAGGGCATTGGAACTGTTACTAGCGTTTCAAACGCTGATGCTCGCGGACATTCAAATCACGACGACGCCAATTATTTCAAACTACTAGCCAGTGATGGTTACTGCAACTCAATAGTTAGGAATCCGTTATACTCTCCCGGGTGCCGGTAAATGTCACCAGACCCAAAGAACGAACGCGAAGAGAAAAGTGAATGTTTGACACCGAGAGCTGCTCTAACGATAAATTTCGAACGGCCTACACGCAAGGAATAAGCCTAACTAATCCCGGAACGTAGGGTATATAGGCGAGCATTGGATGCATCTTAGCAATAGATCGTCTACTCCGGAGTCATTAACAATGCATGACCCAGATAGGTGCTAACGAAATCAATTAGCAAATGATAGACAACAGCAACTGTAAATTGGACTAGGAACTGTGGCCTAGAGCAGGGCTGATCCGCCTTCGGGTGGCTAGAGGAAAAGCCACACGTAACTTAAAGGAGGACGTTACGTTATTGAATTCACCCAGTATGTTTATGCCGCGAAAAAATCATGCGATTATCGTTTGACATTTTGTATAGGCGAATGGGGCCCTTACCTTAGGAACCGCGATCCACAGGCTGTGCGAATTATTAGACCCCCTAAATAGCGCCTAATCTATTCACGGGGGTTTTTCGAGGAGCCATATCCTTGCAG
ATATAACGGGAGACCGTAAATACCACGTAGGCGAACTCATTTGCTCGCCGCGATACCGCCACGTCCCCGCGCTACTGGGGTAGCAGGGCTAATCACCGGAGCGGCTTCGTAAGAGACTCCGCGTGCCGGCCACTCACGAGGCTTCGCAGGTGCCCCTGAAACGTCCCATAACACGACGATCAAACACTTACCATGTATGGACAATCCCTGCGTCCACACCAAGCAGAGTTTACGGTCCCGGGAGAGAGAGGCACGGAGTAAGCGCCGATAAACCAAACCTCAACGACAACCCAGCGTGGGAAAGTCACTGTCCATACGCGGAGCCGAAAATGATGCGTGGGAGTAACCAAGTCATACCATGACCGCGTGAGTACCCAAAAGAGAGAGTTCAATAGGGCGACCGCGAGCATGCTAACACGCCCAATAGATAACATATCTGCGATAGGTCTGCCACTTACCATCTAATAGAGTTTCCAAGCACCCTCGCGTAACTTCACGTATCTTCCATTTGTACTCCAGGTTATCAAATACACGAGCACTAAGTGTGTCAGTCATCCTGACAAATCGTAATCGGAGCGAGCTATCACATGACGTAAGGCGCTGCTCTCCCGGCAATTATTCCTTACGTTTCGCCGGTTGGATTCCCAGAAATGGCGCAGTATAAGAGCCATAGTTCGCACGTAAGTATCAGCCCCGAAGGGCAGCCATTAGTTATAATTGAGTGCAACTCTAGTGCCTAGCCTATAGCCCCAAAGTAGAGGGGTACCAAAAGGCTAGCTTTCCTGCTCGCCGATTCCGTCGTCACGCCGGAGCTTTCTCCACGATGTTACTGCATTAATTCCTATTCAAGTTTTAAGTTCCCAACATTGAGGTGAATAGCAGGATGCCCCCACATATAATATTCAAATGCCTCAGGACCTTAAAGTTGAAACTCGTTAGAAGCTCTCGTCAGTCCCTATGAACACACACCTCCAGACTAGAGTGCAAATCCATACCTAAGTACACATAGTTATGGAAGGTAAAGTATTTAGGACAGTTATCCAAAAAACCCAAAAATCATGCGCAGGTCGCGTTAATTCGAAACAGCCAGACACTGCCCCACCGAGCCGTCTCCGCGCTGATCGTCAAGACTATAGGATATACTGGCTATAACAGAACACGGCCATGGGGCACTGGAACTTTCACTTGCGTTTCAAGGGCTGATGGTCGCGGATATTAAAATCACGACAACGCTAGTTAATTCAAACGATGAGCCAGCCAGGGTTAGTGCAACTCAATAGTTCGGAAATCGTCATCCTCCCCCGGGTGCCGGTAAATGTCACCAGACCCAAAGCGTGAACGCGATGAGAAAAGTGTATGTTTGACACCTAGAGCTGCTCTAACGATAAATTTCTGACGACCTAGACACAAGGCATAAGCCTCATTGATCCCACAACATAAGGTATGTAGACGGGCATTGAATGCATCTCGACAATTGGCCGTCCAGTCCGGAATCATTAACAATTCATGGCGCAAATAGGCGCTAACTAACTCCATTAGGGAGTGGCGAACATGCGCCATCGAGGCTTGGACTAGAGGCTGTGGCCACGAGCGGGGCAGCTTCGCCTTCGGGTGGCTAGAGGAAAAGCCCCACGTACCTTAAAGGAGGACCTTACGTTTTTCGATCGATCCAGTCTGTGTATACCACGAAATAATTACGCGGCTATCGTTTGACATTTCATATAGGCGAACGGAGCCCTTACCTTAGGAACCGCGACCCACAGGCTGCGCGAATTATTAGACCTACCATATGGTACCTAATCTATTCACGGGAATTTTTCTAGGAGCCATATCATCGCAG
ATACAACGGAAGACCGTAACCGCTAGCCAACCCGTCCCATTTATCCACCCTGTTAGCGACATATCCTTGTGCTTCTTAGGTAGCAGAACTAGCTCCGACAGCAGTCTCGGACAGAGCTCCGCGTACCGACGATCTATGAGGCTTCGCAGCTGACACCTGAATGTTCCAGAATACTATTATCAGGCAATTACCACGTATGGACAATCCCTGCGTCCACACCAAACAGAGTACACGGACCCTCGAGAGTGAGACACCGAGTAGACGCTGATGAACCAAACTTCAACGTCAACGCAGCATGGGAAACCCACCGTCCATGTACTTAGCCTAAAATGACGCGTGTAAGTAACCAAGGCATGACATGATTGCGTGGGCACACAAGAGAGAGAGTTCAATAGGACGACTGCGAGCATGCTAACACGCCCAACAGATAACTTATCTGCGACAAGTCTACCACCTACCATCTAGTAGAGCTTCCAAGCACCCTCGCCTAACTTCACGTATCTTCCATTTGTACCCCAGCTTATCGAATACACGAGCACTAAGCGTGCCAGTCATCCTGACAAATCGTAATCGGAGCGAGCTATCACATGGCGTAAGGCGCTGCTCTCCCGGCAATTATTCCTTACGTTTCGCCGGCTAAATTCCCAGAAAGGGCACAGTGTAAGATCAACAGTTGGTGCGTAAATATCAGTTCTAAAGGAAAGTAGCGGAATATAATAAAGTGCAAGTCGACAGGTTTGCTTCTCGATCCTAAGGAGGGGGGTATCTTAAAACTAGCTCCCCCGCTCCCCGATTCCATCGTCACGCCAGACCATTCTCCACGTTGTTACTGCGTCGAACCTAATTTAAGCCCTAATATTAAATCAATAAGAGGGACGGGAGGATACTCCCATATTTAATATTCGGGTGACGCAGGACCTTAAAGTTGAAACTCGTTAGAAGCTCTCGTCAGTCCCTATGAACACACACCTCCAGACTAGAGTGCAAATCCATACCTAAGTACACTTAGTTATGGAAGGTAAACTATTTAGGACAATAGTGCAAAAAACTCAAAGATCTTGCGGATATCGCCTCACTTCGAAATATCCGAACGCTACCCGACGGAGCCGTCAACTCCCTGGTTGTCAAGACTATAGGATGTAATGGCTATAAGAAAATATGGCTATAAGCGATTACAACTTTTGCTAGCGTTTTAAACGCTGATGCTCGCGGATATTAAAATCACGACGACGCTAATTATTTCAGAATACTAGCCAGTCATGGTTAGTGCAACTCATAGGCTCGGATATCGTTATACTCCTCCAGGTGCTGGTGAATGCCACCAGACCCAAAGAATGAACGCGAAGAAAAAAGCGAATGTTTTGTACCTAGAGCTGCTCTAAAGATAAATGTTTGACGACCTACAGGCAAGGCACAAGCCTCACTAATCTCACAACATAGGGTATATAGGCGAGCATTGGATGCATCTTAGTAATAGATCGTCTACTCCGGAATCATTAGCAATTCATGGCGCAAATAGGCGCTAACTAACTCAATTATGGAATGATAAATATGAGCAACTGTAAATTGGACGAGGAACTGTGGCCTAAAGCAGGGCTGATCCGCCTTCGCGCAACTCGAGGAAAAGCCACACGTAACTTAATGGAGGACCTTACGTTTTTCGATCGATCCAGTCTGTGTATACCACGAAATAATTACGCGGCTATCGTTTGACATTTCATATAGGCGAACGGAGCCCTTACCTTAGGAACCGCGACCCACAGGCTGCGCGAATAATTAGATCTACCATATGGTACGTAATCTATTCACGGGAATTTTTCTAGGAGACATATCCTTGCAG
TGACAGCAAAGAGCCGCAGCTACCACGTAGGCGAACTCGTCTATCCACCCTGTTAGCGACATATCCTTGTGCTTCTTAGGTAGCAGGACTAGCTCCGACAGCAGTCTCGTACAGGGAAAGCTGTAGCCGCCGCCCGTAAGGATGCGAAAGCGATACCGAGGTGTTCTATAACACTATGGTCGGATAATTACCTTGTGTCAACGGCTTTCGTATCCACACAGTGCTGAGTTTACGGATCCTCGTGAATTAGACACGGAGTAAGCACTGATAAACCAAATTTCAACAATAACCAAACGTGGGATAGTCATCATCCATATACTGAGTCGAGAATGATGCGTGTAAGTAATCGAGGCATAACATGACTGCGTGAGCATCCAAGAGAGAGAGTTCAATAGAACGACCACGCGTATGCTAACACGCCCAATAAATAACTTATCTGCGACAAGTCTGCCACTTACTATCTAATAAAGCTTCCAAATAACCTCACCTAACTTCGCTTATCTTCCATTTGTACTCCGGGTCATCAAATATACGAGAACTTAGCATGTCAGTCATCTTGACAAATCGTTATGGAGGAGAGTTATGATATGACATAAAATATTGATCTCTTGTCAATAATTCTTTACGTTTCGCCGGCTAAATTCCTAGAAAGGGCACAGTATGCGAGCAACAGTTGGTGCGTAAATGTCAGCTCTGGAGAAAAGCAACGGAATATAGTAGACCGCAACTCGGCTGGCTAGCCCCTAGACCCAAAGTAGGGGGGTACCAAAAGAATAGCTTCCCCTCTCGCGGATCCCACGGCCGTGCCAAAGCACTCTCCGCGATGTTGCTGCATTGATCCCTAGTCGAGTTTCAATATTACAACAATGAGAGCGATAGCAGGGCGCCCCCATATTTGACATGCAAGTGCCGCAGGACATTAAAGCTGAAGCTCGCTACCGGCTATACAAAGTCCCTAGGGACAGAAATCTCCTGACTAAACTGCAAATCCATGCGCACGTCCACATAGCTTTGGCAGGTAAACTATTTAGGACAGTTATCCAAAAAACCCAAAAATCTTGCGCATGCCGCCTCAATTCGGAACATCCAGTCATTACCCCACCGGGCCATCACCTCCCCGGCTGACAATACTATAGGAGACAACAGATATACCGGGATACCGCCATGGGGCATAGGAACTTCTACTAGCGTTTCAAACGCTGGTGCTCGCGGACATTCAAATCACGACGACGTCAATTATTTCAAACTACTAGCTAGTGATGGTTACTGCAATTCAATAGTTCGGAAATCGTTAAACTCCCCCGAGTGCCAATACATGTCACCAGACCCAAAGAATCAACGCGAAGAGAAAAGCGATTGTTTTATACCTAGAGCTGCACTAACGATAATCTTCTAACGACCTACGCGCAAGGCATGAGTCTCACTAATCCCACAACATAGGGTATGTAGACGAGCATTGAATGCATCTCGACAATTGGCCGTCCACTCTGGAGTCATTAACAATGCATGACCCAGATAGGTGCTAACGAAATCCATCAGGGTATGATAAACAACAGCAGCTGTAAATTGGACTAGGAACTGTGGCCTAGAGCAGGGCTGATCCGCCTTCGGGTGGCTAGAGGATAAGCCACACGTAACTTGCATGATGACCTTATGTTATTCAAACGATCCAGTATGTTTATACCACGAAATAATTATGTGATTAGCGTTTGACATTTTATAAAGGAGAATGGGGCCCTTACCTTAGGAACCGTGATCCACAGGCTGTGCGAATTATTAGACCCCCTAAACGGCGCCTTACCTATTCATGGGAGTTGTTCGAGGAGCCATATCCTCGCAG
ATACAACGGAAGACCGTAACCGCTACCCAACCCGTCCCATTTATCCACCCTGTTAGCGACATATCCTTGTGCTTCTTAAGTAGCAGGACTAGCTCCGACAGCAGTCTCGTACAGGGCTCCGCGTACCGGCGATCTATGAGGCTTCCCAGCTGACACCTGAATGTTACGTAACACTATTATCAGGCAATCACCATGTATGGACAATCCCTGCGTCCACACAGTGCAGAGTTTACGGTCCCGGGAGAGAGAGACACGGAGTAAGTACTGATAAACCAAACCTCAACGTCAACGCAGCGTGGGAAACCTACCGTCCATATACTGAGCCTAAAATGATGCGTGTAAGTAACCAAGGCATAACATGATTGCGTGAGCACACAAGAGAGAGAGTTCAATAGGGCGACCGCGAGCATGCTAACACGCCCAATAGATAACATGTCTGCGACAGGTCTGCCACTTACCATCTAACAGAGTTTGCGGATAACCTCGCCTGTTTTCGCTCACCTTTCATTTGTACTGCGAGTCATCAAATACCCGGGCACCAAGCGTGTCAGGCATCTTGACGAATCGAAGTCGGAACGAGCTATCACATGGAGTAAGGCGCTGCTCTCCCGGCAATTATTCCTTACGTTTCGCCGGTTGGATTCCCGGAAATGGCGCAGTATAAGAGCCATAGTTCCCACGTAAATATCAGTTCTAAAGGAAAGTAGCGGAATATAATAAAGTGCAAGTCGACAGGTTTGCTTCTCGATTCTAACGAGGGGGGTATCATAAAACTAGCTCCCCCGGTCCCCGATTCCATCGTCACGCCAGACCATTCTCCACGACGTTACTGCATCGAACCTAGTTTAAGCCCTAATATTAAATCGATGAGAGGGACGGCAGGATACCCCCATATTTAATATTCGGGTGACGCAGGACCTTAAAGTTGAAACTCGTTAGAAGCTCTCGTCAGTCCCTATGAACACACACCTCCAGACTAGAGTGCAAATCCATACCTAAGTACACATAGTTATGGAAGGTAAAGTATTTAGGACAATAATGCAAAAAACTCAAAGATCTTGCGGATATCGCCTCACTTCGAAATATCCGAACGCTACCCGACGGAGCCGTCAACTCCCTGGTTGTCAAGACTATAGGATGTAATGGCTATAAGAAAATATGGCTATAAGCGATTACAACTTTTGCTAGCGTTTTAAACGCTGATGCTCGCGGATATTAAAGTCACGACGACGCTAATTATTTCAGAATACTAGCCAGTCATGGTTAGTGCAACTCATTAGTTAGGAAATCGTTATACTCTCCCGGGTGCCGGTAAATGTCACCAGACCCAAAGAATGAACGCGAAGAGAAAAGTGAATGTTTGACACCTAGAGCTGCTCTAACGATAAATGTCTAACGACCTACACGCAAGGAATAAGCCTCACTAATCCCACAACATAGGGTATGTAGACGAGCAGTGAATGCATCTCAACAATAGACCGTCCGCTCCGGAATCTTCGACACCTGGTGACCCAAAGAGGCGCTAACTGACTCCATTAGGGAGTGGCGAACAACAGCCATCGAGGCTAGGACTAGAAGCTGTGGCCAAGAGCAGGGCTGATTGCCCTTCGGGTAACCAGGGGGTAAGCCACACGTAACTTAAAGGAGGAGGTTACGTTATTGAATTCACCCAGTATGTTTACGCCGCGAAAAAATCATGCGATTAGCGTTTGACATTTTATAAAGGAGAATGGGGCCCTTACCTTAGGAACCGTGATCCACAAGCTGTGCGAATTATTAGACCCCCTAACCGGCGCCTTACCTATTCATGGGAGTTGTTCGGGAAACCACATCATTGCAG
ATACAACGGAAGACCGTAACCGCTACCCAACCCGTCCCGATTGCTCGCCGCGATAGTGCCGCGTCGCCGCGCTACTGGGGGAGCAGGACTAACCACGAGAACGATTTCGTAAGAGACAACGCTTACCGGCGATCCATGAGGCTTCGCAGCTGACACCTGAATGCTCCATAACACTACGACCAAACAATTATCATGTAGGGACAATCCCTGCGTCTACGGCAAGCAGAGGTTGCGAACCGTGAAGAATGAGACATGGAGCAAGCGCTGATAAACCAAGTTTCAACAATAACCAAACGTGGGATAGTCATCATCCATATACTGAGTCGAGAATGATGCATGTAAGTAATCGAGGCATAACATGACTGCGTGAGCATCCAAGAGAGAGAGTTCAAAAGAACGACCACGAGTGTGCTAACACGCCCAATAAATAACTTATCTGCGACAGGTCTGTCAATTACTATCTAATAAAGCTTCCAAATAACCTCACCTAACTTCGCTTATCTTCCATTTGTACTCCGGGTCATCAAATATACGAGAACTTAGCATGTCAGTCATCTTGACAAATCGTTATGGAGAAGAGTTATGATATGACATAAAATATTGATCTCTTGTCAATAATTCTTTACGTTTCGCCGGCTAAATTCCTAGAAAGGGCACAGTATGCGAGCAACAGTTGGTGCGTAAATGTCAGCTCTGGAGAAAAGCAACGGAATATAGTAGACCGCAACTCGGCTGGCTAGCCCCTAGACCCAAAGTAGGGGGGTACCAAAAGAATAGCTTCCCCTCTCGCGGATCCCACGGCCGTGCCAAAGCACTCTCCGCGATGTTGCTGCATTGATCCCTAGTCGAGTTTCAATATTACAACAATGAGAGCGATAGCAGGGCGCCCCCATATTTGACATGCAAGTGCCGCAGGACATTAAAGCTGAAGCTCGCTACCGGCTATACAAAGTCCCTAGGGACAGAAATCTCCTGACTAAACTGCAAATCCATGCGCACGTCCACATAGCTTTGGCAGGTAAACTATTTAGGACAGTTATCCAAAAAACCCAAAAATCTTGCGCATGCCGCCTCGATTCGGAACATCCAGTCATTACCCCACCGGGCCATCACCTCCCCGGCTGACAATACTATAGGAGACAACAGATATACCGGGATACCGCCATGGGGCATTGGTATTGTCACTTGCGTTTCAAAGCCTGATACTCGCGGATATTCAAATGACGACGACGCTAATTATTCTAAACTACTAACCAGTCGTGGTTAGCGCGACTCAATAGTTCGGAAATCATTATACTATCTCGGGTGCCGGTAAATGTCACCAGGCCCAAAAAATGAACGTGAATAGGAGAGTGAATGTTTGACATCTAGAGCTAATCTAACGATAAATGCCTAATGACCTACACGCAAGGCATAGGCCTCGTGAATCCCACAACGTAGAGTATGTAGACGACCATTGAATGCATCCCGACAATTGGCCGTCCACTCTAGAGTCATTAAAAATGCATGACCCAAATAGGTGCTAACGAAATCAATTAGCAAATAATAGGCAACAGCAATCGTAAATTGGACTAGGAATTGCGGTCAAGAGTAGAGCTCATCCGCCTTCGGGCAACTAGAGGATAAGCCACACGTAATTTAAAGGAGGACGTTACGTTATTGAATTCACTCAATATGTTTATGCCGCGTAAATATCATGCGATTATCGTTCGACATCTTGTATAGACGAGTGGGGCCCTTACCCTGGAAACCGCGATCCACAGGCTGTGCGAATTGTTAGACCCACCATATGGCGCCTAATCTATTGCCGGCAATTTTTCGAGGAGCCATATCCTTGCAG
ATACAACGGAAGACCGTAACCGCTAGCCAACCCGTCCCATTTATCCACCCTGTTAGCGACATATCCTTGTGCTTCTTAGGTAGCAGAACTAGCTCCGACAGCAGTCTCGGACAGAGCTCCGCGTACCGACGATCTATGAGGCTTCGCAGCTGACACCTGAATGTTCCAGAATACTATTATCAGGCAATTACCACGTATGGACAATCCCTGCGTCCACACCAAACAGAGTACACGGACCCTCGAGAGTGAGACACCGAGTAGACGCTGATGAACCAAACTTCAACGTCAACGCAGCATGGGAAACCCACCGTCCATGTACTTAGCCTAAAATGACGCGTGTAAGTAACCAAGGCATGACATGATTGCGTGGGCACACAAGAGAGAGAGTTCAATAGGACGACTGCGAGCATGCTAACACGCCCAACAGATAACTTATCTGCGACAAGTCTACCACTTGCCATCCAATAAAGTTCCCAAATAACCCCGCCTATTTTTGCGCACCTGCTATTTGTGCTGCGGGCTATCATATACACCAGCACTAAGCGTGTCAGTCACCTTGATAAATCATAGTCTGAGCGGGCTATCACATGACGCGAGGCGCTGATCTCCCGTCGACTATTCCATACGATCGGTCGGCTAAATTCCCATCAAGGGCGCAGTATAAGAGCCACGGTTGGTGCGTAAGTATCGGCCCCGAAAGAAAGCCATGAGATATAAGAGAGCGCAGCCCGGCTGGCCAGCCTCTAGACCCAAGGGAGAGGAGCACTAAAAGACCAGCCTCTCCGCTCGGGAATTCCATCGTGGCGCTAGAGCATCTCTCGCGATGTTGCCGCATTGAACCCAATTTAAGCCCTAAGACTACAAAAATGAAAGGGATAGCAGAGTGCCCCCATATTTGACATGCAAGTGCCGGGGGACATTAAAGTTGAAGCCCGTTAGAATCTATCGACAGCCCCTATGAACACGCACCTCCAGACTAGACTGCGACTCCATGCGTAAGCACACATAGCTTTGGAAGGTAAACTATTTAGGACGATAAACCAAAGACCTCAAAGGACTCGCGCGTGTCGCCCCAATTCGAAATATCCAAATACTACCCCCCGGAGTTATGACCTCCTCAGCTGTCAATACGATACGAGACGACAGCAATAACAGAATACGGCTATAAGCGATTACAACTTTTGCTAGCGTTTTAAACGCTGATGCTCGCGGATATTAAAGTCACGACGATGCTAATTATTTCAGAATACTAGCCAGTCATGGTTAGTGCAACTCATTGGCTCGGATATCGTTATACTCCTCCAGGTGCTGGTGAATGCCACCAGACCCAAAGAATGAACGCGAAGAAAAAAGCGAATGTTTTGTACCTAGAGCTGCTCTAAAGATAAATGTTTGACGACCTAGACACAAGGCATAAACCTCACTAATCCCACAACGTAGGGTTTAAAGGCGAGCATTGAAGGCATCTCGGCAATAGATGGTCTACTCTGGAAGCATTAACAATTCATGACCCAAGTAGGTGCTAACGAAATCAATTAGCAAATAATAGGCAACAGCAACTGTAAATTGGACTAGGAATTGCGGTCAAGAGTAGAGCTCATCCGCCTTCGGGCAACTAGAGGATAAGGTAAGCGTAATTTAAAGCAGGACGTTGCGTTATTGAATTCACCCAATATGTTTATGCCGCGAAAAAATCATGCAATTATCGTTTGACATTTTAAATAGGCGAGTGGGGCCCTTACTTTAGGACCCGCGACCCACAGGCTGTGTGAATTATTAGACCCACCATATGGCACCAATTCTATTCACGTGAATTTCTCGGGGAGCCATATCCTTGCAG
ATACAACAAAAAACCGCGACCACCACGTAGGCGAACTCGTTTATCCACCCTGATAGCCCCATATCCTTGTGCTACTTAGGTAGCAGGACTAGCTCCGACAGCAGTCTCGTACAGGGAAAGCTGTAGCCGCCGCCCGTAAAGATGCGAAAGCGATACCGGGGTGTTCTATAACACTATGGTCGGATAATTACCTTGCATGGACAATCCCTGCGGTCACACAGTGCAGAGTTTACGGTCCCGGGAGAGAGAGACACGGAGTAAGTACTGAGAAACCAAACTTCAACGTCAACGCAGCGTGGGAAACCCACCGTCCATATACTGAGCCTAAAATGATGCGTGTAAGTAACCAAGGCATAACATGATTGCATGAGCGCACAAGAGAGAGAGTTCAATAGGACGACCGCGAGCATGCTAACACGCCCAATAGATAACTTATCTGCGACAGGTCTGCTACTTGCCATCTAATAAAGTTTCCAAGCAACCTCGCCCAACGTCGCGTGTCTTCCATTTGTGCTCCGGGCTATCATATACACCAGCACTAAGCGTGTCAGTCACCTTGATAAATCATAGTCTGAGCGGGCTATCACATGACGCGAGGCGCTGATCTCCCGTCGACTATTCCTTACGATCGGTCGGCTAAATTCCCATCAAGGGCACAGTATAAGATCAACAGTTGGTGCGTAAATATCAGTTCTAAAGGAAAGCAGCGGAATATAATAAAGTGCAAGTCGACAGGCTAGCCTCTAGACCCTAAGGAGAGGGGTATCATAAGACTAGCTCCCCCGCTCCCCGATTCCATCGTCACGCCAGAGCATTCTCCACGATGTTACTGCAATAATTCCTATTCAAGTTTTAAGTTTCCAACATTGAGGTGAATAGCAGAACGCCCCCACATTTAATATTCGAATGCCTCAGGACATTAAAGTAGGAACCCGCTACCGGCTACACACAGTCCCTAGTGACAGAAATCTCCAGGCTAGACTACAAATCTATGCGCACGTCCACATAGCCTTGGAAAGTAAACTATTTGGGACAGTTATCCAAAAAACCCAAAGATCTTGTGCATGTCGCGTCAATTCGAAACATACGGACACTGCCCCATGGAGTTATCACCTCCCCGGCCTTCAATACGATAGGAGACAACAGCTATACCGGGATACGGCCATGGGGCATTGGAACTTTTACTAGCGTTTCAAACCCTGATGCTCGCGGATATTCAAATCACGACGACGCTAATTATGTCAAACTACTAGCCAGTCATGGTTAGTGCAACTCAATAGTTAGGAAATCGTTATACTCTCCCGGGTGCCGGTAAATGTCACCAGACCCAAAGAATGAACGCGAAGAGAAAAGTGAATGTTTGACACCTAGAGCTGCTCTAACGATAAATGTCTAACGACCTACACGCAAGGCATAAGCCTCATTAATGCCACAACATAGGGTATGTAGACGAGCATAGAATGCATCTCAACAATAGACCGTCCGCTCCGGAATCATTAACAATTCATGACCCAAATAGGCGCTAGCGAGCTCAATTAGGGAACGATAAACTAGAGCAACTGTAAATTGGACTAGGAATTGTGGTCAAGAGCAGAGCTCATCCGCCTTCGGGTGGCTAGAGGAAAAGCCACGCGTAATTTAAAGGAGGACGTTACGTTATTGAATTCACTCAATATGTTTATGCCGCGTAAATATCATGCGATTATCGTTCGACATCTTGTATAGACGAGTGGGGCCCTTACCCTGGAAACCGCGATCCACAGGCTGTGCGAATTGTTAGACCCACCATATGGCGCCTAATCTATTGCCGGCAATTTTTCGAGGAGCCATATCCTTGCAG
ATACAACGGAAGACCGTAACCGCTACCCAACCCGTCCCATTTATCCACCCTGTTAGCGACATATCCTTGTGCTTCTTAAGTAGCAGGACTAGCTCCGACAGCAGTCTCGTACAGGGCTCCGCGTACCGGCGATCTATGAGGCTTCCCAGCTGACACCTGAATGTTACGTAACACTATTATCAGGCAATCACCATGTATGGACAATCCCTGCGTCCACACAGTGCAGAGTTTACGGTCCCGGGAGAGAGAGACACGGAGTAAGTACTGATAAACCAAACCTCAACGTCAACGCAGCGTGGGAAACCTACCGTCCATATACTGAGCCTAAAATGATGCGTGTAAGTAACCAAGGCATAACATGATTGCGTGAGCACACAAGAGAGAGAGTTCAATAGGGCGACCGCGAGCATGCTAACACGCCCAATAGATAACATGTCTGCGACAGGTCTGCCACTTACCATCTAACAGAGTTTGCGGATAACCTCGCCTGTTTTCGCTCACCTTTCATTTGTACTGCGAGTCATCAAATACCCGGGCACCAAGCGTGTCAGGCATCTTGACGAATCGAAGTCGGAGCGAGCTATCACATGACGTAAGGCGCGGATCTCCCAGCAATTATTCCTGATGTTTCGCCGGCTGGATTCCCAGAAATGGCGCAGTATAAGAGCCATAGTTCGCACGTAGATATCAGTTCTAAAGGAAAGTAGCGGAATATAATAAAGTGCAAGTCGACAGGTTTGCTTCTCGATTCTAAGGAGGGGGGTATCATAAAACTAGCTCCCCCGGTCCCCGATTCCATCGTCACGTCAGACCATTCTCCACCATGTTATTGCATCGAACCTAGTTTAAGCCCTAATATTAAATCGATGAGAGGGACGGCAGGATACCCCCATATTTAATATTCGGGTGACGCAGGACCTTAAAGTTGAGACTCGTCAGAAGCTCTCGTCAGTCCCTATGAACACACTCCTCGAGACTAGACTGCAAATTCATGCGTAAGTACACATAGTTATGGACGGTAAAGTATTTAGGACAATAATGCAAAAAACTCAAAGATCTTGCGGATATCGCCTCACTTCGAAATATCCGAACGCTACCCGACGGAGCCGTCAACTCCCTGGTTGTCAAGACTATAGGATGTAATGGCTATAAGAAAATATGGCTATAAGCGATTACAACTTTTGCTAGCGTTTTAAACGCTGATGCTCGCGGATGTTAGAACCACGACGACGCTAATTATTTCAGAATACTAGCCAGTCATGGTCAGTGGAATTCCATAGTTAGAGAATCGTTATACTCTCCCGGGTGCCGGTAAATGTCACCAGACCCAAAGAATCGACGCGATGAGATAAGTGAATGCTTGACACCTAGAATTGCTCTAACGATAAATTTCTAATGACCTACACGCAAGGCATAGGCCTCGTGAATCCCACAACGTAGAGTATGTAGACGACCATTGAATGCATCCCGACAATTGGCCGTCCACTCTAGAGTCATTAAAAATGCATGACCCAAATAGGTGCTAACGAAATCAATTAGCAAATAATAGGCAACAGCAATCGTAAATTGGACTAGGAATTGCGGTCAAGAGTAGAGCTCATCCGCCTTCGGGCAACTAGAGGATAAGGTAAGCGTAATTTAAAGCAGGACGTTGCGTTATTGAATTCACCCAATATGTTTATGCCGCGAAAAAATCATGCAATTATCGTTTGACATTTTAAATAGGCGAGTGGGGCCCTTACTTTAGGACCCGCGACCCACAGGCTGTGTGAATTATTAGACCCACCATATGGCACCAATTCTATTCACGTGAATTTCTCGGGGAGCCATATCCTTGCAG
ATATAACGGGAGACCGTAAATACCACGTAGGCGAACTCGTTTATCCACCCTGTTAGCGACATATCCTTGTGCTTCTTAGGTAGCAGAACTAGCTCCGACAGCAGTCTCGTACAGAGCTCCGCGTACCGGCGATCTATGAGGCTTCCCAGCTGACACCTGAATGTTACATAACACTATTATCAGGCAATCACCATGTATGGACAATCCCTGCGTCCACACCAAACATAGTTCACGGTCCCGGGAGAGAGAGACACGGAGTAAGTATTGATAAACCAAACTTCAACGTCAACGCAGCATGGGAAACCCACCGTCCATGTACTTAGCCTAAAATGACGCGTGTAAGTAACCAAGGCATGACATGATTGCGTGGGCACACAAGAGAGAGAGTTCAATAGGACGACTGCGAGCATGCTAACACGCCCAACAGATAACTTATCTGCGACAAGTCTGCCACTTACCATCTAGTAGAGCTTCCAAGCACCCTCGCCTAACTTCACGTATCTTCCATTTGTACCCCAGCTTATCGAATACACGAGCACTAAGCGTGCCAGTCATCCTGACAAATCGTAATCGGAGCGAGCTATCACATGGCGTAAGGCGCTGCTCTCCCGGCAATTATTCCTTACGTTTCGCCGGTTGGATTCCCGGAAATGGCGCAGTATAAGAGCCATAGTTCGCACGTAAATATCAGTTCTAAAGGAAAGTAGCGGAATATAATAAAGTGCAAGTCGACAGGTTTGCTTCTCGATTCTAAGGAGGGGGGTATCATAGAACTAGCTCCCCCGGTCCCCGATTCCATCGTCACGCCAGACCATTCTCCACGACGTTACTGCATCGAACCTAGTTTAAGCCCTAATATTAAATCGATGAGAGGGACGGCAGGATACCCCCATATTTAATATTCAAATGCCTCAGGACATTAAAGTAGGAACCCGCTACCGGCTACACACGGTCCCTAGTGACAGAAATCTCCAGGCTAGACTACAAATCTATGCGCACGTCCACATAGCCTTGGAAGGTAAACTATTTGGGACAGTTATCCAAAAAACCCAAAAATCTTGCGCAGGTCGCGTTGATTTGAACCATACAGACACTGCCACATCGAGTTATCACCGCCTCAGCCGTCAATACGATAGGAGACAACAGCTTTAACGGAATACGGCCATGGGGCATTGGTATTTTTACTTGCATTTCAAACCCTGATACTCGCGGATATTCAAATCACGACGCCGCTAATTATTCTAAACTACTAACCAGTCGTGGTTAGCGCGACTCAATAGTTCGGAAATCATTATACTATCCCGGGTGCCGGTAAATGTCACCAGGCCCAAAAAATGAACGTGAATAGGAAAGTGAATGTTTGACATCTAGAGCTAATCTAACGATAAATGCCTGGCGACCTACACGCAAGGCATAGGCCTCGTGGATCCCACAACATAGGGTATATAGGCGGGCGTTGGATGCATCTTAGCAATAGATCGTCTACTCTGGAATCATTAACAATTGATGACCCAAATAGGCGCTAACTAACTCCATTAGGGAGTGGCGAACATGAGCCATCGTGACTTGGACTAAAGGTTTTAACCACGAGCGGGGCTGCTTCGCCTTCTGGTAACTAGAGGATAAGCCACACGTAACTTGAATGATGCCCTTACATTATTCAAACGATCCAGTATGTTTATACCACGAAATAACTATGTGATTATCGTTTGACATTTTATAAAGGAGAATGGGGCCCTTACCTTAGGAACCGTGATCCGCAAGCTGTGCGAATTATTAGACCCCCTAAACGGCGCCTTACCTATTCATGGGAGTTGTTCGGGAAGCCATATCATCGCAC
TGACAGCAAAGAGCCGCAGCTACCACGTAGGCGAACTCGTTTATCCACCCTGTTAGCGACATATCCTTGTGCTTCTTAGGTAGCAGGACTAGCTCCGACAGCAGTCTCGTACAGGGCTCCGCGTACCGGCGATCTATGCGGCTTCCCAGCTGACACCTGAATGTTACATAACACTATTATCAGGCAATCACCATGTATGGACAATCCCTGCGTCCACACCAAACAGAATTCACGGTCCCGGGAGGGAGAGACACGGAGTAAGTACTGATAAACCAAACTTCAACGTCAACGCAGCATGGGAAACCCACCGTCCATATACTGAGCCTAAAGTGATGCGTGTAAATAACCAAGGCATGACATGATTGCGTGAGCACACAAGAGAGAGGGTTCAATAGGACTACTGCGAGCATGCTAACACGCCCAACAGATAACTTATCTGCGACAAGCCTGCCACCTACCATCTAGTAGAGCTTCCAAGCACCCTCGCCTAACTTCACGTATCTTCCATTTGTACCCCAGCTTATCAAATACACGAGCACTAAGCGTGCCAGTCATCCTGACAAATCGTAATCGGAGCGAGCTATCACATGGCGTAAGGCGCTGCTCTCCCGGCAATTATTCCTTACGTTTCGCCGGTTGGATTCCCAGAAAGGGCGCAGTGTAAGAGCCATAGTTCGCACGTAAATATCAGTTCTAAAGGAAAGTAGCGGAATATAATAAAGTGCAAGTCGACAGGTTTGCTTCTCGATTCTAAGGAGGGGGGTATCATAAAACTAGCTCCCCCGGTCCCCGATTCCATCGTCACGCCAGACCATTCTCCACGATGTTACTGCATCGAACCTAATTTAAGCCCTAATATTAAATCGATGAGAGGGACGGCAGGATACCCCCATATTTAATATTCGGGTGACGCAGGACCTTAAAGTTGAAACTCGTTAGAAGCTCTCGTCAGTCCCTATGAACACACACCTCCAGACTAGAGTGCAAATCCATACCTAAGTACACATAGTTATGGAAGGTAAAGTATTTAGGACAATAATGCAAAAAACTCAAAGATCTTGCGGATATCGCCTCACTTCGAAATATCCGAACGCTACCCGACGGAGCCGTCAACTCCCTGGTTGTCAAGACTATAGGATGTAATGGCTATAAGAAAATATGGCTATAAGCGATTACAACTTTTGCTAGCGTTTTAAACGCTGATGCTCGCGGATATTAAAGTCACGACGACGCTAATTATTTCAGAATACTAGCCAGTCATGGTTAGTGCAACTCATTGGCTAGGATATCGTTATACTCCTCCAGGTGCTGGTGAATGCCACAAGGCCCAAAGAATGAACGCGAATAGGAAAGCGAATGTTTGACACCTAGAGCTGATCTAACGATAAATGCCTGGCGACCTAGACACAAGGCACAAGCCTCACTAATCTCACAACATAGGGTTTAAAGGTGAGCATTGAAGGCATCTCGGCAATAGATGGTCTACCCCGGAATCTTCGACACCTGGTGAGCCTAAGAAGCGTTAACTGAATCCATCAGGGTATGATAAACTAGAGCCGTCGAGGCTAGGACTAGAAGCTGTGGCCAAGAGCAGGGCTGATTCGCTTTCGGGTAACCAGGGGGTAAGCCACACGTAACTTAATGGAGGACGTTACGTTATTGAATTCACCCAGTATGTTTATGCCGCGAAAAAATCATGCGATTATCGTTTGACATCTTATATAGGCGAATGGGGCCCTTACTTTAGGAACCGCGACCCACAGGCTGCGCGAATTATTAGACCTACCATATGGTACCTAATCTATTCACGGGAATTTTTCTAGGAGCCATATCCTCGCAG
ATACAACGGAAGACCGTAACCGCTACCCAACCCGTCCCGTTTATCCACCCTGTTAGCGACATATCCTTGTGCTTCTTAGGTAGCAGAACTAGCTCCGACAGCAGTCTCGTACAGAGCTCCGCGTACCGGCGATCTATGAGGCTTCCCAGCTGACACCTGAATGTTCTATAACAGTATGGTCGGATAATTACCTTGTGTCAGTGGCTTTCGTATCCTCACAGTGCAGAGTTTACGGACCCTCGTGAATGATACACGGAGTAAGCGCCGATAACACAAACTTCAACGATAAACAAGTGTTGGAAAGTCACTGTGCGTACGCGGAGTTGAAAATGATCCGCGGGAGAAGCTAGTTCATACTACGTCCGGGTGATTATCTGAAAAAAAGAAATTCCTCGAACGAGCACGAGTATGCCAATGTGTCCAATGGGTAGATTATCTGCGACAAGCCTGCCACCTACCATCTAGTAGAGCTTCCAAGCACCCTCGCCTAACTTCACGTATCTTCCATTTGTACCCCAGCTTATCAAATACACGAGCACTAAGCGTGCCAGTCATCCTGACAAATCGTAATCGGAGCGAGCTATCACATGGCGTAAGGCGCTGCTCTCCCGGCAATTATTCCTTACGTTTCGCCGGTTGGATTCCCAGAAATGGCGCAGTATAAGAGCCATAGTGCGCACGTAAATATCAGTTCTAAAGGAAAGTAGCGGAATATAATAAAGTGCAAGTCGACAGGTTTGCTTCTCGATTCTAAGGAGGGGGGTATCATAAAACTAGCTCCCCCGGTCCCCGATTCCATCGTCACGCCAGACCATTCTCCACGATGTTACTGCATCGAACCTAATTTAAGCCCTAATATTAAATCGATGAGAGGGACGGCAGGATACCCCCATACATAATAGTCGAGTGCCGCAGTACATTAAAATTGAAACCCGTTAGAAGCTATCGTCAACCCCTATGAACAGGCACGTTCTGACTAGACCGCAAATCCATGCGCACGTCCATATAGCTTTTGAAGATAAACTATTCAGAAGAATAAACAGGAAAACTCCACGATCTTGCGCATATCGCCTCACTTCGAAATATCCGAACACTACACCACGCAGCCGCCAACTCCCTGATTGTCAAGACTATAGTATATAATGGCTATAACAGATTACGGCTCTAGTGCATTGGAACTGTTACTTGCGTTTCAAAGGTTAATACTCGCCGATATTCAAATCACGACGACACTAATTATTTCAAACTACTAGCCAATCATGGTTTGTGCAACTCAATAGTTAGGAAATCGTTATACTCTCCCGGGTGCCGGTAAATGTCACCAGACCCAAAGAATGAATGCGAAGAGAAAAGTGATTGTGTTATGCCTAGAATTGCACTAACGGTAAATTTCGAACGGCCTACACGCAAGGAATAAGCCTAACTAGTCCAACAACATAAGGCATGTAGACGAGCATTGAATGCATCTCGACAATTGGCCGTCCACTCTAGAGTCATTAACAATGCATGACCGAGATTGGTGCTAACGAAATCAATTAGCAAATGATAGACAACAGCAATTGTAAATTGGACTAGGAACTGTGGCCTAGAGCAGGGCTGATCCGCCTTCGGGTGGCTAGAGGATAAGCCACACGTGACTTAAAGGATGAGGTTACGTTATTGAATTCACCCAGTATGTTTACGCCGCGAAAAAATCATGCGATTAGCGTTTGACATTTTATAAAGGAGAATGGGGCCCTTACCTTAGGAACCGTGATCCATAAGCTGTGCGAATTATTAGACCCCCTAAACGGCGCCTTACCTATTCATGGGAGTTGTTCGAGGAGCCATATCACCGCAG
ATACAACGGAAGACCGTAACCGCTAGCCAACCCGTCCCATTTATCCACCCTGTTAGCGACATATCCTTGTGCTTCTTAGGTAGCAGAACTAGCTCCGACAGCAGTCTCGTACAGAGCTCCGCGTACCGGCGATCTATGAGGCTTCCCAGCTGACACCTGAATGTTACATAACACTATTATCAGGCAATCACCATGTATGGACAATCCCTGCGTCCACACAGTGCAGAGTTTACGGACCCTCGTGAATGATACACGGAGTAAGCGCCGATAACACAAACTTCAACGATAAACAAGTGTTGGAAAGTCACTGTGCGTACGCGGAGTTGAAAATGATCCGCGGGAGAAGCTAGTTCATACTACGTCCGGGTGATTATCTGAAAAAAAGAAATTCCTCGAACGAGCACGAGTATGCCAATGTGTCCAATGGGTAGATTATCTGCGACAAGCCTGCCACCTACCATCTAGTAGAGCTTCCAAGCACCCTCGCCTAACTTCACGTATCTTCCATTTGTACCCCAGCTTATCAAATACACGAGCACTAAGCGTGCCAGTCATCCTGACAAATCGTAATCGGAGCGAGCTATCACATGGCGTAAGGCGCTGCTCTCCCGGCAATTATTCCTTACGTTTCGCCGGTTGGATTCCCAGAAGTGGCGCAGTATAAGAGCCATAGTTCGTACGTAAGTACCAGCCCCGAAGGGCAGCCATGAGTTACAATTGAGTGCAACTCTAGTGCCTACCCTATAGCCCCAAAGTAGAGGGGTACCAAAAGGCTAGCTTTCCTGCTCGCCGATTCCATCGTCACGCCGGAGCTTTCTCCACGATGTTACTGCATTAATCGCTATTCAAGTCTTAAGTTTCCAACATTGAGGTGAATAGCAGAACGCCCCCACATATAATATTCGAGTGCCGCAGGACATTAAAGTAGGAACCCGCTACCGGCTACACACAGTCCCTAGGAACACACTCCCCCAGGCTAGACTGCAAATCCATGCGCACGTCCACATAGTTATGGAAGGTAAACTGTTTGGGACAATAATCCAAAAAACTCAAAGATCTTCCGCATGTCGTGTCAATTCGAAACATACGGACACTGCCCCATGGAGCCGTCAACTCCCTGGTTGTCAAGACTATAGGATGTAATGGCTATAAGAAAATATGGCTATAAGCGATTACAACTTTTGCTAGCGTTTTAAACGCTGATGCTCGCGGATATTAAAGTCACGACGACGCTAATTATTTCAGAATACTAGCCAGTCATGGTTAGTGCAACTCATTGGCTCGGATATCGTTATACTCCTCCAGGTGCTGGTGAATGCCACCAGACCCAAAGAATGAACGCGAAGAAAAAAGCGAATGTTTTGTACCTAGAGCTGCTCTAAAGATAAATGTTTGGCGACTTAGACACAAGGCATAAACCTCATTGATCCCACAACATAAGGTATGTAGACGGGCATTGAATGGATCTCGACAATTGGCCGTCCAGTCTAGAATCATTAACAATTGATGACCCAAATAGGCGCTAACTAACTCAATTAGGGAATGACGAACAACAGCAGTTGTAAATTGGACTAGGAACTGTGGCCTAGAGCAGGGCTGATCCGCCTTCGGGTGGCTAGAGGAAAAGCCACACGTAACTTAAAGGAGGAGGTTACGTTATTGAATTCACCCAGTATGTTTACGCCGCGAAAAAATCATGCGATTAGCGTTTGACATTTTATAAAGGAGAATGGGGCCCTTACCTTAGGAACCGTGATCCACAAGCTGTGCGAATTATTAGACCCCCTAACCGGCGCCTTACCTATTCATGGGAGTTGTTCGGGAAACCACATCATTGCAG
ATATAACGGAAAATCACGACCGCTTCCCAACCCGTACCGTTTATCCACCCTGTTAGCGACATATCCTTGTGCTTCTTAGGTAGCAGGACTAGCTCCGACAGCAGTCTCGTACAGGGCTCCGCGTACCGGCGATCTATGCGGCTTCCCAGCTGACACCTGAATGTTACATAACACTATTATCAGGCAATCACCATGTATGGACAATCCCTGCGTCCACACCAAACATAGTTCACGGTCCCGGGAGAGAGAGACACGGAGTAAGTATTGATAAACCAAACTTCAACGTCAACGCAGCATGGGAAACCCACCGTCCATGTACTTAGCCTAAAATGACGCGTGTAAGTAACCAAGGCATGACATGATTGCGTGGGCACACAAGAGAGAGAGTTCAATAGGACGACTGCGAGCATGCTAACACGCCCAACAGATAACTTATCTGCGACAAGTCTGCCACCTACCATCTAGTAGAGCTTCCAAGCACCCTCGCCTAACTTCACGTATCTTCCATTTGTACCCCAGCTTATCAAATACACGAGCACTAAGCGTGCCAGTCATCCTGACAAATCGTAATCGGAGCGAGCTATCACATGGCGTAAGGCGCTGCTCTCCCGGCAATTATTCCTTACGTTTCGCCGGTTGGATTCCCAGAAATGGCGCACTATAAGAGCCATAGTTCGCACGTAAATATCAGTTCTAAAGGAAAGTAGCGGAATATAATAAAGTGCAAGTCGACAGGTTTGCTTCTCGATTCTAAGGAGGGGGGTATCATAAAACTAGCTCCCCCGGTCCCCGATTCCATCGTCACGCCAGACCATTCTCCACGATGTTACTGCATCGAACCTAGTTTAAGCCCTAATATTAAATCGATGAGAGGGACGGCAGGATACCCCCATATTTAATATTCGGGTGACGCAGGACCTTAAAGTTGAAACTCGTTAGAAGCTCTCGTCAGTCCCTATGAACACACACCTCCAGACTAGAGTGCAAATCCATACCTAAGTACACATAGTTATGGAAGGTAAAGTATTTAGGACAATAATGCAAAAAACTCAAAGATCTTGCGGATATCGCCTCACTTCGAAATATCCGAACGCTACCCGACGGAGCCGTCAACTCCCTGGTTGTCAAGACTATAGGATGTAATGGCTATAAGAAAATATGGCTATAAGCGATTACAACTTTTGCTAGCGTTTTAAACGCTGATGCTCGCGGATGTTAAAACCACGACGACGCTAATTATTTCAGAATACTAGCCAGTCATGGTCAGTGGAATTCCATAGTTAGAGAATCGTTATACTCTCCCGGGTGCCGGTAAATGTCACCAGACCCAAAGAATCGACGCGATGAGATAAGTGAATGCTTGACACCTAGGGCTGCTCTAACGATAAATTTCTGGCGAGCTACACGCAAGGCATAGGCCTCGTGAATCCCACAACACAGAGTATGTAGACGACCATTGAATGCATCCCGACAATTGGCCGTCCACTCTAGAGTCATTAAAAATGCATGACCCAAATAGGTGCTAACGAAATCAATTAGCAAATAATAGGCAACAGCAATCGTAAATTGGACTAGGAATTGCGGTCAAGAGTAGAGCTCATCCGCCTTCGGGCAACTAGAGGATAAGCCACACATAATTTAAAGGAGGACGTTACGTTATTGAATTCACCAGGCATGTTTATGCCGCGAAAAAGTCGTGCGATTATCGTTTGACATTTTATTTAGGCGAATGGGGCCCTTACCCTGAGGAACGCGATCCACGGGCTATCCGAATTATCAGTCCCACCGTATGGCGCCTAATCTATTCACGGGAGTTTTTCGAGGAGCTATATCCTTGCAG
ATTCAACGGAAAACCGCAACTACCACGTGGGCGAACTCGTTTGCTCGCCGCGATACCGCCACGACGCCGCACTACTGGGGTAACAGGACTTACCACGAGAACGATTTCGGAAGAGACTCCGCGTACCGACGATCTATGAGGCTTCGCAGCTGACACCTGAATGTTCCAGAATACTATTATCAGGCAATTACCACGTATGGACAATCCCTGCGTCCACACCAAACAGAGTACACGGACCCTCGAGAGTGAGACACCGAGTAGGCGCTGATGAACCATACTTCAACGTCAAAGAAGTGTGGGAAAGTCACTGTGCATACGCGGAGTCGAAAATGATCCGTGGGAGAAGCTAGTTCATACTACGACCGGGTGATTATCTGAAAAAAAGAAATTCCTCAAACGACCACGAGTATGCCAGTGTGTCCAATGGGCAGCTTATCCGCGGTAGGTTGGTCACCCAACAACTAATAAAGTTTCCAAATAACCCCGCCTATTTTCGCTCACCTTCCATTTATACTGCGAGTCACAAAATCCAAGAGCATTAAGCATTTCAGTTATCTTTACAAATCATAATGGAAAAGAGTCAAGATATAACGTACAACATTGATGCCCCGTCAATTTTTCCTTACGTCTCGCCGGCTGAATTCCCAGAAAGGGCGCAGTATGCGAGCCACAGTTCGTGCGTAAGTATCAGCCCCGAAGGGCAGCAACGGAATATAGTAGAGCGCAACTCGGCTGGCTAGCCCCTAGACCCAAAGTAGAGGGGTACCAAAAGACTAGCTTCCCTGCTCGCCGATCCCACGGCCACGCCGGAGCTTTCTCCACGATGTAACTGCATTAATTCCTATTCAAGTTTTAGGTTTCCAACATTGAGGTGAATAGCACGATGCCCCCACATTTAATATTGGAATGCCTCAGGACATTAAAGTAGGAACCCGCTACCGGCTACACACAGTCCCTAGTGACAGAAATCTCCAGGCTAGACTACAAATCTATGCGCACGTCCACATAGCCTTGGAAAGTAAACTATTTGGGACAGTTATCCAAAAAACCCAACGATCTTGCGCATGTCGCGTCAATTCGAAACATACGGACACTGCCCCATGGAGTTATCACCTCCCCGGCCGTCAATACGATAGGAGACAACAGCTATACCGGGATACGGCCATGGGGCATTGGAACTTTTACTAGCGTTTCAAACCCTGATGCTCGCGGATATAAAAATCACGACGACGCTAATTATGTCAAACTACTAGCCAGTCATGGTTAGTGCAACTCAATAGTTCGGAAATCATTATACTATCTCGGGTGCCGGTAAATGTCACCAGGCCCAAAAAATGAACGTGAATAGGAGAGTGAATGTTTGACATCTAGAGCTAATCTAACGATAAATGCCTAATGACCTACACGCAAGGCATAGGCCTCGTGAATCCCACAACGTAGAGTATGTAGACGACCATTGAATGCATCCCGACAATTGGCCGTCCACTCTAGAGTCATTAAAAATGCATGACCCAAATAGGTGCTAACGAAATCAATTAGCAAATAATAGGCAACAGCAATCGTAAATTGGACTAGGAATTGCGGTCAAGAGTAGAGCTCATCCGCCTTCGGGCAACTAGAGGATAAGCCACACGTAATTTAAAGGAGGACGTTACGTTATTGAATTCACTCAATATGTTTATGCCGCGTAAATATCATACGATTATCGTTCGACATCTTGTATAGACGAGTGGGGCCCTTACCCTGGAAACCGCGATCCACAGGCTGTGCGAATTGTTAGACCCACCATATGGCGCCTAATCTATTGCCGGCAATTTTTCGAGGAGCCATATCCTTGCAG
TTACAGCAAAGAACCGCAACTACCACGTAGGCGAACTAATTTATCCACCCTATTAGCGACATATCCTTGTGCTTCTTAGGTAGCAGGACTAGCTCCGACAGCAGTCTCATACAGGGAAAGCTGTAGCCGCCGCCCGTAAAGATGCGAAAGCCATACCGAGGTGTTCTATAACAGTATGGTCGGATAATTACCTTGTGTCAGTGGCTTTCGTATCCACACAGTGCAGAGTTTACGGACCCTCGTGAATGATACACGGAGTAAGCGCCGATAACACAAACTTCAACGATAAACAAGTGTTGGAAAGTCACTGTGCGTACGCGGAGTTGAAAATGATCCGTGGGAGAAGCTAGTTCATACTACGTCCGGGTGATTATCTGAAAAAAAGAAATTCCTCGAACGAGCACGAGTATGCCAATGTGTCCAATGGGTAGATTATCTGCGACAAGCCTGCCACTTACCATCTAGTAGAGCTTCCAAGCACCCTTGCCTAACTTCACGTATCTTCCATTTGTACCCCAGCTTACCAAATACACGAGCACTAAGCAGTCCAGTCATCCTGACAAATCGTAATCGGAGCGAGCTATCACATGGCGTAAGGCGCTGCTCTCCCGGCAATTATTCCTTACGTTTCGCCGGTTGGATTCCCAGAAATGGCGCAGTATAAGAGCCATAGTTCGCACGTAAGTATCAGCCCCGAAGGGCAGCCATTAGTTATAATTGAGTGCAACTCGACAGGTTTGCTTCTCGCCCCTAAGGAGGGGGGTACCATAAAACTAGCTCCCCCGCTCCCCGATTCCATCGTCACGCCGGAGCATTCTCCACGATGTTACTGCATCGAACCTAATTTAAGCCCTAATATTAAATCAATGAGAGGGACGGCAGGATACCCCCATATATAATATTCAAATGCCTCAGGACATTAAAGTAGGAACCCGCTACCGGCTACACACAGTCCCTAGTGACAGAAATCTCCAGGCTAGACTACAAATCCATGCGCACGTCCACATAGCCTTGGAAGGTAAACTATTTGGGACAGTTATCCAAAAAACCCAAAAATCTTGCGCAGGTCGCGTTAATTTGAACCATACAGACACTGCCACATCGAGTTATCACCGCCTCAGCCGTCAATACGATAGGAGACAACAGCTTTAACGGAATACGGCCATGGGGCATTGGTATTGTCACTTGCGTTTCAAAGCCTGATACTCGCGGATATTCAAATGACGACGACGCTAATTATTCTAAACTACTAACCAGTCGTGGTTAGCGCGACTCAATAGTTCGGGAATCATTATACTATCTCGGGTGCCGGTAAATGTCACCAGGCCCAAAAAATGAACGTGAATAGGAGAGTGAATGTTTGACATCTAGAGCTAATCTAACGATAAATGCCTAATGACCTACACGCAAGGCATAGGCCTCGTGAATCCCACAACGTAGAGTATGTAGACGACCATTGAATGCATCCCGACAATTGGCCGTCCACTCTAGAGTCATTAAAAATGCATGACCCAAATAGGTGCTAACGAAATCAATTAGCAAATAATAGGCAACAGCAATCGTAAATTGGACTAGGAATTGCGGTCAAGAGTAGAGCTCATCCGCCTTCGGGCAACTAGAGGATAAGGTAAGCGTAATTTAAAGCAGGACGTAGCGTTATTGAATTCACCCAATATGTTTATGCCGCGAAAAAATCATGCAATTATCGTTTGACACTTTAAATAGGCGAGTGGGGCCCTTACTTTAGGACCCGCGACCCACAGGCTGTGTGAATTATTAGACCCACCATATGGCACCAATTCTATTCACGTGAATTTCTCGGGGAGCCATATCCTTGCAG
ATATAACGGAAAACCGTAACTACCACGTAGGCGAACTCATTTATCCACCCTGTTAGCGACATATCCTTGTGCTTCTTAGGTAGCAGGACTAGCTCCGACAGCAGTCTCGTACAGGGCTCCGCGTACCGGCGATCTATGCGGCTTCCCAGCTGACACCTGAATGTTACATAACACTATTATCAGGCAATCACCATGTATGGACAATCCCTGCGTCCACACCAAACAGAATTCACGGTCCCGGGAAGGAGAGACACGGAGTAAGTACTGATAAACCAAACTTCAACGTCAACGCAGCATGGGAAACCCACCGTCCATATACTGAGCCTAAAGTGATGCGTGTAAATAACCAAGGCATGACATGATTGCGTGAGCACACAAGAGAGAGGGTTCAATAGGACTACTGCGAGCATGCTAACACGCCCAACAGATAACTTATCTGCGACAAGCCTGCCACTTACCATCTAGTAGAGCTTCCAAGCACCCTCGCCTAACTTCACGTATCTTCCATTTGTACCCCAGCTTATCAAATACACGAGCACTAAGCGTGCCAGTCATCCTGACAAATCGTAATCGGAGCGAGCTATCACATGGCGTAAGGCGCTGCTCTCCCGGCAATTATTCCTTACGTTTCGCCGGTTGGATTCCCAGAAATGGCGCAGTATAAGAGCCATAGTTCGCACGTAAATATCAGTTCTAAAGGAAAGTAGCGGAATATAATAAAGTGCAAGTAGACAGGTTTGCTTCTCGATTCTAAGGAGGGGGGTATCATAAAACTAGCTCCCCCGGTCCCCGATTCCATCGTCACGCCAGACCATTCTCCACGATGTTACTGCATCGAACCTAGTTTAAGCCCTAATATTAAATCGATGAGAGGGACGGCAGGATACCCCCATATTTGACATGCAAGTGCCGCAGGACATTAAAGTTGAAGCCCGTTAGAATCTATCGACAGCCCCTATGAACACGCACCTCCAGACTAGACTGCGACTCCATGCGTAAGCACACATAGCTTTGGAAGGTAAACTATTTAGGACGATAAACCAAAGACCTGAAAGGACTTGCGCGTGTCGCCCCAATTCGAAATATCCAAATACTACCCCCCGGAGTTATGACCTCCTCAGCTGTCAATACGTTACGAGACGACAGCAATAACAGAATACGGCCAAAGGGCACTGGAACTTTCACTTGCGTGTCAAAGGCTGATACTCACGGATGCTCAAACCACGACGACGCTAAATATTTCGAACTCCTAGCCAGTCATGGTCAGTGGAGTTCCATAGTTAGAGAATCGTTATACTCTCCCGGGTGCCGGTAAATGTCACCAGACCCAAAGAATCAACGCGATGAGATAAGTGATTGTGTTATGCCTAGAATTGCACTAACGGTAAATTTCGAACGGCCTACACGCAAGGAATAAGCCTAACTAGTCCAACAACATAAGGTATGTAGACGGGCATTGAATGCATCTCGACAATTAGCCGTCCAGTCTAGAATCATTAACAATTGATGACCCAAATAGGCGCTAACTAACTCAATTAGGGAATGACGAACAACAGCAGTTGTGACTTGGGCTAAAGGTTTTAACCAAGAGCGGGACTGCTTCGCCTTCTGGTAACTAGAGGAAAAGCCACACGTAACTTGAATGATGACCTTACGTTACTCAAACGATCCAGTATGTTTATACCACGAAATAATTATGTGATTATCGTTTGACATTTTATAAAGGAGAATGGGGCCCTTACCTTAGGAACCGTGATCCACAAACTGTGCGAATTATTAGACCCCCTAAACGGCGCCTTACCTGTTCATGGGAGGTGTTCGAGGAGCCATAGCATCGCAG
ATACAACGGAAAACCACGACCGCTACCCAACCCGTCCCATTTGCTCGCCGCGATACCGCCACGTCCCCGCGCTACTGGGGTAGCAGGGCTAATCACCGGAGCGGCTTCGTAAGAGACTCCGCGTGCCGGCCACTCACGAGGCTTCGCAGGTGCCCCTGAAACGTCCCATAACACGACGATCAAACACTTACCATGTATGGACAATCCCTGCGTCCACACCAAGCAGAGTTTACGGTCCCGGGAGAGAGAGGCACGGAGTAAGCGCTGAGAAACCAAACTTCAACGTCAACGCAGCGTGGGAATCCCACCGTCCATATACTGAGCCTAAAATGATGCGTGTAAGTAACCAAGGCATAACATGATTGCGTGAGCACACAGGGGAGAGAGTTCAATAGGACGACCGCGAGCATGCTTACACGCCCAATAGATAACTTATCTGGGACAGGTCTGTCACTTACCATCTAATAGAGTTTCCAAGCACCCTCGCCTAACTTCACGTATCTTCCATTTGCAATCCGGGTTATCAAATACCCGGGCACCAAGCGTGTGAGGCATCTTGACGAATCGAAGTCGGAGCGAGCTATCACATGACGTAAGGCGCGGATCTCCCAGCAATTATTCCTGACGTTTCGCCGGCTAAATTCCCAGAAAGGGCGCAGTATAAGAGCCGCAGCTGGTGCGTTAGTATCAGCCCCGAAGGACAGCCATGAGTGATAGTAGAGCGTAACTCGGCTGGCTAGTCTCTACACCTAAAGTAGAAGGGTACCAAAAGGCTAGCTTCCTCGCTCGCCGACTCCACCGTCACACCGGGGCATTCTCCACGATGTTACTGCATTGTTCCCTATTTAAGTCTTAAGATTACAACAACGAAAGGGATAGCACGATGCCCCCACATATAATATTCGAGTGCCGCAGGACATTGAAGTTGAAACCCGCTACCGGCTATCCACAGTCCGTGGGGGAGGAAATCTCCAGACTAGACCGCAAATCTATGCGCCCGTCCACATAGCTTTGGAAGGTAAACTATTTAGGACAATTATCCAAAAAACCCAAAAATCTTGTGCATGTGACCTTAATTCGAAACATCCAGACACTACCCCACCGAATCATCACCTCCTCAGCTGTCGATCCGATTGGAGACAACAGATATAACGGAATACGGCCATGGGGCGTAGGAACTTCTACTAGCGTTTCAAACGCTGAGACTCGCGGATACTCAAATCAGGACGACGTCAATTATTTCAAACTACTAGCTAGTGATGGTTACTGCAACTCAATAGTTCGGAAATCGTTAAACTCCCCCGGGTAGCGGTACATGTCACCAGACCCAAAGAATGAACGCGAAGAGAAAAGCGATTGTTTTATACCTAGAGCTGCACTAACGATAATCTTCTAACGACCTACGCGCAAGGCATGAGTCTCATTAAGCCCACGACATAGGGTATGTAGACGAGCATTGAATGCATCTCGACAATTGGCCGTCCACTCTGGAGTCATTAACAATGCATGACCCAGATAGGTGCTAACGAAATCAATTAGCAAATGATAGACAACAGCAACTGTAAATTGGACTAGGAACTGTGGCCTAGAGCAGGGCTGATCCGCCTTCGGGTGGCTAGAGGAAAAGCCACACGTAACTTAAAGGAGGACGTTACGTTATTGAATTCACCCAGTATGTTTATGCCGCGAAAAAATCATGCGATTATCGTTTGACATTTTGTATAGGCGAATGGGGCCCTTACCTTAGGAACCGCGATCCACAGGCTGTGCGAATTATTAGACCCCCTAAATAGCGCCTAATCTATTCACGGGGGTTTTTCGAGGAGCCATATCCTTGCAG
TGACAGCAAAGAGCCGCAGCTACCACGTAGGCGAACTCGTTTGCTCGCCGCGATACCGCCACGTCCCCGCGCTACTGGGGTAGCAGGGCTAATCACCGGAGCGGCTTCGTAAGAGACTCCGCGTGCCGGCCACTCACGAGGCTTCGCAGGTGCCCCTGAAACGTCCCATAACACGACGATCAAACACTTACCATGTATGGACAATCCCTGCGTCCACACCAAGGAGCGTTTACAGATCCTCGTGAATTCGACACGGAGTAAGCACCGATAAACCAAACTTCAACGATAAACAAGTGTGGGAAAGTCACTGTGCATACGCGGAGTCGAAAATGGTCCGTGGGAGAAGCTAGTTCATACTACAACCGGGTGATTATCTAAAAAAAAGAAATTCCTCGAACGACCATGAGTATGCCAATGTGTCCAGTGGGTAGCTTATCCGCGGTAGGTTGGTCACCTGCCATCTAATAAAGTATCCAAGCAACCTCGCCCAACGTCGCGTGTCTTCCAGTTGTGCTCCGGGCTATCAAATACACCAGCACTAAGCGTGTCAGTCATCTTGATAAATTATAGCCTGAGCGAGCTATCACACGACGTGAGGCGCTGATCTCCCGTCAACTATTCCTTACGTTTGATCGCCCAAATTCCCAGAAAGCACGCAGTATAAAAGCCACGCTTGGTGCGTAAGTATCGGCCCCGAAAGAAAGCCATGAGATATAAGAGAGCGCAACCCGGCTGGCTAGCCTCTAGACCCAAGGGAGAGGAGCACCAAAAGACCAGCCTCTCCGCTCGGGAATTCCATCGTGGCGCTAGAGCATCTCCCGCGATGTTGCCGCATTGAACCCAATGTAAGCCCTAAGACTACAACAATGAAAGGGATAGCAGAGTGCCCCCATATTTGACATGCAAGTGCCGCAGGACATTAAAGTTGAAGCCCGTTAGAATCTATCGACAGCCCCTATGAACACGCACCTCCAGACTAGACTGCGACTCCATGCGTAAGCACACATAGCTTTGGAAGGTAAACTATTTAGGACGATAAACCAAAGACCTCAAAGGACTTGCGCGTGTCGCCCCAATTCGAAATATCCAAATACTACCCCCCGGAGTTATGACCTCCTCAGCTGTCAATACGAGACGAGACGACAGCTATAACAGAATACGGCCATAGGGCATTGGAACTGTTACTAGCGTTTCAAACGCTGATGCTCGCGGACATTCAAATCACGACGACGCCAATTATTTCAAACTACTAGCCAGTGATGGTTACTGCAACTCAATAGTTAGGAATCCGTTATACTCTCCCGGGTGCCGGTAAATGTCACCAGACCCAAAGAACGAACGCGAAGAGAAAAGTGAATGTTTGACACCGAGAGCTGCTCTAACGATAAATTTCGAACGGCCTACACGCAAGGAATAAGCCTAACTAATCCCGGAACGTAGGGTTTAAAGGCGAGCATTGACGGCATCTCGGCAATAGATGGTCTACTCCGAAATCATTAACAATTCATGGCGCAAATAGGCGCTAACTAACTCCATTAGGGAGTGGCGAACATGCGCCATCGAGGCTTGGAATAGAGGCTGTGGCCACGAGCGGGGCAGCTTCGCCTTCGGGTAACCAGGGGGTAAGCCACACGTAACTTAATGGAGGACCTTACGTTTTTCGATCGATCCAGTCTGTGTATACCACGAAATAATTACGCGGCTATCGTTTGACATTTCATATAGGCGAACGGAGCCCTTACCTTAGGAACCGCGACCCACAGGCTGCGCGAATTATTAGACCTACCATATGGTACCTAATCTATTCACGGGAATTTTTCTAGGAGCCATATCCTTGCAG
ATATAACGGAAAATCACGACCGCTTCCCAACCCGTACCGTTTATCCACCCTGTTAGCGACATATCCTTGTGCTTCTTAGGTAGCAGGACTAGCTCCGACAGCAGTCTCGTACAGGGCTCCGCGTACCGGCGATCTATGCGGCTTCCCAGCTGACACCTGAATGTTACATAACACTATTATCAGGCAATCACCATGTATGGACAATCCCTGCGTCCACACCAAACAGAATTCACGGTCCCGGGAAGGAGAGACACGGAGTAAGTACTGATAAACCAAACTTCAACGTCAACGCAGCATGGGAAACCCACCGTCCATATACTGAACCTAAAGTAATGCGTGTAAATAACCAAGGCATGACATGATTGCGTGAGCACACAAGAGAGAGGGTTCAATAGGACTACTGCGAGCATGCTAACACGCCCAACAGATAACTTATCTGCGACAAGCCTGCCACCTGCCATCTAATAAAGTATCCAAGCAACCTCGCCCAACGTCGCGTGTCTTCCAGTTGTGCTCCGGGCTATCAAATACACCAGCACTAAGCGTGTCAGTCATCTTGATAAATTATAGCCTGAGCGAGCTATCACATGACGTGAGGCGCTGATCTCCCGTCAACTATTCCTTACGTTTGATCGCCTAAATTCCCAGAAAGGGCACAGTATAAGATCAACAGTTGGTGCGTAAATATCAGTTCTAAAGGAAAGTAGCGGAATATAATAAAGTGCAAGTCGACAAGTTTGCTTCTCGATCCTAAGGAGGGGGGTATCATAAAACTAGCTCCCCCGCTCCCCGATTCCATCGTCACGCCAGACCATTCTCCACGTTGTTACTGCGTCGAACCTAATTTAAGCCCTAATATTAAGTCAATGAGAGGGACGAGAGGATACTCCCATATTTAATATTCGGGTGACGCAGGACCTTAAAGTTGAAACTCGTTAGAAGCTCTCGTCAGTCCCTATGAACACACACCTCCAGACTAGAGTGCAAATCCATACCTAAGTACACTTAGTTATGGAAGGTAAACTATTTAGGACAATAGTGCAAAAAACTCAAAGATCTTGCGGATATCGCCTCACTTCGAAATATCCGAACGCTACCCGACGGAGCCGTCAACTCCCTGGTTGTCAAGACTATAGGATGTAATGGCTATAAGAAAATATGGCTATAAGCGATTACAACTTTTGCTAGCGTTTTAAACGCTGATGCTCGCGGATATTAAAATCACGACGACGCTAATTATTTCAGAATACTAGCCAGTCATGGTTAGTGCAACTCATTGGCTCGGATATCGTTATACTCCTCCAGGTGCTGGTGAATGCCACCAGACCCAAAGAATGAACGCGAAGAAAAAAGCGAATGTTTTGTACCTAGAGCTGCTCTAAAGATAAATGTTTGGCGACCTAGACACAAGGCATAAACCTCACTAATCCCACAACGTAGGGTTTAAAGGCGAGCATTGAAGGCATCTCGGCAATAGATGGTCTACTCTGGAAGCATTAACAATTCATGACCCAAGTAGGTGCTAACGAAATCAATTAGGGAACGACGAACAACAGCAGTTGTGACTTGGGCTAAAGGTCTTAACCAAGAGCGGGACTGCTTCGCCTTCTGGTAACTAGAGGAAAAGCCACACGTAACTTAATGGAGGACGTTACGTTATTGAATTCACTCAATATGTTTACGCCGCGAAAAAATCATGCGATTAGCGTTTGACATTTTATAAAGGAGAATGGGGCCCTTACCTTAGGAACCGTGATCCACAAGCTGTGCGAATTATTAGACCCCCTAACCGGCGCCTTACCTATTCATGGGAGTTGTTCGGGAAACCACATCATTGCAG
TGACAGCAAAGAGCCGCAGCTACCACGTAGGCGAACTCGTTTATCCACCCTGTTAGCGACATATCCTTGTGCTTCTTAGGTAGCAGGACTAGCTCCGACAGCAGTCTCGTACAGGGCTCCGCGTACCGGCGATCTATGCGGCTTCCCAGCTGACACCTGAATGTTACATAACACTATTATCAGGCAATCACCATGTATGGACAATCCCTGCGTCCACACCAAACAGAATTCACGGTCCCGGGAAGGAGAGACACGGAGTAAGTACTGATAAACCAAACTTCAACGTCAACGCAGCATGGGAAACCCACCGTCCATATACTGAGCCTTAAGTGATGCGTGTAAATAACCAAGGCATGACATGATTGCGTAAGCACACAAGAGAGAGGGTTCAATAGGACTACTGCGAGCATGCTAACACGCCCAACAGATAACTTATCTGCGACAAGCCTGCCACTTACCATCTAGTAGAGCTTCCAAGCACCCTCGCCTAACTTCACGTATCTTCCATTTGTACCCCAGCTTATCAAATACACGAGCACTAAGCGTGCCAGTCATCCTGACAAATCGTAATCGGAGCGAGCTATCACATGGCGTAAGGCGCTGCTCTCCCGGCAATTATTCCTTACGTTTCGCCGGTTGGATTCCCAGAAATGGCGCAGTATAAGAGCCATAGTTCGCACGTAAATATCAGTTCTAAAGGAAAGTAGCGGAATATAATAAAGTGCAAGTCGACAGGTTTGCTTCTCGATTCTAAGGAGGGGGGTATCATAAAACTGGCTCCCCCGCTCCCCGATTCCATCGTCACGCCAGACCATTCTCCACGATGTTACTGCATCGAACCTAATTTAAGCCCTAATATTAAATCGATGAGAGGGACGGCAGGATACCCCCATATTTAATATTCGGGTGACGCAGGACATTAAAGTAGGAACCCGCTACCGGTTCCACACAGTCCCTAGTGACACAAATCTCCAGGCTAGACTACAAATCTAGGCGCACGTCCACATAGCCTTGGAAGGTAAACTATTTGGGACAGTTATCCAAAAAACCCAAAAATCTTGCGCAGGTCGCGTTAATTTGAACCATACAGACACTGCCACATCGAGTTATCACCGCCTCAGCCGTCAATACGATAGGAGACAACAGCTTTAACGGAATACGGCCATGGGGCATTGGTATTTTTACTTGCATTTCAAACCCTGATACTGGCGGATATTCAAATCACGACGACGCTAATTATTCTAAACTACTAACCAGTCGTGGTTAGCGCGACTCAATAGTTCGGAAATCATTATACTATCCCGGGTGCCGGTAAATGTCACCAGGCCCAAAAAATGAACGTGAATAGGAAAGTGATTGTGTTATGCCTAGAATTGCACTAACGGTAAATTTCGAACGGCCTACACGCAAGGAATAAGCCTAACTAGTCCAACAACATAAGGTATGTAGACGGGCATTGAATGCATCTCGACAATTAGCCGTCCAGTCTAGAATCATTAACAATTGATGACCCAAATAGGCGCTAACTAACTCAATTAGGGAATGACGAACAACAGCAGTTGTGACTTGGGCTAAAGGTTTTAACCAAGAGCGGGACTGCTTCGCCTTCTGGTAACTAGAGGAAAAGCCACACGTAACTTAAAGGAGGAGGTTACGATATTGAATTCACCCAGTATGTTTACGCCGCGAAAAAATCATGCGATTAGCGTTTGACATTTTATAAAGGAGAATGGGGCCCTTACCTTAGGAACCGTGATCCACAAGCTGTGCGAATTATTAGACCCCCTAACCGGCGCCTTACCTATTCATGGGAGTTGTTCGAGGAGCCATATTATCGCAG
ATTCAACGGAAAACCACGACCGCTACCCAACCCGTCCCATTTATCCACCCTGTTAGCGACATATCCTTGTGCTTCTTAGGTAGCAGAACTAGCTCCGACAGCAGTCTCGTACAGAGCTCCGCGTACCGGCGATCTATGAGGCTTCCCAGCTGACACCTGAATGTTACATAACACTATTATCAGGCAATCACCATGTATGGACAATCCCTGCGTCCACACCAAACATAGTTCACGGTCCCGGGAGAGAGAGACACGGAGTAAGTATTGATAAACCAAACTTCAACGTCAACGCAGCATGGGAAACCCACCGTCCATGTACTTAGCCTAAAATGACGCGTGTAAGTAACCAAGGCATGACATGATTGCGTGGGCACACAAGAGAGAGAGTTCAATAGGACGACTGCGAGCATGCTAACACGCCCAACAGATAACTTATCTGCGACAAGTCTGCCACCTACCATCTAGTAGAGCTTCCAAGCACCCTCGCCTAACTTCACGTATCTTCCATTTGTACCCCAGCTTATCAAATACACGAGCGCTAAGCGTGCCAGTCATCCTGACAAATCGTAATCGGAGCGAGCTATCACATGGCGTAAGGCGCTGCTCTCCCGGCAATTATTCCTTACGTTTCGCCGGTTGGATTCCCAGAAATGGCGCACTATAAGAGCCATAGTTCGCACGTAAATATCAGTTCTAAAGGAAAGTAGCGGAATATAATAAAGTGCAAGTCGACAGGTTTGCTTCTCGATTCTAAGGAGGGGGGTATCATAAAACTAGCTCCCCCGGTCCCCGATTCCATCGTCACGCCAGACCATTCTCCACGATGTTACTGCATCGAACCTAGTTTAAGCCCTAATATTAAATCGATGAGAGGGACGGCAGGATACCCCCATATTTAATATTCGGGTGACGCAGGACCTTAAAGTTGAAACTCGTTAGAAGCTCTCGTCAGTCCCTATGAACACACACCTCCAGACTAGAGTGCAAATCCATACCTAAGTACACATAGTTATGGAAGGTAAAGTATTTAGGACAATAATGCAAAAAACTCAAAGATCTTGCGGATATCGCCTCACTTCGAAATATCCGAACGCTACCCGACGGAGCCGTCAACTCCCTGGTTGTCAAGACTATAGGATGTAATGGCTATAAGAAAATATGGCCATGGGGCATTACAACTTTTGCTAGCGTTTTAAACGCTGATGCTGGCGGATATTCAAATCACGACGACGCTAATTATTCTAAACTACTAGCCAGTCGTGGTTAGTGCGACTCATTGGCTCGGATATCATTATACTCCTCCGGGTGCCGGTGAATGCCACCAGGCCCAAAGAATGAACGTGAATAGGAAAGCGAATGTTTTGTACCTAGAGCTGCTCTAAAGATAAATGTTTGGCGACTTAGACACAAGGCATAAACCTCATTGATCCCACAACATAAGGTATGTAGACGGGCATTGAATGGATCTCGACAATAGATGGTCTACTCTGGAATCATTAACAATTGATGACCCAAATAGGCGCTAACTAACTCCATTAGGGAGTGGCGAACAACAGCAGTTGTAAATTGGACTAGGAACTGTGGCCTAGAGCAGGGCTGATCCGCCTTCGGGTGGCTAGAGGAAAAGCCACACGTAACTTAAAGGAGGAGGTTACGTTATTGAATTCACCCAGTATGTTTACGCCGCGAAAAAATCATGCGATTAGCGTTTGACATTTTATAAAGGAGAATGGGGCCCTTACCTTAGGAACCGTGATCCACAAGCTGTGCGAATTATTAGACCCCCTAACCGGCGCCTTACCTATTCATGGGAGTTGTTCGGGAAACCACATCATTGCAG
ATATAACGGGAGACCGTAAATACCACGTAGGCGAACTCGTTTATCCACCCTGTTAGCGACATATCCTTGTGCTTCTTAGGTAGCAGAACTAGCTCCGACAGCAGTCTCGTACAGAGCTCCGCGTACCGGCGATCTATGAGGCTTCCCAGCTGACACCTGAATGTTACATAACACTATTATCAGGCAATCACCATGTATGGACAATCCCTGCGTCCACACCAAACATAGTTCACGGTCCCGGGAGAGAGAGACACGGAGTAAGTATTGATAAACCAAACTTCAACGTCAACGCAGCATGGGAAACCCACCGTCCATGTACTTAGCCTAAAATGACGCGTGTAAGTAACCAAGGCATGACATGATTGCGTGGGCACACAAGAGAGAGAGTTCAATAGGACGACTGCGAGCATGCTAACACGCCCAACAGATAACTTATCTGCGACAAGTCTGCCACTTACCATCTAGTAGAGCTTCCAAGCACCCTCGCCTAACTTCACGTATCTTCCATTTGTACCCCAGCTTATCGAATACACGAGCACTAAGCGTGCCAGTCATCCTGACAAATCGTAATCGGAGCGAGCTATCACATGGCGTAAGGCGCTGCTCTCCCGGCAATTATTCCTTACGTTTCGCCGGTTGGATTCCCGGAAATGGCGCAGTATAAGAGCCATAGTTCGCACGTAAATATCAGTTCTAAAGGAAAGTAGCGGAATATAATAAAGTGCAAGTCGACAGGTTTGCTTCTCGATTCTAAGGAGGGGGGTATCATAGAACTAGCTCCCCCGGTCCCCGATTCCATCGTCACGCCAGACCATTCTCCACGACGTTACTGCATCGAACCTAGTTTAAGCCCTAATATTAAATCGATGAGAGGGACGGCAGGATACCCCCATATTTAATATTCAAATGCCTCAGGACATTAAAGTAGGAACCCGCTACCGGCTACACACGGTCCCTAGTGACAGAAATCTCCAGGCTAGACTACAAATCTATGCGCACGTCCACATAGCCTTGGAAGGTAAACTATTTGGGACAGTTATCCAAAAAACCCAAAAATCTTGCGCAGGTCGCGTTGATTTGAACCATACAGACACTGCCACATCGAGTTATCACCGCCTCAGCCGTCAATACGATAGGAGACAACAGCTTTAACGGAATACGGCCATGGGGCATTGGTATTTTTACTTGCATTTCAAACCCTGATACTCGCGGATATTCAAATCACGACGCCGCTAATTATTCTAAACTACTAACCAGTCGTGGTTAGCGCGACTCAATAGTTCGGAAATCATTATACTATCCCGGGTGCCGGTAAATGTCACCAGGCCCAAAAAATGAACGTGAATAGGAAAGTGAATGTTTGACATCTAGAGCTAATCTAACGATAAATGCCTGGCGACCTACACGCAAGGCATAGGCCTCGTGGATCCCACAACATAGGGTATATAGGCGGGCGTTGGATGCATCTTAGCAATAGATCGTCTACTCCGGAATCTGCGACACCTGGTGACCCAAAGAGGCGCTAACTGACTCCTTTAGGGTATGATAAACAACAGCAATTTTAAATTGTACTAGAAGTTTTAGCCAAGAGCAGGGCTGATTGCTCTTCGGGTAACCAGAGGGTAAGCCACACGTAACTTGCATGATGACCTTATGTTATTCAAACGATCCAGTATGTTTATACCACGAAATAATTATGTGATTAGCGTTTGACATTTTATAAAGGAGAATGGGGCCCTTACCTTAGGAACCATGATCCACAAGCTGTGCGAATTATTAGACCCCCTAAACGGCGCCTTACCTATTCATGGGAGTTGTTCGAGGAGCCATATTATCGCAG
ATATAACGGAAGACCGTAAATACCACGTAGGCGAACTCGTCTATCCACCCTGTTAGCGCCGCGTCGCCGCGCTACTGGGGGAGCAGGACTAACCACGAGAACGATTTCGTAAGAGACAACGCTTACCGGCGATCCATGAGGCTTCGCAGCTGACACCTGAATGCTCCATAACACTACGACCAAACAATTATCATGTAGGGACAATCCTCGCGTCCACGGCAAGCAGAGGTTGCGAACCGTGAAGAATGAGACACGGAGTAAGCGCTGATAAACCAAGCTTCAACGTCAACCAAGCGCGGGAAACTCACCACCCATATACGGGGTCGAGAATGATGCGTGGGAGAAGCTAATTCCAACTATGACCGCGTGATTATCCAAAAAAAAGAGTTCACTCGAATGACCACGCGTATGCTAATGTGCACTATGGATCACTTATCTGCGATAGATTTGTCAACTACCATCTAGTAGAGCTTCCAAGCACCCTCGCCTAACTTCACGTATCTTCCATTTGTACCCCAGCTTATCGAATACACGAGCACTAAGCGTGCCAGTCATCCTGACAAATCGTAATCGGAGCGAGCTATCACATGGCGTAAGGCGCTGCTCTCCCGGCAATTATTCCTTACGTTTCGCCGGCTAAATTCCCAGAAAGGGCACAGTGTAAGATCAACAGTTGGTGCGTAAATATCAGTTCTAAAGGAAAGTAGCGGAATATAATAAAGTGCAAGTCGACAGGTTTGCTTCTCGATCCTAAGGAGGGGGGTATCTTAAAACTAGCTCCCCCGCTCCCCGATTCCATCGTCACGCCAGACCATTCTCCACGTTGTTACTGCGTCGAACCTAATTTAAGCCCTAATATTAAATCAATAAGAGGGACGGGAGGATACTCCCATATTTAATATTCGGGTGACGCAGGACCTTAAAGTTGAAACTCGTTAGAAGCTCTCGTCAGTCCCTATGAACACACACCTCCAGACTAGAGTGCAAATCCATACCTAAGTACACTTAGTTATGGAAGGTAAACTATTTAGGACAATAGTGCAAAAAACTCAAAGATCTTGCGGATATCGCCTCACTTCGAAATATCCGAACGCTACCCGACGGAGCCGTCAACTCCCTGGTTGTCAAGACTATAGGATGTAATGGCTATAAGAAAATATGGCTATAAGCGATTACAACTTTTGCTAGCGTTTTAAACGCTGATGCTCGCGGATATTAAAATCACGACGACGCTAATTATTTCAGAATACTAGCCAGTCATGGTTAGTGCAACTCATAGGCTCGGATATCGTTATACTCCTCCAGGTGCTGGTGAATGCCACCAGACCCAAAGAATGAACGCGAAGAAAAAAGCGAATGTTTTGTACCTAGAGCTGCTCTAAAGATAAATGTTTGACGACCTACAGGCAAGGCACAAGCCTCACTAATCTCACAACATAGGGTATATAGGCGAGCATTGGATGCATCTTAGTAATAGATCGTCTACTCCGGAATCATTAGCAATTCATGGCGCAAATAGGCGCTAACTAACTCAATTATGGAATGATAAATATGAGCCACTGTAAATTGGACGAGGAACTGTGGCCTAAAGCAGGGCTGATCCGCCTTCGCGCAACTCGAGGAAAAGCCACACGTAACTTAATGGAGGACCTTACGTTTTTCGATCGATCCAGTCTGTGTATACCACGAAATAATTACGCGGCTATCGTTTGACATTTCATATAGGCGAACGGAGCCCTTACCTTAGGAACCGCGACCCACAGGCTGCGCGAATTATTAGATCTACCATATGGTACGTAATCTATTCACGGGAATTTTTCTAGGAGACATATCCTTGCAG
ATATAACGGAAAACCGTAACTATCACGTAGGCGAACTCATTTATCCACCCTGTTAGCGACATATCCTTGTGCTTCTTAGGTAGCAGGACTAGCTCCGACAGCAGTCTCGTACAGGGCTCCGCGTACCGGCGATCTATGAGGCTTCCCAGCTGACACCTGAATGTTACATAACACTATTATCAGGCAATCACCATGTATGGACAATCCCTGCGTCCACACCAAACAGAGTTTACGGTCCCGGGAGAGAGAGACACGGAGTAAGTACTAAGAAACCAAACTTCAACGTCAACGCAGCGTGGGAAACCCACCGTCCATATACTGAGCCTAAAATGATGCGTGTAAGTAACCAAGGCATAACATGATTGCGTGAGCACACAAGAGAGAGAGTTCAATAGGACGACCGCGAGCATGCTAACACGCCCAATAGATAACTTATCTGCGACAGGTCTGCTACTTGCCATCTAATAAAGTATCCAAGCAACCTCGCCCAACGTCGCGTGTCTTCCAGTTGTGCTCCGGGCTATCAAATACACCAGCACTAAGCGTGTCAGTCATCTTGATAAATTATAGCCTGAGCGAGCTATCACATGACGTGAGGCGCTGATCTCCCGTCAACTATTCCTTACGTTTGATCGCCTAAATTCCCAGAAAGGGCACAGTATAAGATCAACAGTTGGTGCGTAAATATCAGTTCTAAAGGAAAGTAGCGGAATATAATAAAGTGCAAGTCGACAAGTTTGCTTCTCGATCCTAAGGAGGGGGGTATCATAAAACTAGCTCCCCCGCTCCCCGGTTCCATCGTCACGCCAGACCATTCTCCACGTTGTTACTGCGTCGAACCTAATTTAAGCCCTAATATTAAGTCAATGAGAGGGACGAGAGGATACTCCTATATTTAATATTCGGGTGACGCAGGACCTTAAAGTTGAAACTCGTTAGAAGCTCTCGTCAGTCCCTATGAACACACACCTCCAGACTAGAGTGCAAATCCATACCTAAGTACACTTAGTTATGGAAGGTAAACTATTTAGGACAATAGTGCAAAAAACTCAAAGATCTTGCGGATATCGCCTCACTTCGAAATATCCGAACGCTACCCGACGGAGCCGTCAATTCCCTGGTTGTCAAGACTATAGGATGTAATGGCTATAAGAAAATATGGCTATAAGCGATTACAACTTTTGCTAGCGTTTTAAACGCTGATGCTCGCGGATATTAAAATCACGACGACGCTAATTATTTCAGAATACTAGCCAGTCATGGTTAGTGCAACTCATTGGCTCGGATATCGTTATACTCCTCCAGGTGCTGGTGAATGCCACCAGACCCAAAGAATGAACGCGAAGAAAAAAGCTTATGTTTGATACCTTGAGCTGCTGTAACGATAAATTTCTGACGACCTAGACACAAGGCATAAGCCTCACTAATCCCACGACATAAGGCATGTAGACGAGCATTGAATGCATCTCGACAATAGGCGGTCCACTCCGGAGTCATTAACAATGCATGACCGAGATTGGTGCTAACGAAATCAATTAGCAAATGATAGACAACAGCAACTGTAAATTGGACTAGGAACTGTGGCCTAGAGCAGGGCTCATCCGCCTTCGGGCAACTAGAGGAAAACCCACACATAATTTAAAGGAGGACGTTACGTTATTGAATTCACCAGGCATGTTTATGCCGCGAAAAAGTCGTGCGATTATCGTTTGACATTTTATTTAGGCGAATGGGGCCCTTACCCTGAGGAACGCGATCCACGGGCTATCCGAATTATCAGACCCACCGTATGGCGCCTAATCTATTCACGGGAGTTTTTCGAGGAGCTATATCCTTGCAG
ATACAACGGAAGACCGTAACCGCTACCCAACCCGTCCCATTTATCCACCCTGTTAGCGACATATCCTTGTGCTTCTTAAGTAGCAGGACTAGCTCCGACAGCAGTCTCGTACAGGGCTCCGCGTACCGGCGATCTATGAGGCTTCCCAGCTGACACCTGAATGTTACGTAACACTATTATCAGGCAATCACCATGTATGGACAATCCCTGCGTCCACACAGTGCAGAGTTTACGGTCCCGGGAGAGAGAGACACGGAGTAAGTACTGATAAACCAAACCTCAACGTCAACGCAGCGTGGGAAACCTACCGTCCATATACTGAGCCTAAAATGATGCGTGTAAGTAACCAAGGCATAACATGATTGCGTGAGCACACAAGAGAGAGAGTTCAATAGGGCGACCGCGAGCATGCTAACACGCCCAATAGATAACATGTCTGCGACAGGTCTGCCACTTACCATCTAACAGAGTTTGCGGATAACCTCGCCTGTTTTCGCTCACCTTTCATTTGTACTGCGAGTCATCAAATACCCGGGCACCAAGCGTGTCAGGCATCTTGACGAATCGAAGTCGGAGCGAGCTATCACATGACGTAAGGCGCGGATCTCCCAGCAATTATTCCTGATGTTTCGCCGGCTGGATTCCCAGAAATGGCGCAGTATAAGAGCCATAGTTCGCACGTAGATATCAGTTCTAAAGGAAAGTAGCGGAATATAATAAAGTGCAAGTCGACAGGTTTGCTTCTCGATTCTAAGGAGGGGGGTATCATAAAACTAGCTCCCCCGGTCCCCGATTCCATCGTCACGTCAGACCATTCTCCACCATGTTATTGCATCGAACCTAGTTTAAGCCCTAATATTAAATCGATGAGAGGGACGGCAGGATACCCCCATATTTAATATTCGGGTGACGCAGGACCTTAAAGTTGAGACTCGTCAGAAGCTCTCGTCAGTCCCTATGAACACACTCCTCGAGACTAGACTGCAAATTCATGCGTAAGTACACATAGTTATGGACGGTAAAGTATTTAGGACAATAATGCAAAAAACTCAAAGATCTTGCGGATATCGCCTCACTTCGAAATATCCGAACGCTACCCGACGGAGCCGTCAACTCCCTGGTTGTCAAGACTATAGGATGTAATGGCTATAAGAAAATATGGCTATAAGCGATTACAACTTTTGCTAGCGTTTTAAACGCTGATGCTCGCGGATGTTAGAACCACGACGACGCTAATTATTTCAGAATACTAGCCAGTCATGGTCAGTGGAATTCCATAGTTAGAGAATCGTTATACTCTCCCGGGTGCCGGTAAATGTCACCAGACCCAAAGAATCGACGCGATGAGATAAGTGAATGCTTGACACCTAGAATTGCTCTAACGATAAATTTCTAACGAGCCACACGCATGGCATAGGCCTCGTGAATCCCACAACATAGAGTATGTAGACGACCATTGAATGCATCCCGACAATTGGCCGTCCACTCTAGAGTCATTAAAAATGCATGACCCAAATAGGTGCTAACGAAATCAATTAGCAAATAATAGGCAACAGCAACTGTAAATTGGACTAGGAATTGCGGTCAAGAGTAGAGCTCATCCGCCTTCGGGTGGCTAGAGGAAAAGCCCCACGTACCTTAAAGGAGGACGTTACGTTATTGAATTCACCCAGTATGTTTATGCCGCGAGAAAATCATGCGATTATCGTTTGACATCTTATATAGGCGAATGGGGCCGTTACCTTAGGGACCGCGATCCACAGGCTGTGCGAATTATTAGACCCCCTAAACGGCGCCTTACCTGTTCATGGGAGGTGTTCGAGGAGCCATAGCATCGCAG
ATATAACGGAAAACCGTAACTATCACGTAGGCGAACTCGTTTGCTCGCCGCGATACCGCCACGACGCCGCACTACTGGGGTAACAGGACTTACCACGAGAACGATTTCGGAAGAGACTCCGCGTGCCGGCCACTCACGAGGCTTCGCAGCTGACACCTGAATGTTCCAGAATACTATTATCAGGCAATTACCACGTATGGACAATCCCTGCGTCCACACCAAACAGAGTACACGGACCCTCGAGAGTGAGACACCGAGTAGGCGCTGATGAACCATACTTCAACGTCAAAGAAGTGTGGGAAAGTCACTGTGCATACGCGGAGTCGAAAATGATCAGTGGGAGAAGCTAGTTCATACTACGACCGGGTGATTATCTGAAAAAAAGAAATTCCTCGAACGACCACGAGTATGCCAGTGTGTCCAATGGGCAGCTTATCCGCGGTAGGTTGGTCACTTACCATCTAGTAGAGCTTCCAAGCACCCTCGCCTAACTTCACGTATCTTCCATTTGTACCCCAGCTTATCAAATACACGAGCACTAAGCGTGCCAGTCATCCTGACAAATCGTAATCGGAGCGAGCTATCACATGGCGTAAGGCGCTGCTCTCCCGGCAATTATTCCTTACGTTTCGCCGGTTGGATTCCCAGAAATGGCGCAGTATAAGAGCCATAGTTCGCACGTAAATATCAGTTCTAAAGGAAAGTAGCGGAATATAATAAAGTGCAAGTAGACAGGTTTGCTTCTCGATTCTAAGGAGGGGGGTATCATAAAACTAGCTCCCCCGGTCCCCGATTCCATCGTCACGCCAGACCATTCTCCACGATGTTACTGCATCGAACCTAGTTTAAGCCCTAATATTAAATCGATGAGAGGGACGGCAGGATACCCCCATATTTGACATGCAAGTGCCGCAGGACATTAAAGTTGAAGCCCGTTAGAATCTATCGACAGCCCCTATGAACACGCACCTCCAGACTAGACTGCGACTCCATGCGTAAGCACACATAGCTTTGGAAGGTAAACTATTTAGGACGATAAACCAAAGACCTGAAAGGACTTGCGCGTGTCGCCCCAATTCGAAATATCCAAATACTACCCCCCGGAGTTATGACCTCCTCAGCTGTCAATACGTTACGAGACGACAGCAATAACAGAATACGGCCAAAGGGCACTGGAACTTTCACTTGCGTGTCAAAGGCTGATACTCACGGATGCTCAAACCACGACGACGCTAAATATTTCGAACTCCTAGCCAGTCATGGTCAGTGGAGTTCCATAGTTAGAGAATCGTTATACTCTCCCGGGTGCCGGTAAATGTCACCAGACCCAAAGAATCAACGCGATGAGATAAGTGATTGTGTTATGCCTAGAATTGCACTAACGGTAAATTTCGAACGGCCTACACGCAAGGAATAAGCCTAACTAGTCCAACAACATAAGGTTTAAAGGCGAGCATTGAAGGCATCTCGGCAATAGATGGTCTACTCTAGAATCATTAACAATTGATGACCCAAATAGGCGCTAACTAACTCAATTAGGGAATGACGAACAACAGCAGTTGTGACTTGGGCTAAAGGTTTTAACCAAGAGCGGGGCTGATCCGCCTTCGGGTGGCTAGAGGAAAAGCCACACGTAACTTAAAGGAGGAGGTTACGTTATTGAATTCACCCAGTATGTTTACGCCGCGAAAAAATCATGCGATTAGCGTTTGACATTTTATAAAGGAGAATGGGGCCCTTACCTTAGGAACCGTGATCCACAAGCTGTGCGAATTATTAGACCCCCTAACCGGCGCCTTACCTATTCATGGGAGTTGTTCGGGAAACCACATCATTGCAG
ATACAACGGAAGACCGTAACCGCCACGTAGGCGAACTCATTTATCCACCCTATTTGCGACATATCCTTGTGCTTCTTAGGTAGCAGGACTAGCTCCGACAGCAGTCTCATACAGGGAAAGCTGTAGCCGCCGCCCGTAAAGATGCGAAAGCCATACCGAGGTGTTCTATAACAGTATGGTCGGATAATTACCTTGTGTCAGTGGCTTTCGTATCCACGGCAAGCATAGTTCACGGTCCCGGGAGAGAGAGACACGGAGCAAGCGCTGATAAACCAAGCTTCAACGACAACGCAGCGTGGGAAACCCACCGTCCATGTACTGAGCCTAAAATGACGCGTGTAAGTAACCGAGGCATGACATGATTGCGTGGGCACACAAGAGAGAGAGTTCAATAGGACGACTGCGAGCATGCTAACACGCCCAACAGATAACTTATCTGCGACAAGTCTGCCACCTACCATCTAGTAGAGCTTCCAAGCACCCTCGCCTAACTTCACGTATCTTCCATTTGTACCCCAGCTTATCGAATACACGAGCACTAAGCGTGCCAGTCATCCTGACAAATCGTAATCGGAGCGAGCTATCACATGGCGTAAGGCGCTGCTCTCCCGGCAATTATTCCTTACGTTTCGCCGGCTAAATTCCCAGAAAGGGCACAGTGTAAGATCAACAGTTGGTGCGTAAATATCAGTTCTAAAGGAAAGTAGCGGAATATAATAAAGTGCAAGTCGACAGGTTTGCTTCTCGATCCTAAGGAGGGGGGTATCTTAAAACTAGCTCCCCCGCTCCCCGATTCCATCGTCACGCCAGACCATTCTCCACGTTGTTACTGCGTCGAACCTAATTTAAGCCCTAATATTAAATCAATAAGAGGGACGGGAGGATACTCCCATATTTAATATTCGGGTGACGCAGGACCTTAAAGTTGAAACTCGTTAGAAGCTCTCGTCAGTCCCTATGAACACACACCTCCAGACTAGAGTGCAAATCCATACCTAAGTACACTTAGTTATGGAAGGTAAACTATTTAGGACAATAGTGCAAAAAACTCAAAGATCTTGCGGATATCGCCTCACTTCGAAATATCCGAACGCTACCCGACGGAGCCGTCAACTCCCTGGTTGTCAAGACTATAGGATGTAATGGCTATAAGAAAATATGGCTATAAGCGATTACAACTTTTGCTAGCGTTTTAAACGCTGATGCTCGCGGATATTAAAATCACGACGACGCTAATTATTTCAGAATACTAGCCAGTCATGGTTAGTGCAACTCATAGGCTCGGATATCGTTATACTCCTCCAGGTGCTGGTGAATGCCACCAGACCCAAAGAATGAACGCGAAGAAAAAAGCGAATGTTTTGTACCTAGAGCTGCTCTAAAGATAAATGTTTGACGACCTACAGGCAAGGCACAAGCCTCACTAATCTCACAACATAGGGTATATAGGCGAGCATTGGATGCATCTTAGTAATAGATCGTCTACTCCGGAATCATTAGCAATTCATGGCGCAAATAGGCGCTAACTAACTCAATTATGGAATGATAAATATGAGCAACTGTAAATTGGACGAGGAACTGTGGCCTAAAGCAGGGCTGATCCGCCTTCGCGCAACTCGAGGAAAAGCCACACGTAACTTAATGGAGGACCTTACGTTTTTCGATCGATCCAGTCTGTGTATACCACGAAATAATTACGCGGCTATCGTTTGACATTTCATATAGGCGAACGGAGCCCTTACCTTAGGAACCGCGACCCACAGGCTGCGCGAATTATTAGATCTACCATATGGTACGTAATCTATTCACGGGAATTTTTCTAGGAGACATATCCTTGCAG
ATACAACGGAAGACCGTAACCGCTACCCAACCCGTCCCATTTATCCACCCTGTTAGCGACATATCCTTGTGCTTCTTAAGTAGCAGGACTAGCTCCGACAGCAGTCTCGTACAGGGCTCCGCGTACCGGCGATCTATGAGGCTTCCCAGCTGACACCTGAATGTTACGTAACACTATTATCAGGCAATCACCATGTATGGACAATCCCTGCGTCCACACAGTGCAGAGTTTACGGTCCCGGGAGAGAGAGACACGGAGTAAGTACTGATAAACCAAACCTCAACGTCAACGCAGCGTGGGAAACCTACCGTCCATATACTGAGCCTAAAATGATGCGTGTAAGTAACCAAGGCATAACATGATTGCGTGAGCACACAAGAGAGAGAGTTCAATAGGGCGACCGCGAGCATGCTAACACGCCCAATAGATAACATGTCTGCGACAGGTCTGCCACTTACCATCTAACAGAGTTTGCGGATAACCTCGCCTGTTTTCGCTCACCTTTCATTTGTACTGCGAGTCATCAAATACCCGGGCACCAAGCGTGTCAGGCATCTTGACGAATCGAAGTCGGAGCGAGCTATCACATGACGTAAGGCGCGGATCTCCCAGCAATTATTCCTGATGTTTCGCCGGCTGGATTCCCAGAAATGGCGCAGTATAAGAGCCATAGTTCGCACGTAGATATCAGTTCTAAAGGAAAGTAGCGGAATATAATAAAGTGCAAGTCGACAGGTTTGCTTCTCGATTCTAAGGAGGGGGGTATCATAAAACTAGCTCCCCCGGTCCCCGATTCCATCGTCACGTCAGACCATTCTCCACCATGTTATTGCATCGAACCTAGTTTAAGCCCTAATATTAAATCGATGAGAGGGACGGCAGGATACCCCCATATTTAATATTCGGGTGACGCAGGACCTTAAAGTTGAGACTCGTCAGAAGCTCTCGTCAGTCCCTATGAACACACTCCTCGAGACTAGACTGCAAATTCATGCGTAAGTACACATAGTTATGGACGGTAAAGTATTTAGGACAATAATGCAAAAAACTCAAAGATCTTGCGGATATCGCCTCACTTCGAAATATCCGAACGCTACCCGACGGAGCCGTCAACTCCCTGGTTGTCAAGACTATAGGATGTAATGGCTATAAGAAAATATGGCTATAAGCGATTACAACTTTTGCTAGCGTTTTAAACGCTGATGCTCGCGGATGTTAGAACCACGACGACGCTAATTATTTCAGAATACTAGCCAGTCATGGTCAGTGGAATTCCATAGTTAGAGAATCGTTATACTCTCCCGGGTGCCGGTAAATGTCACCAGACCCAAAGAATCGACGCGATGAGATAAGTGAATGCTTGACACCTAGAATTGCTCTAACGATAAATTTCTAACGAGCCACACGCATGGCATAGGCCTCGTGAATCCCACAACATAGAGTATGTAGACGACCATTGAATGCATCCCGACAATTGGCCGTCCACTCTAGAGTCATTAAAAATGCATGACCCAAATAGGTGCTAACGAAATCAATTAGCAAATAATAGGCAACAGCAACTGTAAATTGGACTAGGAATTGCGGTCAAGAGTAGAGCTCATCCGCCTTCGGGCAACTAGAGGATAAGGTAAGCGTAATTTAAAGCAGGACGTTGCGTTATTGAATTCACCCAATATGTTTATGCCGCGAAAAAATCATGCAATTATCGTTTGACATTTTAAATAGGCGAGTGGGGCCCTTACTTTAGGACCCGCGACCCACAGGCTGTGTGAATTATTAGACCCACCATATGGCACCAATTCTATTCACGTGAATTTCTCGGGGAGCCATATCCTTGCAG
ATACAACGGAAGACCGTAACCGCTACCCAACCCGTCCCGATTGCTCGCCGCGATAGTGCCGCGTCGCCGCGCTACTGGGGGAGCAGGACTAACCACGAGAACGATTTCGTAAGAGACAACGCTTACCGGCGATCCATGAGGCTTCGCAGCTGACACCTGAATGCTCCATAACACTACGACCAAACAATTATCATGTAGGGACAATCCCTGCGTCTACGGCAAGCAGAGGTTGCGAACCGTGAAGAATGAGACATGGAGCAAGCGCTGATAAACCAAGTTTCAACAATAACCAAACGTGGGATAGTCATCATCCATATACTGAGTCGAGAATGATGCATGTAAGTAATCGAGGCATAACATGACTGCGTGAGCATCCAAGAGAGAGAGTTCAAAAGAACGACCACGAGTGTGCTAACACGCCCAATAAATAACTTATCTGCGACAGGTCTGTCAATTACTATCTAATAAAGCTTCCAAATAACCTCACCTAACTTCGCTTATCTTCCATTTGTACTCCGGGTCATCAAATATACGAGAACTTAGCATGTCAGTCATCTTGACAAATCGTTATGGAGAAGAGTTATGATATGACATAAAATATTGATCTCTTGTCAATAATTCTTTACGTTTCGCCGGCTAAATTCCTAGAAAGGGCACAGTATGCGAGCAACAGTTGGTGCGTAAATGTCAGCTCTGGAGAAAAGCAACGGAATATAGTAGACCGCAACTCGGCTGGCTAGCCCCTAGACCCAAAGTAGGGGGGTACCAAAAGAATAGCTTCCCCTCTCGCGGATCCCACGGCCGTGCCAAAGCACTCTCCGCGATGTTGCTGCATTGATCCCTAGTCGAGTTTCAATATTACAACAATGAGAGCGATAGCAGGGCGCCCCCATATTTGACATGCAAGTGCCGCAGGACATTAAAGCTGAAGCTCGCTACCGGCTATACAAAGTCCCTAGGGACAGAAATCTCCTGACTAAACTGCAAATCCATGCGCACGTCCACATAGCTTTGGCAGGTAAACTATTTAGGACAGTTATCCAAAAAACCCAAAAATCTTGCGCATGCCGCCTCGATTCGGAACATCCAGTCATTACCCCACCGGGCCATCACCTCCCCGGCTGACAATACTATAGGAGACAACAGATATACCGGGATACCGCCATGGGGCATAGGAACTTCTACTAGCGTTTCAAACGCTGGTGCTCGCGGACATTCAAATCACGACGACGTCAATTATTTCAAACTACTAGCTAGTGATGGTTACTGCAATTCAATAGTTCGGAAATCGTTAAACTCCCCCGAGTGCCAATACATGTCACCAGACCCAAAGAATCAACGCGAAGAGAAAAGCGATTGTTTTATACCTAGAGCTGCACTAACGATAATCTTCTAACGACCTACGCGCAAGGCATGAGTCTCATTAAGCCCACGACATAGGGTATATAGGCGAGCATTGGATGCATCTTAGCAATAGATCGTCTACTCCGGAATCATTAACAATTCATGGCGCAAATAGGCGCTAACTAACTCAATTAGGGAATGATAAATATGAGCAACTGTAAATTGGACTAGGAATTGTGGTCAAGAGCAGAGCTCATCCGCCTTCTGGTAACTAGAGGAAAAGCCACACGTAACTTAATGGAGGACCTTACGTTTTTCGATCGATCCAGTCTGTGTATACCACGAAATAATTACGCGGCTATCGTTTGACATTTCATATAGGCGAACGGAGCCCTTACCTTAGGAACCGCGACCCACAGGCTGCGCGAATAATTAGACCTACCATATGGTACCTAATCTATTCACGGGAATTTTTCTAGGAGCCATATCCTTGCAG
ATACAACGGAAGACCGTAACCGCTAGCCAACCCGTCCCATTTATCCACCCTGTTAGCGACATATCCTTGTGCTTCTTAGGTAGCAGAACTAGCTCCGACAGCAGTCTCGTACAGAGCTCCGCGTACCGGCGATCTATGAGGCTTCCCAGCTGACACCTGAATGTTACATAACACTATTATCAGGCAATCACCATGTATGGACAATCCCTGCGTCCACACAAAGCATAGTTCACGGTCCCGGGAGAGAGAGACACGGAGCAAGCGCTGATAAACCAAGCTTCAACGACAACGCAGCGTGGGAAACCCACCGTCCATGTACTGAGCCTAAAATGACGCGTGTAAGTAACCGAGGCATGACATGATTGCGTGGGCACACAAGAGAGAGAGTTCAATAGGACGACTGCGAGCATGCTAACACGCCCAACAGATAACTTATCTGCGACAAGTCTGCCACCTACCATCTAGTAGAGCTTCCAAGCACCCTCGCCTAACTTCACGTATCTTCCATTTGTACCCCAGCTTATCGAATACACGAGCACTAAGCGTGCCAGTCATCCTGACAAATCGTAATCGGAGCGAGCTATCACATGGCGTAAGGCGCTGCTCTCCCGGCAATTATTCCTTACGTTTCGCCGGCTAAATTCCCAGAAAGGGCACAGTGTAAGATCAACAGTTGGTGCGTAAATATCAGTTCTAAAGGAAAGTAGCGGAATATAATAAAGTGCAAGTCGACAGGTTTGCTTCTCGATCCTAAGGAGGGGGGTATCTTAAAACTAGCTCCCCCGCTCCCCGATTCCATCGTCACGCCAGACCATTCTCCACGTTGTTACTGCGTCGAACCTAATTTAAGCCCTAATATTAAATCAATAAGAGGGACGGGAGGATACTCCCATATTTAATATTCGGGTGACGCAGGACCTTAAAGTTGAAACTCGTTAGAAGCTCTCGTCAGTCCCTATGAACACACACCTCCAGACTAGAGTGCAAATCCATACCTAAGTACACTTAGTTATGGAAGGTAAACTATTTAGGACAATAGTGCAAAAAACTCAAAGATCTTGCGGATATCGCCTCACTTCGAAATATCCGAACGCTACCCGACGGAGCCGTCAACTCCCTGGTTGTCAAGACTATAGGATGTAATGGCTATAAGAAAATATGGCTATAAGCGATTACAACTTTTGCTAGCGTTTTAAACGCTGATGCTCGCGGATATTAAAATCACGACGACGCTAATTATTTCAGAATACTAGCCAGTCATGGTTAGTGCAACTCATAGGCTCGGATATCGTTATACTCCTCCAGGTGCTGGTGAATGCCACCAGACCCAAAGAATGAACGCGAAGAAAAAAGCGAATGTTTTGTACCTAGAGCTGCTCTAAAGATAAATGTTTGACGACCTACAGGCAAGGCACAAGCCTCACTAATCTCACAACATAGGGTATATAGGCGAGCATTGGATGCATCTTAGTAATAGATCGTCTACTCCGGAATCATTAGCAATTCATGGCGCAAATAGGCGCTAACTAACTCAATTATGGAATGATAAATATGAGCAACTGTAAATTGGACGAGGAACTGTGGCCTAAAGCAGGGCTGATCCGCCTTCGCGCAACTCGAGGAAAAGCCACACGTAACTTAATGGAGGACCTTACGTTTTTCGATCGATCCAGTCTGTGTATACCACGAAATAATTACGCGGCTATCGTTTGACATTTCATATAGGCGAACGGAGCCCTTACCTTAGGAACCGCGACCCACAGGCTGCGCGAATTATTAGATCTACCATATGGTACGTAATCTATTCACGGGAATTTTTCTAGGAGACATATCCTTGCAG
ATACAACGGAAGACCGTAACCGCTAGCCAACCCGTCCCATTTATCCACCCTGTTAGCGACATATCCTTGTGCTTCTTAGGTAGCAGAACTAGCTCCGACAGCAGTCTCGTACAGAGCTCCGCGTACCGGCGATCTATGAGGCTTCCCAGCTGACACCTGAATGTTACATAACACTATTATCAGGCAATCACCATGTATGGACAATCCCTGCGTCCACACAGTGCAGAGTTTACGGACCCTCGTGAATGATACACGGAGTAAGCGCCGATAACACAAACTTCAACGATAAACAAGTGTTGGAAAGTCACTGTGCGTACGCGGAGTTGAAAATGATCCGCGGGAGAAGCTAGTTCATACTACGTCCGGGTGATTATCTGAAAAAAAGAAATTCCTCGAACGAGCACGAGTATGCCAATGTGTCCAATGGGTAGATTATCTGCGACAAGCCTGCCACCTACCATCTAGTAGAGCTTCCAAGCACCCTCGCCTAACTTCACGTATCTTCCATTTGTACCCCAGCTTATCAAATACACGAGCACTAAGCGTGCCAGTCATCCTGACAAATCGTAATCGGAGCGAGCTATCACATGGCGTAAGGCGCTGCTCTCCCGGCAATTATTCCTTACGTTTCGCCGGTTGGATTCCCAGAAGTGGCGCAGTATAAGAGCCATAGTTCGTACGTAAGTACCAGCCCCGAAGGGCAGCCATGAGTTACAATTGAGTGCAACTCTAGTGCCTACCCTATAGCCCCAAAGTAGAGGGGTACCAAAAGGCTAGCTTTCCTGCTCGCCGATTCCATCGTCACGCCGGAGCTTTCTCCACGATGTTACTGCATTAATCGCTATTCAAGTCTTAAGTTTCCAACATTGAGGTGAATAGCAGAACGCCCCCACATATAATATTCGAGTGCCGCAGGACATTAAAGTAGGAACCCGCTACCGGCTACACACAGTCCCTAGGAACACACTCCCCCAGGCTAGACTGCAAATCCATGCGCACGTCCACATAGTTATGGAAGGTAAACTGTTTGGGACAATAATCCAAAAAACTCAAAGATCTTCCGCATGTCGTGTCAATTCGAAACATACGGACACTGCCCCATGGAGCCGTCAACTCCCTGGTTGTCAAGACTATAGGATGTAATGGCTATAAGAAAATATGGCTATAAGCGATTACAACTTTTGCTAGCGTTTTAAACGCTGATGCTCGCGGATATTAAAGTCACGACGACGCTAATTATTTCAGAATACTAGCCAGTCATGGTTAGTGCAACTCATTGGCTCGGATATCGTTATACTCCTCCAGGTGCTGGTGAATGCCACCAGACCCAAAGAATGAACGCGAAGAAAAAAGCGAATGTTTTGTACCTAGAGCTGCTCTAAAGATAAATGTTTGGCGACTTAGACACAAGGCATAAACCTCATTGATCCCACAACATAGGGTATATAGGCGAGCATTGGATGCATCTTAGCAATAGATCGTCTACTCCGGAATCATTAACAATTCATGGCGCAAATAGGCGCTAACTAACTCAATTAGGGAATGATAAATATGAGCAACTGTAAATTGGACTAGGAATTGTGGTCAAGAGCAGAGCTCATCCGCCTTCTGGTAACTAGAGGAAAAGCCACACGTAACTTAATGGAGGACCTTACGTTTTTCGATCGATCCAGTCTGTGTATACCACGAAATAATTACGCGGCTATCGTTTGACATTTCATATAGGCGAACGGAGCCCTTACCTTAGGAACCGCGACCCACAGGCTGCGCGAATTATTAGACCTACCATATGGTACCTAATCTATTCACGGGAATTTTTCTAGGAGCCATATCCTTGCAG
ATTCAACGGAAAACCGCAACTACCACGTGGGCGAACTCGTTTATCCACCCTGTTAGCGACATATCCTTGTGCTTCTTAGGTAGCAGGACTAGCTCCGACAGCAGTCTCGTACAGGGCTCCGCGTACCGGCGATCTATGCGGCTTCCCAGCTGACACCTGAATGTTACATAACACTATTATCAGGCAATCACCATGTATGGACAATCCCTGCGTCCACACCAAACAGAATTCACGGTCCCGGGAGGGAGAGACACGGAGTAAGTACTGATAAACCAAACTTCAACGTCAACGCAGCATGGGAAACCCACCGTCCATATACTGAGCCTAAAGTGATGCGTGTAAATAACCAAGGCATGACATGATTGCGTGAGCACACAAGAGAGAGGGTTCAATAGGACTACTGCGAGCATGCTAACACGCCCAACAGATAACTTATCTGCGACAAGCCTGCCACTTACCATCTAGTAGAGCTTCCAAGCACCCTCGCCTAACTTCACGTATCTTCCATTTGTACCCCAGCTTATCAAATACACGAGCACTAAGCGTGCCAGTCATCCTGACAAATCGTAATCGGAGCGAGCTATCACATGGCGTAAGGCGCTGCTCTCCCGGCAATTATTCCTTACGTTTCGCCGGCTAAATTCTCAGAAAGGGTGCGGTATAAGAGCCACAGTTGGTGCGTAAGTATCAGCTCCGAAGAAAAGCCACGGGTTATAATTGAGTGCAACTCGACTGCCTAGCCTCTAGACCCAAAGTAGAGGGGTACCAAAAGGCTAGCTTTCCTGCTCGCCGATTCCATCGTCACGCCGGAGCTTTCTCCACGATGTTACTGCATTAATTCCTATTCAAGTTTTAAGTTTCCAACATTGAGGTGAATAGCACGATGCCCCCACATATAATATTCAAATGCCTCAGGACATTAAAGTAGGAACCCGCTACCAGCTATCGTCAGTCCCTATGAACACACACCTCCAGACTAGACTGCAAATCCATGCGTAAGTACACATAGTTATGGAAGGTAAACTGTTTAGGACAATAATGCAAAAAACTCCAAGATCTTGCGCATATCGCCTCACTTCGAAATATCCGAACACTACACCACGCAGCCGTCAACTCCCTGGTTGTCAAGACTATAGGATGTAATGGCTATAAGAAAATATGGCTATAAGCGATTACAACTTTTGCTAGCGTTTTAAACGCTGATGCTCGCGGATATTAAAATCACGACGACGCTAATTATTTCAGAATACTAGCCAGTCATGGTTAGTGCAACTCAATGGTTCGGATATCGTTATACTCCCCCGGGTGCCGGTAAATGCCACCAGACCCAAAGAATGAACGCGAAGAGAAAAGCGAATGTTTGACACCTAGAGCTGCACTAACGATAAATGTCTAACGACCTACACGCCAGGCATAAGCCTCATTAATGCCACAACATAGGGTTTATAGGCGAGCATAGGATGCATCTTAGCAATAGATCGTCTACTCCGGAATCATTAACAATTCATGGCGCAAATAGGCGCTAACTAACTCAATTAGGGAATGATAAATATGAGCAACTGTAAATTGGACTAGGAATTGTGGTCAAGAGCAGAGCTCATCCGCCTTCTGGTAACTAGAGGAAAAGCCACACGTAACTTGAATGATGACCTTACGTTATTCAAACGATCCAGTATGTTTATACCACGAAATAATTATGTGATTATCGTTTGACATTTTATAAAGGAGAATGGGGCCCTTACCTTAGGAACCGTGATCCACAAGCTGTGCGAATTATTAGACCCCCTAAACGGCGCCTTACCTATTCATGGGAGTTGTTCGAGGAGCCATATCATCGCAG
ATACAACGGAAGACCGTAACCGCTAGCCAACCCGTCCCATTTATCCACCCTGTTAGCGACATATCCTTGTGCTTCTTAGGTAGCAGAACTAGCTCCGACAGCAGTCTCGGACAGAGCTCCGCGTACCGACGATCTATGAGGCTTCGCAGCTGACACCTGAATGTTCCAGAATACTATTATCAGGCAATTACCACGTATGGACAATCCCTGCGTCCACACCAAACAGAGTACACGGACCCTCGAGAGTGAGACACCGAGTAGACGCTGATGAACCAAACTTCAACGTCAACGCAGCATGGGAAACCCACCGTCCATGTACTTAGCCTAAAATGACGCGTGTAAGTAACCAAGGCATGACATGATTGCGTGGGCACACAAGAGAGAGAGTTCAATAGGACGACTGCGAGCATGCTAACACGCCCAACAGATAACTTATCTGCGACAAGTCTACCACCTACCATCTAATAAAGCTTCCAAATAACCTCACCTAACTTCGCTTATCTTCCATTTGTACTCCGGGTCATCAAATATACGAGAACTAAGCATGTCAGTCATCTTGACAAATCGTAATGGAGAAGAGTTATGATATGACATAAAATATTGATCTTCTGGCAATTATTCCTTACGTTTCGCCGGTTAAATTCCCAGAAATGGCGCAGTATAAGAGCCACAGTTGGTGCGTTAGTATCAGCCCCGAAGGACAGCCATGAAATGTAGTAGAGCGTAACTCGGCTGGCTAGCCTCTAGACCCAAAGGAGAGGGGTACCAAAAGACCAGCCTCTCCGCTCGCGGATTCCATCGTCGCGCCAGAGCATTCTCCACGATGTTGCTGCATTAATCCCTATTCGAGTCTCAATATTACATCAATGAGAGCGATAGCAGGATGCCCCCATATTGAGTATTCGGGTGACGCACGACCTTAAAGTTGAAACTCGTTAGAAGCCATCGTCAGTCCCTATGAACACACACCTCCAGACTAGACTGTAAATCCATGCCTAAGTACACATAGTTATGGAAGGTAAACTATTTAGGACAATAATGCAAAAAACTCAAAGATCTTGCGCATGTCGCCTCAATTCGAAATATCCGAACACTACACCACGGAGCCGTCTACTCGCTGATTGTCAAGACTATAGGATATAATGGCTATAACAGAATACGACCAAAGGGCACTGGAACTTTCACTTGCGTTTCAAAGGCTGATACTCGCGGATATTCAGATCACGACGACGCTAATTATTCTAAACTACTAACCAGTCGTGGTTAGCGCGACTCAATAGTTCGGAAATCATTATACTATCCCGGGTGCCGGTAAATGTCACCAGGCCCAAAAAATGAACGTGAATAGGAAAGTGAATGTTTGACATCTAGAGCTAATCTAACGATAAATGCCTGACAACCTAGACACAAGGCATAAGCCTCGTTGATCCCACAACATAGGTTTTGTGAGCGAGCATAGAAGGCATGTCGGCAGCAGATGCTCCACTCTAGAGTCTTTAACACTGCATGACCCAAAGAGGTGCTAACGAAATCAATTAGCAAATGATAGACAACAGCAACTGTAAATTGGACTAGGAACTGTGGCCTAGAGCAGGGCTCATCCGCCTTCGGGCAACTAGAGGAAAACCCACACATAATTTAAAGGAGGACGTTACGTTATTGAATTCACCAGGCATGTTTATGCCGCGAAAAAGTCGTGCGATTATCGTTTGACATTTTATTTAGGCGAATGGGGCCCTTACCCTGAGGAACGCGATCCACGGGCTATCCGAATTATCAGTCCCACCGTATGGCGCCTAATCTATTCACGGGAGTTTTTCGAGGAGCTATATCCTTGCAG
TGACAGCAAAGAGCCGCAGCTACCACGTAGGCGAACTCGTCTATCCACCCTGTTAGCGACATATCCTTGTGCTTCTTAGGTAGCAGGACTAGCTCCGACAGCAGTCTCGTACAGGGAAAGCTGTAGCCGCCGCCCGTAAGGATGCGAAAGCGATACCGAGGTGTTCTATAACACTATGGTCGGATAATTACCTTGTGTCAACGGCTTTCGTATCCACACAGTGCTGAGTTTACGGATCCTCGTGAATTAGACACGGAGTAAGCACTGATAAACCAAATTTCAACAATAACCAAACGTGGGATAGTCATCATCCATATACTGAGTCGAGAATGATGCGTGTAAGTAATCGAGGCATAACATGACTGCGTGAGCATCCAAGAGAGAGAGTTCAATAGAACGACCACGAGTATGCTAACACGCCCAATAAATAACTTATCTGCGACAAGTCTGCCACTTACTATCTAATAAAGCTTCCAAGCAACCTCACCTAACTTCGCTTATCTTCCATTTGTACTCCGGGTCATCAAATATACGAGAACTTAGCATGTCAGTCATCTTGACAAATCGTTATGGAGGAGAGTTATGATATGACATAAAATATTGATCTCTTGTCAATAATTCTTTACGTTTCGCCGGCTAAATTCCTAGAAAGGGCACAGTATGCGAGCAACAGTTGGTGCGTAAATGTCAGCTCTGGAGAAAAGCAACGGAATATAGTAGACCGCAACTCGGCTGGCTAGCCCCTAGACCCAAAGTAGGGGGGTACCAAAAGAATAGCTTCCCCTCTCGCGGATCCCACGGCCGTGCCAAAGCACTCTCCGCGATGTTGCTGCATTGATCCCTAGTCGAGTTTCAATATTACAACAATGAGAGCGATAGCAGGGCGCCCCCATATTTGACATGCAAGTGCCGCAGGACATTAAAGCTGAAGCTCGCTACCGGCTATACAAAGTCCCTAGGGACAGAAATCTCCTGACTAAACTGCAAATCCATGCGCACGTCCACATAGCTTTGGCAGGTAAACTATTTAGGACAGTTATCCAAAAAACCCAAAAATCTTGCGCATGCCGCCTCAATTCGGAACATCCAGTCATTACCCCACCGGGCCATCACCTCCCCGGCTGACAATACTATAGGAGACAACAGATATACCGGGATACCGCCATGGGGCATAGGAACTTCTACTAGCGTTTCAAACGCTGGTGCTCGCGGACATTCAAATCACGACGACGTCAATTATTTCAAACTACTAGCTAGTGATGGTTACTGCAATTCAATAGTTCGGAAATCGTTAAACTCCCCCGAGTGCCAATACATGTCACCAGACCCAAAGAATCAACGCGAAGAGAAAAGCGATTGTTTTATACCTAGAGCTGCACTAACGATAATCTTCTAACGACCTACGCGCAAGGCATGAGTCTCACTAATCCCACAACATAGGGTTTGTAGACGAGCATTGAATGCATCTCGACAATTGGCCGTCCACTCTGGAGTCATTAACAATGCATGACCCAGATAGGTGCTAACGAAATCCATCAGGGTATGATAAACAACAGCAGCTGTAAATTGGACTAGGAACTGTGGCCTAGAGCAGGGCTGATCCGCCTTCGGGTGGCTAGAGGATAAGCCACACGTAACTTGCATGATGACCTTATGTTATTCAAACGATCCAGTATGTTTATACCACGAAATAATTATGTGATTAGCGTTTGACATTTTATAAAGGAGAATGGGGCCCTTACCTTAGGAACCGTGATCCACAGGCTGTGCGAATTATTAGACCCCCTAAACGGCGCCTTACCTATTCATGGGAGTTGTTCGAGGAGCCATATCCTCGCAG
ATACAACGGAAGACCGTAACCGCTACCCAACCCGTCCCGATTGCTCGCCGCGATAGTGCCGCGTCGCCGCGCTACTGGGGGAGCAGGACTAACCACGAGAACGATTTCGTAAGAGACAACGCTTACCGGCGATCCATGAGGCTTCGCAGCTGACACCTGAATGCTCCATAACACTACGACCAAACAATTATCATGTAGGGACAATCCCTGCGTCTACGGCAAGCAGAGGTTGCGAACCGTGAAGAATGAGACATGGAGCAAGCGCTGATAAACCAAGTTTCAACAATAACCAAACGTGGGATAGTCATCATCCATATACTGAGTCGAGAATGATGCATGTAAGTAATCGAGGCATAACATGACTGCGTGAGCATCCAAGAGAGAGAGTTCAAAAGAACGACCACGAGTGTGCTAACACGCCCAATAAATAACTTATCTGCGACAGGTCTGTCAATTACTATCTAATAAAGCTTCCAAATAACCTCACCTAACTTCGCTTATCTTCCATTTGTACTCCGGGTCATCAAATATACGAGAACTTAGCATGTCAGTCATCTTGACAAATCGTTATGGAGAAGAGTTATGATATGACATAAAATATTGATCTCTTGTCAATAATTCTTTACGTTTCGCCGGCTAAATTCCTAGAAAGGGCACAGTATGCGAGCAACAGTTGGTGCGTAAATGTCAGCTCTGGAGAAAAGCAACGGAATATAGTAGACCGCAACTCGGCTGGCTAGCCCCTAGACCCAAAGTAGGGGGGTACCAAAAGAATAGCTTCCCCTCTCGCGGATCCCACGGCCGTGCCAAAGCACTCTCCGCGATGTTGCTGCATTGATCCCTAGTCGAGTTTCAATATTACAACAATGAGAGCGATAGCAGGGCGCCCCCATATTTGACATGCAAGTGCCGCAGGACATTAAAGCTGAAGCTCGCTACCGGCTATACAAAGTCCCTAGGGACAGAAATCTCCTGACTAAACTGCAAATCCATGCGCACGTCCACATAGCTTTGGCAGGTAAACTATTTAGGACAGTTATCCAAAAAACCCAAAAATCTTGCGCATGCCGCCTCGATTCGGAACATCCAGTCATTACCCCACCGGGCCATCACCTCCCCGGCTGACAATACTATAGGAGACAACAGATATACCGGGATACCGCCATGGGGCATAGGAACTTCTACTAGCGTTTCAAACGCTGGTGCTCGCGGACATTCAAATCACGACGACGTCAATTATTTCAAACTACTAGCTAGTGATGGTTACTGCAATTCAATAGTTCGGAAATCGTTAAACTCTCCCGAGTGCCAATACATGTCACCAGACCCAAAGAATCAACGCGAAGAGAAAAGCGATTGTTTTATACCTAGAGCTGCACTAACGATAATCTTCTAATGACCTACACGCAAGGCATAGGCCTCATTGATCCCACAACATAAGGTATGTAGACGGGCATTGAATGGATCTCGACAATAGATGGTCTACTCTAGAATCATTAACAATTGATGACCCAAATAGGCGCTAACTAACTCAATTAGGGAATGACGAACAACAGCAGTTGTGACTTGGGCTAAAGGTTTTAACCAAGAGCGGGACTGCTTCGCCTTCGGGCAACTAGAGGAAAACCCACACATAATTTAAAGGAGGACGTTACGTTATTGAATTCACCAGGCATGTTTATGCCGCGAAAAAGTCGTGCGATTATCGTTTGACATTTTATTTAGGCGAATGGGGCCCTTACCCTGAGGAACGCGATCCACGGGCTATCCGAATTATCAGACCCACCGTATGGCGCCTAATCTATTCACGGGAGTTTTTCGAGGAGCTATATCCTTGCAG
ATATAACGGAAAACCGTAACTATCACGTAGGCGAACTCGTTTGCTCGCCGCGATACCGACATGTCCTTATGCCACGGAGATAGTAGGGCTAATCCCGGGAGCGGCTTCGTACGAGACTCCGCGTGCTCGCCACTCATAAGGCTTCGCTAGTGACACTGAAATGTCCTATAGCCCTATTATCAAACAAGTACCATTTATGGACAATCCCTACGTCCACACCAAACAGAGTTTACGGACCCTCGAGAGTGAGACACGAAGTAAGCGCCGATAAACCAAACTTCAACGATAAACAAGTGTGGGAAAGTCACTGTGCATACGCGGAGTCGAAAATGATCCGTGGGAGAAGCTAGTTCATACTACAACCGGGTGATTATCTAAAAAAAAGAAATTCCTCGAACGACCATGAGTATGCCAATGTGTCCAATGGGCAGCTTATCCGCGGTAGGTTGGCCACCTACCATCCAATAAAGTTCCCAAATAACCCCGCCTATTTCTGTTCACCTGCTATTTGTACTGCGAGTCACAAAACACAAGAGCATTAAGCATTTCAGTTATCTCTACAAACCATAATGGAAGAGAACCGAGATATAACGTACAACATTGATCTCCCGTCAATTTTTCCTTACGTCTCGTCGGCTAAATTCCCAGAAAGGGCACAGTATAAGAGCCATAGTTCGCACGTAAATATCAGTTGTAAAGGAAAGTAGCGGAATATAATAAAGTGCAAGTCGACAGGTTTGCTTCTCGATTCTAAGGAGGGGGGTATCATGAAACTAGCTCCCCCGCTCCCCGATTCCATCGTCACGCCAGACCATTCTCCACGTTGTTACTGCGTCGAACCTAATTTAAGCCCTAATATTAAATCGATGAGAGGGACGGCAGGATACCCCCATATTTAATATTCAGGTGCCGCAGGACCTTAAAGTAGGAACTCGTTACCGGCTCTCGTCAGTCCCTAGTGACAGACACCTCCAGGCTAGAGTGCAAATCCATGCGCACGTCCACATAGCCTTGGAAGGTAAACTATTTGGGACAGTTATCCAAAAAACCCAAAAATCTTGCGCAGGTCGCGTTAATTTGAAACATACAGACACTGCCACATCGAGTTATCACCGCCTCAGCCGTCAATACGATAGGAGACAACAGCTTTAACGGAATACGGCCATGGGGCATTGGTATTGTCACTTGCGTTTCAAAGCCTGATACTCGCGGATATTCAAATGACGACGACGCTAATTATTCTAAACTACTAACCAGTCGTGGTTAGCGCGACTCAATAGTTCGGAAATCATTATACTACCTCGGGTGCCGGTAAATGTCACCAGGCCCAAAAAATGAACGTGAATAGGAGAGTGAATGTTTGACATCTAGAGCTAATCTAACGATAAATGCCTAATGACCTACACGCAAGGCATAGGCCTCGTGAATCCCACAACGTAGAGTATGTAGACGACCATTGAATGCATCCCGACAATTGGCCGTCCACTCTAGAGTCATTAAAAATGCATGACCCAAATAGGTGCTAACGAAATCAATTAGCAAATAATAGGCAACAGCAATCGTAAATTGGACTAGGAATTGCGGTCAAGAGTAGAGCTCATCCGCCTTCGGGCAACTAGAGGATAAGGTAAGCGTAATTTAAAGCAGGACGTTGCGTTATTGAATTCACCCAATATGTTTATGCCGCGAAAAAATCATGCAATTATCGTTTGACATTTTAAATAGGCGAGTGGGGCCCTTACTTTAGGACCCGCGACCCACAGGCTGTGTGAATTATTGGACCCACCATATGGCACCTATTCTATTCACGGGAATTTTTCGAGGAGCCATATCCTTGCAG
ATACAACGGAAAACCACGACCGCTACCCAACCCGTCCCGTTTATCCACCCTGTTAGCGACATATCCTTGTGCTTCTTAGGTAGCAGAACTAGCTCCGACAGCAGTCTCGTACAGAGCTCCGCGTACCGGCGATCTATGAGGCTTCCCAGCTGACACCTGAATGTTACATAACACTATTATCAGGCAATCACCATGTATGGACAATCCCTGCGTCCACACCAAACATAGTTCACGGTCCCGGGAGAGAGAGACACGGAGTAAGTATTGATAAACCAAACTTCAACGTCAAAGCAGCGTTGGAAAGTCACTGTGCGTACGCGGAGTTGAAAATGATCCGCGGGAGAAGCTAGTTCATACTACGTCCGGGTGATTATCTGAAAAAAAGAAATTCCTCGAACGAGCACGAGTATGCCAATGTGTCCAATGGGTAGATTATCTGCGACAAGTCTGCCACCTACCATCTAGTAGAGCTTCCAAGCACCCTCGCCTAACTTCACGTATCTTCCATTTGTACCCCAGCTTATCGAATACACGAGCACTAAGCGTGCCAGTCATCCTGACAAATCGTAATCGGAGCGAGCTATCACATGGCGTAAGGCGCTGCTCTCCCGGCAATTATTCCTTACGTTTCGCCGGTTGGATTCCCGGAAATGGCGCAGTATAAGAGCCATAGTTCGCACGTAAATATCAGTTCTAAAGGAAAGTAGCGGAATATAATAAAGTGCAAGTCGACAGGTTTGCTTCTCGATTCTAAGGAGGGGGGTATCATAGAACTAGCTCCCCCGGTCCCCGATTCCATCGTCACGCCAGACCATTCTCCACGACGTTACTGCATCGAACCTAGTTTAAGCCCTAATATTAAATCGATGAGAGGGACGGCAGGATACCCCCATATTTAATATTCGGGTGACGCAGGACCTTAAAGTTGAAACTCGTTAGAAGCTCTCGTCAGTCCCTATGAACACACACCTCCAGACTAGAGTGCAAATCCATACCTAAGTACACATAGTTATGGAAGGTAAAGTATTTAGGACAATAATGCAAAAAACTCAAAGATCTTGCGGATATCGCCTCACTTCGAAATATCCGAACGCTATCCGACGGAGCCGTCAACTCCCTGGTTGTCAAGACTATAGGATGTAATGGCTATAAGAAAATATGGCCATGGGGCATTGGTATTTTTACTTGCATTTCAAACCCTGATACTGGCGGATATTCAAATCACGACGACGCTAATTATTCTAAACTACTAACCAGCCAGGGTTAGCGCGACTCAATAGTTCGGAAATCGTCATCCTCCCCCGGGTGCCGGTAAATGTCACCAGGCCCAAAGCGTGAACGCGATGAGAAAAGTGTATGTTTGACACCTAGAGCTGCTCTAACGATAAATTTCTGACGACCTAGACACAAGGCATAAGCCTCATTGAGCCCACAACATAAGGTATGTAGACGGGCATTGAATGCATCTCGACAATTGGCCGTCCAGTCCGGAATCTGCGACACCTGGTGACCCAAAGAGGCGCTAACTGACTCCTTTAGGGTATGGCGAACATGCGCCATCGTGGCTTGGACTAGAAGCTGTGGCCACGAGCGGGGCAGCTTGCCCTTCGGGTAACCAGGGGGTAAGCCACACGTAATTAAAAGGAGGACGTTACGTTATTGAATTCTCCCGGTATGTTTTTGCCGCGAAAAAGTCATGCGATTATCGTTTGACATCTTATATAGGCGAGTGGGGCCCTTGCTTTAGGAACCGCGACCCACAGGCTGTGCGATCAATTGGACCCACCATATGGCACCTATTCTATTCACGGGAATTTTTCGAGGAGCCATATCCTTGCAG
ATATAACGGAAAATCACGACCGCTTCCCAACCCGTACCATTTATCCATCCTGTTAGCGACATATCCTTGTGCTTCTTAGGTAGCAGAACTAGCTCCGACAGCAGTCTCGGACAGAGCTCCGCGTACCGACGATCTATGAGGCTTCGCAGCTGACACCTGAATGTTCCAGAATACTATTATCAGGCAATTACCACGTATGGACAATCCCTGCGTCCACACCAAACAGAGTACACGGACCCTCGAGAGTGAGACACCGAGTAGACGCTGATGAACCAAACTTCAACGTCAACGCAGCATGGTAAACCCACCGTCCATGTACTTAGCCTAAAATGACGCGTGTAAGTAACCAAGGCATGACATGATTGCGTGGGCACACAAGAGAGAGAGTTCAATAGGACGACTGCGATCATGCTAACACGCCCAACAGATAACTTATCTGCGACAAGTCTACCACCTACCATCTAGTAGAGCTTCCAAGCACCCTCGCCTAACTTCACGTATCTTCCATTTGTACCCCAGCTTATCGAATACACGAGCACTAAGCGTGCCAGTCATCCTGACAAATCGTAATCGGAGCGAGCTATCACATGGCGTAAGGCGCTGCTCTCCCGGCAATTATTCCTTACGTTTCGCCGGTTGGATTCCCGGAAATGGCGCAGTATAAGAGCCATAGTTCGCACGTAAATATCAGTTCTAAAGGAAAGTAGCGGAATATAATAAAGTGCAAGTCGACAGGTTTGCTTCTCGATTCTAAGGAGGGGGGTATCATAAAACTAGCTCCCCCGGTCCCCGATTCCATCGTCACGCCAGACCATTCTCCACGACGTTACTGCATCGAACCTAGTTTAAGCCCTAATATTAAATCGATGAGAGGGACGGCAGGATACCCCCATATTTAATATTCGGGTGACGCAGGACCTTAAAGTTGAAACTCGTTAGAAGCTCTCGTCAGTCCCTATGAACACACACCTCCAGACTAGAGTGCAAATCCATACCTAAGTACACATAGTTATGGAAGGTAAAGTATTTAGGACAATAATGCAAAAAACTCAAAGATCTTGCGGATATCGCCTCACTTCGAGATATCCGAACGCTACCCGACGGAGCCGTCAACTCCCTGGTTGTCAAGACTATAGGATGTAATGGCTATAAGAAAATATGGCTATAAGCGATTACAACTTTTGCTAGCGTTTTAAACGCTGATGCTCGCGGATATTAAAGTCACGACGACGCTAATTATTTCAGAATACTAGCCAGTCATGGTTAGTGCAACTCATTGGCTCGGATATCGTTATACTCCTCCAGGTGCTGGTGAATGCCACCAGACCCAAAGAATGAACGCGAAGAAAAAAGCGAATGTTTTGTACCTAGAGCTGCTCTAAAGATAAATGTTTGGCGACCTAGACACAAGGCATAAACCTCACTAATCCCACAACGTAGGGTTTAAAGGCGAGCATTGAAGGCATCTCGGCAATAGATGGTCTACTCTAGAGTCATTAAAAATGCATGACCCAAATAGGTGCTAACGAAATCAATTAGCAAATAATAGGCAACAGCAACTGTAAATTGGACTAGGAATTGCGGTCAAGAGTAGAGCTCATCCGCCTTCGGGCAACTAGAGGATAAGGTAAGCGTAATTTAAAGCAGGACGTAGCGTTATTGAATTCACCCAATATGTTTATGCCGCGAAAAAATCATGCAATTATCGTTTGACACTTTAAATAGGCGAGTGGGGCCCTTACTTTAGGACCCGCGACCCACAGGCTGTGTGAATTATTAGACCCACCATATGGCACCAATTCTATTCACGTGAATTTCTCGGGGAGCCATATCCTTGCAG
TGACAGCAAAGAGCCGCAGCTACCACGTAGGCGAACTCGTCTATCCACCCTGTTAGCGACATATCCTTGTGCTTCTTAGGTAGCAGGACTAGCTCCGACAGCAGTCTCGTACAGGGAAAGCTGTAGCCGCCGCCCGTAAGGATGCGAAAGCGATACCGAGGTGTTCTATAACACTATGGTCGGATAATTACCTTGTGTCAACGGCTTTCGTATCCACACAGTGCTGAGTTTACGGATCCTCGTGAATTAGACACGGAGTAAGCACTGATAAACCAAATTTCAACAATAACCAAACGTGGGATAGTCATCATCCATATACTGAGTCGAGAATGATGCGTGTAAGTAATCGAGGCATAACATGACTGCGTGAGCATCCAAGAGAGAGAGTTCAATAGAACGACCACGAGTATGCTAACACGCCCAATAAATAACTTATCTGCGACAAGTCTGCCACTTACTATCTAATAAAGCTTCCAAATAACCTCACCTAACTTCGCTTATCTTCCATTTGTACTCCGGGTCATCAAATATACGAGAACTTAGCATGTCAGTCATCTTGACAAATCGTTATGGAGGAGAGTTATGATATGACATAAAATATTGATCTCTTGTCAATAATTCTTTACGTTTCGCCGGCTAAATTCCTAGAAAGGGCACAGTATGCGAGCAACAGTTGGTGCGTAAATGTCAGCTCTGGAGAAAAGCAACGGAATATAGTAGACCGCAACTCGGCTGGCTAGCCCCTAGACCCAAAGTAGGGGGGTACCAAAAGAATAGCTTCCCCTCTCGCGGATCCCACGGCCGTGCCAAAGCACTCTCCGCGATGTTGCTGCATTGATCCCTAGTCGAGTTTCAATATTACAACAATGAGAGCGATAGCAGGGCGCCCCCATATTTGACATGCAAGTGCCGCAGGACATTAAAGCTGAAGCTCGCTACCGGCTATACAAAGTCCCTAGGGACAGAAATCTCCTGACTAAACTGCAAATCCATGCGCACGTCCACATAGCTTTGGCAGGTAAACTATTTAGGACAGTTATCCAAAAAACCCAAAAATCTTGCGCATGCCGCCTCAATTCGGAACATCCAGTCATTACCCCACCGGGCCATCACCTCCCCGGCTGACAATACTATAGGAGACAACAGATATACCGGGATACCGCCATGGGGCATAGGAACTTCTACTAGCGTTTCAAACGCTGGTGCTCGCGGACATTCAAATCACGACGACGTCAATTATTTCAAACTACTAGCTAGTGATGGTTACTGCAATTCAATAGTTCGGAAATCGTTAAACTCCCCCGAGTGCCAATACATGTCACCAGACCCAAAGAATCAACGCGAAGAGAAAAGCGATTGTTTTATACCTAGAGCTGCACTAACGATAATCTTCTAACGACCTACGCGCAAGGCATGAGTCTCACTAATCCCACAACATAGGGTTTGTAGACGAGCATTGAATGCATCTCGACAATTGGCCGTCCACTCTGGAGTCATTAACAATGCATGACCCAGATAGGTGCTAACGAAATCCATCAGGGTATGATAAACAACAGCAGCTGTAAATTGGACTAGGAACTGTGGCCTAGAGCAGGGCTGATCCGCCTTCGGGTGGCTAGAGGATAAGCCACACGTAACTTGCATGATGACCTTATGTTATTCAAACGATCCAGTATGTTTATACCACGAAATAATTATGTGATTAGCGTTTGACATTTTATAAAGGAGAATGGGGCCCTTACCTTAGGAACCGTGATCCACAGGCTGTGCGAATTATTAGACCCCCTAAACGGCGCCTTACCTATTCATGGGAGTTGTTCGAGGAGCCATATCCTCGCAG
ATACAACGGAAAACCACGACCGCTACCCAACCCGTCCCGTTTATCCACCCTGTTAGCGACATATCCTTGTGCTTCTTAGGTAGCAGAACTAGCTCCGACAGCAGTCTCGTACAGAGCTCCGCGTACCGGCGATCTATGAGGCTTCCCAGCTGACACCTGAATGTTACATAACACTATTATCAGGCAATCACCATGTATGGACAATCCCTGCGTCCACACCAAACATAGTTCACGGTCCCGGGAGAGAGAGACACGGAGTAAGTATTGATAAACCAAACTTCAACGTCAAAGCAGCGTTGGAAAGTCACTGTGCGTACGCGGAGTTGAAAATGATCCGCGGGAGAAGCTAGTTCATACTACGTCCGGGTGATTATCTGAAAAAAAGAAATTCCTCGAACGAGCACGAGTATGCCAATGTGTCCAATGGGTAGATTATCTGCGACAAGTCTGCCACTTACCATCTAGTAGAGCTTCCAAGCACCCTCGCCTAACTTCACGTATCTTCCATTTGTACCCCAGCTTATCGAATACACGAGCACTAAGCGTGCCAGTCATCCTGACAAATCGTAATCGGAACGAGCTATCACATGGCGTAAGGCGCTGCTCTCCCGGCAATTATTCCTTACGTTTCGCCGGTTGGATTCCCGGAAATGGCGCAGTATAAGAGCCATAGTTCGCACGTAAATATCAGTTCTAAAGGAAAGTAGCGGAATATAATAAAGTGCAAGTCGACAGGTTTGCTTCTCGATTCTAAGGAGGGGGGTATCATAGAACTAGCTCCCCCGGTCCCCGATTCCATCGTCACGCCAGACCATTCTCCACGACGTTACTGCATCGAACCTAGTTTAAGCCCTAATATTAAATCGATGAGAGGGACGGCAGGATACCCCCATATTTAATATTCGGGTGACGCAGGACCTTAAAGTTGAAACTCGTTAGAAGCTCTCGTCAGTCCCTATGAACACACACCTCCAGACTAGAGTGCAAATCCATACCTAAGTACACATAGTTATGGAAGGTAAAGTATTTAGGACAATAATGCAAAAAACTCAAAGATCTTGCGGATATCGCCTCACTTCGAAATATCCGAACGCTATCCGACGGAGCCGTCAACTCCCTGGTTGTCAAGACTATAGGATGTAATGGCTATAAGAAAATATGGCCATGGGGCATTGGTATTTTTACTTGCATTTCAAACCCTGATACTGGCGGATATTCAAATCACGACGACGCTAATTATTCTAAACTACTAACCAGCCAGGGTTAGCGCGACTCAATAGTTCGGAAATCGTCATCCTCCCCCGGGTGCCGGTAAATGTCACCAGGCCCAAAGCGTGAACGCGATGAGAAAAGTGTATGTTTGACACCTAGAGCTGCTCTAACGATAAATTTCTGACGACCTAGACACAAGGCATAAGCCTCATTGATCCCACAACATAAGGTATGTAGACGGGCATTGAATGCATCTCGACAATTGGCCGTCCAGTCCGGAATCTGCGACACCTGGTGACCCAAAGAGGCGCTAACTGACTCCTTTAGGGTATGGCGAACATGCGCCATCGTGGCTTGGACTAGAAGCTGTGGCCACGAGCGGGGCAGCTTGCCCTTCGGGTAACCAGGGGGTAAGCCACACGTAATTAAAAGGAGGACGTTACGTTATTGAATTCTCCCGGTATGTTTTTGCCGCGAAAAAGTCATGCGATTATCGTTTGACATCTTATATAGGCGAGTGGGGCCCTTGCTTTAGGAACCGCGACCCACAGGCTGTGCGATCAATTGGACCCACCATATGGCACCTATTCTATTCACGGGAATTTTTCGAGGAGCCATATCCTTGCAG
ATACAACAGAAAACCGTGACTACCACGTAGGCGAACTCGTTTGCCCGCCGCGATAGCGACATGTTCTCACGCTACTGGGGTAGCAGGACTAGCCACGAGAGCAGTCTCATACAGGGAAAGCTGTAGCCGCCGCCCGTAAAGATGCGAAAGCCATACCGAGGTGTTCTATAACAGTATGGTCGGATAATTACCTTGTGTCAGTGGCTTTCGTATCCTCACAGTGCAGAGTTTACGGACCCTCGTGAATGATACACGGAGTAAGCGCCGATAACACAAACTTCAACGATAAACAAGTGTTGGAAAGTCACTGTGCGTACGCGGAGTTGAAAATGATCCGCGGGAGAAGCTAGTTCATACTACGTCCGGGTGATTATCTGAAAAAAAGAAATTCCTCGAACGAGCACGAGTATGCCAATGTGTCCAATGGGTAGATTATCTGCGACAAGCCTGCCACCTACCATCCAATAAAGTTCCCAAATAACCCCGCCTATTTCTGTTCACCTGCTATTTGTACTGCGAGTCACAAAACACAAGAGCATTAAGCATTTCAGTTATCTCTACAAACCATAATGGAAAAGAACCGAGATATAACGTACAACATTGATCTCCCGTCAATTTTTCCTTACGTCTCGTCGGCTAAATTGCCAGAAAGGGCACAGTATAAGATCAACAGTTGGTGCGTAAATATCAGTTGTAAAGGAAAGTAGCGGAATATAATAAAGTGCAAGTCGACAGGTTTGCTTCTCGATCCTAAGGAGGGGGGTATCATGAAACTAGCTCCCCCGCTCCCCGATTCCATCGTCACGCCAGACCATTCTCCACGTTGTTACTGCGTCGAACCTAATTTAAGCCCTAATATTAAATCAATGAGAGGGACGGGAGGATACTCCCATATTTAATATTCGGGTGACGCAGGACCTTAAAGTTGAAACTCGTTAGAAGCTCTCGTCAGTCCCTATGAACACACACCTCCAGACTAGAGTGCAAATCCATACCTAAGTACACTTAGTTATGGAAGGTAAACTATTTAGGACAATAGTGCAAAAAACTCAAAGATCTTGCGGATATCGCCTCACTTCGAAATATCCGAACGCTACCCGACGGAGCCGTCAACTCCCTGGTTGTCAAGACTATAGGATGTAATGGCTATAAGAAAATATGGCTATAAGCGATTACAACTTTTGCTAGCGTTTTAAACGCTGATGCTCGCGGATATTAAAATCACGACGACGCTAATTATTTCAGAATACTAGCCAGTCATGGTTAGTGCAACTCATTGGCTCGGATATCGTTATACTCCTCCAGGTGCTGGTGAATGCCACCAGACCCATAGAATGAACGCGAAGAAAAAAGCGAATGTTTTGTACCTAGAGCTGCTCTAAAGATAAATGTTTGGCGACCTAGACACAAGGCATAAACCTCACTAATCCCACAACGTAGGGTTTAAAGGCGAGCATTGAAGGCATCTCGGCAATAGATGGTCTACTCCGGAATCATTAACAATTCATGGCGCAAATAGGCGCTAACTAACTCCATTAGGGAGTGGCGAACATGCGCCATCGAGGCTTGGACTAGAAGCTGTGGCCACGAGCGGGGCAGCTTCGCCTTCGGGTAACCAGGGGGTAAGCCACACGTAATAAAAAGGAGGACGTTACGTTATTGAATTCACCCGGTATGTTTTTGCCGCGAAAAAGTCATGCGATTATCGTTTGACATCTTATATAGGCGAGTGGGGCCCTTGCTTTAGGAACCGCGACCCACAGGCTGTGCGATCAATTAGACCCACCATATGGCACCTATTCTATTCACGGGAATTTTTCGAGGAGCTATATCCTTGCAG
ATATAACGGAAAACCGTAACTATCACGTAGGCGAACTCATTTGCTCGCCGCGATACCGCCACGTCCCCGCGCTACTGGGGTAGCAGGGCTAATCACCGGAGCGGCTTCGTAAGAGACTCCGCGTGCCGGCCACTCACGAGGCTTCGCAGGTGCCCCTGAAACGTCCCATAACACGACGATCAAACACTTACCATGTATGGACAATCCCTGCGTCCACACCAAGGAGCGTTTACAGATCCTCGTGAATTCGACACGGAGTAAGCACCGATAAACCAAACTTCAACGATAAACAAGTGTGGGAAAGTCACTGTGCATACGCGGAGTCGAAAATGGTCCGTGGGAGAAGCTAGTTCATACTACAACCGGGTGATTATCTAAAAAAAAGAAATTCCTCGAACGACCATGAGTATGCCAATGTGTCCAGTGGGTAGCTTATCCGCGGTAGGTTGGTCACCTGCCATCTAATAAAGTATCCAAGCAACCTCGCCCAACGTCGCGTGTCTTCCAGTTGTGCTCCGGGCTATCAAATACACCAGCACTAAGCGTGTCAGTCATCTTGATAAATTATAGCCTGAGCGAGCTATCACACGACGTGAGGCGCTGATCTCCCGTCAACTATTCCTTACGTTTGATCGCCCAAATTCCCAGAAAGCACGCAGTATAAAAGCCACGCTTGGTGCGTAAGTATCGGCCCCGAAAGAAAGCCATGAGATATAAGAGAGCGCAACCCGGCTGGCTAGCCTCTAGACCCAAGGGAGAGGAGCACCAAAAGACCAGCCTCTCCGCTCGGGAATTCCATCGTGGCGCTAGAGCATCTCCCGCGATGTTGCCGCATTGAACCCAATGTAAGCCCTAAGACTACAACAATGAAAGGGATAGCAGAGTGCCCCCATATTTGACATGCAAGTGCCGCAGGACATTAAAGTTGAAGCCCGTTAGAATCTATCGACAGCCCCTATGAACACGCACCTCCAGACTAGACTGCGACTCCATGCGTAAGCACACATAGCTTTGGAAGGTAAACTATTTAGGACGATAAACCAAAGACCTCAAAGGACTTGCGCGTGTCGCCCCAATTCGAAATATCCAAATACTACCCCCCGGAGTTATGACCTCCTCAGCTGTCAATACGAGACGAGACGACAGCTATAACAGAATACGGCCATAGGGCATTGGAACTGTTACTAGCGTTTCAAACGCTGATGCTCGCGGACATTCAAATCACGACGACGCCAATTATTTCAAACTACTAGCCAGTGATGGTTACTGCAACTCAATAGTTAGGAATCCGTTATACTCTCCCGGGTGCCGGTAAATGTCACCAGACCCAAAGAACGAACGCGAAGAGAAAAGTGAATGTTTGACACCGAGAGCTGCTCTAACGATAAATTTCGAACGGCCTACACGCAAGGAATAAGCCTAACTAATCCCGGAACGTAGGGTTTAAAGGCGAGCATTGACGGCATCTCGGCAATAGATGGTCTACTCCGAAATCATTAACAATTCATGGCGCAAATAGGCGCTAACTAACTCCATTAGGGAGTGGCGAACATGCGCCATCGAGGCTTGGAATAGAGGCTGTGGCCACGAGCGGGGCAGCTTCGCCTTCGGGTAACCAGGGGGTAAGCCACACGTAATAAAAAGGAGGACGTTACGTTATTGAATTCTCCCGGTATGTTTATGCCGCGAAAAAGTCATGCGATTATCGTTTGACATCTTATATAGGCGAGTGGGGCCCTTGCTTTAGGAACCGCGACCCACAGGCTGTGCGATCAATTGGACCCACCATATGGCACCTATTCTATTCACGGGAATTTTTCGAAGAGCCATATCATCGCAG
ATATAACGGAAAACCGTAACTATCACGTAGGCGAACTCATTTATCCACCCTGTTAGCGACATATCCTTGTGCTTCTTAGGTAGCAGGACTAGCTCCGACAGCAGTCTCGTACAGGGCTCCGCGTACCGGCGATCTATGCGGCTTCCCAGCTGACACCTGAATGTTACATAACACTATTATCAGGCAATCACCATGTATGGACAATCCCTGCGTCCACACAGTGCTGAGTTTACGGACCCTCGTGAATGAGACACGGAGTAAGCGCCGATAAACCAAACTTCAACGATAACCAAGTGTGGGAAAGTCACTGTGCGTATAGTGAGTCGAGAATGATGCGTGTAAGTAATCGAGGCATAACATGACTGCGTGAGCATCCAAGAGAGAGAGTACAATAGAACGACCACGAGTATGCTAACACGCCCAATAAATAACTTATCTGCGACAGGTCTGTCAACCAACAACTAATAAAGTTTCCAAATAACCCCGCCTATTTTCGCTCACCTTCCATTTATACTGCGAGTCACAAAATCCAAGAGCATTAAGCATTTCAGTTATCTTTACAAATCATAATGGAAAAGAGTCAAGATATAACGTACAACATTGATGCCCCGTCAATTTTTCCTTACGTCTCGCCGGCTGAATTCCCAGAAAGGGCGCAGTATGCGAGCCACAGTTCGTGCGTAAGTATCAGCCCCGAAGGGCAGCAACGGAATATAGTAGAGCGCAACTCGGCTGGCTAGCCCCTAGACCCAAAGTAGAGGGGTACCAAAAGACTAGCTTCCCTGCTCGCCGATCCCACGGCCACGCCGGAGCTTTCTCCACGATGTAACTGCATTAATTCCTATTCAAGTTTTAGGTTTCCAACATTGAGGTGAATAGCACGATGCCCCCACATTTAATATTGGAATGCCTCAGGACATTAAAGTAGGAACCCGCTACCGGCTACACACAGTCCCTAGTGACAGAAATCTCCAGGCTAGACTACAAATCTATGCGCACGTCCACATAGCCTTGGAAAGTAAACTATTTGGGACAGTTATCCAAAAAACCCAACGATCTTGCGCATGTCGCGTCAATTCGAAACATACGGACACTGCCCCATGGAGTTATCACCTCCCCGGCCGTCAATACGATAGGAGACAACAGCTATACCGGGATACGGCCATGGGGCATTGGAACTTTTACTAGCGTTTCAAACCCTGATGCTCGCGGATATAAAAATCACGACGACGCTAATTATGTCAAACTACTAGCCAGTCATGGTTAGTGCAACTCAATAGTTCGGAAATCATTATACTATCTCGGGTGCCGGTAAATGTCACCAGGCCCAAAAAATGAACGTGAATAGGAGAGTGAATGTTTGACATCTAGAGCTAATCTAACGATAAATGCCTAATGACCTACACGCAAGGCATAGGCCTCGTGAATCCCACAACGTAGAGTATGTAGACGACCATTGAATGCATCCCGACAATTGGCCGTCCACTCTAGAGTCATTAAAAATGCATGACCCAAATAGGTGCTAACGAAATCAATTAGCAAATAATAGGCAACAGCAATCGTAAATTGGACTAGGAATTGCGGTCAAGAGTAGAGCTCATCCGCCTTCGGGCAACTAGAGGATAAGCCACACGTAATTTAAAGGAGGACGTTACGTTATTGAATTCACTCAATATGTTTATGCCGCGTAAATATCATACGATTATCGTTCGACATCTTGTATAGACGAGTGGGGCCCTTACCCTGGAAACCGCGATCCACAGGCTGTGCGAATTGTTAGACCCACCATATGGCGCCTAATCTATTGCCGGCAATTTTTCGAGGAGCCATATCCTTGCAG
ATATAACGGAAAACCGTAACTATCACGTAGGCGAACTCATTTATCCACCCTGTTAGCGACATATCCTTGTGCTTCTTAGGTAGCAGGACTAGCTCCGACAGCAGTCTCGTACAGGGCTCCGCGTACCGGCGATCTATGAGGCTTCCCAGCTGACACCTGAATGTTACATAACACTATTATCAGGCAATCACCATGTATGGACAATCCCTGCGTCCACACCAAACAGAGTACACGGACCCTCGAGAGTGAGACACCGAGTAGACGCTGATGAACCAAACTTCAACGTCAACGCAGCATGGGAAACCCACCGTCCATGTACTTAGCCTAAAATGACGCGTGTAAGTAACCAAGGCATGACATGATTGCGTGGGCACACAAGAGAGAGAGTTCAATAGGACGACTGCGAGCATGCTAACACGCCCAACAGATAACTTATCTGCGACAAGTCTACCACCTACCATCTAGTAGAGCTTCCAAGCCCCCTCGCCTAACTTCACGTATCTTCCATTTGTACCCCAGCTTATCAAATACACGAGCACTAAGCGTGCCAGTCATCCTGACAAATCGTAATCGGAGCGAGCTATCACATGGCGTAAGGCGCTGCTCTCCCGGCAATTATTCCTTACGTTTCGCCAGTTGGATTCCCAGAAATGGCGCAGTATAAGAGCCATAGTTCGCACGTAAATATCAGTTCTAAGGGAAAGTAGCGGAATATAATAAAGTGCAAGTCGACAGGTTTGCTTCTCGATTCTAAGGAGGGGGGTATCATAAAACTAGCTCCCCCGGTCCCCGATTCCATCGTCACGCCAGACCATTCTCAACGATGTTACTGCATCGAACCTAATTTAAGCCCTAATATTAAATCGATGAGAGGGACGGCAGGATACCCCCATATTTAATATTCGGGTGACGCAGGACCTTAAAGTTGAAACTCGTTAGAAGCTCTCGTCAGTCCCTATGAACACACACCTCCAGACTAGAGTGCAAATCCATACCTAAGTACACATAGTTATGGAAGGTAAAGTATTTAGGACAATAATGCAAAAAACTCAAAGATCTTGCGGATATCGCCTCACTTCGAAATATCCGAACGCTACCCGACGGAGCCGTCAACTCCCTGGTTGTCAAGACTATAGGATGTAATGGCTATAAGAAAATATGGCCATGGGGCATTGGTATTTTTACTTGCATTTCAAACCCTGATACTGGCGGATATTCAAATCACGACGACGCTAATTATTCTAAACTACTAACCAGTCGTGGTTAGCGCGACTCAATAGTTCGGAAATCATTATACTATCCCGGATGCCGGTAAATGTCACCAGGCCCAAAAAATGAACGTGAATAGGAAAGTGAATGTTTGACATCTAGAGCTAATCTAACGATTAATGCCTAATGACCTACACGCAAGGCATAGGCCTCGTGAATCCCACAACATAGGGTATATAGGCGAGCGTTGGATGCATCTTAGCAATAGATCGTCTACTCCGGAATCATTAACAATTCATGGCCCAAATAGTCGCTAACTAACTCAACTAGGGAATGATAAACATGCGCAGTTGTGACTTGGACTAAAGGTTTTAACCACGAGCGGGGCTGCTTCGCCTTCTGGTAACTAGAGGATAAGCCACACGTAACTTAAAGGAGGAGGTTACGTTATTGAATTCACCCAGTATGTTTACGCCGCGAAGAAATCATGCGATTAGCGTTTGACATTTTATAAAGGAGAATGGGGCCCTTACCTTAGGAACCGTGATCCACAAGCTGTGCGAATTATTAGACCCCCTAACCGGCGCCTTACCTATTCATGGGAGTTGTTCGAGGAGCCATATCCTTGCAG
ATATAACGGGAGACCGTAAATACCACGTAGGCGAACTCATTTATCCACCCTGTTAGCGACATATCCTTGTGCTTCTTAGGTAGCAGAACTAGCTCCGACAGCAGTCTCGTACAGAGCTCCGCGTACCGGCGATCTATGAGGCTTCCCAGCTGACACCTGAATGTTACATAACACTATTATCAGGCAATCACCATGTATGGACAATCCCTGCGTCCACACCAAACATAGTTCACGGTCCCGGGAGAGAGAGACACGGGGTAAGTATTGATAAACCAAACTTCAACGTCAACGCAGCATGGGAAACCCACCGTCCATGTACTTAGCCTAAAATGACGCGTGTAAGTAACCAAGGCATGACATGATTGCGTGGGCACACAAGAGAGAGAGTTCAATAGGACGACTGCGAGCATGCTAACACGCCCAACAGATAACTTATCTGCGACAAGTCTGCCACCTACCATCTAGTAGAGCTTCCAAGCACCCTCGCCTAACTTCACGTATCTTCCATTTGTACCCCAGCTTATCAAATACACGAGCACTAAGCGTGCCAGTCATCCTGACAAATCGTAATCGGAGCGAGCTATCACATGGCGTAAGGCGCTGCTCTCCCGGCAATTATTCCTTACGTTTCGCCGGTTGGATTCCCAGAAGTGGCGCAGTATAAGAGCCATAGTTCGTACGTAAGTACCAGCCCCGAAGGGCAGCCATGAGTTACAATTGAGTGCAACTCTAGTGCCTACCCTATAGCCCCAAAGTAGAGGGGTACCAAAAGGCTAGCTTTCCTGCTCGCCGATTCCATCGTCACGCCGGAGCTTTCTCCACGATGTTACTGCATTAATCGCTATTCAAGTCTTAAGTTTCCAACATTGAGGTGAATAGCAGAACGCCCCCACATATAATATTCGAGTGCCGCAGGACATTAAAGTAGGAACCCGCTACCGGCTACACACAGTCCCTAGGAACACACTCCCCCAGGCTAGACTGCAAATCCATGCGCACGTCCACATAGTTATGGAAGGTAAACTGTTTGGGACAATAATCCAAAAAACTCAAAGATCTTCCGCATGTCGTGTCAATTCGAAACATACGGACACTGCCCCATGGAGCCGTCAACTCCCTGGTTGTCAAGACTATAGGATGTAATGGCTATAAGAAAATATGGCTATAAGCGATTACAACTTTTGCTAGCGTTTTAAACGCTGATGCTCGCGGATATTAAAGTCACGACGACGCTAATTATTTCAGAATACTAGCCAGTCATGGTTAGTGCAACTCATTGGCTCGGATATCGTTATACTCCTCCAGGTGCTGGTGAATGCCACCAGACCCAAAGAATGAACGCGAAGAAAAAAGCGAATGTTTTGTACCTAGAGCTGCTCTAAAGATAAATGTTTGGCGACTTAGACACAAGGCATAAACCTCATTGATCCCACAACATAGGGTATATAGGCGAGCGTTGGATGCATCTTAGCAATAGATCGTCTACTCCGGAATCATTAACAATTCATGGCCCAAATAGTCGCTAACTAACTCAACTAGGGAATGATAAACATGCGCAGTTGTGACTTGGACTAAAGGTTTTAACCACGAGCGGGGCTGCTTCGCCTTCTGGTAACTAGAGGATAAGCCACACGTAATTTAATGGAGGACCTTACGTTTTTCGATCGATCCAGTCTGTGTATACCACGAAATAATTACGCGGCTATCGTTTGACATTTCATATAGGCGAACGGAGCCCTTGCCTTAGGAACCGCGACCCACAGGCTGCGCGAATTATTAGACCTACCATATGGTACCTAATCTATTCACGGGAATTTTTCTAGGAGCCATATCCTTGCAG
ATATAACGGAAAATCACGACCGCTTCCCAACCCGTACCGTTTATCCACCCTGTTAGCGACATATCCTTGTGCTTCTTAGGTAGCAGGACTAGCTCCGACAGCAGTCTCGTACAGGGCTCCGCGTACCGGCGATCTATGCGGCTTCCCAGCTGACACCTGAATGTTACATAACACTATTATCAGGCAATCACCATGTATGGACAATCCCTGCGTCCACACCAAACAGAATTCACGGTCCCGGGAAGGAGAGACACGGAGTAAGTACTGATAAACCAAACTTCAACGTCAACGCAGCATGGGAAACCCACCGTCCATATACTGAACCTAAAGTGATGCGTGTAAATAACCAAGGCATGACATGATTGCGTGAGCACACAAGAGAGAGGGTTCAATAGGACTACTGCGAGCATGCTAACACGCCCAACAGATAACTTATCTGCGACAAGCCTGCCACTTGCCATCTAACCAAATTTCCAGATAAACTCGCCTATTTTCGCTCACCTTCCATTTGTACTGCGAGTCGCAAAATACACGACCACTAAGCATTTCAGTTATCTTTACAAATCATAATGGAAAAGAGTCAAGATATGACGTAAAACATTGAAGTCTCGTCAATTTTTCCTTACATTTCGTCGGTTGAATTCCCAGAAAGGGCGCAGTATGCGAGCCACAGTTCGTGCGTAAGTATCAGCCCCGAAGGGCAGCAACGGAATATAGTAGAGCGCAACTCGGCTGGCTAGCCCCTAGACCCAAAGTAGAGGGGTACCAAAAGACTAGCTTCCCTGCTCGCCGATCCCACGGCCACGCCGGAGCTTTCTCCACGATGTAACTGCATTAATTCCTATTCAAGTTTTAGGTTTCCAACATTGAGGTGAATAGCACGATGCCCCCACATTTAATATTGGAATGCCTCAGGACATTAAAGTAGGAACCCGCTACCGGCTACACACAGTCCCTAGTGACAGAAATCTCCAGGCTAGACTACAAATCTATGCGCACGTCCACATAGCCTTGGAAAGTAAACTATTTGGGACAGTTATCCAAAAAACCCAACGATCTTGCGCATGTCGCGTCAATTCGAAACATACGGACACTGCCCCATGGAGTTATCACCTCCCCGGCCGTCAATACGATAGGAGACAACAGCTATACCGGGATACGGCCATGGGGCATTGGAACTTTTACTAGCGTTTCAAACCCTGATGCTCGCGGATATAAAAATCACGACGACGCTAATTATGTCAAACTACTAGCCAGTCATGGTTAGTGCAACTCAATAGTTCGGAAATCATTATACTATCTCGGGTGCCGGTAAATGTCACCAGGCCCAAAAAATGAACGTGAATAGGAGAGTGAATGTTTGACATCTAGAGCTAATCTAACGATAAATGCCTAATGACCTACACGCAAGGCATAGGCCTCGTGAATCCCACAACGTAGAGTATGTAGACGACCATTGAATGCATCCCGACAATTGGCCGTCCACTCTAGAGTCATTAAAAATGCATGACCCAAATAGGTGCTAACGAAATCAATTAGCAAATAATAGGCAACAGCAATCGTAAATTGGACTAGGAATTGCGGTCAAGAGTAGAGCTCATCCGCCTTCGGGCAACTAGAGGATAAGCCACACGTAATTTAAAGGAGGACGTTACGTTATTGAATTCACTCAATATGTTTATGCCGCGTAAATATCATACGATTATCGTTCGACATCTTGTATAGACGAGTGGGGCCCTTACCCTGGAAACCGCGATCCACAGGCTGTGCGAATTGTTAGACCCACCATATGGCGCCTAATCTATTGCCGGCAATTTTTCGAGGAGCCATATCCTTGCAG
ATATAACGGAAAACCGTAACTATCACGTAGGCGAACTCGTTTGCTCGCCGCGATACCGCCACGACGCCGCACTACTGGGGTAACAGGACTTACCACGAGAACGATTTCGGAAGAGACTCCGCGTACCGACGATCTATGAGGCTTCGCAGCTGACACCTGAATGTTCCAGAATACTATTATCAGGCAATTACCACGTATGGACAATCCCTGCGTCCACACCAAACAGAGTACACGGACCCTCGAGAGTGAGACACCGAGTAGGCGCTGATGAACCATACTTCAACGTCAAAGAAGTGTGGGAAAGTCACTGTGCATACGCGGAGTCGAAAATGATCAGTGGGAGAAGCTAGTTCATACTACGACCGGGTGATTATCTGAAAAAAAGAAATTCCTCGAACGACCACGAGTATGCCAGTGTGTCCAATGGGCAGCTTATCCGCGGTAGGTTGGTCACTTGCCATCTAATAAAGTTTCCAAGCAACCTCGCCCAACGTCGCGTGTCTTCCATTTGTGCTCCGGGCTATCATATACACCAGCACTAAGCGTGTCAGTCACCTTGATAAATCATAGTCTGAGCGGGCTATCACATGACGCGAGGCGCTGATCTCCCGTCGACTATTCCATACGATCGGTCGGCTAAATTCCCATCAAGGGCGCAGTATAAGAGCCACGGTTGGTGCGTAAGTATCGGCCCCGAAAGAAAGCCATGAGATATAAGAGAGCGCAGCCCGGCTGGCTAGCCCCTAGACCCAAAGTAGAGGGGTACCAAAAGACTAGCTTCCCTGCTCGCCGATCCCACGGCCACGCCGGAGCATCTCCCGCGATGTAACTGCATTAATCCCAATTTAAGCCCTAAGACTACAACAATGAAAGGGATAGCAGAGTGCCCCCATATTTGACATGCAAGTGCCGCAGGACATTAAAGTTGAAGCCCGTTAGAATCTATCGACAGCCCCTATGAACACGCACCTCCAGACTAGACTGCGACTCCATGCGTAAGCACACATAGCTTTGGAAGGTAAACTATTTAGGACGATAAACCAAAGACCTCAAAGGACTTGCGCGTGTCGCCCCAATTCGAAATATCCAAATACTACCCCCCGGAGTTATGACCTCCTCAGCTGTCAATACGATACGAGACGACAGCAATAACAGAATACGGCCAAAGGGCACTGGAACTTTCACTTGCGTGTCAAAGGCTGATACTCACGGATGCTCAAACCACGACGACGCTAAATATTTCGAACTCCTAGCCAGTCATGGTCAGTGGAATTCCATAGTTAGAGAATCGTTATACTCTCCCGGGTGCCGGTAAATGTCACCAGACCCAAAGAATCAACGCGATGAGATAAGTGATTGTGTTATGCCTAGAATTGCACTAACGGTAAATTTCGAACGGCCTACACGCAAGGAATAAGCCTAACTAGTCCAACAACATAAGGTATGTAGACGGGCATTGAAGGCATCTCGACAATTAGCCGTCCAGTCTAGAATCATTAACAATTGATGACCCAAATAGGCGCTAACTAACTCAATTAGGGAATGACGAACAACAGCAGTTGTGACTTGGGCTAAAGGTTTTAACCAAGAGCGGGACTGCTTCGCCTTCTGGTAACTAGAGGAAAAGGTAAGCGTAATTTAAAGCAGGACGTTGCGTTATTGAATTCACCCAATATGTTTATGCCGCGAAAAAATCATGCAATTATCGTTTGACATTTTAAATAGGCGAGTGGGGCCCTTACTTTAGGACCCGCGACCCACAGGCTGTGTGAATTATTAGACCCACCATATGGCACCAATTCTATTCACGTGAATTTTTCGGGGAGCCATATCCTTGCAG
ATATAACGGAAAACCGTAACTATCACGTAGGCGAACTCATTTATCCACCCTGTTAGCGACATATCCTTGTGCTTCTTAGGTAGCAGGACTAGCTCCGACAGCAGTCTCGTACAGGGCTCCGCGTACCGGCGATCTATGAGGCTTCCCAGCTGACACCTGAATGTTACATAACACTATTATCAGGCAATCACCATGTATGGACAATCCCTGCGTCCACACCAAACAGAGTTTACGGTCCCGGGAGAGAGAGACACGGAGTAAGTACTAAGAAACCAAACTTCAACGTCAACGCAGCGTGGGAAACCCACCGTCCATATACTGAGCCTAAAATGATGCGTGTAAGTAACCAAGGCATAACATGATTGCGTGAGCACACAAGAGAGAGAGTTCAATAGGACGACCGCGAGCATGCTAACACGCCCAATAGATAACTTATCTGCGACAGGTCTGCTACCTACCATCCAATAAAGTTCCCAAATAACCCCGCCTATTTTTGTTCACCTGCTATTTGTACTGCGAGTCACAAAATACAAGAGCATTAAGCATTTCAGTTATCTCTACAAACCATAATGGAAAAGAACCGAGATATAACGTACAACATTGATCTCCCGTCAATTTTTCCTTACGTCTCGTCGGCTAAATTCCCAGAAAGGGCACAGTATAAGATCAACAGTTGGTGCGTAAATATCAGTTCTAAAGGAAAGTAGCGGAATATAATAAAGTGCAAGTCGACAGGTTTGCTTCTCGATCCTAAGGAGGGGGGTATCATAAAACTAGCTCCCCCGCTCCCCGATTCCATCGTCACGCCAGACCATTCTCCACGATGTTACTGCATCGAACCTAATTTAAGCCCTAATATTAAATCAATGAGAGGGACGGCGGGATACCCCCATATTTAATATTCGAATGCCTCAGGACATTAAAGTAGGAACCCGCTACCGGCTACACACAGTCCCTAGTGACAGAAATCTCCAGGCTAGACTACAAATCTATGCGCACGTCCACATAGCCTTGGAAAGTAAACTATTTGGGACAGTTATCCAAAAAACCCAAAGATCTTGTGCATGTCGCGTCAATTCGAAACATACGGACACTGCCCCATGGAGTTATCACCTCCCCGGCCGTCAATACGATAGGAGACAACAGCTATACCGGGATACGGCCATGGGGCATTGGAACTTTTACTAGCGTTTCAAACCCTGATGCTCGCGGATATTCAAATCACGACGACGCTAATTATGTCAAACTACTAGCCAGTCATGGTTAGTGCAACTCAATAGTTAGGAAATCGTTATACTCTCCCGGGTGCCGGTAAATGTCACCAGACCCAAAGAATGAACGCGAAGAGAAAAGTGAATGTTTGACACCTAGAGCTGCTCTAACGATAAATGTCTGACGACCTACAGGCAAGGCACAAGCCTCACTAATCCCACAACATGGGGTTTAAAGGCGAGCATTGAAGGCATCTCGGCAATAGATGGTCTACTCCGGAATCATTAACAATTCATGGCGCAAATAGGCGCTAACTAACTCCATTAGGGAGTGGCGAACATGCGCCATCGAGGCTTGGACTAGAGGCTGTGGCCACGAGCGGGGCAGCTTCGCCTTCGGGTAACCAGGGGGTAAGCCACACGTAACTTAAAGGAGGACGTTACGTTATTGAATTCACCCAGTATGTTTATGCCGCGAAAAAATCATGCGATTATCGTTTGACATTTTGTATAGGCGAATGGGGCCCTTACCTTAGGAACCGCGATCCACAGGCTGTGCGTATTATTAGACCCCCTAAATAGCGCCTAATCTATTCACGGGGGTTTTTCGAGGAGCCATATCCTCGCAC
ATACAACGGAAGACCGTAACCGCTAGCCAACCCGTCCCATTTATCCACCCTGTTAGCGACATATCCTTGTGCTTCTTAGGTAGCAGAACTAGCTCCGACAGCAGTCTCGTACAGAGCTCCGCGTACCGGCGATCTATGAGGCTTCCCAGCTGACACCTGAATGTTACATAACACTATTATCAGGCAATCACCATGTATGGACAATCCCTGCGTCCACACAGTGCAGAGTTTACGGACCCTCGTGAATGATACACGGAGTAAGCGCCGATAACACAAACTTCAACGATAAACAAGTGTTGGAAAGTCACTGTGCGTACGCGGAGTTGAAAATGATCCGCGGGAGAAGCTAGTTCATACTACGTCCGGGTGATTATCTGAAAAAAAGAAATTCCTCGAACGAGCACGAGTATGCCAATGTGTCCAATGGGTAGATTATCTGCGACAAGCCTGCCACCTACCATCTAGTAGAGCTTCCAAGCACCCTCGCCTAACTTCACGTATCTTCCATTTGTACCCCAGCTTATCAAATACACGAGCACTAAGCGTGCCAGTCATCCTGACAAATCGTAATCGGAGCGAGCTATCACATGGCGTAAGGCGCTGCTCTCCCGGCAATTATTCCTTACGTTTCGCCGGTTGGATTCCCAGAAGTGGCGCAGTATAAGAGCCATAGTTCGTACGTAAGTACCAGCCCCGAAGGGCAGCCATGAGTTACAATTGAGTGCAACTCTAGTGCCTACCCTATAGCCCCAAAGTAGAGGGGTACCAAAAGGCTAGCTTTCCTGCTCGCCGATTCCATCGTCACGCCGGAGCTTTCTCCACGATGTTACTGCATTAATCGCTATTCAAGTCTTAAGTTTCCAACATTGAGGTGAATAGCAGAACGCCCCCACATATAATATTCGAGTGCCGCAGGACATTAAAGTAGGAACCCGCTACCGGCTACACACAGTCCCTAGGAACACACTCCCCCAGGCTAGACTGCAAATCCATGCGCACGTCCACATAGTTATGGAAGGTAAACTGTTTGGGACAATAATCCAAAAAACTCAAAGATCTTCCGCATGTCGTGTCAATTCGAAACATACGGACACTGCCCCATGGAGCCGTCAACTCCCTGGTTGTCAAGACTATAGGATGTAATGGCTATAAGAAAATATGGCTATAAGCGATTACAACTTTTGCTAGCGTTTTAAACGCTGATGCTCGCGGATATTAAAGTCACGACGACGCTAATTATTTCAGAATACTAGCCAGTCATGGTTAGTGCAACTCATTGGCTCGGATATCGTTATACTCCTCCAGGTGCTGGTGAATGCCACCAGACCCAAAGAATGAACGCGAAGAAAAAAGCGAATGTTTTGTACCTAGAGCTGCTCTAAAGATAAATGTTTGGCGACTTAGACACAAGGCATAAACCTCATTGATCCCACAACATAAGGTATGTAGACGGGCATTGAATGGATCTCGACAATTGGCCGTCCAGTCTAGAATCATTAACAATTGATGACCCAAATAGGCGCTAACTAACTCAATTAGGGAATGACGAACAACAGCAGTTGTAAATTGGACTAGGAACTGTGGCCTAGAGCAGGGCTGATCCGCCTTCGGGTGGCTAGAGGAAAAGCCACACGTAACTTAAAGGAGGAGGTTACGTTATTGAATTCACCCAGTATGTTTACGCCGCGAAAAAATCATGCGATTAGCGTTTGACATTTTATAAAGGAGAATGGGGCCCTTACCTTAGGAACCGTGATCCACAAGCTGTGCGAATTATTAGACCCCCTAACCGGCGCCTTACCTATTCATGGGAGTTGTTCGGGAAACCACATCATTGCAG
ATACAACAAAAAACCGCGACCACTACGTAGCCGAACTCATTTATCCACCCTGTTAGCGACATATCCTTGTGCTTCTTAGGTAGCAGAACTAGCTCCGACAGCAGTCTCGTACAGAGCTCCGCGTACCGGCGATCTATGAGGCTTCCCAGCTGACACCTGAATGTTACATAACACTATTATCAGGCAATCACCATGTATGGACAATCCCTGCGTCCACACAGTGCAGAGTTTACGGACCCTCGTGAATGATACACGGAGTAAGCGCCGATAACACAAACTTCAACGATAAACAAGTGTTGGAAAGTCACTGTGCGTACGCGGAGTTGAAAATGATCCGCGGGAGAAGCTAGTTCATACTACGTCCGGGTGATTATCTGAAAAAAAGAAATTCCTCGAACGAGCACGAGTATGCCAATGTGTCCAATGGGTAGATTATCTGCGACAAGCCTGCCACCTACCATCTAGTAGAGCTTCCAAGCACCCTCGCCTAACTTCACGTATCTTCCATTTGTACCCCAGCTTATCAAATACACGAGCACTAAGCGTGCCAGTCATCCTGACAAATCGTAATCGGAGCGAGCTATCACATGGCGTAAGGCGCTGCTCTCCCGGCAATTATTCCTTACGTTTCGCCGGTTGGATTCCCAGAAATGGCGCAGTATAAGAGCCATAGTTCGTACGTAAGTACCAGCCCCGAAGGGCAGCCATGAGTTACAATTGAGTGCAACTCTAGTGCCTACCCTATAGCCCCAAAGTAGAGGGGTACCAAAAGGCTAGCTTTCCTGCTCGCCGATTCCATCGTCACGCCGGAGCTTTCTCCACGATGTTACTGCATTAATCGCTATTCAAGTCTTAAGTTTCCAACATTGAGGTGAATAGCAGAACGCCCCCATATTTGACATGCAAGTGCCGCAGGACATTAAAGTTGAAGCCCGTTAGAATCTATCGACAGCCCCTATGAACACGCACCTCCAGACTAGACTGCGACTCCATGCGTAAGCACACATAGCTTTGGAAGGTAAACTATTTAGGACGATAAACCAAAGACCTCAAAGGACTTGCGCGTGTCGCCCCAATTCGAAATATCCAAATACTACCCCCCGGAGTTATGACCTCCTCAGCTGTCAATACGATACGAGACGACAGCAATAACAGAATACGGCCAAAGGGCACTGGAACTTTCACTTGCGTGTCAAAGGCTGATACTCACGGATGCTCAAACCACGACGACGCTAAATATTTCGAACTCCTAGCCAGTCATGGTCAGTGGAATTCCATAGTTAGAGAATCGTTATACTCTCCCGGGTGCCGGTAAATGTCACCAGACCCAAAGAATCAACGCGATGAGATAAGTGATTGTGTTATGCCTAGAATTGCACTAACGGTAAATTTCGAACGGCCTACACGCAAGGAATAAGCCTAACTAGTCCAACAACATAAGGTATGTAGACGGGCATTGAATGCATCTCGACAATTAGCCGTCCAGTCTAGAATCATTAACAATTGATGACCCAAATAGGCGCTAACTAACTCAATTAGGGAATGACGAACAACAGCAGTTGTGACTTGGGCTAAAGGTTTTAACCAAGAGCGGGACTGCTTCGCCTTCTGGTAACTAGAGGAAAAGCCACACGTAACTTAAAGGATGAGGTTACGTTATTGAATTCACCCAGTATGTTTACGCCGCGAAAAAATCATGCGATTAGCGTTTGACATTTTATAAAGGAGAGTGGGGCCCTTACCTTAGGAACCGTGATCCACAAGCTGTGCGAATTATTAGACCCCCTAAACGGCGCCTTACCTATTCATGGGAGTTGTTCGAGGAGCCATATCACCGCAC
TGACAGCAAAGAGCCGCAGCTACCACGTAGGCGAACTCGTTTGCTCGCCGCGATACCGCCACGTCCCCGCGCTACTGGGGTAGCAGGGCTAATCACCGGAGCGGCTTCGTAAGAGACTCCGCGTGCCGGCCACTCACGAGGCTTCGCAGGTGCCCCTGAAACGTCCCATAACACGACGATCAAACACTTACCATGTATGGACAATCCCTGCGTCCACACCAAGGAGCGTTTACAGATCCTCGTGAATTCGACACGGAGTAAGCACCGATAAACCAAACTTCAACGATAAACAAGTGTGGGAAAGTCACTGTGCATACGCGGAGTCGAAAATGGTCCGTGGGAGAAGCTAGTTCATACTACAACCGGGTGATTATCTAAAAAAAAGAAATTCCTCGAACGACCATGAGTATGCCAATGTGTCCAGTGGGTAGCTTATCCGCGGTAGGTTGGTCACCTGCCATCTAATAAAGTATCCAAGCAACCTCGCCCAACGTCGCGTGTCTTCCAGTTGTGCTCCGGGCTATCAAATACACCAGCACTAAGCGTGTCAGTCATCTTGATAAATTATAGCCTGAGCGAGCTATCACACGACGTGAGGCGCTGATCTCCCGTCAACTATTCCTTACGTTTGATCGCCCAAATTCCCAGAAAGCACGCAGTATAAAAGCCACGCTTGGTGCGTAAGTATCGGCCCCGAAAGAAAGCCATGAGATATAAGAGAGCGCAACCCGGCTGGCTAGCCTCTAGACCCAAGGGAGAGGAGCACCAAAAGACCAGCCTCTCCGCTCGGGAATTCCATCGTGGCGCTAGAGCATCTCCCGCGATGTTGCCGCATTGAACCCAATGTAAGCCCTAAGACTACAACAATGAAAGGGATAGCAGAGTGCCCCCATATTTGACATGCAAGTGCCGCAGGACATTAAAGTTGAAGCCCGTTAGAATCTATCGACAGCCCCTATGAACACGCACCTCCAGACTAGACTGCGACTCCATGCGTAAGCACACATAGCTTTGGAAGGTAAACTATTTAGGACGATAAACCAAAGACCTCAAAGGACTTGCGCGTGTCGCCCCAATTCGAAATATCCAAATACTACCCCCCGGAGTTATGACCTCCTCAGCTGTCAATACGAGACGAGACGACAGCTATAACAGAATACGGCCATAGGGCATTGGAACTGTTACTAGCGTTTCAAACGCTGATGCTCGCGGACATTCAAATCACGACGACGCCAATTATTTCAAACTACTAGCCAGTGATGGTTACTGCAACTCAATAGTTAGGAATCCGTTATACTCTCCCGGGTGCCGGTAAATGTCACCAGACCCAAAGAACGAACGCGAAGAGAAAAGTGAATGTTTGACACCGAGAGCTGCTCTAACGATAAATTTCGAACGGCCTACACGCAAGGAATAAGCCTAACTAATCCCGGAACGTAGGGTTTAAAGGCGAGCATTGACGGCATCTCGGCAATAGATGGTCTACTCCGAAATCATTAACAATTCATGGCGCAAATAGGCGCTAACTAACTCCATTAGGGAGTGGCGAACATGCGCCATCGAGGCTTGGAATAGAGGCTGTGGCCACGAGCGGGGCAGCTTCGCCTTCGGGTAACCAGGGGGTAAGCCACACGTAACTTAAAGGATGAGGTTACGTTATTGAATTCACCCAGTATGTTTACGCCGCGAAAAAATCATGCGATTAGCGTTTGACATTTTATAAAGGAGAATGGGGCCCTTACCTTAGGAACCGTGATCCACAAGCTGTGCGAATTATTAGACCCCCTAAACGGCGCCTTACCTATTCATGGGAGTTGTTCGAGGAGCCATATCACCGCAC
ATTCAACGGAAAACCACGACCGCTACCCAACTGGTCCCGTTTGCTCGCCGCGATACCGACATGTCCTTATGCCACGGAGATAGTAGGGCTAATCCCGGGAGCGGCTTCGTACGAGACTCCGCGTGCTCGCCACTCATAAGGCTTCGCTAGTGACACTGAAATGTCCTATGGCCCTATTATCAAACAAGTACCATTTATGGACAATCCCTACGTCCACACAGTGCTGAGTTTACGGATCCTCGTGAATTCGACACGGAGTAAGCACTGATAAACCAAATTTCAACAATGACCAAACGTGGGATAGTCATCATCCATATACTGAGTCGAGAATGATGCGTGTAAGTAATCGAGGCATAACATGACTGCGTGAGCATCCAAGAGAGAGAGTTCAATAGAACGACCACGAGTATGCTAACACGCCCAATAAATAACTTATCTGCTACAAGTCTGCCACCTACCATCTAGTAGAGCTTCCAAGCACCCTCGCCTAACTTCACGTATCTTCCATTTGTACCCCAGCTTATCAAATACACGAGCACTAAGCGTGCCAGTCATCCTGACAAATCGTAATCGGAGCGAGCTATCACATGGCGTAAGGCGCTGCTCTCCCGGCACTTATTCCTTACGTTTCGCTGGTTGGATTCCCAGAAATGGCGCAGTATAAGAGCCATAGTTCGCACGTAAGTATCAGCCCCGAAGGGCAGCCATGAGTTATAATTGAGTGCAACTCTAGTGCCTAGCCTATAGCCCCAAAGTAGAGGGATACCAAAAGGCTAGCTTTCCTGCCCGCCGATTCCATCGTCACGCCGGAGCTTTCTCCACGATGTTACTGCATTAATTCCTATTCAAGTTTTAAGTTTCCAACATTGAGGTGAATAGCACGATGCCCGCACATATAATGTTCAAAGGCCTCAGGCCACTAAAGTAGGAACCCGCTACCGGCTACACACAGTCCCCAGTGACAGAAATCTCCAGGCTAGGCTACAAATCTATGCGCACGTCCACATAGCCTTGGAAGGTAAACTATTTGGGACAGTTATCCAAAAAACCCAAAAATCTTGCGCAGGTCGCGTTAATTTGAACCATACAGACACTGCCACATCGAGTTATCACCGCCTCAGCCGTCAATACGATAGGAGACAACAGCTTTAACGGAATACGGCCATGGGGCATTGGTGTTTTTACTTGCAGTTCAAACCCTGATACTCGCGGATATTCAAATCACGATGACGCTAATTATTCTAAACTACTAACCAGTCGTGGTTAGCGCAACTCATTGGCTCGGATATCGTTATACTCCTCCAGGTGCTGGTGAATGCCACCAGACCCAAAGAATGAACGCGAAGAAAAAAGCGAATGTTTTGTACCTAGAGCTGCTCTAAAGATAAATGTTTGGCGACCTAGACACAAGACATAAACCTCACTAATCCCACAACGTAGGGTTTAAAGGTGAGCATTGAAGGCATCTCGGCAATAGATGGTCTACTCTGGAATCATTAACAATTGATGACCCAAATAGGCGCTAACTAACTCCATTAGGGAGTGGCGAACATGAGCCATCGAGGCTAGGACTAGAAGCTGTGGCCAAGAGCAGGGCTGATTCGCTTTCGGGTAACCAGGGGGTAAGCCACACGTAACTTAAAGGAGGAGGTTACGTTATTGAATTCACCCAGTATGTTTACGCCGCGAAAAAATCATGCGATTAGCGTTTGACATTTTATAAAGGAGAATGGGGCCCTTACCTTAGGAACCGTGATCCACAAGCTGTGCGAATTATTAGACCCCCTAACCGGCGCCTTACCTATTCATGGGAGTTGTTCGGGAAGCCACATCATTGCAG
ATACAACAAAAAACCGCGACCACCACGTAGGCGAACTCGTTTATCCACCCTGATAGCCCCATATCCTTGTGCTACTTAGGTAGCAGGACTAGCTCCGACAGCAGTCTCGTACAGGGAAAGCTGTAGCCGCCGCCCGTAAAGATGCGAAAGCGATACCGGGGTGTTCTATAACACTATGGTCGGATAATTACCTTGCATGGACAATCCCTGCGGTCACACAGTGCAGAGTTTACGGTCCCGGGAGAGAGAGACACGGAGTAAGTACTGAGAAACCAAACTTCAACGTCAACGCAGCGTGGGAAACCCACCGTCCATATACTGAGCCTAAAATGATGCGTGTAAGTAACCAAGGCATAACATGATTGCATGAGCGCACAAGAGAGAGAGTTCAATAGGACGACCGCGAGCATGCTAACACGCCCAATAGATAACTTATCTGCGACAGGTCTGCTACTTGCCATCTAATAAAGTTTCCAAGCAACCTCGCCCAACGTCGCGTGTCTTCCATTTGTGCTCCGGGCTATCATATACACCAGCACTAAGCGTGTCAGTCACCTTGATAAATCATAGTCTGAGCGGGCTATCACATGACGCGAGGCGCTGATCTCCCGTCGACTATTCCTTACGATCGGTCGGCTAAATTCCCATCAAGGGCACAGTATAAGATCAACAGTTGGTGCGTAAATATCAGTTCTAAAGGAAAGCAGCGGAATATAATAAAGTGCAAGTCGACAGGCTAGCCTCTAGACCCTAAGGAGAGGGGTATCATAAGACTAGCTCCCCCGCTCCCCGATTCCATCGTCACGCCAGAGCATTCTCCACGATGTTACTGCAATAATTCCTATTCAAGTTTTAAGTTTCCAACATTGAGGTGAATAGCAGAACGCCCCCACATTTAATATTCGAATGCCTCAGGACATTAAAGTAGGAACCCGCTACCGGCTACACACAGTCCCTAGTGACAGAAATCTCCAGGCTAGACTACAAATCTATGCGCACGTCCACATAGCCTTGGAAAGTAAACTATTTGGGACAGTTATCCAAAAAACCCAAAGATCTTGTGCATGTCGCGTCAATTCGAAACATACGGACACTGCCCCATGGAGTTATCACCTCCCCGGCCTTCAATACGATAGGAGACAACAGCTATACCGGGATACGGCCATGGGGCATTGGAACTTTTACTAGCGTTTCAAACCCTGATGCTCGCGGATATTCAAATCACGACGACGCTAATTATGTCAAACTACTAGCCAGTCATGGTTAGTGCAACTCAATAGTTAGGAAATCGTTATACTCTCCCGGGTGCCGGTAAATGTCACCAGACCCAAAGAATGAACGCGAAGAGAAAAGTGAATGTTTGACACCTAGAGCTGCTCTAACGATAAATGTCTGACGACCTACACGCAAGGCATAAGCCTCATTAATGCCACAACATAGGGTATGTAGACGAGCATAGAATGCATCTCAACAATAGACCGTCCGCTCCGGAATCATTAACAATTCATGACCCAAATAGGCGCTAGCGAGCTCAATTAGGGAACGATAAACTAGAGCAACTGTAAATTGGACTAGGAATTGTGGTCAAGAGCAGAGCTCATCCGCCTTCGGGTGGCTAGAGGAAAAGCCACGCGTAATAAAAAGGAGGAGGTTACGATATTGAATTCACCCAGTATGTTTACGCCGCGAAAAAATCATGCGATTAGCGTTTGACATTTTATAAAGGAGAATGGGGCCCTTACCTTAGGAACCGTGATCCACAAGCTGTGCGAATTGTTAGACCCCCCATATGGCGCCTAATCTATTGCCGGCAATTTTTCGAGGAGCCATATCCTTGCAG
ATATAACGGGAGACCGTAAATACCACGTAGGCGAACTCGTTTATCCACCCTGTTAGCGACATATCCTTGTGCTTCTTAGGTAGCAGAACTAGCTCCGACAGCAGTCTCGTACAGAGCTCCGCGTACCGGCGATCTATGAGGCTTCCCAGCTGACACCTGAATGTTCTATAACAGTATGGTCGGATAATTACCTTGTGTCAGTGGCTTTCGTATCCTCACAGTGCAGAGTTTACGGACCCTCGTGAATGATACACGGAGTAAGCGCCGATAACACAAACTTCAACGATAAACAAGTGTTGGAAAGTCACTGTGCGTACGCGGAGTTGAAAATGATCCGCGGGAGAAGCTAGTTCATACTACGTCCGGGTGATTATCTGAAAAAAAGAAATTCCTCGAACGAGCACGAGTATGCCAATGTGTCCAATGGGTAGATTATCTGCGACAAGCCTGCCACCTACCATCTAGTAGAGCTTCCAAGCACCCTCGCCTAACTTCACGTATCTTCCATTTGTACCCCAGCTTATCAAATACACGAGCACTAAGCGTGCCAGTCATCCTGACAAATCGTAATCGGAGCGAGCTATCACATGGCGTAAGGCGCTGCTCTCCCGGCAATTATTCCTTACGTTTCGCCGGTTGGATTCCCAGAAATGGCGCAGTATAAGAGCCATAGTGCGCACGTAAATATCAGTTCTAAAGGAAAGTAGCGGAATATAATAAAGTGCAAGTCGACAGGTTTGCTTCTCGATTCTAAGGAGGGGGGTATCATAAAACTAGCTCCCCCGGTCCCCGATTCCATCGTCACGCCAGACCATTCTCCACGATGTTACTGCATCGAACCTAATTTAAGCCCTAATATTAAATCGATGAGAGGGACGGCAGGATACCCCCATACATAATAGTCGAGTGCCGCAGTACATTAAAATTGAAACCCGTTAGAAGCTATCGTCAACCCCTATGAACAGGCACGTTCTGACTAGACCGCAAATCCATGCGCACGTCCATATAGCTTTTGAAGATAAACTATTCAGAAGAATAAACAGGAAAACTCCACGATCTTGCGCATATCGCCTCACTTCGAAATATCCGAACACTACACCACGCAGCCGCCAACTCCCTGATTGTCAAGACTATAGTATATAATGGCTATAACAGATTACGGCTCTAGTGCATTGGAACTGTTACTTGCGTTTCAAAGGTTAATACTCGCCGATATTCAAATCACGACGACACTAATTATTTCAAACTACTAGCCAATCATGGTTTGTGCAACTCAATAGTTAGGAAATCGTTATACTCTCCCGGGTGCCGGTAAATGTCACCAGACCCAAAGAATGAATGCGAAGAGAAAAGTGATTGTGTTATGCCTAGAATTGCACTAACGGTAAATTTCGAACGGCCTACACGCAAGGAATAAGCCTAATGAATCCCACAACATAGGGTATATAGGCGAGCGTTGGATGCATCTTAGCAATAGATCGTCTACTCCGGAATCATTAACAATTCATGGCCCAAATAGTCGCTAACTAACTCAACTAGGGAATGATAAACATGCGCAGTTGTGACTTGGACTAAAGGTTTTAACCACGAGCGGGGCTGCTTCGCCTTCTGGTAACTAGAGGATAAGCCACACGTAACTTGAATGATACCCTTACATTATTCAAACGATCCAGTATGTTTATACCACGAAATAACTATGTGATTATCGTTTGACATTTTATAAAGGAGAATGGGGCCCTTACCTTAGGAACCGTGATCCGCAAGCTGTGCGAATTATTAGACCCCCTAAACGGCGCCTTACCTATTCATGGGAGTTGTTCGGGAAGCCATATCATCGCAC
ATACAACAAAAAACCGCGACCACCACGTAGGCGAACTCGTCTATCCACCCTGTTAGCGACATATCCTTGTGCTTCTTAGGTAGCAGGACTAGCTCCGACAGCAGTCTCGTACAGGGAAAGCTGTAGCCGCCGCCCGTAAGGATGCGAAAGCGATACCGAGGTGTTCTATAACAGTATGGTCGGATAATTACCTTGTGTCAGTGGCTTTCGTATCCACACAGTGCTGAGTTTACGGACCCTCGTGAATGAGACACGGAGTAAGCGCCGATAAACCAAACTTCAACGATAACCAAGTGTGGGAAAGTCACTGTGCGTATAGTGAGTCGAGAATGATGCGTGTAAGTAATCGAGGCATAACATGACTGCGTGAGCATCCAAGAGAGAGAGTACAATAGAACGACCACGAGTATGCTAACACGCCCAATAAATAACTTATCTGCGACAGGTCTGTCAACTACCAACTAATAAAGCTTCCAAATAACCCCGCCTATTTTCGCTCACCTTCCATTCATACTGCGAGTCACAAAATCCAAGAGCATTAAGCATTTCAGTTATCTTTACAAATCATAATGGAAGAAAGTCAAGATATAACGTACAACATTGATGTCCCGTCAATTTTTCCTTACGTCTCGCCGGCTAAATTCTCAGAAAGGGTGCGGTATAAGTGCCACAGTTGGTGCGTAAGTATCAGCTCCGAAGAAAAGCCACGGGTTATAATTGAGTGCAACTCGACTGCCTAGCCTCTAGACCCAAAGTAGAGGGGTACCAAAAGGCTAGCTTTCCTGCTCGCCGATTCCATCCTCACGCCGGAGCATTCTCCACGATCTTACTGCATTGATCCCTATTTAGGTCTTAAGATTACAACAATGAAAGGGATAGCAGAACGCCCCCATATATAATATTCGAGTGCCGCAGGATATTAAAGTTGAAACCCGTTAGAAGCTATCGTCAGTCCCTATGAACACACTCCTCCAGACTAGACTGCAAATCCATGCGTAAGTACACATAGTTATGGACGGTAAACTGTTTAGGACAATAATCCAAAAAACTCAAAGATCTTGCGCATGTCGCCTCAACTCGAAATGTCCGAACACTACCCCACGGAGCCGTCACCTCCTCAGCTGTCAAGACTATAGGATATAATGGCTACAAGAAAATACGGCTATAAGCGATTACAACTGTCACTTTCGTTTCGTAGGCTGATACTCGCGAATATTCAAATCACTACGACGCTAGTTAATTCAAGCGACGAGACGGCCAGATTTACTACAACGCAATAGTTCGGAAATCGTTATACTCTCCCGGGTGCCGGTAAATGTCACCAGACCCAAAGAATGAACGCGAAGAGAAAAGCGAATGTTTTGTACCTAGAGCTGCTCTAAAGATAAATGTTTGGCGACCTAGACACAAGGCATAAACCTCACTAATCCCACAACGTAGGGTTTAAAGGCGAGCATTGAAGGCATCTCGGCAATAGATGGTCTACTCTGGAATCATTAACAATTGATGACCCAAATAGGCGCTAACTAACTCCATTAGGGAGTGGCGAACATGAGCCATCGTGACTTGGACTAAAGGTTTTAACCACGAGCGGGGCTGCTTCGCCTTCTGGTAACTAGAGGATAAGCCACACGTAATTTAAAGGAGGACCTTACGTTTTTCGATCGATCCAGTATGTGTATACCACGAAATAATTACGCGACTATCGTTTGACATTTCATATAGGCGAACGGAGCCCTTACCTTAGGAACTGCGACCCACAGGCTGTGCGAATTATTAGACCTATCATATGGTACCTAATCTATTCACGGGAATTTTTCTAGGAGCCATATCCTTGCAG
ATACAACGGAAGACCGTAACCGCTACCCAACCCGTCCCATTTATCCACCCTGTTAGCGACATATCCTTGTGCTTCTTAGGTAGCAGAACTAGCTCCGACAGCAGTCTCGTACAGAGCTCCGCGTACCGGCGATCTATGAGGCTTCCCAGCTGACACCTGAATGTTACATAACACTATTATCAGGCAATCACCATGTATGGACAATCCCTGCGTCCACACCAAACATAGTTCACGGTCCCGGGAGAGAGAGACACGGGGTAAGTATTGATAAACCAAACTTCAACGTCAACGCAGCATGGGAAACCCACCGTCCATGTACTTAGCCTAAAATGACGCGTGTAAGTAACCAAGGCATGACATGATTGCGTGGGCACACAAGAGAGAGAGTTCAATAGGACGACTGCGAGCATGCTAACACGCCCAACAGATAACTTATCTGCGACAAGTCTGCCACCTACCATCTAGTAGAGCTTCCAAGCACCCTCGCCTAACTTCACGTATCTTCCATTTGTACCCCAGCTTATCAAATACACGAGCACTAAGCGTGCCAGTCATCCTGACAAATCGTAATCGGAACGAGCTATCACATGGCGTAAGGCGCTGCTCTCCCGGCAATTATTCCTTACGTTTCGCCGGTTGGATTCCCAGAAATGGCGCACTATAAGAGCCATAGTTCGCACGTAAACATCAGTTCTAAAGGAAAGTAGCGGAATATAATAAAGTGCAAGTCGACAGGTTTGCTTCTCGATTCTAAGGAGGGGGGTATCATAAAACTAGCTCCCCCGGTCCCCGATTCCATCGTCACGCCAGACCATTCTCCACGATGTTACTGCATCGAACCTAGTTTAAGCCCTAATATTAAATCGATGAGAGGGACGGCAGGATACCCCCATATTTAATATTCGGGTGACGCAGGACCTTAAAGTTGAAACTCGTTAGAAGCTCTCGTCAGTCCCTATGAACACACACCTCCAGACTAGAGTGCAAATCCATACCTAAGTACACATAGTTATGGAAGGTAAAGTATTTAGGACAATAATGCAAAAAACTCAAAGATCTTGCGGATATCGCCTCACTTCGAAATATCCGAACGCTACCCGACGGAGCCGTCAACTCCCTGGTTGTCAAGACTATAGGATGTAATGGCTATAAGAAAATATGGCTATAAGCGATTACAACTTTTGCTAGCGTTCTAAACGCTGATGCTCGCGGATGTTAAAACCACGACGACGCTAATTATTTCAGAATACTAGCCAGTCATGGTCAGTGGAATTCCATAGTTAGAGAATCGTTATACTCTCCCGGGTGCCGGTAAATGTCACCAGACCCAAAGAATCGACGCGATGAGATAAGTGAATGCTTGACACCTAGGGCTGCTCTAACGATAAATTTCTAACGAGCTACACGCAAGGCATAGGCCTCGTGAATCCCACAACATAGGGTATGTAGACGACCATTGAATGCATCCCGACAATTGGCCGTCCACTCTAGAGTCATTAAAAATGCATGACCCAAATAGGTGCTAACGAAATCAATTAGCAAATAATAGGCAACAGCAACTGTAAATTGGACTAGGAATTGCGGTCAAGAGTAGAGCTCATCCGCCTTCGGGCAACTAGAGGATAAGGTAAGCGTAATTTAAAGCAGGACGTTGCGTTATTGAATTCACCCAATATGTTTATGCCGCGAAAAAATCATGCAATTATCGTTTGACATTTTAAATAGGCGAGTGGGGCCCTTACTTTAGGACCCGCGACCCACAGGCTGTGTGAATAATTAGACCCACCATATGGCACCAATTCTATTCACGTGAATTTTTCGGGGAGCCATATCCTTGCAG
ATACAACAGAAAACCGTGACTACCACGTAGGCGAACTCGTTTGCCCGCCGCGATAGCGACATGTTCTCACGCTACTGGGGTAGCAGGACTAGCCACGAGAGCAGTCTCATACAGGGAAAGCTGTAGCCGCCGCCCGTAAAGATGCGAAAGCCATACCGAGGTGTTCTATAACAGTATGGTCGGATAATTACCTTGTGTCAGTGGCTTTCGTATCCTCACAGTGCAGAGTTTACGGACCCTCGTGAATGATACACGGAGTAAGCGCCGATAACACAAACTTCAACGATAAACAAGTGTTGGAAAGTCACTGTGCGTACGCGGAGTTGAAAATGATCCGCGGGAGAAGCTAGTTCATACTACGTCCGGGTGATTATCTGAAAAAAAGAAATTCCTCGAACGAGCACGAGTATGCCAATGTGTCCAATGGGTAGATTATCTGCGACAAGCCTGCCACCTACCATCCAATAAAGTTCCCAAATAACCCCGCCTATTTCTGTTCACCTGCTATTTGTACTGCGAGTCACAAAACACAAGAGCATTAAGCATTTCAGTTATCTCTACAAACCATAATGGAAAAGAACCGAGATATAACGTACAACATTGATCTCCCGTCAATTTTTCCTTACGTCTCGTCGGCTAAATTGCCAGAAAGGGCACAGTATAAGATCAACAGTTGGTGCGTAAATATCAGTTGTAAAGGAAAGTAGCGGAATATAATAAAGTGCAAGTCGACAGGTTTGCTTCTCGATCCTAAGGAGGGGGGTATCATGAAACTAGCTCCCCCGCTCCCCGATTCCATCGTCACGCCAGACCATTCTCCACGTTGTTACTGCGTCGAACCTAATTTAAGCCCTAATATTAAATCAATGAGAGGGACGGGAGGATACTCCCATATTTAATATTCGGGTGACGCAGGACCTTAAAGTTGAAACTCGTTAGAAGCTCTCGTCAGTCCCTATGAACACACACCTCCAGACTAGAGTGCAAATCCATACCTAAGTACACTTAGTTATGGAAGGTAAACTATTTAGGACAATAGTGCAAAAAACTCAAAGGACTTGCGCGTGTCGCCCCAATTCGAAATATCCAAATACTACCCCCCGGAGTTATGACCTCCTCAGCTGTCAATACGAGACGAGACGACAGCTATAACAGAATACGGCCATAGGGCATTGGAACTGTTACTAGCGTTTCAAACGCTGATGCTCGCGGACATTCAAATCACGACGACGCCAATTATTTCAAACTACTAGCCAGTGATGGTTACTGCAACTCAATAGTTAGGAATCCGTTATACTCTCCCGGGTGCCGGTAAATGTCACCAGACCCAAAGAACGAACGCGAAGAGAAAAGTGAATGTTCGACACCGAGAGCTGCTCTAACGATAAATTTCGAACGGCCTACACGCAAGGAATAAGCCTAACTAATCCAACAACATAAGGTATGTAGACGGGCATTGAATGCATCTCGACAATTAGCCGTCCAGTCCGGAGTCATTAACAATGCATGACCGAGATTGGTGCTAACGAAATCAATTAGCAAATGATAGACAACAGCAACTGTAAATTGGACTAGGAACTGTGGCCTAGAGCAGGGCTCATCCGCCTTCGGGCAACTAGAGGAAAACCCACACATAATTTAAAGGAGGACGTTACGTTATTGAATTCACCAGGCATGTTTATGCCGCGAAAAAGTCGTGCGATTATCGTTTGACATTTTATTTAGGCGAATGGGGCCCTTACCCTGAGGAACGCGATCCACGGGCTATCCGAATTATCAGACCCACCGTATGGCGCCTAATCTATTCACGGGAGTTTTTCGAGGAGCTATATCCTTGCAG
ATATAACGGGAGACCGTAAATACCACGTAGGCGAACTCATCTATCCACCCTGTTAGCGACATATCCTTGTGCTTCTTAGGTAGCAGGACTAGCTCCGACAGCAGTCTCGTACAGGGAAAGCTGTAGCCGCCGCCCGTAAGGATGCGAAAGCGATACCGAGGTGTTCTATAACAGTATGGTCGGATAATTACCTTGTGTCAGTGGCTTTCGTATCCACACAGTGCTGAGTTTACGGACCCTCGTGAATGAGACACGGAGTAAGCGCCGATAAACCAAACTTCAACGATAACCAAGTGTGGGAAAGTCACTGTGCGTATAGTGAGTCGAGAATGATGCGTGTAAGTAATCGAGGCATAACATGACTGCGTGAGCATCCAAGAGAGAGAGTACAATAGAACGACCACGAGTATGCTAACACGCCCAATAAATAACTTATCTGCGACAGGTCTGTCAACTACCATCCAATAAAGTTCCCAAATAACGCCGCGTATTTTTGTTCACCTGCTATTTGTACTGCGAGTCACAAAATACAAGAGCATTAAGCATTTCGGTTATCTCTACAAACCATAATGGAAAAGAACCGAGATATAACGTACAACATTGATCTCCCGTCAATTTTTCCTTACGTCTCGTCGGCTAAATTCCCAGAAAGGGCACAGTATAAGATCAACAGTTGGTGCGTAAATATCAGTTCTAAAGGAAAGTAGCGGAATATAATAAAGTGCAAGTCGACAGGTTTGCTTCTCGATCCTAAGGAGGGGGGTATCATAAAACTAGCTCCCCCGCTCCCCGATTCCATCGTCACGCCAGACCATTCTCCACGATGTTACTGCATCGAACCTAATTTAAGCCCTAATATTAAATCAATGAGAGGGACGGCAGGATACCCCCATATATAATATTCAAATGCCTCAGGACATTAAAGTAGGAACCCGCTACCGGCTACACACAGTCCCTAGTGACAGAAATCTCCAGGCTAGACTACAAATCTATGCGCACGTCCACATAGCCTTGGAAGGTAAACTATTTGGGACAGTTATCCAAAAAACCCAAAAATCTTGCGCAGGTCGCGTTAATTTGAAACATACAGACACTGCCACATCGAGTTATCACCGCCTCAGCCGTCAATACGATAGGAGACAACAGCTTTAACGGAATACGGCCATGGGGCATTGGTATTGTCACTTGCGTTTCAAAGCCTGATACTCGCGGATATTCAAATGACGACGACGCTAATTATTCTAAACTACTAACCAGTCGTGGTTAGCGCGACTCAATAGTTCGGAAATCATTATACTATCTCGGGTGCCGGTAAATGTCACCAGGCCCAAAAAATGAACGTGAATAGGAGAGTGAATGTTTGACATCTAGAGCTAATCTAACGATAAATGCCTAATGACCTACACGCAAGGCATAGGCCTCGTGAATCCCACAACGTAGAGTATGTAGACGACCATTGAATGCATCCCGACAATTGGCCGTCCACTCTAGAGTCATTAAAAATGCATGACCCAAATAGGTGCTAACGAAATCAATTAGCAAATAATAGGCAACAGCAATCGTAAATTGGACTAGGAATTGCGGTCAAGAGTAGAGCTCATCCGCCTTCGGGCAACTAGAGGATAAGGTAAGCGTAATTTAAAGCAGGACGTTGCGTTATTGAATTCACCCAATATGTTTATGCCGCGAAAAAATCATGCAATTATCGTTTGACATTTTAAATAGGCGAGTGGGGCCCTTACTTTAGGACCCGCGACCCACAGGCTGTGTGAATTATTGGACCCACCATATGGCACCTATTCTATTCACGGGAATTTTTCGAGGAGCCATATCCTTGCAG
ATACAACGGAAGACCGTAACCGCTACCCAACCCGTCCCATTTATCCACCCTGTTAGCGACATATCCTTGTGCTTCTTAAGTAGCAGGACTAGCTCCGACAGCAGTCTCGTACAGGGCTCCGCGTACCGGCGATCTATGAGGCTTCCCAGCTGACACCTGAATGTTACGTAACACTATTATCAGGCAATCACCATGTATGGACAATCCCTGCGTCCACACAGTGCAGAGTTTACGGTCCCGGGAGAGAGAGACACGGAGTAAGTACTGATAAACCAAACCTCAACGTCAACGCAGCGTGGGAAACCTACCGTCCATATACTGAGCCTAAAATGATGCGTGTAAGTAACCAAGGCATAACATGATTGCGTGAGCACACAAGAGAGAGAGTTCAATAGGGCGACCGCGAGCATGCTAACACGCCCAATAGATAACATGTCTGCGACAGGTCTGCCACTTACCATCTAACAGAGTTCGCGGATAACCTCGCCTGTTTTCGCTCACCTTTCATTTGTACTGCGAGTCATCAAATACCCGGGCACCAAGCGTGTCAGGCATCTTGACGAATCGAAGTCGGAGCGAGCTATCACATGACGTAAGGCGCGGATCTCCCAGCAATTATTCCTGATGTTTCGCCGGCTGGATTCCCAGAAATGGCGCAGTATAAGAGCCATAGTTCGCACGTAGATATCAGTTCTAAAGGAAAGTAGCGGAATATAATAAAGTGCAAGTCGACAGGTTTGCTTCTCGATTCTAAGGAGGGGGGTATCATAAAACTAGCTCCCCCGGTCCCCGATTCCATCGTCACGTCAGACCATTCTCCACGATGTTACTGCATCGAACCTAATTTAAGCCCTAATATTAAATCGATGAGAGGGACGGCAGGATACCCCCATATTTAATATTCGGGTGACGCAGGACATTAAAGTAGGAACCCGTCACCGGCTCTCGTCAGTCCCTATGAACACACTCCTCCAGGCTAGACTGCAAATTCATGCGCACGTCCACATAGTTATGGACGGTAAACTATTTGGGACAATTATCCAAAAAACCCAAAGATCTTGCGGATGTCGCCTCACTTCGAACCATACAGACGCTGCCCGACGGAGCCGTCAACTCCCTGGTCGTCAATACTATAGGAGACAACAGCTTTAACGGAATACGGCCATGGGGCATTGCAACTTTTGCTTGCGTTTCAAACCCTGATACTCGCGGATGTTCAAATGACGACGACGCTAATTATTCTAAACTACTAGCCAGTCATGGTCAGTGGAATTCCATAGTTAGAGAATCGTTATACTCTCCCGGGTGCCGGTAAATGTCACCAGACCCAAAGAATCGACGCGATGAGATAAGTGAATGCTTGACACCTAGAATTGCTCTAACGATAAATTTCTAACGAGCCACACGCATGGCATAGGCCTCGTGAATCCCACAACATAGAGTATGTAGACGACCATTGAATGCATCCCGACAATTGGCCGTCCACTCTAGAGTCATTAAAAATGCATGACCCAAATAGGTGCTAACGAAATCAATTAGCAAATAATAGGCAACAGCAACTGTAAATTGGACTAGGAATTGCGGTCAAGAGTAGAGCTCATCCGCCTTCGGGCAACTAGAGGATAAGGTAAGCGTAATTTAAAGCATGACGTTGCGTTATTGAATTCACCCAATATGTTTATGCCGCGAAAAAATCATGCAATTATCGTTTGACATTTTAAATAGGCGAGTGGGGCCCTTACTTTAGGACCCGCGACCCACAGGCTGTGTGAATTATTAGACCCACCATATGGCACCAATTCTATTCACGTGAATTTCTCGGGGAGCCATATCCTTGCAG
TTACAGCAAAGAACCGCAACTACCACGTAGGCGAACTAGTTTATCCACCCTGTTAGCGACATATCCTTGTGCTTCTTAGGTAGCAGAACTAGCTCCGACAGCAGTCTCGTACAGAGCTCCGCGTACCGGCGATCTATGAGGCTTCCCAGCTGACACCTGAATGTTACATAACACTATTATCAGGCAATCACCATGTATGGACAATCCCTGCGTCCACACCAAACATAGTTCACGGTCCCGGGAGAGAGAGACACGGAGTAAGTATTGATAAACCAAACTTCAACGTCAACGCAGCATGGGAAACCCACCGTCCATGTACTTAGCCTAAAATGACGCGTGTAAGTAACCAAGGCATGACATGATTGCGTGGGCACACAAGAGAGAGAGTTCAATAGGACGACTGCGAGCATGCTAACACGCCCAACAGATAACTTATCTGCGACAAGTCTGCCACCTACCATCCAATAAAGTTCCCAAATAACCCCGCCTATTTCTGTTCACCTGCTATTTGTACTGCGAGTCACAAAACACAAGAGCATTAAGCATTTCAGTTATCTCTACAAACCATAATGGAAAAGAACCGAGATATAACGTACAACATTGATCTCCCGTCAATTTTTCCTTACGTCTCGTCGGCTAAATTGCCAGAAAGGGCACAGTATAAGATCAACAGTTGGTGCGTAAATATCAGTTGTAAAGGAAAGTAGCGGAATATAATAAAGTGCAAGTCGACAGGTTTGCTTCTCGATCCTAAGGAGGGGGGTATCATGAAACTAGCTCCCCCGCTCCCCGATTCCATCGTCACGCCAGACCATTCTCCACGTTGTTACTGCGTCGAACCTAATTTAAGCCCTAATATTAAATCAATGAGAGGGACGGGAGGATACTCCCATATTTAATATTCGGGTGACGCAGGACCTTAAAGTTGAAACTCGTTAGAAGCTCTCGTCAGTCCCTATGAACACACACCTCCAGACTAGAGTGCAAATCCATACCTAAGTACACTTAGTTATGGAAGGTAAACTATTTAGGACAATAGTGCAAAAAACTCAAAGATCTTGCGGATATCGCCTCACTTCGAAATATCCGAACGCTACCCGACGGAGCCGTCAACTCCCTGGTTGTCAAGACTATAGGATGTAATGGCTATAAGAAAATATGGCTATAAGCGATTACAACTTTTGCTAGCGTTTTAAACGCTGATGCTCGCGGATATTAAAATCACGACGACGCTAATTATTTCAGAATACTAGCCAGTCATGGTTAGTGCAACTCATTGGCTCGGATATCGTTATACTCCTCCAGGTGCTGGTGAATGCCACCAGACCCATAGAATGAACGCGAAGAAAAAAGCGAATGTTTTGTACCTAGAGCTGCTCTAAAGATAAATGTTTGGCGACCTAGACACAAGGCATAAACCTCACTAATCCCACAACGTAGGGTTTAAAGGCGAGCATTGAAGGCATCTCGGCAATAGATGGTCTACTCCGGAATCATTAACAATTCATGGCGCAAATAGGCGCTAACTAACTCCATTAGGGAGTGGCGAACATGCGCCATCGAGGCTTGGACTAGAAGCTGTGGCCACGAGCGGGGCAGCTTCGCCTTCGGGTAACCAGGGGGTAAGCCACACGTAATAAAAAGGAGGACGTTACGTTATTGAATTCACCCGGTATGTTTTTGCCGCGAAAAAGTCATGCGATTATCGTTTGACATCTTATATAGGCGAGTGGGGCCCTTGCTTTAGGAACCGCGACCCACAGGCTGTGCGATCAATTAGACCCACCATATGGCACCTATTCTATTCACGGGAATTTTTCGAGGAGCTATATCCTTGCAG
ATACAACGGAAGACCGTAACCGCTAGCCAACCCGTCCCATTTATCCACCCTGTTAGCGACATATCCTTGTGCTTCTTAGGTAGCAGAACTAGCTCCGACAGCAGTCTCGGACAGAGCTCCGCGTACCGACGATCTATGAGGCTTCGCAGCTGACACCTGAATGTTCCAGAATACTATTATCAGGCAATTACCACGTATGGACAATCCCTGCGTCCACACCAAACAGAGTACACGGACCCTCGAGAGTGAGACACCGAGTAGACGCTGATGAACCAAACTTCAACGTCAACGCAGCATGGGAAACCCACCGTCCATGTACTTAGCCTAAAATGACGCGTGTAAGTAACCAAGGCATGACATGATTGCGTGGGCACACAAGAGAGAGAGTTCAATAGGACGACTGCGAGCATGCTAACACGCCCAACAGATAACTTATCTGCGACAAGTCTACCACTTGCCATCCAATAAAGTTCCCAAATAACCCCGCCTATTTTTGCGCACCTGCTATTTGTGCTGCGGGCTATCATATACACCAGCACTAAGCGTGTCAGTCACCTTGATAAATCATAGTCTGAGCGGGCTATCACATGACGCGAGGCGCTGATCTCCCGTCGACTATTCCATACGATCGGTCGGCTAAATTCCCATCAAGGGCGCAGTATAAGAGCCACGGTTGGTGCGTAAGTATCGGCCCCGAAAGAAAGCCATGAGATATAAGAGAGCGCAGCCCGGCTGGCCAGCCTCTAGACCCAAGGGAGAGGAGCACTAAAAGACCAGCCTCTCCGCTCGGGAATTCCATCGTGGCGCTAGAGCATCTCTCGCGATGTTGCCGCATTGAACCCAATTTAAGCCCTAAGACTACAAAAATGAAAGGGATAGCAGAGTGCCCCCATATTTGACATGCAAGTGCCGGGGGACATTAAAGTTGAAGCCCGTTAGAATCTATCGACAGCCCCTATGAACACGCACCTCCAGACTAGACTGCGACTCCATGCGTAAGCACACATAGCTTTGGAAGGTAAACTATTTAGGACGATAAACCAAAGACCTCAAAGGACTCGCGCGTGTCGCCCCAATTCGAAATATCCAAATACTACCCCCCGGAGTTATGACCTCCTCAGCTGTCAATACGATACGAGACGACAGCAATAACAGAATACGGCTATAAGCGATTACAACTTTTGCTAGCGTTTTAAACGCTGATGCTCGCGGATATTAAAGTCACGACGATGCTAATTATTTCAGAATACTAGCCAGTCATGGTTAGTGCAACTCATTGGCTCGGATATCGTTATACTCCTCCAGGTGCTGGTGAATGCCACCAGACCCAAAGAATGAACGCGAAGAAAAAAGCGAATGTTTTGTACCTAGAGCTGCTCTAAAGATAAATGTTTGACGACCTAGACACAAGGCATAAACCTCACTAATCCCACAACGTAGGGTTTAAAGGCGAGCATTGAAGGCATCTCGGCAATAGATGGTCTACTCTGGAAGCATTAACAATTCATGACCCAAGTAGGTGCTAACGAAATCAATTAGCAAATAATAGGCAACAGCAACTGTAAATTGGACTAGGAATTGCGGTCAAGAGTAGAGCTCATCCGCCTTCGGGCAACTAGAGGATAAGGTAAGCGTAATTTAAAGCAGGACGTTGCGTTATTGAATTCACCCAATATGTTTATGCCGCGAAAAAATCATGCAATTATCGTTTGACATTTTAAATAGGCGAGTGGGGCCCTTACTTTAGGACCCGCGACCCACAGGCTGTGTGAATTATTAGACCCACCATATGGCACCAATTCTATTCACGTGAATTTCTCGGGGAGCCATATCCTTGCAG
ATACAACAAAAAACCGCGACCACTACGTAGCCGAACTCATTTATCCACCCTGTTAGCGACATATCCTTGTGCTTCTTAGGTAGCAGAACTAGCTCCGACAGCAGTCTCGTACAGAGCTCCGCGTACCGGCGATCTATGAGGCTTCCCAGCTGACACCTGAATGTTACATAACACTATTATCAGGCAATCACCATGTATGGACAATCCCTGCGTCCACACAGTGCAGAGTTTACGGACCCTCGTGAATGATACACGGAGTAAGCGCCGATAACACAAACTTCAACGATAAACAAGTGTTGGAAAGTCACTGTGCGTACGCGGAGTTGAAAATGATCCGCGGGAGAAGCTAGTTCATACTACGTCCGGGTGATTATCTGAAAAAAAGAAATTCCTCGAACGAGCACGAGTATGCCAATGTGTCCAATGGGTAGATTATCTGCGACAAGCCTGCCACTTACCATCTAATAGAGTTTCCAAGCACCCTCGCGTAACTTCACGTATCTTCCATTTGTACTCCAGGTTATCAAATACACGAGCACTAAGTGTGTCAGTCATCCTGACAAATCGTAATCGGAGCGAGCTATCACATGACGTAAGGCGCTGCTCTCCCGGCAATTATTCCTTACGTTTCGCCGGTTGGATTCCCAGAAATGGCGCAGTATAAGAGCCATAGTTCGCACGTAAGTATCAGCCCCGAAGGGCAGCCATTAGTTATAATTGAGTGCAACTCTAGTGCCTAGCCTATAGCCCCAAAGTAGAGGGGTACCAAAAGGCTAGCTTTCCTGCTCGCCGATTCCGTCGTCACGCCGGAGCTTTCTCCACGATGTTACTGCATTAATTCCTATTCAAGTTTTAAGTTCCCAACATTGAGGTGAATAGCAGGATGCCCCCACATATAATATTCAAATGCCTCAGGACCTTAAAGTTGAAACTCGTTAGAAGCTCTCGTCAGTCCCTATGAACACACACCTCCAGACTAGAGTGCAAATCCATACCTAAGTACACATAGTTATGGAAGGTAAAGTATTTAGGACAGTTATCCAAAAAACCCAAAAATCATGCGCAGGTCGCGTTAATTCGAAACAGCCAGACACTGCCCCACCGAGCCGTCTCCGCGCTGATCGTCAAGACTATAGGATATACTGGCTATAACAGAACACGGCCATAAGCGATTACAACTTTTGCTAGCGTTTTAAACGCTGATGCTCGCGGATGTTAGAACCACGACGACGCTAATTATTTCAGAATACTAGCCAGTCATGGTCAGTGGAATTCCATAGTTAGAGAATCGTTATACTCTCCCGGGTGCCGGTAAATGTCACCAGACCCAAAGAATCGACGCGATGAGATAAGTGAATGCTTGACACCTAGAATTGCTCTAACGATAAATTTCTAACGAGCTACACGCATGGCATAGGCCTCGTGAATCCCACAACATAGAGTATGTAGACGACCATTGAATGCATCCCGACAATTGGCCGTCCACTCTAGAGTCATTAAAAATGCATGACCCAAATAGGTGCTAACGAAATCAATTAGCAAATAATAGGCAACAGCAACTGTAAATTGGACTAGGAATTGCGGTCAAGAGTAGAGCTCATCCGCCTTCGGGCAACTAGAGGATAAGGTAAGCGTAATTTAAAGCAGGACGTAGCGTTATTGAATTCACCCAATATGTTTATGCCGCGAAAAAATCATGCAATTATCGTTTGACACTTTAAATAGGCGAGTGGGGCCCTTACTTTAGGACCCGCGACCCACAGGCTGTGTGAATTATTAGACCCACCATATGGCACCAATTCTATTCACGTGAATTTCTCGGGGAGCCATATCCTTGCAG
ATATAACGGAAAACCGTAACTATCACGTAGGCGAACTCGTTTGCTCGCCGCGATACCGCCACGACGCCGCACTACTGGGGTAACAGGACTTACCACGAGAACGATTTCGGAAGAGACTCCGCGTACCGACGATCTATGAGGCTTCGCAGCTGACACCTGAATGTTCCAGAATACTATTATCAGGCAATTACCACGTATGGACAATCCCTGCGTCCACACCAAACAGAGTACACGGACCCTCGAGAGTGAGACACCGAGTAGGCGCTGATGAACCATACTTCAACGTCAAAGAAGTGTGGGAAAGTCACTGTGCATACGCGGAGTCGAAAATGATCAGTGGGAGAAGCTAGTTCATACTACGACCGGGTGATTATCTGAAAAAAAGAAATTCCTCGAACGACCACGAGTATGCCAGTGTGTCCAATGGGCAGCTTATCCGCGGTAGGTTGGTCACTTGCCATCTAATAAAGTTTCCAAGCAACCTCGCCCAACGTCGCGTGTCTTCCATTTGTGCTCCGGGCTATCATATACACCAGCACTAAGCGTGTCAGTCACCTTGATAAATCATAGTCTGAGCGGGCTATCACATGACGCGAGGCGCTGATCTCCCGTCGACTATTCCATACGATCGGTCGGCTAAATTCCCATCAAGGGCGCAGTATAAGAGCCACGGTTGGTGCGTAAGTATCGGCCCCGAAAGAAAGCCATGAGATATAAGAGAGCGCAGCCCGGCTGGCTAGCCCCTAGACCCAAAGTAGAGGGGTACCAAAAGACTAGCTTCCCTGCTCGCCGATCCCACGGCCACGCCGGAGCATCTCCCGCGATGTAACTGCATTAATCCCAATTTAAGCCCTAAGACTACAACAATGAAAGGGATAGCAGAGTGCCCCCATATTTGACATGCAAGTGCCGCAGGACATTAAAGTTGAAGCCCGTTAGAATCTATCGACAGCCCCTATGAACACGCACCTCCAGACTAGACTGCGACTCCATGCGTAAGCACACATAGCTTTGGAAGGTAAACTATTTAGGACGATAAACCAAAGACCTCAAAGGACTTGCGCGTGTCGCCCCAATTCGAAATATCCAAATACTACCCCCCGGAGTTATGACCTCCTCAGCTGTCAATACGATACGAGACGACAGCAATAACAGAATACGGCCAAAGGGCACTGGAACTTTCACTTGCGTGTCAAAGGCTGATACTCACGGATGCTCAAACCACGACGACGCTAAATATTTCGAACTCCTAGCCAGTCATGGTCAGTGGAATTCCATAGTTAGAGAATCGTTATACTCTCCCGGGTGCCGGTAAATGTCACCAGACCCAAAGAATCAACGCGATGAGATAAGTGATTGTGTTATGCCTAGAATTGCACTAACGGTAAATTTCGAACGGCCTACACGCAAGGAATAAGCCTAACTAGTCCAACAACATAAGGTATGTAGACGGGCATTGAAGGCATCTCGACAATTAGCCGTCCAGTCTAAAATCATTAACAATTCATGGCGCAAATAGGCGCTAACTAACTCCATTAGGGAGTGGCGAACATGCGCCATCGAGGCTTGGAATAGAGGCTGTGGCCACGAGCGGGGCAGCTTCGCCTTCGGGTAACCAGGGGGTAAGCCACACGTAATAAAAAGGAGGACGTTACGTTATTGAATTCTCCCGGTATGTTTATGCCGCGAAAAAGTCATGCGATTATCGTTTGACATCTTATATAGGCGAGTGGGGCCCTTGCTTTAGGAACCGCGACCCACAGGCTGTGCGATCAATTGGACCCACCATATGGCACCTATTCTATTCACGGGAATTTTTCGAAGAGCCATATCATCGCAG
ATATAACGGGAGACCGTAAATACCACGTAGGCGAACTCATTTGCTCGCCGCGATACCGCCACGTCCCCGCGCTACTGGGGTAGCAGGGCTAATCACCGGAGCGGCTTCGTAAGAGACTCCGCGTGCCGGCCACTCACGAGGCTTCGCAGGTGCCCCTGAAACGTCCCATAACACGACGATCAAACACTTACCATGTATGGACAATCCCTGCGTCCACACCAAGCAGAGTTTACGGTCCCGGGAGAGAGAGGCACGGAGTAAGCGCCGATAAACCAAACCTCAACGACAACCCAGCGTGGGAAAGTCACTGTCCATACGCGGAGCCGAAAATGATGCGTGGGAGTAACCAAGTCATACCATGACCGCGTGAGTACCCAAAAGAGAGAGTTCAATAGGGCGACCGCGAGCATGCTAACACGCCCAATAGATAACATATCTGCGATAGGTCTGCCACTTACCATCTAATAAAGTTTCCAAGCACCCTCGCGTAACTTCACGTATCTTCCATTTGTACTCCAGGTTATCAAATACACGAGCACTAAGTGTGTCAGTCATCCTGACAAATCGTAATCGGAGCGAGCTATCACATGACGTAAGGCGCTGCTCTCCCGGCAATTATTCCTTACGTTTCGCCGGTTGGATTCCCAGAAATGGCGCAGTATAAGAGCCATAGTTCGCACGTAAGTATCAGCCCCGAAGGGCAGCCATTAGTTATAATTGAGTGCAACTCTAGTGCCTAGCCTATAGCCCCAAAGTAGAGGGGTACCAAAAGGCTAGCTTTCCTGCTCGCCGATTCCGTCGTCACGCCGGAGCTTTCTCCACGATGTTACTGCATTAATTCCTATTCAAGTTTTAAGTTCCCAACATTGAGGTGAATAGCAGGATGCCCCCACATATAATATTCAAATGCCTCAGGACCTTAAAGTTGAAACTCGTTAGAAGCTCTCGTCAGTCCCTATGAACACACACCTCCAGACTAGAGTGCAAATCCATACCTAAGTACACATAGTTATGGAAGGTAAAGTATTTAGGACAGTTATCCAAAAAACCCAAAAATCATGCGCAGGTCGCGTTAATTCGAAACAGCCAGACACTGCCCCACCGAGCCGTCTCCGCGCTGATCGTCAAGACTATAGGATATACTGGCTATAACAGAACACGGCCATGGGGCACTGGAACTTTCACTTGCGTTTCAAGGGCTGATGGTCGCGGATATTAAAATCACGACAACGCTAGTTAATTCAAACGATGAGCCAGCCAGGGTTAGTGCAACTCAATAGTTCGGAAATCGTCATCCTCCCCCGGGTGCCGGTAAATGTCACCAGACCCAAAGCGTGAACGCGATGAGAAAAGTGTATGTTTGACACCTAGAGCTGCTCTAACGATAAATTTCTGACGACCTAGACACAAGGCATAAGCCTCATTGATCCCACAACATAAGGTATGTAGACGGGCATTGAATGCATCTCGACAATTGGCCGTCCAGTCCGGAATCATTAACAATTCATGGCGCAAATAGGCGCTAACTAACTCCATTAGGGAGTGGCGAACATGCGCCATCGAGGCTTGGACTAGAGGCTGTGGCCACGAGCGGGGCAGCTTCGCCTTCGGGTGGCTAGAGGAAAAGCCACACGTAACTTGAATGATGCCCTTACATTATTCAAACGATCCAGTATGTTTATACCACGAAATAGCTATGTGATTATCGTTTGACATTTTATAAAGGAGAATGGGGCCCTTACCTTAGGAACCGTGATCCGCAAGCTGTGCGAATTATTAGACCCCCTAAACGGCGCCTTACCTATTCATGGGAGTTGTTCGGGAAGCCATATCATCGCAC
ATTCAACGGAAAACCACGACCGCTACCCAACCCGTCCCGTTTATCCACCCTGTTAGCGACATATCCTTGTGCTTCTTAGGTAGCAGGACTAGCTCCGACAGCAGTCTCGTACAGGGCTCCGCGTACCGGCGATCTATGAGGCTTCCCAGCTGACACCTGAATGTTACATAACACTATTATCAGGCAATCACCATGTATGGACAATCCCTGCGTCCACACCAAACATAGTTCACGGTCCCGGGAGAGAGAGACACGGAGTAAGTACTGATAAACCAAACTTCAACGTCAACGCAGCATGGGAAACCCACCGTCCATGTACTTAGCCTAAAATGATGCGTGTAAGTAACCAAGGCATGACATGATTGCGTGAGCACACAAGAGAGAGAGTTCAATAGGACGACTGCGAGCATGCTAACACGCCCAACAGATAACTTATCTGCGACAAGTCTGCCACTTACCATCTAGTAGAGCTTCCAAGCACCCTCGCCTAACTTCACGTATCTTCCATTTGTACCCCAGCTTATCAAATACACGAGCACTAAGCGTGCCAGTCATCCTGACAAATCGTAATCGGAGCGAGCTATCACATGGCGTAAGGCGCTGCTCTCCCGGCAATTATTCCTTACGTTTCGCCGGTTGGATTCCCAGAAATGGCGCAGTATAAGAGCCATAGTTCGCACGTAAATATCAGTTCTAAAGGAAAGTAGCGGAATATAATAAAGTGCAAGTAGACAGGTTTGCTTCTCGATTCTAAGGAGGGGGGTATCATAAAACTAGCTCCCCCGGTCCCCGATTCCATCGTCACGCCAGACCATTCTCCACGATGTTACTGCATCGAACCTAGTTTAAGCCCTAATATTAAATCGATGAGAGGGACGGCAGGATACCCCCATATTTGACATGCAAGTGCCGCAGGACATTAAAGTTGAAGCCCGTTAGAATCTATCGACAGCCCCTATGAACACGCACCTCCAGACTAGACTGCGACTCCATGCGTAAGCACACATAGCTTTGGAAGGTAAACTATTTAGGACGATAAACCAAAGACCTGAAAGGACTTGCGCGTGTCGCCCCAATTCGAAATATCCAAATACTACCCCCCGGAGTTATGACCTCCTCAGCTGTCAATACGTTACGAGACGACAGCAATAACAGAATACGGCCAAAGGGCACTGGAACTTTCACTTGCGTGTCAAAGGCTGATACTCACGGATGCTCAAACCACGACGACGCTAAATATTTCGAACTCCTAGCCAGTCATGGTCAGTGGAGTTCCATAGTTAGAGAATCGTTATACTCTCCCGGGTGCCGGTAAATGTCACCAGACCCAAAGAATCAACGCGATGAGATAAGTGATTGTGTTATGCCTAGAATTGCACTAACGGTAAATTTCGAACGGCCTACACGCAAGGAATAAGCCTAACTAGTCCAACAACATAAGGTATGTAGACGGGCATTGAATGCATCTCGACAATTAGCCGTCCAGTCTAGAATCATTAACAATTGATGACCCAAATAGGCGCTAACTAACTCAATTAGGGAATGACGAACAACAGCAGTTGTGACTTGGGCTAAAGGTTTTAACCAAGAGCGGGACTGCTTCGCCTTCTGGTAACTAGAGGAAAAGCCACACGTAACTTGAATGATGACCTTACGTTACTCAAACGATCCAGTATGTTTATACCACGAAATAATTATGTGATTATCGTTTGACATTTTATAAAGGAGAATGGGGCCCTTACCTTAGGAACCGTGATCCACAAACTGTGCGAATTATTAGACCCCCTAAACGGCGCCTTACCTGTTCATGGGAGGTGTTCGAGGAGCCATAGCATCGCAG
ATATAACGGAAAATCACGACCGCTTCCCAACCCGTACCATTTATCCATCCTGTTAGCGACATATCCTTGTGCTTCTTAGGTAGCAGAACTAGCTCCGACAGCAGTCTCGGACAGAGCTCCGCGTACCGACGATCTATGAGGCTTCGCAGCTGACACCTGAATGTTCCAGAATACTATTATCAGGCAATTACCACGTATGGACAATCCCTGCGTCCACACCAAACAGAGTACACGGACCCTCGAGAGTGAGACACCGAGTAGACGCTGATGAACCAAACTTCAACGTCAACGCAGCATGGTAAACCCACCGTCCATGTACTTAGCCTAAAATGACGCGTGTAAGTAACCAAGGCATGACATGATTGCGTGGGCACACAAGAGAGAGAGTTCAATAGGACGACTGCGATCATGCTAACACGCCCAACAGATAACTTATCTGCGACAAGTCTACCACCTACCATCTAGTAGAGCTTCCAAGCACCCTCGCCTAACTTCACGTATCTTCCATTTGTACCCCAGCTTATCGAATACACGAGCACTAAGCGTGCCAGTCATCCTGACAAATCGTTATCGGAGCGAGCTATCACATGGCGTAAGGCGCTGCTCTCCCGGCAATTATTCCTTACGTTTCGCCGGTTGGATTCCCGGAAATGGCGCAGTATAAGAGCCATAGTTCGCACGTAAATATCAGTTCTAAAGGAAAGTAGCGGAATATAATAAAGTGCAAGTCGACAGGTTTGCTTCTCGATTCTAAGGAGGGGGGTATCATAAAACTAGCTCCCCCGGTCCCCGATTCCATCGTCACGCCAGACCATTCTCCACGACGTTACTGCATCGAACCTAGTTTAAGCCCTAATATTAAATCGATGAGAGGGACGGCAGGATACCCCCATATTTAATATTCGGGTGACGCAGGACCTTAAAGTTGAAACTCGTTAGAAGCTCTCGTCAGTCCCTATGAACACACACCTCCAGACTAGAGTGCAAATCCATACCTAAGTACACATAGTTATGGAAGGTAAAGTATTTAGGACAATAATGCAAAAAACTCAAAGATCTTGCGGATATCGCCTCACTTCGAGATATCCGAACGCTACCCGACGGAGCCGTCAACTCCCTGGTTGTCAAGACTATAGGATGTAATGGCTATAAGAAAATATGGCTATAAGCGATTACAACTTTTGCTAGCGTTTTAAACGCTGATGCTCGCGGATATTAAAGTCACGACGACGCTAATTATTTCAGAATACTAGCCAGTCATGGTTAGTGCAACTCATTGGCTCGGATATCGTTATACTCCTCCAGGTACTGGTGAATGCCACCAGACCCAAAGAATGAACGCGAAGAAAAAAGCGAATGTTTTGTACCTAGAGCTGCTCTAAAGATAAATGTTTGGCGACCTAGACACAAGGCATAAACCTCACTAATCCCACATCGTAGGGTTTAAAGGCGAGCATTGAAGGCATCTCGGCAATAGATGGTCTACTCTGGAATCATTAACAATTGATGACCCAAATAGGCGCTAACTAACTCCATTAGGGAGTGGCGAACATGAGCCATCGTGACTTGGACTAAAGGTTTTAACCACGAGCGGGGCTGCTTCGCCTTCTGGTAACTATAGGATAAGCCACACGTAATTTAAAGGAGGACGTTACGTTATTGAATTCACTCAATACGTTTATGCCGCGTAAATATCATGCGATTATCGTTCGACATCTTGTATAGACGAGTGGGGCCCTTACCCTGGAAACCGCTATCCGCAGGCTGTGCGAATTGTTAGTCCCACCATATGGCGCCTAATCTATTGCCGGCAATTTTTCGAGGAGCCATATCATCGCAG
ATATAACGGAAGACCGTAAATACCACGTAGGCGAACTCATCTATCCACCCTGTTAGCGACATATCCTTGTGCTTCTTAGGTAGCAGGACTAGCTCCGACAGCAGTCTCGTACAGGGAAAGCTGTAGCCGCCGCCCGTAAGGATGCGAAAGCGATACCGAGGTGTTCTATAACACTATGGTCGGATAATTACCTTGTGTCAACGGCTTTCGTATCCACACAGTGCTGAGTTTACGGATCCTCGTGAATTAGACACGGAGTAAGCACTGATAAACCAAATTTCAACAATAACCAAACGTGGGATAGTCATCATCCATATACTGAGTCGAGAATGATGCGTGTAAGTAATCGAGGCATAACATGACTGCGTGAGCATCCAAGAGAGAGAGTTCAATAGAACGACCACGAGTATGCTAACACGCCCAATAAATAACTTATCTGCGACAAGTCTGCCACCTACCATCTAGTAGAGCTTCCAAGCACCCTCGCCTAACTTCACGTATCTTCCATTTGTACCCCAGCTTATCGAATACACGAGCACTAAGCGTGCCAGTCATCCTGACAAATCGTAATCGGAGCGAGCTATCACATGGCGTAAGGCGCTGCTCTCCCGGCAATTATTCCTTACGTTTCGCCGGTTGAGTTCCCAGAAAGCACGCAGTATAAGAGCCACGCTTGGTGCGTAAGTATCGGCCCCGAAAGAAAGCCATGAGATATAAGAGAGCGCAACCCGGCTGGCTAGCCTCTAGACCCAAGGGAGAGGAGCACCAAAAGACCAGCCTCTCCGCTCGGGAATTCCATCGTGGCGCTAGAGCATCTCCCGCGATGTTGCCGCATTGAACCCAATGTAAGCCCTAAGACTACAACAATGAAAGGGATAGCAGAGTGCCCCCATATTTGACATGCAAGTGCCGCAGGACATCAAAGTTGAAGCCCGTTAGAATCTATCGACAGCCCCTATGAACACGCACCTCCAGACTAGACTGCGACTCCATGCGTAAGCACACATAGCTTTGGAAGGTAAACTATTTAGGACGATAAACCAAAGACCTCAAAGGACTTGCGCGTGTCGCCCCAATTCGAAATATCCAAATACTACCCCCCGGAGTTATGACCTCCTCAGCTGTCAATACGAGACGAGACGACAGCTATAACAGAATACGGCCATAGGGCATTGGAACTGTTACTAGCGTTTCAAACGCTGATGCTCGCGGACATTCAAATCACGACGACGCCAATTATTTCAAACTACTAGCCAGTGATGGTTACTGCAACTCAATAGTTAGGAATCCGTTATACTCTCCCGGGTGCCGGTAAATGTCACCAGACCCAAAGAACGAACGCGAAGAGAAAAGTGAATGTTCGACACCGAGAGCTGCTCTAACGATAAATTTCGAACGGCCTACACGCAAGGAATAAGCCTAACTAATCCAACAACATAAGGTATGTAGACGGGCATTGAATGCATCTCGACAATTAGCCGTCCAGTCCGGAGTCATTAACAATGCATGACCGAGATTGGTGCTAACGAAATCAATTAGCAAATGATAGACAACAGCAACTGTAAATTGGACTAGGAACTGTGGCCTAGAGCAGGGCTCATCCGCCTTCGGGCAACTAGAGGAAAACCCACACATAATTTAAAGGAGGACGTTACGTTATTGAATTCACCAGGCATGTTTATGCCGCGAAAAAGTCGTGCGATTATCGTTTGACATTTTATTTAGGCGAATGGGGCCCTTACCCTGAGGAACGCGATCCACGGGCTATCCGAATTATCAGACCCACCGTATGGCGCCTAATCTATTCACGGGAGTTTTTCGAGGAGCTATATCCTTGCAG
ATACAACGGAAAACCACGACCGCTACCCAACCCGTCCCGTTTATCCACCCTGTTAGCGACATATCCTTGTGCTTCTTAGGTAGCAGGACTAGCTCCGACAGCAGTCTCGTACAGGGCTCCGCGTACCGGCGATCTATGCGGCTTCCCAGCTGACACCTGAATGTTACATAACACTATTATCAGGCAATCACCATGTATGGACAATCCCTGCGTCCACACAGTGCTGAGTTTACGGACCCTCGTGAATGAGACACGGAGTAAGCGCCGATAAACCAAACTTCAACGATAACCAAGTGTGGGAAAGTCACTGTGCGTATAGTGAGTCGAGAATGATGCGTGTAAGTAATCGAGGCATAACATGACTGCGTGAGCATCCAAGAGAGAGAGTACAATAGAACGACCACGAGTATGCTAACACGCCCAATAAATAACTTATCTGCGACAGGTCTGTCAACTACCATCCAATAAAGTTCCCAAATAACCCCGCCTATTTTTGTTCACCTGCTATTTGTACTGCGAGTCACAAAATACAAGAGCATTAAGCATTTCAGTTATCTCTACAAACCATAATGGAAAAGAACCGAGATATAACGTACAACATTGATCTCCCGTCAATTTTTCCTTACGTCTCGTCGGCTAAATTCCCAGAAAGGGCACAGTATAAGATCAACAGTTGGTGCGTAAATATCAGTTCTAAAGGAAAGTAGCGGAATATAATAAAGTGCAAGTCGACAGGTTTGCTTCTCGATCCTAAGGAGGGGGGTATCATAAAACTAGCTCCCCCGCTCCCCGATTCCATCGTCACGCCAGACCATTCTCCACGATGTTACTGCATCGAACCTAATTTAAGCCCTAATATTAAATCAATGAGAGGGACGGCAGGATACCCCCATATATAATATTCAAATGCCTCAGGACATTAAAGTAGGAACCCGCTACCGGCTACACACAGTCCCTAGTGACAGAAATCTCCAGGCTAGACTACAAATCTATGCGCACGTCCACATAGCCTTGGAAGGTAAACTATTTGGGACAGTTATCCAAAAAACCCAAAAATCTTGCGCAGGTCGCGTTAATTTGAACCATACAGACACTGCCACATCGAGTTATCACCGCCTCAGCCGTCAATACGATAGGAGACAACAGCTTTAACGGAATACGGCCATGGGGCATTGGTATTGTCACTTGCGTTTCAAAGCCTGATACTCGCGGATATTCAAATGACGACGACGCTAATTATTCTAAACTACTAACCAGTCGTGGTTAGCGCGACTCAATAGTTCGGAAATCATTATACTATCTCGGGTGCCGGTAAATGTCACCAGGCCCAAAAAATGAACGTGAATAGGAGAGTGAATGTTTGACATCTAGAGCTAATCTAACGATAAATGCCTAATGACCTACACGCAAGGCATAGGCCTCGTGAATCCCACAACGTAGAGTATGTAGACGACCATTGAATGCATCCCGACAATTGGCCGTCCACTCTAGAGTCATTAAAAATGCATGACCCAAATAGGTGCTAACGAAATCAATTAGCAAATAATAGGCAACAGCAATCGTAAATTGGACTAGGAATTGCGGTCAAGAGTAGAGCTCATCCGCCTTCGGGCAACTAGAGGATAAGCCACACGTAATTTAAAGGAGGACGTTACGTTATTGAATTCACTCAATATGTTTATGCCGCGTAAATATCATGCGATTATCGTTCGACATCTTGTATAGACGAGTGGGGCCCTTACCCTGGAAACCGCGATCCACAGGCTGTGCGAATTGTTAGACCCACCATATGGCGCCTAATCTATTGCCGGCAATTTTTCGAGGAGCCATATCCTTGCAG
ATATAACGGAAAATCACGACCGCTTCCCAACCCGTACCATTTATCCACCCTGTTAGCGACATATCCTTGTGCTTCTTAGGTAGCAGAACTAGCTCCGACAGCAGTCTCGGACAGAGCTCCGCGTACCGACGATCTATGAGGCTTCGCAGCTGACATCTGAATGTTCCAGAATACTATTATCAGGCAATTACCACGTATGGACAATCCCTGCGTCCACACCAAACAGAGTACACGGACCCTCGAGAGTGAGACACCGAGTAGGCGCTGATGAACCAAACTTCAACGTCAACGCAGCATGGGAAACCCACCGTCCATGTACTTAGCCTAAAATGACGCGTGTAAGTAACCAAGGCATGACATGATTGCGTGGGCACACAAGAGAGAGAGTTCAATAGGACGACTGCGAGCATGCTAACACGCCCAACAGATAACTTATCTGCGACAAGTCTACCACCTACCATCTAGTAGAGCTTCCAAGCCCCCTCGCCTAACTTCACGTATCTTCCATTTGTACCCCAGCTTATCAAATACACGAGCACTAAGCGTGCCAGTCATCCTGACAAATCGTAATCGGAGCGAGCTATCACATGGCGTAAGGCGCTGCTCTCCCGGCAATTATTCCTTACGTTTCGCCAGTTGGATTCCCAGAAATGGCGCAGTATAAGAGCCATAGTTCGCACGTAAATATCAGTTCTAAGGGAAAGTAGCGGAATATAATAAAGTGCAAGTCGACAGGTTTGCTTCTCGATTCTAAGGAGGGGGGTATCATAAAACTAGCTCCCCCGGTCCCCGATTCCATCGTCACGCCAGACCATTCTCAACGATGTTACTGCATCGAACCTAATTTAAGCCCTAATATTAAATCGATGAGAGGGACGGCAGGATACCCCCATATTTAATATTCGGGTGACGCAGGACCTTAAAGTTGAAACTCGTTAGAAGCTCTCGTCAGTCCCTATGAACACACACCTCCAGACTAGAGTGCAAATCCATACCTAAGTACACATAGTTATGGAAGGTAAAGTATTTAGGACAATAATGCAAAAAACTCAAAGATCTTGCGGATATCGCCTCACTTCGAAATATCCGAACGCTACCCGACGGAGCCGTCAACTCCCTGGTTGTCAAGACTATAGGATGTAATGGCTATAAGAAAATATGGCCATGGGGCATTGGTATTTTTACTTGCATTTCAAACCCTGATACTGGCGGATATTCAAATCACGACGACGCTAATTATTCTAAACTACTAACCAGTCGTGGTTAGCGCGACTCAATAGTTCGGAAATCATTATACTATCCCGGATGCCGGTAAATGTCACCAGGCCCAAAAAATGAACGTGAATAGGAAAGTGAATGTTTGACATCTAGAGCTAATCTAACGATTAATGCCTAATGACCTACACGCAAGGCATAGGCCTCGTGAATCCCACAACATAGGGTATATAGGCGAGCGTTGGATGCATCTTAGCAATAGATCGTCTACTCCGGAATCATTAACAATTCATGGCCCAAATAGTCGCTAACTAACTCAACTAGGGAATGATAAACATGCGCAGTTGTGACTTGGACTAAAGGTTTTAACCACGAGCGGGGCTGCTTCGCCTTCTGGTAACTAGAGGATAAGCCACACGTAACTTAAAGGAGGAGGTTACGTTATTGAATTCACCCAGTATGTTTACGCCGCGAAGAAATCATGCGATTAGCGTTTGACATTTTATAAAGGAGAATGGGGCCCTTACCTTAGGAACCGTGATCCACAAGCTGTGCGAATTATTAGACCCCCTAACCGGCGCCTTACCTATTCATGGGAGTTGTTCGAGGAGCCATATCCTTGCAG
ATATAACGGAAAATCACGACCGCTTCCCAACCCGTACCGTTTGCTCGCCGCGATACCGCCACGTTCTCGCGCTACTGGGGTGGCAGGACTAACCAGGAGAACGATTTCGTAAGAGACAACGCTTACCCGCGACCCATGAGGCTTTGCAGCTGACACCTGAATGTTCCATAACACTATGATGAAACAATTACCTTGTATGGACAATCCCTGCGGTCACACAGTGCAGAGTTTACGGTCCCGGGAGAGAGAGAGACGGAGTAAGTACTGATAAACCAAACCTCAACGTCAACGCAGCGTGGGAAACCCACCGTCCATATACTGAGCCTAAAATGATGCGTGTAAGTAACCAAGGCATAACATGATTGCGTGAGCACACAAGAGAGAGAGTTCAATAGGGCGACCGCGAGCATGCTAACACGCCCAATAGATAACATATCTGCGACAGGTCTGCCACTTACCATCTAGTAGAGCTTCCAAGCACCCTTGCCTAACTTCACGTATCTTCCATTTGTACCCCAGCTTATCAAATACACGAGCACTAAGCGTGCCAGTCATCCTGACAAATCGTAATCGGAGCGAGCTATCACATGGCGTAAGGCGCTGCTCTCCCGGCAATTATTCCTTACGTTTCGCCGGTTGGATTCCCAGAAATGGCGCAGTATAAGAGCCATAGTTCGCACGTAAGTATCAGCCCCGAAGAAAAGCCACGGATTATAATTGAGTACGACTCGACTGCCTAGCCTCTAGACCCAAAGTAGAGGGGTACCAAAAGGCTAGGTTTCCTGCTCGCCGATTCCATCGTCACGCCGGAGCATTCTCCACGATGTTACTGCATTGATCCCTATTTAAGTCTTAAGTTTACAACAATGAAAGGGATAGCAGAACGCCCCCTTATATAATATTCGAGTGCCGCAGGATATTAAAGTTGAGACCAGCTACCGGCTATCCACAGTCACTGGGGGCAGAAATGTCCTCACTAGACCGCAAATCCATGCGCACGTCCATATAGCTTCGCAAGGTAAACTATTTAGGACAACTATCCAATAAATCCAAAAATCATGCTCATGTCGCCTTAATTCGAAACAGCCAGACACAACCCCACCGAGCCATCACCTCCTCAGCTGTCAATACGATACGAGACGACAGCTATAACAGAATACGGCCAAAGGGCACTGGAACTTTCACTTGCGTTTCAAAGGCTGATACTCACGGATGCTCAAACCACGGCGACGCTAATTATTTCGAACTCCTAGCCAGTCATGGTCAGTGGAATTCCATAGTTAGAGAATCGTTATACTCTCCCGGGTGCCGGTAAATGTCACCAGACCCAAAGAATGAACGCGATGAGGAAAGTGAATGTTTGACACCTAGAGCTGCTCTAACGATAAATTTCTGACGACCTAGACACAAGGCATAAGCCTCACTAATCCCACGACATAAGGCATGTAGACGAGCATTGAATGCATCTCGACAATAGGCGGTCCACTCTGGAAGCATTAACAATTCATGACCCAAGTAGGTGCTAACGAAATCAATTAGGGAACGACGAACAACAGCAGTTGTGACTTGGGCTAAAGGTCTTAACCAAGAGCGGGACTGCTTCGCCTTCTGGTAACTAGAGGAAAAGCCACACGTAACTTAATGGAGGACGTTACGTTATTGAATTCACTCAATATGTTTACGCCGCGAAAAAATCATGCGATTAGCGTTTGACATTTTATAAAGGAGAATGGGGCCCTTACCTTAGGAACCGTGATCCACAAGCTGTGCGAATTATTAGACCCCCTAACCGGCGCCTTACCTATTCATGGGAGTTGTTCGGGAAACCACATCATTGCAG
ATACAACGGAAGACCGTAACCGCTACCCAACCCGTCCCATTTATCCACCCTGTTAGCGACATATCCTTGTGCTTCTTAAGTAGCAGGAATAGCTCCGACAGCAGTCTCGTACAGGGCTCCGCGTACCGGCGATCTATGAGGCTTCCCAGCTGACACCTGAATGTTACGTAACACTATTATCAGGCAATCACCATGTATGGACAATCCCTGCGTCCACACAGTGCAGAGTTTACGGTCCCGGGAGAGAGAGACACGGAGTAAGTACTGATAAACCAAACCTCAACGTCAACGCAGCGTGGGAAACCTACCGTCCATATACTGAGCCTAAAATGATGCGTGTAAGTAACCAAGGCATAACATGATTGCGTGAGCACACAAGAGAGAGAGTTCAATAGGGCGACCGCGAGCATGCTAACACGCCCAATAGATAACATGTCTGCGACAGGTCTGCCACTTACCATCTAACAGAGTTTGCGGATAACCTCGCCTGTTTTCGCTCACCTTTCATTTGTACTGCGAGTCATCAAATACCCGGGCACCAAGCGTGTCAGGCATCTTGACGAATCGAAGTCGGAGCGAGCTATCACATGACGTAAGGCGCGGATCTCCCAGCAATTATTCCTGATGTTTCGCCGGCTGGATTCCCAGAAATGGCGCAGTATAAGAGCCATAGTTCGCACGTAGATATCAGTTCTAAAGGAAAGTAGCGGAATATAATAAAGTGCAAGTCGACAGGTTTGCTTCTCGATTCTAAGGAGGGGGGTATCATAAAACTAGCTCCCCCGGTCCCCGATTCCATCGTCACGTCAGACCATTCTCCACCATGTTATTGCATCGAACCTAGTTTAAGCCCTAATATTAAATCGATGAGAGGGACGGCAGGATACCCCCATATTTAATATTCGGGTGACGCAGGACCTTAAAGTTGAGACTCGTCAGAAGCTCTCGTCAGTCCCTATGAACACACTCCTCGAGACTAGACTGCAAATTCATGCGTAAGTACACATAGTTATGGACGGTAAAGTATTTAGGACAATAATGCAAAAAACTCAAAGATCTTGCGGATATCGCCTCACTTCGAAATATCCGAACGCTACCCGACGGAGCCGTCAACTCCCTGGTTGTCAAGACTATAGGATGTAATGGCTATAAGAAAATATGGCTATAAGCGATTACAACTTTTGCTAGCGTTTTAAACGCTGATGCTCGCGGATGTTAGAACCACGACGACGCTAATTATTTCAGAATACTAGCCAGTCATGGTCAGTGGAATTCCATAGTTAGAGAATCGTTATACTCTCCCGGGTGCCGGTAAATGTCACCAGACCCAAAGAATCGACGCGATGAGATAAGTGAATGCTTGACACCTAGAATTGCTCTAACGATAAATTTCTAACGAGCCACACGCATGGCATAGGCCTCGTGAATCCCACAACATAGAGTATGTAGACGACCATTGAATGCATCCCGACAATTGGCCGTCCACTCTAGAGTCATTAAAAATGCATGACCCAAATAGGTGCTAACGAAATCAATTAGCAAATAATAGGCAACAGCAACTGTAAATTGGACTAGGAATTGCGGTCAAGAGTAGAGCTCATCCGCCTTCGGGCAACTAGAGGATAAGGTAAGCGTAATTTAAAGCATGACGTTGCGTTATTGAATTCACCCAATATGTTTATGCCGCGAAAAAATCATGCAATTATCGTTTGACATTTTAAATAGGCGAGTGGGGCCCTTACTTTAGGACCCGCGACCCACAGGCTGTGTGAATTATTAGACCCACCATATGGCACCAATTCTATTCACGTGAATTTCTCGGGGAGCCATATCCTTGCAG
ATATAACGGAAGACCGTAAATACCACGTAGGCGAACTCGTTTATCCACCCTGTTAGCGACATATCCTTGTGCTTCTTAGGTAGCAGGACTAGCTCCGACAGCAGTCTCATACAGGGAAAGCTGTAGCCGCCGCCCGTAAAGATGCGAAAGCCATACCGAGGTGTTCTATAACAGTATGGTCGGATAATTACCTTGTGTCAGTGGCTTTCGTATCCTCACAGTGCAGAGTTTACGGACCCTCGTGAATGATACACGGAGTAAGCGCCGATAACACAAACTTCAACGATAAACAAGTGTTGGAAAGTCACTGTGCGTACGCGGAGTTGAAAATGATCCGCGGGAGAAGCTAGTTCATACTACGTCCGGGTGATTATCTGAAAAAAAGAAATTCCTCGAACGAGCACGAGTATGCCAATGTGTCCAATGGGTAGATTATCTGCGACAAGCCTGCCACCTACCATCTAGTAGAGCTTCCAAGCACCCTCGCCTAACTTCACGTATCTTCCATTTGTACCCCAGCTTATCAAATACACGAGCACTAAGCGTGCCAGTCATCCTGACAAATCGTAATCGGAGCGAGCTATCACATGGCGTAAGGCGCGGCTCTCCCAGCAATTATTCCTGACGTTTCGCCGGCTGGATTCCCAGAAAGGGCGCAGTATAAGAGCCGCAGCTGGTGCGTAAATATCAGTTCTAAAGGAAAGTAGCGGAATATAATAAAGTGCAAGTCGACAGGTTTGCTTCTCGATTCTAAGGAGGGGGGTATCATAAAACTAGCTCCCCCGGTCCCCGATTCCATCGTCACGCCAGACCATTCTCCACGATGTTACTGCATCGAACCTAATTTAAGCCCTAATATTAAATCGATGAGAGGGACGGCAGGATACCCCCATATTTAATATTCGGGTGACGCAGGACCTTAAAGTTGAAACTCGTTAGAAGCTCTCGTCAGTTCCTATGAACACACACCTCCAGACTAGAGTGCAAATCCATACCTAAGTACACATAGTTATGGAAGGTAAAGTATTTAGGACAATAATGCAAAAAACTCAAAGATCTTGCGGATATCGCCTCACTTCGAAATATCCGAACGCTACCCGACGGAGCCGTCAACTCCCTGGTTGTCAAGACTATAGGATGTAATGGCTATAAGAAAATATGGCTATAAGCGATTACAACTTTTGCTAGCGTTTTAAACGCTGATGCTCGCGGATATTAAAGTCACGACGACGCTAATTATTTCAGAATACTAGCCAGTCATGGTTAGTGCAACTCATTGGCTCGGATATCGTTATACTCCTCCAGGTGCTGGTGAATGCCACCAGACCCAAAGAATGAACGCGAAGAAAAAAGCGAATGTTTTGTACCTAGAGCTGCTCTAAAGATAAATGTTTGGCGACCTAGACACAAGGCATAAACCTCACTAATCCCACAACGTAGGGTTTAAAGGCGAGCATTGAAGGCATCTCGGCAATAGATGGTCTACTCTGGAAGCATTAACAATTCATGACCCAAGTAGGTGCTAACGAAATCAATTAGGGAACGACGAACAACAGCAGTTGTGACTTGGGCTAAAGGTTTTAACCAAGAGCGGGACTGCTTCGCCTTCTGGTAACTAGAGGAAAAGCCACACGTAACTTGCATGATGACCTTACGTTATTCAAACGATCCAGTATGTTTATACGACGAAATAATTATGTGATTATCGTTTGACGTTATATAAAGGAGAATGGGGCCCTCACCTTAGGAACCGTGATCCACAAGCTGTGCGAATTATTAGACCCCCTAAACGGCGCCTTACCTATTCATGGGAGTTGTTCGAGGAGCCATATCATCGCAG
TGACAGCAAAGAGCCGCAGCTACCACGTAGGCGAACTCGTTTGCTCGCCGCGATACCGCCACGTCCCCGCGCTACTGGGGTAGCAGGGCTAATCACCGGAGCGGCTTCGTAAGAGACTCCGCGTGCCGGCCACTCACGAGGCTTCGCAGGTGCCCCTGAAACGTCCCATAACACGACGATCAAACACTTACCATGTATGGACAATCCCTGCGTCCACACCAAGGAGCGTTTACGGTCCCGGGAGAGAGAGGCACGGAGTAAGCGCTGAGAAACCAAACTTCAACGTCAACGCAGCGTGGGAATCCCACCGTCCATACGCGGAGTCGAAAATGGTCCGTGGGAGAAGCTAGTTCATACTACAACCGGGTGATTATCTAAAAAAAAGAAATTCCTCGAACGACCATGAGTATGCCAATGTGTCCAGTGGGTAGCTTATCCGCGGTAGGTTGGTCACCTGCCATCTAATAAAGTATCCAAGCAACCTCGCCCAACGTCGCGTGTCTTCCAGTTGTGCTCCGGGCTATCAAATACACCAGCACTAAGCGTGTCAGTCATCTTGATAAATTATAGCCTGAGCGAGCTATCACACGACGTGAGGCGCTGATCTCCCGTCAACTATTCCTTACGTTTGATCGCCCAAATTCCCAGAAAGCACGCAGTATAAAAGCCACGCTTGGTGCGTAAGTATCGGCCCCGAAAGAAAGCCATGAGATATAAGAGAGCGCAACCCGGCTGGCTAGCCTCTAGACCCAAGGGAGAGGAGCACCAAAAGACCAGCCTCTCCGCTCGGGAATTCCATCGTGGCGCTAGAGCATCTCCCGCGATGTTGCCGCATTGAACCCAATGTAAGCCCTAAGACTACAACAATGAAAGGGATAGCAGAGTGCCCCCATATTTGACATGCAAGTGCCGCAGGACATTAAAGTTGAAGCCCGTTAGAATCTATCGACAGCCCCTATGAACACGCACCTCCAGACTAGACTGCGACTCCATGCGTAAGCACACATAGCTTTGGAAGGTAAACTATTTAGGACGATAAACCAAAGACCTCAAAGGACTTGCGCGTGTCGCCCCAATTCGAAATATCCAAATACTACCCCCCGGAGTTATGACCTCCTCAGCTGTCAATACGAGACGAGACGACAGCTATAACAGAATACGGCCATAGGGCATTGGAACTGTTACTAGCGTTTCAAACGCTGATGCTCGCGGACATTCAAATCACGACGACGCCAATTATTTCAAACTACTAGCCAGTGATGGTTACTGCAACTCAATAGTTAGGAATCCGTTATACTCTCCCGGGTGCCGGTAAATGTCACCAGACCCAAAGAACGAACGCGAAGAGAAAAGTGAATGTTTGACACCGAGAGCTGCTCTAACGATAAATTTCGAACGGCCTACACGCAAGGAATAAGCCTAACTAATCCCGGAACGTAGGGTATGTAGGCGAGCATTGGATGCATCTTAGCAATAGATCGTCTACTCCGGAATCATTAACAATTCATGGCCCAAATAGTCTCTAACTAACTCAACTAGGGAATGATAAACATGCGCAGTTGTGACTTGGACTAAAGGTTTTAACCACGAGCGGGGCTGCTTCGCCTTCTGGTAACTAGAGGATAAGCCCCACGTAACTTAAAGGAGGACCTTACGTTTTTCGATCGATCCAGTATGTGTATGCCGCGAAATAATTACGCGACTATCGTTTGACATTTCATATAGGCGAACGGAGCGCTTACCTCAGGAACCGCGCCTCACAGGCTGTGCGAATTATTAGACCTACCATATGGTACCTAATCTATTCACGGGAATTTTTCTGGAAACCACATCATTGCAG
ATACAACGGAAAACCACGACCGCTACCCAACCCGTCCCGTTTATCCACCCTGTTAGCGACATATCCTTGTGCTTCTTAGGTAGCAGGACTAGCTCCGACAGCAGTCTCGTACAGGGCTCCGCGTACCGGCGATCTATGCGGCTTCCCAGCTGACACCTGAATGTTACATAACACTATTATCAGGCAATCACCATGTATGGACAATCCCTGCGTCCACACCAAACAGAATTCACGGTCCCGGGAAGGAGAGACACGGAGTAAGTACTGATAAACCAAACTTCAACGTCAACGCAGCATGGGAAACCCACCGTCCATATACTGAACCTAAAGTGATGCGTGTAAATAACCAAGGCATGACATGATTGCGTGAGCACACAAGAGAGAGGGTTCAATAGGACTACTGCGAGCATGCTAACACGCCCAACAGATAACTTATCTGCGACAAGCCTGCCACTTGCCATCTAATAAAGTATCCAAGCAACCTCGCCCAACGTCGCGTGTCTTCCAGTTGTGCTCCGGGCTATCAAATACACCAGCACTAAGCGTGTCAGTCATCTTGATAAATTATAGCCTGAGCGAGCTATCACATGACGTGAGGCGCTGATCTCCCGTCAACTATTCCTTACGTTTGATCGCCTAAATTCCCAGAAAGGGCACAGTATAAGATCAACAGTTGGTGCGTAAATATCAGTTCTAAAGGAAAGTAGCGGAATATAATAAAGTGCAAGTCGACAAGTTTGCTTCTCGATCCTAAGGAGGGGGGTATCATAAAACTAGCTCCCCCGCTCCCCGATTCCATCGTCACGCCAGACCATTCTCCACGTTGTTACTGCGTCGAACCTAATTTAAGCCCTAATATTAAGTCAATGAGAGGGACGAGAGGATACTCCCATATTTAATATTCGGGTGACGCAGGACCTTAAAGTTGAAACTCGTTAGAAGCTCTCGTCAGTCCCTATGAACACACACCTCCAGACTAGAGTGCAAATCCATACCTAAGTACACTTAGTTATGGAAGGTAAACTATTTAGGACAATAGTGCAAAAAACTCAAAGATCTTGCGGATATCGCCTCACTTCGAAATATCCGAACGCTACCCGACGGAGCCGTCAACTCCCTGGTTGTCAAGACTATAGGATGTAATGGCTATAAGAAAATATGGCTATAAGCGATTACAACTTTTGCTAGCGTTTTAAACGCTGATGCTCGCGGATATTAAAATCACGACGACGCTAATTATTTCAGAATACTAGCCAGTCATGGTTAGTGCAACTCATTGGCTCGGATATCGTTATACTCCTCCAGGTGCTGGTGAATGCCACCAGACCCAAAGAATGAACGCGAAGAAAAAAGCGAATGTTTTGTACCTAGAGCTGCTCTAAAGATAAATGTTTGGCGACCTAGACACAAGGCATAAACCTCACTAATCCCACAACGTAGGGTTTAAAGGCGAGCATTGAAGGCATCTCGGCAATAGATGGTCTACTCTGGAAGCATTAACAATTCATGACCCAAGTAGGTGCTAACGAAATCAATTAGGGAACGACGAACAACAGCAGTTGTGACTTGGGCTAAAGGTCTTAACCAAGAGCGGGACTGCTTCGCCTTCTGGTAACTAGAGGAAAAGCCACACATAATTTAAAGGAGGACGTTACGTTATTGAATTCACCAGGCATGTTTATGCCGCGAAAAAGTCGTGCGATTATCGTTTGACATTTTATTTAGGCGAATGGGGCCCTTACCCTGAGGAACGCGATCCACGGGCTATCCGAATTATCAGTCCCACCGTATGGCGCCTAATCTATTCACGGGAGTTTTTCGAGGAGCTATATCCTTGCAG
ATATAACGGAAAATCACGACCGCTTCCCAACCCGTACCGTCTATCCACCCTGTTAGCGACATATCCTTGTGCTTCTTAGGTAGCAGGACTAGCTCCGACAGCAGTCTCATACAGGGAAAGCTGTAGCCGCCGCCCGTAAAGATGCGAAAGCCATACCGAGGTGTTCTATAACAGTATGGTCGGATAATTACCTTGTGTCAGTGGCTTTCGTATCCTCACAGTGCAGAGTTTACGGACCCTCGTGAATGATACACGGAGTAAGCGCCGATAACACAAACTTCAACGATAAACAAGTGTTGGAAAGTCACTGTGCGTACGCGGAGTTGAAAATGATCCGCGGGAGAAGCTAGTTCATACTACGTCCGGGTGATTATCTGAAAAAAAGAAATTCCTCGAACGAGCACGAGTATGCCAATGTGTCCAATGGGTAGATTATCTGCGACAAGCCTGCCACCTGCCATCTAATAAAGTATCCAAGCAACCTCGCCCAACGTCGCGTGTCTTCCAGTTGTGCTCCGGGCTATCAAATACACCAGCACTAAGCGTGTCAGTCATCTTGATAAATTATAGCCTGAGCGAGCTATCACATGACGTGAGGCGCTGATCTCCCGTCAACTATTCCTTACGTTTGATCGCCCAAATTCCCAGAAAGGGCGCAGTATAAGAGCCGCAGCTGGTGCGTAAATATCAGTTCTAAAGGAAAGTAGCGGAATATAATAAAGTGCAAGTCGACAGGTTTGCTTCTCGATTCAAGGGAGGGGAGCACCATAAGACCAGCCTCTCCGCTCGGGAATTCCATCGTGGCGCTAGAGCATCTCCCGCGATGTTGCCGCATTGAACCCAATGTAAGCCCTAAGATTACAACAATGAAAGGGATAGCAGAGTGCCCCCATATTTGACATGCAAGTGCCGCAGGACATTAAAGTTGAAGCCCGTTAGAATCTATCGACAGCCCCTATGAACACGCACCTCCAGACTAGACTGCGACTCCATGCGTAAGCACACATAGCTTTGGAAGGTAAACTATTTAGGACGATAAACCAAAGACCTCAAAGGACTTGCGCGTGTCGCCCCAATTCGAAATATCCAAATACTACCCCCCGGAGTTATGACCTCCTCAGCTGTCAATACGAGACGAGACGACAGCTATAACAGAATACGGCCATAGGGCATTGGAACTGTTACTAGCGTTTCAAACGCTGATGCTCGCGGACATTCAAATCACGACGACGCCAATTATTTCAAACTACTAGCCAGTGATGGTTACTGCAACTCAATAGTTAGGAATCCGTTATACTCTCCCGGGTGCCGGTAAATGTCACCAGACCCAAAGAACGAACGCGAAGAGAAAAGTGAATGTTTGACACCGAGAGCTGCTCTAACGATAAATTTCGAACGGCCTACACGCAAGGAATAAGCCTAACTAATCCCGGAACGTAGGGTTTAAAGGCGAGCATTGACGGCATCTCGGCAATAGATGGTCTACTCCGAAATCATTAACAATTCATGGCGCAAATAGGCGCTAACTAACTCCATTAGGGAGTGGCGAACATGCGCCATCGAGGCTTGGAATAGAGGCTGTGGCCACGAGCGGGGCAGCTTCGCCTTCGGGTAACCAGGGGGTAAGCCACACGTAATAAAAAGGAGGACGTTACGTTATTGAATTCTCCCGGTATGTTTTTGCCGCGAAAAAGTCATGCGATTATCGTTTGACATCTTATATAGGCGAGTGGGGCCCTTGCTTTAGGAACCGCGACCCACAGGCTGTGCGATCAATTGGACCCACCATATGGCACCTATTCTATTCACGGGAATTTTTCGAAGAGCCATATCATCGCAG
ATTCAACGGAAAACCACGACCGCTACCCAACTGGTCCCGTCTATCCACCCTGTTAGCGACATATCCTTGTGCTTCTTAGGTAGCAGGACTAGCTCCGACAGCAGTCTCGTACAGGGAAAGCTGTAGCCGCCGCCCGTAAGGATGCGAAAGCGATACCGAGGTGTTCTATAACACTATGGTCGGATAATTACCTTGTGTCAACGGCTTTCGTATCCACACAGTGCTGAGTTTACGGATCCTCGTGAATTAGACACGGAGTAAGCACTGATAAACCAAATTTCAACAATAACCAAACGTGGGATAGTCATCATCCATATACTGAGTCGAGAATGATGCGTGTAAGTAATCGAGGCATAACATGACTGCGTGAGCATCCAAGAGAGAGAGTTCAATAGAACGACCACGAGTATGCTAACACGCCCAATAAATAACTTATCTGCGACAAGTCTGCCACTTACTATCTAATAAAGCTTCCAAATAACCTCACCTAACTTCGCTTATCTTCCATTTGTACTCCGGGTCATCAAATATACGAGAACTTAGCATGTCAGTCATCTTGACAAATCGTTATGGAGAAGAGTTATGATATGACATAAAATATTGATCTCTTGTCAATAATTCTTTACGTTTCGCCGGCTAAATTCCTAGAAAGGGCACAGTATGCGAGCAACAGTTGGTGCGTAAATGTCAGCTCTGGAGAAAAGCAACGGAATATAGTAGACCGCAACTCGGCTGGCTAGCCCCTAGACCCAAAGTAGGGGGGTACCAAAAGAATAGCTTCCCCTCTCGCGGATCCCACGGCCGTGCCAAAGCACTCTCCGCGATGTTGCTGCATTGATCCCTAGTCGAGTTTCAATATTACAACAATGAGAGCGATAGCAGGGCGCCCCCATATATAATATTCGAGTGCCGCAGGATATTAAAGTTGAAACCCGTTAGAAGCTATCGTCAGTCCCTATGAACACACTCCTCCAGACTAGACTGCAAATCCATGCGTAAGTACACATAGTTATGGACGGTAAACTGTTTAGGACAATAATCCAAAAAACTCAAAGATCTTGCGCATGTCGCCTCAACTCGAAATGTCCGAACACTACCCCACGGAGCCGTCACCTCCTCAGCTGTCAAGACTATAGGATATAATGGCTACAAGAAAATACGGCTATAAGCGATTACAACTGTCACTTTCGTTTCGTAGGCTGATACTCGCGAATATTCAAATCACTACGACGCTAGTTAATTCAAGCGACGAGACGGCCAGATTTACTACAACGCAATAGTGCAGAAATCGTTATACTCCCCCGGGTGCCGACAATTGTCACCAGACTCAAAGCATGAACACGGAGGGAAAAGTGAACGTTTGACACCTAGAGCTGCTCTAACAATAAATTTCTAACGACCTACACGCCAGGCATAAGCCTCATTAATGCCACAACATAGGGTATGTAGACGAGCATAGAATGCATCTCAACAATTGACCGTCCGCTCTAGAGTCATTAAAAATGCATGACCCAAATAGGTGCTAACGAAATCAATTAGCAAATAATAGGCAACAGCAACTGTGACTTGGACTAAAGGTTTTAACCACGAGCGGGGCTGCTTCGCCTTCTGGTAACTAGAGGATAAGCCACACGTAATTTAATGGAGGACGTTACGTTATTGAATTCACCCAGTATGTTTATGCCGCGAGAAAATCATGCGATTATCGTTTGACATCTTATATAGGCGAATGGGGCCGTTACCTTAGGGACCGCGATCCACAGGCTGTGCGAATTATCAGACCCACCGTATGGCATCTAACCTATTCACGGGAGTTTTTCGAGGAGCCATATTATCGCAG
ATTCAACGGAAAACCGCAACTACCACGTGGGCGAACTCGTTTATCCACCCTGTTAGCGACATATCCTTGCGCTTCTTAGGTAGCAGGACTAGCTCCGACAGCAGTCTCGTACAGGGCTCCGCGTACCGGCGATCTATGCGGCTTCCCAGCTGACACCTGAATGTTACATAACACTATTATCAGGCAATCACCATGTATGGACAATCCCTGCGTCCACACAGTGCTGAGTTTACGGACCCGCGAGAGAGAGACACGGAGTAAGCGCCAAGAAACCAAACTTCAACGACAACGCAGCGTGGGAAAGCCACCGTCCATATACTGAGTCGAGAATGATGCGTGTAAGTAATCAAGGCATAACATGACTGCGTGAGCACCCAAGAGAGAGAGTACAATAGGACGACCGCGAGCATGCTAACACGCCCAATAGATAACTTATCTGCGACAGGTCTGTCAACTACCATCCAATAAAGTTCCCAAATAACCCCGCCTATTTTTGTTCACCTGCTATTTGTACTGCGAGTCACAAAATACAAGAGCATTAAGCATTTCAGTTATCTCTACAAACCATAATGGAAAAGAACCGAGATATAACGTACAACATTGATCTCCCGTCAATTTTTCCTTACGTCTCGTCGGCTAAATTCCCAGAAAGGGCACAGTATAAGATCAACAGTTGGTGCGTAAATATCAGTTCTAAAGGAAAGTAGCGGAATATAATAAAGTGCAAGTCGACAGGTTTGCTTCTCGATCCTAAGGAGGGGGGTATCATAAAACTAGCTCCCCCGCTCCCCGATTCCATCGTCACGCCAGACCATTCTCCACGATGTTACTGCATCGAACCTAATTTAAGCCCTAATATTAAATCAATGAGAGGGACGGCGGGATACCCCCATATATAATATTCAAATGCCTCAGGACATTAAAGTAGGAACCCGCTACCGGCTACACACAGTCCCTAGTGACAGAAATCTCCAGGCTAGACTACAAATCTAGGCGCACGTCCACATAGCCTTGGAAGGTAAACTATTTGGGACAGTTATCCAAAAAACCCAAAAATCTTGCGCAGGTCGCGTTAATTTGAACCATACAGACACTGCCACATCGAGTTATCACCGCCTCAGCCGTCAATACGATAGGAGACAACAGCTTTAACGGAATACGGCCATGGGGCATTGGTATTGTCACTTGCGTTTCAAACCCTGATACTGGCGGATATTCAAATCACGACGACGCTAATTATTCTAAACTACTAACCAGTCGTGGTTAGCGCGACTCAATAGTTCGGAAATCATTATACTATCCCGGGTGCCGGTAAATGTCACCAGGCCCAAAAAATGAACGTGAATAGGAGAGTGAATGTTTGACATCTAAAGCTAATCTAACGATTAATGCCTAATGACCTACGCGGAAGGCATAAGCCTCATGAATCCCACAACATAAGGTATGTAGACGACCATTGAATGCATCCCGACAATAGATCGCCTACTCTAGAGTCATTAAAAATGCATGACCCAAATAGGTGCTAACGAACTCCATCTGGGTATGATAGACAACAGCAATCGTAAATTGGACTAGGAACTGTGGCCAAGAGCAGGGCTGATCCGCCTTCGGGTGGCTAGAGGAAAGGCCACACGTAATTTAAAGGAGGACGTTACGTTATTGAGTTCACTCAATATGTTTATGCCGCGAAAAAATCATGCGATTCTCGTTCGACATCTTGTATGGGCTAGTGGGGCCCTTACCCTGGGAACCGCGATCCACAGGCTATCCGAATTGTTAGACCCACCATATGGCGCCTAATCTATCGCCGGCAATTTTTCGAGGAGCCATATCCTTGCAG
ATATAACGGAAAATCACGACCGCTTCCCAACCCGTACCGTTTATCCACCCTGTTAGCGACATATCCTTGTGCTTCTTAGGTAGCAGAACTAGCTCCGACAGCAGTCTCGGACAGAGCTCCGCGTACCGACGATCTATGAGGCTTCGCAGCTGACACCTGAATGTTCCAGAATACTATTATCAGGCAATTACCACGTATGGACAATCCCTGCGTCCACACCAAACAGAGTACACGGACCCTCGAGAGTGAGACACCGAGTAGACGCTGATGAACCAAACTTCAACGTCAACGCAGCATGGGAAACCCACCGTCCATGTACTTAGCCTAAAATGACGCGTGTAAGTAACCAAGGCATGACATGATTGCGTGGGCACACAAGAGAGAGAGTTCAATAGGACGACTGCGAGCATGCTAACACGCCCAACAGATAACTTATCTGCGACAAGTCTACCACTTACCATCTAATAGAGTTTCCAAGCACCCTCGCGTAACTTCACGTATCTTCCATTTGTACTCCAGGTTATCAAATACACGAGCACTAAGTGTGTCAGTCATCCTGACAAATCGTAATCGGAGCGAGCTATCACATGACGTAAGGCGCTGCTCTCCCGGCAATTATTCCTTACGTTTCGCCGGCTAAATTCCCAGAAAGGGCACAGTATAAGATCAACAGTTGGTGCGTAAATATCAGTTCTAAAGGAAAGTAGCGGAATATAATAAAGTGCAAGTCGACAGGTTAGCCTATAGCCCCTAAGGAGAGGGGTATCATAAAACTAGCTCCCCCGCTCCCCGATTCCATCGTCACGCCAGAGCATTCTCCACGATGTTACTGCATTGAACCCAATTTAAGCCCTAAGTTTCCAACATTGAGGTGAATAGCAGGATACCCCCATATTTAATATTCGGGTGCCGCAGGACCTTAAAGTTGAGACCAGCTACCGGCTATCCACAGTCCCTATGAGCACACACGTCCAGACTAGACCGCAAATCCATGCGCACGTCCATATAGCTTCGCAAGGTAAACTATTTAGGACAACTATCCAATAAACCCAAAAATCATGCTCATGTCGCCTTAATTCGAAACAGCCAGACACAACCCCACCGAGCCGTCTACTCGCTGATTGTCAAGACTATAGGATATACTGGCTATAACAGAACACGGCCATGGGGCACTGGAACTTTCACTTGCGTTTCAAGGGCTGATGGTCGCGGATATTAAAATCACGACAACGCTAGTTAATTCAAACGATGAGCCAGCCAGGGTTAGTGCAACTCAATAGTTCGGAAATCGTCATCCTCCCCCGGGTGCCGGTAAATGTCACCAGACCCAAAGCGTGAACGCGATGAGAAAAGTGTATGTTTGACACCTAGAGCTGCTCTAACGATAAATTTCTAATGACCTACACGCAAGGCATAGGCCTCGTGAATCCCACAACGTAGAGTATGTAGACGACCATTGAATGCATCCCGACAATTGGCCGTCCACTCCGGAATCATTAACAATTCATGGCGCAAATAGGCGCTAACTAACTCCATTAGGGAGTGGCGAACATGCGCCATCGAGGCTTGGACTAGAGGCTGTGGCCACGAGCGGGGCAGCTTCGCCTTCGGGTGGCTAGAGGAAAAGCCCCACGTACCTTAAATGATGACCTTACGTTATTCAGACGATCCAGTATGTTTATACGACGAAATAATTATGTGATTATCGTTTGACGTTATATAAAGGAGAATGGGGCCCTCACCTTAGGAACCGCGACCCACAGGCTGTGTGAATTATTAGACCCCCTAAACGGCGCCTTTCCTATTCATGGGAGTTGTTCGAGGAGCCATATCATCGCAG
ATACAACGGAAAACCACGACCGCTACCCAACCCGTCCCATTTGCTCGCCGCGATACCGCCACGTCCCCGCGCTACTGGGGTAGCAGGGCTAATCACCGGAGCGGCTTCGTAAGAGACTCCGCGTGCCGGCCACTCACGAGGCTTCGCAGGTGCCCCTGAAACGTCCCATAACACGACGATCAAACACTTACCATGTATGGACAATCTTCGTATCCACACAGTGCTGAGTTTACGGACCCTCGTGAATGAGACACGGAGTAAGCGCCGATAAACCAAACTTCAACGATAACCAAGTGTGGGAAAGTCACTGTCCATACGCGGAGCCGAAAATGATGCGTGGGAGTAACCAAGTCATACCATGACCGCGTGAGTACCCAAAAGAGAGAGTTCAATAGGGCGACCGCGAGCATGCTAACACGCCCAATAGATAACATATCTGCGATAGGTCTGCCACTTACTAACTAATAAAGCTTCCAAGCAACCTCACCTAACTTCGCTTATCTTCCATTTGTACTCCGGGTCATCAAATATACGAGAACTTAGCATGTCAGTCATCTTGACAAATCGTAATGGAGGAGAGTTATGATATGACATAAAATATTGATCTCTTGTCAATAATTCTTTACGTTTCGCCGGCTAAATTCCTAGAAAGGGCGCAGTATAAGAGCCATAGTTCGTACGTAAGTATCAGCCCCGAAGGGCAGCCATGAGTTATAATTGAGTGCAAGTCTAGTGCCTAGCCTATAGCCCCAAAGTAGAGGGGTACCAAAAGGCTAGCTTTCCTGCTCGCCGATTCCATCGTCACGCCGGAGCTTTCTCCACGATGTTACTGCATTAATTCCTATTCAAGTTTTAAGTTTCCAACATTGAGGTGAATAGCACGATGCCCCCACATTTAATATTGGAATGCCTCAGGACATTAAAGTAGGAACCCGCTACCGGCTACACACAGTCCCTAGTGACAGAAATCTCCAGGCTAGACTACAAATCTATGCGCACGTCCACATAGCCTTGGAAAGTAAACTATTTGGGACAGTTATCCAAAAAACCCAAAGATCTTGCGCATGTCGCGTCAATTCGAAACATACGGACACTGCCCCATGGAGTTATCACCTCCCCGGCCGTCAATACGATAGGAGACAACAGCTATACCGGGATACGGCCATGGGGCATTGGAACTTTTACTAGCGTTTCAAACCCTGATGCTCGCGGATATTCAAATCACGACGACGCTAATTATGTCAAACTACTAGCCAGTCATGGTTAGTGCAACTCAATAGTTAGGAAATCGTTATACTCTCCCGGGTGCCGGTAAATGTCACCAGACCCAAAGAATGAACGCGAAGAGAAAAGCGATTGTGTTATACCTAGAATTGCACTGACGAGAGACTTCTAACGACCTACACGCAAGGCATAAGCCTCACTAATCCCACGACATAGGGTATGTAGACGAGCATAGAATGCATCTCAACAATAGACCGTCCGCTCCGGAATCATTAACAATTCATGGCGCAAATAGGCGCTAACTAACTCCATTAGGGAGTGGCGAACATGCGCCATCGAGGCTTGGACTAGAAGCTGTGGCCACGAGCGGGGCAGCTTCGCCTTCGGGTAACCAGGGGGTAAGCCACACGTAATAAAAAGCAGGACGTTGCGTTATTGAATTCACCCAATATGTTTATGCCGCGAAAAAATCATGCAATTATCGTTTGACATTTTAAATAGGCGAGTGGGGCCCTTACTTTAGGACCCGCGACCCACAGGCTGTGTGAATTATTAGACCCACCATATGGCACCAATTCTATTCACGTGAATTTTTCGGGGAGCCATATCCTTGCAG
ATACAACGGAAGACCGTAACCGCTACCCAACCCGTCCCATTTATCCACCCTGTTAGCGACATATCCTTGTGCTTCTTAAGTAGCAGGAATAGCTCCGACAGCAGTCTCGTACAGGGCTCCGCGTACCGGCGATCTATGAGGCTTCCCAGCTGACACCTGAATGTTACGTAACACTATTATCAGGCAATCACCATGTATGGACAATCCCTGCGTCCACACAGTGCAGAGTTTACGGTCCCGGGAGAGAGAGACACGGAGTAAGTACTGATAAACCAAACCTCAACGTCAACGCAGCGTGGGAAACCTACCGTCCATATACTGAGCCTAAAATGATGCGTGTAAGTAACCAAGGCATAACATGATTGCGTGAGCACACAAGAGAGAGAGTTCAATAGGGCGACCGCGAGCATGCTAACACGCCCAATAGATAACATGTCTGCGACAGGTCTGCCACTTACCATCTAACAGAGTTTGCGGATAACCTCGCCTGTTTTCGCTCACCTTTCATTTGTACTGCGAGTCATCAAATACCCGGGCACCAAGCGTGTCAGGCATCTTGACGAATCGAAGTCGGAACGAGCTATCACATGACGTAAGGCGCGGATCTCCCAGCAATTATTCCTGATGTTTCGCCGGCTGGATTCCCAGAAATGGCGCAGTATAAGAGCCATAGTTCGCACGTAGATATCAGTTCTAAAGGAAAGTAGCGGAATATAATAAAGTGCAAGTCGACAGGTTTGCTTCTCGATTCTAAGGAGGGGGGTATCATAAAACTAGCTCCCCCGGTCCCCGATTCCATCGTCACGTCAGACCATTCTCCACCATGTTATTGCATCGAACCTAGTTTAAGCCCTAATATTAAATCGATGAGAGGGACGGCAGGATACCCCCATATTTAATATTCGGGTGACGCAGGACCTTAAAGTTGAGACTCGTCAGAAGCTCTCGTCAGTCCCTATGAACACACTCCTCGAGACTAGACTGCAAATTCATGCGTAAGTACACATAGTTATGGACGGTAAAGTATTTAGGACAATAATGCAAAAAACTCAAAGATCTTGCGGATATCGCCTCACTTCGAAATATCCGAACGCTACCCGACGGAGCCGTCAACTCCCTGGTTGTCAAGACTATAGGATGTAATGGCTATAAGAAAATATGGCTATAAGCGATTACAACTTTTGCTAGCGTTTTAAACGCTGATGCTCGCGGATGTTAGAACCACGACGACGCTAATTATTTCAGAATACTAGCCAGTCATGGTCAGTGGAATTCCATAGTTAGAGAATCGTTATACTCTCCCGGGTGCCGGTAAATGTCACCAGACCCAAAGAATCGACGCGATGAGATAAGTGAATGCTTGACACCTAGAATTGCTCTAACGATAAATTTCTAACGAGCCACACGCATGGCATAGGCCTCGTGAATCCCACAACATAGAGTATGTAGACGACCATTGAATGCATCCCGACAATTGGCCGTCCACTCTAGAGTCATTAAAAATGCATGACCCAAATAGGTGCTAACGAAATCAATTAGCAAATAATAGGCAACAGCAACTGTAAATTGGACTAGGAATTGCGGTCAAGAGTAGAGCTCATCCGCCTTCGGGCAACTAGAGGATAAGGTAAGCGTAATTTAAAGCATGACGTTGCGTTATTGAATTCACCCAATATGTTTATGCCGCGAAAAAATCATGCAATTATCGTTTGACATTTTAAATAGGCGAGTGGGGCCCTTACTTTAGGACCCGCGACCCACAGGCTGTGTGAATTATTAGACCCACCATATGGCACCAATTCTATTCACGTGAATTTCTCGGGGAGCCATATCCTTGCAG
ATTCAACGGAAAACCACGACCGCTACCCAACCCGTCCCGTTTATCCACCCTGTTAGCGACATATCCTTGTGCTTCTTAGGTAGCAGGACTAGCTCCGACAGCAGTCTCGTACAGGGCTCCGCGTACCGGCGATCTATGAGGCTTCCCAGCTGACACCTGAATGTTACATAACACTATTATCAGGCAATCACCATGTATGGACAATCCCTGCGTCCACACCAAACATAGTTCACGGTCCCGGGAGAGAGAGACACGGAGTAAGTACTGATAAACCAAACTTCAACGTCAACGCAGCATGGGAAACCCACCGTCCATGTACTTAGCCTAAAATGATGCGTGTAAGTAACCAAGGCATGACATGATTGCGTGAGCACACAAGAGAGAGAGTTCAATAGGACGACTGCGAGCATGCTAACACGCCCAACAGATAACTTATCTGCGACAAGTCTGCCACCCACCATCTAACAAAATTTCCAGATAAACTCGCCTATTTTCGCTCACCTTCCATTTGTACTGCGAGTCACAAAATACACGACCACTAAGCATTTCAGTTATCTTTACAAATCATAATGGAAAAGAGTCAAGATATGACGTAAAACATTGAAGTCTCGTCAATTTTTCCTTACATTTCGTCGGTTGGATTCCCAGAAATGGCGCAGTATAAGAGCCATAGTTCGCACGTAAGTATCAGCCCCGAAGGGCAGCCATTAGTTATAATTGAGTGCAACTCTAGTGCCTAGCCTATAGCCCCAAAGTAGAGGGGTACCAAAAGGCTAGCTTTCCTGCTCGCCGATTCCGTCGTCACGCCGGAGCTTTCTCCACGATGTTACTGCATTAATTCCTATTCAAGTTTTAAGTTCCCAACATTGAGGTGAATAGCAGGATGCCCCCACATATAATATTCAAATGCCTCAGGACCTTAAAGTTGAAACTCGTTAGAAGCTCTCGTCAGTCCCTATGAACACACACCTCCAGACTAGAGTGCAAATCCATACCTAAGTACACATAGTTATGGAAGGTAAAGTATTTAGGACAGTTATCCAAAAAACCCAAAAATCATGCGCAGGTCGCGTTAATTCGAAACAGCCAGACACTGCCCCACCGAGCCGTCTCCGCGCTGATCGTCAAGACTATAGGATATACTGGCTATAACAGAACACGGCCATGGGGCACTGGAACTTTCACTTGCGTTTCAAGGGCTGATGGTCGCGGATATTAAAATCACGACAACGCTAGTTAATTCAAACGATGAGCCAGCCAGGGTTAGTGCAACTCAATAGTTCGGAAATCGTCATCCTCCCCCGGGTGCCGGTAAATGTCACCAGACCCAAAGCGTGAACGCGATGAGAAAAGTGTATGTTTGACACCTAGAGCTGCTCTAACGATAAATTTCTGACGACCTAGACACAAGGCATAAGCCTCATTGATCCCACAACATAAGGTATGTAGACGGGCATTGAATGCATCTCGACAATTGGCCGTCCAGTCCGGAATCTGCGACACCTGGTGGCGCAAAGAGGCGCTAACTAACTCCATTAGGGAGTGGCGAACATGCGCCATCGAGGCTTGGACTAGAGGCTGTGGCCACGAGCAGGGCAGCTTCGCCTTCGGGTGGCCAGAGGAAAAGCCACGCGTAATTAAAAGGAGGACGTTACGTTATTGGATTCACCCAGTATGTGTATGCCGCGAAATAATTACGCGACTATCGTTTGACATTTCATATAGGCGAACGGGGCCCTTACCTCAGGGACCGCGACCCACAGGCTGTGCGAATTATCAGACCTACCGTATGGCACCTAATCTATTCACGGGAGTTTTTCGAGGAGCCATATCCTTGCAG
ATACAACGGAAGACCACGACCGCTACCCAACCCGTCCCGATTGCTCGCCGCGATACCGCCGCGTCGCCGCGCTACTGGGGGAGCAGGGCTAATCACCGGAGCGGCTTCGTAAGAGACTCCGCGTGCCGGCCACTCACGAGGCTTCGCAGGTGCCCCTGAAACGTCCCATAACACGACGATCAAACACTTACCATGTATGGACAATCCCTGCGTCCACACCAAGCAGAGTTTACGGTCCCGGGAGAGAGAGGCACGGAGTAAGCGCTGAGAAACCAAACTTCAACGTCAACGCAGCGTGGGAATCCCACCGTCCATATACTGAGCCGAAAATGATGCGTGTAAGTAACCGAGGCATAACATGACTGCGTGAGCACACAGGGGAGAGAGTTCAATAGGACGACCGCGAGCATGCTTACACGCCCAATAGATAACTTATCTGGGACAGGTCTGTCACTTACCATCTAATAGAGCTTCCAAGCACCCTCGCCTAACTTCACGTATCTTCCATTTGCACTCCGGGTCATCAAATACCCGGGCACCAAGCGTGTCAGGCATCTTGACGAATCGAAGTCGGAGCGAGCTATCACATGACGTAAGGCGCGGATCTCCCAGCAATAATTCCTGACGTTTCGCCGGCTAAATTCCCAGAAAGGGCGCAGTATAAGAGCCGCAGCTGGTGCGTAAATGTCAGCCCCGAAGGACAGCAACGGAAGATAGTAGACCGCAACTCGGCTGGCTAGCCCCTAGACCCAAAGTAGGGGGGTACCAAAAGGCTAGCTTCCCCGCTCGCGGATCCCACGGCCGTGCCGGGGCACTCTCCGCGATGTTGCTGCATTGTTCCCTAGTCGAGTCTCAATATTACAACAACGAGAGCGATAGCAGGGCGCCCCCATATTTGACATGCAAGTGCCGCAGGACATTAAAGCTGAAGCTCGCTACCGGCTATACAAAGTCCCTAGGGACAGAAATCTCCTGACTAAACTGCAAATCCATGCGCACGTCCACATAGCTTTGGCAGGTAAACTATTTAGGACAGTTATCCAAAAAACCCAAAAATCTTGCGCATGCCGCCTCGATTCGGAACATCCAGTCATTACCCCACCGGGCCATCACCTCCCCGGCTGACAATACTATAGGAGACAACAGATATACCGGGATACCGCCATGGGGCATAGGAACTTCTACTAGCGTTTCAAACGCTGGTGCTCGCGGACATTCAAATCACGACGACGTCAATTATTTCAAACTACTAGCTAGTGATGGTTACTGCAATTCAATAGTTCGGAAATCGTTAAACTCCCCCGAGTGCCAATACATGTCACCAGACCCAAAGAATCAACGCGAAGAGAAAAGCGATTGTTTTATACCTAGAGCTGCACTAACGATAATCTTCTAACGACCTACGCGCAAGGCATGAGTCTCATTAAGCCCACGACATAGGGTATATAGGCGAGCATTGGATGCATCTTAGCAATAGATCGTCTACTCCGGAATCATTAACAATTCATGGCGCAAATAGGCGCTAACTAACTCAATTAGGGAATGATAAATATGAGCAACTGTAAATTGGACTAGGAATTGTGGTCAAGAGCAGAGCTCATCCGCCTTCTGGTAACTAGAGGAAAAGCCACACGTAACTTAATGGAGGACCTTACGTTTTTCGATCGATCCAGTCTGTGTATACCACGAAATAATTACGCGGCTATCGTTTGACATTTCATATAGGCGAACGGAGCCCTTACCTTAGGAACCGCGACCCACAGGCTGCGCGAATAATTAGACCTACCATATGGTACCTAATCTATTCACGGGAATTTTTCTAGGAGCCATATCCTTGCAG
ATATAACGGAAAACCGTAACTACCACGTAGGCGAACTCATTTATCCACCCTGTTAGCGACATATCCTTGTGCTTCTTAAGTAGCAGGACTAGCTCCGACAGCAGTCTCGTACAGGGCTCCGCGTACCGGCGATCTATGAGGCTTCCCAGCTGACACCTGAATGTTACGTAACACTATTATCAGGCAATCACCATGTATGGACAATCCCTGCGTCCACACCAAACAGAGTACACGGACCCTCGAGAGTGAGACACCGAGTAGACGCTGATGAACCAAACTTCAACGTCAACGCAGCATGGGAAACCCACCGTCCATGTACTTAGCCTAAAATGACGCGTGTAAGTAACCAAGGCATGACATGATTGCGTGGGCACACAAGAGAGAGAGTTCAATAGGACGACTGCGAGCATGCTAACACGCCCAACAGATAACTTATCTGCGACAAGTCTACCACCTACCATCTAATAAAGCTTCCAAATAACCTCACCTAACTTCGCTTATCTTCCATTTGTACTCCGGGTCATCAAATATACGAGAACTAAGCATGTCAGTCATCTTGACAAATCGTAATGGAGAAGAGTTATGATATGACATAAAATATTGATCTTCTGGCAATTATTCCTTACGTTTCGCCGGTTAAATTCCCAGAAATGGCGCAGTATAAGAGCCACAGTTGGTGCGTTAGTATCAGCCCCGAAGGACAGCCATGAAATGTAGTAGAGCGTAACTCGGCTGGCTAGCCTCTAGACCCAAAGGAGAGGGGTACCAAAAGACCAGCCTCTCCGCTCGCGGATTCCATCGTCGCGCCAGAGCATTCTCCACGATGTTGCTGCATTAATCCCTATTCGAGTCCCAATATTACATCAATGAGAGCGATAGCAGGATGCCCCCATATTGAGTATTCGGGTGACGCACGACCTTAAAGTTGAAACTCGTTAGAAGCCATCGTCAGTCCCTATGAACACACACCTCCAGACTAGACTGTAAATCCATGCCTAAGTACACATAGTTATGGAAGGTAAACTATTTAGGACAATAATGCAAAAAACTCAAAGATCTTGCGCATGTCGCCTCAATTCGAAATATCCGAACACTACACCACGGAGCCGTCTACTCGCTGATTGTCAAGACTATAGGATATAATGGCTATAACAGAATACGACCAAAGGGCACTGGAACTTTCACTTGCGTTTCAAAGGCTGATACTCGCGGATATTCAGATCACGACGACGCTAATTATTTCAAACTACTAGCCAATCATGGTTTGTGCAACTCAATAGTTAGGAAATCGTTATACTCTCCCGGGTGCCGGTAAATGTCACCAGACCCAAAGAATGAATGCGAAGAGAAAAGTGAATGTTTGACACGTAGAGCTGCTCTAACGATAAATTTCTAACGAGCTACACGCAAGGCATAGGCCTCGTGAATCCCACAACATAGAGTATGTAGACGACCATTGAATGCATCCCGACAATTGGCCGTCCACTCTAGAGTCATTAAAAATGCATGACCCAAATAGGCGCTAACGAAATAAATTAGCAAATAATAGGCAACAGCAACTGTAAATTGGACTAGGAATTGCGGTCAAGAGTAGAGCTCATCCGCCTTCGGGCAACTAGAGGATAAGGTAAGCGTAATTTAAAGCAGGACGTTGCGTTATTGAATTCACCCAATATGTTTATGCCGCGAAAAAATCATGCAATTATCGTTTGACATTTTAAATAGGCGAGTGGGGCCCTTACTTTAGGACCCGCGACCCACAGGCTGTGTGAATTATTAGACCCACCATATGGCACCAATTCTATTCACGTGAATTTTTCGGGGAGCCATATCCTTGCAG
ATACAACGGAAAACCACGACCGCTACCCAACCCGTCCCATTTGCTCGCCGCGATACCGCCACGTCCCCGCGCTACTGGGGTAGCAGGGCTAATCACCGGAGCGGCTTCGTAAGAGACTCCGCGTGCCGGCCACTCACGAGGCTTCGCAGGTGCCCCTGAAACGTCCCATAACACGACGATCAAACACTTACCATGTATGGACAATCCCTGCGTCCACACCAAGCAGAGTTTACGGTCCCGGGAGAGAGAGGCACGGAGTAAGCGCCGATAAACCAAACCTCAACGACAACCCAGCGTGGGAAAGTCACTGTCCATACGCGGAGCCGAAAATGATGCGTGGGAGTAACCAAGTCATACCATGACCGCGTGAGTACCCAAAAGAGAGAGTTCAATAGGGCGACCGCGCGCATGCTAACACGCCCAATAGATAACATATCTGCGATAGGTCTGCCACTTACCATCTAGTAGAGCTTCCAAGCACCCTCGCCTAACTTCACGTATCTTCCATTTGTACCCCAGCTTATCGAATACACGAGCACTAAGCGTGCCAGTCATCCTGACAAATCGTAATCGGAGCGAGCTATCACATGGAGTAAGGCGCTGCTCTCCCGGCAATTATTCCTTACGTTTCGCCGGTTGGATTCCCGGAAATGGCGCAGTATAAGAGCCATAGTTCGCACGTAAATATCAGTTCTAAAGGAAAGTAGCGGAATATAATAAAGTGCAAGTCGACAGGTTTGCTTCTCGATTCTAACGAGGGGGGTATCATAAAACTAGCTCCCCCGGTCCCCGATTCCATCGTCACGCCAGACCATTCTCCACGACGTTACTGCATCGAACCTAGTTTAAGCCCTAATATTAAATCGATGAGAGGGACGGCAGGATACCCCCATATTTAATATTCGGGTGACGCAGGACCTTAAAGTTGAAACTCGTTAGAAGCTCTCGTCAGTCCCTATGAACACACACCTCCAGACTAGAGTGCAAATCCATACCTAAGTACACATAGTTATGGAAGGTAAAGTATTTAGGACAATAATGCAAAAAACTCAAAGATCTTGCGGATATCGCCTCACTTCGAAATATCCGAACGCTACCCGACGGAGCCGTCAACTCCCTGGTTGTCAAGACTATAGGATGTAATGGCTATAAGAAAATATGGCTATAAGGGATTGGAACTTCTACTTGCGTTTCAAAGGCTGATACTCGCGGACATTCAAATCACGACGACGCTAATTATGTCAAACTACTAGCCAGTCATGGTTAGTGCAACTCAATAGTTCGGAAATCGTTATACTCTCCCGGGTGCCGGTAAATGTCACCAGACCCAAAGAATGAACGCGAAGAGGAAAGTGAATGTTTGACACCTAGAGCTGCTCTAACGATAAATTTCTAACGACCTACACGCAAGGAATAAGCCTCACTAATCCCACAACGTAGGGTATGTAGACGAGCATTGAATGCATCTCGACAATTGATCGTCCACTCCGGAATTATTAACAATTCATGACCCAAATAGGCGCTAACTAAATCCATCAGGGTATGATAAACAACAGCAACTGTGACTTGGACTAAAGGTTTTAACCAAGAGCGGGGCTGCTTCGCCTTCGGGCAACTAGAGGAAAAGCCACACGTAACTTGAATGATGACCTTACGTTATTCAAACGATCCAGTATGTTTATACCACGAAATAATTATGTGATTATCGTTTGACATTTTATAAAGGAGAATGGGGCCCTTACCTTAGGAACCGTGATCCACAAGCTGTGCGAATTATTAGACCCCCTAAACGGCGCCTTACCTGTTCATGGGAGTTGTTCGAGGAGCCATATCATCGCAG
ATACAACGGAAGACCGTAACCGCTACCCAACCCGTCCCATTTATCCACCCTGTTAGCGACATATCCTTGTGCTTCTTAGGTAGCAGGACTAGCTCCGACAGCAGTCTCGTACAGGGCTCCGCGTACCGGCGATCTATGCGGCTTCCCAGCTGACACCTGAATGTTACATAACACTATTATCAGGCAATCACCATGTATGGACAATCCCTGCGTCCACACAGTGCTGAGTTTACGGACCCTCGTGAATGAGACACGGAGTAAGCGCCGATAAACCAAACTTCAACGATAACCAAGTGTGGGAAAGTCACTGTGCGTATAGTGAGTCGAGAATGATGCGTGTAAGTAATCGAGGCATAACATGACTGCGTGAGCATCCAAGAGAGAGAGTACAATAGAACGACCACGAGTATGCTAACACGCCCAATAAATAACTTATCTGCGACAGGTCTGTCAACTACCATCTAGTAGAGCTTCCAAGCACCCTCGCCTAACTTCACGTATCTTCCATTTGTACCCCAGCTTATCAAATACACGAGCGCTAAGCGTGCCAGTCATCCTGACAAATCGTAATCGGAGCGAGCTATCACATGGCGTAAGGCGCTGCTCTCCCGGCAATTATTCCTTACGTTTCGCCGGTTGGATTCCCAGAAATGGCGCACTATAAGAGCCATAGTTCGCACGTAAATATCAGTTCTAAAGGAAAGTAGCGGAATATAATAAAGTGCAAGTCGACAGGTTTGCTTCTCGATTCTAAGGAGGGGGGTATCATAAAACTAGCTCCCCCGGTCCCCGATTCCATCGTCACGCCAGACCATTCTCCACGATGTTACTGCATCGAACCTAGTTTAAGCCCTAATATTAAATCGATGAGAGGGACGGCAGGATACCCCCATACATAATAGTCGAGTGCCGCAGTACATTAAAATTGAAACCCGTTAGAAGCTATCGTCAACCCCTATGAACAGGCACGTTCTGACTAGACCGCAAATCCATGCGCACGTCCATATAGCTTTTGAAGATAAACTATTCAGAAGAATAAACCGGAAAACTCCACGATCTTGCGCATATCGCCTCACTTCGAAATATCCGAACACTACACCACGCAGCCGCCAACTCCCTGATTGTCAAGACTATAGTATATAATGGCTATAACAGATTACGGCTCTAGTGCATTGGAACTGTTACTTGCGTTTCAAAGGTTAATACTCGCCGATATTCAAATCACGACGACACTAATTATTTCAAACTACTAGCCAATCATGGTTTGTGCAACTCAATAGTTAGGAAATCGTTATACTCTCCCGGGTGCCGGTAAATGTCACCAGACCCAAAGAATGAATGCGAAGAGAAAAGTGATTGTGTTATGCCTAGAATTGCACTAACGGTAAATTTCGAACGGCCTACACGCAAGGAATAAGCCTAACTAGTCCAACAACATAAGGCATGTAGACGAGCATTGAATGCATCTCGACAATTGGCCGTCCACTCTAGAGTCATTAACAATGCATGACCGAGATTGGTGCTAACGAAATCAATTAGCAAATGATAGACAACAGCAATTGTAAATTGGACTAGGAACTGTGGCCTAGAGCAGGGCTGATCCGCCTTCGGGTGGCTAGAGGATAAGCCACACGTGACTTAAAGGATGAGGTTACGTTATTGAATTCACCCAGTATGTTTACGCCGCGAAAAAATCATGCGATTAGCGTTTGACATTTTATAAAGGAGAATGGGGCCCTTACCTTAGGAACCGTGATCCACAAGCTGTGCGAATTATTAGACCCCCTAAACGGCGCCTTACCTATTCATGGGAGTTGTTCGAGGAGCCATATCACCGCAG
ATACAACGGAAGACCGTAACCGCCACGTAGGCGAACTCATTTATCCACCCTATTTGCGACATATCCTTGTGCTTCTTAGGTAGCAGGACTAGCTCCGACAGCAGTCTCATACAGGGAAAGCTGTAGCCGCCGCCCGTAAAGATGCGAAAGCCATACCGAGGTGTTCTATAACAGTATGGTCGGATAATTACCTTGTGTCAGTGGCTTTCGTATCCACGGCAAGCATAGTTCACGGTCCCGGGAGAGAGAGACACGGAGCAAGCGCTGATAAACCAAGCTTCAACGACAACGCAGCGTGGGAAACCCACCGTCCATGTACTGAGCCTAAAATGACGCGTGTAAGTAACCGAGGCATGACATGATTGCGTGGGCACACAAGAGAGAGAGTTCAATAGGACGACTGCGAGCATGCTAACACGCCCAACAGATAACTTATCTGCGACAAGTCTGCCACTTACCATCTAGTAGAGCTTCCAAGCACCCTCGCCTAACTTCACGTATCTTCCATTTGTACCCCAGCTTATCGAATACACGAGCACTAAGCGTGCCAGTCATCCTGACAAATCGTAATCGGAGCGAGCTATCACATGGCGTAAGGCGCTGCTCTCCCGGCAATTATTCCTTACGTTTCGCCGGCTAAATTCCCAGAAAGGGCACAGTGTAAGATCAACAGTTGGTGCGTAAATATCAGTTCTAAAGGAAAGTAGCGGAATATAATAAAGTGCAAGTCGACAGGTTTGCTTCTCGATCCTAAGGAGGGGGGTATCTTAAAACTAGCTCCCCCGCTCCCCGATTCCATCGTCACGCCAGACCATTCTCCACGTTGTTACTGCGTCGAACCTAATTTAAGCCCTAATATTAAATCAATAAGAGGGACGGGAGGATACTCCCATATTTAATATTCGGGTGACGCAGGACCTTAAAGTTGAAACTCGTTAGAAGCTCTCGTCAGTCCCTATGAACACACACCTCCAGACTAGAGTGCAAATCCATACCTAAGTACACTTAGTTATGGAAGGTAAACTATTTAGGACAATAGTGCAAAAAACTCAAAGATCTTGCGGATATCGCCTCACTTCGAAATATCCGAACGCTACCCGACGGAGCCGTCAACTCCCTGGTTGTCAAGACTATAGGATGTAATGGCTATAAGAAAATATGGCTATAAGCGATTACAACTTTTGCTAGCGTTTTAAACGCTGATGCTCGCGGATATTAAAATCACGACGACGCTAATTATTTCAGAATACTAGCCAGTCATGGTTAGTGCAACTCATAGGCTCGGATATCGTTATACTCCTCCAGGTGCTGGTGAATGCCACCAGACCCAAAGAATGAACGCGAAGAAAAAAGCGAATGTTTTGTACCTAGAGCTGCTCTAAAGATAAATGTTTGACGACCTACAGGCAAGGCACAAGCCTCACTAATCTCACAACATAGGGTATATAGGCGAGCATTGGATGCATCTTAGTAATAGATCGTCTACTCCGGAATCATTAGCAATTCATGGCGCAAATAGGCGCTAACTAACTCAATTATGGAATGATAAATATGAGCAACTGTAAATTGGACGAGGAACTGTGGCCTAAAGCAGGGCTGATCCGCCTTCGCGCAACTCGAGGAAAAGCCACACGTAACTTAATGGAGGACCTTACGTTTTTCGATCGATCCAGTCTGTGTATACCACGAAATAATTACGCGGCTATCGTTTGACATTTCATATAGGCGAACGGAGCCCTTACCTTAGGAACCGCGACCCACAGGCTGCGCGAATTATTAGATCTACCATATGGTACGTAATCTATTCACGGGAATTTTTCTAGGAGACATATCCTTGCAG
ATATAACGGAAAACCGTAACTATCACGTAGGCGAACTCATTTATCCACCCTGTTAGCGACATATCCTTGTGCTTCTTAGGTAGCAGGACTAGCTCCGACAGCAGTCTCGTACAGGGCTCCGCGTACCGGCGATCTATGAGGCTTCCCAGCTGACACCTGAATGTTACATAACACTATTATCAGGCAATCACCATGTATGGACAATCCCTGCGTCCACACCAAACATAGTTCACGGTCCCGGGAGAGAGAGACACGGAGTAAGTACTGATAAACGAAACTTAAACGTCAACGCAGCATGGGAAACCCACCGTCCATGTACTTAGCCTAAAATGACGCGTGTAAGTAACCAAGGCATGACATGATTGCGTGGGCACACAAGAGAGAGAGTTCAATAGGACGACTGCGAGCATGCTAACACGCCCAACAGATAACTTATCTGCGACAAGTCTGCCACCTACCATCTAGTAGAGCTTCCAAGCACCCTCGCCTAACTTCACGTATCTTCCATTTGTACCCCAGCTTATCAAATACACGAGCACTAAGCGTGCCAGTCATCCTGACAAATCGTAATCGGAGCGAGCTATCACATGGCGTAAGGCGCGGCTCTCCCAGCAATTATTCCTGACGTTTCGCCGGCTGGATTCCCAGAAAGGGCGCAGTATAAGAGCCGCAGCTGGTGCGTAAATATCAGTTCTAAAGGAAAGTAGCGGAATATAATAAAGTGCAAGTCGACAGGTTTGCTTCTCGATTCTAAGGAGGGGGGTATCATAAAACTAGCTCCCCCGGTCCCCGATTCCATCGTCACGCCAGACCATTCTCCACGATGTTACTGCATCGAACCTAATTTAAGCCCTAATATTAAATCGATGAGAGGGACGGCAGGATACCCCCATATTTAATATTCGGGTGACGCAGGACCTTAAAGTTGAAACTCGTTAGAAGCTCTCGTCAGTTCCTATGAACACACACCTCCAGACTAGAGTGCAAATCCATACCTAAGTACACATAGTTATGGAAGGTAAAGTATTTAGGACAATAATGCAAAAAACTCAAAGATCTTGCGGATATCGCCTCACTTCGAAATATCCGAACGCTACCCGACGGAGCCGTCAACTCCCTGGTTGTCAAGACTATAGGATGTAATGGCTATAAGAAAATATGGCTATAAGCGATTACAACTTTTGCTAGCGTTTTAAACGCTGATGCTCGCGGATATTAAAGTCACGACGACGCTAATTATTTCAGAATACTAGCCAGTCATGGTTAGTGCAACTCATTGGCTCGGATATCGTTATACTCCTCCAGGTGCTGGTGAATGCCACCAGACCCAAAGAATGAACGCGAAGAAAAAAGCGAATGTTTTGTACCTAGAGCTGCTCTAAAGATAAATGTTTGGCGACCTAGACACAAGGCATAAACCTCACTAATCCCACAACGTAGGGTTTAAAGGCGAGCATTGAAGGCATCTCGGCAATAGATGGTCTACTCTGGAAGCATTAACAATTCATGACCCAAGTAGGTGCTAACGAAATCAATTAGGGAACGACGAACAACAGCAGTTGTGACTTGGGCTAAAGGTTTTAACCAAGAGCGGGACTGCTTCGCCTTCTGGTAACTAGAGGAAAAGCCACACGTAACTTAAAGGAGGAGGTTACGTTATTGAATTCACCCAGTATGTTTACGCCGCGAAAAAATCATGCGATTAGCGTTTGACATTTTATAAAGGAGAATGGGGCCCTTACCTTAGGAACCGTGATCCACAAGCTGTGCGAATTATTAGACCCCCTAACCGGCGCCTTACCTATTCATGGGAGTTGTTCGGGAAACCACATCATTGCAG
ATACAACGGAAAACCACGACCGCTACCCAACCCGTCCCGATTGCTCGCCGCGATAGTGCCGCGTCGCCGCGCTACTGGGGGAGCAGGACTAACCACGAGAACGATTTCGTAAGAGACAACGCTTACCGGCGATCCATGAGGCTTCGCAGCTGACACCTGAATGCTCCATAACACTACGACCAAACAATTATCATGTAGGGACAATCCCTGCGTCCACGGCAAGCAGAGGTTGCGAACCGTGAAGAATGAGACATGGAGCAAGCGCTGATAAACCAAGTTTCAACAATAACCAAACGTGGGATAGTCATCATCCATATACTGAGTCGAGAATGATGCGTGTAAGTAATCGAGGCATAACATGACTGCGTGAGCATCCAAGAGAGAGAGTTCAATAGAACGACCACGAGTATGCTAACACGCCCAATAAATAACTTATCTGCGACAGGTCTGTCAACTACCAACTAATAAAGTTTCCAAATAACCCCGCCTATTTTCGCTCACCTTCCATTCATACTGCGGGTCACAAAATCCAAGAGCATTAAGCATTTCAGTTATCTTTACAAATCATAATGGAAAAAAGTCAAGATATAACGTACAACATTGATGTCCCGTCAATTTTTCCTTACGTCTCGCCGGCTAAATTCTCAGAAAGGGTGCGGTATAAGTGCCACAGTTGGTGCGTAAGTATCAGCTCCGAAGAAAAGCCACGGGTTATAATTGAGTGCAACTCGACTGCCTAGCCTCTAGACCCAAAGTAGAGGGGTACCAAAAGGCTAGCTTTCCTGCTCGCCGATTCCATCCTCACGCCGGAGCATTCTCCACGATCTTACTGCATTGATCCCTATTTAGGTCTTAAGATTACAACAATGAAAGGGATAGCAGAACGCCCCCATATATAATATTCGAGTGCCGCAGGATATTAAAGTTGAAACCCGTTAGAAGCTATCGTCAGTCCCTATGAACACACTCCTCCAGACTAGACTGCAAATCCATGCGTAAGTACACATAGTTATGGACGGTAAACTGTTTAGGACAATAATCCAAAAAACTCAAAGATCTTGCGCATGTCGCCTCACCTCGAAATGTCCGAACACTACCCCACGGAGCCGTCACCTCCTCAGCTGTCAAGACTATAGGATATAATGGCTACAAGAAAATACGGCTATAAGCGATTACAACTGTCACTTTCGTTTCGTAGGCTGATACTCGCGAATATTCAAATCACTACGACGCTAGTTAATTCAAGCGACGAGACGGCCAGATTTACTACAACGCAATAGTGCAGAAATCGTTATACTCCCCCGGGTGCCGACAATTGTCACCAGACTCAAAGCATGAACACGGAGGGAAAAGTGAACGTTTGACACCTAGAGCTGCTCTAACAATAAATTTCTAACGACCTACACGCCAGGCATAAGCCTCATTAATGCCACAACATAGGGTATGTAGACGAGCATAGAATGCATCTCAACAATTGACCGTCCGCTCCGGAATCATTAACAATTCATGACCCAAATAGGCGCTAGCGAGCTCAATTAGGGAACGATAAACTAGAGCAACTGTAAATTGGACTGGAAGTTTTAGCCAAGAGCAGGGTTGATTCCTCTTCTGGTAATTAGAGGGTAAGCTACACGCAACTTGATGGAGGACCTTACGTTTTTCGATCGATCCAGTATGTGTATACCACGAAATAATTACGCGACTATCGTTTGACATTTCATATAGGCGAACGGAGCCCTTACCTTAGGAACCGCGACCCACAGGCTGTGCGAATTATTAGACCTACCATATGGTACCTAATCTATTCACGGGAATTTTTCTAGGAGCCATATCCTTGCAG
ATACAACGGAAAACCACGACCGCTACCCAACCCGTCCCATTTGCTCGCCGCGATACCGCCACGTCCCCGCGCTACTGGGGTAGCAGGGCTAATCACCGGAGCGGCTTCGTAAGAGACTCCGCGTGCCGGCCACTCACGAGGCTTCGCAGGTGCCCCTGAAACGTCCCATAACACGACGATCAAACACTTACCATGTATGGACAATCCCTGCGTCCACACCAAGCAGAGTTTACGGTCCCGGGAGAGAGAGGCACGGAGTAAGCGCTGAGAAACCAAACTTCAACGTCAACGCAGCGTGGGAATCCCACCGTCCATATACTGAGCCTAAAATGATGCGTGTAAGTAACCAAGGCATAACATGATTGCGTGAGCACACAGGGGAGAGAGTTCAATAGGACGACCGCGAGCATGCTTACACGCCCAATAGATAACTTATCTGGGACAGGTCTGTCACTTACCATCTAACAGAGTTTGCGGATAACCTCGCCTGTTTTCGCTCACCTTTCATTTGTACTGCGAGTCATCAAATACCCGGGCACCAAGCGTGTCAGGCATCTTGACGAATCGAAGTCGGAGCGAGCTATCACATGACGTAAGGCGCGGATCTCCCAGCAATTATTCCTGATGTTTCGCCGGCTGGATTCCCAGAAATGGCGCAGTATAAGAGCCATAGTTCGCACGTAGATATCAGTTCTAAAGGAAAGTAGCGGAATATAATAAAGTGCAAGTCGACAGGTTTGCTTCTCGATTCTAAGGAGGGGGGTATCATAAAACTAGCTCCCCCGGTCCCCGATTCCATCGTCACGTCAGACCATTCTCCACCATGTTATTGCATCGAACCTAGTTTAAGCCCTAATATTAAATCGATGAGAGGGACGGCAGGATACCCCCATATTTAATATTCGGGTGACGCAGGACCTTAAAGTTGAGACTCGTCAGAAGCTCTCGTCAGTCCCTATGAACACACTCCTCGAGACTAGACTGCAAATTCATGCGTAAGTACACATAGTTATGGACGGTAAAGTATTTAGGACAATAATGCAAAAAACTCAAAGATCTTGCGGATATCGCCTCACTTCGAAATATCCGAACGCTACCCGACGGAGCCGTCAACTCCCTGGTTGTCAAGACTATAGGATGTAATGGCTATAAGAAAATATGGCTATAAGCGATTACAACTTTTGCTAGCGTTTTAAACGCTGATGCTCGCGGATGTTAGAACCACGACGACGCTAATTATTTCAGAATACTAGCCAGTCATGGTCAGTGGAATTCCATAGTTAGAGAATCGTTATACTCTCCCGGGTGCCGGTAAATGTCACCAGACCCAAAGAATCGACGCGATGAGATAAGTGAATGCTTGACACCTAGAATTGCTCTAACGATAAATTTCTAACGAGCCACACGCATGGCATAGGCCTCGTGAATCCCACAACATAGAGTATGTAGACGACCATTGAATGCATCCCGACAATTGGCCGTCCACTCTAGAGTCATTAAAAATGCATGACCCAAATAGGTGCTAACGAAATCAATTAGCAAATAATAGGCAACAGCAACTGTAAATTGGACTAGGAATTGCGGTCAAGAGTAGAGCTCATCCGCCTTCGGGCAACTAGAGGATAAGGTAAGCGTAATTTAAAGCATGACGTTGCGTTATTGAATTCACCCAATATGTTTATGCCGCGAAAAAATCATGCAATTATCGTTTGACATTTTAAATAGGCGAGTGGGGCCCTTACTTTAGGACCCGCGACCCACAGGCTGTGTGAATTATTAGACCCACCATATGGCACCAATTCTATTCACGTGAATTTCTCGGGGAGCCATATCCTTGCAG
ATACAACGGAAGACCGTAACCGCTACCCAACCCGTCCCGATTGCTCGCCGCGATAGTGCCGCGTCGCCGCGCTACTGGGGGAGCAGGACTAACCACGAGAACGATTTCGTAAGAGACAACGCTTACCGGCGATCCATGAGGCTTCGCAGCTGACACCTGAATGCTCCATAACACTACGACCAAACAATTATCATGTAGGGACAATCCCTGCGTCTACGGCAAGCAGAGGTTGCGAACCGTGAAGAATGAGACATGGAGCAAGCGCTGATAAACCAAGTTTCAACAATAACCAAACGTGGGATAGTCATCATCCATATACTGAGTCGAGAATGATGCATGTAAGTAATCGAGGCATAACATGACTGCGTGAGCATCCAAGAGAGAGAGTTCAAAAGAACGACCACGAGTGTGCTAACACGCCCAATAAATAACTTATCTGCGACAGGTCTGTCAATTACTATCTAATAAAGCTTCCAAATAACCTCACCTAACTTCGCTTATCTTCCATTTGTACTCCGGGTCATCAAATATACGAGAACTTAGCATGTCAGTCATCTTGACAAATCGTTATGGAGAAGAGTTATGATATGACATAAAATATTGATCTCTTGTCAATAATTCTTTACGTTTCGCCGGCTAAATTCCTAGAAAGGGCACAGTATGCGAGCAACAGTTGGTGCGTAAATGTCAGCTCTGGAGAAAAGCAACGGAATATAGTAGACCGCAACTCGGCTGGCTAGCCCCTAGACCCAAAGTAGGGGGGTACCAAAAGAATAGCTTCCCCTCTCGCGGATCCCACGGCCGTGCCAAAGCACTCTCCGCGATGTTGCTGCATTGATCCCTAGTCGAGTTTCAATATTACAACAATGAGAGCGATAGCAGGGCGCCCCCATATTTGACATGCAAGTGCCGCAGGACATTAAAGCTGAAGCTCGCTACCGGCTATACAAAGTCCCTAGGGACAGAAATCTCCTGACTAAACTGCAAATCCATGCGCACGTCCACATAGCTTTGGCAGGTAAACTATTTAGGACAGTTATCCAAAAAACCCAAAAATCTTGCGCATGCCGCCTCGATTCGGAACATCCAGTCATTACCCCACCGGGCCATCACCTCCCCGGCTGACAATACTATAGGAGACAACAGATATACCGGGATACCGCCATGGGGCATAGGAACTTCTACTAGCGTTTCAAACGCTGGTGCTCGCGGACATTCAAATCACGACGACGTCAATTATTTCAAACTACTAGCTAGTGATGGTTACTGCAATTCAATAGTTCGGAAATCGTTAAACTCCCCCGAGTGCCAATACATGTCACCAGACCCAAAGAATCAACGCGAAGAGAAAAGCGATTGTTTTATACCTAGAGCTGCACTAACGATAATCTTCTAACGACCTACGCGCAAGGCATGAGTCTCATTAAGCCCACGACATAGGGTATATAGGCGAGCATTGGATGCATCTTAGCAATAGATCGTCTACTCCGGAATCATTAACAATTCATGGCGCAAATAGGCGCTAACTAACTCAATTAGGGAATGATAAATATGAGCAACTGTAAATTGGACTAGGAATTGTGGTCAAGAGCAGAGCTCATCCGCCTTCTGGTAACTAGAGGAAAAGCCACACGTAACTTAATGGAGGACCTTACGTTTTTCGATCGATCCAGTCTGTGTATACCACGAAATAATTACGCGGCTATCGTTTGACATTTCATATAGGCGAACGGAGCCCTTACCTTAGGAACCGCGACCCACAGGCTGCGCGAATTATTAGACCTACCATATGGTACCTAATCTATTCACGGGAATTTTTCTAGGAGCCATATCCTTGCAG
ATATAACGGAAAATCACGACCGCTTCCCAACCCGTACCATTTATCCATCCTGTTAGCGACATATCCTTGTGCTTCTTAGGTAGCAGAACTAGCTCCGACAGCAGTCTCGGACAGGGCTCCGCGTACCGACGATCTATGAGGCTTCGCAGCTGACACCTGAATGTTCCAGAATACTATTATCAGGCAATTACCACGTATGGACAATCCCTGCGTCCACACCAAACAGAGTACACGGACCCTCGAGAGTGAGACACCGAGTAGACGCTGATGAACCAAACTTCAACGTCAACGCAGCATGGTAAACCCACCGTCCATGTACTTAGCCTAAAATGACGCGTGTAAGTAACCAAGGCATGACATGATTGCGTGGGCACACAAGAGAGAGAGTTCAATAGGACGACTGCGATCATGCTAACACGCCCAACAGATAACTTATCTGCGACAAGTCTACCACTTACTATCTAATAAAGCTTCCAAATAACCTCACCTAACTTCGCTTATCTTCCATTTGTACTCCGGGTCATCAAATATACGAGAACTTAGCATGTCAGTCATCTTGACAAATCGTTATGGAGAAGAGTTATGATATGACATAAAATATTGATCTCTTGTCAATAATTCTTTACGTTTCGCCGGCTAAATTCCTAGAAAGGGCACAGTATGCGAGCAACAGTTGGTGCGTAAATGTCAGCTCTGGAGAAAAGCAACGGAATATAGTAGACCGCAACTCGGCTGGCTAGCCCCTAGACCCAAAGTAGAGGGGTACCAAAAGAATAGCTTCCCCTCTCGCGGATCCCACGGCCGTGCCAAAGCACTCTCCGCGATGTTGCTGCATTGATCCCTAGTCGAGTTTCAATATTACAACAATGAGAGCGATAGCAGGGCGCCCCCATATTTGACATGCAAGTGCCGCAGGACATTAAAGCTGAAGCTCGCTACCGGCTATACAAAGTCCCTAGGGACAGAAATCTCCTGACTAAACTGCAAATCCATGCGCACGTCCACATAGCTTTGGCAGGTAAACTATTTAGGACAGTTATCCAAAAAACCCAAAAATCTTGCGCATGCCGCCTCAATTCGGAACATCCAGTCATTACCCCACCGGGCCATCACCTCCCCGGCTGACAATACTATAGGAGACAACAGATATACCGGGATACCGCCATGGGGCATAGGAACTTCTACTAGCGTTTCAAACGCTGGTGCTCGCGGACATTCAAATCACGACGACGTCAATTATTTCAAACTACTAGCTAGTGATGGTTACTGCAATTCAATAGTTCGGAAATCGTTAAACTCCCCCGAGTGCCAATACATGTCACCAGACCCAAAGAATCAACGCGAAGAGAAAAGCGATTGTGTTATACCTAGAATTGCACTGACGAGAGACTTCTAACGACCTACACGCAAAGAATAAGCCTCACTAATCCCGGAACATAGGGTATGTAGGCGAGCATTGGATGCATCTTAGCAATAGATCGTCTACTCCGGAATCATTAACAATTCATGGCCCAAATAGTCTCTAACTAACTCAACTAGGGAATGATAAACATGCGCAGTTGTGACTTGGACTAAAGGTTTTAACCACGAGCGGGGCTGCTTCGCCTTCTGGTAACTAGAGGATAAGCCACACGTAACTTAAAGGAGGACCTTACGTTATTCAAACGATCCAGTATGTTTATACCATGAAATAATTATGTGATTATCGTATGACATTTTATAAAGGAGAATGGGGCCCTTACCTTAGGAACCGTGATCCACAAGCTGTGCGAATTATTAGACCCCCTAAACGGCGCCTTACCTATTCATGGGAGTTGTTCGAGGAGCCATATCCTTGCAG
ATACAACGGAAGACCGTAACCGCTAGCCAACCCGTCCCATTTATCCACCCTGTTAGCGACATATCCTTGTGCTTCTTAGGTAGCAGAACTAGCTCCGACAGCAGTCTCGGACAGAGCTCCGCGTACCGACGATCTATGAGGCTTCGCAGCTGACACCTGAATGTTCCAGAATACTATTATCAGGCAATTACCACGTATGGACAATCCCTGCGTCCACACCAAACAGAGTACACGGACCCTCGAGAGTGAGACACCGAGTAGACGCTGATGAACCAAACTTCAACGTCAACGCAGCATGGGAAACCCACCGTCCATGTACTTAGCCTAAAATGACGCGTGTAAGTAACCAAGGCATGACATGATTGCGTGGGCACACAAGAGAGAGAGTTCAATAGGACGACTGCGAGCATGCTAACACGCCCAACAGATAACTTATCTGCGACAAGTCTACCACTTGCCATCCAATAAAGTTCCCAAATAACCCCGCCTATTTTTGCGCACCTGCTATTTGTGCTGCGGGCTATCATATACACCAGCACTAAGCGTGTCAGTCACCTTGATAAATCATAGTCTGAGCGGGCTATCACATGACGCGAGGCGCTGATCTCCCGTCGACTATTCCATACGATCGGTCGGCTAAATTCCCATCAAGGGCGCAGTATAAGAGCCACGGTTGGTGCGTAAGTATCGGCCCCGAAAGAAAGCCATGAGATATAAGAGAGCGCAGCCCGGCTGGCCAGCCTCTAGACCCAAGGGAGAGGAGCACTAAAAGACCAGCCTCTCCGCTCGGGAATTCCATCGTGGCGCTAGAGCATCTCTCGCGATGTTGCCGCATTGAACCCAATTTAAGCCCTAAGACTACAAAAATGAAAGGGATAGCAGAGTGCCCCCATATTTGACATGCAAGTGCCGGGGGACATTAAAGTTGAAGCCCGTTAGAATCTATCGACAGCCCCTATGAACACGCACCTCCAGACTAGACTGCGACTCCATGCGTAAGCACACATAGCTTTGGAAGGTAAACTATTTAGGACGATAAACCAAAGACCTCAAAGGACTCGCGCGTGTCGCCCCAATTCCAAATATCCAAATACTACCCCCCGGAGTTATGACCTCCTCAGCTGTCAATACGATACGAGACGACAGCAATAACAGAATACGGCTATAAGCGATTACAACTTTTGCTAGCGTTTTAAACGCTGATGCTCGCGGATATTAAAGTCACGACGATGCTAATTATTTCAGAATACTAGCCAGTCATGGTTAGTGCAACTCATTGGCTCGGATATCGTTATACTCCTCCAGGTGCTGGTGAATGCCACCAGACCCAAAGAATGAACGCGAAGAAAAAAGCGAATGTTTTGTACCTAGAGCTGCTCTAAAGATAAATGTTTGACGACCTAGACACAAGGCATAAACCTCACTAATCCCACAACGTAGGGTTTAAAGGCGAGCATTGAAGGCATCTCGGCAATAGATGGTCTACTCTGGAAGCATTAACAATTCATGACCCAAGTAGGTGCTAACGAAATCAATTAGCAAATAATAGGCAACAGCAACTGTAAATTGGACTAGGAATTGCGGTCAAGAGTAGAGCTCATCCGCCTTCGGGCAACTAGAGGATAAGCCACACGTAACTTAATGGAGGACCTTACGTTTTTCGATCGATCCAGTCTGTGTATACCACGAAATAATTACGCGGCTATCGTTTGACATTTCATAAAGGCGAACGGAGCCCTTACCTTAGGAACCGCGACCCACAGGCTGCGCGAATTATTAGACCTACCATATGGTACCTAATCTATTCACGGGAATTTTTCTAGGAGCCATATCCTTGCAG
ATACAACGGAAAACCACGACCGCTACCCAACCCGTCCCATTTGCTCGCCGCGATACCGCCACGTCCCCGCGCTACTGGGGTAGCAGGGCTAATCACCGGAGCGGCTTCGTAAGAGACTCCGCGTGCCGGCCACTCACGAGGCTTCGCAGGTGCCCCTGAAACGTCCCATAACACGACGATCAAACACTTACCATGTATGGACAATCCCTGCGTCCACACCAAGCAGAGTTTACGGTCCCGGGAGAGAGAGGCACGGAGTAAGCGCTGAGAAACCAAACTTCAACGTCAACGCAGCGTGGGAATCCCACCGTCCATATACTGAGCCTAAAATGATGCGTGTAAGTAACCAAGGCATAACATGATTGCGTGAGCACACAGGGGAGAGAGTTCAATAGGACGACCGCGAGCATGCTTACACGCCCAATAGATAACTTATCTGGGACAGGTCTGCCACCTACCAACTAATAAAGCTTCCAAATAACCCCGCCTATTTTCGCTCACCTTCCATTCATACTGCGAGTCACAAAATCCAAGAGCATTAAGCATTTCAGTTATCTTTACAAATCATAATGGAAGAAAGTCAAGATATAACGTACAACATTGATGTCCCGTCAATTTTTCCTTACGTCTCGCCGGCTAAATTCTCAGAAAGGGTGCGGTATAAGTGCCACAGTTGGTGCGTAAGTATCAGCTCCGAAGAAAAGCCACGGGTTATAATTGAGTGCAACTCGACTGCCTAGCCTCTAGACCCAAAGTAGAGGGGTACCAAAAGGCTAGCTTTCCTGCTCGCCGATTCCATCCTCACGCCGGAGCATTCTCCACGATCTTACTGCATTGATCCCTATTTAGGTCTTAAGATTACAACAATGAAAGGGATAGCAGAACGCCCCCATATATAATATTCGAGTGCCGCAGGATATTAAAGTTGAAACCCGTTAGAAGCTACAGTCAGTCCCTATGAACACACTCCTCCAGACTAGACTGCAAATCCATGCGTAAGTACACATAGTTATGGACGGTAAACTGTTTAGGACAATAATCCAAAAAACTCAAAGATCTTCCGCATGTCGTGTCAATTCGAAACATACGGACACTGCCCCATGGAGCCGTCAACTCCCTGGTTGTCAAGACTATAGGATGTAATGGCTATAAGAAAATATGGCTATAAGCGATTACAACTTTTGCTAGCGTTTTAAACGCTGATGCTCGCGGATATTAAAGTCACGACGACGCTAATTATTTCAGAATACTAGCCAGTCATGGTTAGTGCAACTCATTGGCTCGGATATCGTTATACTCCTCCAGGTGCTGGTGAATGCCACCAGACCCAAAGAATGAACGCGAAGAAAAAAGCGAATGTTTTGTACCTAGAGCTGCTCTAAAGATAAATGTTTGGCGACTTAGACACAAGGCATAAACCTCATTGATCCCACAACATAAGGTATGTAGACGGGCATTGAATGGATCTCGACAATTGGCCGTCCAGTCCGGAATCATTAACAATTCATGGCCCAAATAGTCTCTAACTAACTCAACTAGGGAATGATAAACATGCGCAGTTGTGACTTGGACTAAAGGTTTTAACCACGAGCGGGGCTGCTTCGCCTTCTGGTAACTAGAGGATAAGCCACACGTAACTTGAATGATGACCTTACGTTATTCAAACGATCCAGTATGTTTATACCACGAAATAATTATGTGATTATCGTTTGACATTTTATAAAGGAGAATGGGGCCCTTACCTTAGGAACCGTGATCCACAAACTGTGCGAATTATTAGACCCCCTAAACGGCGCCTTACCTGTTCATGGGAGTTGTTCGAGGAGCCATATCATCGCAG
TTACAGCAAAGAACCGCAACTACCACGTAGGCGAACTAATTTATCCACCCTATTAGCGACATATCCTTGTGCTTCTTAGGTAGCAGGACTAGCTCCGACAGCAGTCTCATACAGGGAAAGCTGTAGCCGCCGCCCGTAAAGATGCGAAAGCCATACCGAGGTGTTCTATAACAGTATGGTCGGATAATTACCTTGTGTCAGTGGCTTTCGTATCCACACAGTGCAGAGTTTACGGACCCTCGTGAATGATACACGGAGTAAGCGCCGATAACACAAACTTCAACGATAAACAAGTGTTGGAAAGTCACTGTGCGTACGCGGAGTTGAAAATGATCCGTGGGAGAAGCTAGTTCATACTACGTCCGGGTGATTATCTGAAAAAAAGAAATTCCTCGAACGAGCACGAGTATGCCAATGTGTCCAATGGGTAGATTATCTGCGACAAGCCTGCCACTTACCATCTAGTAGAGCTTCCAAGCACCCTTGCCTAACTTCACGTATCTTCCATTTGTACCCCAGCTTACCAAATACACGAGCACTAAGCAGTCCAGTCATCCTGACAAATCGTAATCGGAACGAGCTATCACATGGCGTAAGGCGCTGCTCTCCCGGCAATTATTCCTTACGTTTCGCCGGTTGGATTCCCAGAAATGGCGCAGTATAAGAGCCATAGTTCGCACGTAAGTATCAGCCCCGAAGGGCAGCCATTAGTTATAATTGAGTGCAACTCGACAGGTTTGCTTCTCGCCCCTAAGGAGGGGGGTACCATAAAACTAGCTCCCCCGCTCCCCGATTCCATCGTCACGCCGGAGCATTCTCCACGATGTTACTGCATCGAACCTAATTTAAGCCCTAATATTAAATCAATGAGAGGGACGGCAGGATACCCCCATATATAATATTCAAATGCCTCAGGACATTAAAGTAGGAACCCGCTACCGGCTACACACAGTCCCTAGTGACAGAAATCTCCAGGCTAGACTACAAATCCATGCGCACGTCCACATAGCCTTGGAAGGTAAACTATTTGGGACAGTTATCCAAAAAACCCAAAAATCTTGCGCAGGTCGCGTTAATTTGAACCATACAGACACTGCCACATCGAGTTATCACCGCCTCAGCCGTCAATACGATAGGAGACAACAGCTTTAACGGAATACGGCCATGGGGCATTGGTATTGTCACTTGCGTTTCAAAGCCTGATACTCGCGGATATTCAAATGACGACGACGCTAATTATTCTAAACTACTAACCAGTCGTGGTTAGCGCGACTCAATAGTTCGGGAATCATTATACTATCTCGGGTGCCGGTAAATGTCACCAGGCCCAAAAAATGAACGTGAATAGGAGAGTGAATGTTTGACATCTAGAGCTAATCTAACGATAAATGCCTAATGACCTACACGCAAGGCATAGGCCTCGTGAATCCCACAACGTAGAGTATGTAGACGACCATTGAATGCATCCCGACAATTGGCCGTCCACTCTAGAGTCATTAAAAATGCATGACCCAAATAGGTGCTAACGAAATCAATTAGCAAATAATAGGCAACAGCAATCGTAAATTGGACTAGGAATTGCGGTCAAGAGTAGAGCTCATCCGCCTTCGGGCAACTAGAGGATAAGGTAAGCGTAATTTAAAGCAGGACGTAGCGTTATTGAATTCACCCAATATGTTTATGCCGCGAAAAAATCATGCAATTATCGTTTGACACTTTAAATAGGCGAGTGGGGCCCTTACTTTAGGACCCGCGACCCACAGGCTGTGTGAATTATTAGACCCACCATATGGCACCAATTCTATTCACGTGAATTTCTCGGGGAGCCATATCCTTGCAG
