# Supplementary material for: HAPSIMU: a genetic simulation platform for population-based association studies
Source: BMC Bioinformatics. 2008 Aug 5;9:331. doi: 10.1186/1471-2105-9-331 (PMC2518933; doi:10.1186/1471-2105-9-331)
Supplement: Additional file 1 — The HIPSIMU package. This zipped file contains the HAPSIMU program and user document. [file 1471-2105-9-331-S1.zip › HAPSIMU1.0/data/ENr112.2p16.3HaploWhite.txt]

ATATAACGGAAAACCGTAACTATCACGTAGGCGAACTCATTTATCCACCCTGTTAGCGACATATCCTTGTGCTTCTTAGGTAGCAGGACTAGCTCCGACAGCAGTCTCGTACAGGGCTCCGCGTACCGGCGATCTATGAGGCTTCCCAGCTGACACCTGAATGTTACATAACACTATTATCAGGCAATCACCATGTATGGACAATCCCTGCGTCCACACCAAACATAGTTCACGGTCCCGGGAGAGAGAGACACGGAGTAAGTATTGATAAACCAAACTTCAACGTCAACGCAGCATGGGAAACCCACCGTCCACGTACTTAGCCTAAAATGACGCGTGTAAGTAACCAAGGTATGACATGATTGCGTGGGCACACAAGAGAGAGAGTTCAATAGGACGGCTGCGAGCATGCTAACACGCCCAACAGATAACTTATCTGCGACAAGTCTGCCACTTACCATCTAGTAGAGCTACCAAGCACCCTTGCCTAACTTCACGTATCTTCCATTTGTACCCCAGCTTATCAAATACACGAGCACTAAGCGTGCCAGTCATCCTGACAAATCGTAATCGGAGCGAGCTATCACATGGCGTAAGGCGCTGCTCTCCCGGCAATTATTCCTTACGTTTCGCCGGTTGGATTCCCAGAAATGGCGCAGTATAAGAGCCATAGTTCGCACGTAAGTATCAGCCCCGAAGGGCAGCCATTAGTTATAATTGAGTGCAACTCTAGTGCCTAGCCTATAGCCCCAAAGTAGAGGGGTACCAAAAGGCTAGCTTTCCTGCTCGCCGATTCCATCGTCACGCCGGAGCTTTCTCCACGATGTTACTGCATTAATTCCTATTCAAGTTTTAAGTTCCCAACATTGAGGTGAATAGCAGGATGCCCCCACGTATAATATTCAAATGCCTCAGGACATTATAGTAGGAACCCGCTACCGGCTACACACAGTCCCTAGTGACAGAAATCTCCAGGCTAGACTACAAATCTATGTGCACGTCCACATAGCCTTGGAAGGTAAACTATTTGGGACAGTTATCCAAAAAACCCAAAAATCTTGCGCAGGTCGCGTTAATTTGAACCATATAGACACTGCCACATCGAGTTATCACCGCCTCAGCCGTCAATACGATAGGAGACAACAGCTTTAACGGAATACGGCCATGGGGCATTGGTGTTTTTACTTGCATTTCAAACCCTGATACTCGCGGATATTCAAATCACGACGACGCTAATTATTCTAAACTACTAACCAGTCGTGGCTAGCGCGACTCATTGGCTAGGATATCGTTATACTCCTCCAGGTGCTGGTGAATGCCACAAGGCCCAAAGAATGAACGCGAATAGGAAAGCGAATGTTTGACACCTAGAGCTGATCAAACGATAAATGCCTGGCGACCTAGACACAAGGCACAAGCCTCACTAATCTCACAACATAGAGTATGTAGACGACCATTGAATGCATCCCGACAATTGGCCGTCCACTCTAGAGTCATTAAAAATGCATGACCCAAATAGGTGCTAACGAAATCAATTAGCAAATAATAGGCAACAGCAACTGTAAATTGGACTAGGAATTGCGGTCAAGAGTAGAGCTCATCCGCCTTCGGGCAACTAGAGGATAAGCCACACGTAATAAAAAGGAGGACGTTACGTTATTGAATTCACCCGGTATGTTTTTGCCGCGAAAAAGTCATGCGATTATCGTTTGACATCTTATATAGGCGAGTGGGGCCCTTGCTTTAGGAACCGCGACCCACAGGCTGTGCGATCAATTAGACCCACCATATGGCACCTATTCTAATCACGGGAATTTTTCGAGGAGCCATATCCTTGCAG
ATATAACGGAAAACCGTAACTATCACGTAGGCGAACTCATTTATCCACCCTGTTAGCGACATATCCTTGTGCTTCTTAGGTAGCAGGACTAGCTCCGACAGCAGTCTCGTACAGGGCTCCGCGTACCGGCGATCTATGAGGCTTCCCAGCTGACACCTGAATGTTACATAACACTATTATCAGGCAATCACCATGTATGGACAATCCCTGCGTCCACACCAAACATAGTTCACGGTCCCGGGAGAGAGAGACACGGAGTAAGTATTGATAAACCAAACTTCAACGTCAACGCAGCATGGGAAACCCACCGTCCACGTACTTAGCCTAAAATGACGCGTGTAAGTAACCAAGGTATGACATGATTGCGTGGGCACACAAGAGAGAGAGTTCAATAGGACGGCTGCGAGCATGCTAACACGCCCAACAGATAACTTATCTGCGACAAGTCTGCCACTTACCATCTAGTAGAGCTACCAAGCACCCTTGCCTAACTTCACGTATCTTCCATTTGTACCCCAGCTTATCAAATACACGAGCACTAAGCGTGCCAGTCATCCTGACAAATCGTAATCGGAGCGAGCTATCACATGGCGTAAGGCGCTGCTCTCCCGGCAATTATTCCTTACGTTTCGCCGGTTGGATTCCCAGAAATGGCGCAGTATAAGAGCCATAGTTCGCACGTAAGTATCAGCCCCGAAGGGCAGCCATTAGTTATAATTGAGTGCAACTCTAGTGCCTAGCCTATAGCCCCAAAGTAGAGGGGTACCAAAAGGCTAGCTTTCCTGCTCGCCGATTCCATCGTCACGCCGGAGCTTTCTCCACGATGTTACTGCATTAATTCCTATTCAAGTTTTAAGTTCCCAACATTGAGGTGAATAGCAGGATGCCCCCACGTATAATATTCAAATGCCTCAGGACATTATAGTAGGAACCCGCTACCGGCTACACACAGTCCCTAGTGACAGAAATCTCCAGGCTAGACTACAAATCTATGTGCACGTCCACATAGCCTTGGAAGGTAAACTATTTGGGACAGTTATCCAAAAAACCCAAAAATCTTGCGCAGGTCGCGTTAATTTGAACCATATAGACACTGCCACATCGAGTTATCACCGCCTCAGCCGTCAATACGATAGGAGACAACAGCTTTAACGGAATACGGCCATGGGGCATTGGTGTTTTTACTTGCATTTCAAACCCTGATACTCGCGGATATTCAAATCACGACGACGCTAATTATTCTAAACTACTAACCAGTCGTGGCTAGCGCGACTCATTGGCTAGGATATCGTTATACTCCTCCAGGTGCTGGTGAATGCCACAAGGCCCAAAGAATGAACGCGAATAGGAAAGCGAATGTTTGACACCTAGAGCTGCTCTAACGATAAATGCCTGGCGACCTAGACACAAGGCACAAGCCTCACTAATCTCACAACGTAGGGTTTAAAGGCGAGCATTGAAGGCATCTCGGCAATAGATGGTCTACTCTGGAATCATTAACGATTGATGACCCAAATAGGCGCTAACTAACTCCATTAGGGAGTGGCGAACATGAGCAGCTGTGGCTATGACTAGGAACTGTGGCTACGAGCGGGGCTGATTCGCCTTCGGGTAACCAGGGGGTAAGCCACACGTAACTTAAAGGAGGAGGTTACGATATTGAAACCACCCAGTATGTTTACGCCGCGAAAAAATCATGCGATTATGGTTTGCCATTTTATAAAGGAGAATGGGGCCCTTACCTTAGGAACCGTGATCCACAAGCTGTGCGAATTATTAGACCCCCTAACCGGCGCCTTACCTATTCATGGGAGTTGTTCGGGGAGCCACATCATCGCAG
ATATAACGGAAAACCGTAACTATCACGTAGGCGAACTCATTTATCCACCCTGTTAGCGACATATCCTTGTGCTTCTTAGGTAGCAGGACTAGCTCCGACAGCAGTCTCGTACAGGGCTCCGCGTACCGGCGATCTATGAGGCTTCCCAGCTGACACCTGAATGTTACATAACACTATTATCAGGCAATCACAATGTATGGACAATCCCTGCGTCCACACCAAACATAGTTCACGGTCCCGGGAGAGAGAGACACGGAGTAAGTATTGATAAACCAAACTTCAACGTCAACGCAGCATGGGAAACCCACCGTCCACGTACTTAGCCTAAAATGACGCGTGTAAGTAACCAAGGTATGACATGATTGCGTGGGCACACAAGAGAGAGAGTTCAATAGGACGGCTGCGAGCATGCTAACACGCCCAACAGATAACTTATCTGCGACAAGTCTGCCACCTACCGTCCAATAAAGTTGCCAAATAACCCCGCCTATTTCTGTTCACCTGCTATTTGTACTGCGAGTCACAAAACACAAGAGCATTAAGCATTTCAGTTATCTCTACAAACCATAATGGAAAAGAACCGAGATATAACGTACAACATTGATCTCCCGTCAATTTTTCCTTACGTCTCGTCGGCTAAATTGCCAGATAGGGCATAGTATAAGATCAACAGTTGGTGCGTAAATATCAGTTGTAAAGGAAAGTAGCGGAATATAATAAAGTGCAAGTCGACAGGTTTGCTTCTCGATCCTAAGGAGGGGGGTATCATGAAACTAGCTCCCCCGCTCCCCGATTCCATCGTCACGCCAGACCATTCTCCACGTTGTTACTGCGTCGAACCTAATTTAAGCCCTAATATTAAATCAATGAGAGGGACGGGAGGATACTCCCATATTTAATATTCGGGTGACGCAGGACCTTAAAGTTGAAACTCGTTAGAAGCTCTCGTCAGTCCCTATGAACACACACCTCCAGACTAGAGTGCAAATCCATACCTAAGTACACTTAGTTATGGAAGGTAAACTATTTAGGACAATAGTGCAAAAAACTCAAAGATCTTGCGGATATCGCCTCACTGCGAAATATCCGAACGCTACCCGACGGAGCCGTCAACTCCCTGGTTGTCAAGACTATAGGATGTAATGGCTATAAGAAAATATGGCTATAAGCGATTACAACTTTTGCTAGCGTTTTAAACGCTGATGCTCGCGGATATTAAAATCACGACGACGCTAATTATTTCAGAATACTAGCCAGTCATGGTTAGTGCAACTCATTGGCTCGGATATCGTTATACTCCTCCAGGTGCTGGTGAATGCCACCAGACCCATAGAATGAACGCGAAGAAAAAAGCGAATGTTTTGTACCTAGAGCTGCTCTAAAGATAAATGTTTGGCGACCTAGACACAAGGCATAAACCTCACTAATCCCAGAACACAGGGTTTAAAGGCGAGCATTGAAGGCATCTCGGCAATAGATGGTCTACTCTGGAATCATTAACAATTGATGACCCAAATAGGCGCTAACTAACTCCATTAGGGAGTGGCGAACATGAGCCATCGAGGCTAGGACTAGAAGCTGTGGCCAAGAGCAGGGCTGATTCGCTTCCGGGTAATCAGGGGGTAAGCCACACGTAACTTAATGGAGGACGTTACGTTATTGAATTCACCCGGTATGTTTTTGCCGCGAAAAAGTCATGCGATTATCGTTTGACATCTTATATAGGCGAGTGGGGCCCTTGCTTTAGGAACCGCGACCCACAGGCTGTGCGATCAATTAGACCCACCATATGGCACCTATTCTATTCACGGGAATTTTTCGAGGAGCCATATCCTTGCAG
ATATAACGGAAGACCGTAAATACCACGTAGGCGAACTAATTTATCCACCCTGTTAGCGACATATCCTTGTGCTTCTTAGGTAGCAGGACTAGCTCCGACAGCAGTCTCGTACAGGGCTCCGCGTACCGGCGATCTATGCGGCTTCCCAGCTGACACCTGAATGTTACATAACACTATTATCAGGCTATCACCATGTATGGACAATCCCTGCGTCCACACCAAACAGAATTCACGGTCCCGGGAAGGAGAGACACGGAGTAAGTACTGATAAACCAAACTTCAACGTCAACGCAGCATGGGAAACCCACCGTCCACGTACTGAGCCTTAAGTGATGCGTGTAAATAACCAAGGCATGACATGATTGCGTGAGCACACAAGAGAGAGGGTTCAATAGGACTACTGCGAGCATGCTAACACGCCCAACAGATAACTTATCTGCGACAAGCCTGCCACCTACCATCCAATAAAGTTGCCAAATAACCCCGCCTATTTCTGTTCACCTGCTATTTGTACTGCGAGTCACAAAGCACAAGAGCATTAAGCATTTCAGTTATCTCTACAAACCATAATGGAAAAGAACCGAGATATAACGTACAACATTGATCTCCCGTCAATTTTTCCTTACGTCTCGTCGGCTAAATTGCCAGATAGGGCATAGTATAAGATCAACAGTTGGTGCGTAAATATCAGTTGTAAAGGAAAGTAGCGGAATATAATAAAGTGCAAGTCGACAGGTTTGCTTCTCGATTCTAAGGAGGGGGGTATCATGAAACTAGCTCCCCCGCTCCCCGATTCCATCGTCACGCCAGACCATTCTCCACGTTGTTACTGCGTCGAACCTAATTTAAGCCCTAATATTAAATCAATGGGAGGGACGGGAGGATACTCCCATATTTAATATTCGGGTGACGCAGGACCTTAAAGTTGAAACTCGTTAGAAGCTCTCGTCAGTCCCTATGAACACACACCTCCAGACTAGAGTGCAAATCCATACCTAAGTACACTTAGTTATGGAAGGTAAACTATTTAGGACAATAGTGCAAAAAACTCAAAGATCTTGCGGATATCGCCTCACTGCGAAATATCCGAACGCTACCCGACGGAGCCGTCAACTCCCTGGTTGTCAAGACTATAGGATGTAATGGCTATAAGAAAATATGGCTATAAGCGATTACAACTTTTGCTAGCGTTTTAAACGCTGATGCTCGCGGATATTAAAATCACGACGACGCTAATTATTTCAGAATACTAGCCAGTCATGGTTAGTGCAACTCATTGGCTCGGATATCGTTATACTCCTCCAGGTGCTGGTGAATGCCACAAGGCCCATAGAATGAACGCGAAGAAAAAAGCGAATGTTTTGTACCTAGAGCTGCTCTAAAGATAAATGTTTGGCGAGCTAGACACAAGGCATAAACCTCACTAATCCCACAACATAGGGTAGATAGGCGAGCATTCGATGCCCCTCAACAATAGATCGTTTACCCCGGAATCTTCGACACCTGGTGAGCCTAAGAAGCGTTAACTGAATCCATCAGGGTATGATAAACTAGAGCAGCTGTGGCTATGACTAGGAACTGTGGCTACGAGCGGGGCTGATTCGCCTTCGGGTAACCAGGGGGTAAGCCACACGTAACTTGCATGATGACCTTACGTTATTCAAACGATCCAGTATGTTTATACCATGAAATAATTATGTGATTATCGTTTGACATTTTATAAAGGAGAATGGGGCCCTTACCTTAGGAACCGTGATCCACAAGCTGTGCGAATTATTACACGCCCTAAACGGCGCCTTACCTATTCATGGGAGTTGTTCGGGGAGCCATATCATCGCAG
ATATAACGGAAAACCGTAACTATCACGTAGGCGAAACCATTTATCGACCCTGTAAGCGACATATCCTTGTGCTTCTTAGGTAGCAGAACTAGCTCCGACAGCAGTCTCGTACAGAGCTCCGCGTACCGGCGATCTATGAGGCTTCCCAGCTGACACCTGAATGTTACATAACACTATTATCAGGCAATCACCATGTATGGACAATCCCTGCGTCCACACCAAACATAGTTCACGGTCCCGGGAGAGAGAGACACGGAGTAAGTACTGATAAACGAAACTTAAACGTCAACGCAGCATGGGAAACCCACCGTCCATGTACTTAGCCTAAAATGACGCGTGTAAGTAACCAAGGCATGACATGATTGCGTGGGCACACAAGAGAGAGAGTTCAATAGGACGACTGCGAGCATGCTAACACGCCCAACAGATAACTTATCTGCGACAAGTCTGCCACCTACCATCTAGTAGAGCTACCAAGCACCCTCGGCTAACTTCACGTATCTTCCATTTGTACCCCAGCTTATCAAATACACGAGCACTAAGCGTGCCAGTCATCCTGACAAATCGTAATCGGAGCGAGCTATCACATGGCGTAAGGCGCTGCTCTCCCGGCAATTATTCCTTACGTTTCGCCGGTTGGATTCCCAGAAATGGCGCAGTATAAGAGCCATAGTTCGCACGTAAATATCAGTTCTAAAGGAAAGTAGCGGAATATAATAAAGTGCAAGTCGACAGGTTTGCTTCTCGATTCTAAGGAGGGGGGTATCATAAAACTGGCTCCCCCGGTCCCCGATTCCATCGTCACGCCAGACCATTCTCCACGATGTTACTGCATCGAACCTAATTTAAGCCCTAATATTAAATCGATGAGAGGGACGGCAGGATACCCCCATATTTAATATTCGGGTGACGCAGGACCTTAAAGTTGAAACTCGTTAGAAGCTCTCGTCAGTCCCTATGAACACACACCTCCAGACTAGAGTGCAAATCCATACCTAAGTACACTTAGTTATGGAAGGTAAAGTATTTAGGACAATAATGCAAAAAACTCAAAGATCTTGCGGATATCGCCTCACTTCGAAATGTCCGAACGCTACCCGACGGAGCCGTCAACTCCCTGGTTGTCAAGACTATAGGATGTAATGGCTATAAGAAAATATGGCTATAAGCGATTACAACTTTTGCTAGCGTTTTAAACGCTGATGCTCGCGGATATTAAAGTCACGACGACGCTAATTATTTCAGAATACTAGCCAGTCATGGTTAGTGCAACTCATTGGCTCGGATATCGTTATACTCCTCCAGGTGCTGGTGAATGCCACCAGACCCAAAGAATGAACGCGAAGAAAAAAGCGAATGTTTTGTACCTAGAGCTGCTCTAAAGATAAATGTTTGACGAGCTACACGCAAGGCATAGGCCTCGTGGATCCCACAACATAGAGTATGTAGACGACCATTGAATGCATCCCGACAATTGGCCGTCCACTCTAGAGTCATTAAAAATGCATGACCCAAATAGGTGCTAACGAAATCAATTAGCAAATAATAGGCAACAGCAACTGTAAATTGGACTAGGAATTGCGGTCAAGAGTAGAGCTCATCCGCCTTCGGGCAACTAGAGGATAAGCCACACGTAACTTAATGGAGGACGTTACGTTATTGAATTCACCCGGTATGTTTTTGCCGCGAAAAAGTCATGCGATTATCGTTTGACATCTTATATAGGCGAGTGGGGCCCTTGCTTTAGGAACCGCGACCCACAGGCTGTGCGATCAATTAGACCCACCATATGGCACCTATTCTATTCACGGGAATTTTTCGAGGAGCCATATCCTTGCAG
ATATAACGGAAAACCGTAACTATCACGTAGGCGAACTCATTTATCCACCCTGTTAGCGACATATCCTTGTGCTTCTTAGGTAGCAGGACTAGCTCCGACAGCAGTCTCGTACAGGGCTCCGCGTACCGGCGATCTATGAGGCTTCCCAGCTGACACCTGAATGTTACATAACACTATTATCAGGCAATCACCATGTATGGACAATCCCTGCGTCCACACCAAACATAGTTCACGGTCCCGGGAGAGAGAGACACGGAGTAAGTATTGATAAACCAAACTTCAACGTCAACGCAGCATGGGAAACCCACCGTCCACGTACTTAGCCTAAAATGACGCGTGTAAGTAACCAAGGTATGACATGATTGCGTGGGCACACAAGAGAGAGAGTTCAATAGGACGGCTGCGAGCATGCTAACACGCCCAACAGATAACTTATCTGCGACAAGTCTGCCACTTACCATCTAGTAGAGCTACCAAGCACCCTTGCCTAACTTCACGTATCTTCCATTTGTACCCCAGCTTATCAAATACACGAGCACTAAGCGTGCCAGTCATCCTGACAAATCGTAATCGGAGCGAGCTATCACATGGCGTAAGGCGCTGCTCTCCCGGCAATTATTCCTTACGTTTCGCCGGTTGGATTCCCAGAAATGGCGCAGTATAAGAGCCATAGTTCGCACGTAAGTATCAGCCCCGAAGGGCAGCCATTAGTTATAATTGAGTGCAACTCTAGTGCCTAGCCTATAGCCCCAAAGTAGAGGGGTACCAAAAGGCTAGCTTTCCTGCTCGCCGATTCCATCGTCACGCCGGAGCTTTCTCCACGATGTTACTGCATTAATTCCTATTCAAGTTTTAAGTTCCCAACATTGAGGTGAATAGCAGGATGCCCCCACGTATAATATTCAAATGCCTCAGGACATTATAGTAGGAACCCGCTACCGGCTACACACAGTCCCTAGTGACAGAAATCTCCAGGCTAGACTACAAATCTATGTGCACGTCCACATAGCCTTGGAAGGTAAACTATTTGGGACAGTTATCCAAAAAACCCAAAAATCTTGCGCAGGTCGCGTTAATTTGAACCATATAGACACTGCCACATCGAGTTATCACCGCCTCAGCCGTCAATACGATAGGAGACAACAGCTTTAACGGAATACGGCCATGGGGCATTGGTGTTTTTACTTGCATTTCAAACCCTGATACTCGCGGATATTCAAATCACGACGACGCTAATTATTCTAAACTACTAACCAGTCGTGGCTAGCGCGACTCATTGGCTAGGATATCGTTATACTCCTCCAGGTGCTGGTGAATGCCACAAGGCCCAAAGAATGAACGCGAATAGGAAAGCGAATGTTTGACACCTAGAGCTGATCTAACGATAAATGCCTGGCGACCTAGACACAAGGCACAAGCCTCACTAATCTCACAACGTAGGGTTTAAAGGCGAGCATTGAAGGCATCTCGGCAATAGATGGTCTACTCTGGAATCATTAACGATTGATGACCCAAATAGGCGCTAACTAACTCCATTAGGGAGTGGCGAACATGAGCAGCTGTGGCTATGACTAGGAACTGTGGCTACGAGCGGGGCTGATTCGCCTTCGGGTAACCAGGGGGTAAGCCACACGTAACTTAAAGGAGGAGGTTACGATATTGAATTCACCCAGTATGTTTACGCCGCGAAAAAATCATGCGATTAGCGTTTGACATTTTATAAAGGAGAATGGGGCCCTTACCTTAGGAACCGTGATCCACAAGCTGTGCGAATTATTAGACCCCCTAACCGGCGCCTTACCTATTCATGGGAGTTGTTCGGGAAACCACATCATTGCAG
TTACAGCAAAGAACCGCAACTACCACGTAGGCGAACTAATTTATCCACCCTGTTAGCGACATATCCTTGTGCTTCTTAGGTAGCAGGACTAGCTCCGACAGCAGTCTCGTACAGGGCTCCGCGTACCGGCGATCTATGAGGCTTCCCAGCTGACACCTGAATGTTACATAACACTTTTATCAGGCAATCACAATGTATGGACAATCCCTGCGTCCACACCAAACATAGTTCACGGTCCCGGGAGAGAGAGACACGGAGTAAGTATTGATAAACCAAACTTCAACGTCAACGCAGCATGGGAAACCCACCGTCCACGTACTTAGCCTAAAATGACGCGTGTAAGTAACCAAGGTATGACATGATTGCGTGGGCACACAAGAGAGAGAGTTCAATAGGACGGCTGCGAGCATGCTAACACGCCCAACAGATAACTTATCTGCGACAAGTCTGCCACCTACCGTCCAATAAAGTTGCCAAATAACCCCGCCTATTTCTGTTCACCTGCTATTTGTACTGCGAGTCACAAAACACAAGAGCATTAAGCATTTCAGTTATCTCTACAAACCATAATGGAAAAGAACCGAGATATAACGTACAACATTGATCTCCCGTCAATTTTTCCTTACGTCTCGTCGGCTAAATTGCCAGAAAGGGCATAGTATAAGATCAACAGTTGGTGCGTAAATATCAGTTGTAAAGGAAAGTAGCGGAATATAATAAAGTGCAAGTCGACAGGTTTGCTTCTCGATCCTAAGGAGGGGGGTATCATGAAACTAGCTCCCCCGCTCCCCGATTCCATCGTCACGCCAGACCATTCTCCACGTTGTTACTGCGTCGAACCTAATTTAAGCCCTAATATTAAATCAATGAGAGGGACGGGAGGATACTCCCATATTTAATATTCGGGTGACGCAGGACCTTAAAGTTGAAACTCGTTAGAAGCTCTCGTCAGTCCCTATGAACACACACCTCCAGACTAGAGTGCAAATCCATACCTAAGTACACTTAGTTATGGAAGGTAAACTATTTAGGACAATAGTGCAAAAAACTCAAAGATCTTGCGGATATCGCCTCACTGCGAAATATCCGAACGCTACCCGACGGAGCCGTCAACTCCCTGGTTGTCAAGACTATAGGATGTAATGGCTATAAGAAAATATGGCTATAAGCGATTACAACTTTTGCTAGCGTTTTAAACGCTGATGCTCGCGGATATTAAAATCACGACGACGCTAATTATTTCAGAATACTAGCCAGTCATGGTTAGTGCAACTCATTGGCTCGGATATCGTTATACTCCTCCAGGTGCTGGTGAATGCCACCAGACCCATAGAATGAACGCGAAGAAAAAAGCGAATGTTTTGTACCTAGAGCTGCTCTAAAGATAAATGTTTGGCGACCTAGACACAAGGCATAAACCTCACTAATCCCACAACATAGGTTTTGTGGGCAAGCATTGAAGGCATGTCGGCAGCAGGTGCTCCACTCCGGAATTATTAACAATTCATAGCCCAAATAGGCGCTAAGTAGCCCCATTAGGGAATGATAGGCAACAGCAACTGTAACTTGGACTAGGAACTGCGGTCACGAGCGGGGCTGATTCGCCTTCGGGCAACTAGGGTGTAAGCCACACGTAACTTAAAGGAGGAGGTTACGATATTGAAACCACCCAGTATGTTTACGCCGCGAAAAAATCATGCGATTATGGTTTGCCATTTTATAAAGGAGAATGGGGCCCTTACCTTAGGAACCGTGATCCACAAGCTGTGCGAATTATTAGACCCCCTAACCGGCGCCTTACCTATTCATGGGAGTTGTTCGGGGAGCCACATCATCGCAG
ATATAACGGAAAACCGTAACTATCACGTAGGCGAACTCATTTATCCACCCTGTTAGCGACATATCCTTGTGCTTCTTAGGTAGCAGGACTAGCTCCGACAGCAGTCTCGTACAGGGCTCCGCGTACCGGCGATCTATGAGGCTTCCCAGCTGACACCTGAATGTTACATAACACTATTATCAGGCAATCACCATGTATGGACAATCCCTGCGTCCACACCAAACATAGTTCACGGTCCCGGGAGAGAGAGACACGGAGTAAGTATTGATAAACCAAACTTCAACGTCAACGCAGCATGGGAAACCCACCGTCCACGTACTTAGCCTAAAATGACGCGTGTAAGTAACCAAGGTATGACATGATTGCGTGGGCACACAAGAGAGAGAGTTCAATAGGACGGCTGCGAGCATGCTAACACGCCCAACAGATAACTTATCTGCGACAAGTCTGCCACTTACCATCTAGTAGAGCTACCAAGCACCCTTGCCTAACTTCACGTATCTTCCATTTGTACCCCAGCTTATCAAATACACGAGCACTAAGCGTGCCAGTCATCCTGACAAATCGTAATCGGAGCGAGCTATCACATGGCGTAAGGCGCTGCTCTCCCGGCAATTATTCCTTACGTTTCGCCGGTTGGATTCCCAGAAATGGCGCAGTATAAGAGCCATAGTTCGCACGTAAGTATCAGCCCCGAAGGGCAGCCATTAGTTATAATTGAGTGCAACTCTAGTGCCTAGCCTATAGCCCCAAAGTAGAGGGGTACCAAAAGGCTAGCTTTCCTGCTCGCCGATTCCATCGTCACGCCGGAGCTTTCTCCACGATGTTACTGCATTAATTCCTATTCAAGTTTTAAGTTCCCAACATTGAGGTGAATAGCAGGATGCCCCCACGTATAATATTCAAATGCCTCAGGACATTATAGTAGGAACCCGCTACCGGCTACACACAGTCCCTAGTGACAGAAATCTCCAGGCTAGACTACAAATCTATGTGCACGTCCACATAGCCTTGGAAGGTAAACTATTTGGGACAGTTATCCAAAAAACCCAAAAATCTTGCGCAGGTCGCGTTAATTTGAACCATATAGACACTGCCACATCGAGTTATCACCGCCTCAGCCGTCAATACGATAGGAGACAACAGCTTTAACGGAATACGGCCATGGGGCATTGGTGTTTTTACTTGCATTTCAAACCCTGATACTCGCGGATATTCAAATCACGACGACGCTAATTATTCTAAACTACTAACCAGTCGTGGCTAGCGCGACTCATTGGCTAGGATATCGTTATACTCCTCCAGGTGCTGGTGAATGCCACAAGGCCCAAAGAATGAACGCGAATAGGAAAGCGAATGTTTGACACCTAGAGCTGATCAAACGATAAATGCCTGGCGACCTAGACACAAGGCACAAGCCTCACTAATCTCACAACATAGAGTATGTAGACGACCATTGAATGCATCCCGACAATTGGCCGTCCACTCTAGAGTCATTAAAAATGCATGACCCAAATAGGTGCTAACGAAATCAATTAGCAAATAATAGGCAACAGCAACTGTAAATTGGACTAGGAATTGCGGTCAAGAGTAGAGCTCATCCGCCTTCGGGCAACTAGAGGATAAGCCACACGTAATAAAAAGGAGGACGTTACGTTATTGAATTCACCCGGTATGTTTTTGCCGCGAAAAAGTCATGCGATTATCGTTTGACATCTTATATAGGCGAGTGGGGCCCTTGCTTTAGGAACCGCGACCCACAGGCTGTGCGATCAATTAGACCCACCATATGGCACCTATTCTAATCACGGGAATTTTTCGAGGAGCCATATCCTTGCAG
ATATAACGGAAAATCACGACCGCTTCCCAACCCGTACCATTTATCCACCCTGTTAGCGACATATCCTTGTGCTTCTTAGGTAGCAGGACTAGCTCCGACAGCAGTCTCGTACAGGGCTCCGCGTACCGGCGATCTATGCGGCTTCCCAGCTGACACCTGAATGTTACATAACACTATTATCAGGCTATCACCATGTATGGACAATCCCTGCGTCCACACCAAACAGAATTCACGGTCCCGGGAAGGAGAGACACGGAGTAAGTACTGATAAACCAAACTTCAACGTCAACGCAGCATGGGAAACCCACCGTCCATATACTGAGCCTTAAGTGATGCGTGTAAATAACCAAGGCATGACATGATTGCGTGAGCACACAAGAGAGAGGGTTCAATAGGACTACTGCGAGCATGCTAACACGCCCAACAGATAACTTATCTGCGACAAGCCTGCCACCTACCATCTAGTAGAGCTACCAAGCACCCTCGCCTAACTTCACGTATCTTCCATTTGTACCCCAGCTTATCAAATACACGAGCACTAAGCGTGCCAGTCATCCTGACAGATCGTAATCGGAGCGAGCTATCACATGGCGTAAGGCGCTGCTCTCCCGGCAATTATTCCTTACGTTTCGCCGGTTGGATTCCCAGAAATGGCGCAGTATAAGAGCCATAGTTCGCACGTAAATATCAGTTCTAAAGGAAAGTAGCGGAATATAATAAAGTGCAAGTCGACAGGTTTGCTTCTCGATTCTAAGGAGGGGGGTATCATAAAACTAGCTCCCCCGGTCCCCGATTCCATCGTCACGCCAGACCATTCTCCACGATGTTACTGCATCGAACCTAGTTTAAGCCCTAATATTAAATCGATGAGAGGGACGGCAGGATACCACCATATTTAATATTCGGGTGACGCAGGACCTTAAAGTTGAAACTCGTTAGAAGCTCTCGTCAGTCCCTATGAACACACACCTCCAGACTAGACTGCAAATCCATACCTAAGTACACATAGTTATGGAAGGTAAAGTATTTACGACAATAATGCAAAAAACTCAAAGATCTTGCGGATATCGCCTCACTTCGAAATATCCGAACGCTACCCGACGGAGCCGTCAACTCCCTGGTTGTCAAGACTATAGGATGTAATGGCTATAAGAAAATATGGCTATAAGCGATTACAACTTTTGCTAGCGTTTTAAACGCTGATGCCCGCGGATGTTAAAACCACGACGACGCTAATTATTTCAGAATACTAGCCAGTCATGGTCAGTGGAATTCCATAGTTAGAGAATCGTTATACTCTCCCGGGTGCCGGTAAATGTCACCAGACCCAAAGAATCGACGCGATGAGATAACTGAATGCTTGACACCTAGGGCTGCTCTAACGATAAATTTCTAACGAGCTACACGCAAGGCATAGGCCTCGTGAATCCCACAACATAGAGTATGTAGACGACTATTGAATGCATCCCGACAATTGGCCGTCCACTCTAGAGTCATTAAAAATGCATGACCCAAATAGGTGCTAACGAAATCAATTAGCAAATAATAGGCAACAGCAACTGTAAATTGGACTAGGAATTGCGGTCAAGAGTAGAGCTCATCCGCCTTCGGGCAACTAGAGGATAAGCCACACGTAACTTAAAGGAGGAGGTTACGTTATTGAATTCACCCAGTATGTTTACGCCGCGAAAAAATCATGCGATTAGCGTTTGACATTTTATAAAGGAGAATAGGGCCCTTACCTTAGGAACCGTGATCCACAAGCTGTGCGAATTATTAGACCCCCTAACCGGCGCCTTACCTATTCATAGGAGTTGTTCGGGAAACCACATCATTACAG
ATATAACGGAAGACCGTAAATACCACGTAGGCGAACTCGTTCACTCGCCGCGATACCGCTACGACGCCGCGTTAATGGGGTAGCAGGACTAGCTCCGACAGCAGTCTCATACAGGGAAAGCTGTAGCCGCCGCCCGTAAAGATGCGAAAGCCATACCGAGGTGTTCTATAACAGTATGGTCGGATAATTACCTTGTGTCAGTGGCTTTCGTATCCAGACCAAGCAGAGTTTATAGACGCTCGAGAGTGAGACACCGAGTAGGCGCTGATGAACCGAACTTCAGCGTCAAAGAGGCGTGAGGAACTCACCACCGATATGCGGGGTCGAGGATGATCCGTAGGGGAAGCTAATTCCAACTATGACCGCGTGATTATCCAAAAAAATCAATTCACTCGAATGACCACGCGTATGCTAATGTCCACTATGGATCACTTACGTGCGATAGATTTGTCACCTACCATCCAATAAAGTTGCCAAATAACCCCGCCTATTTCTGTTCACCTGCTATTTGTACTGCGAGTCACAAAACACAAGAGCATTAAGCATTTCAGTTATCTCTACAAACCATAATGGAAAAGAACCGAGATATAACGTACAACATTGATCTCCCGTCAATTTTTCCTTACGTCTCGTCGGCTAAATTGCCAGATAGGGCATAGTATAAGATCAACAGTTGGCGCGTAAATATCAGTTGTAAAGGAAAGTAGCGGAATATAATAAAGTGCAAGTCGACAGGTTTGCTTCTCGATCCTAAGGAGGGGGGTATCATGAAACTGGCTCCCCCGCTCCCCGATTCCATCGTCACGCCAGACCATTCTCCACGTTGTTACTGCGTCGAACCTAATTTAAGCCCTAATATTAAATCAATGAGAGGGACGGGAGGATACTCCCATATTTAATATTCGGGTGACGCAGGACCTTAAAGTTGAAACTCGTTAGAAGCTCTCGTCAGTCCCTATGAACACACACCTCCAGACTAGAGTGCAAATCCATACCTAAGTACACTTAGTTATGGAAGGTAAACTATTTAGGACAATAGTGCAAAAAACTCAAAGATCTTGCGGATATCGCCTCACTGCGAAATATCCGAACGCTACCCGACGGAGCCGTCAACTCCCTGGTTGTCAAGACTATAGGATGTAATGGCTATAAGAAAATATGGCTATAAGCGATTACAACTTTTGCTAGCGTTTTAAACGCTGATGCTCGCGGATATTAAAATCACGACGACGCTAATTATTTCAGAATACTAGCCAGTCATGGTTAGTGCAACTCATTGGCTCGGATATCGTTATACTCCTCCAGGTGCTGGTGAATGCCACCAGACCCATAGAATGAACGCGAAGAAAAAAGCGAATGTTTTGTACCTAGAGCTGCTCTAAAGATAAATGTTTGGCGACCTAGACACAAGGCATAAACCTCACTAATCCCAGAACACAGGGTTTAAAGGCGAGCATTGAAGGCATCTCGGCAATAGATGGTCTACTCTGGAATCATTAACAATTGATGACCCAAATAGGCGCTAACTAACTCCATTAGGGAGTGGCGAACATGAGCCATCGAGGCTAGGACTAGAAGCTGTGGCCAAGAGCAGGGCTGATTCGCTTTCGGGTAACCAGGGGGTAAGCCACACGTAACTTAATGGAGGACGTTACGTTATTGAATTCACCCGGTATGTTTTTGCCGCGAAAAAGTCATGCGATTATCGTTTGACATCTTATATAGGCGAGTGGGGCCCTTGCTTTAGGAACCGCGACCCACAGGCTGTGCGATCAATTAGACCCACCATATGGCACCTATTCTATTCACGGGAATTTTTCGAGGAGCCATATCCTTGCAG
ATATAACGGAAGACCGTAAATACCACGTAGGCGAACTCATTTATCCACCCTGTTAGCGACATATCCTTGTGCTTCTTAGGTAGCAGGACTAGCTCCGACAGCGGTCTCGTACAGGGCTCCGCGTACCGGCGATCTATGAGGCTTCCCAGCTGACACCTGAATGTTACATAACACTATTATCAGGCAATCACCATGTATGGACAATCCCTGCGTCCACACCAAACATAGTTCACGGTCCCGGGAGAGAGAGACACGGAGTAAGTATTGATAAACCAAACTTCAACGTCAACGCAGCATGGGAAACCCACCGTCCACGTACTTAGCCTAAAATGACGCGTGTAAGTAACCAAGGTATGACATGATTGCGTGGGCACACAAGAGAGAGAGTTCAATAGGACGGCTGCGAGCATGCTAACACGCCCAACAGATAACTTATCTGCGACAAGTCTGCCACCTACCATCCAATAAAGTTGCCAAGCACCCCCGCCTATTTCTGTTCACCTGCTATTTGTACTGCGAGTCACAAAACACAAGAGCATTAAGCATTTCAGTTATCTCTACAAATCGTAATCGGAGCGAGCTATCACATGGCGTAAGGCGCTGCTCTCCCGGCAATTATTCCTTACGTTTCGCCGGTTGGATTCCCAGAAATGGCGCAGTATAAGAGCCATAGTTCGCACGTAAATATCAGTTCTAAAGGAAAGTAGCGGAATATAATAAAGTGCAAGTCGACAGGTTTGCTTCTCGATTCTAAGGAGGGGGGTATCATAAAACTAGCTCCCCCGGTCCCCGATTCCATCGTCACGCCAGACCATTCTCCACGATGTTACTGCATCGAACCTAGTTTAAGCCCTAATATTAAATCGATGAGAGGGACGGCAGGATACCACCATATTTAATATTCGGGTGACGCAGGACCTTAAAGTTGAAACTCGTTAGAAGCTCTCGTCAGTCCCTATGAACACACACCTCCAGACTAGACTGCAAATCCATACCTAAGTACACATAGTTATGGAAGGTAAAGTATTTACGACAATAATGCAAAAAACTCAAAGATCTTGCGGATATCGCCTCACTTCGAAATATCCGAACGCTACCCGACGGAGCCGTCAACTCCCTGGTTGTCAAGACTATAGGATGTAATGGCTATAAGAAAATATGGCTATAAGCGATTACAACTTTTGCTAGCGTTTTAAACGCTGATGCTCGCGGATGTTAAAACCACGACGACGCTAATTATTTCAGAATACTAGCCAGTCATGGTCAGTGGAATTCCATAGCTCGGATATCGTTATACTCCTCCAGGTGCTGGTGAATGCCACCAGACCCATAGAATGAACGCGAAGAAAAAAGCGAATGTTTTGTACCTAGAGCTGCTCTAAAGATAAATGTTTGGCGACCTAGACACAAGGCATAAACCTCACTAATCCCAGAACATAGAGTATGTAGACGACCATTGAATGCATCCCGACAATTGGCCGTCCACTCTAGAGTCATTAAAAATGCATGACCCAAATAGGTGCTAACGAAATCAATTAGCAAATAATAGGCAACAGCAACTGTAAATTGGACTAGGAATTGCGGTCAAGAGTAGAGCTCATCCGCCTTCGGGCAACTAGAGGATAAGCCACACGTAACTTAAAGGAGGAGGTTACGATATTGAATTCACCCAGTATGTTTACGCCGCGAAAAAATCATGCGATTAGCGTTTGACATTTTATAAAGGAGAATGGGGCCCTTACCTTAGGAACCGTGATCCACAAGCTGTGCGAATTATTAGACCCCCTAACCGGCGCCTTACCTATTCATGGGAGTTGTTCGGGAAACCACATCATTGCAG
ATATAACGGAAAATCACGACCGCTTCCCAACCCGTACCGTTTATCCACCCTGTTAGCGACATATCCTTGTGCTTCTTAGGTAGCAGGACTAGCTCCGACAGCAGTCTCGTACAGGGCTCCGCGTACCGGCGATCTATGCGGCTTCCCAGCTGACACCTGAATGTTACATAACACTATTATCAGGCAATCACCATGTATGGACAATCCCTGCGTCCACACCAAACAGAATTCACGGTCCCGGGAAGGAGAGACACGGAGTAAGTACTGATAGACCAAACTTCAACGTCAACGCAGCATGGGAAACCCACCGTCCATATACTGAGCCTTAAGTGATGCGTGTAAATAACCAAGGCATGACATGATTGCGTAAGCACACAAGAGAGAGGGTTCAATAGGACTACTGCGAGCATGCTAACACGCCCAACAGATAACTTATCTGCGACAAGCCTGCCACTTACCATCTAGTAGAGCTACCAAGCACCCTCGCCTAACTTCACGTATCTTCCATTTGTACCCCAGCTTATCAAATACACGAGCACTAAGCGTGCCAGTCATCCTGACAAACCATAATGGAAAAGAACCGAGATATAACGTACAACATTGATCTCCCGTCAATTTTTCCTTACGTCTCGTCGGCTAAATTGCCAGATAGGGCATAGTATAAGATCAACAGTTGGCGCGTAAATATCAGTTGTAAAGGAAAGTAGCGGAATATAATAAAGTGCAAGTCGACAGGTTTGCTTCTCGATCCTAAGGAGGGGGGTATCATGAAACTGGCTCCCCCGCTCCCCGATTCCATCGTCACGCCAGACCATTCTCCACGTTGTTACTGCGTCGAACCTAATTTAAGCCCTAATATTAAATCAATGAGAGGGACGGGAGGATACTCCCATATTTAATATTCGGGTGACGCAGGACCTTAAAGTTGAAACTCGTTAGAAGCTCTCGTCAGTCCCTATGAACACACACCTCCAGACTAGAGTGCAAATCCATACCTAAGTACACTTAGTTATGGAAGGTAAACTATTTAGGACAATAGTGCAAAAAACTCAAAGATCTTGCGGATATCGCCTCACTGCGAAATATCCGAACGCTACCCGACGGAGCCGTCAACTCCCTGGTTGTCAAGACTATAGGATGTAATGGCTATAAGAAAATATGGCTATAAGCGATTACAACTTTTGCTAGCGTTTTAAACGCTGATGCTCGCGGATATTAAAATCACGACGACGCTAATTATTTCAGAATACTAGCCAGTCATGGTTAGTGCAACTCATTGGTTAGAGAATCGTTATACTCTCCCGGGTGCCGGTAAATGTCACCAGACCCAAAGAATCGACGCGATGAGATAAGTGAATGCTTGACACCTAGGGCTGCTCTAACGATAAATTTCTGGCGACCTAGACACAAGGCATAAACCTCACTAATCCCAGAACACAGGGTTTAAAGGCGAGCATTGAAGGCATCTCGGCAATAGATGGTCTACTCTGGAATCATTAACAATTGATGACCCAAATAGGCGCTAACTAACTCCATTAGGGAGTGGCGAACATGAGCAGCTGTGGCTATGACTAGGAACTGTGGCTACGAGCGGGGCTGATTCGCTTTGGGGCAACTAGGGTGTAAGCCACACGTAATAAAAAGGAGGACGTTACGTTATTGAATTCACCCGGTATGTTTTTGCCGCGAAAAAGTCATGCGATTATCGTTTGACATCTTATATAGGCGAGTGGGGCCCTTGCTTTAGGAACCGCGACCCACAGGCTGTGCGATCAATTAGACCCACCATATGGCACCTATTTTATTCACGGGAATTTTTCGAGGAGCCATATCCTTGCAG
ATATAAGGGAAAATCACGACCGCTTCCCAACCCGTACCATTTATCGACCCTGTAAGCGACATATCCTTGTGCTTCTTAGGTAGCAGAACTAGCTCCGACAGCAGTCTCGTACAGAGCTCCGCGTACCGGCGATCTATGAGGCTTCCCAGCTGACACCTGAATGTTACATAACACTATTATCAGGCAATCACCATGTATGGACAATCCCTGCGTCCACACCAAACATAGTTCACGGTCCCGGGAGAGAGAGACACGGAGTAAGTACTGATAAACGAAACTTAAACGTCAACGCAGCATGGGAAACCCACCGTCCATGTACTTAGCCTAAAATGACGCGTGTAAGTAACCAAGGCATGACATGATTGCGTGGGCACACAAGAGAGAGAGTTCAATAGGACGACTGCGAGCATGCTAACACGCCCAACAGATAACTTATCTGCGACAAGTCTGCCACCTACCATCTAGTAGAGCTACCAAGCACCCTCGGCTAACTTCACGTATCTTCCATTTGTACCCCAGCTTATCAAATACACGAGCACTAAGCGTGCCAGTCATCCTGACAAATCGTAATCGGAGCGAGCTATCACATGGCGTAAGGCGCTGCTCTCCCGGCAATTATTCCTTACGTTTCGCCGGTTGGATTCCCAGAAATGGCGCAGTATAAGAGCCATAGTTCGCACGTAAATATCAGTTCTAAAGGAAAGTAGCGGAATATAATAAAGTGCAAGTCGACAGGTTTGCTTCTCGATTCTAAGGAGGGGGGTATCATAAAACTGGCTCCCCCGGTCCCCGATTCCATCGTCACGCCAGACCATTCTCCACGATGTTACTGCATCGAACCTAATTTAAGCCCTAATATTAAATCGATGAGAGGGACGGCAGGATACCCCCATATTTAATATTCGGGTGACGCAGGACCTTAAAGTTGAAACTCGTTAGAAGCTCTCGTCAGTCCCTATGAACACACACCTCCAGACTAGAGTGCAAATCCATACCTAAGTACACTTAGTTATGGAAGGTAAAGTATTTAGGACAATAATGCAAAAAACTCAAAGATCTTGCGGATATCGCCTCACTTCGAAATGTCCGAACGCTACCCGACGGAGCCGTCAACTCCCTGGTTGTCAAGACTATAGGATGTAATGGCTATAAGAAAATATGGCTATAAGCGATTACAACTTTTGCTAGCGTTTTAAACGCTGATGCTCGCGGATATTAAAGTCACGACGACGCTAATTATTTCAGAATACTAGCCAGTCATGGTTAGTGCAACTCATTGGCTCGGATATCGTTATACTCCTCCAGGTGCTGGTGAATGCCACCAGACCCAAAGAATGAACGCGAAGAAAAAAGCGAATGTTTTGTACCTAGAGCTGCTCTAAAGATAAATGTTTGACGAGCTACACGCAAGGCATAGGCCTCGTGGATCCCACAACATAGAGTATGTAGACGACCATTGAATGCATCCCGACAATTGGCCGTCCACTCTAGAGTCATTAAAAATGCATGACCCAAATAGGTGCTAACGAAATCAATTAGCAAATAATAGGCAACAGCAACTGTAAATTGGACTAGGAATTGCGGTCAAGAGTAGAGCTCATCCGCCTTCGGGCAACTAGAGGATAAGCCACACGTAACTTAAAGGAGGAGGTTACGATATTGAATTCACCCAGTATGTTTACGCCGCGAAAAAATCATGCGATTAGCGTTTGACATTTTATAAAGGAGAATGGGGCCCTTACCTTAGGAACCGTGATCCACAAGCTGTGCGAATTATTAGACCCCCTAACCGGCGCCTTACCTATTCATGGGAGTTGTTCGGGAAACCACATCATTGCAG
ATATAACGGAAGACCGTAAATACCACGTAGGCGAACTCATTTATCGACCCTGTTAGCGACATATCCTTGTGCTTCTTAGGTAGCAGAACTAGCTCCGACAGCAGTCTCGTACAGAGCTCCGCGTACCGGCGATCTATGAGGCTTCCCAGCTGACACCTGAATGTTACATAACACTATTATCAGGCAATCACCATGTATGGACAATCCCTGCGTCCACACCAAACATAGTTCACGGTCCCGGGAGAGAGAGACACGGAGTAAGTACTGATAAACGAAACTTAAACGTCAACGCAGCATGGGAAACCCACCGTCCATGTACTTAGCCTAAAATGACGCGTGTAAGTAACCAAGGCATGACATGATTGCGTGGGCACACAAGAGAGAGAGTTCAATAGGACGACTGCGAGCATGCTAACACGCCCAACAGATAACTTATCTGCGACAAGTCTGCCACCTACCATCTAGTAGAGCTACCAAGCACCCTCGCCTAACTTCACGTATTTTCCATTTGTACCCCAGCTTATCAAATACACGAGCACTAAGCGTGCCAGTCATCCTGACAAATCGTAATCGGAGCGAGCTATCACATGGCGTAAGGCGCTGCTCTCCCGGCAATTATTCCTTACGTTTCGCCGGTTGGATTCCCGGAAATGGCGCAGTATAAGAGCCACGGTTGGTGCGTAAGTATCGGCCCCGAAAGAAAGCCATGAGATATAAGAGAGCGCAACCCGGCTGGCTAGCCTCTAGACCCAAGGGAGAGGAGCACCAAAAGACTAGCTTCTCCGCTCCCCAATTCCATCGTGGCGCCAGAGCATCCTCCGGGATGTTGCCGCATCGAACCCAATTTAAGCCCTAAGATTAAATCGATGAGAGGGACGGCAGGATACCCCCATATTTAATATTCGGGTGACGCAGGACCTTAAAGTTGAAACTCTTTAGAAGCTCTCGTCAGTCCCTATGAACACACACCTCCAGACTAGAGTGCAAATCCATACCTAAGTACACATAGTTATGGAAGGTAAAGTATTTAGGACAATAATGCAAAAAACTCAAAGATCTTGCGGATATCGCCTCACTTCGAAATATCCGAACGCTACCCGACGGAGCCGTCAACTCCCTGGTTGTCAAGACTATAGGATGTAATGGCTATAAGAAAATATGGCTATAAGCGATTACAACTTTTGCTAGCGTTTTAAACGCAGATGCTCGCGGATGTTAAAACCACGACGACGCTAATTATTTCAGAATACTAGCCAGTCATGGTCAGTGGAATTCCATAGTTAGAGAATCGTTATACTCTCCCGGGTGCCGGTAAATGTCACCAGGCCCAAAGAATGAACGCGAAGAGATAAGTGAATGCTTGACACCTAGGGCTGCTCTAACGATAAATTTCTAACGAGCTACACGCAAGGCATAGGCCTCGTGAATCCCACAACATAGAGTATGTAGACGACCATTGAATGCATCCCGACAATTGGCCGTCCACTCTGGAATCATTAACGATTGATGACCCAAATAGGCGCTAACTAACTCCATTAGGGAGTGGCGAACATGAGCAGCTGTGGCTATGACTAGGAACTGTGGCTACGAGCGGGGCTGATTCGCCTTCGGGTAACCAGGGGGTAAGCCACACGTAACTTGCATGATGACCTTACGTTATTCAAACGATCCAGTATGTTTATACCATGAAATAATTATGTGATTATCGTTTGACATTTTATAAAGGAGAATGGGGCCCTTACCTTAGGAACCGTGATCCACAAGCTGTGCGAATTATTACACGCCCTAAACGGCGCCTTACCTATTCATGGGAGTTGTTCGGGGAGCCATATCATCGCAG
ATATAACGGAAAACCGTAACTATCACGTAGGCGAACTCATTCACTCGCCGCGATACCGCTACGACGCCGCGTTAATGGGGTAACAAGACCTACCACGAGAACGATTTCGGAAGAGACTCCGCGAACCGGCGATCTATGAGGCTTCGCAGCTGACACCTGAATGTTCCAGAACCCTATGATCAGATAATTACCTTGTGTCAACGGCTTTCGTATCCAGACCAAGCAGAGTTTATAGACGCTCGAGAGTGAGACACCGAGTAGGCGCTGATGAACCGAACTTCAGCGTCAAAGAGGCGTGAGGAACTCACCACCGATATGCGGGGTCGAGGATGATCCGTAGGGGAAGCTAATTCCAACTATGACCGCGTGATTATCCAAAAAAATCAATTCACTCGAATGACCACGCGTATGCTAATGTCCACTATGGATCACTTACGTGCGATAGATTTGTCACCTACCGTCCAATAAAGTTGCCAAATAACCCCGCCTATTTCTGTTCACCTGCTATTTGTACTGCGAGTCACAAAACACAAGAGCATTAAGCATTTCAGTTATCTCTACAAACCATAATGGAAAAGAACCGAGATATAACGTACAACATTGATCTCCCGTCAATTTTTCCTTACGTCTCGTCGGCTAAATTGCCAGATAGGGCATAGTATAAGATCAACAGTTGGTGCGTAAATATCAGTTGTAAAGGAAAGTAGCGGAATATAATAAAGTGCAAGTCGACAGGTTTGCTTCTCGATCCTAAGGAGGGGGGTATCATGAAACTAGCTCCCCCGCTCCCCGATTCCATCGTCACGCCAGACCATTCTCCACGTTGTTACTGCGTCGAACCTAATTTAAGCCCTAATATTAAATCAATGAGAGGGACGGGAGGATACTCCCATATTTAATATTCGGGTGACGCAGGACCTTAAAGTTGAAACTCGTTAGAAGCTCTCGTCAGTCCCTATGAACACACACCTCCAGACTAGAGTGCAAATCCATACCTAAGTACACTTAGTTATGGAAGGTAAACTATTTAGGACAATAGTGCAAAAAACTCAAAGATCTTGCGGATATCGCCTCACTGCGAAATATCCGAACGCTACCCGACGGAGCCGTCAACTCCCTGGTTGTCAAGACTATAGGATGTAATGGCTATAAGAAAATATGGCTATAAGCGATTACAACTTTTGCTAGCGTTTTAAACGCTGATGCTCGCGGATATTAAAATCACGACGACGCTAATTATTTCAGAATACTAGCCAGTCATGGTTAGTGCAACTCATTGGCTCGGATATCGTTATACTCCTCCAGGTGCTGGTGAATGCCACCAGACCCATAGAATGAACGCGAAGAAAAAAGCGAATGTTTTGTACCTAGAGCTGCTCTAAAGATAAATGTTTGGCGACCTAGACACAAGGCATAAACCTCACTAATCCCACAACATAGAGTATGTAGACGACCATTGAATGCATCCCGACAATTGGCCGTCCACTCTAGAGTCATTAAAAATGCATGACCCAAATAGGTGCTAACGAAATCAATTAGCAAATAATAGGCAACAGCAGCTGTGGCTATGACTAGGAACTGTGGCTACGAGCGGGGCTGATTCGCTTTGGGGCAACCAGGGGGTAAGCCACACGTAATAAAAAGGAGGAGGTTACGATATTGAATTCACCCAGTATGTTTACGCCGCGAAAAAATCATGCGATTAGCGTTTGACATTTTATAAAGGAGAATGGGGCCCTTACCTTAGGAACCGTGATCCACAAGCTGTGCGAATTATTAGACCCCCTAACCGGCGCCTTACCTATTCATGGGAGTTGTTCGGGAAACCACATCATTGCAG
ATATAACGGAAAACCGTAACTATCACGTAGGCGAACTCATTTATCCACCCTGTTAGCGACATATCCTTGTGCTTCTTAGGTAGCAGGACTAGCTCCGACAGCAGTCTCGTACAGGGCTCCGCGTACCGGCGATCTATGCGGCTTCCCAGCTGACACCTGAATGTTACATAACACTATTATCAGGCTATCACCATGTATGGACAATCCCTGCGTCCACACCAAACAGAATTCACGGTCCCGGGAAGGAGAGACACGGAGTAAGTACTGATAAACCAAACTTCAACGTCAACGCAGCATGGGAAACCCACCGTCCACGTACTGAGCCTTAAGTGATGCGTGTAAATAACCAAGGCATGACATGATTGCGTGAGCACACAAGAGAGAGGGTTCAATAGGACTACTGCGAGCATGCTAACACGCCCAACAGATAACTTATCTGCGACAAGCCTGCCACCTACCATCCAATAAAGTTGCCAAATAACCCCGCCTATTTCTGTTCACCTGCTATTTGTACTGCGAGTCACAAAGCACAAGAGCATTAAGCATTTCAGTTATCTCTACAAACCATAATGGAAAAGAACCGAGATATAACGTACAACATTGATCTCCCGTCAATTTTTCCTTACGTCTCGTCGGCTAAATTGCCAGATAGGGCATAGTATAAGATCAACAGTTGGTGCGTAAATATCAGTTGTAAAGGAAAGTAGCGGAATATAATAAAGTGCAAGTCGACAGGTTTGCTTCTCGATCCTAAGGAGGGGGGTATCATGAAACTAGCTCCCCCGCTCCCCGATTCCATCGTCACGCCAGACCATTCTCCACGTTGTTACTGCGTCGAACCTAATTTAAGCCCTAATATTAAATCAATGGGAGGGACGGGAGGATACTCCCATATTTAATATTCGGGTGACGCAGGACCTTAAAGTTGAAACTCGTTAGAAGCTCTCGTCAGTCCCTATGAACACACACCTCCAGACTAGAGTGCAAATCCATACCTAAGTACACTTAGTTATGGAAGGTAAACTATTTAGGACAATAGTGCAAAAAACTCAAAGATCTTGCGGATATCGCCTCACTGCGAAATATCCGAACGCTACCCGACGGAGCCGTCAACTCCCTGGTTGTCAAGACTATAGGATGTAATGGCTATAAGAAAATATGGCTATAAGCGATTACAACTTTTGCTAGCGTTTTAAACGCTGATGCTCGCGGATATTAAAATCACGACGACGCTAATTATTTCAGAATACTAGCCAGTCATGGTTAGTGCAACTCATTGGCTCGGATATCGTTATACTCCTCCAGGTGCTGGTGAATGCCACAAGGCCCATAGAATGAACGCGAAGAAAAAAGCGAATGTTTTGTACCTAGAGCTGCTCTAAAGATAAATGTTTGGCGAGCTAGACACAAGGCATAAACCTCACTAATCCCACAACATAGGGTAGATAGGCGAGCATTCGATGCCCCTCAACAATAGATCGTTTACCCCGGAATCTTCGACACCTGGTGAGCCTAAGAAGCGTTAACTGAATCCATCAGGGTATGATAAACTAGAGCAGCTGTGGCTATGACTAGGAACTGTGGCTACGAGCGGGGCTGATTCGCCTTCGGGTAACCAGGGGGTAAGCCACACGTAACTTGCATGATGACCTTACGTTATTCAAACGATCCAGTATGTTTATACCATGAAATAATTATGTGATTATCGTTTGACATTTTATAAAGGAGAATGGGGCCCTTACCTTAGGAACCGTGATCCACAAGCTGTGCGAATTATTACACGCCCTAAACGGCGCCTTACCTATTCATGGGAGTTGTTCGGGGAGCCATATCATCGCAG
ATATAACGGAAAACCGTAACTATCACGTAGGCGAACTCATTTATCCACCCTGTTAGCGACATATCCTTGTGCTTCTTAGGTAGCAGGACTAGCTCCGACAGCAGTCTCGTACAGGGCTCCGCGTACCGGCGATCTATGAGGCTTCCCAGCTGACACCTGAATGTTACATAACACTATTATCAGGCAATCACCATGTATGGACAATCCCTGCGTCCACACCAAACATAGTTCACGGTCCCGGGAGAGAGAGACACGGAGTAAGTATTGATAAACCAAACTTCAACGTCAACGCAGCATGGGAAACCCACCGTCCACGTACTTAGCCTAAAATGACGCGTGTAAGTAACCAAGGTATGACATGATTGCGTGGGCACACAAGAGAGAGAGTTCAATAGGACGGCTGCGAGCATGCTAACACGCCCAACAGATAACTTATCTGCGACAAGTCTGCCACTTACCATCTAGTAGAGCTACCAAGCACCCTTGCCTAACTTCACGTATCTTCCATTTGTACCCCAGCTTATCAAATACACGAGCACTAAGCGTGCCAGTCATCCTGACAAATCGTAATCGGAGCGAGCTATCACATGGCGTAAGGCGCTGCTCTCCCGGCAATTATTCCTTACGTTTCGCCGGCTAAATTGCCAGATAGGGCATAGTATAAGATCAACAGTTGGTGCGTAAATATCAGTTGTAAAGGAAAGTAGCGGAATATAATAAGGTGCAAGTCGACAGGTTTGCTTCTCGATCCTAAGGAGGGGGGTATCATGAAACTAGCTCCCCCGCTCCCCGATTCCATCGTCACGCCAGACCATTCTCCACGTTGTTACTGCGTCGAACCTAATTTAAGCCCTAATATTAAATCAATGAGAGGGACGGGAGGATACTCCCATATTTAATATTCGGGTGACGCAGGACCTTAAAGTTGAAACTCGTTAGAAGCTCTCGTCAGTCCCTATGAACACACACCTCCAGACTAGAGTGCAAATCCATACCTAAGTACACTTAGTTATGGAAGGTAAACTATTTAGGACAATAGTGCAAAAAACTCAAAGATCTTGCGGATATCGCCTCACTGCGAAATATCCGAACGCTACCCGACGGAGCCGTCAACTCCCTGGTTGTCAAGACTATAGGATGTAATGGCTATAAGAAAATATGGCTATAAGCGATTACAACTTTTGCTAGCGTTTTAAACGCTGATGCTCGCGGATATTAAAATCACGACGACGCTAATTATTTCAGAATACTAGCCAGTCATGGTTAGTGCAACTCATTGGCTCGGATATCGTTATACTCCTCCAGGTGCTGGTGAATGCCACCAGACCCGTAGAATGAACGCGAAGAAAAAAGCGAATGTTTTGTACCTAGAGCTGCTCTAAAGATAAATGTTTGACGAGCTACACGCAAGGCATAGGCCTCGTGGATCCCACAACATAGGTTTTGTGGGCAAGCATTGAAGGCATGTCGGCAGCAGGTGCTCCACTCCGGAATTATTAACAATTCATAGCCCAAATAGGCGCTAAGTAGCCCCATTAGGGAATGATAGGCAACAGCAACTGTAACTTGGACTAGGAACTGCGGTCACGAGCGGGGCTGATTCGCCTTCGGGCAACTAGGGTGTAAGCCACACGTAACTTAAAGGAGGAGGTTACGATATTGAAACCACCCAGTATGTTTACGCCGCGAAAAAATCATGCGATTATGGTTTGCCATTTTATAAAGGAGAATGGGGCCCTTACCTTAGGAACCGTGATCCACAAGCTGTGCGAATTATTAGACCCCCTAACCGGCGCCTTACCTATTCATGGGAGTTGTTCGGGGAGCCACATCATCGCAG
ATATAACGGAAAACCGTAACTATCACGTAGGCGAACTCATTTATCCACCCTGTTAGCGACATATCCTTGTGCTTCTTAGGTAGCAGGACTAGCTCCGACAGCAGTCTCGTACAGGGCTCCGCGTACCGGCGATCTATGAGGCTTCCCAGCTGACACCTGAATGTTACATAACACTATTATCAGGCAATCACAATGTATGGACAATCCCTGCGTCCACACCAAACATAGTTCACGGTCCCGGGAGAGAGAGACACGGAGTAAGTATTGATAAACCAAACTTCAACGTCAACGCAGCATGGGAAACCCACCGTCCACGTACTTAGCCTAAAATGACGCGTGTAAGTAACCAAGGTATGACATGATTGCGTGGGCACACAAGAGAGAGAGTTCAATAGGACGGCTGCGAGCATGCTAACACGCCCAACAGATAACTTATCTGCGACAAGTCTGCCACCTACCGTCCAATAAAGTTGCCAAATAACCCCGCCTATTTCTGTTCACCTGCTATTTGTACTGCGAGTCACAAAACACAAGAGCATTAAGCATTTCAGTTATCTCTACAAACCATAATGGAAAAGAACCGAGATATAACGTACAACATTGATCTCCCGTCAATTTTTCCTTACGTCTCGTCGGCTAAATTGCCAGATAGGGCATAGTATAAGATCAACAGTTGGTGCGTAAATATCAGTTGTAAAGGAAAGTAGCGGAATATAATAAAGTGCAAGTCGACAGGTTTGCTTCTCGATCCTAAGGAGGGGGGTATCATGAAACTAGCTCCCCCGCTCCCCGATTCCATCGTCACGCCAGACCATTCTCCACGTTGTTACTGCGTCGAACCTAATTTAAGCCCTAATATTAAATCAATGAGAGGGACGGGAGGATACTCCCATATTTAATATTCGGGTGACGCAGGACCTTAAAGTTGAAACTCGTTAGAAGCTCTCGTCAGTCCCTATGAACACACACCTCCAGACTAGAGTGCAAATCCATACCTAAGTACACTTAGTTATGGAAGGTAAACTATTTAGGACAATAGTGCAAAAAACTCAAAGATCTTGCGGATATCGCCTCACTGCGAAATATCCGAACGCTACCCGACGGAGCCGTCAACTCCCTGGTTGTCAAGACTATAGGATGTAATGGCTATAAGAAAATATGGCTATAAGCGATTACAACTTTTGCTAGCGTTTTAAACGCTGATGCTCGCGGATATTAAAATCACGACGACGCTAATTATTTCAGAATACTAGCCAGTCATGGTTAGTGCAACTCATTGGCTCGGATATCGTTATACTCCTCCAGGTGCTGGTGAATGCCACCAGACCCATGGAATGAACGCGAAGAAAAAAGCGAATGTTTTGTACCTAGAGCTGCTCTAAAGATAAATGTTTGGCGACCTAGACACAAGGCATAAACTTCACTAATCCCACAACATAGGGTAGATAGGCGAGCATTCGATGCCCCTCAACAATAGATCGTTTACCCCGGAATCTTCGACACCTGGTGAGCCTAAGAAGCGTTAACTGAATCCATCAGGGTATGATAAACTAGAGCAGCTGTAAAATGGACTAGGAGTTGTGGCCAAGGGCAAGGCTGACTCCTCCCCTGATAATTAGACGGTAAGCCACACGTAACTTGCATGATGACCTTACGTTATTCAAACGATCCAGTATGTTTATACCATGAAATAATTATGTGATTATCGTTTGACATTTTATAAAGGAGAATGGGGCCCTTACCTTAGGAACCGTGATCCACAAGCTGTGCGAATTATTACACGCCCTAAACGGCGCCTTACCTATTCATGGGAGTTGTTCGGGGAGCCATATCATCGCAG
ATATAACGGAAAACCGTAACTATCACGTAGGCGAACTCATTTATCCACCCTGTTAGCGACATATCCTTGTGCTTCTTAGGTAGCAGGACTAGCTCCGACAGCAGTCTCGTACAGGGCTCCGCGTACCGGCGATCTATGAGGCTTCCCAGCTGACACCTGAATGTTACATAACACTATTATCAGGCAATCACCATGTATGGACAATCCCTGCGTCCACACCAAACATAGTTCACGGTCCCGGGAGAGAGAGACACGGAGTAAGTATTGATAAACCAAACTTCAACGTCAACGCAGCATGGGAAACCCACCGTCCACGTACTTAGCCTAAAATGACGCGTGTAAGTAACCAAGGTATGACATGATTGCGTGGGCACACAAGAGAGAGAGTTCAATAGGACGGCTGCGAGCATGCTAACACGCCCAACAGATAACTTATCTGCGACAAGTCTGCCACCTACCATCTAGTAGAGCTACCAAGCACCCTCGCCTAACTTCACGTATCTTCCATTTGTACCCCAGCTTATCAAATACACGAGCACTAAGCGTGCCAGTCATCCTGACAAATCGTAATCGGAGCGAGCTATCACATGGCGTAAGGCGCTGCTCTCCCGGCAATTATTCCTTACGTTTCGCCGGTTGGATTCCCAGAAATGGCGCAGTATAAGAGCCATAGTTCGCACGTAAATATCAGTTCTAAAGGAAAGTAGCGGAATATAATAAAGTGCAAGTCGACAGGTTTGCTTCTCGATTCTAAGGAGGGGGGTATCATGAAACTGGCTCCCCCGGTCCCCGATTCCATCGTCACGCCAGACCATTCTCCACGATGTTACTGCATCGAACCTAATTTAAGCCCTAATATTAAATCGATGAGAGGGACGGCAGGATACCCCCATATTTAATATTCGGGTGACGCAGGACCTTAAAGTTGAAACTCGTTAGAAGCTCTCGTCAGTCCCTATGAACACACACCTCCAGACTAGAGTGCAAATCCATACCTAAGTACACATAGTTATGGAAGGTAAAGTATTTAGGACAATAATGCAAAAAACTCAAAGATCTTGCGGATATCGCCTCACTTCGAAATGTCCGAACGCTACCCGACGGAGCCGTCAACTCCCTGGTTGTCACGACTATAGGATGTAATGGCTATAAGAAAATATGGCTATAAGCGATTACAACTTTTGCTAGCGTTTTAAACGCTGATGCTCGCGGATATTAAAGTCACGACGACGCTAATTATTTCAGAATACTAGCCAGTCATGGTTAGTGCAACTCATTGGCTCGGATATCGTTATACTCCTCCAGGTGCTGGTGAATGCCACCAGACCCAAAGAATGAACGCGAAGAAAAAAGCGAATGTTTTGTACCTAGAGCTGCTCTAAAGATAAATGTTTGGCGACCTAGACACAAGGCATAAACCTCACTAATCCCACAACATAGGGTTTAAAGGCGAGCATTGAAGGCATCTCGGCAATAGATGGTCTACTCTGGAATCATTAACGATTGATGACCCAAATAGGCGCTAACTAACTCCATTAGGGAGTGGCGAACATGAGCAGCTGTGGCTATGACTAGGAACTGTGGCTACGAGCGGGGCTGATTCGCCTTCGGGTAACCAGGGGGTAAGCCACACGTAATAAAAAGGAGGACGGTACGTTATCGAATTCACCCAGTATGGTTATGTCACCAAAAAATCATGCGATAATCGTTTGACATTTTATATAGGCGAATGGGGCCCCTACCTTAGGAACCGCGACCCACAGGTTGTGCAAATTAGTAGACCCACCATATGACGCCTAATCTATTCACGGGAATTTTGCGAGGAGCCATATCCTTGCAG
ATATAACGGAAAACCGTAACTATCACGTAGGCGAACTCATTTATCCACCCTGTTAGCGACATATCCTTGTGCTTCTTAGGTAGCAGGACTAGCTCCGACAGCAGTCTCGTACAGGGCTCCGCGTACCGGCGATCTATGAGGCTTCCCAGCTGACACCTGAATGTTACATAACACTATTATCAGGCAATCACAATGTATGGACAATCCCTGCGTCCACACCAAACATAGTTCACGGTCCCGGGAGAGAGAGACACGGAGTAAGTATTGATAAACCAAACTTCAACGTCAACGCAGCATGGGAAACCCACCGTCCACGTACTTAGCCTAAAATGACGCGTGTAAGTAACCAAGGTATGACATGATTGCGTGGGCACACAAGAGAGAGAGTTCAATAGGACGGCTGCGAGCATGCTAACACGCCCAACAGATAACTTATCTGCGACAAGTCTGCCACCTACCGTCCAATAAAGTTGCCAAATAACCCCGCCTATTTCTGTTCACCTGCTATTTGTACTGCGAGTCACAAAACACAAGAGCATTAAGCATTTCAGTTATCTCTACAAACCATAATGGAAAAGAACCGAGATATAACGTACAACATTGATCTCCCGTCAATTTTTCCTTACGTCTCGTCGGCTAAATTGCCAGATAGGGCATAGTATAAGATCAACAGTTGGTGCGTAAATATCAGTTGTAAAGGAAAGTAGCGGAATATAATAAAGTGCAAGTCGACAGGTTTGCTTCTCGATCCTAAGGAGGGGGGTATCATGAAACTAGCTCCCCCGCTCCCCGATTCCATCGTCACGCCAGACCATTCTCCACGTTGTTACTGCGTCGAACCTAATTTAAGCCCTAATATTAAATCAATGAGAGGGACGGGAGGATACTCCCATATTTAATATTCGGGTGACGCAGGACCTTAAAGTTGAAACTCGTTAGAAGCTCTCGTCAGTCCCTATGAACACACACCTCCAGACTAGAGTGCAAATCCATACCTAAGTACACTTAGTTATGGAAGGTAAACTATTTAGGACAATAGTGCAAAAAACTCAAAGATCTTGCGGATATCGCCTCACTGCGAAATATCCGAACGCTACCCGACGGAGCCGTCAACTCCCTGGTTGTCAAGACTATAGGATGTAATGGCTATAAGAAAATATGGCTATAAGCCATTACAACTTTTGCTAGCGTTTTAAACGCTGATGCTCGCGGATATTAAAATCACGACGACGCTAATTATTTCAGAATACTAGCCAGTCATGGTTAGTGCAACTCATTGGCTCGGATATCGTTATACTCCTCCAGGTGCTGGTGAATGCCACCAGACCCATAGAATGAACGCGAAGAAAAAAGCGAATGTTTTGTACCTAGAGCTGCTCTAAAGATAAATGTTTGGCGACCTAGACACAAGGCATAAACCTCACTAATCCCACAACATAGAGTATGTAGACGACCATTGAATGCATCCCGACAATTGGCCGTCCACTCTAGAGTCATTAAAAATGCATGACCCAAATAGGTGCTAACGAAATCAATTAGCAAATAATAGGCAACAGCAGCTGTGGCTATGACTAGGAACTGTGGCTACGAGCGGGGCTGATTCGCTTTGGGGCAACCAGGGGGTAAGCCACACGTAATAAAAAGGAGGACGTTACGTTATTGAATTCACCCGGTATGTTTTTGCCGCGAAAAAGTCATGCGATTATCGTTTGACATCTTATATAGGCGAGTGGGGCCCTTGCTTTAGGAACCGCGACCCACAGGCTGTGCGATCAATTAGACCCACCATATGGCACCTATTCTATTCACGGGAATTTTTCGAGGAGCCATATCCTTGCAG
ATATAACGGAAAACCGTAACTATCACGTAGGCGAACTCATTTATCCACCCTGTTAGCGACATATCCTTGTGCTTCTTAGGTAGCAGGACTAGCTCCGACAGTAGTCTCGTACAGGGCTCCGCGTACCGGCGATCTATGAGGCTTCCCAGCTGACACCTGAATGTTACATAACACTATTATCAGGCAATCACCATGTATGGACAATCCCTGCGTCCACACCAAACATAGTTCACGGTCCCGGGAGAGAGAGACACGGAGTAAGTATTGATAAACCAAACTTCAACGTCAACGCAGCATGGGAAACCCACCGTCCACGTACTTAGCCTAAAATGACGCGTGTAAGTAACCAAGGTATGACATGATTGCGTGGGCACACAAGAGAGAGAGTTCAATAGGACGGCTGCGAGCATGCTAACACGCCCAACAGATAACTTATCTGCGACAAGTCTGCCACTTACCATCTAGTAGAGCTACCAAGCACCCTTGCCTAACTTCACGTATCTTCCATTTGTACCCCAGCTTATCAAATACACGAGCACTAAGCGTGCCAGTCATCCTGACAAATCGTAATCGGAGCGAGCTATCACATGGCGTAAGGCGCTGCTCTCCCGGCAATTATTCCTTACGTTTCGCCGGTTGGATTCCCAGAAATGGCGCAGTATAAGAGCCATAGTTCGCACGTAAGTATCAGCCCCGAAGGGCAGCCATTAGTTATAATTGAGTGCAACTCTAGTGCCTAGCCTATAGCCCCAAAGTAGAGGGGTACCAAAAGGCTAGCTTTCCTGCTCGCCGATTCCATCGTCACGCCGGAGCTTTCTCCACGATGTTACTGCATTAATTCCTATTCAAGTTTTAAGTTCCCAACATTGAGGTGAATAGCAGGATGCCCCCACGTATAATATTCAAATGCCTCAGGACATTATAGTAGGAACCCGCTACCGGCTACACACAGTCCCTAGTGACAGAAATCTCCAGGCTAGACTACAAATCTATGTGCACGTCCACATAGCCTTGGAAGGTAAACTATTTGGGACAGTTATCCAAAAAACCCAAAAATCTTGCGCAGGTCGCGTTAATTTGAACCATATAGACACTGCCACATCGAGTTATCACCGCCTCAGCCGTCAATACGATAGGAGACAACAGCTTTAACGGAATACGGCCATGGGGCATTGGTGTTTTTACTTGCATTTCAAACCCTGATACTCGCGGATATTCAAATCACGACGACGCTAATTATTCTAAACTACTAACCAGTCGTGGCTAGCGCGACTCATTGGCTAGGATATCGTTATACTCCTCCAGGTGCTGGTGAATGCCACAAGGCCCAAAGAATGAACGCGAATAGGAAAGCGAATGTTTGACACCTAGAGCTGATCAAACGATAAATGCCTGGCGACCTAGACACAAGGCACAAGCCTCACTAATCTCACAACGTAGGGTTTAAAGGCGAGCATTGAAGGCATCTCGGCAATAGATGGTCTACTCTGGAATCATTAACGATTGATGACCCAAATAGGCGCTAACTAACTCCATTAGGGAGTGGCGAACATGAGCAGCTGTGGCTATGACTAGGAACTGTGGCTACGAGCGGGGCTGATTCGCCTTCGGGTAACCAGGGGGTAAGCCACACGTAATAAAAAGGAGGACGTTACGTTATTGAATTCACCCGGTATGTTTTTGCCGCGAAAAAGTCATGCGATTATCGTTTGACATCTTATATAGGCGAGTGGGGCCCTTGCTTTAGGAACCGCGACCCACAGGCTGTGCGATCAATTAGACCCACCATATGGCACCTATTCTATTCACGGGAATTTTTCGAGGAGCCATATCCTTGCAG
ATATAACGGAAAATCACGACCGCTTCCCAACCCGTACCATTTATCCACCCTGTTAGCGACATATCCTTGTGCTTCTTAGGTAGCAGGACTAGCTCCGACAGCAGTCTCGTACAGGGCTCCGCGTACCGGCGATCTATGAGGCTTCCCAGCTGACACCTGAATCTTACATAACACTATTATCAGGCAATCACCATGTATGGACAATCCCTGCGTCCACACCAAACATAGTTCACGGTCCCGGGAGAGAGAGACACGGAGTAAGTATTGATAAACCAAACTTCAACGTCAACGCAGCATGGGAAACCCACCGTCCACGTACTTAGCCTAAAATGACGCGTGTAAGTAACCAAGGTATGACATGATTGCGTGGGCACACAAGAGAGAGAGTTCAATAGGACGGCTGCGAGCATGTTAACACGCCCAACAGATAACTTATCTGCGACAAGTCTGCCACCTACCATCCAATAAAGTTGCCAAATAACCCCGCCTATTTCTGTTCACCTGCTATTTGTACTGCGAGTCACAAAACACAAGAGCATTAAGCATTTCAGTTGTCTCTACAAACCATAATGGAAAAGAACCGAGATATAACGTACAACATTGATCTCCCGTCAATTTTTCCTTACGTCTCGTCGGCTAAATTGCCAGATAGGGCATAGTATAAGATCAACAGTTGGTGCGTAAATATCAGTTGTAAAGGAAAGTAGCGGAATATAATAAAGTGCAAGTCGACAGGTTTGCTTCTCGATCCTAAGGAGGGGGGTATCATGAAACTAGCTCCCCCGCTCCCCGATTCCATCGTCACGCCAGACCATTCTCCACGTTGTTACTGCGTCGAACCTAATTTAAGCCCTAATATTAAATCGATGAGAGGGACGGGAGGATACCCCCATATTTAATATTCGGGTGACGCAGGACCTTAAAGTTGAAACTCGTTAGAAGCTCTCGTCAGTCCCTATGAACACACACCTCCAGACTAGAGTGCAAATCCATACCTAAGTACACTTAGTTATGGAAGGTAAACTATTTAGGACAATAGTGCAAAAAACTCAAAGATCTTGCGGATATCGCCTCACTGCGAAATATCCGAACGCTACCCGACGGAGCCGTCAACTCCCTGGTTGTCAAGAATATAGGATGTAATGGCTATAAGAAAATATGGCTATAAGCGATTACAACTTTTGCTAGCGTTTTAAACGCTGATGCTCGCGGATATTAAAATCACGACGACGCTAATTATTTCAGAATACTAGCCAGTCATGGTTAGTGCAACTCATTGGCTCGGATATCGTTATACTCCTCCAGGTGCTGGTGAATGCCACCAGACCCGTAGAATGAGCGCGAAGAAAAAAGCGAATGTTTTGTACCTAGAGCTGCTCTAAAGATAAATGTTTGACGAGCTACACGCAAGGCATAGGCCTCGTGGATCCCACAACATAGGTTTTGTGGGCGAGCATTGAAGGCATGTCGGCAGCAGGTGCTCCACTCCGGAATTATTAACAATTCATAGCCCAAATAGGCGCTAAGTAGCCCCATTAGGGAATGATAGGCAACAGCAACTGTAACTTGGACTAGGAACTGCGGTCACGACCGGGGCTGATTCGCCTTCGGGCAACTAGGGTGTAAGCCACACGTAACTTAAAGGAGGAGGTTACGATATTGAAACCACCCAGTATGTTTACGCCGCGAAAAAATCATGCGATTATGGTTTCCCATTTTATAAAGGAGAATGGGGCCCTTACCTTAGGAACCGTGATCTACAAGCTGTGCGAATTATTAGACCCCCTAACCGGCGCCTTACCTATTCATGGGAGTTGTTCGGGGAGCCACATCATCGCAG
ATTCAACGGAAAACCACGACCGCTACCCAACCCGTCCCGTTTATCCACCCTGTTAGCGACATATCCTTGTGCTTCTTAGGTAGCAGGACTAGCTCCGACAGCAGTCTCGTACAGGGCTCCGCGTACCGGCGATCTATGAGACTTCCCAGCTGACACCTGAATGTTACATAACACTATTATCAGGCAATCACCATGTATGGACAATCCCTGCGTCCACACCAAACATAGTTCACGGTCCCGGGAGAGAGAGACACGGAGTAAGTATTGATAAACCAAACTTCAACGTCAACGCAGCATGGGAAACCCACCGTCCACGTACTTAGCCTAAAATGACGCGTGTAAGTAACCAAGGTATGACATGATTGCGTGGGCACACAAGAGAGAGAGTTCAATAGGACGGCTGCGAGCATGCTAACACGCCCAACAGATAACTTATCTGCGACAAGTCTGCCACCTACCATCTAGTAGAGCTACCAAGCACCCTCGCCTAACTTCACGTATTTTCCATTTGTACCCCAGCTTATCAAATACACGAGCACTAAGCGTGCCAGTCATCCTGACAAATCGTAATCGGAGCGAGCTATCACATGGCGTAAGGCGCTGCTCTCCCGGCAATTATTCCTTACGTTTCGCCGGTTGGATTCCCGGAAATGGCGCAGTATAAGAGCCACGGTTGGTGCGTAAGTATCGACCCCGAAAGAAAGCCATGAGATATAAGAGAGCGCAACCCGGCTGGCTAGCCTCTAGACCCAAGGGAGAGGAGCACCAAAAGACTAGCTTCTCCGCTCCCCAATTCCATCGTGGCGCCAGAGCATCCTCCGGGATGTTGCCGCATCGAACCCAATTTAAGCCCTAAGATTAAATCGATGAGAGGGACGGCAGGATACCCCCATATTTAATATTCGGGTGACGCAGGACCTTAAAGTTGAAACTCTTTAGAAGCTCTCGTCAGTCCCTATGAACACACACCTCCAGACTAGAGTGCAAATCCATACCTAAGTACACATAGTTATGGAAGGTAAAGTATTTAGGACAATAATGCAAAAAACTCAAAGATCTTGCGGATATCGCCTCACTTCGAAATATCCGAACGCTACCCGACGGAGCCGTCAACTCCCTGGTTGTCAAGACTATAGGATGTAATGGCTATAAGAAAATATGGCTATAAGCGATTACAACTTTTGCTAGCGTTTTAAACGCAGATGCTCGCGGATGTTAAAACCACGACGACGCTAATTATTTCAGAATACTAGCCAGTCATGGTCAGTGGAATTCCATAGTTAGAGAATCGCTATACTCTCCCGGGTGCCGGTAAATGTCACCAGACCCAAAGAATCGACGCAATGAGATAAGTGAATGCTTGACACCTAGGGCTGCTCTAACGATAAATTTCTGACGAGCTACACGCAAGGCATAGGCCTCGCTAATCCCAGAACACAGGGTTTGTAGACGACTATTGAATGCATCCCGACAATTGGCCGTCCACTCTAGAGTCATTAAAAATGCATGACCCAAATAGGTGCTAACGAAATCAATTAGCAAATAATAGGCAACAGCAACTGTAAATTGGACTAGGAATTGCGGTCAAGAGTAGAGCTCATCCGCCTTCGGGCAACTAGAGGATAAGCCACACGTAACTTAAAGGAGGAGGTTACGTTATTGAATTCACCCAGTATGTTTACGCCGCGAAAAAATCATGCGATTAGCGTTTGACATTTTATAAAGGAGAATAGGGCCCTTACCTTAGGAACCGTGATCCACAAGCTGTGCGAATTATTAGACCCCCTAACCGGCGCCTTACCTATTCATAGGAGTTGTTCGGGAAACCACATCATTACAG
ATATAACGGAAAACCGTAACTATCACGTAGGCGAACTCATTTATCCACCCTGTTAGCGACATATCCTTGTGCTTCTTAGGTAGCAGGACTAGCTCCGACAGCAGTCTCGTACAGGGCTCCGCGTACCGGCGATCTATGAGGCTTCCCAGCTGACACCTGAATGTTACATAACACTATTATCAGGCAATCACCATGTATGGACAATCCCCGCGTCCACACCAAACATAGTTCACGGTCCCGGGAGAGAGAGACACGGAGTAAGTATTGATAAACCAAACTTCAACGTCAACGCAGCATGGGAAACCCACCGTCCACGTACTTAGCCTAAAATGACGCGTGTAAGTAACCAAGGTATGACATGATTGCGTGGGCACACAAGAGAGAGAGTTCAATAGGACGGCTGCGAGCATGCTAACACGCCCAACAGATAACTTATCTGCGACAAGTCTGCCACTTACCATCTAGTAGAGCTACCAAGCACCCTTGCCTAACTTCACGTATCTTCCATTTGTACCCCGGCTTATCAAATACACGAGCACTAAGCGTGCCAGTCATCCTGACAAATCGTAATCGGAGCGAGCTATCACATGGCGTAAGGCGCTGCTCTCCCGGCAATTATTCCTTACGTTTCGCCGGCTAAATTGCCAGATAGGGCATAGTATAAGATCAACAGTTGGTGCGTAAATATCAGTTGTAAAGGAAAGTAGCGGAATATAATAAGGTGCAAGTCGACAGGTTTGCTTCTCGATCCTAAGGAGGGGGGTATCATGAAACTAGCTCCCCCGCTCCCCGATTCCATCGTCACGCCAGACCATTCTCCACGTTGTTACTGCGTCGAACCTAATTTAAGCCCTAATATTAAATCAATGAGAGGGACGGGAGGATACTCCCATATTTAATATTCGGGTGACGCAGGACCTTAAAGTTGAAACTCGTTTGAAGCTCTCGTCAGTCCCTATGAACACACACCTCCAGACTAGAGTGCAAATCCATACCTAAGTACACTTAGTTATGGAAGGTAAACTATTTAGGACAATAGTGCAAAAAACTCAAAGATCTTGCGGATATCGCCTCACTGCGAAATATCCGAACGCTACCCGACGGAGCCGTCAACTCCCTGGTTGTCAAGACTATAGGATGTAATGGCTATAAGAAAATATGGCTATAAGCGATTACAACTTTTGCTAGCGTTTTAAACGCTGATGCTCGCGGATATTAAAATCACGACGACGCTAATTATTTCAGAATACTAGCCAGTCATGGTTAGTGCAACTCATTGGCTCGGATATCGTTATACTCCTCCAGGTGCTGGTGAATGCCACCAGACCCGTAGAATGAACGCGAAGAAAAAAGCGAATGTTTTGTACCTAGAGCTGCTCTAAAGATAAATGTTTGACGAGCTACACGCAAGGCATAGGCCTCGTGGATCCCACAACATAGGTTTTGTGGGCAAGCATTGAAGGCATGTCGGCAGCAGGTGCTCCACTCCGGAATTATTAACAATTCATAGCCCAAATAGGCGCTAAGTAGCCCCATTAGGGAATGATAGGCAACAGCAACTGTAACTTGGACTAGGAACTGCGGTCACGAGCGGGGCTGATTCGCCTTCGGGCAACTAGGGTGTAAGCCACACGTAATTTAAAGGAGGACGTTACGTCATTGAATTCACTCAATACGTTTATGCCGCGTAAATATCATGCGATTATCGTTCGACATCTTGTATAGACGAGTGGGGCCCTTACCCTGGAAACCGCTATCCACAGGCTGTGCGAATTGTTAGACCCACCATATGGCGCCTAATCTATTGCCGGCAATTTTTCGAGGAGCCATATCATCGCAC
ATTCAACGGAAAACCACGACCGCTACCCAACCCGTCCCATTTATCGACCCTGTTAGCGACATATCCTTGTGCTTCTTAGGTAGCAGAACTAGCTCCGACAGCAGTCTCGTACAGAGCTCCGCGTACCGGCGATCTATGAGGCTTCCCAGCTGACACCTGAATGTTACATAACACTATTATCAGGCAATCACCATGTATGGACAATCCCTGCGTCCACACCAAACATAGTTCACGGTCCCGGGAGAGAGAGACACGGAGTAAGTACTGATAAACGAAACTTAAACGTCAACGCAGCATGGGAAACCCACCGTCCATGTACTTAGCCTAAAATGACGCGTGTAAGTAACCAAGGCATGACATGATTGCGTGGGCACACAAGAGAGAGAGTTCAATAGGACGACTGCAAGCATGCTAACACGCCCAACAGATAACTTATCTGCGACAAGTCTGCCACCTACCATCCAATAAAGTTGCCAAATAACCCCGCCTATTTCTGTTCACCTGCTATTTGTACTGCGAGTCACAAAACACAAGAGCATTAAGCATTTCAGTTATCTCTACAAACCATAATGGAAAAGAACCGAGATATAACGTACAACATTGATCTCCCGTCAATTTTTCCTTACGTCTCGTCGGCTAAATTGCCAGAAAGGGCACAGTATAAGATCAACAGTTGGTGCGTAAATATCAGTTGTAAAGGAAAGTAGCGGAATATAATAAAGTGCAAGTCGACAGGTTTGCTTCTCGATCCTAAGGAGGGGGGTATCATGAAACTAGCTCCCCCGCTCCCCGATTCCATCGTCACGCCAGACCATTCTCCACGTTGTTACTGCGTCGAACCTAATTTAAGCCCTAATATTAAATCAATGAGAGGGACGGGAGGATACTCCCATATTTAATATTCGGGTGACGCAGGACCTTAAAGTTGAAACTCGTTAGAAGCTCTCGTCAGTCCCTATGAACACACACCTCCAGACTAGAGTGCAAATCCATACCTAAGTACACTTAGTTATGGAAGGTAAACTATTTAGGACAATAGTGCAAAAAACTCAAAGATCTTGCGGATATCGCCTCACTTCGAAATATCCGAACGCTACCCGACGGAGTTATCACCGCCTCAGCCGTCAATACGATAGGAGACAACAGCTTTAACGGAATACGGGCATGGGGCATTGGTGTTTTTACTTGCATTTCAAACCCTGATACTCGCGGATATTCAAATCACGACGACGCTAATTATTCTAAACTACTAACCAGTCGTGGCTAGCGCGACTCATTGGCTAGGATATCGTTATACTCCTCCAGGTGCTGGTGAATGCCACAGGGCCCAAAGAATGAACGCGAATAGGAAAGCGAATGTTTGACACCTAGAGCTGATCTAACGATAAATGCCTGGCGACCTAGACACAAGGCACAAGCCTCACTAATCTCACAACATAGGGTTTAAAGGTGAGCATTGAAGGCATCTCGGCAATAGATGGTCTACTCTGGAATCATTAACAATTGATGACCCAAATAGGCGCCAACTAACTCCATTAGGGAGTGGCGAACATGAGCCATCGAGGCTAGGACTAGAAGCTGTGGCCAAGAGCAGGGCTGATTCGCTTTCGGGTAACCAGGGGGTAAGCCACACGTAACTTAATGGAGGACGTTACGTTATTGAATTCACCCGGTATGTTTTTGCCGCGAAAAAGTCATGCGATTATCGTTTGATATCTTATATAGGCGAGTGGGGCCCTTGCTTTAGGAACCGCGACCCACAGGCTGTGCGATCAATTAGACCCACCATATGGCACCTATTCTATTCACGGGAATTTTTCGAGGAGCCATATCCTTGCAG
ATATAACGGAAGACCGTAAATACCACGTAGGCGAACTCGTTCACTCGCCGCGATACCGCTACGACGCCGCGTTAATGGGGTAACAAGACCTACCACGAGAACGATTGCGGAAGAGACTCCGCGAACCGGCGATCTATGAGGCTTCGCAGCTGACACCTGAATGTTCCAGAACCCTATGATCAGATAATTACCTTGTGTCAACGGCTTTCGTATCCAGACCAAGCAGAGTTTATAGACGCTCGAGAGTGAGACACCGAGTAGGCGCTGATGAACCGAACTTCAGCGTCAAAGAGGCGTGAGGAACTCACCACCGATATGCGGGGTCGAGGATGATCCGTAGGGGAAGCTAATTCCAACTATGACCGCGTGATTATCCAAAAAAATCAATTCACTCGAATGACCACGCGTATACTAATGTCCACTATGGATCACTTACGTGCGATAGATTTGTCACCTACCATCCAATAAAGTTGCCAAATAACCCCGCCTATTTCTGTTCACCTGCTATTTGTACTGCGAGTCACAAAACACAAGAGCATTAAGCATTTCAGTTATCTCTACAAACCATAATGGAAAAGAACCGAGATATAACGTACAACATTGATCTCCCGTCAATTTTTCCTTACGTCTCGTCGGTTGGATTCCCAGAAATGGCGCAGTATAAGAGCCATAGTTCGCACGTAAGTATCAGCCCCGAAGGGCAGCCATTAGTTATAATTGAGTGCAACTCTAGTGCCTAGCCTACAGCCCCAAAGTAAAGGGGTACCAAAAGGCTAGCTTTCCTGCTCGCCGATTCCATCGTCACGCCGGAGCTTTCTCCACGATGTTACTGCATTAATTCCTATTCAAGTTTTAAGTTCCCAACATTGAGGTGAACAGCAGGATGCCCCCACATATAATATTCAAATGCCTCAGGACATTAAAGTAGGAACCCGCTACCGGCTACACACAGTCCCTAGTGACAGAAATCTCCAGGCTAGACTACAAATCTATGTGCACGTCGACATAGCCTTGGAAGGTATACTATTTGGGACAGTTATCCAAAAAACCCAAAAATCTTGCGCAGGTCGCGTTAATTTGAACCATATAGACACTGCCACATCGAGTTATCACCGCCTCAGCCGTCAATACGATAGGTGACAACAGCTTTAACGGAATACGGCCATGGGGCATTGGTGTTTTTACTTGCATTTCAAACCCTGATACTCGCGGATATTCAAATCACGACGACGCTAATTATTCTAAACTACTAACCAGTCGTGGCTAGCGCGACTCATTGGCTAGGATATCGTTATAGTCCTCCAGGTGCTGGTGAATGCCACAAGGCCCAAAGAATGAACGCGAATAGGAAAGCGAATGTTTGACACCGAGAGCTGATCTAACGATAAATGCCTGGCGACCTAGACACAAGGCACAAGCCTCACTAATCTCACAACATAGGGTTTAAAGGCGAGCATTGAAGGCATCTCGGCAATAGATGGTCTACTCTGGAATCATTAACAATTGATGACCCAAATAGGCGCCAACTAACTCCATTAGGGAGTGGCGAACATGAGCCATCGAGGCTAGGACTAGAAGCTGTGGCCAAGAGCAGGGCTGATTCGCTTTCGGGTAACCAGGGGGTAAGCCACACGTAACTTAATGGGGGACGTTACGTTATTGAATTCACTCAATACGTTTATGCCGCGTAAATATCATGCGATTATCGTTCGACATCTTGTATAGACGAGTGGGGCCCTTACCCTGGAAACCGCTATCCACAGGCTGTGCGAATTGTTAGACCCACCATATGGCGCCTAATCTATTGCCGGCAATTTTTCGAGGAGCCATATCATCGCAC
ATTCAACGGAAAACCACGACCGCTACCCAACCCGTCCCGTTTATCCACCCTGTTAGCGACATATCCTTGTGCTTCTTAGGTAGCAGGACTAGCTCCGACTGCAGTCTCGTACAGGGCTCCGCGTACCGGCGATCTATGAGGCGTCCCAGCTGACACCTGAATGTTACATAACACTATTATCAGGCAATCACCATGTATGGACAATCCCTGCGTCCACACAGTGCAGAGTTTACGGACCCTCGTGAATGATACACGGAGTAAGCGCCGATAACACAAACTTCAACGTCAACGCAGCATGGGAAACCCACCGTCCACGTACTTAGCCTAAAATGACGCGTGTAAGTAACCAAGGCATGACATGATTGCGTGGGCACACAAGAGAGAGAGTTCAATAGAACGAGCACGAGTATGCCAATGTGTCGAATGGGTAGATTATCTACGACAAGCCTGCCACTTACCATCTAGTAGAGCTACCAAGCACCCTCGCCTAACTTCACGTATCTTCCATTTGTACCCCAGCTTATCAAATACACGAGCACTAAGCGTGCCAGTCATGCTGACAAATCGTAATCGGAGCGAGCTATCACATGGCGTAAGGCGCTGCTCTCCCGGCAATTATTCCTTACGTTTCGCCGGTTGGATTCCCGGAAATGGCGCAGTATAAGAGCCACGGTTGGTGCGTAAGTATCGGCCCCGAAAGAAAGCCATGAGATATAAGAGAGCGCAACCCGGCTGGCTAGCCTCTAGACCCAAGGGAGAGGAGCACCAAAAGACTAGCTTCTCCGCTCCCCAATTCCATCGTGGCGCCAGAGCATCCTCCGCGATGTTGCCGCATCGAACCCAATTTAAGCCCTAAGATTAAATCGATGAGAGGGACGGCAGGATACCCCCATATTTAATATTCGGGTGACGCAGGACCTTAAAGTTGAAACTCGTTAGAAGCTCTCGTCAGTCCCTATGAACACACACCTCCAGACTAGAGTGCAAATCCATACCTAAGTACACATAGTTATGGAAGGTAAAGTATTTAGGACAATAATGCAAAAAACTCAAAGATCTTGCGGATATCGCCTCACTTCGAAATATCCGAACGCTACCCGACGGAGCCGTCAACTCCCTGGTTGTCAAGACTATAGGATGTAATGGCTATAAGAAAATATGGCTATAAGCGATTACAACTTTTGCTAGCGTTTTAAACGCTGATGCTCGCGGATGTTAAAACCACGACGACGCTAATTATTTCAGAATACTAGCCAGTCATGGTCAGTGGAATTCCATAGTTAGAGAATCGTTATACTCTCCCGGGTGCCGGTAAATGTCACCAGACCCAAAGAATCGACGCAATGAGATAAGTGAATGCTTGACACCTAGGGCTGCTCTAACGATAAATTTCTAACGAGCTACACGCAAGGCATAGGCCTCGTGAATCCCACAACATAGAGTTTAAAGGCGAGCATTGAAGGCATCTCGGCGATAGATGGTCTACTCTGGAATCATTAACAATTCATGGCCCAAATAGGCGCTAAGTAGCTCCATTAGGGAATGATAAACATGAACAGCTGTGGCTATGACTAGGAACTGTGGCTACGAGCGGGGCTGATTCGCTTTGGGGCAACTAGGGTGTAAGCCACACGTAACTTGCATGATGACCTTACGTTATTCAAACGATCCAGTATGTTTATACCATGAAATAATTATGTGATTATGGTTTGCCATTTTATAAAGGAGAATGGGGCCCTTACCTTAGGAACCGTGATCCACAAGCTGTGCGAATTATTACACGCCCTAAACGGCGCCTTACCTATTCATGGGAGTTGTTCGGGGAGCCATATCATCGCAG
ATATAACGGAAAATCACGACCGCTTCCCAACCCGTACCGTTTATCCACCCTGTTAGCGACATATCCTTGTGCTTCTTAGGTAGCAGGACTAGCTCCGACAGCAGTCTCGTACAGGGCTCCGCGTACCGGCGATCTATGCGGCTTCCCAGCTGACACCTGAATGTTACATAACACTATTATCAGGCTATCACCATGTATGGACAATCCCTGCGTCCACACCAAACAGAATTCACGGTCCCGGGAAGGAGAGACACGGAGTAAGTACTGATAAACCAAACTTCCACGTCAACGCAGCATGGGAAACCCACCGTCCATATACTGAGCCTTAAGTGATGCGTGTAAATAACCAAGGCATGACATGATTGCGTGAGCACACAAGAGAGAGGGTTCAATAGGACTACTGCGAGCATGCTAACACGCCCAACAGATAACTTATCTGCGACAAGCCTGCCACCTACCATGTAGTAGAGCTACCAAGCACCCTCGCCTAACTTCACGTATCTTCCATTTGTACCCCAGCTTATCAAATACACGAGCACTAAGCGTGCCAGTCATCCTGACAAATCGTAATCGGAGCGAGCTATCACATGGCGTAAGGCGCTGCTCTCCCGGCAATTATTTCTTACGTTTCGCCGGTTGGATTCCCAGAAATGGCGCAGTATAAGAGCCATAGTTCGCACATAAATATCAGTTCTAAAGGAAAGTAGCGGAATATAATAAAGTGCAAGTCGACAGGTTTGCTTCTCGATTCTAAGGAGGGGGGTATCATAAAACTGGCTCCCCCGGTCCCCGATTCCATCGTCACGCCGGACCATTCTCCACGATGTTACTGCATCGAACCTAATTTAAGCCCTAATATTAAATCGATGAGAGGGACGGCAGGATACCCCCATATTTAATATTCGGGTGACGCAGGACCTTAAAGTTGAAACTCGTTAGAAGCTCTCGTCAGTCCCTATGAACACACACCTCCAGACTAGAGTGCAAATCCATACCTAAGTACACATAGTTATGGAAGGTAAAGTATTTAGGACAATAATGCAAAAAACTCAAAGATTTTGCGGATATCGCCTCACTTCGAAATGTCCGAACGCTACCCGACGGAGCCGTCAACTCCCTGGTTGTCAAGACTATAGGATGTAATGGCTATAAGAAAATATGGCTATAAGCGATTACAACTTTTGCTAGCGTTTTAAACGCTGATGCTCGCGGATATTAAAGTCACGACGACGCTAATTATTTCAGAATACTAGCCAGTCATGGTTAGTGCAACTCATTGGCTCGGATATCGTTATACTCCTCCAGGTGCTGGTGAATGCCACCAGACCCAAAGAATGAACGCGAAGAAAAAGGCGAATGTTTTGTACCTAGAGCTGCTCTAAAGATAAATGTTTGGCGACCTAGACACAAGGCATAAACCTCACTAATCCCACAACGTAGGGTTTAAAGGCGAGCATTGAAGACATCTCGGCAATAGATGGTCTACTCTGGAATCATTAACGATTGATGACCCAAATAGGCGCTAACTAACTCCATTAGGGAGTGGCGAACATGAGTAGCTGTGGCTATGACTAGGAACTGTGGCTACGAGCGGGGCTGATTCGCCTTCGGGTAACCAGGGGGTAAGCCACACGTAACTTAAAGGAGGAGGTTACGATATTGAATTCACCCAGTATGTTTACGCCGCGAAAAAATCATGCGATTAGCGTTTGACATTTTATAAAGGAGAATGGGGCCCTTACCTTAGGAACCGTGATCCACAAGCTGTGCGAATTATTAGACCCCCTAACCGGCGCCTTACCTATTCATGGGAGTTGTTCGGGAAACCACATCATTGCAG
ATATAACGGAAAACCGTAACTATCACGTAGGCGAACTCATTTATCCACCCTGTTAGCGACATATCCTTGTGCTTCTTAGGTAGCAGGACTAGCTCCGACAGCAGTCTCGTACAGGGAAAGCTGTAGCGGCGATCTATGAAGATGCGAAAGCCATACCGAGGTGTTCTATAACAGTATGGTCAGGTAATTACCTTGTGTCAGTGGCTTTCGTATCCACACAGTGCAGAGTTTACGGACCCGGGAGAGAGAGACACGGAGTAAGCGCCGATAACACAAACTTCAACGTCAACGCAGCATGGGAAACCCACCGTCCACGTACTTAGCCTAAAATGACGCGTGTAAGTAACCAAGGTATGACATGATTGCGTGGGCACACAAGAGAGAGAGTTCAATAGGACGGCTGCGAGCATGCTAACACGCCCAACAGATAACTTATCTGCGACAAGTCTGCCACCTACCATGTAGTAGAGCTACCAAGCACCCTCGCCTAACTTCACGTATCTTCCATTTGTACCCCAGCTTATCAAATACACGAGCACTAAGCGTGCCAGTCATCCTGACAAATCGTAATCGGAGCGAGCTATCACATGGCGTAAGGCGCTGCTCTCCCGGCAATTATTTCTTACGTTTCGCCGGTTGGATTCCCAGAAATGGCGCAGTATAAGAGCCATAGTTCGCACATAAATATCAGTTCTAAAGGAAAGTAGCGGAATATAATAAAGTGCAAGTCGACAGGTTTGCTTCTCGATTCTAAGGAGGGGGGTATCATAAAACTGGCTCCCCCGGTCCCCGATTCCATCGTCACGCCAGACCATTCTCCACGATGTTACTGCATCGAACCTAATTTAAGCCCTAATATTAAATCGATGAGAGGGACGGCAGGATACCCCCATATTTAATATTCGGGTGACGCAGGACCTTAAAGTTGAAACTCGTTAGAAGCTCTCGTCAGTCCCTATGAACACACACCTCCAGACTAGAGTGCAAATCCATACCTAAGTACACATAGTTATGGAAGGTAAAGTATTTAGGACAATAATGCAAAAAACTCAAAGATCTTGCGGATATCGCCTCACTTCGAAATGTCCGAACGCTACCCGACGGAGCCGTCAACTCCCTGGTTGTCAAGACTATAGGATGTAATGGCTATAAGAAAATATGGCTATAAGCGATTACAACTTTTGCTAGCGTTTTAAACGCTGATGCTCGCGGATATTAAAGTCACGACGACGCTAATTATTTCAGAATACTAGCCAGTCATGGTTAGTGCAACTCATTGGCTCGGATATCGTTATACTCCTCCAGGTGCTGGTGAATGCCACCAGACCCAAAGAATGAACGCGAAGAAAAAAGCGAATGTTTTGTACCTAGAGCTGCTCTAAAGATAAATGTTTGGCGACCTAGACACAAGGCATAAACCTCACTAATCCCACAACGTAGGGTTTAAAGGCGAGCATTGAAGGCATCTCGGCAATAGATGGTCTACTCTGGAATCATTAACGATTGATGACCCAAATAGGCGCTAACTAACTCCATTAGGGAGTGGCGAACATGAGTAGCTGTGGCTATGACTAGGAACTGTGGCTACGAGCGGGGCTGATTCGCCTTCGGGTAACCAGGGGGTAAGCCACACGTAACTTAAAGGAGGAGGTTACGATATTGAATTCACCCAGTATGTTTACGCCGCGAAAAAATCATGCGATTAGCGTTTGACATTTTATAAAGGAGAATGGGGCCCTTACCTTAGGAACCGTGATCCACAAGCTGTGCGAATTATTAGACCCCCTAACCGGCGCCTTACCTATTCATGGGAGTTGTTCGGGAAACCACATCATTGCAG
ATATAACGGAAGACCGTAAATACCACGTAGGCGAACTAATTTATCCACCCTGTTAGCGACATATCCTTGTGCTTCTTAGGTAGCAGGACTAGCTCCGACAGCAGTCTCGTACAGGGCTCCGCGTACCGGCGATCTATGCGGCTTCCCAGCTGACACCTGAATGTTACATAACACTATTATCAGGCTATCACCATGTATGGACAATCCCTGCGTCCACACCAAACAGAATTCACGGTCCCGGGAAGGAGAGACACGGAGTAAGTACTGATAAACCAAACTTCAACGTCAACGCAGCATGGGAAACCCACCGTCCACGTACTGAGCCTTAAGTGATGCGTGTAAATAACCAAGGCATGACATGATTGCGTGAGCACACAAGAGAGAGGGTTCAATAGGACTACTGCGAGCATGCTAACACGCCCAACAGATAACTTATCTGCGACAAGCCTGCCACCTACCATCCAATAAAGTTGCCAAATAACCCCGCCTATTTCTGTTCACCTGCTATTTGTACTGCGAGTCACAAAGCACAAGAGCATTAAGCATTTCAGTTATCTCTACAAACCATAATGGAAAAGAACCGAGATATAACGTACAACATTGATCTCCCGTCAATTTTTCCTTACGTCTCGTCGGCTAAATTGCCAGATATGGCATAGTATAAGATCAACAGTTGGTGCGTAAATATCAGTTGTAAAGGAAAGTAGCGGAATATAATAAAGTGCAAGTCGACAGGTTTGCTTCTCGATCCTAAGGAGGGGGGTATCATGAAACTAGCTCCCCCGCTCCCCGATTCCATCGTCACGCCAGACCATTCTCCACGTTGTTACTGCGTCGAACCTAATTTAAGCCCTAATATTAAATCAATGGGAGGGACGGGAGGATACTCCCATATTTAATATTCGGGTGACGCAGGACCTTAAAGTTGAAACTCGTTAGAAGCTCTCGTCAGTCCCTATGAACACACACCTCCAGACTAGAGTGCAAATCCATACCTAAGTACACTTAGTTATGGAAGGTAAACTATTTAGGACAATAGTGCAAAAAACTCAAAGATCTTGCGGATATCGCCTCACTGCGAAATATCCGAACGCTACCCGACGGAGCCGTCAACTCCCTGGTTGTCAAGACTATAGGATGTAATGGCTATAAGAAAATATGGCTATAAGCGATTACAACTTTTGCTAGCGTTTTAAACGCTGATGCTCGCGGATATTAAAATCACGACGACGCTAATTATTTCAGAATACTAGCCAGTCATGGTTAGTGCAACTCATTGGCTCGGATATCGTTATACTCCTCCAGGTGCTGGTGAATGCCACAAGGCCCATAGAATGAACGCGAAGAAAAAAGCGAATGTTTTGTACCTAGAGCTGCTCTAAAGATAAATGTTTGGCGAGCTAGACACAAGGCATAAACCTCACTAATCCCACAACATAGGGTAGATAGGCGAGCATTCGATGCCCCTCAACAATAGATCGTTTACCCCGGAATCTTCGACACCTGGTGAGCCTAAGAAGCGTTAACTGAATCCATCAGGGTATGATAAACTAGAGCAGCTGTGGCTATGACTAGGAACTGTGGCTACGAGCGGGGCTGATTCGCCTTCGGGTAACCAGGGGGTAAGCCACACGTAACTTGCATGATGACCTTACGTTATTCAAACGATCCAGTATGTTTATACCATGAAATAATTATGTGATTATCGTTTGACATTTTATAAAGGAGAATGGGGCCCTTACCTTAGGAACCGTGATCCACAAGCTGTGCGAATTATTACACGCCCTAAACGGCGCCTTACCTATTCATGGGAGTTGTTCGGGGAGCCATATCATCGCAG
ATTCAACGGAAAACCACGACCGCTACCCAACCCGTCCCGTTTATCCACCCTGTTAGCGACATATCCTTGTGCTTCTTAGGTAGCAGGACTAGCTCCGACAGCAGTCTCGTACAGGGCTCCGCGTACCGGCGATCTATGAGGCTTCCCAGCTGACACCTGAATGTTACATAACACTATTATCAGGCAATCACCATGTATGGACAATCCCTGCGTCCACACCAAACATAGTTCACGGTCCCGGGAGAGAGAGACACGGAGTAAGTATTGATAAACCAAACTTCAACGTCAACGCAGCATGGGAAACCCACCGTCCACGTACTTAGCCTAAAATGACGCGTGTAAGTAACCAAGGTATGACATGATTGCGTGGGCACACAAGAGAGAGAGTTCAATAGGACGGCTGCGAGCATGCTAACACGCCCAACAGATAACTTATCTGCGACAAGTCTGCCACCTACCATCCAATAAAGTTGCCAAATAACCCCGCCTATTTCTGTTCACCTGCTATTTGTACTGCGAGTCACAAAACACAAGAGCATTAAGCATTTCAGTTATCTCTACAAACCATAATGGAAAAGAACCGAGATATAACGTACAACATTGATCTCCCGTCAATTTTTCCTTACGTCTCGTCGGCTAAATTGCCAGAAAGGGCACAGTATAAGATCAACAGTTGGTGCGTAAATATCAGTTGTAAAGGAAAGTAGCGGAATATAATAAAGTGCAAGTCGACAGGTTTGCTTCTCGATCCTAAGGAGGGGGGTATCATGAAACTAGCTCCCCCGCTCCCCGATTCCATCGTCACGCCAGACCATTCTCCACGTTGTTACTGCGTCGAACCTAATTTAAGCCCTAATATTAAATCAATGAGAGGGACGGGAGGATACTCCCATATTTAATATTCGGGTGACGCAGGACCTTAAAGTTGAAACTCGTTAGAAGCTCTCGTCAGTCCCTATGAACACACACCTCCAGACTAGAGTGCAAATCCATACCTAAGTACACTTAGTTATGGAAGGTAAACTATTTAGGACAATAGTGCAAAAAACTCAAAGATCTTGCGGATATCGCCTCACTTCGAAATATCCGAACGCTACCCGACGGAGCCGTCAACTCCCTGGTTGTCAAGACTATAGGATGTAATGGCTATAAGAAAATATGGCTATGGGGCATTGGTATTTTTACTTGCATTTCAAACCCTGATACTCGCGGATATTCAAATCACGACGACGCTAATTATTCTAAACTACTAACCAGTCGTGGTTAGCGCGACTCAATAGTTCGGAAATCATTATACTATCCCGGGTGCCGGTAAATGTCACCAGGCCCAAAAAATGAACGTGAATAGGAAAGTGAATGTTTGACATCTAGAGCTAATCTAACGATAAATGCCTGGCGACCTAGACACAAGGCATAAACCTCACTAATCCCACAACGTAGGGTTTAAAGGCGAGCATTGAAGGCATCTCGGCAATAGATGGTCTACTCTAGAGTCATTAAAAATGCATGACCCAAATAGGTGCTAACGAAATCAATTAGCAAATAATAGGCAACAGCCACTGTGGATTGGACTAGGAATTGCGGTCAAGAGTAGAGCTCATCCGCCTTCGGGCAACTAGAGGATAAGCCACACGTAACTTAAAGGAGGAGGTTACGATATTGAATTCACCCAGTATGTTAACGCCGCGAAAAAATCATGCGATTAGCGTTTGACATTTTATAAAGGAGAATGGGGCCCTTACCTTAGGAACCGTGATCCACAAGCTGTGCGAATTATTAGACCCCCTAACCGGCGCCTTACCTATTCATGGGAGTTGTTCGGGAAACCACATCATTGCAG
ATATAACGGAAAACCGTAACTATCACGTAGGCGAACTCATTCACTCGCCGCGATACCGCTACGACGCCGCGTTAATGGGGTAACAAGACCTACCACGAGAACGATTTCGGAAGAGACTCCGCGAACCGGCGATCTATGAGGCTTCGCAGCTGACACCTGAATGTTCCAGAACCCTATGATCAGATAATTACCTTGTGTCAACGGCTTTCGTATCCAGACCAAGCAGAGTTTATAGACGCTCGAGAGTGAGACACCGAGTAGGCGCTGATGAACCGAACTTCAGCGTCAAAGAGGCGTGAGGAACTCACCACCGATATGCGGGGTCGAGGATGATCCGTAGGGGAAGCTAATTCCAACTATGACCGCGTGATTATCCAAAAAAATCAATTCACTCGAATGACCACGCGTATGCTAATGTCCACTATGGATCACTTACGTGCGATAGATTTGTCACCTACCGTCCAATAAAGTTGCCAAATAACCCCGCCTATTTCTGTTCACCTGCTATTTGTACTGCGAGTCACAAAACACAAGAGCATTAAGCATTTCAGTTATCTCTACAAACCATAATGGAAAAGAACCGAGATATAACGTACAACATTGATCTCCCGTCAATTTTTCCTTACGTCTCGTCGGCTAAATTGCCAGATAGGGCATAGTATAAGATCAACAGTTGGTGCGTAAATATCAGTTGTAAAGGAAAGTAGCGGAATATAATAAAGTGCAAGTCGACAGGTTTGCTTCTCGATCCTAAGGAGGGGGGTATCATGAAACTAGCTCCCCCGCTCCCCGATTCCATCGTCACGCCAGACCATTCTCCACGTTGTTACTGCGTCGAACCTAATTTAAGCCCTAATATTAAATCAATGAGAGGGACGGGAGGATACTCCCATATTTAATATTCGGGTGACGCAGGACCTTAAAGTTGAAACTCGTTAGAAGCTCTCGTCAGTCCCTATGAACACACACCTCCAGACTAGAGTGCAAATCCATACCTAAGTACACTTAGTTATGGAAGGTAAACTATTTAGGACAATAGTGCAAAAAACTCAAAGATCTTGCGGATATCGCCTCACTGCGAAATATCCGAACGCTACCCGACGGAGCCGTCAACTCCCTGGTTGTCAAGACTATAGGATGTAATGGCTATAAGAAAATATGGCTATAAGCGATTACAACTTTTGCTAGCGTTTTAAACGCTGATGCCCGCGGATGTTAAAACCACGACGACGCTAATTATTTCAGAATACTAGCCAGTCATGGTCAGTGGAATTCCATAGTTAGAGAATCGTTATACTCTCCCGGGTGCCGGTAAATGTCACCAGACCCAAAGAATCGACGCGATGAGATAACTGAATGCTTGACACCTAGGGCTGCTCTAACGATAAATTTCTAACGAGCTACACGCAAGGCATAGGCCTCGTGAATCCCACAACATAGAGTATGTAGACGACTATTGAATGCATCCCGACAATTGGCCGTCCACTCTAGAGTCATTAAAAATGCATGACCCAAATAGGTGCTAACGAAATCAATTAGCAAATAATAGGCAACAGCAACTGTAAATTGGACTAGGAATTGCGGTCAAGAGTAGAGCTCATCCGCCTTCGGGCAACTAGAGGATAAGCCACACGTAACTTAAAGGAGGAGGTTACGTTATTGAATTCACCCAGTATGTTTACGCCGCGAAAAAATCATGCGATTAGCGTTTGACATTTTATAAAGGAGAATAGGGCCCTTACCTTAGGAACCGTGATCCACAAGCTGTGCGAATTATTAGACCCCCTAACCGGCGCCTTACCTATTCATAGGAGTTGTTCGGGAAACCACATCATTACAG
ATATAACGGAAGACCGTAAATACCACGTAGGCGAACTCGTTTATCCACCCTGTTAGCGACATATCCTTGTGCTTCTTAGGTAGCAGGACTAGCTCCGACAGCAGTCTCGTACAGGGCTCCGCGTACCGGCGATCTATGAGGCTTCCCAGCTGACACCTGAATGTTACATAACACTATTATCAGGCAATCACCATGTATGGACAATCCCTGCGTCCACACCAAACATAGTTCACGGTCCCGGGAGAGAGAGACACGGAGTAAGTATTGATAAACCAAACTTCAACGTCAACGCAGCATGGGAAACCCACCGTCCACGTACTTAGCCTAAAATGACGCGTGTAAGTAACCAAGGTATGACATGATTGCGTGGGCACACAAGAGAGAGAGTTCAATAGGACGGCTGCGAGCATGCTAACACGCCCAACAGATAACTTATCTGCGACAAGTCTGCCACCTACCATCTAGTAGAGCTACCAAGCACCCTCGGCTAACTTCACGTATCTTCCATTTGTACCCCAGCTTATCAAATACACGAGCACTAAGCGTGCCAGTCATCCTGACAAATCGTAATCGGAGCGAGCTATCACATGGCGTAAGGCGCTGCTCTCCCGGCAATTATTCCTTACGTTTCGCCGGTTGGATTCCCAGAAATGGCGCAGTATAAGAGCCATAGTTCGCACGTAAATATCAGTTCTAAAGGAAAGTAGCGGAATATAATAAAGTGCAAGTCGACAGGTTTGCTTCTCGATTCTAAGGAGGGGGGTATCATAAAACTGGCTCCCCCGGTCCCCGATTCCATCGTCACGCCAGACCATTCTCCACGATGTTACTGCATCGAACCTAATTTAAGCCCTAATATTAAATCGATGAGAGGGGCGGCAGGATACCCCCATATTTAATATTCGGGTGACGCAGGACCTTAAAGTTGAAACTCGTTAGAAGCTCTCGTCAGTCCCTATGAACACACACCTCCAGACTAGAGTGCAAATCCATACCTAAGTACACATAGTTATGGAAGGTAAAGTATTTAGGACAATAATGCAAAAAACTCAAAGATCTTGCGGATATCGCCTCACTTCGAAATGTCCGAACGCTACCCGACGGAGCCGTCAACTCCCTGGTTGTCAAGACTATAGGATGTAATGGCTATAAGAAAATATGGCTATAAGCGATTACAACTTTTGCTAGCGTTTTAAACGCTGATGCTCGCGGATATTAAAGTCACGACGACGCTAATTATTTCAGAATACTAGCCAGTCATGGTTAGTGCAACTCATTGGCTCGGATATCGTTATACTCCTCCAGGTGCTGGTGAATGCCACCAGACCCAAAGAATGAACGCGAAGAAAAAAGCGAATGTTTTGTACCTAGAGCTGCTCTAAAGATAAATGTTTGGCGACCTAGACACAAGGCATAAACCTCACTAATCCCACAACGTAGGGTTTAAAGGCGAGCATTGAAGGCATCTCGGCAATAGATGGTCTACTCTGGAATCATTAACGATTGATGACCCAAATAGGCGCTAACTAACTCCATTAGGGAGTGGCGAACATGAGCAGCTGTGGCTATGACTAGGAACTGTGGCTACGAGCGGGGCTGATTCGCCTTCGGGTAACCAGGGGGTAAGCCACACGTAATAAAAAGGAGGACGGTACGTTATCGAATTCACCCAGTATGGTTATGTCACCAAAAAATCATGCGATAATCGTTTGACATTTTATATAGGCGAATGGGGCCCCTACCTTAGGAACCGCGACCCACAGGTTGTGCAAATTAGTAGACCCACCATATGACGCCTAATCTATTCACGGGAATTTTGCGAGGAGCCATATCCTTGCAG
ATTCAACGGAAAACCACGACCGCTACCCAACCCGTCCCATTTATCCACCCTGTTAGCGACATATCCTTGTGCTTCTTAGGTAGCAGGACTAGCTCCGACAGCAGTCTCGTACAGGGCTCCGCGTACCGGCGATCTATGAGGCTTCCCAGCTGACACCTGAATGTTACATAACACTATTATCAGGCAATCACCATGTATGGACAATCCCTGCGTCCACACCAAACATAGTTCACGGTCCCGGGAGAGAGAGACACGGAGTAAGTATTGATAAACCAAACTTCAACGTCAACGCAGCATGGGAAACCCACCGTCCACGTACTTAGCCTAAAATGACGCGTGTAAGTAACCAAGGTATGACATGATTGCGTGGGCACACAAGAGAGAGAGTTCAATAGGACGGCTGCGAGCATGTTAACACGCCCAACAGATAACTTATCTGCGACAAGTCTGCCACCTACCATCTAGTAGAGCTACCAAGCACCCTCGCCTAACTTCACGTATCTTCCATTTGTACCCCAGCTTATCAAATACACGAGCACTAAGCGTGCCAGTCATCCTGACAAATCGTAATCGGAGCGAGCTATCACATGGCGTAAGGCGCTGCTCTCCCGGCAATTATTCCTTACGTTTCGCCGGTTGGATTCCCAGAAATGGCGCAGTATAAGAGCCATAGTTCGCACGTAAATATCAGTTCTAAAGGAAAGTAGCGGAATATAATAAAGTGCAAGTCGACAGGTTTGCTTCTCGATTCTAAGGAGGGGGGTATCATAAAACTGGCTCCCCCGGTCCCCGATTCCATCGTCACGCCAGACCATTCTCCACGATGTTACTGCATCGAACCTAATTTAAGCCCTAATATTAAATCGATGAGAGGGACGGCAGGATACCCCCATATTTAATATTCGGGTGACGCAGGACCTTAAAGTTGAAACTCGTTAGAAGCTCTCGTCAGTCCCTATGAACACACACCTCCAGACTAGAGTGCAGATCCATACCTAAGTACACATAGTTATGGAAGGTAAAGTATTTAGGACAATAATGCAAAAGACTCAGAGATCTTGCGGATATCGCCTCACTTCGAAATGTCCGAACGCTACCCGACGGAGCCGTCAACTCCCTGGTTGTCAAGACTATAGGATGTAATGGCTATTAGAAAATATGGCTATAAGCGATTACAACTTTTGCTAGCGTTTTAAACGCTGATGCTCGCGGATATTAAAGTCACGACGACGCTAATTATTTCAGAATACTAGCCAGTCATGGTTAGTGCAACTCATTGCCTCGGATATCGTTATACCCCTCCAGGTGCTGGTGAATGCCACCAGACCCAAAGAATGAACGCGAAGAAAAAAGCGAATGTTTTGTACCTAGAGCTGCTCTAAAGATAAATGTTTGGCGACCTCGACACAAGGCATAAACCTCACTAATCCCACAACGTAGGGTTTAAAGGCGAGCATTGAAGGCATCTCGGCAATAGATGGTCTACTCTGGAATCATTAACGATTGATGACCCAAATAGGCGCTAACTAACTCCATTAGGGAGTGGCGAACATGAGCAGCTGTGGCTATGACTAGGAACTGTGGCTACGAGCGGGGCTGATTCGCCTTCGGGTAACCAGGGGGTAAGCCACACGTAATAAAAAGGAGGACGTTACGTTATTGAATTCACCCGGTATGTTTTTGCCGCGAAAAAGTCATGCGATTATCGTTTGACATCTTATATAGGCGAGTGGGGCCCTTGCTTTAGGAACCGCGACCCACAGGCTGTGCGATCAATTAGACCCACCATATGGCACCTATTTTATTCACGGGAATTTTTCGAGGAGCCATATCCTTGCAG
ATATAACGGAAGACCGTAAATACCACGTAGGCGAACTAATTTATCCACCCTGTTAGCGACATATCCTTGTGCTTCTTAGGTAGCAGGACTAGCTCCGACAGCAGTCTCGTACAGGGCTCCGCGTACCGGCGATCTATGCGGCTTCCCAGCTGACACCTGAATGTTACATAACACTATTATCAGGCTATCACCATGTATGGACAATCCCTGCGTCCACACCAAACAGAATTCACGGTCCCGGGAAGGAGAGACACGGAGTAAGTACTGATAAACCAAACTTCAACGTCAACGCAGCATGGGAAACCCACCGTCCACGTACTGAGCCTTAAGTGATGCGTGTAAATAACCAAGGCATGACATGATTGCGTGAGCACACAAGAGAGAGGGTTCAATAGGACTACTGCGAGCATGCTAACACGCCCAACAGATAACTTATCTGCGACAAGCCTGCCACCTACCATCCAATAAAGTTGCCAAATAACCCCGCCTATTTCTGTTCACCTGCTATTTGTACTGCGAGTCACAAAGCACAAGAGCATTAAGCATTTCAGTTATCTCTACAAACCATAATGGAAAAGAACCGAGATATAACGTACAACATTGATCTCCCGTCAATTTTTCCTTACGTCTCGTCGGCTAAATTGCCAGATAGGGCATAGTATAAGATCAACAGTTGGTGCGTAAATATCAGTTGTAAAGGAAAGTAGCGGAATATAATAAAGTGCAAGTCGACAGGTTTGCTTCTCGATCCTAAGGAGGGGGGTATCATGAAACTAGCTCCCCCGCTCCCCGATTCCATCGTCACGCCAGACCATTCTCCACGTTGTTACTGCGTCGAACCTAATTTAAGCCCTAATATTAAATCAATGGGAGGGACGGGAGGATACTCCCATATTTAATATTCGGGTGACGCAGGACCTTAAAGTTGAAACTCGTTAGAAGCTCTCGTCAGTCCCTATGAACACACACCTCCAGACTAGAGTGCAAATCCATACCTAAGTACGCTTAGTTATGGAAGGTAAACTATTTAGGACAATAGTGCAAAAAACTCAAAGATCTTGCGGATATCGCCTCACTGCGAAATATCCGAACGCTACCCGACGGAGCCGTCAACTCCCTGGTTGTCAAGACTATAGGATGTAATGGCTATAAGAAAATATGGCTATAAGCGATTACAACTTTTGCTAGCGTTTTAAACGCTGATGCTCGCGGATATTAAAATCACGACGACGCTAATTATTTCAGAATACTAGCCAGTCATGGTTAGTGCAACTCATTGGCTCGGATATCGTTATACTCCTCCAGGTGCTGGTGAATGCCACAAGGCCTATAGAATGAACGCGAAGAAAAAAGCGAATGTTTTGTACCTAGAGCTGCTCTAAAGATAAATGTTTGGCGAGCTAGACACAAGGCATAAACCTCACTAATCCCACAACATAGGGTAGATAGGCGAGCATTCGATGCCCCTCAACAATAGATCGTTTACCCCGGAATCTTCGACACCTGGTGAGCCTAAGAAGCGTTAACTGAATCCATCAGGGTATGATAAACTAGAGCAGCTGTGGCTATGACTAGGAACTGTGGCTACGAGCGGGGCTGATTCGCTTTGGGGCAACTAGGGTGTAAGCCACACGTAATAAAAAGGAGGACGTTACGTTATTGAATTCACCCGGTATGTTTTTGCCGCGAAAAAGTCATGCGATTATCGTTTGACATCTTATATAGGCGAGTGGGGCCCTTGCTTTAGGAACCGCGACCCACAGGCTGTGCGATCAATTAGACCCACCATATGGCACCTATTCTATTCACGGGAATTTTTCGAGGAGCCATATCCTTGCAG
ATTCAACGGAAAACCACGACCGCTACCCAACCCGTCCCATTTATCGACCCTGTTAGCGACATATCCTTGTGCTTCTTAGGTAGCAGAACTAGCTCCGACAGCAGTCTCGTACAGAGCTCCGCGTACCGGCGATCTATGAGGCTTCCCAGCTGACACCTGAATGTTACATAACACTATTATCAGGCAATCACCATGTATGGACAATCCCTGCGTCCACACCAAACATAGTTCACGGTCCCGGGAGAGAGAGACACGGAGTAAGTACTGATAAACGAAACTTAAACGTCAACGCAGCATGGGAAACCCACCGTCCATGTACTTAGCCTAAAATGACGCGTGTAAGTAACCAAGGCATGACATGATTGCGTGGGCACACAAGAGAGAGAGTTCAATAGGACGACTGCAAGCATGCTAACACGCCCAACAGATAACTTATCTGCGACAAGTCTGCCACCTACCATCCAATAAAGTTGCCAAATAACCCCGCCTATTTCTGTTCACCTGCTATTTGTACTGCGAGTCACAAAACACAAGAGCATTAAGCATTTCAGTTATCTCTACAAACCATAATGGAAAAGAACCGAGATATAACGTACAACATTGATCTCCCGTCAATTTTTCCTTACGTCTCGTCGGCTAAATTGCCAGAAAGGGCACAGTATAAGATCAACAGTTGGTGCGTAAATATCAGTTGTAAAGGAAAGTAGCGGAATATAATAAAGTGCAAGTCGACAGGTTTGCTTCTCGATCCTAAGGCGGGGGGTATCATAAAACTGGCTCCCCCGGTCCCCGATTCCATCGTCACGCCAGACCATTCTCCACGTTGTTACTGCATCGAACCTAATTTAAGCCCTAATATTAAATCGATGAGAGGGACGGGAGGATACCCCCATATTTAATATTCGGGTGACGCAGGACCTTAAAGTTGAAACTCGTTAGAAGCTCTCGTCAGTCCCTATGAACACACACCTCCAGACTAGAGTGCAGATCCATACCTAAGTACACATAGTTATGGAAGGTAAAGTATTTAGGACAATAGTGCAAAAAACTCAGAGATCTTGCGGATATCGCCTCACTTCGAAATATCCGAACGCTACCCGACGGAGTTATCACCGCCTCAGCCGTCAATACGATAGGAGACAACAGCTTTAACGGAATACGGGCATGGGGCATTGGTGTTTTTACTTGCATTTCAAACCCTGATACTCGCGGATATTCAAATCACGACGACGCTAATTATTCTAAACTACTAACCAGTCGTGGCTAGCGCGACTCATTGGCTAGGATATCGTTATACTCCTCCAGGTGCTGGTGAATGCCACAGGGCCCAAAGAATGAACGCGAATAGGAAAGCGAATGTTTGACACCTAGAGCTGATCTAACGATAAATGCCTGGCGACCTAGACACAAGGCACAAGCCTCACTAATCTCACAACGTAGGGTTTAAAGGTGAGCATTGAAGGCATCTCGGCAATAGATGGTCTACTCTGGAATCATTAACAATTGATGACCCAAATAGGCGCCAACTAACTCCATTAGGGAGTGGCGAACATGAGCCACTGTGGCTATGACTAGGAACTGTGGCTACGAGCGGGGCTGATTCGCTTTGGGGCAACTAGGGTGTAAGCCACACGTAATTTAAAGGAGGACGTTACGTCATTGAATTCACTCAATACGTTTATGCCGCGTAAATATCATGCGATTATCGTTCGACATCTTGTATAGACGAGTGGGGCCCTTACCCTGGAAACCGCTATCCACAGGCTGTGCGAATTGTTAGACCCACCATATGGCGCCTAATCTATTGCCGGCAATTTTTCGAGGAGCCATATCATCGCAC
ATTCAACGGAAAACCACGACCGCTACCCAACCCGTCCCGTTTATCCACCCTGTTAGCGACATATCCTTGTGCTTCTTAGGTAGCAGGACTAGCTCCGACAGCAGTCTCGTACAGGGCTCCGCGTACCGGCGATCTATGAGGCTTCCCAGCTGACACCTGAATGTTACATAACACTATTATCAGGCAATCACCATGTATGGACAATCCCTGCGTCCACACCAAACATAGTTCACGGTCCCGGGAGAGAGAGACACGGAGTAAGTATTGATAAACCAAACTTCAACGTCAACGCAGCATGGGAAACCCACCGTCCACGTACTTAGCCTAAAATGACGCGTGTAAGTAACCAAGGTATGACATGATTGCGTGGGCACACAAGAGAGAGAGTTCAATAGGACGGCTGCGAGCATGCTAACACGCCCAACAGATAACTTATCTGCGACAAGTCTGCCACCTACCATCTAGTAGTGCTACCAAGCACCCTCGCCTAACTTCACGTATCTTCCATTTGTACCCCAGCTTATCAAATACACGAGCACTAAGCGTGCCAGTCATCCTGACAAATCGTAATCGGAGCGAGCTATCACATGGCGTAAGGCGCTGCTCTCCCGGCAATTATTCCTTACGTTTCGCCGGTTGGATTCCCGGAAATGGCGCAGTATAAGAGCCACGGTTGGTGCGTAAGTATCGGCCCCGAAAGAAAGCCATGAGATATGAGAGAGCGCAACCCGGCTGGCTAGCCTCTAGACCCAAGGGAGAGGAGCACCAAAAGACTAGCTTCTCCGCTCCCCAATTTCATCGTGGCGCCAGAGCATCCTCCGCGATGTTGCCGCATCGAACCCAATTTAAGCCCTAAGATTAAATCGATGAGAGGGACGGCAGGATACCCCCATATTTAATATTCGGGTGACGCAGGACCTTAAAGTTGAAACTCGTTAGAAGCTCTCGTCAGTCCCTATGAACACACACCTCCAGACTAGAGTGCAAATCCATACCTAAGTACACATAGTTATGGAAGGTAAAGTATTTAGGGCAATAATGCAAAAAACTCAAAGATCTTGCGGATATCGCCTCACTTCGAAATATCCGAACGCTACCCGACGGAGCCGTCAACTCCCTGGTTGTCAAGACTATAGGATGTAATGGCTATAAGAAAATATGGCTATAAGCGATTACAACTTTTGCTAGCGTTTTAAACGCTGATGCTCGCGGATGTTAAAACCACGACGACGCTAATAATTTCAGAATACTAGCCAGTCATGGTCAGTGGAATTCCATAGTTAGAGAATCGTTATACTCTCCCGGGTGCCGGTAAATGTCACCAGACCCAAAGAATCGACGCAATGAGATAAGTGAATGCTTGACACCTAGGGCTGCTCTAACGATAAATTTCTAACGAGCTACACGCAAGGCATAGGCCTCGTGAATCCCACAACATAGAGTTTAAAGGCGAGCATTGAAGGCATCTCGGCAATAGATGGTCTACTCTGGAATCATTAACAATTCATGGCCCAAATAGGCGCTAAGTAGCTCCATTAGGGAATGATAAACATGAACAGCTGTGGCTATGACTAGGAACTGTGGCTACGAGCGGGGCTGATTCGCCTTCGGGTAACCAGGGGGTAAGCCACACGTAACTTAAAGGAGGAGGTTACGATATTGAATTCACCCAGTATGTTTACGCCGCGAAAAAATCATGCGATTAGCGTTTGACATTTTATAAAGGAGAATGGGGCCCTTACCTTAGGAACCGTGATCCACAAGCTGTGCGAATTATTAGACCCCCTAACCGGCGCCTTACCTATTCATGGGAGTTGTTCGGGAAACCACATCATTGCAG
ATTCAACGGAAAACTACGACCGCTACCCAACCCGTCCCATTTATCGACCCTGTAAGCGACATATCCTTGTGCTTCTTAGGTAGCAGAACTAGCTCCGACAGCAGTCTCGTACAGAGCTCCGCGTACCGGCGATCTATGAGGCTTCCCAGCTGACACCTGAATGTTACATAACACTATTATCAGGCAATCACCATGTATGGACAATCCCTGCGTCCACACCAAACATAGTTCACGGTCCCGGGAGAGAGAGACACGGAGTAAGTACTGGTAAACGAAACTTAAACGTCAACGCAGCATGGGAAACCCACCGTCCATGTACTTAGCCTAAAATGACGCGTGTAAGTAACCAAGGCATGACATGATTGCGTGGGCACACAAGAGAGAGAGTTCAATAGGACGACTGCGAGCATGCTAACACGCCCAACAGATAACTTATCTGCGACAAGTCTGCCACCCAACAACTAGTAGAGCTACCAAGCACCCTCGCCTAACTTCGCTCACCTTCCTTTTGTACTGCGAGTCATAAAATCCAAGAGCACTAAGCATTTCAGTCATCTTTTCAAATCATAATGGAAGAGAGTCAAGCTATAACGTACAACATTGATGCCCCGTCAATTTTTCCTTACGTCTCGCCGGCTAAATTCTCAGAAAGGGTGCGGTAAAAGAGCCACAGTTGGTGCGTAAGTATCAGCTCCGAAGAAAAGCCACGGATTATAATTGAGTACGACTCGACTGCCTAGCCTCTAGACCCACAGTAGAGGGGTACCAAAAGGCTAAGTTTCCTGCTCGCCGATTCTATCGTCACGCCGGACCATTCTCCACGATGTTACTGCATTGATCCCTATTTAAGTCTTGAGATTACAACAATGAAAGGGATAGCAGAACGCCCCCTTATATAATATTCGAGTGCCGCAGGATATTAAAGTTGAGACCAGCTACCGGCTATCCACAGTCACTGGGGGCAGAAATGTCCTCACTAGACCGCAAATCCATGCGCACGTCCATTTAACTTCGCAAGGTAAACCATTTAGGACAACTATCCAATAAATCCAAAAATCATGCTCATGTCGCCTTAATTCGAAACAGCCAGACACAACCCCACCGAGCCGTCTACTCGCTGATTGTCAAGACTATAGGATATACTGGCTATAACGGAATCCGGCCATAGGGCATTGGAACTGTTACTAGCGTTTCAAACGCTGATGCTCGCGGCCATTCAAATCACGACGACGCCAATTATTTCAAACTACTAGCCAGTGATGGTTACTGCAACTCAATAGTTAGGAATCCGTTATACTCTCCCGGGTGCCGGTAAATGTCAGCAGACCCAAAGAACCAACGCGAAGAGAAAAGTGAATGTTCGACACCGAGAGCTGCTCTAACGATAAATTTCGAACGGCCTACACGCAAGGAATAAGCCTAACTAATCCCGGAACACAGGGTTTAAAGGCGAGCATTGAAGGCATCTCGGCAATAGATGGTCTACTCTGGAATCATTAACAATTGATGACCCAAATAGGCGCTAACTAACTCCATTAGGGAGTGGCGAACATGAGCCACTGTAAAATGGACTAGGAGTTGTGGCCAAGGGCAAGGCTGACTCCTCCCCTGATAATTAGACGGTAAGCCACACGTAACTTGCATGATGACCTTACGTTATTCAAACGATCCAGTATGTTTATACCATGAAATAATTATGCGATTATCGTTTGACATTTTATAAAGGAGAATGGGGCCCTTACCTTAGGAACCGTGATCCACAAGCTGTGCGAATTATTACACGCCCTAAACGGCGCCTTACCTATTCATGGGAGTTGTTCGGGGAGCCATATCATCGCAG
ATATGACGGAAGACCGTAAATACCACGTAGGCGAACTCATTTATCCACCCTGTTAGCGACATATCCTTGTGCTTCTTAGGTAGCAGGACTAGCTCCGACAGCAGTCTCGTACAGGGCTCCGCGTACCGGCGATCTATGAGGCTTCCCAGCTGACACCTGAATGTTACATAACACTATTATCAGGCAATCACCATGTATGGACAATCCCTGCGTCCACACCAAACATAGTTCACGGTCCCGGGAGAGAGAGACACGGAGTAAGTATTGATAAACCAAACTTCAACGTCAACGCAGCATGGGAAACCCACCGTCCACGTACTTAGCCTAAAATGACGCGTGTAAGTAACCAAGGTATGACATGATTGCGTGGGCACACAAGAGAGAGAGTTCAATAGGACGGCTGCGAGCATGCTAACACGCCCAACAGATAACTTATCTGCGACAAGTCTGCCACTTACCATCTAGTAGAGCTACCAAGCACCCTTGCCTAACTTCACGTATCTTCCATTTGTACCCCAGCTTATCAAATACACGAGCACTAAGCGTGCCAGTCATCCTGACAAATCGTAATCGGAGCGAGCTATCACATGGCGTAAGGCGCTGCTCTCCCGGCAATTATTCCTTACGTTTCGCCGGCTAAATTGCCAGATAGGGCATAGTATAAGATCAACAGTTGGTGCGTAAATATCAGTTGTAAAGGAAAGTAGCGGAATATAATAAAGTGCAAGTCGACAGGTTTGCTTCTCGATCCTAAGGAGGGGGGTATCATGAAACTAGCTCCCCCGCTCCCCGATTCCATCGTCACGCCAGACCATTCTCCACGTTGTTACTGCGTCGAACCTAATTTAAGCCCTAATATTAAATCAATGAGAGGGACGGGAGGATACTCCCATATTTAATATTCGGGTGACGCAGGACCTTAAAGTTGAAACTCGTTAGAAGCTCTCGTCAGTCCCTATGAACACACACCTCCAGACTAGAGTGCAAATCCATACCTAAGTACACTTAGTTATGGAAGGTAAACTATTTAGGACAATAGTGCAAAAAACTCAAAGATCTTGCGGATATCGCCTCACTGCGAAATATCCGAACGCTACCCGACGGAGCCGTCAACTCCCTGGTTGTCAAGACTATAGGATGTAATGGCTATAAGAAAATATGGCTATAAGCGATTACAACTTTTGCTAGCGTTTTAAACGCTGATGCTCGCGGATATTAAAATCACGACGACGCTAATTATTTCAGAATACTAGCCAGTCATGGTTAGTGCAACTCATTGGCTCGGATATCGTTATACTCCTCCAGGTGCTGGTGAATGCCACCAGACCCGTAGAATGAACGCGAAGAAAAAAGCGAATGTTTTGTACCTAGAGCTGCTCTAAAGATAAATGTTTGACGAGCTACACGCAAGGCATAGGCCTCGCTAATCCCACAACATAGGGTTTAAAGGCGAGCATTGAAGGCATCTCGGCAATAGATGGTCTACTCTGGAATCATTAACGATTGATGACCCAAATAGGCGCTAACTAACTCCATTAGGGAGTGGCGAACATGAGCAGCTGTGGCTATGACTAGGAACTGTGGCTACGAGCGGGGCTGATTCGCCTTCGGGTAACCAGGGGGTAAGCCACACGTAATAAAAAGGAGGACGTTACGTTATTGAATTCACCCGGTATGTTTTTGCCGCGAAAAAGTCATGCGATTATCGTTTGACATCTTATATAGGCGAGTGGGGCCCTTGCTTTAGGAACCGCGACCCACAGGCTGTGCGATCAATTAGACCCACCATATGGCGCCTATTCTATTCACGGGAATTTTTCGAGGAGCCATATCCTTGCAG
ATTCAACGGAAAACCACGACCGCTACCCAACCCGTCCCATTTATCGACCCTGTTAGCGACATATCCTTGTGCTTCTTAGGTAGCAGAACTAGCTCCGACAGCAGTCTCGTACAGAGCTCCGCGTACCGGTGATCTATGAGGCTTCCCAGCTGACACCTGAATGTTACATAACACTATTATCAGGCAATCACCATGTATGGACAATCCCTGCGTCCACACCAAACATAGTTCACGGTCCCGGGAGAGAGAGACACGGAGTAAGTACTGATAAACGAAACTTAAACGTCAACGCAGCATGGGAAACCCACCGTCCATGTACTTAGCCTAAAATGACGCGTGTAAGTAACCAAGGCATGACATGATTGCGCGGGCACACAAGAGAGAGAGTTCAATAGGACGACTGCGAGCATGCTAACACGCCCAACAGATAACTTATCTGCGACAAGTCTGCCACCTACCATCCAGTAGAGCTGCCAAATACCCCCGCCTATTTCTGTTCACCTTCCATTTGTACTGCGACTTATCAAATACACGAGCACTAAGCGTGCCAGTCATCCTGACAAATCGTAATCGGAGCGAGCTATCACATGGCGTAAGGCGCTGCTCTCCCGGCAATTATTCCTTACGTTTCGCCGGTTGGATTCCCAGAAATGGCGCAGTATAAGAGCCATAGTTCGCACGTAAATATCAGTTCTAAAGGAAAGTAGCGGAATATAATAAAGTGCAAGTCGACAGGTTTGCTTCTCGATTCTAAGGAGGGGGGTATCATAAAACTGGCTCCCCCGGTCCCCGATTCCATCGTCACGCCAGACCATTCTCCACGATGTTACTGCGTCGAACCTAATTTAAGCCCTAATATTAAATCAATGAGAGGGACGGGAGGATACTCCCATATTTAATATTCGGGTGACGCAGGACCTTAAAGTTGAAACTCGTTAGAAGCTCTCGTCAGTCCCTATGAACACACACCTCCAGACTAGAGTGCAAATCCATACCTAAGTACACTTAGTTATGGAAGGTAAACTATTTAGGACAATAGTGCAAAAAACTCAAAGATCTTGCGGATATCGCCTCACTGCGAAATATCCGAACGCTACCCGACGGAGCCGTCAACTCCCTGGTTGTGAAGACTATAGGATGTAATGGCTATAAGAAAATATGGCTATAAGCGATTACAACTTTTGCTAGCGTTTTAAACGCTGATGCTCGCGGATATTAAAATCACGACGACGCTAATTATTTCAGAATACTAGCCAGTCATGGTTAGTGCAACTCATTGGCTCGGATATCGTTATACTCCTCCAGGTGCTGGTGAACGCCACCAGACCCATAGAATGAACGCGAAGAAAAAAGCGAATGTTTTGTACCTAGAGCTGCTCTAAAGATAAATGTTTGGCGACCTAGACACAAGGCACAAGCCTCACTAATCTCACAACATAGGGTTTAAAGGCGAGCATTGAAGGCATCTCGGCAATAGATGGTCTACTCTGGAATCATTAACGATTGATGACCCAAATAGGCGCTAACTAACTCCATTAGGGAGTGGCGAACATGAGCAGCTGTGGCTATGACTAGGAACTGTGGCTACGAGCGGGGCTGATTCGCCTTCGGGTAACCAGGGGGTAAGCCACACGTAACTTGCATGATGACCTTACGTTATTCAAACGATCCAGTATGTTTATACCATGAAATAATTATGTGATTATCGTTTGACATTTTATAAAGGAGAATGGGGCCCTTACCTTAGGAACCGTGATCCACAAGCTGTGCGAATTATTACACGCCCTAAACGGCGCCTTACCTATTCATGGGAGTTGTTCGGGGAGCCATATCATCGCAG
ATATAACGGAAAACCGTAACTATCACGTAGGCGAACTCATTTATCCACCCTGTTAGCGACATATCCTTGTGCTTCTTAGGTAGCAGGACTAGCTCCGACAGCAGTCTCGTACAGGGAAAGCTGTAGCGGCGATCTATGAAGATGCGAAAGCCATACCGAGGTGTTCTATAACAGTATGGTCAGGTAATTACCTTGTGTCAGTGGCTTTCGTATCCACACAGTGCAGAGTTTACGGACCCGGGAGAGAGAGACACGGAGTAAGCGCCGATAAACGAAACTTCAACGTCAACGCAGCATGGGAAACCCACCGTCCACGTACTTAGCCTAAAATGACGCGTGTAAGTAACCAAGGCATGACATGATTGCGTGGGCACACAAGAGAGAGAGTTCAATAGGACGGCTGCGAGCATGCTAACACGCCCAACAGATAACTTATCTGCGACAAGTCTGCCACCTACCATCTAGTAGAGCTACCAAGCACCCTCGCCTAACTTCACGTATCTTCCATTTGTACCCCAGCTTATCAAATACACGAGCACTAAGCGTGCCAGTCATCCTGACAAATCGTAATCGGAGCGAGCTATCACATGGCGTAAGGCGCTGCTCTCCCGGCAATTATTCCTTACGTTTCGCCGGTTGGATTCCCGGAAATGGCGCAGTATAAGAGCCACGGTTGGCACGTAAGTATCGGCCCCGAAAGACAGCCATGAGATATAAGAGAGTGCAACTCGGCTGCCTAGCCTCTAGCCCCAAGGGAGAGGAGCACCAAAAGGCTAGCTTTCCTGCTCCCCAATTCCATCGTCACGCCGGAGCTTTCTCCACGATGTTGCCGCATCGAACCCAATTTAAGCCCTAAGATTAAATCGTTGAGGGGGACGGCAGGATACCCCCACATTTAATATTCGGGTGCCGCAGGACATTAAAGTAGGAACCCGCTACCGGCTCCACACAGTCCCTAGTGACAGAAATCTCCAGGCTAGACTACAAATCCATGTGCACGTCCACATAGCCTTGGAAGGTAAACTATTTGGGACAATAATCCAAAAAACCCAAAGATCTTGCGGAGGTCGCGTCACTTCGAACTATCCGAACGCTGCCCGACGGAGCCGTCAACTCCCCGGTCGTCAAGACTATAGGAGACAATGGCTATAAGAGAATACGACCAAAGGGCATTGGTGTTTTTGCTAGCGTTTTAAACGCTGATGCTCGCGGATGTTAAAACCACGACGACGCTAATTATTTCAGACTACTAACCAGTCATGGCTAGCGCGACTCATTGGCTCGGGAATCGTTATACTCCTCCAGGTGCCGGTAAATGCCACCAGGCCCAAAGAATGAACGCGAATAGGAAAGCGAATGTTTGACACCTAGAGCTGATCTAACGATAAATGCCTGACGACCTAGACGCAAGGCACAGGCCTCATTGATCTCACAACATAGAGTTTAAAGGCGAGCATTGAAGGCATCTCGGCAATAGATGGTCTACTCTGGAATCATTAACAATTCATGGCCCAAATAGGCGCTAAGTAGCTCCATTAGGGAATGATAAACATGAACAGCTGTGGCTATGACTAGGAACTGTGGCTACGAGCGGGGCTGATTCGCCTTCGGGTAACCAGGGGGTAAGCCACACGTAACTTGCATGATGACCTTACGTTATTCAAACGATCCAGTATGTTTATACCATGAAATAATTATGTGATTATGGTTTGCCATTTTATAAAGGAGAATGGGGCCCTTACCTTAGGAACCGTGATCCACAAGCTGTGCGAATTATTACACGCCCTAAACGGCGCCTTACCTATTCATGGGAGTTGTTCGGGGAGCCATATCATCGCAG
ATATAACGGAAAATCACGACCGCTTCCCAACCCGTACCATTTATCCACCCTGTTAGCGACATATCCTTGTGCTTCTTAGGTAGCAGGACTAGCTCCGACAGCAGTCTCGTACAGGGCTCCGCGTACCGGCGATCTATGAGGCTTCCCAGCTGACACCTGAATGTTACATAACACTATTATCAGGCAATCACCATGTATGGACAATCCCTGCGTCCACACCAAACATAGTTCACGGTCCCGGGAGAGAGAGACACGGAGTAAGTATTGATAAACCAAACTTCAACGTCAACGCAGCATGGGAAACCCACCGTCCACGTACTTAGCCTAAAATGACGCGTGTAAGTAACCAAGGTATGACATGATTGCGTGGGCACACAAGAGAGAGAGTTCAATAGGACGGCTGCGAGCATGCTAACACGCCCAACAGATAACTTATCTGCGACAAGTCTGCCACTTACCATCTAGTAGAGCTACCAAGCACCCTTGCCTAACTTCACGTATCTTCCATTTGTACCCCAGCTTATCAAATACACGAGCACTAAGCGTGCCAGTCATCCTGACAAATCGTAATCGGAGCGAGCTATCACATGGCGTAAGGCGCTGCTCTCCCGGCAATTATTCCTTACGTTTCGCCGGCTAAATTGCCAGATAGGGCATAGTATAAGATCAACAGTTGGTGCGTAAATATCAGTTGTAAAGGAAAGTAGCGGAATATAATAAGGTGCAAGTCGACAGGTTTGCTTCTCGATCCTAAGGAGGGGGGTATCATGAAACTAGCTCCCCCGCTCCCCGATTCCATCGTCACGCCAGACCATTCTCCACGTTGTTACTGCGTCGAACCTAATTTAAGCCCTAATATTAAATCAATGAGAGGGACGGGAGGATACTCCCATATTTAATATTCGGGTGACGCAGGACCTTAAAGTTGAAACTCGTTAGAAGCTCTCGTCAGTCCCTATGAACACACACCTCCAGACTAGAGTGCAAATCCATACCTAAGTACACTTAGTTATGGAAGGTAAACTATTTAGGACAATAGTGCAAAAAACTCAAAGATCTTGCGGATATCGCCTCACTGCGAAATATCCGAACGCTACCCGACGGAGCCGTCAACTCCCTGGTTGTCAAGACTATAGGATGTAATGGCTATAAGAAAATATGGCTATAAGCGATTACAACTTTTGCTAGCGTTTTAAACGCTGATGCTCGCGGATATTAAAATCACGACGACGCTAATTATTTCAGAATACTAGCCAGTCATGGTTAGTGCAACTCATTGGCTCGGATATCGTTATACTCCTCCAGGTGCTGGTGAATGCCACCAGACCCGTAGAATGAACGCGAAGAAAAAAGCGAATGTTTTGTACCTAGAGCTGCTCTAAAGATAAATGTTTGACGAGCTACACGCAAGGCATAGGCCTCGTGGATCCCACAACATAGGTTTTGTGGGCAAGCATTGAAGGCATGTCGGCAGCAGGTGCTCCACTCCGGAATTATTAACAATTCATAGCCCAAATAGGCGCTAAGTAGCCCCATTAGGGAATGATAGGCAACAGCAACTGTAACTTGGACTAGGAACTGCGGTCACGAGCGGGGCTGATTCGCCTTCGGGCAACTAGGGTGTAAGCCACACGTAACTTAAAGGAGGAGGTTACGATATTGAAACCACCCAGTATGTTTACGCCGCGAAAAAATCATGCGATTATGGTTTGCCATTTTATAAAGGAGAATGGGGCCCTTACCTTAGGAACCGTGATCCACAAGCTGTGCGAATTATTAGACCCCCTAACCGGCGCCTTACCTATTCATGGGAGTTGTTCGGGGAGCCACATCATCGCAG
ATTCAACGGAAAACCACGACCGCTACCCAACCCGTCCCATTTATCCACCCTGTTAGCGACATATCCTTGTGCTTCTTAGGTAGCAGGACTAGCTCCGACAGCAGTCTCGTACAGGGCTCCGCGTACCGGCGATCTATGAGGCTTCCCAGCTGACACCTGAATGTTACATAACACTATTATCAGGCAATCACCATGTATGGACAATCCCTGCGTCCACACCAAACATAGTTCACGGTCCCGGGAGAGAGAGACACGGAGTAAGTATTGATAAACCAAACTTCAACGTCAACGCAGCATGGGAAACCCACCGTCCACGTACTTAGCCTAAAATGACGCGTGTAAGTAACCAAGGTATGACATGATTGCGTGGGCACACAAGAGAGAGAGTTCAATAGGACGGCTGCGAGCATGCTAACACGCCCAACAGATAACTTATCTGCGACAAGTCTGCCACCTACCATCCAATAAAGTTGCCAAATAACCCCGCCTATTTCTGTTCACCTGCTATTTGTACTGCGAGTCACAAAACACAAGAGCATTAAGCATTTCAGTTATCTCTACAAACCATAATGGAAAAGAACCGAGATATAACGTACAACATTGATCTCCCGTCAATTTTTCCTTACGTCTCGTCGGCTAAATTGCCAGATAGGGCATAGTATAAGATCAACAGTTGGCGCGTAAATATCAGTTGTAAAGGAAAGTAGCGGAATATAATAAAGTGCAAGTCGACAGGTTTGCTTCTCGATCCTAAGGAGGGGGGTATCATAAAACTGGCTCCCCCGCTCCCCGATTCCATCGTCACGCCAGACCATTCTCCACGTTGTTACTGCGTCGAACCTAATTTAAGCCCTAATATTAAATCAATGAGAGGGACGGGAGGATACTCCCATATTTAATATTCGGGTGACGCAGGACCTTAAAGTTGAAACTCGTTAGAAGCTCTCGTCAGTCCCTATGAACACACACCTCCAGACTAGAGTGCAAATCCATACCTAAGTACACTTAGTTATGGAAGGTAAACTATTTAGGACAATAGTGCAAAAAACTCAAAGATCTTGCGGATATCGCCTCACTGCGAAATATCCGAACGCTACCCGACGGAGCCGTCAACTCCCTGGTTGTCAAGACTATAGGATGTAATGGCTATAAGAAAATATGGCTATAAGCGATTACAACTTTTGCTAGCGTTTTAAACGCTGATGCTCGCGGATATTAAAATCACGACGACGCTAATTATTTCAGAATACTAGCCAGTCATGGTTAGTGCAACTCATTGGCTCGGATATCGTTATACTCCTCCAGGTGCTGGTGAATGCCACCAGACCCATAGAATGAACGCGAAGAAAAAAGCGAATGTTTTGTACCTAGAGCTGCTCTAAAGATAAATGTTTGGCGACCTAGACACAAGGCATAAACCTCACTAATCCCAGAACACAGGGTTTAAAGGCGAGCATTGAAGGCATCTCGGCAATAGATGGTCTACTCTGGAATCATTAACAATTGATGACCCAAATAGGCGCTAACTAACTCCATTAGGGAGTGGCGAACATGAGCCACTGTGGCTATGACTAGGAACTGTGGCTACGAGCGGGGCTGATTCGCTTTGGGGCAACTAGGGTGTAAGCCACACGTAATTTAAAGGAGGACGTTACGTCATTGAATTCACCCGGTACGTTTATGCCGCGAAAAAGTCATGCGATTATCGTTCGACATCTTATATAGGCGAGTGGGGCCCTTGCCCTGGGAACCGCGATCCACAGGCTGTGCGAATTGTTAGACCCACCATATGGCGCCTATTCTATTCCCGGGAATTTTTCGAGGAGCCATATCATCGCAC
ATATAACGGAAAATCACGACCGCTTCCCAACCCGTACCGTTTATCCACCCTGTTAGCGACATATCCTTGTGCTTCTTAGGTAGCAGGACTAGCTCCGACAGCAGTCTCGTACAGGGCTCCGCGTACCGGCGATCTATGCGGCTTCCCAGCTGACACCTGAATGTTACATAACACTATTATCAGGCAATCACCATGTATGGACAATCCCTGCGTCCACACCAAACATAGTTCACGGTCCCGGGAGAGAGAGACACGGAGTAAGTATTGATAAACCAAACTTCAACGTCAACGCAGCATGGGAAACCCACCGTCCACGTACTTAGCCTAAAATGACGCGTGTAAGTAACCAAGGTATGACATGATTGCGTGGGCACACAAGAGAGAGAGTTCAATAGGACGGCTGCGAGCATGCTAACACGCCCAACAGATAACTTATCTGCGACAAGTCTGCCACCTACCATCCAATAAAGTTGCCAAATAACCCCGCCTATTTCTGTTCACCTGCTATTTGTACTGCGAGTCACAAAACACAAGAGCATTAAGCATTTCAGTTATCTCTACAAACCATAATGGAAAAGAACCGAGATATAACGTACAACATTGATCTCCCGTCAATTTTTCCTTACGTCTCGTCGGCTAAATTGCCAGATAGGGCATAGTATAAGATCAACAGTTGGCGCGTAAATATCAGTTGTAAAGGAAAGTAGCGGAATATAATAAAGTGCAAGTCGACAGGTTTGCTTCTCGATCCTAAGGAGGGGGGTATCATGAAACTGGCTCCCCCGCTCCCCGATTCCATCGTCACGCCAGACCATTCTCCACGTTGTTACTGCGTCGAACCTAATTTAAGCCCTAATATTAAATCAATGAGAGGGACGGGAGGATACTCCCATATTTAATATTCGGGTGACGCAGGACCTTAAAGTTGAAACTCGTTAGAAGCTCTCGTCAGTCCCTATGAACACACACCTCCAGACTAGAGTGCAAATCCATACCTAAGTACACTTAGTTATGGAAGGTAAACTATTTAGGACAATAGTGCAAAAAACTCAAAGATCTTGCGGATATCGCCTCACTGCGAAATATCCGAACGCTACCCGACGGAGTTATCACCGCCTCAGCCGTCAATACGATAGGAGACAACAGCTTTAACGGAATACGGCCATGGGGCATTGGTGTTTTTACTTGCATTTCAAACCCTGATACTCGCGGATATTCAAATCACGACGACGCTAATTATTCTAAACTACTAACCAGTCGTGGCTAGCGCGACTCATTGGCTAGGATATCGTTATAGTCCTCCAGGTGCTGGTGAATGCCACAAGGCCCAAAGAATGAACGCGAATAGGAAAGCGAATGTTTGACACCGAGAGCTGATCTAACGATAAATGCCTGGCGACCTAGACACAAGGCACAAGCCTCACTAATCTCACAACATAGGGTTTAAAGGTGAGCATTGAAGGCATCTCGGCAATAGATGGTCTACTCTGGAATCATTAACAATTGATGACCCAAATAGGCGCCAACTAACTCCATTAGGGAGTGGCGAACATGAGCAGCTGTAAAATGGACTAGGAGTTGTGGCCAAGGGCAAGGCTGACTCCTCCCCTGATAATTAGACGGTAAGCCACACGTAACTTGCATGATGACCTTACGTTATTCAAACGATCCAGTATGTTTATACCATGAAATAATTATGTGATTATCGTTTGACATTTTATAAAGGAGAATGGGGCCCTTACCTTAGGAACCGTGATCCACAAGCTGTGCGAATTATTACACGCCCTAAACGGCGCCTTACCTATTCATGGGAGTTGTTCGGGGAGCCATATCATCGCAG
ATATAACGGAAAACCGTAACTATCACGTAGGCGAACTCATTTATCCACCCTGTTAGCGACATATCCTTGTGCTTCTTAGGTAGCAGGACTAGCTCCGACAGCAGTCTCGTACAGGGAAAGCTGTAGCGGCGATCTATGAAGATGCGAAAGCCATACCGAGGTGTTCTATAACAGTATGGTCAGGTAATTACCTTGTGTCAGTGGCTTTCGTATCCACACAGTGCAGAGTTTACGGACCCGGGAGAGAGAGACACGGAGTAAGCGCCGATAACACAAACTTCAACGTCAACGCAGCATGGGAAACCCACCGTCCACGTACTTAGCCTAAAATGACGCGTGTAAGTAACCAAGGTATGACATGATTGCGTGGGCACACAAGAGAGAGAGTTCAATAGGACGGCTGCGAGCATGCTAACACGCCCAACAGATAACTTATCTGCGACAAGTCTGCCACCTACCATGTAGTAGAGCTACCAAGCACCCTCGCCTAACTTCACGTATCTTCCATTTGTACCCCAGCTTATCAAATACACGAGCACTAAGCGTGCCAGTCATCCTGACAAATCGTAATCGGAGCGAGCTATCACATGGCGTAAGGCGCTGCTCTCCCGGCAATTATTTCTTACGTTTCGCCGGTTGGATTCCCAGAAATGGCGCAGTATAAGAGCCATAGTTCGCACATAAATATCAGTTCTAAAGGAAAGTAGCGGAATATAATAAAGTGCAAGTCGACAGGTTTGCTTCTCGATTCTAAGGAGGGGGGTATCATAAAACTGGCTCCCCCGGTCCCCGATTCCATCGTCACGCCAGACCATTCTCCACGATGTTACTGCATCGAACCTAATTTAAGCCCTAATATTAAATCGATGAGAGGGACGGCAGGATACCCCCATATTTAATATTCGGGTGACGCAGGACCTTAAAGTTGAAACTCGTTAGAAGCTCTCGTCAGTCCCTATGAACACACACCTCCAGACTAGAGTGCAAATCCATACCTAAGTACACATAGTTATGGAAGGTAAAGTATTTAGGACAATAATGCAAAAAACTCAAAGATCTTGCGGATATCGCCTCACTTCGAAATGTCCGAACGCTACCCGACGGAGCCGTCAACTCCCTGGTTGTCAAGACTATAGGATGTAATGGCTATAAGAAAATATGGCTATAAGCGATTACAACTTTTGCTAGCGTTTTAAACGCTGATGCTCGCGGATATTAAAGTCACGACGACGCTAATTATTTCAGAATACTAGCCAGTCATGGTTAGTGCAACTCATTGGCTCGGATATCGTTATACTCCTCCAGGTGCTGGTGAATGCCACCAGACCCAAAGAATGAACGCGAAGAAAAAAGCGAATGTTTTGTACCTAGAGCTGCTCTAAAGATAAATGTTTGGCGACCTAGACACAAGGCATAAACCTCACTAATCCCACAACATAGGGTAGATAGGCGAGCATTCGATGCCCCTCAACAATAGATCGTTTACCCCGGAATCTTCGACACCTGGTGAGCCTAAGAAGCGTTAACTGAATCCATCAGGGTATGATAAACTAGAGCAGCTGTAAAATGGACTAGGAGTTGTGGCCAAGGGCAAGGCTGACTCCTCCCCTGATAATTAGACGGTAAGCCACACGTAACTTAAAGGAGGAGGTTACGATATTGAAACCACCCAGTATATTTACGCCGCGAAAAAATCATGCGATTATGGTTTGCCATTTTATAAAGGAGAATGGGGCCCTTACCTTAGGAACCGTGATCCACAAGCTGTGCGAATTATTAGACCCCCTAACCGGCGCCTTACCTATTCATGGGAGTTGTTCGGGGAGCCACATCATCGCAG
ATTCAACGGAAAACCACGACCGCTACCCAACCCGTCCCGTTTATCCACCCTGTTAGCGACATATCCTTGTGCTTCTTAGGTAGCAGGACTAGCTCCGACAGCAGTCTCGTACAGGGCTCCGCGTACCGGCGATCTATGAGGCTTCCCAGCTGACACCTGAATGTTACATAACACTATTATCAGGCAATCACCATGTATGGACAATCCCTGCGTCCACACCAAACATAGTTCACGGTCCCGGGAGAGAGAGACACGGAGTAAGTATTGATAAACCAAACTTCAACGTCAACGCAGCATGGGAAACCCACCGTCCACGTACTTAGCCTAAAATGACGCGTGTAAGTAACCAAGGTATGACATGATTGCGTGGGCACACAAGAGAGAGAGTTCAATAGGACGGCTGCGAGCATGCTAACACGCCCAACAGATAACTTATCTGCGACAAGTCTGCCACCTACCATCTAGTAGAGCTACCAAGCACCCTCGCCTAACTTCACGTATCTTCCATTTGTACCCCAGCTTATCAAATACACGAGCACTAAGCGTGCCAGTCATCCTGACAAATCGTAATCGGAGCGAGCTATCACATGGCGTAAGGCGCTGCTCTCCCGGGAATTATTCCTTACGTCTCGTCGGCTAAATTGCCAGAAATGGCGCAGTATAAGAGCCATAGTTCGCACGTAAATATCAGTTCTAAAGGAAAGTAGCGGAATATAATAAAGTGCAAGTCGACAGGTTTGCTTCTCGATTCTAAGGAGGGGGGTATCATAAAACTGGCTCCCCCGGTCCCCGATTCCATCGTCACGCCAGACCATTCTCCACGATGTTACTGCATCGAACCTAATTTAAGCCCTAATATTAAATCGATGAGAGGGACGGCAGGATACCCCCATATTTAATATTCGGGTGACGCAGGACCTTAAAGTTGAAACTCGTTAGAAGCTCTCGTCAGTCCCTATGAACACACACCTCCAGACTGGAGTGCAGATCCATACCTAAGTACACATAGTTATGGAAGGTAAAGTATTTAGGACAATAATGCAAAAAACTCAAAGATCTTGCGGATATCGCCTCACTTCGAAATGTCCGAACGCTACCCGACGGAGCCGTCAACTCCCTGGTTGTCAAGACTATAGGATGTAATGACTATAAGAAAATATGGCTATAAGCGATTACAACTTTTGCTAGCGTTTTAAACGCTGATGCTCGCGGATATTAAAGTCACGACGACGCTAATTATTTCAGAATACTAGCCAGTCATGGTTAGTGCAACTCATTGGCTCGGATATCGTTATACTCCTCCAGGTGCTGGTGAATGCCACCAGACCCAAAGAATGAACGCGAAGAAAAAAGCGAATCTTTTGTACCTAGAGCTGCTCTAGAGATAAATGTTTGGCGACCTAGACACAAGGCATAAACCTCACTAATCCCACAACGTAGGTTTTGTGGGCGAGCATTGAAGGCATGTCGGCAGCAGGTGCTCCACTCCGGAATTATTAACAATTCATAGCCCAAATAGGCGCTAAGTAGCCCCATTAGGGAATGATAGGCAACAGCAACTGTAACTTGGACTAGGAACTGCGGTCACGAGCGGGGCTGATTCGCCTTCGGGCAACTAGGGTGTAAGCCACACGTAACTTAAAGGAGGAGGTTACGATATTGAAACCACCCAGTATATTTACGCCGCGAAAAAATCATGCGATTATGGTTTGCCATTTTATAAAGGAGAATGGGGCCCTTACCTTAGGAACCGTGATCCACAAGCTGTGCGAATTATTAGACCCCCTAACCGGCGCCTTACCTATTCATGGGAGTTGTTCGGGGAGCCACATCATCGCAG
ATATAACGGAAGACCGTAAATACCACGTAGGCGAACTCATTTATCGACCCTGTTAGCGACATATCCTTGTGCTTCTTAGGTAGCAGAACTAGCTCCGACAGCAGTCTCGTACAGAGCTCCGCGTACCGGTGATCTATGAGGCTTCCCAGCTGACACCTGAATGTTACATAACACTATTATCAGGCAATCACCATGTATGGACAATCCCTGCGTCCACACCAAACATAGTTCACGGTCCCGGGAGAGAGAGACACGGAGTAAGTACTGATAAACGAAACTTAAACGTCAACGCAGCATGGGAAACCCACCGTCCATGTACTTAGCCTAAAATGACGCGTGTAAGTAACCAAGGCATGACATGATTGCGTGGGCACACAAGAGAGAGAGTTCAATAGGACGACTGCGAGCATGCTAACACGCCCAACAGATAACTTATCTGCGACAAGTCTGCCACCTACCATCCAATAAAGTTGCCAAATAACCCCGCCTATTTCTGTTCACCTGCTATTTGTACTGCGAGTCACAAAACACAAGAGCATTAAGCATTTCAGTTATCTCTACAAACCATAATGGAAAAGAACCGAGATATAACGTACAACATTGATCTCCCGTCAATTTTTCCTTACGTCTCGTCGGCTAAATTGCCAGAAAGGGCACAGTATAAGATCAACAGTTGGTGCGTAAATATCAGTTGTAAAGGAAAGTAGCGGAATATAATAAAGTGCAAGTCGACAGGTTTGCTTCTCGATCCTAAGGAGGGGGGTATCATGAAACTAGCTCCCCCGCTCCCCGATTCCATCGTCACGCCAGACCATTCTCCACGTTGTTACTGCGTCGAACCTAATTTAAGCCCTAATATTAAATCAATGAGAGGGACGGGAGGATACTCCCATATTTAATATTCGGGTGACGCAGGACCTTAAAGTTGAAACTCGTTAGAAGCTCTCGTCAGTCCCTATGAACACACACCTCCAGACTAGAGTGCAAATCCATACCTAAGTACACTTAGTTATGGAAGGTAAACTATTTAGGACAATAGTGCAAAAAACTCAAAGATCTTGCGGATATCGCCTCACTTCGAAATATCCGAACGCTACCCGACGGAGTTATCACCGCCTCAGCCGTCAATACGATAGGAGACAACAGCTTTAACGGAATACGGGCATGGGGCATTGGTGTTTTTACTTGCATTTCAAACCCTGATACTCGCGGATATTCAAATCACGACGACGCTAATTATTCTAAACTACTAACCAGTCGTGGCTAGCGCGACTCATTGGCTAGGATATCGTTATACTCCTCCAGGTGCTGGTGAATGCCACAAGGCCCAAAGAATGAACGCGAATAGGAAAGCGAATGTTTGACACCTAGAGCTGATCTAACGATAAATGCCTGGCGACCTAGACACAAGGCACAAGCCTCACTAATCTCACAACATAGGGTTTAAAGGTGAGCATTGAAGGCATCTCGGCAATAGATGGTCTACCCCGGAATCTTCGACACCTGGTGAGCCTAAGAAGCGTTAACTGAATCCATCAGGGTATGATAAACTAGAGCAGCTGTAAAATGGACTAGGAGTTGTGGCCAAGGGCAAGGCTGACTCCTCCCCTGATAATTAGACGGTAAGCCACACGTAACTTGCATGATGACCTTACGTTATTCAAACGATCCAGTATGTTTATACCATGAAATAATTATGTGATTATCGTTTGACATTTTATAAAGGAGAATGGGGCCCTTACCTTAGGAACCGTGATCCACAAGCTGTGCGAATTATTACACGCCCTAAACGGCGCCTTACCTATTCATGGGAGTTGTTCGGGGAGCCATATCATCGCAG
ATATAACGGAAAATCACGACCGCTTCCCAACCCGTACCGTTTATCCACCCTGTTAGCGACATATCCTTGTGCTTCTTAGGTAGCAGGACTAGCTCCGACAGCAGTCTCGTACAGGGCTCCGCGTACCGGCGATCTATGCGGCTTCCCAGCTGACACCTGAATGTTACATAACACTATTATCAGGCAATCACCATGTATGGACAATCCCTGCGTCCACACCAAACAGAATTCACGGTCCCGGGAAGGAGAGACACGGAGTAAGTACTGATAGACCAAACTTCAACGTCAACGCAGCATGGGAAACCCACCGTCCATATACTGAGCCTTAAGTGATGCGTGTAAATAACCAAGGCATGACATGATTGCGTAAGCACACAAGAGAGAGGGTTCAATAGGACTACTGCGAGCATGCTAACACGCCCAACAGATAACTTATCTGCGACAAGCCTGCCACTTACCATCTAGTAGAGCTACCAAGCACCCTCGCCTAACTTCACGTATCTTCCATTTGTACCCCAGCTTATCAAATACACGAGCACTAAGCGTGCCAGTCATCCTGACAAATCGTAATCGGAGCGAGCTATCACATGGCGTAAGGCGCTGCTCTCCCGGCAATTATTCCTTACGTTTCGCCGGTTGGATTCCCAGAAATGGCGCAGTATAAGAGCCATAGTTCGCACGTAAATATCAGTTGTAAAGGAAAGTAGCGGAATATAATAAAGTGCAAGTCGACAGGTTTGCTTCTCGATCCTAAGGAGGGGGGTATCATGAAACTGGCTCCCCCGGTCGCCGATTCCATCGTCACGCCAGACCATTCTCCACGTTGTTACTGCATCGAACCTAATTTAAGCCCTAATATTAAATCGATGAGGGGGACGGCAGGATACCCCCATATTTAATATTCGGGTGACGCAGGACCTTAAAGTTGGAACTCGTTACCGGCTCTCGTCAGTCCCTATGAACACACACCTCCAGACTAGAGTGCAAATCCATGTGTAAGTACACATAGTTATGGAAGGTAAACTATTTAGGACAATAGTCCAAAAAACTCAAAGATCTTGCGGAGATCGCGTCACTGCGAAATGTCCGAACGCTACCCGACGGAGCCGTCACCGCCCTGGTCGTCAAGACTATAGGAGACAACAGCTTTAACGGAATACGGCCATGGGGCATTACAGCTTTTGCTAGCGTTTTAAACGCTGATGCTCGCGGATATTCAAATCACGACGACGCTAATTATTTCAGACTACTAGCCAGTCGTGGCTAGCGCGACTCATTGGCTCGGATATCGTTATACTCCTCCAGGTGCTGGTGAATGCCACCAGACCCAAAGAATGAACGCGAAGAGGAAAGCGAATGTTTTGTACCTAGAGCTGCTCTAAAGATAAATGCCTGGCGACCTAGACACAAGGCATAAACCTCACTAATCCCACAACGTAGGGTTTAAAGGCGAGCATTGAAGGCATCTCGGCAATAGATGGTCTACTCTGGAATCATTAACGATTGATGACCCAAATAGGCGCTAACTAACTCCATTAGGGAGTGGCGAACATGAGTAGCTGTGGCTATGACTAGGAACTGTGGCTACGAGCGGGGCTGATTCGCCTTCGGGTAACCAGGGGGTAAGCCACACGTAATAAAAAGGAGGACGTTACGTTATTGAATTCACCCGGTATGTTTTTGCCGCGAAAAAGTCATGCGATTATCGTTTGACATCTTATATAGGCGAGTGGGGCCCTTGCTTTAGGAACCGCGACCCACAGGCTGTGCGATCAATTAGACCCACCATATGGCACCTATTCTATTCACGGGAATTTTTCGAGGAGCCATATCCTTGCAG
ATTCAACGGAAAACCACGACCGCTACCCAACCCGTCCCGTTTATCCACCCTGTTAGCGACATATCCTTGTGCTTCTTAGGTAGCAGGACTAGCTCCGACAGCAGTCTCGTACAGGGCTCCGCGTACCGGCGATCTATGCGGCTTCCCAGCTGACACCTGAATGTTACATAACACTATTATCAGGCTATCACCATGTATGGACAATCCCTGCGTCCACACCAAACAGAATTCACGGTCCCGGGAAGGAGAGACACGGAGTAAGTACTGATAAACCAAACTTCAACGTCAACGCAGCATGGGAAACCCACCGTCCATATACTGAGCCTTAAGTGATGCGTGTAAATAACCAAGGCATGACATGATTGCGTGAGCACACAAGAGAGAGGGTTCAATAGGACTACTGCGAGCATGCTAACACGCCCAACAGATAACTTATCTGCGACAAGCCTGCCACTTACCATCCAATAAAGTTGCCAAATAACCCCGCCTATTTCTGTTCACCTGCTATTTGTACTGCGAGTCACAAAACACAAGAGCATTAAGCATTTCAGTTATCTCTACAAACCATAATGGAAAAGAACCGAGATATAACGTACAACATTGATCTCCCGTCAATTTTTCCTTACGTCTCGTCGGCTAAATTGCCAGATAGGGCATAGTATAAGATCAACAGTTGGTGCGTAAATATCAGTTGTAAAGGAAAGTAGCGGAATATAATAAAGTGCAAGTCGACAGGTTTGCTTCTCGATCCTAAGGAGGGGGGTATCATGAAACTAGCTCCCCCGCTCCCCGATTCCATCGTCACGCCAGACCATTCTCCACGTTGTTACTGCGTCGAACCTAATTTAAGCCCTAATATTAAATCAATGGGAGGGACGGGAGGATACTCCCATATTTAATATTCGGGTGACGCAGGACCTTAAAGTTGAAACTCGTTAGAAGCTCTCGTCAGTCCCTATGAACACACACCTCCAGACTAGAGTGCAAATCCATACCTAAGTACACTTAGTTATGGAAGGTAAACTATTTAGGACAATAGTGCAAAAAACTCAAAGATCTTGCGGATATCGCCTCACTGCGAAATATCCGAACGCTACCCGACGGAGCCGTCAACTCCCTGGTTGTCAAGACTATAGGATGTAATGGCTATAAGAAAATATGGCTATAAGCGATTACAACTTTTGCTAGCGTTTTAAACGCTGATGCTCGCGGATATTAAAGTCACGACGACGCTAATTATTTCAGAATACTAGCCAGTCATGGTTAGTGCAACTCATTGGCTCGGATATCGTTATACTCCTCCAGGTGCTGGTGAATGCCACCAGACCCAAAGAATGAACGCGAAGAAAAAAGCGAATGTTTTGTACCTAGAGCTGCTCTAAAGATAAATGTTTGGCGACCTAGACACAAGGCATAAACCTCACTAATCCCACAACATAGGGTTTAAAGGCGAGCATTGAAGGCATCTCGGCAATAGATGGTCTACTCTGGAATCATTAACGATTGATGACCCAAATAGGCGCTAACTAACTCCATTAGGGAGTGGCGAACATGAGCAGCTGTGGCTATGACTAGGAACTGTGGCTACGAGCGGGGCTGATTCGCCTTCGGGTAACCAGGGGGTAAGCCACACGTAATAAAAAGGAGGACGTTACGTTATTGAATTCACCCGGTATGTTTTTGCCGCGAAAAAGTCATGCGATTATCGTTTGACATCTTATATAGGCGAGTGGGGCCCTTGCTTTAGGAACCGCGACCCACAGGCTGTGCGATCAATTAGACCCACCATATGGCGCCTATTCTATTCACGGGAATTTTTCGAGGAGCCATATCCTTGCAG
ATATAACGGAAGACCGTAAATACCACGTAGGCGAACTCATTTATCCACCCTGTTAGCGACATATCCTTGTGCTTCTTAGGTAGCAGGACTAGCTCCGACAGCAGTCTCGTACAGGGCTCCGCGTACCGGCGATCTATGAGGCTTCCCAGCTGACACCTGAATGTTACATAACACTATTATCAGGCAATCACCATGTATGGACAATCCCTGCGTCCACACCAAACATAGTTCACGGTCCCGGGAGAGAGAGACACGGAGTAAGTATTGATAAACCAAACTTCAACGTCAACGCAGCATGGGAAACCCACCGTCCACGTACTTAGCCTAAAATGACGCGTGTAAGTAACCAAGGTATGACATGATTGCGTGGGCACACAAGAGAGAGAGTTCAATAGGACGGCTGCGAGCATGCTAACACGCCCAACAGATAACTTATCTGCGACAAGTCTGCCACTTACCATCTAGTAGAGCTACCAAGCACCCTTGCCTAACTTCACGTATCTTCCATTTGTACCCCAGCTTATCAAATACACGAGCACTAAGCGTGCCAGTCATCCTGACAAATCGTAATCGGAGCGAGCTATCACATGGCGTAAGGCGCTGCTCTCCCGGCAATTATTCCTTACGTTTCGCCGGTTGGATTCCCAGAAATGGCGCAGTATAAGAGCCATAGTTCGCACGTAAGTATCAGCCCCGAAGGGCAGCCATTAGTTATAATTGAGTGCAACTCTAGTGCCTAGCCTATAGCCCCAAAGTAGAGGGGTACCAAAAGGCTAGCTTTCCTGCTCGCCGATTCCATCGTCACGCCGGAGCTTTCTCCACGATGTTACTGCATTAATTCCTATTCAAGTTTTAAGTTCCCAACATTGAGGTGAATAGCAGGATGCCCCCACGTATAATATTCAAATGCCTCAGGACATTATAGTAGGAACCCGCTACCGGCTACACACAGTCCCTAGTGACAGAAATCTCCAGGCTAGACTACAAATCTATGTGCACGTCCACATAGCCTTGGAAGGTAAACTATTTGGGACAGTTATCCAAAAAACCCAAAAATCTTGCGCAGGTCGCGTTAATTTGAACCATATAGACACTGCCACATCGAGTTATCACCGCCTCAGCCGTCAATACGATAGGAGACAACAGCTTTAACGGAATACGGCCATGGGGCATTGGTGTTTTTACTTGCATTTCAAACCCTGATACTCGCGGATATTCAAATCACGACGACGCTAATTATTCTAAACTACTAACCAGTCGTGGCTAGCGCGACTCATTGGCTAGGATATCGTTATACTCCTCCAGGTGCTGGTGAATGCCACAAGGCCCAAAGAATGAACGCGAATAGGAAAGCGAATGTTTGACACCTAGAGCTGATCAAACGATAAATGCCTGGCGACCTAGACACAAGGCACAAGCCTCACTAATCTCACAACGTAGGGTTTAAAGGCGAGCATTGAAGGCATCTCGGCAATAGATGGTCTACTCTGGAATCATTAACGATTGATGACCCAAATAGGCGCTAACTAACTCCATTAGGGAGTGGCGAACATGAGCAGCTGTGGCTATGACTAGGAACTGTGGCTACGAGCGGGGCTGATTCGCCTTCGGGTAACCAGGGGGTAAGCCACACGTAATAAAAAGGAGGACGTTACGTTATTGAATTCACCCGGTATGTTTTTGCCGCGAAAAAGTCATGCGATTATCGTTTGACATCTTATATAGGCGAGTGGGGCCCTTGCTTTAGGAACCGCGACCCACAGGCTGTGCGATCAATTAGACCCACCATATGGCACCTATTCTATTCACGGGAATTTTTCGAGGAGCCATATCCTTGCAG
ATTCAACGGAAAACTACGACCGCTACCCAACCCGTCCCATTTATCGACCCTGTAAGCGACATATCCTTGTGCTTCTTAGGTAGCAGAACTAGCTCCGACAGCAGTCTCGTACAGAGCTCCGCGTACCGGCGATCTATGAGGCTTCCCAGCTGACACCTGAATGTTACATAACACTATTATCAGGCAATCACCATGTATGGACAATCCCTGCGTCCACACCAAACATAGTTCACGGTCCCGGGAGAGAGAGACACGGAGTAAGTACTGGTAAACGAAACTTAAACGTCAACGCAGCATGGGAAACCCACCGTCCATGTACTTAGCCTAAAATGACGCGTGTAAGTAACCAAGGCATGACATGATTGCGTGGGCACACAAGAGAGAGAGTTCAATAGGACGACTGCGAGCATGCTAACACGCCCAACAGATAACTTATCTGCGACAAGTCTGCCACCCAACAACTAGTAGAGCTACCAAGCACCCTCGCCTAACTTCGCTCACCTTCCTTTTGTACTGCGAGTCACAAAATCCAAGAGCATTAAGCATTTCAGTTATCTCTTCAAATCATAATGGAAAAGAGTCAAGCTATAACGTACAACATTGATGCCCCGTCAATTTTTCCTTACGTCTCGCCGGCTAAATTCTCAGAAAGGGTGCGGTAAAAGAGCCACAGTTGGTGCGTAAGTATCAGCTCCGAAGAAAAGCCACGGATTATAATTGAGTACGACTCGACTGCCTAGCCTCTAGACCCACAGTAGAGGGGTACCAAAAGGCTAAGTTTCCTGCTCGCCGATTCTATCGTCACGCCGGACCATTCTCCACGATGTTACTGCATTGATCCCTATTTAAGTCTTGAGATTACAACAATGAAAGGGATAGCAGAACGCCCCCTTATATAATATTCGAGTGCCGCAGGATATTAAAGTTGAGACCAGCTACCGGCTATCCACAGTCACTGGGGGCAGAAATGTCCTCACTAGACCGCAAATCCATGCGCACGTCCATATAACTTCGCAAGGTAAACCATTTAGGACAACTATCCAATAAATCCAAAAATCATGCTCATGTCGCCTTAATTCGAAACAGCCAGACACAACCCCACCGAGCCGTCTACTCGCTGATTGTCAAGACTATAGGATATACTGGCTATAACGGAATACGGCCATAGGGCATTGGAACTGTTACTAGCGTTTCAAACGCTGATGCTCGCGGCCATTCAAATCACGACGACGCCAATTATTTCAAACTACTAGCCAGTGATGGTTACTGCAACTCAATAGTTAGGAATCCGTTATACTCTCCCGGGTGCCGGTAAATGTCAGCAGACCCAAAGAACGAACGCGAAGAGAAAAGTGAATGTTCGACACCGAGAGCTGCTCTAACGATAAATTTCGAACGGCCTACACGCAAGGAATAAGCCTAACTAATCCCGGAACACAGGGTTTAAAGGCGAGCATTGAAGGCATCTCGGCAATAGATGGTCTACTCTGGAATCATTAACAATTGATGACCCAAATAGGCGCTAACTAACTCCATTAGGGAGTGGCGAACATGAGCCACTGTAAAATGGACTAGGAGTTGTGGCCAAGGGCAAGGCTGACTCCTCCCCTGATAATTAGACGGTAAGCCACACGTAACTTGCATGATGACCTTACGTTATTCAAACGATCCAGTATGTTTATACCATGAAATAATTATGCGATTATCGTTTGACATTTTATAAAGGAGAATGGGGCCCTTACCTTAGGAACCGTGATCCACAAGCTGTGCGAATTATTACACGCCCTAAACGGCGCCTTACCTATTCATGGGAGTTGTTCGGGGAGCCATATCATCGCAG
ATATAACGGAAAATCACGACCGCTTCCCAACCCGTACCGTCTATCCACCCTGTTAGCGACATATCCTTGTGCTTCTTAGGTAGCAGAACTAGCTCCGACAGCAGTCTCGTACAGAGCTCCGCGTACCGGCGATCTATGAGGCTTCCCAGCTGACACCTGAATGTTACATAACACTATTATCAGGCAATCACCATGTATGGACAATCCCTGCGTCCACACCAAACATAGTTCACGGTCCCGGGAGAGAGAGACACGGAGTAAGTACTGATAAACGAAACTTAAACGTCAACGCAGCATGGGAAACCCACCGTCCATGTACTTAGCCTAAAATGACGCGTGTAAGTAACCAAGGCATGACATGATTGCGTGGGCACACAAGAGAGAGAGTTCAATAGGACGACTGCGAGCATGCTAACACGCCCAACAGATAACTTATCTGCGACAAGTCTGCCACCTACCGTCCAATAAAGTTGCCAAATAACCCCGCCTATTTCTGTTCACCTGCTATTTGTACTGCGAGTCACAAAACACAAGAGCATTAAGCATTTCAGTTATCTCTACAAACCATAATGGAAAAGAACCGAGATATAACGTACAACATTGATCTCCCGTCAATTTTTCCTTACGTCTCGTCGGCTAAATTGCCAGATAGGGCATAGTATAAGATCAACAGTTGGTGCGTAAATATCAGTTGTAAAGGAAAGTAGCGGAATATAATAAAGTGCAAGTCGACAGGTTTGCTTCTCGATCCTAAGGAGGGGGGTATCATGAAACTAGCTCCCCCGCTCCCCGATTCCATCGTCACGCCAGACCATTCTCCACGTTGTTACTGCGTCGAACCTAATTTAAGCCCTAATATTAAATCAATGAGAGGGACGGGAGGATACTCCCATATTTAATATTCGGGTGACGCAGGACCTTAAAGTTGAAACTCGTTAGAAGCTCTCGTCAGTCCCTATGAACACACACCTCCAGACTAGAGTGCAAATCCATACCTAAGTACACTTAGTTATGGAAGGTAAACTATTTAGGACAATAGTGCAAAAAACTCAAAGATCTTGCGGATATCGCCTCACTGCGAAATATCCGAACGCTACCCGACGGAGCCGTCAACTCCCTGGTTGTCAAGACTATAGGATGTAATGGCTATAAGAAAATATGGCTATAAGCGATTACAACTTTTGCTAGCGTTTTAAACGCTGATGCTCGCGGATATTAAAATCACGACGACGCTAATTATTTCAGAATACTAGCCAGTCATGGTTAGTGCAACTCATTGGCTCGGATATCGTTATACTCCTCCAGGTGCTGGTGAATGCCACCAGACCCATAGAATGAACGCGAAGAAAAAAGCGAATGTTTTGTACCTAGAGCTGCTCTAAAGATAAATGTTTGGCGACCTAGACACAAGGCATAAACCTCACTAATCCCACAACATAGAGTATGTAGACGACCATTGAATGCATCCCGACAATTGGCCGTCCACTCTAGAGTCATTAAAAATGCATGACCCAAATAGGTGCTAACGAAATCAATTAGCAAATAATAGGCAACAGCAGCTGTGGCTATGACTAGGAACTGTGGCTACGAGCGGGGCTGATTCGCTTTGGGGCAACCAGGGGGTAAGCCACACGTAATTTAAAGGAGGACGTTACGTCATTGAATTCACTCAATACGTTTATGCCGCGTAAATATCATGCGATTATCGTTCGACATCTTGTATAGACGAGTGGGGCCCTTACCCTGGAAACCGCTATCCACAGGCTGTGCGAATTGTTAGACCCACCATATGGCGCCTAATCTATTGCCGGCAATTTTTCGAGGAGCCATATCATCGCAC
ATATAACGGAAAACCGTAACTATCACGTAGGCGAACTCATTTATCCACCCTGTTAGCGACATATCCTTGTGCTTCTTAGGTAGCAGGACTAGCTCCGACAGCAGTCTCGTACAGGGCTCCGCGTACCGGCGATCTATGAGGCTTCCCAGCTGACACCTGAATGTTACATAACACTATTATCAGGCAATCACCATGTATGGACAATCCCTGCGTCCACACCAAACATAGTTCACGGTCCCGGGAGAGAGAGACACGGAGTAAGTATTGATAAACCAAACTTCAACGTCAACGCAGCATGGGAAACCCACCGTCCACGTACTTAGCCTAAAATGACGCGTGTAAGTAACCAAGGTATGACATGATTGCGTGGGCACACAAGAGAGAGAGTTCAATAGGACGGCTGCGAGCATGCTAACACGCCCAACAGATAACTTATCTGCGACAAGTCTGCCACTTACCATCTAGTAGAGCTACCAAGCACCCTTGCCTAACTTCACGTATCTTCCATTTGTACCCCAGCTTATCAAATACACGAGCACTAAGCGTGCCAGTCATCCTGACAAATCGTAATCGGAGCGAGCTATCACATGGCGTAAGGCGCTGCTCTCCCGGCAATTATTCCTTACGTTTCGCCGGTTGGATTCCCGGAAATGGCGCAGTATAAGAGCCACGGTTGGTGCGTAAGTATCGGCCCCGAAAGAAAGCCATGAGATATAAGAGAGCGCAACCCGGCTGGCTAGCCTCTAGACCCAAGGGAGAGGAGCACCAAAAGACTAGCTTCTCCGCTCCCCAATTCCATCGTGGCGCCAGAGCATCCTCCGGGATGTTGCCGCATCGAACCCAATTTAAGCCCTAAGATTAAATCGATGAGAGGGACGGCAGGATACCCCCATATTTAATATTCGGGTGACGCAGGACCTTAAAGTTGAAACTCGTTAGAAGCTCTCGTCAGTCCCTATGAACACACACCTCCAGACTAGAGTGCAAATCCATACCTAAGTACACATAGTTATGGAAGGTAAAGTATTTAGGACAATAATGCAAAAAACTCAAAGATCTTGCGGATATCGCCTCACTTCGAAATGTCCGAACGCTACCCGACGGAGCCGTCAACTCCCTGGTTGTCAAGACTATAGGATGTAATGGCTATAAGAAAATATGGCTATAAGCGATTACAACTTTTGCTAGCGTTTTAAACGCTGATGCTCGCGGATATTAAAGTCACGACGACGCTAATTATTTCAGAATACTAGCCAGTCATGGTTAGTGCAACTCATTGGCTCGGATATCGTTATACTCCTCCAGGTGCTGGTGAATGCCACCAGACCCAAAGAATGAACGCGAAGAAAAAAGCGAATGTTTTGTACCTAGAGCTGCTCTAAAGATAAATGTTTGGCGACCTAGACACAAGGCATAAACCTCACTAATCCCACAACGTAGGGTTTAAAGGCGAGCATTGAAGGCATCTCGGCAATAGATGGTCTACTCTGGAATCATTAACGATTGATGACCCAAATAGGCGCTAACTAACTCCATTAGGGAGTGGCGAACATGAGCAGCTGTGGCTATGACTAGGAACTGTGGCTACGAGCGGGGCTGATTCGCCTTCGGGTAACCAGGGGGTAAGCCACACGTAATAAAAAGGAGGACGGTACGTTATCGAATTCACCCAGTATGGTTATGTCACCAAAAAATCATGCGATAATCGTTTGACATTTTATATAGGCGAATGGGGCCCCTACCTTAGGAACCGCGACCCACAGGTTGTGCAAATTAGTAGACCCACCATATGACGCCTAATCTATTCACGGGAATCTTGCGAGGAGCCATATCCTTGCAG
ATTCAACGGAAAACCACGACCGCTACCCAACCCGTCCCATTTATCGACCCTGTAAGCGACATATCCTTGTGCTTCTTAGGTAGCAGAACTAGCTCCGACAGCAGTCTCGTACAGAGCTCCGCGTACCGGCGATCTATGAGGCTTCCCAGCTGACACCTGAATGTTACATAACACTATTATCAGGCAATCACCATGTATGGACAATCCCTGCGTCCACACCAAACATAGTTCACGGTCCCGGGAGAGAGAGACACGGAGTAAGTACTGGTAAACGAAACTTAAACGTCAACGCAGCATGGGAAACCCACCGTCCATGTACTTAGCCTAAAATGACGCGTGTAAGTAACCAAGGCATGACATGATTGCGTGGGCACACAAGAGAGAGAGTTCAATAGGACGACTGCGAGCATGCTAACACGCCCAACAGATAACTTATCTGCGACAAGTCTGCCACCTACCATCTAGTAGAGCTACCAAGCACCCTCGCCTAACTTCACGTATCTTCCATTTGTACCCCAGCTTATCAAATACACGAGCACTAAGCGTGCCAGTCATCCTGACAAATCGTAATCGGAGCGAGCTATCACATGGCGTAAGGCGCTGCTCTCCCGGCAATTATTCCTTACGTTTCGCCGGTTAAATTGCCAGAAAGGGCACAGTATAAGATCAACAGTTGGTGCGTAAATATCAGTTGTAAAGGAAAGTAGCGGAATATAATAAAGTGCAAGTCGACAGGTTTGCTTCTCGATCCTAAGGAGGGGGGTATCATGAAACTAGCTCCCCCGCTCCCCGATTCCATCGTCACGCCAGACCATTCTCCACGTTGTTACTGCGTCGAACCTAATTTAAGCCCTAATATTAAATCAATGAGAGGGACGGGAGGATACTCCCATATTTAATATTCGGGTGACGCAGGACCTTAAAGTTGAAACTCGTTAGAAGCTCTCGTCAGTCCCTATGAACACACACCTCCAGACTAGAGTGCAAATCCATACCTAAGTACACTTAGTTATGGAAGGTAAACTATTTAGGACAATAGTGCAAAAAACTCAAAGATCTTGCGGGTATCGCCTCACTTCGAAATATCCGAACGCTACCCGACGGAGCCGTCAACTCCCTGGTTGTCAAGACTATAGGATGTAATGGCTATAAGAAAATATGGCTATGGGGCATTGGTATTTTTACTTGCATTTCAAACCCTGATACTCGCGGATATTCAAATCACGACGACGCTAATTATTCTAAACTACTAACCAGTCGTGGTTAGCGCGACTCAATAGTTCGGAAATCATTATACTATCCCGGGTGCCGGTAAATGTCACCAGGCCCAAAAAATGAACGTGAATAGGAAAGTGAATGTTTGACATCTAGAGCTAATCTAACGATAAATGCCTGACGACCTACAGGCAAGGCACAAGCCTCACTAATCTCACAACATAGGGTAGATAGGCGAGCATTCGATGCCCCTCAACAATAGATCGTTTACCCCGGAATCTTCGACACCTGGTGAGCCTAAGAAGCGTTAACTGAATCCATCAGGGTATGATAAACTAGAGCAGCTGTAAAATGGACTAGGAGTTGTGGCCAAGGGCAAGGCTGACTCCTCCCCTGATAATTAGACGGTAAGCCACACGTAACTTAAAGGAGGAGGTTACGATATTGAATTCACCCAGTATGTTTACGCCGCGAAAAAATCATGCGATTAGCGTTTGACATTTTATAAAGGAGAATGGGGCCCTTACCTTAGGAACCGTGATCCACAAGCTGTGCGAATTATTAGACCCCCTAACCGGCGCCTTACCTATTCATGGGAGTTGTTCGGGAAACCACATCATTGCAG
ATTCAACGGAAAACCACGACCGCTACCCAACCCGTCCCATTTATCGACCCTGTAAGCGACATATCCTTGTGCTTCTTAGGTAGCAGAACTAGCTCCGACAGCAGTCTCGTACAGAGCTCCGCGTACCGGCGATCTATGAGGCTTCCCAGCTGACACCTGAATGTTACATAACACTATTATCAGGCAATCACCATGTATGGACAATCCCTGCGTCCACACCAAACATAGTTCACGGTCCCGGGAGAGAGAGACACGGAGTAAGTACTGGTAAACGAAACTTAAACGTCAACGCAGCATGGGAAACCCACCGTCCATGTACTTAGCCTAAAATGACGCGTGTAAGTAACCAAGGCATGACATGATTGCGTGGGCACACAAGAGAGAGAGTTCAATAGGACGACTGCGAGCATGCTAACACGCCCAACAGATAACTTATCTGCGACAAGTCTGCCACCCAACAACTAGTAGAGCTACCAAGCACCCTCGCCTAACTTCGCTCACCTTCCTTTTGTACTGCGAGTCATAAAATCCAAGAGCACTAAGCATTTCAGTCATCTTTTCAAATCATAATGGAAGAGAGTCAAGCTATAACGTACAACATTGATGCCCCGTCAATTTTTCCTTACGTCTCGCCGGCTAAATTCTCAGAAAGGGTGCGGTAAAAGAGCCACAGTTGGTGCGTAAGTATCAGCTCCGAAGAAAAGCCACGGATTATAATTGAGTACGACTCGACTGCCTAGCCTCTAGACCCACAGTAGAGGGGTACCAAAAGGCTAAGTTTCCTGCTCGCCGATTCTATCGTCACGCCGGACCATTCTCCACGATGTTACTGCATTGATCCCTATTTAAGTCTTGAGATTACAACAATGAAAGGGATAGCAGAACGCCCCCTTATATAATATTCGAGTGCCGCAGGATATTAAAGTTGAGACCAGCTACCGGCTATCCACAGTCACTGGGGGCAGAAATGTCCTCACTAGACCGCAAATCCATGCGCACGTCCATATAGCTTCGCAAGGTAAACCATTTAGGACAACTATCCAATAAATCCAAAAATCATGCTCATGTCGCCTTAATTCGAAACAGCCAGACACAACCCCACCGAGCCGTCTACTCGCTGATTGTCAAGACTATAGGATATACTGGCTATAACGGAATACGGCCATAGGGCATTGGAACTGTTACTAGCGTTTCAAACGCTGATGCTCGCGGACATTCAAATCACGACGACGCCAATTATTTCAAACTACTAGCCAGTGATGGTTACTGCAACTCAATAGTTAGGAATCCGTTATACTCTCCCGGGTGCCGGTAAATGTCAGCAGACCCAAAGAACGAACGCGAAGAGAAAAGTGAATGTTCGACACCGAGAGCTGCTCTAACGATAAATTTCGAACGGCCTACACGCAAGGAATAAGCCTAACTAATCCCGGAACACAGGGTTTAAAGGCGAGCATTGAAGGCATCTCGGCAATAGATGGTCTACTCTGGAATCATTAACAATTGATGACCCAAATAGGCGCTAACTAACTCCATTAGGGAGTGGCGAACATGAGCCACTGTAAAATGGACTAGGAGTTGTGGCCAAGGGCAAGGCTGACTCCTCCCCTGATAATTAGACGGTAAGCCACACGTAACTTGCATGATGACCTTACGTTATTCAAACGATCCAGTATGTTTATACCATGAAATAATTATGCGATTATCGTTTGACATTTTATAAAGGAGAATGGGGCCCTTACCTTAGGAACCGTGATCCACAAGCTGTGCGAATTATTACACGCCCTAAACGGCGCCTTACCTATTCATGGGAGTTGTTCGGGGAGCCATATCATCGCAG
ATATAACGGAAAATCACGACCGCTTCCCAACCCGTACCGTTTATCCACCCTGTTAGCGACATATCCTTGTGCTTCTTAGGTAGCAGGACTAGCTCCGACAGCAGTCTTGTACAGGGCTCCGCGTACCGGCGATCTATGCGGCTTCCCAGCTGACACCTGAATGTTACATAACACTATTATCAGGCAATCACCATGTATGGACAGCTTTCGTATCCACACAGTGCAGAGTTTACGGACCCTCGTGAATGATACACGGAGTAAGCGCCGATAACACAAACTTCAACGTCAACGCAGCATGGGAAACCCACCGTCCACGTACTTAGCCTAAAATGACGCGTGTAAGTAACCAAGGCATGACATGATTGCGTGGGCACACAAGAGAGAGAGTTCAATAGAACGAGCACGAGTATGCCAATGTGTCGAATGGGTAGATTATCTGCGACAAGCCTGCCACTTACCATCTAGTAGAGCTACCAAGCACCCTCGCCTAACTTCACGTATCTTCCATTTGTACCCCAGCTTATCAAATACACGAGCACTAAGCGTGCCAGTCATCCTGACAAATCGTAATCGGAGCGAGCTATCACATGGCGTAAGGCGCTGCTCTCCCGGCAATTATTCCTTACGTTTCGCCGGTTGGATTCCCAGAAATGGCGCAGTATAAGAGCCATAGTTCGCACGTAAATATCAGTTCTAAAGGAAAGTAGCGGAATATAATAAAGTGCAAGTCGACAGGTTTGCTTCTCGATTCTAAGGAGGGGGGTATCATAAAACTAGCTCCCCCGGTCCCCGATTCCATCGTCACGCCAGACCATTCTCCACGATGTTACTGCATCGAACCTAGTTTAAGCCCTAATATTAAATCGATGAGAGGGACGGCAGGATACCACCATATTTAATATTCGGGTGACGCAGGACCTTAAAGTTGAAACTCGTTAGAAGCTCTCGTCAGTCCCTATGAACACACACCTCCAGACTAGACTGCAAATCCATACCTAAGTACACATAGTTATGGAAGGTAAAGTATTTACGACAATAATGCAAAAAACTCAAAGATCTTGCGGATATCGCCTCACTTCGAAATATCCGAACGCTACCCGACGGAGCCGTCAACTCCCTGGTTGTCAAGACTATAGGATGTAATGGCTATAAGAAAATATGGCTATAAGCGATTACAACTTTTGCTAGCGTTTTAAACGCTGATGCTCGCGGATGTTAAAACCACGACGACGCTAATTATTTCAGAATACTAGCCAGTCATGGTCAGTGGAATTCCATAGTTAGAGAATCGTTATACTCTCCCGGGCGCCGGTAAATGTCACCAGACCCAAAGAATCGACGCGATGAGATAAGTGAATGCTTGACACCTAGGGCTGCTCTAACGATAAATTTCTAACGAGCTACACGCAAGGCATAGGCCTCGTGAATCCCACAACATAGAGTATGTAGACGACCATTGAATGCATCCCGACAATTGGCCGTCCACTCTAGAGTCATTAAAAATGCATGACCCAAATAGGTGCTAACGAAATCAATTAGCAAATAATAGGCAACAGCAACTGTAAATTGGACTAGGAATTGCGGTCAAGAGTAGAGCTCATCCGCCTTCGGGCAACTAGAGGATAAGCCACACGTAACTTGCATGATGACCTTACGTTATTCAAACGATCCAGTATGTTTATACCATGAAATAATTATGCGATTATCGTTTGACATTTTATAAAGGAGAATGGGGCCCTTACCTTAGGAACCGTGATCCACAAGCTGTGCGAATTATTACACGCCCTAAACGGCGCCTTACCTATTCATGGGAGTTGTTCGGGGAGCCATATCATCGCAG
ATTCAACGGAAAACCACGACCGCTACCCAACCCGTCCCGTTTATCCACCCTGTTAGCGACATATCCTTGTGCTTCTTAGGTAGCAGGACTAGCTCCGACAGCAGTCTCGTACAGGGCTCCGCGTACCGGCGATCTATGAGGCTTCCCAGCTGACACCTGAATGTTACATAACACTATTATCAGGCAATCACCATGTATGGACAATCCCTGCGTCCACACCAAACATAGTTCACGGTCCCGGGAGAGAGAGACACGGAGTAAGTATTGATAAACCAAACTTCAACGTCAACGCAGCATGGGAAACCCACCGTCCACGTACTTAGCCTAAAATGACGCGTGTAAGTAACCAAGGTATGACATGATTGCGTGGGCACACAAGAGAGAGAGTTCAATAGGACGGCTGCGAGCATGCTAACACGCCCAACAGATAACTTATCTGCGACAAGTCTGCCACCTACCATCTAGTAGAGCTACCAAGCACCCTCGCCTAACTTCACGTATCTTCCATTTGTACCCCAGCTTATCAAATACACGAGCACTAAGCGTGCCAGTCATCCTGACAAATCGTAATCGGAGCGAGCTATCACATGGCGTAAGGCGCTGCTCTCCCGGGAATTATTCCTTACGTCTCGTCGGCTAAATTGCCAGAAATGGCGCAGTATAAGAGCCATAGTTCGCACGTAAATATCAGTTCTAAAGGAAAGTAGCGGAATATAATAAAGTGCAAGTCGACAGGTTTGCTTCTCGATTCTAAGGAGGGGGGTATCATAAAACTGGCTCCCCCGGTCCCCGATTCCATCGTCACGCCAGACCATTCTCCACGATGTTACTGCATCGAACCTAATTTAAGCCCTAATATTAAATCGATGAGAGGGACGGCAGGATACCCCCATATTTAATATTCGGGTGACGCAGGACCTTAAAGTTGAAACTCGTTAGAAGCTCTCGTCAGTCCCTATGAACACACACCTCCAGACTGGAGTGCAGATCCATACCTAAGTACACATAGTTATGGAAGGTAAAGTATTTAGGACAATAATGCAAAAAACTCAAAGATCTTGCGGATATCGCCTCACTTCGAAATGTCCGAACGCTACCCGACGGAGCCGTCAACTCCCTGGTTGTCAAGACTATAGGATGTAATGACTATAAGAAAATATGGCTATAAGCGATTACAACTTTTGCTAGCGTTTTAAACGCTGATGCTCGCGGATATTAAAGTCACGACGACGCTAATTATTTCAGAATACTAGCCAGTCATGGTTAGTGCAACTCATTGGCTCGGATATCGTTATACTCCTCCAGGTGCTGGTGAATGCCACCAGACCCAAAGAATGAACGCGAAGAAAAAAGCGAATCTTTTGTACCTAGAGCTGCTCTAGAGATAAATGTTTGGCGACCTAGACACAAGGCATAAACCTCACTAATCCCACAACGTAGGTTTTGTGGGCGAGCATTGAAGGCATGTCGGCAGCAGGTGCTCCACTCCGGAATTATTAACAATTCATAGCCCAAATAGGCGCTAAGTAGCCCCATTAGGGAATGATAGGCAACAGCAACTGTAACTTGGACTAGGAACTGCGGTCACGAGCGGGGCTGATTCGCCTTCGGGCAACTAGGGTGTAAGCCACACGTAACTTAAAGGAGGAGGTTACGATATTGAAACCACCCAGTATATTTACGCCGCGAAAAAATCATGCGATTATGGTTTGCCATTTTATAAAGGAGAATGGGGCCCTTACCTTAGGAACCGTGATCCACAAGCTGTGCGAATTATTAGACCCCCTAACCGGCGCCTTACCTATTCATGGGAGTTGTTCGGGGAGCCACATCATCGCAG
ATATAACGGAAGACCGTAAATACCACGTAGGCGAACTCGTTCACTCGCCGCGATACCGCTACGACGCCGCGTTAATGGGGTAACAAGACCTACCACGAGAACGATTTCGGAAGAGACTCCGCGAACCGGCGATCTATGAGGCTTCGCAGCTGACACCTGAATGTTCCAGAACCCTATGATCAGATAATTACCTTGTGTCAACGGCTTTCGTATCCAGACCAAGCAGAGTTTATAGACGCTCGAGAGTGAGACACCGAGTAGGCGCTGATGAACCGAACTTCAGCGTCAACGCAGCATGGGGAACTCACCACCGATATGCGGGGTCGAGGATGATCCGTAGGGGAAGCTAATTCCAACTATGACCGCGTGATTATCCAAAAAAATCAATTCACTCGAATGACCACGCGTATGCTAATGTCCCCTATGGATCACTTACGTGCGATAGATTTGTCACCTACCATCCAATAAAGTTGCCAAATAACCCCGCCTATTTCTGTTCACCTGCTATTTGTACTGCGAGTCACAAAACACAAGAGCATTAAGCATTTCAGTTATCTCTACAAACCATAATGGAAAAGAACCGAGATATAACGTACAACATTGATCTCCCGTCAATTTTTCCTTACGTCTCGTCGGCTAAATTGCCAGATAGGGCACAGTATAAGATCAACAGTTGGTGCGTAAATATTAGTTGTAAAGGAAAGTAGCGGAATATAATAAAGTGCAAGTCGACAGGTTTGCTTCTCGATCCTAAGGAGGGGGGTATCATGAAACTAGCTCCCCCGCTCCCCGATTCCATCGTCACGCCAGACCATTCTCCACGTTGTTACTGCGTCGAACCTAATTTAAGCCCTAATATTAAATCAATGAGAGGGACGGGAGGATACTCCCATATTTAATATTCGGGTGACGCAGGACCTTAAAGTTGAAACTCGTTAGAAGCTCTCGTCAGTCCCTATGAACACACACCTCCAGACTAGAGTGCAAATCCATACCTAAATACACTTAGTTATGGAAGGTAAACTATTTAGGACAATAGTGCAAAAAACTCAAAGATCTTGCGGATATCGCCTCACTTCGAAATATCCGAACGCTACCCGACGGAGCCGTCAACTCCCTGGTTGTCAAGACTATAGGATGTAATGGCTATAAGAAAATATGGCTATAAGCGATTACAACTTTTGCTAGTGTTTTAAACGCAGATGCTCGCGGATGTTAAAACCACGACGACGCTAATTATTTCAGAATACTAGCCAGTCATGGTCAGTGGAATTCCATAGTTAGAGAATCGTTGTACTCTCCCGGGTGCCGGTAAATGTCACCAGACCCAAAGAATCGACGCAATGAGATAAGTGAATGCTTGACACCTAGGGCTGCTCTAACGATAAATTTCTAACGAGCTACACGCAAGGCGTAGGCCGCGTGAATCCCACAACATAGAGTATGTAGACGACCATTGAATGCATCCCGACAATTGGCCGTCCACTCTAGAGTCATTAAAAATGCATGACCCAAATAGGTGCTAACGAAATCAATTAGCAAATAATAGGCAACAGCAACTGTAAATTGGACTAGGAATTGCGGTCAAGAGTAGAGCTCATCCGCCTTCGGGCAACTAGAGGATAAGCCACACGTAACTTAAAGGAGGAGGTTACGTTATTGAATTCACCCAGTATGTTTACGCCGCGAAAAAATCATGCGATTAGCGTTTGACATTTTATAAAGGAGAATGGGGCCCTTACCTTAGGAACCGTGATCCACAAGCTGTGCGAATTATTAGACCCCCTAACCGGCGCCTTACCTATTCATGGGAGTTGTTCGGGAAACCACATCATTGCAG
ATATAACGGAAGACCGTAAATACCACGTAGGCGAACTCGTTCACTCGCCGCGATACCGCTACGACGCCGCGTTAATGGGGTAGCAGGACTAGCTCCGACAGCAGTCTCATACAGGGAAAGCTGTAGCCGCCGCCCGTAAAGATGCGAAAGCCATACCGAGGTGTTCTATAACAGTATGGTCGGATAATTACCTTGTGTCAGTGGCTTTCGTATCCACACAGTGCAGAGTTTACGGACCCTCGTGAATGATACACGGATTTAGCGCCGATAACACAAACTTCAACGTCAACGCAGCATGGGAAACCCACCGTCCACGTACTTAGCCTAAAATGACGCGTGTAAGTAACCAAGGCATGACATGATTGCGTGGGCACACAAGAGAGAGAGTTCAATAGAACGAGCGCGAGTATGCCAATGTGTCGAATGGGTAGATTATCTGCGACAAGCCTGCCACTTACCATCTAGTAGAGCTACCAAGCACCCTCGCCTAACTTCACGTATCTTCCATCTGTACCCCAGCTTATCAAATACACGAGCACTAAGCGGGCCAGTCATCCTGACAAATCGTAATCGGAGCGAGCTATCACATGGCGTAAGGCGCTGCTCTCCCGGCAATTATTCCTTACGTTTGGCCGGTTGGATTCCCAGAAATGGCGCAGTATAAGAGCCATAGTTCGCACGTAAGTATCAGCCCCGAAGGGAAGTAGCGGATTATAATAAAGTGCAACTCTAGTGCCTAGCCTATAGCCCCAAAGTAGAGGGGTACCAAAAGGCTAGCTTTCCTGCTCGCCGATTCCGTCGTCACGCCGGAGCTTTCTCCACGATGTTACTGCATTAATTCCTATTCAAGTTTTAAGTTCCCAACATTGAGGTGAATAGCAGGATGCCCCCACATATAATATTCAAATGCCTCAGGACATTAAGGTAGGAACCCGCTACCGGCTACACACAGTCCCTAGTGACAGAAATCTCCAGGCTAGACTACAAATCTATGTGCACGTCCACATAGCCTTGGAAGGTAAACTATCTGGGACAGTTATCCAAAAAACCCAAAGATCTTGCGGATATCGCCTCACTTCGAAATATCCGAACGCTACCCGACGGAGCCGTCAACTCCCTGGTTGTCAAGACTATAGGATGTAATGGCTATAACAGAATACGACCAAAGGGCACTGGAACTTTCACTTGCGTTTCAAAGGCTGATACTCGCGGATATTCAGATCACGACGACGCTAATTATTCTAAACTACTAACCAGTCGTGGTTAGCGCGACTCAATAGTTCGGAAATCATTATACTATCCCGGGTGCCGGTAAATGTCACCAGGCCCAAAAAATGAACGTGAATAGGAAAGTGAATGTTTGACATCTAGAGCTAATCTAACGATAAATGCCTGACAACCTAGACACAAGGCATAAGCCTCATTGATCCCACAACATAGGTTTTGTGGGCGAGCATAGAAGGCATGTCGGCAGCAGATGCTCCACTCCGGAATTATTAACAATTCATGGCCCAAATAGGCGCTAAGTAGCTCCATTAGGGAATGATAAACATGAACAGCTGTGGCTATGACTAGGAACTGTGGCTACGAGCGGGGCTGATTCGCCTTCGGGTAACCAGGGGGTAAGCCACACGTAACTTAAAGGAGGAGGTTACGATATTGAATTCACCCAGTATGTTTACGCCGCGAAAAAATCATGCGATTAGCGTTTGACATTTTATAAAGGAGAATGGGGCCCTTACCTTAGGAACCGTGATCCACAAGCTGTGCGAATTATTAGACCCCCTAACCGGCGCCTTACCTATTCATGGGAGTTGTTCGGGAAACCACATCATTGCAG
ATTCAACGGAAAACCACGACCGCTACCCAACCCGTCCCATTTATCGACCCTGTAAGCGACATATCCTTGTGCTTCTTAGGTAGCAGAACTAGCTCCGACAGCAGTCTCGTACAGAGCTCCGCGTACCGGCGATCTATGAGGCTTCCCAGCTGACACCTGAATGTTACATAACACTATTATCAGGCAATCACCATGTATGGACAATCCCTGCGTCCACACCAAACATAGTTCACGGTCCCGGGAGAGAGAGACACGGAGTAAGTACTGGTAAACGAAACTTAAACGTCAACGCAGCATGGGAAACCCCCCGTCCATGTACTTAGCCTAAAATGACGCGTGTAAGTAACCAAGGCATGACATGATTGCGTGGGCACACAAGAGTGAGAGTTCAATAGGACGACTGCGAGCATGCTAACACGCCCAACAGATAACTTATCTGCGACAAGTCTGCCACTTACCAACCAATAAAGTTGCCAAATAACCCCGCCTATTTCTGTTCACCTGCTATTTGTACTGCGAGTCACAAAATACAAGAGCATTAAACATTTCAGTTATCTCTACAAACCATAATGGAAAAGAACCGAGATATAACGTACAACATTTATCTCCCGTCAATTTTTCCTTACGTCTCGTCGGCTGGATTCCCGGAAATGGCGCAGTATAAGAGCCACGGTTGGTGCGTAAGTATCGGCCCCGAAAGAAAGCCATGAGATATAAGAGAGCGCAACCCGGCTGGCTAGCCTCTAGACCCAAGGGAGAGGAGCACCAAAAGACTAGCTTCTCCGCTCCCCAATTCCATCGTGGCGCCAGAGCATCCTCCGCGATGTTGCCGCATCGAACCCAATTTAAGCCCTAAGATTAAATCGATGAGAGGGACGGCAGGATACCCCCATATTTAATATTCGGGTGACGCAGGACCTTAAAGTTGAAACTCGTTAGAAGCTCTCGTCAGTCCCTATGAACACACACCTCCAGACTAGAGTGCAAATCCATACCTAAGTACACATAGTTATGGAAGGTAAAGTATTTAGGACAATAATGCGAAAAACTCAAAGATCTTGCGGATATCGCCTCACTTCGAAATATCCGAACGCTACCCGACGGAGCCGTCAACTCCCTGGTTGTCAAGACTATAGGATGTAATGGCTATAAGAAAATATGGCTATAAGCGATTACAACTTTTGCTAGCGTTTTAAACGCTGATGCTCGCGGATGTTAAAGTCGCGACGACGCTAATTATTTCAGAATACTAGCCAGTCATGGTTAGTGCAACTCATTGGCTCGGATATCGTTATACTCCTCCAGGTGCTGGTGAATGCCACCAGACCCAAAGAATGAACGCGAAGAAAAAAGCGAATGTTTTGTACCTAGAGCTGCTCTAAAGATAAATGTTTGGCGACCTAGACACAAGGCATAAACCTCACTAATCCCACAACGTAGGGTTTAAAGGCGAGCATTGAAGGCATCTCGGCAATAGATGGTCTACTCTGGAATCATTAACGATTGATGACCCAAATAGGCGCTAACTAACTCCATTAGGGAGTGGCGAACATGAGCAGCTGTGGCTATGACTAGGAACTGTGGCTACGAGCGGGGCTGATTCGCCTTCGGGTAACCAGGGGGTAAGCCACACGTAATAAAAAGGAGGACGTTACGTTATTGAATTCACCCGGTATGTTTTTGCCGCGAAAAAGTCATGCGATTATCGTTTGACATCTTATATAGGCGGGTGGGGCCCTTGCTTTAGGAACCGCGACCCACAGGCTGTGCGATCAATTAGACCCACCATATGGCACCTATTCTATTCACGGGAATTTTTCGAGGAGCCATATCCTTGCAG
ATATAACGGAAGACCGTAAATACCACGTAGGCGAACTCGTTCACTCGCCGCGATACCGCTACGACGCCGCGTTAATGGGGTAGCAGGACTAGCTCCGACAGCAGTCTCATACAGGGAAAGCTGTAGCCGCCGCCCGTAAAGATGCGAAAGCCATACCGAGGTGTTCTATAACAGTATGGTCGGATAATTACCTTGTGTCAGTGGCTTTCGTATCCACACAGTGCAGAGTTTACGGACCCTCGTGAATGATACACGGATTTAGCGCCGATAACACAAACTTCAACGTCAACGCAGCATGGGAAACCCACCGTCCACGTACTTAGCCTAAAATGACGCGTGTAAGTAACCAAGGCATGACATGATTGCGTGGGCACACAAGAGAGAGAGTTCAATAGAACGAGCACGAGTATGCCAATGTGTCGAATGGGTAGATTATCTGCGACAAGCCTGCCACTTACCATCTAGTAGAGCTACCAAGCACCCTCGCCTAACTTCACGTATCTTCCATCTGTACCCCAGCTTATCAAATACACGAGCACTAAGCGGGCCAGTCATCCTGACAAATCGTAATCGGAGCGAGCTATCACATGGCGTAAGGCGCTGCTCTCCCGGCAATTATTCCTTACGTTTGGCCGGTTGGATTCCCAGAAATGGCGCAGTATAAGAGCCATAGTTCGCACGTAAGTATCAGCCCCGAAGGGAAGTAGCGGATTATAATAAAGTGCAACTCTAGTGCCTAGCCTATAGCCCCAAAGTAGAGGGGTACCAAAAGGCTAGCTTTCCTGCTCGCCGATTCCGTCGTCACGCCGGAGCTTTCTCCACGATGTTACTGCATTAATTCCTATTCAAGTTTTAAGTTCCCAACATTGAGGTGAATAGCAGGATGCCCCCACATATAATATTCAAATGCCTCAGGACATTAAGGTAGGAACCCGCTACCGGCTACACACAGTCCCTAGTGACAGAAATCTCCAGGCTAGACTACAAATCTATGTGCACGTCCACATAGCCTTGGAAGGTAAACTATTTGGGACAGTTATCCAAAAAACCCAAAGATCTTGCGGATATCGCCTCACTTCGAAATATCCGAACGCTACCCGACGGAGCCGTCAACTCCCTGGTTGTCAAGACTATAGGATGTAATGGCTATAACAGAATACGACCAAAGGGCACTGGAACTTTCACTTGCGTTTCAAAGGCTGATACTCGCGGATATTCAGATCACGACGACGCTAATTATTCTAAACTACTAACCAGTCGTGGTTAGCGCGACTCAATAGTTCGGAAATCATTATACTATCCCGGGTGCCGGTAAATGTCACCAGGCCCAAAAAATGAACGTGAATAGGAAAGTGAATGTTTGACATCTAGAGCTAATCTAACGATAAATGCCTGACAACCTAGACACAAGGCATAAGCCTCATTGATCCCACAACATAGGTTTTGTGGGCGAGCATAGAAGGCATGTCGGCAGCAGATGCTCCACTCCGGAATTATTAACAATTCATGGCCCAAATAGGCGCTAAGTAGCTCCATTAGGGAATGATAAACATGAACAGCTGTGGCTATGACTAGGAACTGTGGCTACGAGCGGGGCTGATTCGCTTTGGGGCAACTAGGGTGTAAGCCACACGTAATTTAAAGGAGGACGTTACGTCATTGAATTCACCCGGTATGTTTATGCCGCGAAAAAGTCATGCGATTATCGTTCGACATCTTATATAGGCGAGTGGGGCCCTTGCCCTGGAAACCGCGACCCACAGGCTGTGCGAATTGTTAGACCCACCATATGGCGCCTAATCCATTCACGGGAATTTTTCGAGGAGCCATATCCTCGCAC
ATTCAACGGAAAACCACGACCGCTACCCAACCCGTCCAATTTATCGACCCTGTTAGCGACATATCCTTGTGCTTCTTAGGTAGCAGAACTAGCTCCGACAGCAGTCTCGTACAGAGCTCCGCGTACCGGCGATCTATGAGGCTTCCCAGCTGACACCTGAATGTTACATAACACTATTATCAGGCAATCACCATGTATGGACAATCCCTGCGTCCACACCAAACATAGTTCACGGTCCCGGGAGAGAGAGACACGGAGTAAGTACTGATAAACCAAACTTCAACGTCAACGCAGCATGGGAAACCCACCGTCCATATACTGAGCCTTAAGTGATGCGTGTAAATAACCAAGGCATGACATGATTGCGTGAGCACACAAGAGAGAGGGTTCAATAGGACTACTGCGAGCATGCTAACACGCCCAACAGATAACTTATCTGCGACAAGCCTGCCACTTACCATCCAATAAAGTTGCCAAATAACCCCGCCTATTTCTGTTCACCTGCTATTTGTACTGCGAGTCACAAAACACAAGAGCATTAAGCATTTCAGTTATCTCTACAAACCATAATGGAAAAGAACCGAGATATAACGTACAACATTGATCTCCCGTCAATTTTTCCTTACGTCTCGTCGGCTAAATTGCCAGATAGGGCATAGTATAAGATCAACAGTTGGTGCGTAAATATCAGTTGTAAAGGAAAGTAGCGGAATATAATAAAGTGCAAGTCGACAGGTTTGCTTCTCGATCCTAAGGAGGGGGGTATCATGAAACTAGCTCCCCCGCTCCCCGATTCCATCGTCACGCCAGACGATTCTCCACGTTGTTACTGCGTCGAACCTAATTTAAGCCCTAATATTAAATCAATGGGAGGGACGGGAGGATACTCCCATATTTAATATTCGGGTGACGCAGGACCTTAAAGTTGAAACTCGTTAGAAGCTCTCGTCAGTCCCTATGAACACACACCTCCAGACTAGAGTGCAAATCCATACCTAAGTACACTTAGTTATGGAAGGTAAACTATTTAGGACAATAGTGCAAAAAACTCAAAGATCTTGCGGATATCGCCTCACTGCGAAATATCCGAACGCTACCCGACGGAGCCGTCAACTCCCTGGTTGTCAAGACTATAGGATGTAATGGCTATAAGAAAATATGGCTATAAGCGATTACAACTTTTGCTAGCGTTTTAAACGCTGATGCTCGCGGATATTAAAATCACGACGACGCTAATTATTTCAGAATACTAGCCAGTCATGGTTAGTGCAACTCATTGGCTCGGATATCGTTATACTCCTCCAGGTGCTGGTGAATGCCACCAGACCCATAGAATGAACGCGAAGAAAAAAGCGAATGTTTTGTACCTAGAGCTGCTCTAAAGATAAATGTTTGGCGAGCTAGACACAAGGCATAAACCTCACTAATCCCACAACATAGGGTAGATAGGCGAGCATTCGATGCCCCTCAACAATAGATCGTTTACCCCGGAATCTTCGACACCTGGTGAGCCTAAGAAGCGTTAACTGAATCCATCAGGGTATGATAAACTAGAGCAGCTGTAAAATGGACTAGGAGTTGTGGCCAAGGGCGAGGCTGACTCGCCCCCGGGTAATCAGACGGTAAGCCACACGTAACTTGCATGATGACCTTACGTTATTCAAACGATCCAGTATGTTTATACCATGAAATAATTATGTGATTATCGTTTGACATTTTATAAACGAGAATGGGGCCCTTACCTTAGGAACCGCGACCCACAGGCTGTGCGAATTATTACACGCCCTAAACGGCGCCTTACCTATTCATGGGAGTTGTTCGGGGAGCCATATCATCGCAG
ATATAACGGAAGACCGTAAATACCACGTAGGCGAACTCGTTTATCCACCCTATTAGCGACATATCCTTGTGCTTCTTAGGTAGCAGGACTAGCTCCGACAGCAGTCTCATACAGGGAAAGCTGTAGCCGCCGCCCGTAAAGATGCGAAAGCCATACCGAGGTGTTCTATAACAGTATGGTCGGATAATTACCTTGTGTCAGTGGCTTTCGTATCCACACAGTGCAGAGTTTACGGACCCTCGTGAATGATACACGGAGTAAGCGCCGATAACACAAACTTCAACGTCAAAGCAGCATGGGAAAGTCACCGTGCACGTACTGAGCCGAAAATGACGCGTGTAAGTGACCAAGGCATACTACGTCCGCGTGGGCACCCAAGAGAGAGAGTTCACTAGAACGAGCACGAGTATGCCAATGTGTCGAATGGGTAGATTATCTGCGACGAGCCTGCCACTTACCATCTAGTAGAGCTACCAAGCACCCTCGCCTAACTTCACGTATCTTCCATCTGTACCCCAGCTTATCAAATACACGAGCACTAAGCGGGCCAGTCATCCTGACAAATCGTAATCGGAGCGAGCTATCACATGGCGTAAGGCGCTGCTCTCCCGGCAATTATTCCTTACGTTTGGCCGGTTGGATTCCCGGAAATGGCGCAGTATAAGAGCCACGGTTGGTGCGTAAGTATCGGCCCCGAAAGAAAGCCATGAGATATAAGAGAGCGCAACCCGGCTGGCTAGCCTCTAGACCCAAGGGAGAGGAGCACCAAAAGACTAGCTTCTCCGCTCCCCAATTCCATCGTGGCGCCAGAGCATCCTCCGCGATGTTGCCGCATCGAACCCAATTTAAGCCCTAAGATTAAATCGATGAGAGGGACGGCAGGATACCCCCATATTTAATATTCGGGTGACGCAGGACCTTAAAGTTGAAACTCGTTAGAAGCTCTCGTCAGTCCCTATGAACACACACCTCCAGACTAGAGTGCAAATCCATACCTAAGTACACATAGTTATGGAAGGCAAAGTATTTAGGACAATAATGCAAAAAACCCAAAGATCTTGCGGATATCGCCTCACTTCGAAATATCCGAACGCTACCCGACGGAGCCGTCAACTCCCTGGTTGTCAAGACTATAGGATGTAATGGCTATAACAGAATACGACCAAAGGGCACTGGAACTTTCACTTGCGTTTCAAAGGCTGATACTCGCGGATATTCAGATCACGACGACGCTAATTATTCTAAACTACTAACCAGTCGTGGTTAGCGCGACTCAATAGTTCGGAAATCATTATACTATCCCGGGTGCCGGTAAATGTCACCAGGCCCAAAAAATGAACGTGAATAGGAAAGTGAATGTTTGACATCTAGAGCTAATCTAACGATAAATGCCTGACAACCTAGACACAAGGCATAAGCCTCATTGATCCCACAACATAGGGTTTAAAGGCGAGCATTGAAGGCATCTCGGCAATAGATGGTCTACTCTAGAGTCATTAAAAATGCATGACCCAAATAGGTGCTAACGAAATCAATTAGCAAATAATAGGCAACAGCAACTGTAAATTGGACTAGGAATTGCGGTCAAGAGTAGAGCTCATCCGCCTTCGGGCAACTAGAGGATAAGCCACACGTAACTTAAAGGAGGAGGTTACGATATTGAATTCACCCAGTATGTTAACGCCGCGAAAAAATCATGCGATTAGCGTTTGACATTTTATAAAGGAGAATGGGGCCCTTACCTTAGGAACCGTGATCCACAAGCTGTGCGAATTATTAGACCCCCTAACCGGCGCCTTACCTATTCATGGGAGTTGTTCGGGAAACCACATCATTGCAG
ATATAACGGAAGACCGTAAATACCACGTAGGCGAACTCATTTATCCACCCTGTTAGCGACATATCCTTGTGCTTCTTAGGTAGCAGGACTAGCTCCGACAGCAGTCTCGTACAGGGAAAGCTGTAGCGGCGATCTATGAAGATGCGAAAGCCATACCGAGGTGTTCTATAACAGTATGGTCAGGTAATTACCTTGTGTCAGTGGCTTTCGTATCCACACAGTGCAGAGTTTACGGACCCGGGAGAGAGAGACACGGAGTAAGCGCCGATAACACAAACTTCAACGTCAACGCAGCATGGGAAACCCACCGTCCACGTACTTAGCCTAAAATGACGCGTGTAAGTAACCAAGGTATGACATGATTGCGTGGGCACACAAGAGAGAGAGTTCAATAGGACGGCTGCGAGCATGCTAACACGCCCAACAGATAACTTATCTGCGACAAGTCTGCCACTTACCATCTAGTAGAGCTACCAAGCACCCTCGCCTAACTTCACGTATCTTCCATTTGTACCCCAGCTTATCAAATACACGAGCACTAAGCGTGCCAGTCATCCTGACAAATCGTAATCGGAGCGAGCTATCACATGGCGTAAGGCGCTGCTCTCCCGGCAATTATTCCTTACGTTTCGCCGGTTGGATTCCCAGAAATGGCGCAGTATAAGAGCCATAGTTCGCACGTAAATATCAGTTCTAAAGGAAAGTAGCGGAATATAATAAAGTGCAAGTCGACAGGTTTGCTTCTCGATTCTAAGGAGGGGGGTATCATAAAACTGGCTCCCCCGGTCCCCGATTCCATCGTCACGCCAGACCATTCTCCACGATGTTACTGCATCGAACCTAATTTAAACCCTAATATTAAATCGATGAGAGGGACGGCAGGATACCCCCATATTTAATATTCGGGTGACGCAGGACCTTAAAGTTGAAACTCGTTAGAAGCTCTCGTCAGTCCCTATGAACACACACCTCCAGACTGGAGTGCAGATCCATACCTAAGTACACATAGTTATGGAAGGTAAAGTATTTAGGACAATAATGCAAAAAACTCAAAGATCTTGCGGATATCGCCTCACTTCGAAATGTCCGAACGCTACCCGACGGAGCCGTCAACTCCCTGGTTGTCAAGACTATAGGATGTAATGGCTATAAGAAAATATGGCTATAAGCGATTACAACTTTTGCTAGCGTTTTAAACGCTGATGCTCGCGGATATTAAAGTCACGACGACGCTAATTATTTCAGAATACTAGCCAGTCATGGTTAGTGCAACTCATTGGCTCGGATATCGTTATACTCCTCCAGGTGCTGGTGAATGCCACCAGACCCAAAGAATGAACGCGAAGAAAAAAGCGAATGTTTTGTACCTAGAGCTGCTCTAGAGATAAATGTTTGGCGACCTAGACACAAGGCATAAACCTCACTAATCCCACAACATAGGGTTTAAAGGCGAGCATTGAAGGCATCTCGGCAATAGATGGTCTACTCTGGAATCATTAACGATTGATGACCCAAATAGGCGCTAACTAACTCCATTAGGGAGTGGCGAACATGAGCAGCTGTGGCTATGACTAGGAACTGTGGCTACGAGCGGGGCTGATTCGCCTTCGGGTAATTAGACGGTAAGCCACACGTAATAAAAAGGAGGACGGTACGTTATCGAATTCACCCAGTATGGTTATGTCACCAAAAAATCATGCGATAATCGTTTGACATTTTATATAGGCGAATGGGGCCCCTACCTTAGGAACCGCGACCCACAGGTTGTGCAAATTAGTAGACCCACCATATGACGCCTAATCTATTCACGGGAATCTTGCGAGGAGCCATATCCTTGCAG
ATATAACGGAAAACCGTAACTATCACGTAGGCGAACTCATTTATCGACCCTGTTAGCGACATATCCTTGTGCTTCTTAGGTAGCAGAACTAGCTCCGACAGCAGTCTCGTACAGAGCTCCGCGTACCGGCGATCTATGAGGCTTCCCAGCTGACACCTGAATGTTACATAACACTATTATCAGGCAATCACCATGTATGGACAATCCCTGCGTCCACACCAAACATAGTTCACGGTCCCGGGAGAGAGAGACACGGAGTAAGTACTGATAAACGAAACTTAAACGTCAACGCAGCATGGGAAACCCACCGTCCATGTACTTAGCCTAAAATGACGCGTGTAAGTAACCAAGGCATGACATGATTGCGTGGGCACACAAGAGAGAGAGTTCAATAGGACGACTGCGAGCATGCTAACACGCCCAACAGATAACTTATCTGCGACAAGTCTGCCACCTACCATCCAATAAAGTTGCCAAATAACCCCGCCTATTTCTGTTCACCTGCTATTTGTACTGCGAGTCACAAAACACAAGAGCATTAAGCATTTCAGTTATCTCTACAAACCATAATGGAAAAGAACCGAGATATAACGTACAACATTGATCTCCCGTCAATTTTTCCTTACGTCTCGTCGGCTAAATTGCCAGAAAGGGCACAGTATAAGATCAACAGTTGGTGCGTAAATATCAGTTGTAAAGGAAAGTAGCGGAATATAATAAAGTGCAAGTCGACAGGTTTGCTTCTCGATCCTAAGGAGGGGGGTATCATGAAACTAGCTCCCCCGCTCCCCGATTCCATCGTCACGCCAGACCATTCTCCACGTTGTTACTGCGTCGAACCTAATTTAAGCCCTAATATTAAATCAATGAGAGGGACGGGAGGATACTCCCATATTTAATATTCGGGTGACGCAGGACCTTAAAGTTGAAACTCGTTAGAAGCTCTCGTCAGTCCCTATGAACACACACCTCCAGACTAGAGTGCAAATCCATACCTAAGTACACTTAGTTATGGAAGGTAAACTATTTAGGACAATAGTGCAAAAAACTCAAAGATCTTGCGGATATCGCCTCACTTCGAAATATCCGAACGCTACCCGACGGAGCCGTCAACTCCCTGGTTGTCAAGACTATAGGATGTAATGGCTATAAGAAAATATGGCTATGGGGCATTACAACTTTTGCTAGCGTTTTAAACGCTGATGCTCGCGGATGTTAAAATCACGACGACGCTAATTATTCTAAACTACTAGCCAGTCGTGGTTAGCGGGACTCAATAGTTCGGGAATCATTATACTCTCCCGGGTGCCGGTAAATGTCACCAGGCCCAAAAAATGAACGTGAATAGGAAAGTGAATGTTTGACATCTAGAGCTAATCTAACGATAAATGCCTGACGACCTACAGGCAAGGCACAAGCCTCACTAATCTCACAACATAGGGTAGATAGGCGAGCATTCGATGCCCCTCAACAATAGATCGTTTACCCCGGAATCTTCGACACCTGGTGAGCCTAAGAAGCGTTAACTGAATCCATCAGGGTATGATAAACTAGAGCAACTGTAAATTGGACTAGGAATTGCGGTCAAGAGTAGAGCTCATCCGCCTTCGGGCAACTAGAGGATAAGCCACACGTAACTTGCATGATGACCTTATGTTATTCAAACGATCCAGTATGTTTATACCACGAAATAATTATGTGATTAGCGTTTGACATTTTATAAAGGAGAATGGGGCCCTTAACTTAGGAACCGTGATCCACAAGCTGTGCGAATTATTAGACCCCCTAAACGGCGCCTTACCTATTCATGGGAGTTGTTCGAGGAGCCATATTATCGCAG
ATTCAACGGAAAACCACGACCGCTACCCAACCCGTCCCATTTATCGACCCTGTTAGCGACATATCCTTGTGCTTCTTAGGTAGCAGAACTAGCTCCGACAGCAGTCTCGTACAGAGCTCCGCGTACCGGTGATCTATGCGGCTTCCCAGCTGACACCTGAATGTTACATAACACTATTATCAGGCAATCACCATGTATGGACAATCCCTGCGTCCACACCAAACATAGTTCACGGTCCCGGGAGAGAGAGACACGGAGTAAGTACTGATAAACGAAACTTAAACGTCAACGCAGCATGGGAAACCCACCGTCCATGTACTTAGCCTAAAATGACGCGTGTAAGTAACCAAGGCATGACATGATTGCGTGGGCACACAAGAGAGAGAGTTCAATAGGACGACTGCGAGCATGCTAACACGCCCAACAGATAACTTATCTGCGACAAGTCTGCCACCTACCATCCAGTAGAGCTGCCAAATACCCCCGCCTATTTCTGTTCACCTTCCATTTGTACTGCGACTTATCAAATACACGAGCACTAAGCGTGCCAGTCATCCTGACAAATCGTAATCGGAGCGAGCTATCACATGGCGTAAGGCGCTGCTCTCCCGGCAATTATTCCTTACGTTTCGCCGGTTGGATTCCCAGAAATGGCGCAGTATAAGAGCCATAGTTCGCACGTAAATATCAGTTCTAAAGGAAAGTAGCGGAATATAATAAAGTGCAAGTCGACAGGTTTGCTTCTCGATTCTAAGGAGGGGGGTATCATAAAACTGGCTCCCCCGGTCCCCGATTCCATCGTCACGCCAGACCATTCTCCACGATGTTACTGCGTCGAACCTAATTTAAGCCCTAATATTAAATCAATGAGAGGGACGGGAGGATACTCCCATATTTAATATTCGGGTGACGCAGGACCTTAAAGTTGAAACTCGTTAGAAGCTCTCGTCAGTCCCTATGAACACACACCTCCAGACTAGAGTGCAAATCCATACCTAAGTACACTTAGTTATGGAAGGTAAACTATTTAGGACAATAGTGCAAAAAACTCAAAGATCTTGCGGATATCGCCTCACTGCGAAATATCCGAACGCTACCCGACGGAGCCGTCAACTCCCTGGTTGTCAAGACTATAGGATGTAATGGCTATAAGAAAATATGGCTATAAGCGATTGGTATTTTTACTTGCATTTCAAACCCTGATACTCGCGGATATTCAAATCACGACGACGCTAATTATTTCAGAATACTAGCCAGTCATGGTTAGTGCAACTCATTGGCTCGGATATCGTTATACTCCTCCAGGTGCTGGTGAACGCCACCAGACCCATAGAATGAACGCGAAGAAAAAAGCGAATGTTTTGTACCTAGAGCTGCTCTAAAGATAAATGTTTGGCGACCTAGACACAAGGCACAAGCCTCACTAATCTCACAACATAGAGTATGTAGACGACCATTGAATGCATCCCGACAATTGGCCGTCCACTCTAGAGTCATTAAAAATGCATGACCCAAATAGGTGCTAACGAAATCAATTAGCAAATAATAGGCAACAGCAACTGTAAATTGGACTAGGAATTGCGGTCAAGAGTAGAGCTCATCCGCCTTCGGGCAACTAGAGGATAAGCCACACGTAATTTAAAGGAGGACGTTACGTCATTGAATTCACTCAATACGTTTATGCCGCGTAAATATCATGCGATTATCGTTCGACATCTTGTATAGACGAGTGGGGCCCTTACCCTGGAAACCGCTATCCACAGGCTGTGCGAATTGTTAGACCCACCATATGGCGCCTAATCTATTGCCGGCAATTTTTCGAGGAGCCATATCATCGCAC
ATATAACGGAAAACCGTAACTATCACGTAGGCGAACTCATTCACTCGCCGCGATACCGCTACGACGCCGCGTTAATGGGGTAACAAGACCTACCACGAGAACGATTGCGGAAGAGACTCCGCGAACCGGCGATCTATGAGGCTTCGCAGCTGACACCTGAATGTTCCAGAACCCTATGATCAGATAATTACCTTGTGTCAACGGCTTTCGTATCCAGACCAAGCAGAGTTTATAGACGCTCGAGAGTGAGACACCGAGTAGGCGCTGATGAACCGAACTTCAGCGTCAAAGAGGCGTGAGGAACTCACCACCGATATGCGGGGTCGAGGATGATCCGTAGGGGAAGCTAATTCCAACTATGACCGCGTGATTATCCAAAAAAATCAATTCACTCGAATGACCACGCGTATGCTAATGTCCACTATGGATCACTTACGTGCGATAGATTTGTCACCTACCATCCAATAAAGTTGCCAAATAACCCCGCCTATTTCTGTTCACCTGCTATTTGTACTGCGAGTCACAAAACACAAGAGCATTAAGCATTTCAGTTATCTCTACAAACCATAATGGAAAAGAACCGAGATATAACGTACAACATTGATCTCCCGTCAATTTTTCCTTACGTCTCGTCGGCTAAATTGCCAGATAGGGCATAGTATAAGATCAACAGTTGGCGCGTAAATATCAGTTGTAAAGGAAAGTAGCGGAATATAATAAAGTGCAAGTCGACAGGTTTGCTTCTCGATCCTAAGGAGGGGGGTATCATGAAACTGGCTCCCCCGCTCCCCGATTCCATCGTCACGCCAGACCATTCTCCACGTTGTTACTGCGTCGAACCTAATTTAAGCCCTAATATTAAATCAATGAGAGGGACGGGAGGATACTCCCATATTTAATATTCGGGTGACGCAGGACCTTAAAGTTGAAACTCGTTAGAAGCTCTCGTCAGTCCCTATGAACACACACCTCCAGACTAGAGTGCAAATCCATACCTAAGTACACTTAGTTATGGAAGGTAAACTATTTAGGACAATAGTGCAAAAAACTCAAAGATCTTGCGGATATCGCCTCACTGCGAAATATCCGAACGCTACCCGACGGAGCCGTCAACTCCCTGGTTGTCAAGACTATAGGATGTAATGGCTATAAGAAAATATGGCTATAAGCGATTGGTATTTTTACTTGCATTTCAAACCCTGATACTCGCGGATATTCAAATCACGACGACGCTAATTATTTCAGAATACTAGCCAGTCATGGTTAGTGCAACTCATTGGCTCGGATATCGTTATACTCCTCCAGGTGCTGGTGAATGCCACCAGACCCATAGAATGAACGCGAAGAAAAAAGCGAATGTTTTGTACCTAGAGCTGCTCTAAAGATAAATGTTTGGCGACCTAGACACAAGGCATAAACCTCACTAATCCCAGAACACAGGGTTTAAAGGCGAGCATTGAAGGCATCTCGGCAATAGATGGTCTACTCTGGAATCATTAACAATTGATGACCCAAATAGGCGCTAACTAACTCCATTAGGGAGTGGCGAACATGAGCAGCTGTGGCTATGACTAGGAACTGTGGCTACGAGCGGGGCTGATTCGCCTTCGGGTAACCAGGGGGTAAGCCACACGTAACTTGCATGATGACCTTACGTTATTCAAACGATCCAGTATGTTTATACCATGAAATAATTATGTGATTATGGTTTGCCATTTTATAAAGGAGAATGGGGCCCTTACCTTAGGAACCGTGATCCACAAGCTGTGCGAATTATTACACGCCCTAAACGGCGCCTTACCTATTCATGGGAGTTGTTCGGGGAGCCATATCATCGCAG
ATATAACGGAAAACCGTAACTATCACGTAGGCGAACTCATTTATCCACCCTGTTAGCGACATATCCTTGTGCTTCTTAGGTAGCAGGACTAGCTCCGACAGCAGTCTCGTACAGGGCTCCGCGTACCGGCGATCTATGAGGCTTCCCAGCTGACACCTGAATGTTACATAACACTATTATCAGGCAATCACCATGTATGGACAATCCCTGCGTCCACACCAAACATAGTTCACGGTCCCGGGAGAGAGAGACACGGAGTAAGTATTGATAAACCAAACTTCAACGTCAACGCAGCATGGGAAACCCACCGTCCACGTACTTAGCCTAAAATGACGCGTGTAAGTAACCAAGGTATGACATGATTGCGTGGGCACACAAGAGAGAGAGTTCAATAGGACGGCTGCGAGCATGTTAACACGCCCAACAGATAACTTATCTGCGACAAGTCTGCCACCTACCATCTAGTAGAGCTACCAAGCACCCTCGCCTAACTTCACGTATCTTCCATTTGTACCCCAGCTTATCAAATACACGAGCACTAAGCGTGCCAGTCATCCTGACAAATCGTAATCGGAGCGAGCTATCACATGGCGTAAGGCGCTGCTCTCCCGGCAATTATTCCTTACGTTTCGCCGGTTGGATTCCCAGAAATGGCGCAGTATAAGAGCCATAGTTCGCACGTAAATATCAGTTCTAAAGGAAAGTAGCGGAATATAATAAAGTGCAAGTCGACAGGTTTGCTTCTCGATTCTAAGGAGGGGGGTATCATAAAACTGGCTCCCCCGGTCCCCGATTCCATCGTCACGCCAGACCATTCTCCACGATGTTACTGCATCGAACCTAATTTAAGCCCTAATATTAAATCGATGAGAGGGACGGCAGGATACCCCCATATTTAATATTCGGGTGACGCAGGACCTTAAAGTTGAAACTCGTTAGAAGCTCTCGTCAGTCCCTATGAACACACACCTCCAGACTAGAGTGCAGATCCATACCTAAGTACACATAGTTATGGAAGGTAAAGTATTTAGGACAATAATGCAAAAAACTCAGAGATCTTGCGGATATCGCCTCACTTCGAAATGTCCGAACGCTACCCGACGGAGTTATCACCGCCTCAGCCGTCAATACGATAGGAGACAACAGCTTTAACGGAATACGGCCATGGGGCATTACAGCTTTTGCTAGCGTTTTAAACGCTGATGCTCGCGGATATTAAAATCACGACGACGCTAATTATTCTAAACTACTAACCAGTCGTGGCTAGCGCGACTCATTGGCTAGGATATCGTTATAGTCCTCCAGGTGCTGGTGAATGCCACAAGGCCCAAAGAATGAACGCGAATAGGAAAGCGAATGTTTGACACCGAGAGCTGATCTAACGATAAATGCCTGGCGACCTAGACACAAGGCACAAGCCTCACTAATCTCACAACATAGGGTAGATAGGCGAGCATTCGATGCCCCTCAACAATAGATCGTTTACCCCGGAATCTTCGACACCTGGTGAGCCTAAGAAGCGTTAACTGAATCCATCAGGGTATGATAAACTAGAGCAGCTGTAAAATGGACTAGGAGTTGTGGCCAAGGGCAAGGCTGACTCCTCCCCTGATAATTAGGGGGTAAGCCACACGTAACTTGCATGATGACCTTACGTTATTCAAACGATCCAGTATGTTTATACCATGAAATAATTATGTGATTATCGTTTGACATTTTATAAAGGAGAATGGGGCCCTTACCTTAGGAACCGTGATCCACAAGCTGTGCGAATTATTACACGCCCTAAACGGCGCCTTACCTATTCATGGGAGTTGTTCGGGGAGCCATATCATCGCAG
ATATAACGGAAAATCACGACCGCTTCCCAACCCGTACCGTTCACTCGCCGCGATACCGCTACGACGCCGCGTTAATGGGGTAACAAGACCTACCACGAGAACGATTTCGGAAGAGACTCCGCGAACCGGCGATCTATGAGGCTTCGCAGCTGACACCTGAATGTTCCAGAACCCTATGATCAGATAATTACCTTGTGTCAACGGCTTTCGTATCCAGACCAAGCAGAGTTTATAGACGCTCGAGAGTGAGACACCGAGTAGGCGCTGATGAACCGAACTTCAGCGTCAAAGAGGCGTGAGGAACTCACCACCGATATGCGGGGTCGAGGATGATCCGTAGGGGAAGCTAATTCCAACTATGACCGCGTGATTATCCAAAAAAATCAATTCACTCGAATGACCACGCGTATGCTAATGTCCACTATGGATCACTTACGTGCGATAGATTTGTCACCTACCGTCCAATAAAGTTGCCAAATAACCCCGCCTATTTCTGTTCACCTGCTATTTGTACTGCGAGTCACAAAACACAAGAGCATTAAGCATTTCAGTTATCTCTACAAACCATAATGGAAAAGAACCGAGATATAACGTACAACATTGATCTCCCGTCAATTTTTCCTTACGTCTCGTCGGCTAAATTGCCAGATAGGGCATAGTATAAGATCAACAGTTGGTGCGTAAATATCAGTTGTAAAGGAAAGTAGCGGAATATAATAAAGTGCAAGTCGACAGGTTTGCTTCTCGATCCTAAGGAGGGGGGTATCATGAAACTAGCTCCCCCGCTCCCCGATTCCATCGTCACGCCAGACCATTCTCCACGTTGTTACTGCGTCGAACCTAATTTAAGCCCTAATATTAAATCAATGAGAGGGACGGGAGGATACTCCCATATTTAATATTCGGGTGACGCAGGACCTTAAAGTTGAAACTCGTTAGAAGCTCTCGTCAGTCCCTATGAACACACACCTCCAGACTAGAGTGCAAATCCATACCTAAGTACACTTAGTTATGGAAGGTAAACTATTTAGGACAATAGTGCAAAAAACTCAAAGATCTTGCGGATATCGCCTCACTGCGAAATATCCGAACGCTACCCGACGGAGCCGTCAACTCCCTGGTTGTCAAGACTATAGGATGTAATGGCTATAAGAAAATATGGCTATAAGCGATTACAACTTTTGCTAGCGTTTTAAACGCTGATGCTCGCGGATATTAAAATCACGACGACGCTAATTATTTCAGAATACTAGCCAGTCATGGTTAGTGCAACTCATTGGCTCGGATATCGTTATACTCCTCCAGGTGCTGGTGAATGCCACCAGACCCATAGAATGAACGCGAAGAAAAAAGCGAATGTTTTGTACCTAGAGCTGCTCTAAAGATAAATGTTTGGCGACCTAGACACAAGGCATAAACCTCACTAATCCCACAACATAGAGTATGTAGACGACCATTGAATGCATCCCGACAATTGGCCGTCCACTCTAGAGTCATTAAAAATGCATGACCCAAATAGGTGCTAACGAAATCAATTAGCAAATAATAGGCAACAGCAGCTGTGGCTATGACTAGGAACTGTGGCTACGAGCGGGGCTGATTCGCTTTGGGGCAACCAGGGGGTAAGCCACACGTAATAAAAAGGAGGACGTTACGTTATTGAATTCACCCGGTATGTTTTTGCCGCGAAAAAGTCATGCGATTATCGTTTGACATCTTATATAGGCGAGTGGGGCCCTTGCTTTAGGAACCGCGACCCACAGGCTGTGCGATCAATTAGACCCACCATATGGCACCTATTCTATTCACGGGAATTTTTCGAGGAGCCATATCCTTGCAG
ATTCAACGGAAAACCACGACCGCTACCCAACCCGTCCCGTTTATCCACCCTGTTAGCGACATATCCTTGTGCTTCTTAGGTAGCAGGACTAGCTCCGACAGCAGTCTCGTACAGGGCTCCGCGTACCGGCGATCTATGAGGCTTCCCAGCTGACACCTGAATGTTACATAACACTATTATCAGGCAATCACCATGTATGGACAATCCCTGCGTCCACACCAAACATAGTTCACGGTCCCGGGAGAGAGAGACACGGAGTAAGTATTGATAAACCAAACTTCAACGTCAACGCAGCATGGGAAACCCACCGTCCACGTACTTAGCCTAAAATGACGCGTGTAAGTAACCAAGGTATGACATGATTGCGTGGGCACACAAGAGAGAGAGTTCAATAGGACGGCTGCGAGCATGCTAACACGCCCAACAGATAACTTATCTGCGACAAGTCTGCCACCTACCATCTAGTAGAGCTACCAAGCACCCTCGCCTAACTTCACGTATTTTCCATTTGTACCCCAGCTTATCAAATACACGAGCACTAAGCGTGCCAGTCATCCTGACAAATCGTAATCGGAGCGAGCTATCACATGGCGTAAGGCGCTGCTCTCCCGGCAATTATTCCTTACGTTTCGCCGGTTGGATTCCCGGAAATGGCGCAGTATAAGAGCCACGGTTGGTGCGTAAGTATCGGCCCCGAAAGAAAGCCATGAGATATAAGAGAGCGCAACCCGGCTGGCTAGCCTCTAGACCCAAGGGAGAGGAGCACCAAAAGACTAGCTTCTCCGCTCCCCAATTCCATCGTGGCGCCAGAGCATCCTCCGGGATGTTGCCGCATCGAACCCAATTTAAGCCCTAATATTAAATCGATGAGAGGGACGGGAGGATACCCCCATATTTAATATTCGGGTGACGCAGGACCTTAAAGTTGAAACTCTTTAGAAGCTCTCGTCAGTCCCTATGAACACACACCTCCAGACTAGAGTGCAAATCCATACCTAAGTACACATAGTTATGGAAGGTAAAGTATTTAGGACAATAATGCAAAAAACTCAAAGATCTTGCGGATATCGCCTCACTTCGAAATATCCGAACGCTACCCGACGGAGCCGTCAACTCCCTGGTTGTCAAGACTATAGGATGTAATGGCTATAAGAAAATATGGCTATAAGCGATTACAACTTTTGCTAGCGTTTTAAACGCAGATGCTCGCGGATGTTAAAACCACGACGACGCTAATTATTTCAGAATACTAGCCAGTCATGGTCAGTGGAATTCCATAGTTAGAGAATCGTTATACTCTCCCGGGTGCCGGTAAATGTCACCAGACCCAAAGAATCGACGCAATGAGATAAGTGAATGCTTGACACCTAGGGCTGCTCTAACGATAAATTTCTGGCGACCTAGACACAAGGCATAAACCTCACTAATCCCACAACGTAGGGTAGATAGGCGAGCATTCGATGCCCCTCAACAATAGATCGTTTACCCTGGAATCATTAACGATTGATGACCCAAATAGGCGCTAACTAACTCCATTAGGGAGTGGCGAACATGAGCAGCTGTGGCTATGACTAGGAACTGTGGCTACGAGCGGGGCTGATTCGCCTTCGGGTAACCAGGGGGTAAGCCACACGTAACTTAAAGGAGGAGGTTACGATATTGAATTCACCCAGTATGTTTACGCCGCGAAAAAATCATGCGATTAGCGTTTGACATTTTATAAAGGAGAATGGGGCCCTTACCTTAGGAACCGTGATCCACAAGCTGTGCGAATTATTAGACCCCCTAACCGGCGCCTTACCTATTCATGGGAGTTGTTCGGGAAACCACATCATTGCAG
ATTCAACGGAAAACCACGACCGCTACCCAACCCGTCCCATTTATCGACCCTGTTAGCGACATATCCTTGTGCTTCTTAGGTAGCAGAACTAGCTCCGACAGCAGTCTCGTACAGAGCTCCGCGTACCGGCGATCTATGAGGCTTCCCAGCTGACACCTGAATGTTACATAACACTATTATCAGGCAATCACCATGTATGGACAATCCCTGCGTCCACACCAAACATAGTTCACGGTCCCGGGAGAGAGAGACACGGAGTAAGTACTGATAAACGAAACTTAAACGTCAACGCAGCATGGGAAACCCACCGTCCATGTACTTAGCCTAAAATGACGCGTGTAAGTAACCAAGGCATGACATGATTGCGTGGGCACACAAGAGAGAGAGTTCAATAGGACGACTGCGAGCATGCTAACACGCCCAACAGATAACTTATCTGCGACAAGTCTGCCACCTACCATCCAATAAAGTTGCCAAATAACCCCGCCTATTTCTGTTCACCTGCTATTTGTACTGCGAGTCACAAAACACAAGAGCATTAAGCATTTCAGTTATCTCTACAAACCATAATGGAAAAGAACCGAGATATAACGTACAACATTGATCTCCCGTCAATTTTTCCTTACGTCTCGTCGGCTAAATTGCCAGAAAGGGCACAGTATAAGATCAACAGTTGGTGCGTAAATATCAGTTGTAAAGGAAAGTAGCGGAATATAATAAAGTGCAAGTCGACAGGTTTGCTTCTCGATCCTAAGGAGGGGGGTATCATGAAACTAGCTCCCCCGCTCCCCGATTCCATCGTCACGCCAGACCATTCTCCACGTTGTTACTGCGTCGAACCTAATTTAAGCCCTAATATTAAATCAATGAGAGGGACGGGAGGATACTCCCATATTTAATATTCGGGTGACGCAGGACCTTAAAGTTGAAACTCGTTAGAAGCTCTCGTCAGTCCCTATGAACACACACCTCCAGACTAGAGTGCAAATCCATACCTAAGTACACTTAGTTATGGAAGGTAAACTATTTAGGACAATAGTGCAAAAAACTCAAAGATCTTGCGGATATCGCCTCACTTCGAAATATCCGAACGCTACCCGACGGAGTTATCACCGCCTCAGCCGTCAATACGATAGGAGACAACAGCTTTAACGGAATACGGGCATGGGGCATTGGTGTTTTTACTTGCATTTCAAACCCTGATACTCGCGGATATTCAAATCACGACGACGCTAATTATTCTAAACTACTAACCAGTCGTGGCTAGCGCGACTCATTGGCTAGGATATCGTTATACTCCTCCAGGTGCTGGTGAATGCCACAAGGCCCAAAGAATGAACGCGAATAGGAAAGCGAATGTTTGACACCTAGAGCTGATCTAACGATAAATGCCTGGCGACCTAGACACAAGGCATAAACCTCACTAATCCCACAACGTAGGGTTTAAAGGCGAGCATTGAAGGCATCTCGGCAATAGATGGTCTACTCTAGAGTCATTAAAAATGCATGACCCAAATAGGTGCTAACGAAATCAATTAGCAAATAATAGGCAACAGCAACTGTAAATTGGACTAGGAATTGCGGTCAAGAGTAGAGCTCATCCGCCTTCGGGCAACTAGAGGATAAGCCACACGTAACTTAAAGGAGGAGGTTACGATATTGAATTCACCCAGTATGTTAACGCCGCGAAAAAATCATGCGATTAGCGTTTGACATTTTATAAAGGAGAATGGGGCCCTTACCTTAGGAACCGTGATCCACAAGCTGTGCGAATTATTAGACCCCCTAACCGGCGCCTTACCTATTCATGGGAGTTGTTCGGGAAACCACATCATTGCAG
ATATAACGGAAGACCGTAAATACCACGTAGGCGAACTAGTTCACTCGCCGCGATACCGCTACGACGCCGCGTTAATGGGGTAACAAGACCTACCACGAGAACGATTTCGGAAGAGACTCCGCGAACCGGCGATCTATGAGGCTTCGCAGCTGACACCTGAATGTTACATAACACTATTATCAGGCAATCACCATGTATGGACAATCCCTGCGTCCACACCAAACATAGTTCACGGTCCCGGGAGGGAGAGACACGGAGTAAGTACTGATAAACCAAACTTCAACGTCAACGCAGCATGGGAAACCCACCGTCCATATACTGAGCCTTAAGTGATGCGTGTAAATAACCAAGGCATGACATGATTGCGTGAGCACACAAGAGAGAGGGTTCAATAGGACTACTGCGAGCATGCTAACACGCCCAACAGATAACTTATCTGCGACAAGCCTGCCACCTACCGTCCAATAAAGTTGCCAAATAACCCCGCCTATTTCTGTTCACCTGCTATTTGTACTGCGAGTCACAAAACACAAGAGCATTAAGCATTTCAGTTATCTCTACAAACCATAATGGAAAAGAACCGAGATATAACGTACAACATTGATCTCCCGTCAATTTTTCCTTACGTCTCGTCGGCTAAATTGCCAGATAGGGCATAGTATAAGATCAACAGTTGGTGCGTAAATATCAGTTGTAAAGGAAAGTAGCGGAATATAATAAAGTGCAAGTCGACAGGTTTGCTTCTCGATCCTAAGGAGGGGGGTATCATGAAACTAGCTCCCCCGCTCCCCGATTCCATCGTCACGCCAGACCATTCTCCACGTTGTTACTGCGTCGAACCTAATTTAAGCCCTAATATTAAATCAATGAGAGGGACGGGAGGATACTCCCATATTTAATATTCGGGTGACGCAGGACCTTAAAGTTGAAACTCGTTAGAAGCTCTCGTCAGTCCCTATGAACACACACCTCCAGACTAGAGTGCAAATCCATACCTAAGTACACTTAGTTATGGAAGGTAAACTATTTAGGACAATAGTGCAAAAAACTCAAAGATCTTGCGGATATCGCCTCACTGCGAAATATCCGAACGCTACCCGACGGAGCCGTCAACTCCCTGGTTGTCAAGACTATAGGATGTAATGGCTATAAGAAAATATGGCTATAAGCGATTACAACTTTTGCTAGCGTTTTAAACGCTGATGCTCGCGGATATTAAAATCACGACGACGCTAATTATTTCAGAATACTAGCCAGTCATGGTTAGTGCAACTCATTGGCTCGGATATCGTTATACTCCTCCAGGTGCTGGTGAATGCCACCAGACCCATAGAATGAACGCGAAGAAAAAAGCGAATGTTTTGTACCTAGAGCTGCTCTAAAGATAAATGTTTGGCGACCTAGACACAAGGCATAAACCTCACTAATCCCACAACATAGAGTATGTAGACGACCATTGAATGCATCCCGACAATTGGCCGTCCACTCTAGAGTCATTAAAAATGCATGACCCAAATAGGTGCTAACGAAATCAATTAGCAAATAATAGGCAACAGCAGCTGTGGCTATGACTAGGAACTGTGGCTACGAGCGGGGCTGATTCGCTTTGGGGCAACCAGGGGGTAAGCCACACGTAATAAAAAGGAGGACGTTACGTTATTGAATTCACCCGGTATGTTTTTGCCGCGAAAAAGTCATGCGATTATCGTTTGACATCTTATATAGGCGAGTGGGGCCCTTGCTTTAGGAACCGCGACCCACAGGCTGTGCGATCAATTAGACCCACCATATGGCACCTATTCTATTCACGGGAATTTTTCGAGGAGCCATATCCTTGCAG
ATTCAACGGAAAACCACGACCGCTACCCAACCCGTCCCGTTTATCGACCCTGTTAGCGACATATCCTTGTGCTTCTTAGGTAGCAGAACTAGCTCCGACAGCAGTCTCGTACAGAGCTCCGCGTACCGGCGATCTATGAGGCTTCCCAGCTGACACCTGAATGTTACATAACACTATTATCAGGCAATCACCATGTATGGACAATCCCTGCGTCCACACCAAACATAGTTCACGGTCCCGGGAGAGAGAGACACGGAGTAAGTACTGATAAACGAAACTTAAACGTCAACGCAGCATGGGAAACCCACCGTCCATGTACTTAGCCTAAAATGACGCGTGTAAGTAACCAAGGCATGACATGATTGCGTGGGCACACAAGAGAGAGAGTTCAATAGGACGACTGCGAGCATGCTAACACGCCCAACAGATAACTTATCTGCGACAAGTCTGCCACCTACCATCTAGTAGAGCTACCAAGCACCCTCGCCTAACTTCACGTATCTTCCATTTGTACCCCAGCTTATCAAATACACGAGCACTAAGCGTGCCAGTCATCCTGACAGATCGTAATCGGAGCGAGCTATCACATGGCGTAAGGCGCTGCTCTCCCGGCAATTATTCCTTACGTTTCGCCGGTTGGATTCCCAGAAATGGCGCAGTATAAGAGCCATAGTTCGCACGTAAATATCAGTTCTAAAGGAAAGTAGCGGAATATAATAAAGTGCAAGTCGACAGGTTTGCTTCTCGATTCTAAGGAGGGGGGTATCATAAAACTAGCTCCCCCGGTCCCCGATTCCATCGTCACGCCAGACCATTCTCCACGATGTTACTGCATCGAACCTAGTTTAAGCCCTAATATTAAATCGATGAGAGGGACGGCAGGATACCACCATATTTAATATTCGGGTGACGCAGGACCTTAAAGTTGAAACTCGTTAGAAGCTCTCGTCAGTCCCTATGAACACACACCTCCAGACTAGACTGCAAATCCATACCTAAGTACACATAGTTATGGAAGGTAAAGTATTTACGACAATAATGCAAAAAACTCAAAGATCTTGCGGATATCGCCTCACTTCGAAATATCCGAACGCTACCCGACGGAGCCGTCAACTCCCTGGTTGTCAAGACTATAGGATGTAATGGCTATAAGAAAATATGGCTATAAGCGATTACAACTTTTGCTAGCGTTTTAAACGCTGATGCCCGCGGATGTTAAAACCACGACGACGCTAATTATTTCAGAATACTAGCCAGTCATGGTCAGTGGAATTCCATAGTTAGAGAATCGTTATACTCTCCCGGGTGCCGGTAAATGTCACCAGACCCAAAGAATCGACGCGATGAGATAACTGAATGCTTGACACCTAGGGCTGCTCTAACGATAAATTTCTAACGAGCTACACGCAAGGCATAGGCCTCGTGAATCCCACAACATAGAGTATGTAGACGACTATTGAATGCATCCCGACAATTGGCCGTCCACTCTAGAGTCATTAAAAATGCATGACCCAAATAGGTGCTAACGAAATCAATTAGCAAATAATAGGCAACAGCAACTGTAAATTGGACTAGGAATTGCGGTCAAGAGTAGAGCTCATCCGCCTTCGGGCAACTAGAGGATAAGCCACACGTAACTTAAAGGAGGAGGTTACGTTATTGAATTCACCCAGTATGTTTACGCCGCGAAAAAATCATGCGATTAGCGTTTGACATTTTATAAAGGAGAATAGGGCCCTTACCTTAGGAACCGTGATCCACAAGCTGTGCGAATTATTAGACCCCCTAACCGGCGCCTTACCTATTCATAGGAGTTGTTCGGGAAACCACATCATTACAG
ATTCAACGGAAAACCACGACCGCTACCCAACCCGTCCCATTTATCCACCCTGTTAGCGACATATCCTTGTGCTTCTTAGGTAGCAGGACTAGCTCCGACAGCAGTCTTGTACAGGGCTCCGCGTACCGGCGATCTATGCGGCTTCCCAGCTGACACCTGAATGTTACATAACACTATTATCAGGCAATCACCATGTATGGACAGCTTTCGTGTCCACACAGTGCAGAGTTTACGGACCCTCGTGAATGATACACGGAGTAAGCGCCGATAACACAAACTTCAACGTCAACGCAGCATGGGAAACCCACCGTCCACGTACTTAGCCTAAAAAGACGCGTGTAAGTAACCAAGGCATGACATGATTGCGTGGGCACACAAGAGAGAGAGTTCAATAGAACGAGCACGAGTATGCCAATGTGTCGAATGGGTAGATTATCTGCGACAAGCCTGCCACTTACCATCTAGTAGAGCTACCAAGCACCCTCGCCTAACTTCACGTATCTTCCATTTGTACCCCAGCTTATCAAATACACGAGCACTAAGCGTGCCAGTCATCCTGACAAATCGTAATCGGAGCGAGCTATCACGTGGCGTAAGGCGCTGCTCTCCCGGCAATTATTCCTTACGTTTCGCCGGTTGGATTCCCAGAAATGGCGCAGTATAAGAGCCATAGTTCGCACGTAAATATCAGTTCTAAAGGAAAGTAGCGGAATATAATAAAGTGCAAGTCGACAGGTTTGCTTCTCGATTCTAAGGAGGGGGGTATCATAAAACTAGCTCCCCCGGTCCCCGATTCCATCGTCACGCCAGACCATTCTCCACGATGTTACTGCATCGAACCTAGTTTAAGCCCTAATATTAAATCGATGAGAGGGACGGCAGGATACCACCATATTTAATATTCGGGTGACGCAGGACCTTAAAGTTGAAACTCGTTAGAAGCTCTCGTCAGTCCCTATGAACACACACCTCCAGACTAGACTGCAAATCCATACCTAAGTACACATAGTTATGGAAGGTAAAGTATTTACGACAATAATGCAAAAAACTCAAAGATCTTGCGGATATCGCCTCACTTCGAAATATCCGAACGCTACCCGACGGAGCCGTCAACTCCCTGGTTGTCAAGACTATAGGATGTAATGGCTATAAGAAAATATGGCTATAAGCGATTACAACTTTTGCTAGCGTTTTAAACGCTGATGCTCGCGGATGTTAAAACCACGACGACGCTAATTATTTCAGAATACTAGCCAGTCATGGTCAGTGGAATTCCATAGTTAGAGAATCGTTATACTCTCCCGGGCGCCGGTAAATGTCACCAGACCCAAAGAATCGACGCGATGAGATAAGTGAATGCTTGACACCTAGGGCTGCTCTAACGATAAATTTCTAACGAGCTACACGCAAGGCATAGGCCTCGTGAATCCCACAACATAGGTTTTGTGGGCGAGCATAGAAGGCATGTCGGCAGCAGATGCTCCACTCCGGAATTATTAACAATTCATGGCCCAAATAGGCGCTAAGTAGCTCCATTAGGGAATGATAAACATGAACAGCTGTGGCTATGACTAGGAACTGTGGCTACGAGCGGGGCTGATTCGCTTTGGGGCAACTAGGGTGTAAGCCACACGTAATTTAAAGGAGGAGGTTACGATATTGAATTCACCCAGTATGTTTACGCCGCGAAAAAATCATGCGATTAGCGTTTGACATTTTATAAAGGAGAATGGGGCCCTTACCTTAGGAACCGTGATCCACAAGCTGTGCGAATTATTAGACCCCCTAACCGGCGCCTTACCTATTCATGGGAGTTGTTCGGGAAACCACTTCATTGTAG
ATATAACGGAAAATCACGACCGCTTCCCAACCCGTACCGTTTATCCACCCTGTTAGCGACATATCCTTGTGCTTCTTAGGTAGCAGGACTAGCTCCGACAGCAGTCTCGTACAGGGCTCCGCGTACCGGCGATCTATGCGGCTTCCCAGCTGACACCTGAATGTTACATAACACTATTATCAGGCAATCACCATGTATGGACAATCCCTGCGTCCACACCAAACAGAATTCACGGTCCCGGGAAGGAGAGACACGGAGTAAGTACTGATAAACCAAACTTCAACGTCAACGCAGCATGGGAAACCCACCGTCCATATACTGAGCCTTAAGTGATGCGTGTAAATAACCAAGGCATGACATGATTGCGTAAGCACACAAGAGAGAGGGTTCAATAGGACTACTGCGAGCATGCTAACACGCCCAACAGATAACTTATCTGCGACAAGCCTGCCACTTACCATCTAGTAGAGCTACCAAGCACCCTTGCCTAACTTCACGTATCTTCCATTTGTACCCCAGCTTATCAAATACACGAGCACTAAGCGTGCCAGTCATCCTGACAAATCGTAATCGGAGCGAGCTATCACATGGCGTAAGGCGCTGCTCTCCCGGCAATTATTCCTTACGTTTCGCCGGTTAAATTGCCAGATAGGGCATAGTATAAGATCAACAGTTGGTGCGTAAATATCAGTTGTAAAGGAAAGTAGCGGAATATAATAAAGTGCAAGTCGACAGGTTTGCTTCTCGATCCTAAGGAGGGGGGTATCATGAAACTAGCTCCCCCGCTCCCCGATTCCATCGTCACGCCAGACCATTCTCCACGTTGTTACTGCGTCGAACCTAATTTAAGCCCTAATATTAAATCAATGAGAGGGACGGGAGGATACTCCCATATTTAATATTCGGGTGACGCAGGACCTTAAAGTTGAAACTCGTTAGAAGCTCTCGTCAGTCCCTATGAACACACACCTCCAGACTAGAGTGCAAATCCATACCTAAGTACACTTAGTTATGGAAGGTAAACTATTTAGGACAATAGTGCAAAAAACTCAAAGATCTTGCGGATATCGCCTCACTGCGAAATATCCGAACGCTACCCGACGGAGCCGTCAACTCCCTGGTTGTCAAGACTATAGGATGTAATGGCTATAAGAAAATATGGCTATAAGCGATTACAACTTTTGCTAGCGTTTTAAACGCTGATGCTCGCGGATATTAAAATCACGACGACGCTAATTATTTCAGAATACTAGCCAGTCATGGTTAGTGCAACTCATTGGCTCGGATATCGTTATACTCCTCCAGGTGCTGGTGAATGCCACCAGACCCGTAGAATGAACGCGAAGAAAAAAGCGAATGTTTTGTACCTAGAGCTGCTCTAAAGATAAATGTTTGACGAGCTACACGCAAGGCATAGGCCTCGTGGATCCCACAACATAGGTTTTGTGGGCAAGCATTGAAGGCATGTCGGCAGCAGGTGCTCCACTCCGGAATTATTAACAATTCATAGCCCAAATAGGCGCTAAGTAGCCCCATTAGGGAATGATAGGCAACAGCAACTGTAACTTGGACTAGGAACTGCGGTCACGAGCGGGGCTGATTCGCCTTCGGGCAACTAGGGTGTAAGCCACACGTAACTTAAAGGAGGAGGTTACGATATTGAAACCACCCAGTATGTTTACGCCGCGAAAAAATCATGCGATTATGATTTGCCATTTTATAAAGGAGAATGGGGCCCTTACCTTAGGAACCGTGATCCACAAGCTGTGCGAATTATTAGACCCCCTAACCGGCGCCTTACCTATTCATGGGAGTTGTTCGGGGAGCCACATCATCGCAG
ATATAACGGAAAACCGTAACTATCACGTAGGCGAACTCATTTATCCACCCTGTTAGCGACATATCCTTGTGCTTCTTAGGTAGCAGGACTAGCTCCGACAGCAGTCTCGTACAGGGCTCCGCGTACCGGCGATCTATGAGGCTTCCCAGCTGACACCTGAATGTTACATAACACTATTATCAGGCAATCACAATGTATGGACAATCCCTGCGTCCACACCAAACATAGTTCACGGTCCCGGGAGAGAGAGACACGGAGTAAGTATTGATAAACCAAACTTCAACGTCAACGCAGCATGGGAAACCCACCGTCCACGTACTTAGCCTAAAATGACGCGTGTAAGTAACCAAGGTATGACATGATTGCGTGGGCACACAAGAGAGAGAGTTCAATAGGACGGCTGCGAGCATGCTAACACGCCCAACAGATAACTTATCTGCGACAAGTCTGCCACCTACCGTCCAATAAAGTTGCCAAATAACCCCGCCTATTTCTGTTCACCTGCTATTTGTACTGCGAGTCACAAAACACAAGAGCATTAAGCATTTCAGTTATCTCTACAAACCATAATGGAAAAGAACCGAGATATAACGTACAACATTGATCTCCCGTCAATTTTTCCTTACGTCTCGTCGGCTAAATTGCCAGATAGGGCATAGTATAAGATCAACAGTTGGTGCGTAAATATCAGTTGTAAAGGAAAGTAGCGGAATATAATAAAGTGCAAGTCGACAGGTTTGCTTCTCGATCCTAAGGAGGGGGGTATCATGAAACTAGCTCCCCCGCTCCCCGATTCCATCGTCACGCCAGACCATTCTCCACGTTGTTACTGCGTCGAACCTAATTTAAGCCCTAATATTAAATCAATGAGAGGGACGGGAGGATACTCCCATATTTAATATTCGGGTGACGCAGGACCTTAAAGTTGAAACTCGTTAGAAGCTCTCGTCAGTCCCTATGAACACACACCTCCAGACTAGAGTGCAAATCCATACCTAAGTACACTTAGTTATGGAAGGTAAACTATTTAGGACAATAGTGCAAAAAACTCAAAGATCTTGCGGATATCGCCTCACTGCGAAATATCCGAACGCTACCCGACGGAGCCGTCAACTCCCTGGTTGTCAAGACTATAGGATGTAATGGCTATAAGAAAATATGGCTATAAGCGATTACAACTTTTGCTAGCGTTTTAAACGCTGATGCTCGCGGATATTAAAATCACGACGACGCTAATTATTTCAGAATACTAGCCAGTCATGGTTAGTGCAACTCATTGGCTCGGATATCGTTATACTCCTCCAGGTGCTGGTGAATGCCACCAGACCCATGGAATGAACGCGAAGAAAAAAGCGAATGTTTTGTACCTAGAGCTGCTCTAAAGATAAATGTTTGGCGACCTAGACACAAGGCATAAACTTCACTAATCCCACAACATAGGGTAGATAGGCGAGCATTCGATGCCCCTCAACAATAGATCGTTTACCCCGGAATCTTCGACACCTGGTGAGCCTAAGAAGCGTTAACTGAATCCATCAGGGTATGATAAACTAGAGCAGCTGTAAAATGGACTAGGAGTTGTGGCCAAGGGCAAGGCTGACTCCTCCCCTGATAATTAGACGGTAAGCCACACGTAACTTGCATGATGACCTTACGTTATTCAAACGATCCAGTATGTTTATACCATGAAATAATTATGTGATTATCGTTTGACATTTTATAAAGGAGAATGGGGCCCTTACCTTAGGAACCGTGATCCACAAGCTGTGCGAATTATTACACGCCCTAAACGGCGCCTTACCTATTCATGGGAGTTGTTCGGGGAGCCATATCATCGCAG
ATTCAACGGAAAACCACGACCGCTACCCAACCCGTCCCGTTTATCCACCCTGTTAGCGACATATCCTTGTGCTTCTTAGGTAGCAGGACTAGCTCCGACAGCAGTCTCGTACAGGGCTCCGCGTACCGGCGATCTATGAGGCTTCCCAGCTGACACCTGAATGTTACATAACACTATTATCAGGCAATCACCATGTATGGACAATCCCTGCGTCCACACCAAACATAGTTCACGGTCCCGGGAGAGAGAGACACGGAGTAAGTATTGATAAACCAAACTTCAACGTCAACGCAGCATGGGAAACCCACCGTCCACGTACTTAGCCTAAAATGACGCGTGTAAGTAACCAAGGTATGACATGATTGCGTGGGCACACAAGAGAGAGAGTTCAATAGGACGGCTGCGAGCATGCTAACACGCCCAACAGATAACTTATCTGCGACAAGTCTGCCACCTACCATCTAGTAGAGCTACCAAGCACCCTCGCCTAACTTCACGTATCTTCCATTTGTACCCCAGCTTATCAAATACACGAGCACTAAGCGTGCCAGTCATCCTGACAAATCGTAATCGGAGCGAGCTATCACATGGCGTAAGGCGCTGCTCTCCCGGGAATTATTCCTTACGTCTCGTCGGCTAAATTGCCAGAAATGGCGCAGTATAAGAGCCATAGTTCGCACGTAAATATCAGTTCTAAAGGAAAGTAGCGGAATATAATAAAGTGCAAGTCGACAGGTTTGCTTCTCGATTCTAAGGAGGGGGGTATCATAAAACTGGCTCCCCCGGTCCCCGATTCCATCGTCACGCCAGACCATTCTCCACGATGTTACTGCATCGAACCTAATTTAAGCCCTAATATTAAATCGATGAGAGGGACGGCAGGATACCCCCATATTTAATATTCGGGTGACGCAGGACCTTAAAGTTGAAACTCGTTAGAAGCTCTCGTCAGTCCCTATGAACACACACCTCCAGACTGGAGTGCAGATCCATACCTAAGTACACATAGTTATGGAAGGTAAAGTATTTAGGACAATAATGCAAAAAACTCAAAGATCTTGCGGATATCGCCTCACTTCGAAATGTCCGAACGCTACCCGACGGAGCCGTCAACTCCCTGGTTGTCAAGACTATAGGATGTAATGACTATAAGAAAATATGGCTATAAGCGATTACAACTTTTGCTAGCGTTTTAAACGCTGATGCTCGCGGATATTAAAGTCACGACGACGCTAATTATTTCAGAATACTAGCCAGTCATGGTTAGTGCAACTCATTGGCTCGGATATCGTTATACTCCTCCAGGTGCTGGTGAATGCCACCAGACCCAAAGAATGAACGCGAAGAAAAAAGCGAATCTTTTGTACCTAGAGCTGCTCTAGAGATAAATGTTTGGCGACCTAGACACAAGGCATAAACCTCACTAATCCCACAACGTAGGTTTTGTGGGCGAGCATTGAAGGCATGTCGGCAGCAGGTGCTCCACTCCGGAATTATTAACAATTCATAGCCCAAATAGGCGCTAAGTAGCCCCATTAGGGAATGATAGGCAACAGCAACTGTAACTTGGACTAGGAACTGCGGTCACGAGCGGGGCTGATTCGCCTTCGGGCAACTAGGGTGTAAGCCACACGTAACTTGCATGATGACCTTACGTTATTCAAACGATCCAGTATGTTTATACCATGAAATAATTATGCGATTATCGTTTGACATTTTATAAAGGAGAATGGGGCCCTTACCTTAGGAACCGTGATCCACAAGCTGTGCGAATTATTACACGCCCTAAACGGCGCCTTACCTATTCATGGGAGTTGTTCGGGGAGCCATATCATCGCAG
ATATAACGGAAGACCGTAAATACCACGTAGGCGAACTCATTTATCCACCCTGTTAGCGACATATCCTTGTGCTTCTTAGGTAGCAGGACTAGCTCCGACAGCAGTCTCGTACAGGGCTCCGCGTACCGGCGATCTATGAGGCTTCCCAGCTGACACCTGAATGTTACATAACACTTTTATCAGGCAATCACAATGTATGGACAATCCCTGCGTCCACACCAAACATAGTTCACGGTCCCGGGAGAGAGAGACACGGAGTAAGTATTGATAAACCAAACTTCAACGTCAACGCAGCATGGGAAACCCACCGTCCACGTACTTAGCCTAAAATGACGCGTGTAAGTAACCAAGGTATGACATGATTGCGTGGGCACACAAGAGAGAGAGTTCAATAGGACGGCTGCGAGCACGCTAACACGCCCAACAGATAACTTATCTGCGACAAGTCTGCCACCTACCATCTAGTAGAGCTACCAAGCACCCTCGCCTAACTTCACGTATCTTCCATTTGTACCCCAGCTTATCAAATACACGAGCACTAAGCGTGCCAGTCATCCTGACAAATCGTAATCGGAGCGAGCTATCACATGGCGTAAGGCGCTGCTCTCCCGGGAATTATTCCTTACGTCTCGTCGGCTAAATTGCCAGAAATGGCGCAGTATAAGAGCCATAGTTCGCACGTAAATATCAGTTCTAAAGGAAAGTAGCGGAATATAATAAAGTGCAAGTCGACAGGTTTGCTTCTCGATTCTAAGGAGGGGGGTATCATAAAACTGGCTCCCCCGGTCCCCGATTCCATCGTCACGCCAGACCATTCTCCACGATGTTACTGCATCGAACCTAATTTAAGCCCTAATATTAAATCGATGAGAGGGACGGCAGGATACCCCCATATTTAATATTCGGGTGACGCAGGACCTTAAAGTTGAAACTCGTTAGAAGCTCTCGTCAGTCCCTATGAACACACACCTCCAGACTGGAGTGCAGATCCATACCTAAGTACACATAGTTATGGAAGGTAAAGTATTTAGGACAATAATGCAAAAAACTCAAAGATCTTGCGGATATCGCCTCACTTCGAAATGTCCGAACGCTACCCGACGGAGCCGTCAACTCCCTGGTTGTCAAGACTATAGGATGTAATGACTATAAGAAAATATGGCTATAAGCGATTACAACTTTTGCTAGCGTTTTAAACGCTGATGCTCGCGGATATTAAAGTCACGACGACGCTAATTATTTCAGAATACTAGCCAGTCATGGTTAGTGCAACTCATTGGCTCGGATATCGTTATACTCCTCCAGGTGCTGGTGAATGCCACCAGACCCAAAGAATGAACGCGAAGAAAAAAGCGAATGTTTTGTACCTAGAGCTGCTCTAGAGATAAATGTTTGGCGACCTAGACACAAGGCATAAACCTCACTAATCCCACAACGTAGGGTTTAAAGGCGAGCATTGAAGGCATCTCGGCAATAGATGGTCTACTCTGGAATCATTAACGATTGATGACCCAAATAGGCGCTGACTAACTCCATTAGGGAGTGGCGAACATGAGTAGCTGTAAATTGGACTAGGAATTGCGGTCAAGAGTAGAGCTCATCCGCCTTCGGGCAACTAGAGGATAAGCCACACGTAACTTAAAGGAGGAGGTTACGATATTGAATTCACCCAGTATGTTTACGCCGCGAAAAAATCATGCGATTAGCGTTTGACATTTTATAAAGGAGAATGGGGCCCTTACCTTAGGAACCGTGATCCACAAGCTGTGCGAATTATTAGACCCCCTAACCGGCGCCTTACCTATTCATGGGAGTTGTTCGGGGAGCCACATCATCGCAG
ATTCAACGGAAAACCACGACCGCTACCCAACCCGTCCCATTTATCCACACTGTTAGCGACATATCCTTGTGCTTCTTAGGTAGCAGGACTAGCTCCGACAGCAGTCTCGTCCAGGGCTCCGCGTACCGGCGATCTATGAGGCTTCCCAGCTGACACCTGAATGTTACATAACACTATTATCAGGCAATCACCATGTATGGACAATCCCTGCGTCCACACAGTGCAGAGTTTACGGACCCTCGTGAATGATACACGGAGTAAGCGCCGATAACACAAACTTCAACGATAAACAAGTGTTGGAAAGTCACTGTGCGTACGCGGAGTTGAAAATGATCCGTGGGAGAAGCTAGTTCATACTGCGTCCGGGTGATTATCTGAAAAAAAGAAATTCCTCGAACGAGCACGAGTATGCCAATGTGTCCAATGGGTAGATTATCTGCGACAAGCCTGCCACCTACCATCTAGTAGAGCTACCAAGCACCCTCGCCTAACTTCACGTATCTTCCATTTGTACCCGAGCTTATCAAATACACGAGCACTAAGCGTGCCAGTCATCCTGACAAATCGTAATCGGAGCGAGCTATCACATGGCGTAAGGCGCTGCTCTCCCGGCAATTATTCCTTACGTTTCGCCGGTTGGATTCCCAGAAATGGCGCAGTATAAGAGCCATAGTTCGCACGTAAATATCAGTTCTAAAGGAAAGTAGCGGAATATAATAAAGTGCAAGTCGACAGGTTTGCTTCTCGATTCTAAGGAGGGCGGTATCATAAAACTGGCTCCCCCGGTCCCCGATTCCATCGTCACGCCAGACCATTCTCCACGATGTTACTGCATCGAACCTAATTTAAGCCCTAATATTAAATCGATGAGAGGGACGGCAGGATACCCCCATATTTAATATTCGGGTGACGCAGGACCTTAAAGTTGAAACTCGTTAGAAGCTCTCGTCAGTCCCTATGAACACACACCTCCAGACTAGAGTGCAGATCCATACCTAAGTACACATAGTTATGGAAGGTAAAGTATTTAGGACAATAATGCAAAAAACTCAAAGATCTTGCGGATATCGCCTCACTTCGAAATGTCCGAACGCTACCCGACGGAGCCGTCAACTCCCTGGTTGTCAAGACTATAGGATGTAATGGCTATAAGAAAATATGGCTATAAGCGATTACAACTTTTGCTAGCGTTTTAAACGCTGATGCTCGAGGATATTAAAGTCACGACGACGCTAATTATTTCAGAATACTAGCCAGTCATGGTTAGTGCAACTCATTGGCTCGGATATCGTTATACTCCTCCAGGTGCTGGTGAATTCCACCAGACCCAAAGAATGAACGCGAAGAAAAAAGCGAATGTTTTGTACCTAGAGCTGCTCTAAAGATAAATGTTTGGCGACCTAGACACAAGGCATAAACCTCACTAATCCCACAACGTAGGGTTTAAAGGCGAGCATTGAAGGCATCTCGGCAATAGATGGTCTACTCTGGAATCATTAACGATTGATGACCCAAATAGGCGCTAACTAACTCCATTAGGGAGTGGCGAACATGAGCAGCTGTGGCTATGACTAGGAACTGTGGCTACGAGCGGGGCTGATTCGCCTTCGGGTAACCAGGGGGTAAGCCACACGTAATAAAAAGGAGGACGTTACGTTATTGAATTCACCCGGTATGTTTTTGCCGCGAAAAAGTCATGCGATTATCGCTTGACATCTTATATAGGCGAGTGGGACCCTTGCTTTAGGAACCGCGACCCACAGGCCGTGCGATCAATTAGACCCACCATATGGCACCTATTCTAATCACGGGAATTTTTCGAGGTGCCATATCCTTGCAG
ATTCAACGGAAAACCACGACCGCTACCCAACCCGTCCCATTTATCGACCCTGTTAGCGACATATCCTTGTGCTTCTTAGGTAGCAGAACTAGCTCCGACAGCAGTCTCGTACAGAGCTCCGCGTACCGGCGATCTATGAGGCTTCCCAGCTGACACCTGAATGTTACATAACACTATTATCAGGCAATCACCATGTATGGACAATCCCTGCGTCCACACCAAACATAGTTCACGGTCCCGGGAGAGAGAGACACGGAGTAAGTACTGATAAACGAAACTTAAACGTCAACGCAGCATGGGAAACCCACCGTCCATGTACTTAGCCTAAAATGACGCGTGTAAGTAACCAAGGCATGACATGATTGCGTGGGCACACAAGAGAGAGAGTTCAATAGGACGACTGCGAGCATGCTAACACGCCCAACAGATAACTTATCTGCGACAAGTCTGCCACCTACCATCTAGTAGAGCTACCAAGCACCCTCGCCTAACTTCACGTATCTTCCATTTGTACCCCAGCTTATCAAATACACGAGCACTAAGCGTGCCAGTCATCCTGACAGATCGTAATCGGAGCGAGCTATCACATGGCGTAAGGCGCTGCTCTCCCGGCAATTATTCCTTACGTTTCGCCGGTTGGATTCCCAGAAATGGCGCAGTATAAGAGCCATAGTTCGCACGTAAATATCAGTTCTAAAGGAAAGTAGCGGAATATAATAAAGTGCAAGTCGACAGGTTTGCTTCTCGATTCTAAGGAGGGGGGTATCATAAAACTAGCTCCCCCGGTCCCCGATTCCATCGTCACGCCAGACCATTCTCCACGATGTTACTGCATCGAACCTAGTTTAAGCCCTAATATTAAATCGATGAGAGGGACGGCAGGATACCACCATATTTAATATTCGGGTGACGCAGGACCTTAAAGTTGAAACTCGTTAGAAGCTCTCGTCAGTCCCTATGAACACACACCTCCAGACTAGACTGCAAATCCATACCTAAGTACACATAGTTATGGAAGGTAAAGTATTTACGACAATAATGCAAAAAACTCAAAGATCTTGCGGATATCGCCTCACTTCGAAATATCCGAACGCTACCCGACGGAGCCGTCAACTCCCTGGTTGTCAAGACTATAGGATGTAATGGCTATAAGAAAATATGGCTATAAGCGATTACAACTTTTGCTAGCGTTTTAAACGCTGATGCCCGCGGATGTTAAAACCACGACGACGCTAATTATTTCAGAATACTAGCCAGTCATGGTCAGTGGAATTCCATAGTTAGAGAATCGTTATACTCTCCCGGGTGCCGGTAAATGTCACCAGACCCAAAGAATCGACGCGATGAGATAACTGAATGCTTGACACCTAGGGCTGCTCTAACGATAAATTTCTAACGAGCTACACGCAAGGCATAGGCCTCGTGAATCCCACAACATAGAGTATGTAGACGACTATTGAATGCATCCCGACAATTGGCCGTCCACTCTAGAGTCATTAAAAATGCATGACCCAAATAGGTGCTAACGAAATCAATTAGCAAATAATAGGCAACAGCAACTGTAAATTGGACTAGGAATTGCGGTCAAGAGTAGAGCTCATCCGCCTTCGGGCAACTAGAGGATAAGCCACACGTAACTTAAAGGAGGAGGTTACGTTATTGAATTCACCCAGTATGTTTACGCCGCGAAAAAATCATGCGATTAGCGTTTGACATTTTATAAAGGAGAATAGGGCCCTTACCTTAGGAACCGTGATCCACAAGCTGTGCGAATTATTAGACCCCCTAACCGGCGCCTTACCTATTCATAGGAGTTGTTCGGGAAACCACATCATTACAG
ATATAAGGGAAAATCACGACCGCTTCCCAACCCGTACCGTTTATCGACCCTGTTAGCGACATATCCTTGTGCTTCTTAGGTAGCAGAACTAGCTCCGACAGCAGTCTCGTACAGAGCTCCGCGTACCGGCGATCTATGAGGCTTCCCAGCTGACACCTGAATGTTACATAACACTATTATCAGGCAATCACCATGTATGGACAATCCCTGCGTCCACACCAAACAGAATTCACGGTCCCGGGAAGGAGAGACACGGAGTAAGTACTGATAAACCAAACTTCAACGTCAACGCAGCATGGGAAACCCACCGTCCATATACTGAGCCTTAAGTGATGCGTGTAAATAACCAAGGCATGACATGATTGCGTAAGCACACAAGAGAGAGGGTTCAATAGGACTACTGCGAGCATGCTAACACGCCCAACAGATAACTTATCTGCGACAAGCCTGCCACCTACCATCTAGTAGAGCTACCAAGCACCCTCGCCTAACTTCACGTATCTTCCATTTGTACCCCAGCTTATCAAATACACGAGCACTAAGCGTGCCAGTCATCCTGACAAATCGTAATCGGAGCGAGCTATCACATGGCGTAAGGCGCTGCTCTCCCGGCAATTATTCCTTACGTTTCGCCGGTTGAATTGCCAGAAAGGGCACAGTATAAGATCAACAGTTGGTGCGTAAATATCAGTTGTAAAGGAAAGTAGCGGAATATAATAAAGTGCAAGTCGACAGGTTTGCTTCTCGATCCTAAGGAGGGGGGTATCATGAAACTAGCTCCCCCGCTCCCCGATTCCATCGTCACGCCAGACCATTCTCCACGTTGTTACTGCGTCGAACCTAATTTAAGCCCTAATATTAAATCAATGAGAGGGACGGGAGGATACTCCCATATTTAATATTCGGGTGACGCAGGACCTTAAAGTTGAAACTCGTTAGAAGCTCTCGTCAGTCCCTATGAACACACACCTCCAGACTAGAGTGCAAATCCATACCTAAGTACACTTAGTTATGGAAGGTAAACTATTTAGGACAATAGTGCAAAAAACTCAAAGATCTTGCGGATATCGCCTCACTTCGAAATATCCGAACGCTACCCGACGGAGCCGTCAACTCCCTGGTTGTCAAGACTATAGGATGTAATGGCTATAAGAAAATATGGCTATGGGGCATTGGTATTTTTACTTGCATTTCAAACCCTGATACTCGCGGATATTCAAATCACGACGACGCTAATTATTCTAAACTACTAACCAGTCGTGGTTAGCGCGACTTAATAGTTCGGAAATCATTATACTATCCCGGGTGCCGGTAAATGTCACCAGGCCCAAAAAATGAACGTGAATAGGAAAGTGAATGTTTGACATCTAGAGCTAATCTAACGATAAATGCCTGGCGACCTAGACACAAGGCATAAACCTCACTAATCCCACAACGTAGGGTTTAAAGGCGAGCATTGAAGGCATCTCGGCAATAGATGGTCTACTCTAGAGTCATTAAAAATGCATGACCCAAATAGGTGCTAACGAAATCAATTAGCAAATAATAGGCAACAGCAACTGTAAATTGGACTAGGAATTGCGGTCAAGAGTAGAGCTCATCCGCCTTCGGGCAACTAGAGGATAAGCCACACGTAACTTAAAGGAGGAGGTTACGATATTGAATTCACCCAGTATGTTAACGCCGCGAAAAAATCATGCGATTAGCGTTTGACATTTTATAAAGGAGAATGGGGCCCTTACCTTAGGAACCGTGATCCACAAGCTGTGCGAATTATTAGACCCCCTAACCGGCGCCTTACCTATTCATGGGAGTTGTTCGGGAAACCACATCATTGCAG
ATATAACGGAAGACCGTAAATACCACGTAGGCGAACTAATTTATCCACCCTGTTAGCGACATATCCTTGTGCTTCTTAGGTAGCAGGACTAGCTCCGACAGCAGTCTCGTACAGGGCTCCGCGTACCGGCGATCTATGCGGCTTCCCAGCTGACACCTGAATGTTACATAACACTATTATCAGGCAATCACCATGTATGGACAATCCCTGCGTCCACACCAAACATAGTTCACGGTCCCGGGAGAGAGAGACACGGAGTAAGTATTGATAAACCAAACTTCAACGTCAACGCAGCATGGGAAACCCACCGTCCACGTACTTAGCCTAAAATGACGCGTGTAAGTAACCAAGGTATGACATGATTGCGTGGGCACACAAGAGAGAGAGTTCAATAGGACGGCTGCGAGCATGCTAACACGCCCAACAGATAACTTATCTGCGACAAGTCTGCCACCTACCATCTAGTAGAGCTACCAAGCACCCTCGCCTAACTTCACGTATCTTCCATTTGTACCCCAGCTTATCAAATACACGAGCACTAAGCGTGCCAGTCATCCTGACAAATCGTAATCGGAGCGAGCTATCACATGGCGTAAGGCGCTGCTCTCCCGGCAATTATTCCTTACGTTTCGCCGGTTGGATTCCCAGAAATGGCGCAGTATAAGAGCCATAGTTCGCACGTAAATATCAGTTGTAAAGGAAAGTAGCGGAATATAATAAAGTGCAAGTCGACAGGTTTGCTTCTCGATCCTAAGGAGGGGGGTATCATGAAACTGGCTCCCCCGGTCGCCGATTCCATCGTCACGCCAGACCATTCTCCACGTTGTTACTGCATCGAACCTAATTTAAGCCCTAATATTAAATCGATGAGGGGGACGGCAGGATACCCCCATATTTAATATTCGGGTGACGCAGGACCTTAAAGTTGGAACTCGTTACCGGCTCTCGTCAGTCCCTATGAACACACACCTCCAGACTAGAGTGCAAATCCATGTGTAAGTACACATAGTTATGGAAGGTAAACTATTTAGGACAATAGTCCAAAAAACTCAAAGATCTTGCGGAGATCGCGTCACTGCGAAATGTCCGAACGCTACCCGACGGAGCCGTCACCGCCCTGGTCGTCAAGACTATAGGAGACAACAGCTTTAACGGAATACGGCCATGGGGCATTACAGCTTTTGCTAGCGTTTTAAACGCTGATGCTCGCGGATATTCAAATCACGACGACGCTAATTATTTCAGACTACTAGCCAGTCGTGGCTAGCGCGACTCATTGGCTCGGATATCGTTATACTCCTCCAGGTGCTGGTGAATGCCACCAGACCCAAAGAATGAACGCGAAGAGGAAAGCGAATGTTTTGTACCTAGAGCTGCTCTAAAGATAAATGCCTGGCGACCTAGACACAAGGCATAAACCTCACTAATCCCACAACGTAGGGTTTAAAGGCGAGCATTGAAGGCATCTCGGCAATAGATGGTCTACTCTGGAATCATTAACGATTGATGACCCAAATAGGCGCTAACTAACTCCATTAGGGAGTGGCGAACATGAGTAGCTGTGGCTATGACTAGGAACTGTGGCTACGAGCGGGGCTGATTCGCCTTCGGGTAACCAGGGGGTAAGCCACACGTAACTTGCATGATGACCTTACGTTATTCAAACGATCCAGTATGTTTATACCATGAAATAATTATGTGATTATCGTTTGACATTTTATAAAGGAGAATGGGGCCCTTACCTTAGGAACCGTGATCCACAAGCTGTGCGAATTATTACACGCCCTAAACGGCGCCTTACCTATTCATGGGAGTTGTTCGGGGAGCCATATCATCGCAG
ATATAACGGAAAATCACGACCGCTTCCCAACCCGTACCGTTTATCCACCCTGTTAGCGACATATCCTTGTGCTTCTTAGGTAGCAGGACTAGCTCCGACAGCAGTCTCGTACAGGGCTCCGCGTACCGGCGATCTATGCGGCTTCCCAGCTGACACCTGAATGTTACATAACACTATTATCAGGCAATCACCATGTATGGACAGCTTTCGTATCCACACAGTGCAGAGTTTACGGACCCTCGTGAATGATACACGGAGTAAGCGCCGATAACACAAACTTCAACGTCAACGCAGCATGGGAAACCCACCGTCCACGTACTTAGCCTAAAATGACGCGTGTAAGTAACCAAGGCATGACATGATTGCGTGGGCACACAAGAGAGAGAGTTCAATAGAACGAGCACGAGTATGCCAATGTGTCGAATGGGTAGATTATCTGCGACAAGCCTGCCACTTACCATCTAGTAGAGCTACCAAGCACCCTCGCCTAACTTCACGTATCTTCCATTTGTACCCCAGCTTATCAAATACACGAGCACTAAGCGTGCCAGTCATCCTGACAAATCGTAATCGGAGCGAGCTATCACATGGCGTAAGGCGCTGCTCTCCCGGCAATTATTCCTTACGTTTCGCCGGTTGGATTCCCAGAAATGGCGCAGTATAAGAGCCATAGTTCGCACGTAAATATCAGTTCTAAAGGAAAGTAGCGGAATATAATAAAGTGCAAGTCGACAGGTTTGCTTCTCGATTCTAAGGAGGGGGGTATCATAAAACTAGCTCCCCCGGTCCCCGATTCCATCGTCACGCCAGACCATTCTCCACGATGTTACTGCATCGAACCTAGTTTAAGCCCTAATATTAAATCGATGAGAGGGACGGCAGGATACCACCATATTTAATATTCGGGTGACGCAGGACCTTAAAGTTGAAACTCGTTAGAAGCTCTCGTCAGTCCCTATGAACACACACCTCCAGACTAGACTGCAAATCCATACCTAAGTACACATAGTTATGGAAGGTAAAGTATTTACGACAATAATGCAAAAAACTCAAAGATCTTGCGGATATCGCCTCACTTCGAAATATCCGAACGCTACCCGACGGAGCCGTCAACTCCCTGGTTGTCAAGACTATAGGATGTAATGGCTATAAGAAAATATGGCTATAAGCGATTACAACTTTTGCTAGCGTTTTAAACGCTGATGCTCGCGGATGTTAAAACCACGACGACGCTAATTATTTCAGAATACTAGCCAGTCATGGTCAGTGGAATTCCATAGTTAGAGAATCGTTATACTCTCCCGGGCGCCGGTAAATGTCACCAGACCCAAAGAATCGACGCGATGAGATAAGTGAATGCTTGACACCTAGGGCTGCTCTAACGATAAATTTCTAACGAGCTACACGCAAGGCATAGGCCTCGTGAATCCCACAACATAGGTTTTGTGGGCGAGCATAGAAGGCATGTCGGCAGCAGATGCTCCACTCCGGAATTATTAACAATTCATGGCCCAAATAGGCGCTAAGTAGCTCCATTAGGGAATGATAAACATGAACAGCTGTGGCTATGACTAGGAACTGTGGCTACGAGCGGGGCTGATTCGCTTTGGGGCAACTAGGGTGTAAGCCACACGTAATTTAAAGGAGGACGTTACGTCATTGAATTCACTCAATACGTTTATGCCGCGTAAATATCATGCGATTATCGTTCGACATCTTGTATAGACGAGTGGGGCCCTTACCCTGGAAACCGCTATCCACAGGCTGTGCGAATTGTTAGACCCACCATATGGCGCCTAATCTATTGCCGGCAATTTTTCGAGGAGCCATATCATCGCAC
ATTCAACGGAAAACCACGACCGCTACCCAACCCGTCCCATTCACTCGCCGCGATACCGCTACGACGCCGCGTTAATGGGGTAACAAGACCTACCACGAGAACGATTTCGGAAGAGACTCCGCGAACCGGCGATCTATGAGGCTTCGCAGCTGACACCTGAATGTTCCAGAACCCTATGATCAGATAATTACCTTGTGTCAACGGCTTTCGTATCCAGACCAAGCAGAGTTTATAGACGCTCGAGAGTGAGACACCGAGTAGGCGCTGATGAACCGAACTTCAGCGTCAAAGAGGCGTGAGGAACTCACCACCGATATGCGGGGTCGAGGATGATCCGTAGGGGAAGCTAATTCCAACTATGACCGCGTGATTATCCAAAAAAATCAATTCACTCGAATGACCACGCGTATGCTAATGTCCACTATGGATCACTTACGTGCGATAGATTTGTCACCTACCGTCCAATAAAGTTGCCAAATAACCCCGCCTATTTCTGTTCACCTGCTATTTGTACTGCGAGTCACAAAACACAAGAGCATTAAGCATTTCAGTTATCTCTACAAACCATAATGGAAAAGAACCGAGATATAACGTACAACATTGATCTCCCGTCAATTTTTCCTTACGTCTCGTCGGCTAAATTGCCAGATAGGGCATAGTATAAGATCAACAGTTGGTGCGTAAATATCAGTTGTAAAGGAAAGTAGCGGAATATAATAAAGTGCAAGTCGACAGGTTTGCTTCTCGATCCTAAGGAGGGGGGTATCATGAAACTAGCTCCCCCGCTCCCCGATTCCATCGTCACGCCAGACCATTCTCCACGTTGTTACTGCGTCGAACCTAATTTAAGCCCTAATATTAAATCAATGAGAGGGACGGGAGGATACTCCCATATTTAATATTCGGGTGACGCAGGACCTTAAAGTTGAAACTCGTTAGAAGCTCTCGTCAGTCCCTATGAACACACACCTCCAGACTAGAGTGCAAATCCATACCTAAGTACACTTAGTTATGGAAGGTAAACTATTTAGGACAATAGTGCAAAAAACTCAAAGATCTTGCGGATATCGCCTCACTGCGAAATATCCGAACGCTACCCGACGGAGCCGTCAACTCCCTGGTTGTCAAGACTATAGGATGTAATGGCTATAAGAAAATATGGCTATAAGCGATTACAACTTTTGCTAGCGTTTTAAACGCTGATGCTCGCGGATATTAAAATCACGACGACGCTAATTATTTCAGAATACTAGCCAGTCATGGTTAGTGCAACTCATTGGCTCGGATATCGTTATACTCCTCCAGGTGCTGGTGAATGCCACCAGACCCATAGAATGAACGCGAAGAAAAAAGCGAATGTTTTGTACCTAGAGCTGCTCTAAAGATAAATGTTTGGCGACCTAGACACAAGGCATAAACCTCACTAATCCCACAACATAGAGTATGTAGACGACCATTGAATGCATCCCGACAATTGGCCGTCCACTCTAGAGTCATTAAAAATGCATGACCCAAATAGGTGCTAACGAAATCAATTAGCAAATAATAGGCAACAGCAGCTGTGGCTATGACTAGGAACTGTGGCTACGAGCGGGGCTGATTCGCTTTGGGGCAACCAGGGGGTAAGCCACACGTAATAAAAAGGAGGACGTTACGTTATTGAATTCACCCGGTATGTTTTTGCCGCGAAAAAGTCATGCGATTATCGTTTGACATCTTATATAGGCGAGTGGGGCCCTTGCTTTAGGAACCGCGACCCACAGGCTGTGCGATCAATTAGACCCACCATATGGCACCTATTCTATTCACGGGAATTTTTCGAGGAGCCATATCCTTGCAG
ATTCAACGGAAAACCACGACCGCTACCCAACCCGTCCCGTTTATCCACCCTGTTAGCGACATATCCTTGTGCTTCTTAGGTAGCAGGACTAGCTCCGACAGCAGTCTCGTACAGGGCTCCGCGTACCGGCGATCTATGAGGCTTCCCAGCTGACACCTGAATGTTACATAACACTATTATCAGGCAATCACCATGTATGGACAATCCCTGCGTCCACACCAAACATAGTTCACGGTCCCGGGAGAGAGAGACACGGAGTAAGTATTGATAAACCAAACTTCAACGTCAACGCAGCATGGGAAACCCACCGTCCACGTACTTAGCCTAAAATGACGCGTGTAAGTAACCAAGGTATGACATGATTGCGTGGGCACACAAGAGAGAGAGTTCAATAGGACGGCTGCGAGCATGCTAACACGCCCAACAGATAACTTATCTGCGACAAGTCTGCCACCTACCATCCAATAAAGTTGCCAAATAACCCCGCCTATTTCTGTTCACCTGCTATTTGTACTGCGAGTCACAAAACACAAGAGCATTAAGCATTTCAGTTATCTCTACAAACCATAATGGAAAAGAACCGAGATATAACGTACAACATTGATCTCCCGTCAATTTTTCCTTACGTCTCGTCGGCTAAATTGCCAGATAGGGCATAGTATAAGATCAACAGTTGGTGCGTAAATATCAGTTGTAAAGGAAAGTAGCGGAATATAATAAAGTGCAAGTCGACAGGTTTGCTTCTCGATCCTAAGGAGGGGGGTATCATGAAACTAGCTCCCCCGCTCCCCGATTCCATCGTCACGCCAGACCATTCTCCACGTTGTTACTGCGTCGAACCTAATTTAAGCCCTAATATTAAATCGATGAGAGGGACGGGAGGATACCCCCATATTTAATATTCGGGTGACGCAGGACCTTAAAGTTGAAACTCGTTAGAAGCTCTCGTCAGTCCCTATGAACACACACCTCCAGACTAGAGTGCAAATCCATACCTAAGTACACTTAGTTATGGAAGGTAAACTATTTAGGACAATAGTGCAAAAAACTCAAAGATCTTGCGGATATCGCCTCACTGCGAAATATCCGAACGCTACCCGACGGAGCCGTCAACTCCCTGGTTGTCAAGACTATAGGATGTAATGGCTATAAGAAAATATGGCTATAAGCGATTACAACTTTTGCTAGCGTTTTAAACGCTGATGCTCGCGGATATTAAAATCACGACGACGCTAATTATTTCAGAATACTAGCCAGTCATGGTTAGTGCAACTCATTGGCTCGGATATCGTTATACTCCTCCAGGTGCTGGTGAATGCCACCAGACCCGTAGAATGAACGCGAAGAAAAAAGCGAATGTTTTGTACCTAGAGCTGCTCTAAAGATAAATGTTTGACGAGCTACACGCAAGGCATAGGCCTCGTGGATCCCACAACATAGGTTTTGTGGGCGAGCATTGAAGGCATGTCGGCAGCAGGTGCTCCACTCCGGAATTATTAACAATTCATAGCCCAAATAGGCGCTAAGTAGCCCCATTAGGGAATGATAGGCAACAGCAACTGTAACTTGGACTAGGAACTGCGGTCACGAGCGGGGCTGATTCGCCTTCGGGCAACTAGGGTGTAAGCCACACGTAATAAAAAGGAGGAGGTTACGATATTGAAACCACCCAGTATGTTTACGCCGCGAAAAAATCATGCGATTATGGTTTGCCATTTTATAAAGGAGAATGGGGCCCTTACCTTAGGAACCGTGATCCACAAGCTGTGCGAATTATTAGACCCCCTAACCGGCGCCTTACCTATTCATGGGAGTTGTTCGGGGAGCCACATCATCGCAG
ATATAACGGAAAATCACGACCGCTTCCCAACCCGTACCGTTTATCCACCCTGTTAGCGACATATCCTTGTGCTTCTTAGGTAGCAGGACTAGCTCCGACAGCAGTCTCGTACAGGGCTCCGCGTACCGGCGATCTATGCGGCTTCCCAGCTGACACCTGAATGTTACATAACACTATTATCAGGCTATCACCATGTATGGACAATCCCTGCGTCCACACCAAACAGAATTCACGGTCCCGGGAAGGAGAGACACGGAGTAAGTACTGATAAACCAAACTTCCACGTCAACGCAGCATGGGAAACCCACCGTCCATATACTGAGCCTTAAGTGATGCGTGTAAATAACCAAGGCATGACATGATTGCGTGAGCACACAAGAGAGAGGGTTCAATAGGACTACTGCGAGCATGCTAACACGCCCAACAGATAACTTATCTGCGACAAGCCTGCCACTTACCATCTAGTAGAGCTACCAAGCACCCTCGCCTAACTTCACGTATCTTCCATTTGTACCCCAGCTTATCAAATACACGAGCACTAAGCGTGCCAGTCATCCTGACAAATCGTAATCGGAGCGAGCTATCACATGGCGTAAGGCGCTGCTCTCCCGGCAATTATTCCTTACGTTTCGCCGGTTGGATTCCCGGAAATGGCGCAGTATAAGAGCCACGGTTGGTGCGTAAGTATCGGCCCCGAAAGAAAGCCATGAGATATGAGAGAGCGCAACCCGGCTGGCTAGCCTCTAGACCCAAGGGAGAGGAGCACCAAAAGACTAGCTTCTCCGCTCCCCAATTCCATCGTGGCGCCAGAGCATCCTCCGCGATGTTGCCGCATCGAACCCAATTTAAGCCCTAAGATTAAATCGATGAGAGGGACGGCAGGATACCCCCATATTTAATATTCGGGTGACGCAGGACCTTAAAGTTGAAACTCGTTAGAAGCTCTCGTCAGTCCCTATGAACACACACCTCCAGACTAGAGTGCAAATCCATACCTAAGTACACATAGTTATGGAAGGTAAAGTATTTAGGACAATAATGCAAAAAACTCAAAGATCTTGCGGATATCGCCTCACTTCGAAATATCCGAACGCTACCCGACGGAGCCGTCAACTCCCTGGTTGTCAAGACTATAGGATGTAATGGCTATAAGAAAATATGGCTATAAGCGATTACAACTTTTGCTAGCGTTTTAAACGCTGATGCTCGCGGATGTTAAAACCACGACGACGCTAATTATTTCAGAATACTAGCCAGTCATGGTCAGTGGAATTCCATAGTTAGAGAATCGTTATACTCTCCCGGGTGCCGGTAAATGTCACCAGACCCAAAGAATCGACGCAATGAGATAAGTGAATGCTTGACACCTAGGGCTGCTCTAACGATAAATTTCTAACGAGCTACACGCAAGGCATAGGCCTCGTGAATCCCACAACATAGAGTTTGAAGGCGAGCATTGAAGGCATCCCGGCAATTGGCCGTCCACTCTGGAATCATTAACAATGCATGGCCCAAATAGGCGCTAACGAGCTCCATTAGGGAATGATAGGCATGAGCAGCTGTGGCTAGGACTAGGAACTGTGGCTACGAGCGGGGCTGATTCGCCTTCGGGTAACCAGGGGGTAAGCCACACGTAATAAAAAGGAGGACGTTACGTTATTGAATTCACCCGGTATGTTTTTGCCGCGAAAAAGTCATGCGATTATCGTTTGACATCTTATATAGGCGAGTGGGGCCCTTGCTTTAGGAACCGCGACCCACAGGCTGTGCGATCAATTAGACCCACCATATGGCACCTATTCTATTCACGGGAATTTTTCGAGGAGCCATATCCTTGCAG
ATTCAACGGAAAACCACGACCGCTACCCAACCCGTCCCGTTCACTCGCCGCGATACCGCTACGACGCCGCGTTAATGGGGTAACAAGACCTACCACGAGAACGATTTCGGAAGAGACTCCGCGAACCGGCGATCTATGAGGCTTCGCAGCTGACACCTGAATGTTCCAGAACCCTATGATCAGATAATTACCTTGTGTCAACGGCTTTCGTATCCAGACCAAGCAGAGTTTATAGACGCTCGAGAGTGAGACACCGAGTAGGCGCTGATGAACCGAACTTCAGCGTCAACGCAGCATGGGGAACTCACCACCGATATGCGGGGTCGAGGATGACGCGTGTAAGTAACCAAGGTATGACATGATTGCGTGGGCACACAAGAGAGAGAGTTCAATAGGACGGCTGCGAGCATGCTAACACGCCCAACAGATAACTTATCTGCGACAAGTCTGCCACCTACCATCCAATAAAGTTGCCAAATAACCCCGCCTATTTCTGTTCACCTGCTATTTGTACTGCGAGTCACAAAACACAAGAGCATTAAGCATTTCAGTTATCTCTACAAACCATAATGGAAAAGAACCGAGATATAACGTACAACATTGATCTCCCGTCAATTTTTCCTTACGTCTCGTCGGCTAAATTGCCAGATAGGGCACAGTATAAGATCAACAGTTGGTGCGTAAATATTAGTTGTAAAGGAAAGTAGCGGAATATAATAAAGTGCAAGTCGACAGGTTTGCTTCTCGATCCTAAGGAGGGGGGTATCATGAAACTAGCTCCCCCGCTCCCCGATTCCATCGTCACGCCAGACCATTCTCCACGTTGTTACTGCGTCGAACCTAATTTAAGCCCTAATATTAAATCAATGAGAGGGACGGGAGGATACTCCCATATTTAATATTCGGGTGACGCAGGACCTTAAAGTTGAAACTCGTTAGAAGCTCTCGTCAGTCCCTATGAACACACACCTCCAGACTAGAGTGCAAATCCATACCTAAGTACACTTAGTTATGGAAGGTAAACTATTTAGGACAATAGTGCAAAAAACTCAAAGATCTTGCGGATATCGCCTCACTTCGAAATATCCGAACGCTACCCGACGGAGCCGTCAACTCCCTGGTTGTCAAGACTATAGGATGTAATGGCTATAAGAAAATATGGCTATAAGCGATTACAACTTTTGCTAGTGTTTTAAACGCAGATGCTCGCGGATGTTAAAACCACGACGACGCTAATTATTTCAGAATACTAGCCAGTCATGGTCAGTGGAATTCCATAGTTAGAGAATCGTTGTACTCTCCCGGGTGCCGGTAAATGTCACCAGACCCAAAGAATCGACGCAATGAGATAAGTGAATGCTTGACACCTAGGGCTGCTCTAACGATAAATTTCTAACGAGCTACACGCAAGGCGTAGGCCGCGTGAATCCCACAACATAGAGTATGTAGACGACCATTGAATGCATCCCGACAATTGGCCGTCCACTCTAGAGTCATTAAAAATGCATGACCCAAATAGGTGCTAACGAAATCAATTAGCAAATAATAGGCAACAGCAACTGTAAATTGGACTAGGAATTGCGGTCAAGAGTAGAGCTCATCCGCCTTCGGGCAACTAGAGGATAAGCCACACGTAACTTAAAGGAGGACGTTACGTCATTGAATTCACTCAATACGTTTATGCCGCGTAAATATCATGCGATTATCGTTCGACATCTTGTATAGACGAGTGGGGCCCTTACCCTGGAAACCGCTATCCACAGGCTGTGCGAATTGTTAGACCCACCATATGGCGCCTAATCTATTGCCGGCAATTTTTCGAGGAGCCATATCATCGCAC
ATATAACGGAAAACCGTAACTATCACGTAGGCGAACTCGTTTATCCACCCTGTTAGCGACATATCCTTGTGCTTCTTAGGTAGCAGGACTAGCTCCGACAGCAGTCTCGTACAGGGCTCCGCGTACCGGCGATCTATGAGGCTTCCCAGCTGACACCTGAATGTTACATAACACTATTATCAGGCAATCACCATGTATGGACAATCCCTGCGTCCACACCAAACATAGTTCACGGTCCCGGGAGAGAGAGACACGGAGTAAGTATTGATAAACCAAACTTCAACGTCAACGCAGCATGGGAAACCCACCGTCCACGTACTTAGCCTAAAATGACGCGTGTAAGTAACCAAGGTATGACATGATTGCGTGGGCACACAAGAGAGAGAGTTCAATAGGACGGCTGCGAGCATGCTAACACGCCCAACAGATAACTTATCTGCGACAAGTCTGCCACCTACCATGTAGTAGAGCTACCAAGCACCCTCGCCTAACTTCACGTATCTTCCATTTGTACCCCAGCTTATCAAATACACGAGCACTAAGCGTGCCAGTCATCCTGACAAATCGTAATCGGAGCGAGCTATCACATGGCGTAAGGCGCTGCTCTCCCGGCAATTATTTCTTACGTTTCGCCGGTTGGATTCCCAGAAATGGCGCAGTATAAGAGCCATAGTTCGCACATAAATATCAGTTCTAAAGGAAAGTAGCGGAATATAATAAAGTGCAAGTCGACAGGTTTGCTTCTCGATTCTAAGGAGGGGGGTATCATAAAACTGGCTCCCCCGGTCCCCGATTCCATCGTCACGCCAGACCATTCTCCACGATGTTACTGCATCGAACCTAATTTAAGCCCTAATATTAAATCGATGAGAGGGACGGCAGGATACCCCCATATTTAATATTCGGGTGACGCAGGACCTTAAAGTTGAAACTCGTTAGAAGCTCTCGTCAGTCCCTATGAACACACACCTCCAGACTAGAGTGCAAATCCATACCTAAGTACACATAGTTATGGAAGGTAAAGTATTTAGGACAATAATGCAAAAAACTCAAAGATCTTGCGGATATCGCCTCACTTCGAAATGTCCGAACGCTACCCGACGGAGCCGTCAACTCCCTGGTTGTCAAGACTATAGGATGTAATGGCTATAAGAAAATATGGCTATAAGCGATTACAACTTTTGCTAGCGTTTTAAACGCTGATGCTCGCGGATATTAAAGTCACGACGACGCTAATTATTTCAGAATACTAGCCAGTCATGGTTAGTGCAACTCATTGGCTCGGATATCGTTATACTCCTCCAGGTGCTGGTGAATGCCACCAGACCCAAAGAATGAACGCGAAGAAAAAAGCGAATGTTTTGTACCTAGAGCTGCTCTAAAGATAAATGTTTGGCGACCTAGACACAAGGCATAAACCTCACTAATCCCACAACGTAGGGTTTAAAGGCGAGCATTGAAGGCATCTCGGCAATAGATGGTCTACTCTGGAATCATTAACGATTGATGACCCAAATAGGCGCTAACTAACTCCATTAGGGAGTGGCGAACATGAGTAGCTGTGGCTATGACTAGGAACTGTGGCTACGAGCGGGGCTGATTCGCCTTCGGGTAACCAGGGGGTAAGCCACACGTAACTTAAAGGAGGAGGTTACGATATTGAATTCACCCAGTATGTTTACGCCGCGAAAAAATCATGCGATTAGCGTTTGACATTTTATAAAGGAGAATGGGGCCCTTACCTTAGGAACCGTGATCCACAAGCTGTGCGAATTATTAGACCCCCTAACCGGCGCCTTACCTATTCATGGGAGTTGTTCGGGAAACCACATCATTGCAG
ATATAACGGAAAATCACGACCGCTTCCCAACCCGTACCGTCTATCCACCCTGTTAGCGACATATCCTTGTGCTTCTTAGGTAGCAGAACTAGCTCCGACAGCAGTCTCGTACAGAGCTCCGCGTACCGGCGATCTATGAGGCTTCCCAGCTGACACCTGAATGTTACATAACACTATTATCAGGCAATCACCATGTATGGACAATCCCTGCGTCCACACCAAACATAGTTCACGGTCCCGGGAGAGAGAGACACGGAGTAAGTACTGATAAACGAAACTTAAACGTCAACGCAGCATGGGAAACCCACCGTCCATGTACTTAGCCTAAAATGACGCGTGTAAGTAACCAAGGCATGACATGATTGCGTGGGCACACAAGAGAGAGAGTTCAATAGGACGACTGCGAGCATGCTAACACGCCCAACAGATAACTTATCTGCGACAAGTCTGCCACCCAACAACTAGTAGAGCTACCAAGCACCCTCGCCTAACTTCGCTCACCTTCCTTTTGTACTGCGAGTCATAAAATCCAAGAGCACTAAGCATTTCAGTCATCTTTTCAAATCATAATGGAAGAGAGTCAAGCTATAACGTACAACATTGATGCCCCGTCAATTTTTCCTTACGTCTCGCCGGCTAAATTCTCAGAAAGGGTGCGGTAAAAGAGCCACAGTTGGTGCGTAAGTATCAGCTCCGAAGAAAAGCCACGGATTATAATTGAGTACGACTCGACTGCCTAGCCTCTAGACCCACAGTAGAGGGGTACCAAAAGGCTAAGTTTCCTGCTCGCCGATTCTATCGTCACGCCGGACCATTCTCCACGATGTTACTGCATTGATCCCTATTTAAGTCTTGAGATTACAACAATGAAAGGGATAGCAGAACGCCCCCTTATATAATATTCGAGTGCCGCAGGATATTAAAGTTGAGACCAGCTACCGGCTATCCACAGTCACTGGGGGCAGAAATGTCCTCACTAGACCGCAAATCCATGCGCACGTCCATATAGCTTCGCAAGGTAAACCATTTAGGACAACTATCCAATAAATCCAAAAATCATGCTCATGTCGCCTTAATTCGAAACAGCCAGACACAACCCCACCGAGCCGTCTACTCGCTGATTGTCAAGACTATAGGATATACTGGCTATAACGGAATACGGCCATAGGGCATTGGAACTGTTACTAGCGTTTCAAACGCTGATGCTCGCGGACATTCAAATCACGACGACGCCAATTATTTCAAACTACTAGCCAGTGATGGTTACTGCAACTCAATAGTTAGGAATCCGTTATACTCTCCCGGGTGCCGGTAAATGTCACCAGACCCAAAGAACGAACGCGAAGAGAAAAGTGAATGTTCGACACCGAGAGCTGCTCTAACGATAAATTTCGAACGGCCTACACGCAAGGAATAAGCCTAACTAATCCCGGAACACAGGGTTTAAAGGCGAGCATTGAAGGCATCTCGGCAATAGATGGTCTACTCTGGAATCATTAACAATTGATGACCCAAATAGGCGCTAACTAACTCCATTAGGGAGTGGCGAACATGAGCCACTGTGGCTATGACTAGGAACTGTGGCTACGAGCGGGGCTGATTCGCCTTCGGGTAACCAGGGGGTAAGCCACACGTAATAAAAAGGAGGACGTTACGTTATTGAATTCACCCGGTATGTTTTTGCCGCGAAAAAGTCATGCGATTATCGTTTGACATCTTATATAGGCGAGTGGGGCCCTTGCTTTAGGAACCGCGACCCACAGGCTGTGCGATCAATTAGACCCACCATATGGCACCTATTCTATTCACGGGAATTTTTCGAGGAGCCATATCCTTGCAG
ATTCAACGGAAAACCACGACCGCTACCCAACCCGTCCCATTTATCGACCCTGTAAGCGACATATCCTTGTGCTTCTTAGGTAGCAGAACTAGCTCCGACAGCAGTCTCGTACAGAGCTCCGCGTACCGGCGATCTATGAGGCTTCCCAGCTGACACCTGAATGTTACATAACACTATTATCAGGCAATCACCATGTATGGACAATCCCTGCGTCCACACCAAACATAGTTCACGGTCCCGGGAGAGAGAGACACGGAGTAAGTACTGGTAAACGAAACTTAAACGTCAACGCAGCATGGGAAACCCACCGTCCATGTACTTAGCCTAAAATGACGCGTGTAAGTAACCAAGGCATGACATGATTGCGTGGGCACACAAGAGAGAGAGTTCAATAGGACGACTGCGAGCATGCTAACACGCCCAACAGATAACTTATCTGCGACAAGTCTGCCACCTACCATCTAGTAGAGCTACCAAGCACCCTCGCCTAACTTCACGTATCTTCCATTTGTACCCCAGCTTATCAAATACACGAGCACTAAGCGTGCCAGTCATCCTGACAAATCGTAATCGGAGCGAGCTATCACATGGCGTAAGGCGCTGCTCTCCCGGCAATTATTCCTTACGTTTCGCCGGTTGGATTCCCAGAAATGGCGCAGTATAAGAGCCATAGTTCGCACGTAAATATCAGTTCTAAAGGAAAGTAGCGGAATATAATAAAGTGCAAGTCGACAGGTTTGCTTCTCGATTCTAAGGAGGGGGGTATCATAAAACTGGCTCCCCCGGTCCCCGATTCCATCGTCACGCCAGACCATTCTCCACGATGTTACTGCATCGAACCTAATTTAAGCCCTAATATTAAATCGATGAGAGGGACGGCAGGATACCCCCATATTTAATATTCGGGTGACGCAGGACCTTAAAGTTGAAACTCGTTAGAAGCTCTCGTCAGTCCCTATGAACACACACCTCCAGACTAGAGTGCAAATCCATACCTAAGTACACATAGTTATGGAAGGTAAAGTATTTAGGACAATAATGCAAAAAACTCAAAGATCTTGCGGATATCGCCTCACTTCGAAATGTCCGAACGCTACCCGACGGAGCCGTCAACTCCCTGGTTGTCACGACTATAGGATGTAATGGCTATAAGAAAATATGGCTATAAGCGATTACAACTTTTGCTAGCGTTTTAAACGCTGATGCTCGCGGATATTAAAGTCACGACGACGCTAATTATTTCAGAATACTAGCCAGTCATGGTTAGTGCAACTCATTGGCTCGGATATCGTTATACTCCTCCAGGTGCTGGTGAATGCCACCAGACCCAAAGAATGAACGCGAAGAAAAAAGCGAATGTTTTGTACCTAGAGCTGCTCTAAAGATAAATGTTTGGCGACCTAGACACAAGGCATAAACCTCACTAATCCCACAACGTAGGTTTTGTGGGCGAGCATTGAAGGCATGTCGGCAGCAGGTGCTCCACTCCGGAATTATTAACAATTCATAGCCCAAATAGGCGCTAAGTAGCCCCATTAGGGAATGATAGGCAACAGCAACTGTAACTTGGACTAGGAACTGCGGTCACGAGCGGGGCTGATTCGCCTTCGGGCAACTAGGGTGTAAGCCACACGTAACTTAAAGGAGGAGGTTACGATATTGAATTCACCCAGTATGTTTACGCCGCGAAAAAATCATGCGATTAGCGTTTGACATTTTATAAAGGAGAATGGGGCCCTTACCTTAGGAACCGTGATCCACAAGCTGTGCGAATTATTAGACCCCCTAACCGGCGCCTTACCTATTCATGGGAGTTGTGCGAGGAGCCACATCATCGCAG
ATTCAACGGAAAACCACGACCGCTACCCAACCCGTCCCGTTTATCGACCCTGTAAGCGACATATCCTTGTGCTTCTTAGGTAGCAGAACTAGCTCCGACAGCAGTCTCGTACAGAGCTCCGCGTACCGGCGATCTATGAGGCTTCCCAGCTGACACCTGAATGTTACATAACACTATTATCAGGCAATCACCATGTATGGACAATCCCTGCGTCCACACCAAACATAGTTCACGGTCCCGGGAGAGAGAGACACGGAGTAAGTACTGGTAAACGAAACTTAAACGTCAACGCAGCATGGGAAACCCACCGTCCATGTACTTAGCCTAAAATGACGCGTGTAAGTAACCAAGGCATGACATGATTGCGTGGGCACACAAGAGAGAGAGTTCAATAGGACGACTGCGAGCATGCTAACACGCCCAACAGATAACTTATCTGCGACAAGTCTGCCACCTACCATCTAGTAGAGCTACCAAGCACCCTCGCCTAACTTCACGTATTTTCCATTTGTACCCCAGCTTATCAAATACACGAGCACTAAGCGTGCCAGTCATCCTGACAAATCGTAATCGGAGCGAGCTATCACATGGCGTAAGGCGCTGCTCTCCCGGCAATTATTCCTTACGTTTCGCCGGTTGGATTCCCGGAAATGGCGCAGTATAAGAGCCACGGTTGGTGCGTAAGTATCGGCCCCGAAAGAAAGCCATGAGATATAAGAGAGCGCAACCCGGCTGGCTAGCCTCTAGACCCAAGGGAGAGGAGCACCAAAAGACTAGCTTCTCCGCTCCCCAATTCCATCGTGGCGCCAGAGCATCCTCCGGGATGTTGCCGCATCGAACCCAATTTAAGCCCTAAGATTAAATCGATGAGAGGGACGGCAGGATACCCCCATATTTAATATTCGGGTGACGCAGGACCTTAAAGTTGAAACTCTTTAGAAGCTCTCGTCAGTCCCTATGAACACACACCTCCAGACTAGAGTGCAAATCCATACCTAAGTACACATAGTTATGGAAGGTAAAGTATTTAGGACAATAATGCAAAAAACTCAAAGATCTTGCGGATATCGCCTCACTTCGAAATATCCGAACGCTACCCGACGGAGCCGTCAACTCCCTGGTTGTCAAGACTATAGGATGTAATGGCTATAAGAAAATATGGCTATAAGCGATTACAACTTTTGCTAGCGTTTTAAACGCAGATGCTCGCGGATGTTAAAACCACGACGACGCTAATTATTTCAGAATACTAGCCAGTCATGGTCAGTGGAATTCCATAGTTAGAGAATCGTTATACTCTCCCGGGTGCCGGTAAATGTCACCAGACCCAAAGAATCGACGCAATGAGATAAGTGAATGCTTGACACCTAGGGCTGCTCTAACGATAAATTTCTAACGAGCTACACGCAAGGCATAGGCCTCGTGAATCCCACAACATAGAGTATGTAGACGACCATTGAATGCATCCCGACAATTGGCCGTCCACTCTAGAGTCATTAAAAATGCATGACCCAAATAGGTGCTAACGAAATCAATTAGCAAATAATAGGCAACAGCAACTGTAAATTGGACTAGGAATTGCGGTCAAGAGTAGAGCTCATCCGCCTTCGGGCAACTAGAGGATAAGCCACACGTAACTTAAAGGAGGAGGTTACGATATTGAATTCACCCAGTATGTTTTTGCCGCGAAAAAGTCATGCGATTATCGTTTGACATCTTATAAAGGCGGGTGGGGCCCTTACCTTAGGAACCGCGACCCACAGGCTGTGCGATCAATTAGACCCCCCATCTGGCGCCTATTCTATTCATGGGAATTGTTCGAGGAGCCACATCCTTGCAG
ATATAACGGAAAATCACGACCGCTTCCCAACCCGTACCATTTATCCACCCTGTTAGCGACATATCCTTGTGCTTCTTAGGTAGCAGGACTAGCTCCGACAGCAGTCTCGTACAGGGCTCCGCGTACCGGCGATCTATGAGGCTTCCCAGCTGACACCTGAATCTTACATAACACTATTATCAGGCAATCACCATGTATGGACAATCCCTGCGTCCACACCAAACATAGTTCACGGTCCCGGGAGAGAGAGACACGGAGTAAGTATTGATAAACCAAACTTCAACGTCAACGCAGCATGGGAAACCCACCGTCCACGTACTTAGCCTAAAATGACGCGTGTAAGTAACCAAGGTATGACATGATTGCGTGGGCACACAAGAGAGAGAGTTCAATAGGACGGCTGCGAGCATGTTAACACGCCCAACAGATAACTTATCTGCGACAAGTCTGCCACCTACCATCTAGTAGAGCTACCAAGCACCCTCGCCTAACTTCACGTATCTTCCATTTGTACCCCAGCTTATCAAATACACGAGCACTAAGCGTGCCAGTCATCCTGACAAATCGTAATCGGAGCGAGCTATCACATGGCGTAAGGCGCTGCTCTCCCGGCAATTATTCCTTACGTTTCGCCGGTTGGATTCCCAGAAATGGCGCAGTATAAGAGCCATAGTTCGCACGTAAATATCAGTTCTAAAGGAAAGTAGCGGAATATAATAAAGTGCAAGTCGACAGGTTTGCTTCTCGATTCTAAGGAGGGGGGTATCATAAAACTAGCTCCCCCGGTCCCCGATTCCATCGTCACGCCAGACCATTCTCCACGATGTTACTGCATCGAACCTAGTTTAAGCCCTAATATTAAATCGATGAGAGGGACGGCAGGATACCACCATATTTAATATTCGGGTGACGCAGGACCTTAAAGTTGAAACTCGTTAGAAGCTCTCGTCAGTCCCTATGAACACACACCTCCAGACTAGACTGCAAATCCATACCTAAGTACACATAGTTATGGAAGGTAAAGTATTTACGACAATAATGCAAAAAACTCAAAGATCTTGCGGATATCGCCTCACTTCGAAATATCCGAACGCTACCCGACGGAGCCGTCAACTCCCTGGTTGTCAAGACTATAGGATGTAATGGCTATAAGAAAATATGGCTATAAGCGATTACAACTTTTGCTAGCGTTTTAAACGCTGATGCTCGCGGATGTTAAAACCACGACGACGCTAATTATTTCAGAATACTAGCCAGTCATGGTCAGTGGAATTCCATAGTTAGAGAATCGTTATACTCTCCCGGGTGCCGGTAAATGTCACCAGACCCAAAGAATCGACGCGATGAGATAAGTGAATGCTTGACACCTAGGGCTGCTCTAACGATAAATTTCTAACGAGCTACACGCAAGGCATAGGCCTCGTGAATCCCACAACATAGAGTATGTAGACGACCATTGAATGCATCCCGACAATTGGCCGTCCACTCTAGAGTCATTAAAAATGCATGACCCAAATAGGTGCTAACGAAATCAATTAGCAAATAATAGGCAACAGCAACTGTAAATTGGACTAGGAATTGCGGTCAAGAGTAGAGCTCATCCGCCTTCGGGCAACTAGAGGATAAGCCACACGTAACTTAAAGGAGGAGGTTACGATATTGAATTCACCCAGTATGTTTACGCCGCGAAAAAATCATGCGATTAGCGTTTGACATTTTATAAAGGAGAATGGGGCCCTTACCTTAGGAACCGTGATCCACAAGCTGTGCGAATTATTAGACCCCCTAACCGGCGCCTTACCTATTCATGGGAGTTGTTCGGGAAACCACATCATTGCAG
ATTCAACGGAAAACCACGACCGCTACCCAACCCGTCCCGTTTATCCACCCTGTTAGCGACATATCCTTGTGCTTCTTAGGTAGCAGGACTAGCTCCGACAGCAGTCTCGTACAGGGCTCCGCGTACCGGCGATCTATGAGGCTTCCCAGCTGACACCTGAATGTTACATAACACTATTATCAGGCAATCACCATGTATGGACAATCCCTGCGTCCACACCAAACATAGTTCACGGTCCCGGGAGAGAGAGACACGGAGTAAGTATTGATAAACCAAACTTCAACGTCAACGCAGCATGGGAAACCCACCGTCCACGTACTTAGCCTAAAATGACGCGTGTAAGTAACCAAGGTATGACATGATTGCGTGGGCACACAAGAGAGAGAGTTCAATAGGACGGCTGCGAGCATGCTAACACGCCCAACAGATAACTTATCTGCGACAAGTCTGCCACCTACCATCTAGTAGAGCTACCAAGCACCCTCGCCTAACTTCACGTATTTTCCATTTGTACCCCAGCTTATCAAATACACGAGCACTAAGCGTGCCAGTCATCCTGACAAATCGTAATCGGAGCGAGCTATCACATGGCGTAAGGCGCTGCTCTCCCGGCAATTATTCCTTACGTTTCGCCGGTTGGATTCCCGGAAATGGCGCAGTATAAGAGCCACGGTTGGTGCGTAAGTATCGACCCCGAAAGAAAGCCATGAGATATAAGAGAGCGCAACCCGGCTGGCTAGCCTCTAGACCCAAGGGAGAGGAGCACCAAAAGACTAGCTTCTCCGCTCCCCAATTCCATCGTGGCGCCAGAGCATCCTCCGGGATGTTGCCGCATCGAACCCAATTTAAGCCCTAAGATTAAATCGATGAGAGGGACGGCAGGATACCCCCATATTTAATATTCGGGTGACGCAGGACCTTAAAGTTGAAACTCTTTAGAAGCTCTCGTCAGTCCCTATGAACACACACCTCCAGACTAGAGTGCAAATCCATACCTAAGTACACATAGTTATGGAAGGTAAAGTATTTAGGACAATAATGCAAAAAACTCAAAGATCTTGCGGATATCGCCTCACTTCGAAATATCCGAACGCTACCCGACGGAGCCGTCAACTCCCTGGTTGTCAAGACTATAGGATGTAATGGCTATAAGAAAATATGGCTATAAGCGATTACAACTTTTGCTAGCGTTTTAAACGCAGATGCTCGCGGATGTTAAAACCACGACGACGCTAATTATTTCAGAATACTAGCCAGTCATGGTCAGTGGAATTCCATAGTTAGAGAATCGTTATACTCTCCCGGGTGCCGGTAAATGTCACCAGACCCAAAGAATCGACGCAATGAGATAAGTGAATGCTTGACACCTAGGGCTGCTCTAACGATAAATTTCTGACGAGCTACACGCAAGGCATAGGCCTCGCTAATCCCAGAACACAGGGTTTGTAGACGACTATTGAATGCATCCCGACAATTGGCCGTCCACTCTAGAGTCATTAAAAATGCATGACCCAAATAGGTGCTAACGAAATCAATTAGCAAATAATAGGCAACAGCAACTGTAAATTGGACTAGGAATTGCGGTCAAGAGTAGAGCTCATCCGCCTTCGGGCAACTAGAGGATAAGCCACACGTAACTTAAAGGAGGAGGTTACGTTATTGAATTCACCCAGTATGTTTACGCCGCGAAAAAATCATGCGATTAGCGTTTGACATTTTATAAAGGAGAATAGGGCCCTTACCTTAGGAACCGTGATCCACAAGCTGTGCGAATTATTAGACCCCCTAACCGGCGCCTTACCTATTCATAGGAGTTGTTCGGGAAACCACATCATTACAG
ATTCAACGGAAAACCACGACCGCTACCCAACCCGTCCAATTTATCGACCCTGTTAGCGACATATCCTTGTGCTTCTTAGGTAGCAGAACTAGCTCCGACAGCAGTCTCGTACAGAGCTCCGCGTACCGGCGATCTATGAGGCTTCCCAGCTGACACCTGAATGTTACATAACACTATTATCAGGCAATCACCATGTATGGACAATCCCTGCGTCCACACCAAACATAGTTCACGGTCCCGGGAGAGAGAGACACGGAGTAAGTACTGATAAACCAAACTTCAACGTCAACGCAGCATGGGAAACCCACCGTCCATATACTGAGCCTTAAGTGATGCGTGTAAATAACCAAGGCATGACATGATTGCGTGAGCACACAAGAGAGAGGGTTCAATAGGACTACTGCGAGCATGCTAACACGCCCAACAGATAACTTATCTGCGACAAGCCTGCCACTTACCATCCAATAAAGTTGCCAAATAACCCCGCCTATTTCTGTTCACCTGCTATTTGTACTGCGAGTCACAAAACACAAGAGCATTAAGCATTTCAGTTATCTCTACAAACCATAATGGAAAAGAACCGAGATATAACGTACAACATTGATCTCCCGTCAATTTTTCCTTACGTCTCGTCGGCTAAATTGCCAGATAGGGCATAGTATAAGATCAACAGTTGGTGCGTAAATATCAGTTGTAAAGGAAAGTAGCGGAATATAATAAAGTGCAAGTCGACAGGTTTGCTTCTCGATCCTAAGGAGGGGGGTATCATGAAACTAGCTCCCCCGCTCCCCGATTCCATCGTCACGCCAGACCATTCTCCACGTTGTTACTGCGTCGAACCTAATTTAAGCCCTAATATTAAATCAATGGGAGGGACGGGAGGATACTCCCATATTTAATATTCGGGTGACGCAGGACCTTAAAGTTGAAACTCGTTAGAAGCTCTCGTCAGTCCCTATGAACACACACCTCCAGACTAGAGTGCAAATCCATACCTAAGTACACTTAGTTATGGAAGGTAAACTATTTAGGACAATAGTGCAAAAAACTCAAAGATCTTGCGGATATCGCCTCACTGCGAAATATCCGAACGCTACCCGACGGAGCCGTCAACTCCCTGGTTGTCAAGACTATAGGATGTAATGGCTATAAGAAAATATGGCTATAAGCGATTACAACTTTTGCTAGCGTTTTAAACGCTGATGCTCGCGGATATTAAAATCACGACGACGCTAATTATTTCAGAATACTAGCCAGTCATGGTTAGTGCAACTCATTGGCTCGGATATCGTTATACTCCTCCAGGTGCTGGTGAATGCCACCAGACCCATAGAATGAACGCGAAGAAAAAAGCGAATGTTTTGTACCTAGAGCTGCTCTAAAGATAAATGTTTGGCGAGCTAGACACAAGGCATAAACCTCACTAATCCCACAACATAGGGTAGATAGGCGAGCATTCGATGCCCCTCAACAATAGATCGTTTACCCCGGAATCTTCGACACCTGGTGAGCCTAAGAAGCGTTAACTGAATCCATCAGGGTATGATAAACTAGAGCAGCTGTAAAATGGACTAGGAGTTGTGGCCAAGGGCGAGGCTGACTCGCCCCCGGGTAATCAGACGGTAAGCCACACGTAACTTGCATGATGACCTTACGTTATTCAAACGATCCAGTATGTTTATACCATGAAATAATTATGTGATTATCGTTTGACATTTTATAAAGGAGAATGGGGCCCTTACCTTAGGAACCGCGACCCACAGGCTGTGCGAATTATTACACGCCCTAAACGGCGCCTTACCTATTCATGGGAGTTGTTCGGGGAGCCATATCATCGCAG
ATTCAACGGAAAACCACGACCGCTACCCAACCCGTCCCATTTATCGACCCTGTAAGCGACATATCCTTGTGCTTCTTAGGTAGCAGAACTAGCTCCGACAGCAGTCTCGTACAGAGCTCCGCGTACCGGCGATCTATGAGGCTTCCCAGCTGACACCTGAATGTTACATAACACTATTATCAGGCAATCACCATGTATGGACAATCCCTGCGTCCACACCAAACATAGTTCACGGTCCCGGGAGAGAGAGACACGGAGTAAGTACTGGTAAACGAAACTTAAACGTCAACGCAGCATGGGAAACCCACCGTCCATGTACTTAGCCTAAAATGACGCGTGTAAGTAACCAAGGCATGACATGATTGCGTGGGCACACAAGAGAGAGAGTTCAATAGGACGACTGCGAGCATGCTAACACGCCCAACAGATAACTTATCTGCGACAAGTCTGCCACCTACCATCCAATAAAGTTGCCAAATAACCCCGCCTATTTCTGTTCACCTGCTATTTGTACTGCGAGTCACAAAACACAAGAGCATTAAGCATTTCAGTTATCTCTACAAACCATAATGGAAAAGAACCGAGATATAACGTACAACATTGATCTCCCGTCAATTTTTCCTTACGTCTCGTCGGTTGGATTCCCAGAAATGGCGCAGTATAAGAGCCATAGTTCGCACGTAAGTATCAGCCCCGAAGGGCAGCCATTAGTTATAATTGAGTGCAACTCTAGTACCTAGCCTATAGCCCCAAAGTAAAGGGGTACCAAAAGGCTAGCTTTCCTGCTCGCCGATTCCATCGTCACGCCGGAGCTTTCTCCACGATGTTACTGCATTAATTCCTATTCAAGTTTTAAGTTCCCAACATTGAGGTGAATAGCAGGATGCCCCCACATATAATATTCAAATGCCTCAGGACATTAAAGTAGGAACCCGCTACCGGCTACACACAGTCCCTAGTGACAGAAATCTCCAGGCTAGACTACAAATCTATGTGCACGTCCACATAGCCTTGGAAGGTAAACTATTTGGGACAGTTATCCAAAAAACCCAAAAATCTTGCGCAGGTCGCGTTAATTTGAACCATATAGACACTGCCACATCGAGTTATCACCGCCTCAGCCGTCAATACGATAGGAGACAACAGCTTTAACGGAATACGGCCATGGGGCATTGGTGTTTTTACTTGCATTTCAAACCCTGATACTCGCGGATATTCAAATCACGACGACGCTAATTATTCTAAACTACTAACCAGTCGTGGCTAGCGCGACTCATTGGCTAGGATATCGTTATAGTCCTCCAGGTGCTGGTGAATGCCACAAGGCCCAAAGAATGAACGCGAATAGGAAAGCGAATGTTTGACACCGAGAGCTGATCTAACGATAAATGCCTGGCGACCTAGACACAAGGCACAAGCCTCACTAATCTCACAACATAGGGTAGATAGGCGAGCATTCGATGCCCCTCAACAATAGATCGTTTACCCCGGAATCTTCGACACCTGGTGAGCCTAAGAAGCGTTAACTGAATCCATCAGGGTATGATAAACTAGAGCAGCTGTAAAATGGACTAGGAGTTGTGGCCAAGGGCAAGGCTGACTCCTCCCCTGATAATTAGGGGGTAAGCCACACGTAACTTGCATGATGACCTTACGTTATTCAAACGATCCAGTATGTTTATACCATGAAATAATTATGTGATTATCGTTTGACATTTTATAAAGGAGAATGGGGCCCTTACCTTAGGAACCGTGATCCACAAGCTGTGCGAATTATTACACGCCCTAAACGGCGCCTTACCTATTCATGGGAGTTGTTCGGGGAGCCATATCATCGCAG
ATATAACGGAAAACCGTAACTATCACGTAGGCGAACTCATTTATCCACCCTGTTAGCGACATATCCTTGTGCTTCTTAGGTAGCAGGACTAGCTCCGACAGCAGTCTCGTACAGGGAAAGCTGTAGCGGCGATCTATGAAGATGCGAAAGCCATACCGAGGTGTTCTATAACAGTATGGTCAGGTAATTACCTTGTGTCAGTGGCTTTCGTATCCACACAGTGCAGAGTTTACGGACCCGGGAGAGAGAGACACGGAGTAAGCGCCGATAACACAAACTTCAACGTCAACGCAGCATGGGAAACCCACCGTCCACGTACTTAGCCTAAAATGACGCGTGTAAGTAACCAAGGTATGACATGATTGCGTGGGCACACAAGAGAGAGAGTTCAATAGGACGGCTGCGAGCATGCTAACACGCCCAACAGATAACTTATCTGCGACAAGTCTGCCACCTACCATGTAGTAGAGCTACCAAGCACCCTCGCCTAACTTCACGTATCTTCCATTTGTACCCCAGCTTATCAAATACACGAGCACTAAGCGTGCCAGTCATCCTGACAAATCGTAATCGGAGCGAGCTATCACATGGCGTAAGGCGCTGCTCTCCCGGCAATTATTTCTTACGTTTCGCCGGTTGGATTCCCAGAAATGGCGCAGTATAAGAGCCATAGTTCGCACATAAATATCAGTTCTAAAGGAAAGTAGCGGAATATAATAAAGTGCAAGTCGACAGGTTTGCTTCTCGATTCTAAGGAGGGGGGTATCATAAAACTGGCTCCCCCGGTCCCCGATTCCATCGTCACGCCGGACCATTCTCCACGATGTTACTGCATCGAACCTAATTTAAGCCCTAATATTAAATCGATGAGAGGGACGGCAGGATACCCCCATATTTAATATTCGGGTGACGCAGGACCTTAAAGTTGAAACTCGTTAGAAGCTCTCGTCAGTCCCTATGAACACACACCTCCAGACTAGAGTGCAAATCCATACCTAAGTACACATAGTTATGGAAGGTAAAGTATTTAGGACAATAATGCAAAAAACTCAAAGATCTTGCGGATATCGCCTCACTTCGAAATGTCCGAACGCTACCCGACGGAGCCGTCAACTCCCTGGTTGTCAAGACTATAGGATGTAATGGCTATAAGAAAATATGGCTATAAGCGATTACAACTTTTGCTAGCGTTTTAAACGCTGATGCTCGCGGATATTAAAGTCACGACGACGCTAATTATTTCAGAATACTAGCCAGTCATGGTTAGTGCAACTCATTGGCTCGGATATCGTTATACTCCTCCAGGTGCTGGTGAATGCCACCAGACCCAAAGAATGAACGCGAAGAAAAAGGCGAATGTTTTGTACCTAGAGCTGCTCTAAAGATAAATGTTTGGCGACCTAGACACAAGGCATAAACCTCACTAATCCCACAACGTAGGGTTTAAAGGCGAGCATTGAAGGCATCTCGGCAATAGATGGTCTACTCTGGAATCATTAACGATTGATGACCCAAATAGGCGCTAACTAACTCCATTAGGGAGTGGCGAACATGAGTAGCTGTGGCTATGACTAGGAACTGTGGCTACGAGCGGGGCTGATTCGCCTTCGGGTAACCAGGGGGTAAGCCACACGTAACTTAAAGGAGGAGGTTACGATATTGAATTCACCCAGTATGTTTACGCCGCGAAAAAATCATGCGATTAGCGTTTGACATTTTATAAAGGAGAATGGGGCCCTTACCTTAGGAACCGTGATCCACAAGCTGTGCGAATTATTAGACCCCCTAACCGGCGCCTTACCTATTCATGGGAGTTGTTCGGGAAACCACATCATTGCAG
ATATAACGGAAGACCGTAAATACCACGTAGGCGAACTCATTTATCCACCCTGTTAGCGACATATCCTTGTGCTTCTTAGGTAGCAGGACTAGCTCCGACAGCAGTCTCGTACAGGGCTCCGCGTACCGGCGATCTATGCGGCTTCCCAGCTGACACCTGAATGTTACATAACACTATTATCAGGCTATCACCATGTATGGACAATCCCTGCGTCCACACCAAACAGAATTCACGGTCCCGGGAAGGAGAGACACGGAGTAAGTACTGATAAACCAAACTTCAACGTCAACGCAGCATGGGAAACCCACCGTCCATATACTGAGCCTTAAGTGATGCGTGTAAATAACCAAGGCATGACATGATTGCGTGAGCACACAAGAGAGAGGGTTCAATAGGACTACTGCGAGCATGCTAACACGCCCAACAGATAACTTATCTGCGACAAGCCTGCCACCTACCGTCCAATAAAGTTGCCAAATAACCCCGCCTATTTCTGTTCACCTGCTATTTGTACTGCGAGTCACAAAACACAAGAGCATTAAGCATTTCAGTTATCTCTACAAACCATAATGGAAAAGAACCGAGATATAACGTACAACATTGATCTCCCGTCAATTTTTCCTTACGTCTCGTCGGCTAAATTGCCAGATAGGGCATAGTATAAGATCAACAGTTGGTGCGTAAATATCAGTTGTAAAGGAAAGTAGCGGAATATAATAAAGTGCAAGTCGACAGGTTTGCTTCTCGATCCTAAGGAGGGGGGTATCATGAAACTAGCTCCCCCGCTCCCCGATTCCATCGTCACGCCAGACCATTCTCCACGTTGTTACTGCGTCGAACCTAATTTAAGCCCTAATATTAAATCAATGAGAGGGACGGGAGGATACTCCCATATTTAATATTCGGGTGACGCAGGACCTTAAAGTTGAAACTCGTTAGAAGCTCTCGTCAGTCCCTATGAACACACACCTCCAGACTAGAGTGCAAATCCATACCTAAGTACACTTAGTTATGGAAGGTAAACTATTTAGGACAATAGTGCAAAAAACTCAAAGATCTTGCGGATATCGCCTCACTGCGAAATATCCGAACGCTACCCGACGGAGCCGTCAACTCCCTGGTTGTCAAGACTATAGGATGTAATGGCTATAAGAAAATATGGCTATAAGCGATTACAACTTTTGCTAGCGTTTTAAACGCTGATGCTCGCGGATATTAAAATCACGACGACGCTAATTATTTCAGAATACTAGCCAGTCATGGTTAGTGCAACTCATTGGCTCGGATATCGTTATACTCCTCCAGGTGCTGGTGAATGCCACCAGACCCATAGAATGAACGCGAAGAAAAAAGCGAATGTTTTGTACCTAGAGCTGCTCTAAAGATAAATGTTTGGCGACCTAGACACAAGGCATAAACCTCACTAATCCCACAACATAGAGTATGTAGACGACCATTGAATGCATCCCGACAATTGGCCGTCCACTCTAGAGTCATTAAAAATGCATGACCCAAATAGGTGCTAACGAAATCAATTAGCAAATAATAGGCAACAGCAGCTGTGGCTATGACTAGGAACTGTGGCTACGAGCGGGGCTGATTCGCTTTGGGGCAACCAGGGGGTAAGCCACACGTAATAAAAAGGAGGACGTTACGTTATTGAATTCACCCGGTATGTTTTTGCCGCGAAAAAGTCATGCGATTATCGTTTGACATCTTATATAGGCGAGTGGGGCCCTTGCTTTAGGAACCGCGACCCACAGGCTGTGCGATCAATTAGACCCACCATATGGCACCTATTCTATTCACGGGAATTTTTCGAGGAGCCATATCCTTGCAG
ATTCAACGGAAAACCACGACCGCTACCCAACCCGTCCCATTTATCGACCCTGTAAGCGACATATCCTTGTGCTTCTTAGGTAGCAGAACTAGCTCCGACAGCAGTCTCGTACAGAGCTCCGCGTACCGGCGATCTATGAGGCTTCCCAGCTGACACCTGAATGTTACATAACACTATTATCAGGCAATCACCATGTATGGACAATCCCTGCGTCCACACCAAACATAGTTCACGGTCCCGGGAGAGAGAGACACGGAGTAAGTACTGGTAAACGAAACTTAAACGTCAACGCAGCATGGGAAACCCACCGTCCATGTACTTAGCCTAAAATGACGCGTGTAAGTAACCAAGGCATGACATGATTGCGTGGGCACACAAGAGAGAGAGTTCAATAGGACGACTGCGAGCATGCTAACACGCCCAACAGATAACTTATCTGCGACAAGTCTGCCACCTACCATGTAGTAGAGCTACCAAGCACCCTCGCCTAACTTCACGTATCTTCCATTTGTACCCCAGCTTATCAAATACACGAGCACTAAGCGTGCCAGTCATCCTGACAAATCGTAATCGGAGCGAGCTATCACATGGCGTAAGGCGCTGCTCTCCCGGCAATTATTTCTTACGTTTCGCCGGTTGGATTCCCAGAAATGGCGCAGTATAAGAGCCATAGTTCGCACATAAATATCAGTTCTAAAGGAAAGTAGCGGAATATAATAAAGTGCAAGTCGACAGGTTTGCTTCTCGATTCTAAGGAGGGGGGTATCATAAAACTGGCTCCCCCGGTCCCCGATTCCATCGTCACGCCAGACCATTCTCCACGATGTTACTGCATCGAACCTAATTTAAGCCCTAATATTAAATCGATGAGAGGGACGGCAGGATACCCCCATATTTAATATTCGGGTGACGCAGGACCTTAAAGTTGAAACTCGTTAGAAGCTCTCGTCAGTCCCTATGAACACACACCTCCAGACTAGAGTGCAAATCCATACCTAAGTACACATAGTTATGGAAGGTAAAGTATTTAGGACAATAATGCAAAAAACTCAAAGATCTTGCGGATATCGCCTCACTTCGAAATGTCCGAACGCTACCCGACGGAGCCGTCAACTCCCTGGTTGTCAAGACTATAGGATGTAATGGCTATAAGAAAATATGGCTATAAGCGATTACAACTTTTGCTAGCGTTTTAAACGCTGATGCTCGCGGATATTAAAGTCACGACGACGCTAATTATTTCAGAATACTAGCCAGTCATGGTTAGTGCAACTCATTGGCTCGGATATCGTTATACTCCTCCAGGTGCTGGTGAATGCCACCAGACCCAAAGAATGAACGCGAAGAAAAAAGCGAATGTTTTGTACCTAGAGCTGCTCTAAAGATAAATGTTTGGCGACCTAGACACAAGGCATAAACCTCACTAATCCCACAACGCAGGGTTTAAAGACGACCATTGAATGCATCCCGACAATTGGCCGTCCACTCTAGAGTCATTAAAAATGCATGACCCAAATAGGTGCTAACGAAATCAATTAGCAAATAATAGGCAACAGCAACTGTAAATTGGACTAGGAATTGCGGTCAAGAGTAGAGCTCATCCGCCTTCGGGCAACTAGAGGATAAGCCACACGTAACTTAAAGGAGGAGGTTACGATATTGAATTCACCCAGTATGTTTACGCCGCGAAAAAATCATGCGATTAGCGTTTGACATTTTATAAAGGAGAATGGGGCCCTTACCTTAGGAACCGTGATCCACAAGCTGTGCGAATTATTAGACCCCCTAACCGGCGCCTTACCTATTCATGGGAGTTGTTCGGGAAACCACATCATTGCAG
ATTCAACGGAAAACCACGACCGCTACCCAACCCGTCCCATTTATCGACCCTGTTAGCGACATATCCTTGTGCTTCTTAGGTAGCAGAACTAGCTCCGACAGCAGTCTCGTACAGAGCTCCGCGTACCGGCGATCTATGAGGCTTCCCAGCTGACACCTGAATGTTACATAACACTATTATCAGGCAATCACCATGTATGGACAATCCCTGCGTCCACACCAAACATAGTTCACGGTCCCGGGAGAGAGAGACACGGAGTAAGTACTGATAAACGAAACTTAAACGTCAACGCAGCATGGGAAACCCACCGTCCATGTACTTAGCCTAAAATGACGCGTGTAAGTAACCAAGGCATGACATGATTGCGTGGGCACACAAGAGAGAGAGTTCAATAGGACGACTGCGAGCATGCTAACACGCCCAACAGATAACTTATCTGCGACAAGTCTGCCACCTACCATCCAATAAAGTTGCCAAATAACCCCGCCTATTTCTGTTCACCTGCTATTTGTACTGCGAGTCACAAAACACAAGAGCATTAAGCATTTCAGTTATCTCTACAAACCATAATGGAAAAGAACCGAGATATAACGTACAACATTGATCTCCCGTCAATTTTTCCTTACGTCTCGTCGGCTAAATTGCCAGAAAGGGCACAGTATAAGATCAACAGTTGGTGCGTAAATATCAGTTGTAAAGGAAAGTAGCGGAATATAATAAAGTGCAAGTCGACAGGTTTGCTTCTCGATCCTAAGGAGGGGGGTATCATGAAACTAGCTCCCCCGCTCCCCGATTCCATCGTCACGCCAGACCATTCTCCACGTTGTTACTGCGTCGAACCTAATTTAAGCCCTAATATTAAATCAATGAGAGGGACGGGAGGATACTCCCATATTTAATATTCGGGTGACGCAGGACCTTAAAGTTGAAACTCGTTAGAAGCTCTCGTCAGTCCCTATGAACACACACCTCCAGACTAGAGTGCAAATCCATACCTAAGTACACTTAGTTATGGAAGGTAAACTATTTAGGACAATAGTGCAAAAAACTCAAAGATCTTGCGGATATCGCCTCACTTCGAAATATCCGAACGCTACCCGACGGAGCCGTCAACTCCCTGGTTGTCAAGACTATAGGATGTAATGGCTATAAGAAAATATGGCTATGGGGCATTGGTATTTTTACTTGCATTTCAAACCCTGATACTCGCGGATATTCAAATCACGACGACGCTAATTATTCTAAACTACTAACCAGTCGTGGTTAGCGCGACTCAATAGTTCGGAAATCATTATACTATCCCGGGTGCCGGTAAATGTCACCAGGCCCAAAAAATGAACGTGAATAGGAAAGTGAATGTTTGACATCTAGAGCTAATCTAACGATAAATGCCTGGCGACCTAGACACAAGGCATAAACCTCACTAATCCCACAACGTAGGGTTTAAAGGCGAGCATTGAAGGCATCTCGGCAATAGATGGTCTACTCTAGAGTCATTAAAAATGCATGACCCAAATAGGTGCTAACGAAATCAATTAGCAAATAATAGGCAACAGCAACTGTAAATTGGACTAGGAATTGCGGTCAAGAGTAGAGCTCATCCGCCTTCGGGCAACTAGAGGATAAGCCACACGTAACTTAAAGGAGGAGGTTACGATATTGAATTCACCCAGTATGTTTACGCCGCGAAAAAATCATGCGATTAGCGTTTGACATTTTATAAAGGAGAATGGGGCCCTTACCTTAGGAACCGTGATCCACAAGCTGTGCGAATTATTAGACCCCCTAACCGGCGCCTTACCTATTCATGGGAGTTGTTCGGGAAACCACATCATTGCAG
ATTCAACGGAAAACCACGACCGCTACCCAACCCGTCCCATTTATCGACCCTGTAAGCGACATATCCTTGTGCTTCTTAGGTAGCAGAACTAGCTCCGACAGCAGTCTCGTACAGAGCTCCGCGTACCGGCGATCTATGAGGCTTCCCAGCTGACACCTGAATGTTACATAACACTATTATCAGGCAATCACCATGTATGGACAATCCCTGCGTCCACACCAAACATAGTTCACGGTCCCGGGAGAGAGAGACACGGAGTAAGTACTGGTAAACGAAACTTAAACGTCAACGCAGCATGGGAAACCCACCGTCCATGTACTTAGCCTAAAATGACGCGTGTAAGTAACCAAGGCATGACATGATTGCGTGGGCACACAAGAGAGAGAGTTCAATAGGACGACTGCGAGCATGCTAACACGCCCAACAGATAACTTATCTGCGACAAGTCTGCCACCTACCATCTAGTAGAGCTACCAAGCACCCTCGCCTAACTTCACGTATCTTCCATTTGTACCCCAGCTTATCAAATACACGAGCACTAAGCGTGCCAGTCATCCTGACAGATCGTAATCGGAGCGAGCTATCACATGGCGTAAGGCGCTGCTCTCCCGGCAATTATTCCTTACGTTTCGCCGGTTGGATTCCCAGAAATGGCGCAGTATAAGAGCCATAGTTCGCACGTAAATATCAGTTCTAAAGGAAAGTAGCGGAATATAATAAAGTGCAAGTCGACAGGTTTGCTTCTCGATTCTAAGGAGGGGGGTATCATAAAACTAGCTCCCCCGGTCCCCGATTCCATCGTCACGCCAGACCATTCTCCACGATGTTACTGCATCGAACCTAGTTTAAGCCCTAATATTAAATCGATGAGAGGGACGGCAGGATACCACCATATTTAATATTCGGGTGACGCAGGACCTTAAAGTTGAAACTCGTTAGAAGCTCTCGTCAGTCCCTATGAACACACACCTCCAGACTAGACTGCAAATCCATACCTAAGTACACATAGTTATGGAAGGTAAAGTATTTACGACAATAATGCAAAAAACTCAAAGATCTTGCGGATATCGCCTCACTTCGAAATATCCGAACGCTACCCGACGGAGCCGTCAACTCCCTGGTTGTCAAGACTATAGGATGTAATGGCTATAAGAAAATATGGCTATAAGCGATTACAACTTTTGCTAGCGTTTTAAACGCTGATGCCCGCGGATGTTAAAACCACGACGACGCTAATTATTTCAGAATACTAGCCAGTCATGGTCAGTGGAATTCCATAGTTAGAGAATCGTTATACTCTCCCGGGTGCCGGTAAATGTCACCAGACCCAAAGAATCGACGCGATGAGATAACTGAATGCTTGACACCTAGGGCTGCTCTAACGATAAATTTCTAACGAGCTACACGCAAGGCATAGGCCTCGTGAATCCCACAACATAGAGTATGTAGACGACTATTGAATGCATCCCGACAATTGGCCGTCCACTCTAGAGTCATTAAAAATGCATGACCCAAATAGGTGCTAACGAAATCAATTAGCAAATAATAGGCAACAGCAACTGTAAATTGGACTAGGAATTGCGGTCAAGAGTAGAGCTCATCCGCCTTCGGGCAACTAGAGGATAAGCCACACGTAACTTAAAGGAGGAGGTTACGTTATTGAATTCACCCAGTATGTTTACGCCGCGAAAAAATCATGCGATTAGCGTTTGACATTTTATAAAGGAGAATAGGGCCCTTACCTTAGGAACCGTGATCCACAAGCTGTGCGAATTATTAGACCCCCTAACCGGCGCCTTACCTATTCATAGGAGTTGTTCGGGAAACCACATCATTACAG
ATATAACGGAAAACCGCGACCGCTACCCAACCCGTCCCGTTCACTCGCCGCGATACCGCTACGACGCCGCGTTAATGGGGTAACAAGACCTACCACGAGAACGATTTCGGAAGAGACTCCGCGAACCGGCGATCTATGAGGCTTCGCAGCTGACACCTGAATGTTCCAGAACCCTATGATCAGATAATTACCTTGTGTCAACGGCTTTCGTATCCAGACCAAGCAGAGTTTATAGACGCTCGAGAGTGAGACACCGAGTAGGCGCTGATGAACCGAACTTCAGCGTCAACGCAGCATGGGGAACTCACCACCGATATGCGGGGTCGAGGATGATCCGTAGGGGAAGCTAATTCCAACTATGACCGCGTGATTATCCAAAAAAATCAATTCACTCGAATGACCACGCGTATGCTAATGTCCCCTATGGATCACTTACGTGCGATAGATTTGTCACCTACCATCCAATAAAGTTGCCAAATAACCCCGCCTATTTCTGTTCACCTGCTATTTGTACTGCGAGTCACAAAACACAAGAGCATTAAGCATTTCAGTTATCTCTACAAACCATAATGGAAAAGAACCGAGATATAACGTACAACATTGATCTCCCGTCAATTTTTCCTTACGTCTCGTCGGCTAAATTGCCAGATAGGGCACAGTATAAGATCAACAGTTGGTGCGTAAATATTAGTTGTAAAGGAAAGTAGCGGAATATAATAAAGTGCAAGTCGACAGGTTTGCTTCTCGATCCTAAGGAGGGGGGTATCATGAAACTAGCTCCCCCGCTCCCCGATTCCATCGTCACGCCAGACCATTCTCCACGTTGTTACTGCGTCGAACCTAATTTAAGCCCTAATATTAAATCAATGAGAGGGACGGGAGGATACTCCCATATTTAATATTCGGGTGACGCAGGACCTTAAAGTTGAAACTCGTTAGAAGCTCTCGTCAGTCCCTATGAACACACACCTCCAGACTAGAGTGCAAATCCATACCTAAGTACACTTAGTTATGGAAGGTAAACTATTTAGGACAATAGTGCAAAAAACTCAAAGATCTTGCGGATATCGCCTCACTTCGAAATATCCGAACGCTACCCGACGGAGCCGTCAACTCCCTGGTTGTCAAGACTATAGGATGTAATGGCTATAAGAAAATATGGCTATAAGCGATTACAACTTTTGCTAGTGTTTTAAACGCAGATGCTCGCGGATGTTAAAACCACGACGACGCTAATTATTTCAGAATACTAGCCAGTCATGGTCAGTGGAATTCCATAGTTAGAGAATCGTTGTACTCTCCCGGGTGCCGGTAAATGTCACCAGACCCAAAGAATCGACGCAATGAGATAAGTGAATGCTTGACACCTAGGGCTGCTCTAACGATAAATTTCTAACGAGCTACACGCAAGGCGTAGGCCGCGTGAATCCCACAACATAGAGTATGTAGACGACCATTGAATGCATCCCGACAATTGGCCGTCCACTCTAGAGTCATTAAAAATGCATGACCCAAATAGGTGCTAACGAAATCAATTAGCAAATAATAGGCAACAGCAACTGTAAATTGGACTAGGAATTGCGGTCAAGAGTAGAGCTCATCCGCCTTCGGGCAACTAGAGGATAAGCCACACGTAACTTAAAGGAGGACGTTACGTCATTGAATTCACTCAATACGTTTATGCCGCGTAAATATCATGCGATTATCGTTCGACATCTTGTATAGACGAGTGGGGCCCTTACCCTGGAAACCGCTATCCACAGGCTGTGCGAATTGTTAGACCCACCATATGGCGCCTAATCTATTGCCGGCAATTTTTCGAGGAGCCATATCATCGCAC
ATATAACGGAAAATCACGACCGCTTCCCAACCCGTACCGTTTATCGACCCTGTAAGCGACATATCCTTGTGCTTCTTAGGTAGCAGGACTAGCTCCGACAGCAGTCTCGTACAGGGCTCCGCGTACCGGCGATCTATGAGGCTTCCCAGCTGACACCTGAATGTTACATAACACTATTATCAGGCAATCACCATGTATGGACAATCCCTGCGTCCACACCAAACATAGTTCACGGTCCCGGGAGAGAGAGACACGGAGTAAGTATTGATAAACCAAACTTCAACGTCAACGCAGCATGGGAAACCCACCGTCCACGTACTTAGCCTAAAATGACGCGTGTAAGTAACCAAGGTATGACATGATTGCGTGGGCACACAAGAGAGAGAGTTCAATAGGACGACTGCGAGCATGCTAACACGCCCAACAGATAACTTATCTGCGACAAGTCTGCCACTTACCATCTAGTAGAGCTACCAAGCACCCTTGCCTAACTTCACGTATCTTCCATTTGTACCCCAGCTTATCAAATACACGAGCACTAAGCGTGCCAGTCATCCTGACAAATCGTAATCGGAGCGAGCTATCACATGGCGTAAGGCGCTGCTCTCCCGGCAATTATTCCTTACGTTTCGCCGGCTAAATTGCCAGATAGGGCATAGTATAAGATCAACAGTTGGTGCGTAAATATCAGTTGTAAAGGAAAGTAGCGGAATATAATAAGGTGCAAGTCGACAGGTTTGCTTCTCGATCCTAAGGAGGGGGGTATCATGAAACTAGCTCCCCCGCTCCCCGATTCCATCGTCACGCCAGACCATTCTCCACGTTGTTACTGCGTCGAACCTAATTTAAGCCCTAATATTAAATCAATGAGAGGGACGGGAGGATACTCCCATATTTAATATTCGGGTGACGCAGGACCTTAAAGTTGAAACTCGTTAGAAGCTCTCGTCAGTCCCTATGAACACACACCTCCAGACTAGAGTGCAAATCCATACCTAAGTACACTTAGTTATGGAAGGTAAACTATTTAGGACAATAGTGCAAAAAACTCAAAGATCTTGCGGATATCGCCTCACTGCGAAATATCCGAACGCTACCCGACGGAGCCGTCAACTCCCTGGTTGTCAAGACTATAGGATGTAATGGCTATAAGAAAATATGGCTATAAGCGATTACAACTTTTGCTAGCGTTTTAAACGCTGATGCTCGCGGATATTAAAATCACGACGACGCTAATTATTTCAGAATACTAGCCAGTCATGGTTAGTGCAACTCATTGGCTCGGATATCGTTATACTCCTCCAGGTGCTGGTGAATGCCACCAGACCCGTAGAATGAACGCGAAGAAAAAAGCGAATGTTTTGTACCTAGAGCTGCTCTAAAGATAAATGTTTGACGAGCTACACGCAAGGCATAGGCCTCGTGGATCCCACAACATAGGTTTTGTGGGCAAGCATTGAAGGCATGTCGGCAGCAGGTGCTCCACTCCGGAATTATTAACAATTCATAGCCCAAATAGGCGCTAAGTAGCCCCATTAGGGAATGATAGGCAACAGCAACTGTAACTTGGACTAGGAACTGCGGTCACGAGCGGGGCTGATTCGCCTTCGGGCAACTAGGGTGTAAGCCACACGTAACTTAAAGGAGGAGGTTACGATATTGAAACCACCCAGTATGTTTACGCCGCGAAAAAATCATGCGATTATGGTTTGCCATTTTATAAAGGAGAATGGGGCCCTTACCTTAGGAACCGTGATCCACAAGCTGTGCGAATTATTAGACCCCCTAACCGGCGCCTTACCTATTCATGGGAGTTGTTCGGGGAGCCACATCATCGCAG
ATATAACGGAAAACCGTAACTATCACGTAGGCGAACTCATTTATCCACCCTGTTAGCGACATATCCTTGTGCTTCTTAGGTAGCAGGACTAGCTCCGACAGCAGTCTCGTACAGGGCTCCGCGTACCGGCGATCTATGAGGCTTCCCAGCTGACACCTGAATGTTACATAACACTATTATCAGGCAATCACCATGTATGGACAATCCCTGCGTCCACACCAAACATAGTTCACGGTCCCGGGAGAGAGAGACACGGAGTAAGTATTGATAAACCAAACTTCAACGTCAACGCAGCATGGGAAACCCACCGTCCACGTACTTAGCCTAAAATGACGCGTGTAAGTAACCAAGGTATGACATGATTGCGTGGGCACACAAGAGAGAGAGTTCAATAGGACGGCTGCGAGCATGCTAACACGCCCAACAGATAACTTATCTGCGACAAGTCTGCCACTTACCATCTAGTAGAGCTACCAAGCACCCTTGCCTAACTTCGTTCACCTGCTATTTGTACTGCGAGTCACAAAACACAAGAGCATTAAGCATGCCAGTTATCCCGACAAATCGTAATCGGAGCGAGCTATCACATGGCGTAAGGCGCTGCTCTCCCGGCAATTATTCCTTACGTTTCGCCGGTTGGATTCCCAGAAATGGCGCAGTATAAGAGCCATAGTTCGCACGTAAGTATCAGCCCCGAAGGGCAGCCATTAGTTATAATTGAGTGCAACTCTAGTGCCTAGCCTATAGCCCCAAAGTAGAGGGGTACCAAAAGGCTAGCTTTCCTGCTCGCCGATTCCATCGTCACGCCGGAGCTTTCTCCACGATGTTACTGCATTAATTCCTATTCAAGTTTTAAGTTCCCAACATTGAGGTGAATAGCAGGATGCCCCCACGTATAATATTCAAATGCCTCAGGACATTATAGTAGGAACCCGCTACCGGCTACACACAGTCCCTAGTGACAGAAATCTCCAGGCTAGACTACAAATCTATGTGCACGTCCACATAGCCTTGGAAGGTAAACTATTTGGGACAGTTATCCAAAAAACCCAAAAATCTTGCGCAGGTCGCGTTAATTTGAACCATATAGACACTGCCACATCGAGTTATCACCGCCTCAGCCGTCAATACGATAGGAGACAACAGCTTTAACGGAATACGGCCATGGGGCATTGGTGTTTTTACTTGCATTTCAAACCCTGATACTCGCGGATATTCAAATCACGACGACGCTAATTATTCTAAACTACTAACCAGTCGTGGCTAGCGCGACTCATTGGCTAGGATATCGTTATACTCCTCCAGGTGCTGGTGAATGCCACAAGGCCCAAAGAATGAACGCGAATAGGAAAGCGAATGTTTGACACCTAGAGCTGATCTAACGATAAATGCCTGGCGACCTAGACACAAGGCACAAGCCTCACTAATCTCACAACGTAGGGTTTAAAGGCGAGCATTGAAGGCATCTCGGCAATAGATGGTCTACTCTGGAATCATTAACGATTGATGACCCAAATAGGCGCTAACTAACTCCATTAGGGAGTGGCGAACATGAGCAGCTGTGGCTATGACTAGGAACTGTGGCCACGAGCGGGGCTGATTCGCCTTCGGGTAACCAGGGGGTAAGCCACACGTAATAAAAAGGAGGAGGTTACGATATTGAAACCACCCAGTATGTTTACGCCGCGAAAAAATCATGCGATTATGGTTTGCCATTTTATAAAGGAGAATGGGGCCCTTACCTTAGGAACCGTGATCCACAAGCTGTGCGAATTATTAGACCCCCTAACCGGCGCCTTACCTATTCATGGGAGTTGTTCGGGGAGCCACATCATCGCAG
ATATAACGGAAAACCGTAACTATCACGTAGGCGAACTCATTTATCCACCCTGTTAGCGACATATCCTTGTGCTTCTTAGGTAGCAGGACTAGCTCCGACAGCAGTCTCGTACAGGGCTCCGCGTACCGGCGATCTATGCGGCTTCCCAGCTGACACCTGAATGTTACATAACACTATTATCAGGCAATCACCATGTATGGACAATCCCTGCGTCCACACCAAACAGAATTCACGGTCCCGGGAAGGAGAGACTCGGAGTAAGTACTGATAGACCAAACTCCAACGTCAACGCAGCATGGGAAACCCACCGTCCATATACTGAGCCTTAAGTGATGCGTGTAAATAACCAAGGCATGACATGATTTCGTAAGCACACAAGAGAGAGGGTTCAATAGGACTACTGCGAGCATGCTAACACGCCCAACAGATAACTTATCTGCGACAAGCCTGCCCCCTACCATCCAATAAAGTTGCCAAATAACCCCGCCTATTTCTGTTCACCTGCTATTTGTACTGCGAGTCACAAAACACAAGAGCATTAAGCATTTCAGTTATCTCTACAAACCATAATGGAAAAGAACCGAGATATAACGTACAACATTGATCTCCCGTCAATTTTTCCTTACGTCTCGTCGGCTAAATTGCCAGATAGGGCATAGTATAAGATCAACAGTTGGCGCGTAAATATCAGTTGTAAAGGAAAGTAGCGGAATATAATAAAGTGCAAGTCGACAGGTTTGCTTCTCGATCCTAAGGAGGGGGGTATCATGAAACTGGCTCCCCCGCTCCCCGATTCCATCGTCACGCCAGACCATTCTCCACGTTGTTACTGCGTCGAACCTAATTTAAGCCCTAATATTAAATCAATGAGAGGGACGGGAGGATACTCCCATATATAATATTCGGGTGACGCAGGACCTTAAAGTTGAAACTCGTTAGAAGCTCTCGTCAGTCCCTATGAACACACACCTCCAGACTAGAGTGCAAATCCATACCTAAGTACACTTAGTTATGGAAGGTAAACTATTTAGGACAATAGTGCAAAAAACTCAAAGATCTTGCGGATATCGCCTCACTGCGAAATATCCGAACGCTACCCGACGGAGCCGTCAACTCCCTGGTTGTCAAGACTATAGGATGTAATGGCTATAAGAAAATATGGCTATAAGCGATTACAACTTTTGCTAGCGTTTTAAACGCTGATGCTCGCGGATATTAAAATCACGACGACGCTAATTATTTCAGAATACTAGCCAGTCATGGTTAGTGCAACTCATTGGCTCGGATATCGTTATACTCCTCCAGGTGCTGGTGAATGCCACCAGACCCATAGAATGAACGCGAAGAAAAAAGCGAATGTTTTGTACCTAGAGCTGCTCTAAAGATAAATGTTTGGCGACCTAGACACAAGGCATAAACCTCACTAATCCCAGAACACAGGGTTTAAAGGCGAGCATTGAAGGCATCTCGGCAATAGATGGTCTACTCTGGAATCATTAACAATTGATGACCCAAATAGGCGCTAACTAACTCCATTAGGGAGTGGCGAACATGAGCCACTGTGGCTATGACTAGGAACTGTGGCTACGAGCGGGGCTGATTCGCTTTGGGGCAACTAGGGTGTAAGCCACACGTAACTTAAAGGAGGAGGTTACGTTATTGAATTCACCCGGTATGTTTTTGCCGCGAAAAAGTCATGCGATTATCGTTTGACATCTTATATAGGCGAGTGGGGCCCTTGCTTTAGGAACCGCGACCCACAGGCTGTGCGATCAATTAGACCCACCATATGGCACCTATTTTATTCACGGGAATTTTTCGAGGAGCCATATCCTTGCAG
ATTCAACGGAAAACCACGACCGCTACCCAACCCGTCCCATTTATCGACCCTGTAAGCGACATATCCTTGTGCTTCTTAGGTAGCAGAACTAGCTCCGACAGCAGTCTCGTACAGAGCTCCGCGTACCGGCGATCTATGAGGCTTCCCAGCTGACACCTGAATGTTACATAACACTATTATCAGGCAATCACCATGTATGGACAATCCCTGCGTCCACACCAAACATAGTTCACGGTCCCGGGAGAGAGAGACACGGAGTAAGTACTGGTAAACGAAACTTAAACGTCAACGCAGCATGGGAAACCCACCGTCCATGTACTTAGCCTAAAATGACGCGTGTAAGTAACCAAGGCATGACATGATTGCGTGGGCACACAAGAGAGAGAGTTCAATAGGACGACTGCGAGCATGCTAACACGCCCAACAGATAACTTATCTGCGACAAGTCTGCCACCTACCATCTAGTAGAGCTACCAAGCACCCTCGCCTAACTTCACGTATCTTCCATTTGTACCCCAGCTTATCAAATACACGAGCACTAAGCGTGCCAGTCATCCTGACAGATCGTAATCGGAGCGAGCTATCACATGGCGTAAGGCGCTGCTCTCCCGGGAATTATTCCTTACGTTTCGCCGGTTGGATTCCCAGAAATGGCGCAGTATAAGAGCCATAGTTCGCACGTAAATATCAGTTCTAAAGGAAAGTAGCGGAATATAATAAAGTGCAAGTCGACAGGTTTGCTTCTCGATTCTAAGGAGGGGGGTATCATAAAACTAGCTCCCCCGGTCCCCGATTCCATCGTCACGCCAGACCATTCTCCACGATGTTACTGCATCGAACCTAGTTTAAGCCCTAATATTAAATCGATGAGAGGGACGGCAGGATACCACCATATTTAATATTCGGGTGACGCAGGACCTTAAAGTTGAAACTCGTTAGAAGCTCTCGTCAGTCCCTATGAACACACACCTCCAGACTAGACTGCAAATCCATACCTAAGTACACATAGTTATGGAAGGTAAAGTATTTACGACAATAATGCAAAAAACTCAAAGATCTTGCGGATATCGCCTCACTTCGAAATATCCGAACGCTACCCGACGGAGCCGTCAACTCCCTGGTTGTCAAGACTATAGGATGTAATGGCTATAAGAAAATATGGCTATAAGCGATTACAACTTTTGCTAGCGTTTTAAACGCTGATGCCCGCGGATGTTAAAACCACGACGACGCTAATTATTTCAGAATACTAGCCAGTCATGGTCAGTGGAATTCCATAGTTAGAGAATCGTTATACTCTCCCGGGTGCCGGTAAATGTCACCAGACCCAAAGAATCGACGCGATGAGATAACTGAATGCTTGACACCTAGGGCTGCTCTAACGATAAATTTCTAACGAGCTACACGCAAGGCATAGGCCTCGTGAATCCCACAACATAGAGTATGTAGACGACTATTGAATGCATCCCGACAATTGGCCGTCCACTCTAGAGTCATTAAAAATGCATGACCCAAATAGGTGCTAACGAAATCAATTAGCAAATAATAGGCAACAGCAACTGTAAATTGGACTAGGAATTGCGGTCAAGAGTAGAGCTCATCCGCCTTCGGGCAACTAGAGGATAAGCCACACGTAACTTAAAGGAGGAGGTTACGTTATTGAATTCACCCAGTATGTTTACGCCGCGAAAAAATCATGCGATTAGCGTTTGACATTTTATAAAGGAGAATAGGGCCCTTACCTTAGGAACCGTGATCCACAAGCTGTGCGAATTATTAGACCCCCTAACCGGCGCCTTACCTATTCATAGGAGTTGTTCGGGAAACCACATCATTACAG
ATATAACGGAAAATCACGACCGCTTCCCAACCCGTACCATTTATCCACCCTGTTAGCGACATATCCTTGTGCTTCTTAGGTAGCAGGACTAGCTCCGACAGCAGTCTCGTACAGGGCTCCGCGTACCGGCGATCTATGAGGCTTCCCAGCTGACACCTGAATGTTACATAACACTATTATCAGGCAATCACCATGTATGGACAATCCCTGCGTCCACACCAAACATAGTTCACGGTCCCGGGAGAGAGAGACACGGAGTAAGTATTGATAAACCAAACTTCAACGTCAACGCAGCATGGGAAAGCCACCGTCCACGTACTTAGCCTAAAATGACGCGTGTAAGTAACCAAGGTATGACATGATTGCGTGGGCACACAAGAGAGAGAGTTCAATAGGACGGCTGCGAGCATGCTAACACGCCCAACAGATAACTTATCTGCGACAAGTCTGCCACCTACCATCTAGTAGAGCTACCAAGCACCCTCGCCTAACTTCACGTATCTTCCATTTGTACCCCAGCTTATCAAATACACGAGCACTAAGCGTGCCAGTCATCCTGACAAATCGTAATCGGAGCGAGCTATCACATGGCGTAAGGCGCTGCTCTCCCGGCAATTATTCCTTACGTTTCGCCGGTTGGATTCCCAGAAATGGCGCAGTATAAGAGCCATAGTTCGCACGTAAATATCAGTTCTAAAGGAAAGTAGCGGAATATAATAAAGTGCAAGTCGACAGGTTTGCTTCTCGATTCTAAGGAGGGGGGTATCATGAAACTGGCTCCCCCGGTCCCCGATTCCATCGTCACGCCAGACCATTCTCCACGATGTTACTGCATCGAACCTAATTTAAGCCCTAATATTAAATCGATGAGAGGGACGGCAGGATACCCCCATATTTAATATTCGGGTGACGCAGGACCTTAAAGTTGAAACTCGTTAGAAGCTCTCGTCAGTCCCTATGAACACACACCTCCAGACTAGAGTGCAAATCCATACCTAAGTACACATAGTTATGGAAGGTAAAGTATTTAGGACAATAATGCAAAAAACTCAAAGATCTTGCGGATATCGCCTCACTTCGAAATGTCCGAACGCTACCCGACGGAGCCGTCAACTCCCTGGTTGTCACGACTATAGGATGTAATGGCTATAAGAAAATATGGCTATAAGCCATTACAACTTTTGCTAGCGTTTTAAACGCTGATGCTCGCGGATATTAAAGTCACGACGACGCTAATTATTTCAGAATACTAGCCAGTCATGGTTAGTGCAACTCATTGGCTCGGATATCGTTATACTCCTCCAGGTGCTGGTGAATGCCACCAGACCCAAAGAATGAACGCGAAGAAAAAAGCGAATGTTTTGTACCTAGAGCTGCTCTAAAGATAAATGTTTGGCGACCTAGACACAAGGCATAAACCTCACTAATCCCACAACATAGGGTTTAAAGGCGAGCATTGAAGGCATCTCGGCAATAGATGGTCTACTCTGGAATCATTAACGATTGATGACCCAAATAGGCGCTAACTAACTCCATTAGGGAGTGGCGAACATGAGCAGCTGTGGCTATGACTAGGAACTGTGGCTACGAGCGGGGCTGATTCGCCTTCGGGTAACCAGGGGGTAAGCCACACGTAACTTGCATGATGACCTTACGTTATTCAAACGATCCAGTATGTTTATACCATGAAATAATTATGTGATTATCGTTTGACATTTTATAAAGGAGAATGGGGCCCTTACCTTAGGAACCGTGATCCACAAGCTGTGCGAATTATTACACGCCCTAAACGGCGCCTTACCTATTCATGGGAGTTGTTCGGGGAGCCATATCATCGCAG
ATATAACGGAAAATCACGACCGCTTCCCAACCCGTACCGTTTATCCACCCTGTTAGCGACATATCCTTGTGCTTCTTAGGTAGCAGGACTAGCTCCGACAGCAGTCTCGTACAGGGCTCCGCGTACCGGCGATCTATGCGGCTTCCCAGCTGACACCTGAATGTTACATAACACTATTATCAGGCAATCACCATGTATGGACAATCCCTGCGTCCACACCAAACATAGTTCACGGTCCCGGGAGAGAGAGACACGGAGTAAGTATTGATAAACCAAACTTCAACGTCAACGCAGCATGGGAAACCCACCGTCCACGTACTTAGCCTAAAATGACGCGTGTAAGTAACCAAGGTATGACATGATTGCGTGGGCACACAAGAGAGAGAGTTCAATAGGACGGCTGCGAGCATGCTAACACGCCCAACAGATAACTTATCTGCGACAAGTCTGCCACCTACCATCTAGTAGAGCTACCAAGCACCCTCGCCTAACTTCACGTATCTTCCATTTGTACCCCAGCTTATCAAATACACGAGCACTAAGCGTGCCAGTCATCCTGACAAATCGTAATCGGAGCGAGCTATCACATGGCGTAAGGCGCTGCTCTCCCGGCAATTATTCCTTACGTTTCGCCGGTTGGATTCCCAGAAATGGCGCAGTATAAGAGCCATAGTTCGCACGTAAATATCAGTTGTAAAGGAAAGTAGCGGAATATAATAAAGTGCAAGTCGACAGGTTTGCTTCTCGATCCTAAGGAGGGGGGTATCATGAAACTGGCTCCCCCGGTCGCCGATTCCATCGTCACGCCAGACCATTCTCCACGTTGTTACTGCATCGAACCTAATTTAAGCCCTAATATTAAATCGATGAGGGGGACGGCAGGATACCCCCATATTTAATATTCGGGTGACGCAGGACCTTAAAGTTGGAACTCGTTACCGGCTCTCGTCAGTCCCTATGAACACACACCTCCAGACTAGAGTGCAAATCCATGTGTAAGTACACATAGTTATGGAAGGTAAACTATTTAGGACAATAGTCCAAAAAACTCAAAGATCTTGCGGAGATCGCGTCACTGCGAAATGTCCGAACGCTACCCGACGGAGCCGTCACCGCCCTGGTCGTCAAGACTATAGGAGACAACAGCTTTAACAGAATACGACCAAAGGGCACTGGAACTTTCACTTGCGTTTCAAAGGCTGATACTCGCGGATATTCAGATCACGACGACGCTAATTATTCTAAACTACTAACCAGTCGTGGTTAGCGCGACTCAATAGTTCGGAAATCATTATACTATCCCGGGTGCCGGTAAATGTCACCAGGCCCAAAAAATGAACGTGAATAGGAAAGTGAATGTTTGACATCTAGAGCTAATCTAACGATAAATGCCTGACAACCTAGACACAAGGCATAAGCCTCATTGATCCCACAACATAGGTTTTGTGGGCGAGCATAGAAGGCATGTCGGCAGCAGATGCTCCACTCCGGAATTATTAACAATTCATGGCCCAAATAGGCGCTAAGTAGCTCCATTAGGGAATGATAAACATGAACAGCTGTGGCTATGACTAGGAACTGTGGCTACGAGCGGGGCTGATTCGCTTTGGGGCAACTAGGGTGTAAGCCACACGTAATTTAAAGGAGGACGTTACGTCATTGAATTCACCCGGTATGTTTATGCCGCGAAAAAGTCATGCGATTATCGTTCGACATCTTATATAGGCGAGTGGGGCCCTTGCCCTGGAAACCGCGACCCACAGGCTGTGCGAATTGTTAGACCCACCATATGGCGCCTAATCCATTCACGGGAATTTTTCGAGGAGCCATATCCTCGCAC
ATATAAGGGAAAATCACGACCGCTTCCCAACCCGTACCATTTATCGACCCTGTAAGCGACATATCCTTGTGCTTCTTAGGTAGCAGAACTAGCTCCGACAGCAGTCTCGTACAGAGCTCCGCGTACCGGCGATCTATGAGGCTTCCCAGCTGACACCTGAATGTTACATAACACTATTATCAGGCAATCACCATGTATGGACAATCCCTGCGTCCACACCAAACATAGTTCACGGTCCCGGGAGAGAGAGACACGGAGTAAGTACTGATAAACGAAACTTAAACGTCAACGCAGCATGGGAAACCCACCGTCCATGTACTTAGCCTAAAATGACGCGTGTAAGTAACCAAGGCATGACATGATTGCGTGGGCACACAAGAGAGAGAGTTCAATAGGACGACTGCGAGCATGCTAACACGCCCAACAGATAACTTATCTGCGACAAGTCTGCCACCTACCATCTAGTAGAGCTACCAAGCACCCTCGGCTAACTTCACGTATCTTCCATTTGTACCCCAGCTTATCAAATACACGAGCACTAAGCGTGCCAGTCATCCTGACAAATCGTAATCGGAGCGAGCTATCACATGGCGTAAGGCGCTGCTCTCCCGGCAATTATTCCTTACGTTTCGCCGGTTGGATTCCCAGAAATGGCGCAGTATAAGAGCCATAGTTCGCACGTAAATATCAGTTCTAAAGGAAAGTAGCGGAATATAATAAAGTGCAAGTCGACAGGTTTGCTTCTCGATTCTAAGGAGGGGGGTATCATAAAACTGGCTCCCCCGGTCCCCGATTCCATCGTCACGCCAGACCATTCTCCACGATGTTACTGCATCGAACCTAATTTAAGCCCTAATATTAAATCGATGAGAGGGACGGCAGGATACCCCCATATTTAATATTCGGGTGACGCAGGACCTTAAAGTTGAAACTCGTTAGAAGCTCTCGTCAGTCCCTATGAACACACACCTCCAGACTAGAGTGCAAATCCATACCTAAGTACACTTAGTTATGGAAGGTAAAGTATTTAGGACAATAATGCAAAAAACTCAAAGATCTTGCGGATATCGCCTCACTTCGAAATGTCCGAACGCTACCCGACGGAGCCGTCAACTCCCTGGTTGTCAAGACTATAGGATGTAATGGCTATAAGAAAATATGGCTATAAGCGATTACAACTTTTGCTAGCGTTTTAAACGCTGATGCTCGCGGATATTAAAGTCACGACGACGCTAATTATTTCAGAATACTAGCCAGTCATGGTTAGTGCAACTCATTGGCTCGGATATCGTTATACTCCTCCAGGTGCTGGTGAATGCCACCAGACCCAAAGAATGAACGCGAAGAAAAAAGCGAATGTTTTGTACCTAGAGCTGCTCTAAAGATAAATGTTTGACGAGCTACACGCAAGGCATAGGCCTCGTGGATCCCACAACATAGAGTATGTAGACGACCATTGAATGCATCCCGACAATTGGCCGTCCACTCTAGAGTCATTAAAAATGCATGACCCAAATAGGTGCTAACGAAATCAATTAGCAAATAATAGGCAACAGCAACTGTAAATTGGACTAGGAATTGCGGTCAAGAGTAGAGCTCATCCGCCTTCGGGCAACTAGAGGATAAGCCACACGTAATAAAAAGGAGGACGTTACGTTATTGAATTCACCCGGTATGTTTTTGCCGCGAAAAAGTCATGCGATTATCGTTTGACATCTTATATAGGCGAGTGGGGCCCTTGCTTTAGGAACCGCGACCCACAGGCTGTGCGATCAATTAGACCCACCATATGGCGCCTATTCTATTCACGGGAATTTTTCGAGGAGCCATATCCTTGCAG
ATATAACGGAAAATCACGACCGCTTCCCAACCCGTACCATTTATCCACCCTGTTAGCGACATATCCTTGTGCTTCTTAGGTAGCAGGACTAGCTCCGACAGCAGTCTCGTACAGGGCTCCGCGTACCGGCGATCTATGAGGCTTCCCAGCTGACACCTGAATGTTACATAACACTATTATCAGGCAATCACCATGTATGGACAATCCCTGCGTCCACACCAAACATAGTTCACGGTCCCGGGAGAGAGAGACACGGAGTAAGTATTGATAAACCAAACTTCAACGTCAACGCAGCATGGGAAACCCACCGTCCACGTACTTAGCCTAAAATGACGCGTGTAAGTAACCAAGGTATGACATGATTGCGTGGGCACACAAGAGAGAGAGTTCAATAGGACGGCTGCGAGCATGTTAACACGCCCAACAGATAACTTATCTGCGACAAGTCTGCCACCTACCATCTAGTAGAGCTACCAAGCACCCTCGCCTAACTTCACGTATCTTCCATTTGTACCCCAGCTTATCAAATACACGAGCACTAAGCGTGCCAGTCATCCTGACAAATCGTAATCGGAGCGAGCTATCACATGGCGTAAGGCGCTGCTCTCCCGGCAATTATTCCTTACGTTTCGCCGGTTGGATTCCCAGAAATGGCGCAGTATAAGAGCCATAGTTCGCACGTAAATATCAGTTCTAAAGGAAAGTAGCGGAATATAATAAAGTGCAAGTCGACAGGTTTGCTTCTCGATTCTAAGGAGGGGGGTATCATAAAACTGGCTCCCCCGGTCCCCGATTCCATCGTCACGCCAGACCATTCTCCACGATGTTACTGCATCGAACCTAATTTAAGCCCTAATATTAAATCGATGAGAGGGACGGCAGGATACCCCCATATTTAATATTCGGGTGACGCAGGACCTTAAAGTTGAAACTCGTTAGAAGCTCTCGTCAGTCCCTATGAACACACACCTCCAGACTAGAGTGCAGATCCATACCTAAGTACACATAGTTATGGAAGGTAAAGTATTTAGGACAATAATGCAAAAAACTCAGAGATCTTGCGGATATCGCCTCACTTCGAAATGTCCGAACGCTACCCGACGGAGCCGTCAACTCCCTGGTTGTCAAGACTATAGGATGTAATGGCTATTAGAAAATATGGCTATAAGCGATTACAACTTTTGCTAGCGTTTTAAACGCTGATGCTCGCGGATATTAAAGTCACGACGACGCTAATTATTTCAGAATACTAGCCAGTCATGGTTAGTGCAACTCATTGGCTCGGATATCGTTATACTCCTCCAGGTGCTGGTGAATGCCACCAGACCCAAAGAATGAACGCGAAGAAAAAAGCGAATGTTTTGTACCTAGAGCTGCTCTAAAGATAAATGTTTGGCGACCTCGACACAAGGCATAAACCTCACTAATCCCACAACGTAGGGTTTAAAGGCGAGCATTGAAGGCATCTCGGCAATAGATGGTCTACTCTGGAATCATTAACGATTGATGACCCAAATAGGCGCTAACTAACTCCATTAGGGAGTGGCGAACATGAGCAGCTGTGGCTATGACTAGGAACTGTGGCTACGAGCGGGGCTGATTCGCCTTCGGGTAACCAGGGGGTAAGCCACACGTAATTTAAAGGAGGACGTTACGTCATTGAATTCACTCAATACGTTTATGCCGCGTAAATATCATGCGATTATCGTTCGACATCTTGTATAGACGAGTGGGGCCCTTACCCTGGAAACCGCTATCCACAGGCTGTGCGAATTGTTAGACCCACCATATGGCGCCTAATCTATTGCCGGCAATTTTTCGAGGAGCCATATCATCGCAC
ATTCAACGGAAAACCACGACCGCTACCCAACCCGTCCCATTTATCGACCCTGTTAGCGACATATCCTTGTGCTTCTTAGGTAGCAGAACTAGCTCCGACAGCAGTCTCGTACAGAGCTCCGCGTACCGGCGATCTATGAGGCTTCCCAGCTGACACCTGAATGTTACATAACACTATTATCAGGCAATCACCATGTATGGACAATCCCTGCGTCCACACCAAACATAGTTCACGGTCCCGGGAGAGAGAGACACGGAGTAAGTACTGATAAACGAAACTTAAACGTCAACGCAGCATGGGAAACCCACCGTCCATGTACTTAGCCTAAAATGACGCGTGTAAGTAACCAAGGCATGACATGATTGCGTGGGCACACAAGAGAGAGAGTTCAATAGGACGACTGCGAGCATGCTAACACGCCCAACAGATAACTTATCTGCGACAAGTCTGCCACTTACCATCTAGTAGAGCTACCAAGCACCCTCGCCTAACTTCACGTATCTTCCATTTGTACCCCAGCTTATCAAATACACGAGCACTAAGCGTGCCAGTCATCCTGACAAATCGTAATCGGAGCGAGCTATCACATGGCGTAAGGCGCTGCTCTCCCGGCAATTATTCCTTACGTTTCGCCGGTTGGATTCCCGGAAATGGCGCAGTATAAGAGCCACGGTTGGTGCGTAAGTATCGGCCCCGAAAGAAAGCCATGAGATATGAGAGAGCGCAACCCGGCTGGCTAGCCTCTAGACCCAAGGGAGAGGAGCACCAAAAGACTAGCTTCTCCGCTCCCCAATTTCATCGTGGCGCCAGAGCATCCTCCGCGATGTTGCCGCATCGAACCCAATTTAAGCCCTAAGATTAAATCGATGAGAGGGACGGCAGGATACCCCCATATTTAATATTCGGGTGACGCAGGACCTTAAAGTTGAAACTCGTTAGAAGCTCTCGTCAGTCCCTATGAACACACACCTCCAGACTAGAGTGCAAATCCATACCTAAGTACACATAGTTATGGAAGGTAAAGTATTTAGGACAATAATGCAAAAAACTCAAAGATCTTGCGGATATCGCCTCACTTCGAAATATCCGAACGCTACCCGACGGAGCCGTCAACTCCCTGGTTGTCAAGACTATAGGATGTAATGGCTATAAGAAAATATGGCTATAAGCGATTACAACTTTTGCTAGCGTTTTAAACGCTGATGCTCGCGGATGTTAAAACCACGACGACGCTAATTATTTCAGAATACTAGCCAGTCATGGTCAGTGGAATTCCATAGTTAGAGAATCGTTATACTCTCCCGGGTGCCGGTAAATGTCACCAGACCCAAAGAATCGACGCAATGAGATAAGTGAATGCTTGACACCTAGGGCTGCTCTAACGATAAATTTCTAACGAGCTACACGCAAGGCATAGGCCTCGTGAATCCCACAACATAGGGTAGATAGGCGAGCATTCGATGCCCCTCAACAATAGATCGTTTACCCCGGAATCTTCGACACCTGGTGAGCCTAAGAAGCGTTAACTGAATCCATCAGGGTATGATAAACTAGAGCAGCTGTAAAATGGACTAGGAGTTGTGGCCAAGGGCAAGGCTGACTCCTCCCCTGATAATTAGGCGGTAAGCCACACGTAACTTGCATGATGACCTTACGTTATTCAAACGATCCAGTATGTTTATACCATGAAATAATTATGTGATTATCGTTTGACATTTTATAAAGGAGAATGGGGCCCTTACCTTAGGAACCGTGATCCACAAGCTGTGCGAATTATTACACGCCCTAAACGGCGCCTTACCTATTCATGGGAGTTGTTCGGGGAGCCATATCATCGCAG
ATATAACGGAAGACCGTAAATACCACGTAGGCGAACTCGTTTATCCACCCTATTAGCGACATATCCTTGTGCTTCTTAGGTAGCAGGACTAGCTCCGACAGCAGTCTCATACAGGGAAAGCTGTAGCCGCCGCCCGTAAAGATGCGAAAGCCATACCGAGGTGTTCTATAACAGTATGGTCGGATAATTACCTTGTGTCAGTGGCTTTCGTATCCACACAGTGCAGAGTTTACGGACCCTCGTGAATGATACACGGAGTAAGCGCCGATAACACAAACTTCAACGATAAACAAGTGTTGGAAAGTCACTGTGCGTACGCGGAGTTGAAAATGATCCGTGGGAGAAGCTAGTTCATACTACGTCCGGGTGATTATCTGAAAAAAAGAAATTCCTCGAACGAGCACGAGTATGCCAATGTGTCCAATGGGTAGATCATCTGCGACAAGCCTGCCACCTACCATCCAATAAAGTTGCCAAATAACCCCGCCTATTTCTGTTCACCTGCTATTTGTACTGCGAGTCACAAAACACAAGAGCATTAAGCATTTCAGTTATCTCTACAAACCATAATGGAAAAGAACCGAGATATAACGTACAACATTGATCTCCCGTCAATTTTTCCTTACGTCTCGTCGGCTAAATTGCCAGATAGGGCATAGTATAAGATCAACAGTTGGCGCGTAAATATCAGTTGTAAAGGAAAGTAGCGGAATATAATAAAGTGCAAGTCGACAGGTTTGCTTCTCGATCCTAAGGAGGGGGGTATCATGAAACTGGCTCCCCCGCTCCCCGATTCCATCGTCACGCCAGACCATTCTCCACGTTGTTACTGCGTCGAACCTAATTTAAGCCCTAATATTAAATCAATGAGAGGGACGGGAGGATACTCCCATATTTAATATTCGGGTGACGCAGGACCTTAAAGTTGAAACTCGTTAGAAGCTCTCGTCAGTCCCTATGAACACACACCTCCAGACTAGAGTGCAAATCCATACCTAAGTACACTTAGTTATGGAAGGTAAACTATTTAGGACAATAGTGCAAAAAACTCAAAGATCTTGCGGATATCGCCTCACTGCGAAATATCCGAACGCTACCCGACGGAGCCGTCAACTCCCTGGTTGTCAAGACTATAGGATGTAATGGCTATAAGAAAATATGGCTATAAGCGATTACAACTTTTGCTAGCGTTTTAAACGCTGATGCTCGCGGATATTAAAATCACGACGACGCTAATTATTTCAGAATACTAGCCAGTCATGGTTAGTGCAACTCATTGGCTCGGATATCGTTATACTCCTCCAGGTGCTGGTGAATGCCACCAGACCCATAGAATGAACGCGAAGAAAAAAGCGAATGTTTTGTACCTAGAGCTGCTCTAAAGATAAATGTTTGGCGACCTAGACACAAGGCATAAACCTCACTAATCCCAGAACACAGGGTTTGTAGACGACTATTGAATGCATCCCGACAATTGGCCGTCCACTCTAGAGTCATTAAAAATGCATGACCCAAATAGGTGCTAACGAAATCAATTAGCAAATAATAGGCAACAGCAACTGTAAATTGGACTAGGAATTGCGGTCAAGAGTAGAGCTCATCCGCCTTCGGGCAACTAGAGGATAAGCCACACGTAACTTAAAGGAGGAGGTTACGTTATTGAATTCACCCAGTATGTTTACGCCGCGAAAAAATCATGCGATTAGCGTTTGACATTTTATAAAGGAGAATAGGGCCCTTACCTTAGGAACCGTGATCCACAAGCTGTGCGAATTATTAGACCCCCTAACCGGCGCCTTACCTATTCATAGGAGTTGTTCGGGAAACCACATCATTACAG
ATATAACGGAAGACCGTAAATACCACGTAGGCGAACTCATTTATCCACCCTGTTAGCGACATATCCTTGTGCTTCTTAGGTAGCAGGACTAGCTCCGACAGCAGTCTCGTACAGGGCTCCGCGTACCGGCGATCTATGAGGCTTCCCAGCTGACACCTGAATGTTACATAACACTTTTATCAGGCAATCACAATGTATGGACAATCCCTGCGTCCACACCAAACATAGTTCACGGTCCCGGGAGAGAGAGACACGGAGTAAGTATTGATAAACCAAACTTCAACGTCAACGCAGCATGGGAAACCCACCGTCCACGTACTTAGCCTAAAATGACGCGTGTAAGTAACCAAGGTATGACATGATTGCGTGGGCACACAAGAGAGAGAGTTCAATAGGACGGCTGCGAGCATGCTAACACGCCCAACAGATAACTTATCTGCGACAAGTCTGCCACCTACCATCTAGTAGAGCTGCTAAATAACCCCGCCTATTTCTGCGCACCTGCTATTTGTACTGCGAGTCACAAAACACAAGAGCATTAAGCATTTCACTTATCTCTACAAACCATAATGGAAAAGAACCGAGATATAACGTACAACATTGATCTCCCGTCAATTTTTCCTTACGTCTCGTCGGTTGGATTCCCAGAAATGGCGCAGTATAAGAGCCATAGTTCGCACGTAAGTATCAGCCCCGAAGGGCAGCCATTAGTTATAATTGAGTGCAACTCTAGTGCCTAGCCTATAGCCCCAAAGTAAAGGGGTGCCAAAAGGCTAGCTTTCCTGCTCGCCGATTCCATCGTCACGCCGGAGCTTTCTCCACGATGTTACTGCATTAATTCCTATTCAAGTTTTAAGTTCCCAACATTGAGGTGAATAGCAGGATGCCCCCACATATAATATTCAAATGCCTCAGGACATTAAAGTAGGAACCCGCTACCGGCTACACACAGTCCCTAGTGACAGAAATCTCCAGGCTAGACTACAAATCTATGTGCACGTCCACATAGCCTTGGAAGGTAAACTATTTGGGACAGTTATCCAAAAAACCCAAAAATCTTGCGCAGGTCGCGTTAATTTGAACCATATAGACACTGCCACATCGAGTTATCACCGCCTCAGCCGTCAATACGATAGGAGACAACAGCTTTAACGGAATACGGCCATGGGGCATTGGTGTTTTTACTTGCATTTCAAACCCTGATACTCGCGGATATTCAAATCACGACGACGCTAATTATTCTAAACTACTAACCAGTCGTGGCTAGCGCGACTCATTGGCTAGGATATCGTTATAGTCCTCCAGGTGCTGGTGAATGCCACAAGGCCCAAAGAATGAACGCGAATAGGAAAGCGAATGTTTGACACCGAGAGCTGATCTAACGATAAATGCCTGGCGACCTAGACACAAGGCACAAGCCTCACTAATCTCACAACATAGAGTTTAAAGGCGAGCATTGAAGGCATCTCGGCAATAGATGGTCTACTCTGGAATCATTAACAATTCATGGCCCAAATAGGCGCTAAGTAGCTCCATTAGGGAATGATAAACATGAACAGCTGTGGCTATGACTAGGAACTGTGGCTACGAGCGGGGCTGATTCGCCTTCGGGTAACCAGGGGGTAAGCCACACGTAATAAAAAGGAGGACGTTACGTTATTGAATTCACCCGGTATGTTTTTGCCGCGAAAAAGTCATGCGATTATCGTTTGCCATTTTATATAGGCGAGTGGGGCCCTTGCTTTAGGAACCGCGACCCACAGGCTGTGCGATCAATTAGACCCACCATATGGCACCTATTCTATTCATGGGAATTGTTCGGGGAGCCACATCCTCGCAG
ATATAACGGAAAACCGTAACTATCACGTAGGCGAACTCATTTATCCACCCTGTTAGCGACATATCCTTGTGCTTCTTAGGTAGCAGGACTAGCTCCGACAGCAGTCTCGTACAGGGCTCCGCGTACCGGCGATCTATGAGGCTTCCCAGCTGACACCTGAATGTTACATAACACTATTATCAGGCAATCACCATGTATGGACAATCCCTGCGTCCACACCAAACATAGTTCACGGTCCCGGGAGAGAGAGACACGGAGTAAGTATTGATAAACCAAACTTCAACGTCAACGCAGCATGGGAAACCCACCGTCCACGTACTTAGCCTAAAATGACGCGTGTAAGTAACCAAGGTATGACATGATTGCGTGGGCACACAAGAGAGAGAGTTCAATAGGACGGCTGCGAGCATGTTAACACGCCCAACAGATAACTTATCTGCGACAAGTCTGCCACCTACCATCTAGTAGAGCTACCAAGCACCCTCGCCTAACTTCACGTATCTTCCATTTGTACCCCAGCTTATCAAATACACGAGCACTAAGCGTGCCAGTCATCCTGACAAATCGTAATCGGAGCGAGCTATCACATGGCGTAAGGCGCTGCTCTCCCGGCAATTATTCCTTACGTTTCGCCGGTTGGATTCCCAGAAATGGCGCAGTATAAGAGCCATAGTTCGCACGTAAATATCAGTTCTAAAGGAAAGTAGCGGAATATAATAAAGTGCAAGTCGACAGGTTTGCTTCTCGATTCTAAGGAGGGGGGTATCATAAAACTGGCTCCCCCGGTCCCCGATTCCATCGTCACGCCAGACCATTCTCCACGATGTTACTGCATCGAACCTAATTTAAGCCCTAATATTAAATCGATGAGAGGGACGGCAGGATACCCCCATATTTAATATTCGGGTGACGCAGGACCTTAAAGTTGAAACTCGTTAGAAGCTCTCGTCAGTCCCTATGAACACACACCTCCAGACTAGAGTGCAGATCCATACCTAAGTACACATAGTTATGGAAGGTAAAGTATTTAGGACAATAATGCAAAAAACTCAGAGATCTTGCGGATATCGCCTCACTTCGAAATGTCCGAACGCTACCCGACGGAGCCGTCAACTCCCTGGTTGTCAAGACTATAGGATGTAATGGCTATTAGAAAATATGGCTATAAGCGATTACAACTTTTGCTAGCGTTTTAAACGCTGATGCTCGCGGATATTAAAGTCACGACGACGCTAATTATTTCAGAATACTAGCCAGTCATGGTTAGTGCAACTCATTGGCTCGGATATCGTTATACTCCTCCAGGTGCTGGTGAATGCCACCAGACCCAAAGAATGAACGCGAAGAAAAAAGCGAATGTTTTGTACCTAGAGCTGCTCTAAAGATAAATGTTTGGCGACCTCGACACAAGGCATAAACCTCACTAATCCCACAACGTAGGGTTTAAAGGCGAGCATTGAAGGCATCTCGGCGATAGATGGTCTACTCTGGAATCATTAACGATTGATGACCCAAATAGGCGCTAACTAACTCCATTAGGGAGTGGCGAACATGAGCAGCTGTGGCTATGACTAGGAACTGTGGCTACGAGCGGGGCTGATTCGCCTTCGGGTAACCAGGGGGTAAGCCACACGTAATTTAAAGGAGGACGTTACGTCATTGAATTCACTCAATACGTTTATGCCGCGTAAATATCATGCGATTATCGTTCGACATCTTGTATAGACGAGTGGGGCCCTTACCCTGGAAACCGCTATCCACAGGCTGTGCGAATTGTTAGACCCACCATATGGCGCCTAATCTATTGCCGGCAATTTTTCGAGGAGCCATATCATCGCAC
ATATAACGGAAAACCGTAACTATCACGTAGGCGAACTCGTTTATCCACCCTGTTAGCGACATATCCTTGTGCTTCTTAGGTAGCAGGACTAGCTCCGACAGCAGTCTCGTACAGGGCTCCGCGTACCGGCGATCTATGAGGCTTCCCAGCTGACACCTGAATGTTACATAACACTATTATCAGGCAATCACCATGTATGGACAATCCCTGCGTCCACACCAAACATAGTTCACGGTCCCGGGAGAGAGAGACACGGAGTAAGTATTGATAAACCAAACTTCAACGTCAACGCAGCATGGGAAACCCACCGTCCACGTACTTAGCCTAAAATGACGCGTGTAAGTAACCAAGGTATGACATGATTGCGTGGGCACACAAGAGAGAGAGTTCAATAGGACGGCTGCGAGCATGCTAACACGCCCAACAGATAACTTATCTGCGACAAGTCTGCCACCTACCATGTAGTAGAGCTACCAAGCACCCTCGCCTAACTTCACGTATCTTCCATTTGTACCCCAGCTTATCAAATACACGAGCACTAAGCGTGCCAGTCATCCTGACAAATCGTAATCGGAGCGAGCTATCACATGGCGTAAGGCGCTGCTCTCCCGGCAATTATTTCTTACGTTTCGCCGGTTGGATTCCCAGAAATGGCGCAGTATAAGAGCCATAGTTCGCACATAAATATCAGTTCTAAAGGAAAGTAGCGGAATATAATAAAGTGCAAGTCGACAGGTTTGCTTCTCGATTCTAAGGAGGGGGGTATCATAAAACTGGCTCCCCCGGTCCCCGATTCCATCGTCACGCCAGACCATTCTCCACGATGTTACTGCATCGAACCTAATTTAAGCCCTAATATTAAATCGATGAGAGGGACGGCAGGATACCCCCATATTTAATATTCGGGTGACGCAGGACCTTAAAGTTGAAACTCGTTAGAAGCTCTCGTCAGTCCCTATGAACACACACCTCCAGACTAGAGTGCAAATCCATACCTAAGTACACATAGTTATGGAAGGTAAAGTATTTAGGACAATAATGCAAAAAACTCAAAGATCTTGCGGATATCGCCTCACTTCGAAATGTCCGAACGCTACCCGACGGAGCCGTCAACTCCCTGGTTGTCAAGACTATAGGATGTAATGGCTATAAGAAAATATGGCTATAAGCGATTACAACTTTTGCTAGCGTTTTAAACGCTGATGCTCGCGGATATTAAAGTCACGACGACGCTAATTATTTCAGAATACTAGCCAGTCATGGTTAGTGCAACTCATTGGCTCGGATATCGTTATACTCCTCCAGGTGCTGGTGAATGCCACCAGACCCAAAGAATGAACGCGAAGAAAAAAGCGAATGTTTTGTACCTAGAGCTGCTCTAAAGATAAATGTTTGGCGACCTAGACACAAGGCATAAACCTCACTAATCCCACAACGTAGGGTTTAAAGGCGAGCATTGAAGGCATCTCGGCAATAGATGGTCTACTCTGGAATCATTAACGATTGATGACCCAAATAGGCGCTAACTAACTCCATTAGGGAGTGGCGAACATGAGTAGCTGTGGCTATGACTAGGAACTGTGGCTACGAGCGGGGCTGATTCGCCTTCGGGTAACCAGGGGGTAAGCCACACGTAACTTGCATGATGACCTTACGTTATTCAAACGATCCAGTATGTTTATACCATGAAATAATTATGCGATTATCGTTTGACATTTTATAAAGGAGAATGGGGCCCTTACCTTAGGAACCGTGATCCACAAGCTGTGCGAATTATTACACGCCCTAAACGGCGCCTTACCTATTCATGGGAGTTGTTCGGGGAGCCATATCATCGCAG
ATATAACGGAAAATCACGACCGCTTCCCAACCCGTACCGTCTATCCACCCTGTTAGCGACATATCCTTGTGCTTCTTAGGTAGCAGAACTAGCTCCGACAGCAGTCTCGTACAGAGCTCCGCGTACCGGCGATCTATGAGGCTTCCCAGCTGACACCTGAATGTTACATAACACTATTATCAGGCAATCACCATGTATGGACAATCCCTGCGTCCACACCAAACATAGTTCACGGTCCCGGGAGAGAGAGACACGGAGTAAGTACTGATAAACGAAACTTAAACGTCAACGCAGCATGGGAAACCCACCGTCCATGTACTTAGCCTAAAATGACGCGTGTAAGTAACCAAGGCATGACATGATTGCGTGGGCACACAAGAGAGAGAGTTCAATAGGACGACTGCGAGCATGCTAACACGCCCAACAGATAACTTATCTGCGACAAGTCTGCCACCCAACAACTAGTAGAGCTACCAAGCACCCTCGCCTAACTTCGCTCACCTTCCTTTTGTACTGCGAGTCATAAAATCCAAGAGCACTAAGCATTTCAGTCATCTTTTCAAATCATAATGGAAGAGAGTCAAGCTATAACGTACAACATTGATGCCCCGTCAATTTTTCCTTACGTCTCGCCGGCTAAATTCTCAGAAAGGGTGCGGTAAAAGAGCCACAGTTGGTGCGTAAGTATCAGCTCCGAAGAAAAGCCACGGATTATAATTGAGTACGACTCGACTGCCTAGCCTCTAGACCCACAGTAGAGGGGTACCAAAAGGCTAAGTTTCCTGCTCGCCGATTCTATCGTCACGCCGGACCATTCTCCACGATGTTACTGCATTGATCCCTATTTAAGTCTTGAGATTACAACAATGAAAGGGATAGCAGAACGCCCCCTTATATAATATTCGAGTGCCGCAGGATATTAAAGTTGAGACCAGCTACCGGCTATCCACAGTCACTGGGGGCAGAAATGTCCTCACTAGACCGCAAATCCATGCGCACGTCCATATAGCTTCGCAAGGTAAACCATTTAGGACAACTATCCAATAAATCCAAAAATCATGCTCATGTCGCCTTAATTCGAAACAGCCAGACACAACCCCACCGAGCCGTCTACTCGCTGATTGTCAAGACTATAGGATATACTGGCTATAACGGAATACGGCCATAGGGCATTGGAACTGTTACTAGCGTTTCAAACGCTGATGCTCGCGGACATTCAAATCACGACGACGCCAATTATTTCAAACTACTAGCCAGTGATGGTTACTGCAACTCAATAGTTAGGAATCCGTTATACTCTCCCGGGTGCCGGTAAATGTCACCAGACCCAAAGAACGAACGCGAAGAGAAAAGTGAATGTTCGACACCGAGAGCTGCTCTAACGATAAATTTCGAACGGCCTACACGCAAGGAATAAGCCTAACTAATCCCGGAACACAGGGTTTAAAGGCGAGCATTGAAGGCATCTCGGCAATAGATGGTCTACTCTGGAATCATTAACAATTGATGACCCAAATAGGCGCTAACTAACTCCATTAGGGAGTGGCGAACATGAGCCACTGTGGCTATGACTAGGAACTGTGGCTACGAGCGGGGCTGATTCGCCTTCGGGTAACCAGGGGGTAAGCCACACGTAATAAAAAGGAGGACGGTACGTTATCGAATTCACCCAGTATGGTTATGTCACCAAAAAATCATGCGATAATCGTTTGACATTTTATATAGGCGAATGGGGCCCCTACCTTAGGAACCGCGACCCACAGGTTGTGCAAATTAGTAGACCCACCATATGACGCCTAATCTATTCACGGGAATTTTGCGAGGAGCCATATCCTTGCAG
ATTCAACGGAAAACCACGACCGCTACCCAACCCGTCCCGTTTATCCACCCTGTTAGCGACATATCCTTGTGCTTCTTAGGTAGCAGGACTAGCTCCGACAGCAGTCTCGTACAGGGCTCCGCGTACCGGCGATCTATGAGGCTTCCCAGCTGACACCTGAATGTTACATAACACTATTATCAGGCAATCACCATGTATGGACAATCCCTGCGTCCACACCAAACATAGTTCACGGTCCCGGGAGAGAGAGACACGGAGTAAGTATTGATAAACCAAACTTCAACGTCAACGCAGCATGGGAAACCCACCGTCCACGTACTTAGCCTAAAATGACGCGTGTAAGTAACCAAGGTATGACATGATTGCGTGGGCACACAAGAGAGAGAGTTCAATAGGACGGCTGCGAGCATGCTAACACGCCCAACAGATAACTTATCTGCGACAAGTCTGCCACCTACCGTCCAATAAAGTTGCCAAATAACCCCGCCTATTTCTGTTCACCTGCTATTTGTACTGCGAGTCACAAAACACACGAGCACTAAGCGTGCCAGTCATCTTGACAAATCATAATGGGAGCGAGCTGACACATAGCGTAAGGCGCTGCTCTCCCGGCAATTTTTCCTTACGTCTCGTCGGCTGGATTCCCGGAAAGGGCGCAGTATAAGAGCCACAGTTGGTGCGTAAATATCAGTTGTAAAGGAAAGTAGCGGAATATAATAAAGTGCAAGTCGACAGGTTTGCTTCTCGATCCTAAGGAGGGGGGTATCATGAAACTAGCTCCCCCGCTCCCCGATTCCATCGTCACGCCAGACCATTCTCCACGTTGTTACTGCGTCGAACCTAATTTAAGCCCTAATATTAAATCAATGAGAGGGACGGGAGGATACTCCCATATTTAATATTCGGGTGACGCAGGACCTTAAAGTTGAAACTCGTTAGAAGCTCTCGTCAGTCCCTATGAACACACACCTCCAGACTAGAGTGCAAATCCATACCTAAGTACACTTAGTTATGGAAGGTAAACTATTTAGGACAATAGTGCAAAAAACTCAAAGATCTTGCGGATATCGCCTCACTGCGAAATATCCGAACGCTACCCGACGGAGCCGTCAACTCCCTGGTTGTCAAGACTATAGGATGTAATGGCTATAAGAAAATATGGCTATAAGCGATTACAACTTTTGCTAGCGTTTTAAACGCTGATGCTCGCGGATATTAAAATCACGACGACGCTAATTATTTCAGAATACTAGCCAGTCATGGTTAGTGCAACTCATTGGCTCGGATATCGTTATACTCCTCCAGGTGCTGGTGAATGCCACCAGACCCATAGAATGAACGCGAAGAAAAAAGCGAATGTTTTGTACCTAGAGCTGCTCTAAAGATAAATGTTTGGCGACCTAGACACAAGGCATAAACCTCACTAATCCCACAACATAGAGTATGTAGACGACCATTGAATGCATCCCGACAATTGGCCGTCCACTCTAGAGTCATTAAAAATGCATGACCCAAATAGGTGCTAACGAAATCAATTAGCAAATAATAGGCAACAGCAGCTGTGGCTATGACTAGGAACTGTGGCTACGAGCGGGGCTGATTCGCCTTCGGGTAACCAGGGGGTAAGCCACACGTAACTTAATGGAGGACGTTACGTTATTGAATTCACCCGGTATGTTTTTGCCGCGAAAAAGTCATGCGATTATCGTTTGACATCTTATATAGGCGAGTGGGGCCCTTGCTTTAGGAACCGCGACCCACAGGCTGTGCGATCAATTAGACCCACCATATGGCACCTATTCTATTCACGGGAATTTTTCGAGGAGCCATATCCTTGCAG
ATTCAACGGAAAACCACGACCGCTACCCAACCCGTCCCATTTATCGACCCTGTTAGCGACATATCCTTGTGCTTCTTAGGTAGCAGAACTAGCTCCGACAGCAGTCTCGTACAGAGCTCCGCGTACCGGTGATCTATGAGGCTTCCCAGCTGACACCTGAATGTTACATAACACTATTATCAGGCAATCACCATGTATGGACAATCCCTGCGTCCACACCAAACAGAATTCACGGTCCCGGGAAGGAGAGACTCGGAGTAAGTACTGATAGACCAAACTCCAACGTCAACGCAGCATGGGAAACCCACCGTCCATATACTGAGCCTTAAGTGATGCGTGTAAATAACCAAGGCATGACATGATTTCGTAAGCACACAAGAGAGAGGGTTCAATAGGACTACTGCGAGCATGCTAACACGCCCAACAGATAACTTATCTGCGACAAGCCTGCCCCCTACCATCCAATAAAGTTGCCAAATAACCCCGCCTATTTCTGTTCACCTGCTATTTGTACTGCGAGTCACAAAACACAAGAGCATTAAGCATTTCAGTTATCTCTACAAACCATAATGGAAAAGAACCGAGATATAACGTACAACATTGATCTCCCGTCAATTTTTCCTTACGTCTCGTCGGCTAAATTGCCAGAAAGGGCACAGTATAAGATCAACAGTTGGTGCGTAAATATCAGTTGTAAAGGAAAGTAGCGGAATATAATAAAGTGCAAGTCGACAGGTTTGCTTCTCGATCCTAAGGAGGGGGGTATCATGAAACTAGCTCCCCCGCTCCCCGATTCCATCGTCACGCCAGACCATTCTCCACGTTGTTACTGCGTCGAACCTAATTTAAGCCCTAATATTAAATCAATGAGAGGGACGGGAGGATACTCCCATATTTAATATTCGGGTGACGCAGGACCTTAAAGTTGAAACTCGTTAGAAGCTCTCGTCAGTCCCTATGAACACACACCTCCAGACTAGAGTGCAAATCCATACCTAAGTACACTTAGTTATGGAAGGTAAACTATTTAGGACAATAGTGCAAAAAACTCAAAGATCTTGCGGATATCGCCTCACTTCGAAATATCCGAACGCTACCCGACGGAGCCGTCAACTCCCTGGTTGTCAAGACTATAGGATGTAATGGCTATAAGAAAATATGGCTATGGGGCATTGGTATTTTTACTTGCATTTCAAACCCTGATACTCGCGGATATTCAAATCACGACGACGCTAATTATTCTAAACTACTAACCAGTCGTGGTTAGCGCGACTCAATAGTTCGGAAATCATTATACTATCCCGGGTGCCGGTAAATGTCACCAGGCCCAAAAAATGAACGTGAATAGGAAAGTGAATGTTTGACATCTAGAGCTAATCTAACGATAAATGCCTGACGACCTACAGGCAAGGCACAAGCCTCACTAATCTCACAACATAGGGTAGATAGGCGAGCATTCGATGCCCCTCAACAATAGATCGTTTACCCCGGAATCTTCGACACCTGGTGAGCCTAAGAAGCGTTAACTGAATCCATCAGGGTATGATAAACTAGAGCCACTGTGGCTATGACTAGGAACTGTGGCTACGAGCGGGGCTGATTCGCTTTGGGGCAACTAGGGTGTAAGCCACACGTAATTTAAAGGAGGACGTTACGTCATTGAATTCACTCAATACGTTTATGCCGCGTAAATATCATGCGATTATCGTTCGACATCTTGTATAGACGAGTGGGGCCCTTACCCTGGAAACCGCTATCCACAGGCTGTGCGAATTGTTAGACCCACCATATGGCGCCTAATCTATTGCCGGCAATTTTTCGAGGAGCCATATCATCGCAC
ATATAACGGAAAACCGTAACTATCACGTAGGCGAACTCATTTATCCACCCTGTTAGCGACATATCCTTGTGCTTCTTAGGTAGCAGGACTAGCTCCGACAGCAGTCTCGTACAGGGCTCCGCGTACCGGCGATCTATGAGGCTTCCCAGCTGACACCTGAATGTTACATAACACTATTATCAGGCAATCACAATGTATGGACAATCCCTGCGTCCACACCAAACATAGTTCACGGTCCCGGGAGAGAGAGACACGGAGTAAGTATTGATAAACCAAACTTCAACGTCAACGCAGCATGGGAAACCCACCGTCCACGTACTTAGCCTAAAATGACGCGTGTAAGTAACCAAGGTATGACATGATTGCGTGGGCACACAAGAGAGAGAGTTCAATAGGACGGCTGCGAGCATGCTAACACGCCCAACAGATAACTTATCTGCGACAAGTCTGCCACCTACCATCCAGTAGAGCTGCCAAATACCCCCGCCTATTTCTGTTCACCTGCCATTTGTACTGCGGCTTATCAAATACACGAGCACTAAGCGTGCCAGTCATCCTGACAAATCGTAATCGGAGCGAGCTATCACATGGCGTAAGGCGCTGCTCTCCCGGCAATTATTCCTTACGTTTCGCCGGTTGGATTCCCAGAAATGGCGCAGTATAAGAGCCATAGTTCGCACGTAAATATCAGTTCTAAAGGAAAGTAGCGGAATATAATAAAGTGCAAGTCGACAGGTTTGCTTCTCGATTCTAAGGAGGGGGGTATCATAAAACTGGCTCCCCCGGTCCCCGATTCCATCGTCACGCCAGACCATTCTCCACGATGTTACTGCGTCGAACCTAATTTAAGCCCTAATATTAAATCAATGAGAGGGACGGGAGGATACTCCCATATTTAATATTCGGGTGACGCAGGACCTTAAAGTTGAAACTCGTTAGAAGCTCTCGTCAGTCCCTATGAACACACACCTCCAGACTAGAGTGCAAATCCATACCTAAGTACACTTAGTTATGGAAGGTAAACTATTTAGGACAATAGTGCAAAAAACTCAAAGATCTTGCGGATATCGCCTCACTGCGAAATATCCGAACGCTACCCGACGGAGCCGTCAACTCCCTGGTTGTCAAGACTATAGGATGTAATGGCTATAAGAAAATATGGCTATAAGCGATTACAACTTTTGCTAGCGTTTTAAACGCTGATGCTCGCGGATATTAAAATCACGACGACGCTAATTATTTCAGAATACTAGCCAGTCATGGTTAGTGCAACTCATTGGCTCGGATATCGTTATACTCCTCCAGGTGCTGGTGAACGCCACCAGACCCATAGAATGAACGCGAAGAAAAAAGCGAATGTTTTGTACCTAGAGCTGCTCTAAAGATAAATGTTTGGCGACCTAGACACAAGGCACAAGCCTCACTAATCTCACAACATAGAGTATGTAGACGACCATTGAATGCATCCCGACAATTGGCCGTCCACTCTAGAGTCATTAAAAATGCATGACCCAAATAGGTGCTAACGAAATCAATTAGCAAATAATAGGCAACAGCAGCTGTGGCTATGACTAGGAACTGTGGCTACGAGCGGGGCTGATTCGCCTTCGGGTAACCAGGGGGTAAGCCACACGTAACTTAATGGGGGACGTTACGTTATTGAATTCACTCAATACGTTTATGCCGCGTAAATATCATGCGATTATCATTCGACATCTTGTATAGACGAGTGGGGCCCTTACCCTGGAAACCGCTATCCACAGGCTGTGCGAATTGTTAGACCCACCATATGGCGCCTAATCTATTGCCGGGAATTTTTCGAGGAGCCATATCATCGCAC
ATATAACGGAAAACCGTAACTATCACGTAGGCGAACTCATTCACTCGCCGCGATACCGCTACGACGCCGCGTTAATGGGGTAACAAGACCTACCACGAGAACGATTTCGGAAGAGACTCCGCGAACCGGCGATCTATGAGGCTTCGCAGCTGACACCTGAATGTTCCAGAACCCTATGATCAGATAATTACCTTGTGTCAACGGCTTTCGTATCCAGACCAAGCAGAGTTTATAGACGCTCGAGAGTGAGACACCGAGTAGGCGCTGATGAACCGAACTTCAGCGTCAAAGAGGCGTGAGGAACTCACCACCGATATGCGGGGTCGAGGATGATCCGTAGGGGAAGCTAATTCCAACTATGACCGCGTGATTATCCAAAAAAATCAATTCACTCGAATGACCACGCGTATGCTAATGTCCACTATGGATCACTTACGTGCGATAGATTTGTCACCTACCGTCCAATAAAGTTGCCAAATAACCCCGCCTATTTCTGTTCACCTGCTATTTGTACTGCGAGTCACAAAACACAAGAGCATTAAGCATTTCAGTTATCTCTACAAACCATAATGGAAAAGAACCGAGATATAACGTACAACATTGATCTCCCGTCAATTTTTCCTTACGTCTCGTCGGCTAAATTGCCAGATAGGGCATAGTATAAGATCAACAGTTGGTGCGTAAATATCAGTTGTAAAGGAAAGTAGCGGAATATAATAAAGTGCAAGTCGACAGGTTTGCTTCTCGATCCTAAGGAGGGGGGTATCATGAAACTAGCTCCCCCGCTCCCCGATTCCATCGTCACGCCAGACCATTCTCCACGTTGTTACTGCGTCGAACCTAATTTAAGCCCTAATATTAAATCAATGAGAGGGACGGGAGGATACTCCCATATTTAATATTCGGGTGACGCAGGACCTTAAAGTTGAAACTCGTTAGAAGCTCTCGTCAGTCCCTATGAACACACACCTCCAGACTAGAGTGCAAATCCATACCTAAGTACACTTAGTTATGGAAGGTAAACTATTTAGGACAATAGTGCAAAAAACTCAAAGATCTTGCGGATATCGCCTCACTGCGAAATATCCGAACGCTACCCGACGGAGCCGTCAACTCCCTGGTTGTCAAGACTATAGGATGTAATGGCTATAAGAAAATATGGCTATAAGCGATTACAACTTTTGCTAGCGTTTTAAACGCTGATGCCCGCGGATGTTAAAACCACGACGACGCTAATTATTTCAGAATACTAGCCAGTCATGGTCAGTGGAATTCCATAGTTAGAGAATCGTTATACTCTCCCGGGTGCCGGTAAATGTCACCAGACCCAAAGAATCGACGCGATGAGATAACTGAATGCTTGACACCTAGGGCTGCTCTAACGATAAATTTCTAACGAGCTACACGCAAGGCATAGGCCTCGTGAATCCCACAACATAGAGTATGTAGACGACTATTGAATGCATCCCGACAATTGGCCGTCCACTCTAGAGTCATTAAAAATGCATGACCCAAATAGGTGCTAACGAAATCAATTAGCAAATAATAGGCAACAGCAACTGTAAATTGGACTAGGAATTGCGGTCAAGAGTAGAGCTCATCCGCCTTCGGGCAACTAGAGGATAAGCCACACGTAACTTAAAGGAGGAGGTTACGTTATTGAATTCACCCAGTATGTTTACGCCGCGAAAAAATCATGCGATTAGCGTTTGACATTTTATAAAGGAGAATAGGGCCCTTACCTTAGGAACCGTGATCCACAAGCTGTGCGAATTATTAGACCCCCTAACCGGCGCCTTACCTATTCATAGGAGTTGTTCGGGAAACCACATCATTACAG
ATTCAACGGAAAACCACGACCGCTACCCAACCCGTCCCGTTCACTCGCCGCGATACCGCTACGACGCCGCGTTAATGGGGTAACAAGACCTACCACGAGAACGATTGCGGAAGAGACTCCGCGAACCGGCGATCTATGAGGCTTCGCAGCTGACACCTGAATGTTCCAGAACCCTATGATCAGATAATTACCTTGTGTCAACGGCTTTCGTATCCAGACCAAGCAGAGTTTATAGACGCTCGAGAGTGAGACACCGAGTAGGCGCTGATGAACCGAACTTCAGCGTCAAAGAGGCGTGAGGAACTCACCACCGATATGCGGGGTCGAGGATGATCCGTAGGGGAAGCTAATTCCAACTATGACCGCGTGATTATCCAAAAAAATCAATTCACTCGAATGACCACGCGTATGCTAATGTCCACTATGGATCACTTACGTGCGATAGATTTGTCACCTACCATCCAATAAAGTTGCCAAATAACCCCGCCTATTTCTGTTCACCTGCTATTTGTACTGCGAGTCACAAAACACAAGAGCATTAAGCATTTCAGTTATCTCTACAAACCATAATGGAAAAGAACCGAGATATAACGTACAACATTGATCTCCCGTCAATTTTTCCTTACGTCTCGTCGGTTGGATTCCCAGAAATGGCGCAGTATAAGAGCCATAGTTCGCACGTAAGTATCAGCCCCGAAGGGCAGCCATTAGTTATAATTGAGTGCAACTCTAGTGCCTAGCCTATAGCCCCAAAGTAAAGGGGTACCAAAAGGCTAGCTTTCCTGCTCGCCGATTCCATCGTCACGCCGGAGCTTTCTCCACGATGTTACTGCATTAATTCCTATTCAAGTTTTAAGTTCCCAACATTGAGGTGAATAGCAGGATGCCCCCACATATAATATTCAAATGCCTCAGGACATTAAAGTAGGAACCCGCTACCGGCTACACACAGTCCCTAGTGACAGAAATCTCCAGGCTAGACTACAAATCTATGTGCACGTCCACATAGCCTTGGAAGGTAAACTATTTGGGACAGTTATCCAAAAAACCCAAAAATCTTGCGCAGGTCGCGTTAATTTGAACCATATAGACACTGCCACATCGAGTTATCACCGCCTCAGCCGTCAATACGATAGGAGACAACAGCTTTAACGGAATACGGCCATGGGGCATTGGTGTTTTTACTTGCATTTCAAACCCTGATACTCGCGGATATTCAAATCACGACGACGCTAATTATTCTAAACTACTAACCAGTCGTGGCTAGCGCGACTCATTGGCTAGGATATCGTTATAGTCCTCCAGGTGCTGGTGAATGCCACAAGGCCCAAAGAATGAACGCGAATAGGAAAGCGAATGTTTGACACCGAGAGCTGATCTAACGATAAATGCCTGGCGACCTAGACACAAGGCACAAGCCTCACTAATCTCACAACATAGGGTAGATAGGCGAGCATTCGATGCCCCTCAACAATAGATCGTTTACCCCGGAATCTTCGACACCTGGTGAGCCTAAGAAGCGTTAACTGAATCCATCAGGGTATGATAAACTAGAGCAGCTGTAAAATGGACTAGGAGTTGTGGCCAAGGGCAAGGCTGACTCCTCCCCTGATAATTAGGGGGTAAGCCACACGTAACTTGCATGATGACCTTACGTTATTCAAACGATCCAGTATGTTTATACCATGAAATAATTATGTGATTATCGTTTGACATTTTATAAAGGAGAATGGGGCCCTTACCTTAGGAACCGTGATCCACAAGCTGTGCGAATTATTACACGCCCTAAACGGCGCCTTACCTATTCATGGGAGTTGTTCGGGGAGCCATATCATCGCAG
