# Supplementary material for: HAPSIMU: a genetic simulation platform for population-based association studies
Source: BMC Bioinformatics. 2008 Aug 5;9:331. doi: 10.1186/1471-2105-9-331 (PMC2518933; doi:10.1186/1471-2105-9-331)
Supplement: Additional file 1 — The HIPSIMU package. This zipped file contains the HAPSIMU program and user document. [file 1471-2105-9-331-S1.zip › HAPSIMU1.0/data/ENr112.2p16.3Theta.txt]

51634784 0 0
51635609 8.686825222866e-005 8.68682522264052e-007
51635678 7.26534473185156e-006 7.26534473039566e-008
51635706 3.12751267773951e-06 3.12751267527735e-008
51635787 9.7064516163083e-06 9.70645161776302e-008
51635956 2.02516876564861e-005 2.02516876565544e-007
51636251 3.53505790453456e-005 3.5350579045189e-007
51636822 6.84260325604538e-005 6.84260325614907e-007
51637151 3.94258576399112e-005 3.9425857637974e-007
51637340 2.26488969420767e-005 2.26488969402629e-007
51637625 3.41530985634489e-005 3.41530985630014e-007
51637950 3.89465159056874e-005 3.89465159069444e-007
51638151 0.000438450720826299 4.38450720817778e-006
51638297 0.000318476642988257 3.18476642985633e-006
51638454 0.000200880388815057 2.00880388815723e-006
51638865 0.000525871591101838 5.2587159108284e-006
51639051 0.000245375285626582 2.45375285623742e-006
51639255 0.000357177826038919 3.57177826031051e-006
51639338 0.000220165152878681 2.20165152875172e-006
51639427 0.000236080706098826 2.36080706099679e-006
51639921 0.00131038054845865 1.31038054816003e-005
51640188 0.000411778915748178 4.11778915737235e-006
51640215 3.85293499174734e-05 3.85293499187813e-007
51640257 4.76144380972844e-05 4.76144380966358e-007
51640729 4.9032617982333e-05 4.90326179822624e-007
51640765 3.27010007809091e-006 3.2701000766822e-008
51640794 2.63424728512879e-006 2.63424728696273e-008
51640847 4.622105502938e-06 4.62210550405172e-008
51641125 2.37666090722845e-005 2.37666090746951e-007
51641202 6.58283776462557e-006 6.58283776307878e-008
51641305 8.80184517304388e-06 8.80184517424404e-008
51641592 2.45068428294423e-05 2.4506842828188e-007
51641593 8.60663355183067e-08 8.60663372421299e-010
51641730 1.19007540980396e-05 1.19007540973571e-007
51641796 6.43293797805198e-06 6.43293797621471e-008
51641928 0.00188645148279101 1.88645148189807e-005
51641947 0.000765464128100159 7.65464128039511e-006
51642273 0.0194058258153451 0.000194058248409505
51642676 0.0239894104402733 0.000239894085995121
51642906 0.0136912268021492 0.000136912264599623
51643448 0.0322636735946298 0.00032263669116672
51643927 0.0285134679927217 0.000285134649017923
51643928 3.06159638656026e-05 3.06159638634707e-007
51644128 0.000123075481409157 1.23075481406211e-006
51644264 8.35249778352543e-05 8.35249778327556e-007
51644339 4.59435570837093e-05 4.59435570809682e-007
51644676 0.000206430683583145 2.0643068358358e-006
51644837 0.000101076307601428 1.01076307603662e-006
51645483 0.000405560836711319 4.05560836702672e-006
51645507 1.50672756672936e-005 1.50672756663802e-007
51645581 2.28343675262153e-05 2.28343675269672e-007
51645714 2.37175353356361e-05 2.37175353373742e-007
51645932 3.69876668997084e-005 3.69876669011985e-007
51646212 4.75070951005428e-005 4.75070950998541e-007
51646423 3.57999895221948e-005 3.57999895195507e-007
51646469 7.80473705223204e-006 7.8047370540537e-008
51646723 0.000140367639099498 1.40367639100941e-006
51647262 0.00029786676171114 2.97866761705997e-006
51648110 0.000468548028430101 4.68548028416495e-006
51648563 7.05443039196514e-05 7.0544303921994e-007
51648629 9.6757044200812e-006 9.67570441934861e-008
51648681 7.62328227036701e-006 7.62328227000097e-008
51648985 4.45668809652225e-005 4.45668809630438e-007
51649555 8.30853557885573e-05 8.30853557878527e-007
51649601 6.70093959923071e-006 6.70093959887676e-008
51649732 1.90831105978092e-005 1.90831105970425e-007
51649869 1.99398076710187e-05 1.99398076689512e-007
51650002 1.93373001802405e-05 1.93373001820564e-007
51650864 0.00012525544971951 1.25255449720748e-006
51650889 3.63269865775842e-006 3.63269865552349e-008
51651078 2.74632018526536e-005 2.74632018549143e-007
51651217 2.01978045371368e-005 2.01978045355484e-007
51651335 1.71476496367289e-05 1.71476496369066e-007
51651558 3.23941563897074e-05 3.23941563917947e-007
51651837 4.05254492336737e-005 4.05254492349544e-007
51652045 3.02125212924879e-005 3.02125212919959e-007
51652083 5.51908672122332e-06 5.51908672238935e-008
51652158 2.03014540295027e-05 2.03014540294033e-007
51653618 0.000996189486290622 9.96189486159825e-006
51653756 6.09069890561221e-005 6.09069890551443e-007
51654130 5.45952534896186e-005 5.45952534908011e-007
51654442 4.5544703445885e-005 4.55447034445762e-007
51654449 1.02183629526024e-006 1.02183629467931e-008
51654549 1.45976613608606e-005 1.45976613588947e-007
51654680 1.88368810988418e-005 1.88368810971429e-007
51654873 2.77520461990569e-005 2.77520462007948e-007
51655023 2.15689744018986e-05 2.1568974400228e-007
51655043 2.72267162650613e-06 2.7226716286636e-008
51655140 1.24166077651882e-005 1.24166077671637e-007
51655226 1.10085388433627e-005 1.10085388436952e-007
51655469 3.11049277096927e-005 3.11049277121454e-007
51655599 1.63557572905792e-05 1.63557572884802e-007
51655719 1.49453489843866e-005 1.49453489819878e-007
51656141 5.23338489136395e-05 5.23338489117252e-007
51656266 1.61914048240611e-05 1.61914048250224e-007
51656359 1.28375832889177e-005 1.28375832865874e-007
51656503 1.98775483183242e-005 1.98775483208939e-007
51656667 2.40595045051003e-05 2.40595045077725e-007
51656756 1.41633622935150e-05 1.41633622955336e-007
51656879 2.26781578813261e-005 2.26781578796092e-007
51656951 1.32750192476056e-005 1.32750192454082e-007
51657240 6.2033926947469e-005 6.20339269472135e-007
51657298 1.24497154427446e-005 1.24497154450622e-007
51657388 2.03686468749656e-05 2.03686468759915e-007
51657448 1.46037984498262e-05 1.46037984516971e-007
51658100 0.000167872427527832 1.67872427527576e-006
51658108 1.83058242608539e-06 1.83058242412623e-008
51658290 4.1645750187104e-005 4.16457501887996e-007
51658397 2.44840399451655e-005 2.44840399465212e-007
51658569 3.93575221548455e-005 3.93575221529081e-007
51658762 3.09825709591017e-005 3.09825709616942e-007
51658896 2.15112150700499e-005 2.1511215069382e-007
51659310 6.17343278590998e-05 6.17343278605525e-007
51659386 1.13351996269655e-05 1.13351996293564e-007
51659483 1.44652597366560e-05 1.446525973514e-007
51659807 4.97062789404094e-05 4.97062789389948e-007
51660307 0.00420301534223926 4.20301533233886e-005
51660342 6.81751342791459e-05 6.8175134278684e-007
51660406 7.67093116171037e-05 7.67093116164954e-007
51660442 3.86750671496815e-05 3.867506714855e-007
51660482 3.49389281149765e-05 3.49389281165584e-007
51660883 0.000108602706881721 1.0860270688068e-006
51660933 1.35414846485936e-005 1.3541484646569e-007
51661071 3.73744976301184e-005 3.73744976317628e-007
51661233 4.38700881641847e-005 4.3870088161907e-007
51661466 6.30971021126854e-005 6.30971021100415e-007
51661569 1.77735226251266e-005 1.77735226250904e-007
51661848 4.81438137127216e-005 4.81438137142122e-007
51661956 1.38088648278622e-005 1.38088648292989e-007
51662205 1.67887172049391e-005 1.67887172024999e-007
51662210 3.37122835440543e-007 3.37122832930338e-009
51662355 6.28307088064531e-006 6.28307087896059e-008
51662714 1.55560168700115e-005 1.5556016869867e-007
51662920 8.73983918627787e-006 8.73983918456137e-008
51663169 1.05641745504038e-005 1.05641745513203e-007
51663233 2.71342340519694e-006 2.71342340526058e-008
51663262 1.22951998047986e-006 1.22951997779373e-008
51663569 1.30081574591865e-05 1.3008157458687e-007
51663647 3.300295558629e-06 3.30029555771554e-008
51663840 8.15310818289158e-06 8.15310818028167e-008
51664073 9.83319783086871e-006 9.83319783171611e-008
51664113 1.68810263190879e-006 1.68810263397272e-008
51664155 1.77365735750268e-006 1.77365735801651e-008
51664210 2.32264653958685e-006 2.32264653934106e-008
51664276 2.78956950607632e-006 2.78956950851826e-008
51664313 1.56384957158824e-006 1.5638495731091e-008
51664432 5.03306348271205e-006 5.03306348116807e-008
51664495 2.66456302025932e-006 2.66456302255817e-008
51664568 3.09376709878666e-06 3.09376710092243e-008
51664735 7.08549964836114e-006 7.08549964878403e-008
51665162 1.81168164661689e-005 1.81168164662729e-007
51665248 3.64882017819795e-006 3.64882017951183e-008
51665580 1.40861430135084e-005 1.40861430137833e-007
51665624 1.86683823070593e-006 1.86683823091093e-008
51665652 1.18798796499468e-006 1.18798796308717e-008
51665744 3.92327366572726e-006 3.92327366452004e-008
51665921 7.54803737862744e-006 7.54803737697861e-008
51666018 4.15473503312956e-06 4.15473503272269e-008
51666108 3.86222050245488e-006 3.86222050039881e-008
51666220 4.8063188474994e-006 4.80631884719999e-008
51666489 1.36337493049076e-005 1.36337493034084e-007
51666614 3.54857288787261e-05 3.54857288782235e-007
51666654 5.62848057652479e-005 5.62848057669075e-007
51666833 0.000251874505799484 2.51874505798877e-006
51666888 7.73916079272158e-005 7.73916079258542e-007
51666940 7.31657176614706e-005 7.3165717662005e-007
51666983 6.28460886635668e-05 6.284608866612e-007
51667063 0.000135894299842995 1.35894299843622e-006
51667075 1.93446082421622e-05 1.93446082416667e-007
51667171 0.000154758005140955 1.54758005142083e-006
51667206 3.7540106206821e-05 3.75401062047336e-007
51667410 0.000330111367477099 3.30111367474422e-006
51667536 0.000203897391892559 2.03897391891311e-006
51667839 0.000155896742315768 1.55896742315864e-006
51667876 0.000127022260162679 1.27022260163661e-006
51668081 0.000703771981982411 7.03771981933449e-006
51668132 0.00017508473698099 1.75084736978262e-006
51668259 0.000435937270210713 4.35937270199389e-006
51668394 2.322555841959e-005 2.32255584182166e-007
51668622 3.92253875530854e-005 3.92253875519286e-007
51668773 2.60102257075212e-005 2.60102257095601e-007
51669135 6.23556404378985e-005 6.23556404353985e-007
51669197 1.0679695323618e-005 1.06796953229252e-007
51669349 2.62713874753709e-05 2.62713874729219e-007
51669487 2.41587040426398e-05 2.41587040439502e-007
51669575 1.5279986479531e-05 1.527998648058e-007
51669591 2.76839175327396e-006 2.76839175132634e-008
51670473 0.000152607595399227 1.52607595399461e-006
51670794 5.58839031940342e-05 5.58839031947522e-007
51670904 1.91507461786329e-005 1.91507461813038e-007
51671080 3.06411938858127e-005 3.06411938839417e-007
51671109 5.04883308345777e-006 5.04883308583009e-008
51671228 2.07176254114302e-005 2.07176254128434e-007
51671323 1.66461276235048e-005 1.66461276244472e-007
51671446 2.1552349261268e-005 2.15523492633103e-007
51672258 0.000143773989708700 1.43773989707015e-006
51672474 3.81000578721175e-05 3.81000578697717e-007
51672569 1.96850406287301e-005 1.96850406302162e-007
51672688 2.46581035244092e-005 2.46581035221935e-007
51672803 4.10506591497041e-05 4.10506591473816e-007
51672827 1.6319240170601e-005 1.63192401730317e-007
51672988 0.000109474902811115 1.09474902811198e-006
51673033 3.05985753198769e-005 3.05985753219475e-007
51673102 0.000100004492343301 1.00004492342119e-006
51673293 0.000228941948467536 2.28941948467457e-006
51673388 0.000105574308945657 1.05574308947605e-006
51673588 0.000315636640980228 3.15636640976661e-006
51673702 0.00017991288535873 1.79912885357689e-006
51674142 0.000736607645153535 7.36607645100628e-006
51674155 2.26311411975970e-05 2.26311411983675e-007
51674455 0.000541745045623911 5.41745045605146e-006
51674623 0.00030337722554939 3.03377225547181e-006
51674624 1.80581681874637e-006 1.80581681969495e-008
51674729 0.000189610765968369 1.89610765965486e-006
51674801 0.000130018810949739 1.30018810948497e-006
51675513 0.00128574157494742 1.28574157466523e-005
51675580 0.000120989726856007 1.209897268543e-006
51676329 0.00135255679724103 1.35255679691272e-005
51676540 0.000381954741051981 3.81954741046295e-006
51676569 5.24961492441111e-005 5.24961492443471e-007
51676695 0.000231630364303306 2.31630364301008e-006
51676799 0.000195790229175386 1.95790229175704e-006
51677020 0.000427563566549071 4.27563566539365e-006
51677120 0.000204407972015676 2.04407972013346e-006
51677290 0.000347493552426649 3.47493552421024e-006
51677439 0.000304567878303357 3.04567878301495e-006
51677450 2.25708102762622e-005 2.25708102738077e-007
51677510 0.000123113510597794 1.23113510598609e-006
51677548 7.54706380433318e-05 7.54706380425009e-007
51677856 0.000489950829373703 4.8995082935606e-006
51678162 0.000486769330481666 4.86769330468805e-006
51678263 0.00016066569404787 1.6066569404833e-006
51678996 0.00116601934393157 1.16601934372085e-005
51679058 5.50296941332057e-05 5.50296941320995e-007
51679196 4.97476473711947e-05 4.97476473708794e-007
51679251 1.98146762985623e-005 1.98146762965911e-007
51679406 5.58413604777665e-005 5.5841360476098e-007
51679505 3.56664173374122e-005 3.56664173350868e-007
51679508 9.76703776705586e-07 9.76703776539755e-009
51679913 0.00013182864087193 1.31828640871041e-006
51680289 0.000118865843406877 1.18865843404103e-006
51680381 2.92432614524144e-05 2.92432614508705e-007
51680484 3.29569808192544e-05 3.29569808204216e-007
51680551 2.15143577333056e-05 2.15143577305845e-007
51680848 9.5485257693284e-005 9.54852576946375e-007
51680966 3.73612079896508e-05 3.73612079878132e-007
51681089 3.83235866257629e-05 3.83235866233471e-007
51681201 3.4193395269205e-05 3.41933952682916e-007
51681757 0.000169029659865343 1.69029659867107e-006
51682236 0.000145619418424431 1.45619418421613e-006
51682251 4.56010704878175e-006 4.56010704796637e-008
51682682 0.000131027075868329 1.31027075868419e-006
51682768 2.61446137463487e-005 2.61446137477436e-007
51683117 0.000106140167057017 1.0614016705449e-006
51683145 8.51554348881511e-006 8.51554349112218e-008
51683273 4.09112888018777e-05 4.09112887996523e-007
51683304 1.06985688858185e-005 1.06985688842295e-007
51683348 1.51850655153552e-005 1.51850655173722e-007
51683985 0.000219838334847302 2.19838334847539e-006
51684086 3.48566276602472e-005 3.48566276595296e-007
51684132 1.58752957660532e-005 1.58752957667646e-007
51684607 0.000151829860810404 1.5182986081197e-006
51684837 7.35176168134589e-005 7.35176168108648e-007
51685067 6.10691712942743e-05 6.10691712934855e-007
51685121 1.28341008902220e-05 1.28341008906718e-007
51685629 0.000108654156728227 1.08654156729103e-006
51685923 6.28825237757852e-005 6.28825237738032e-007
51686024 2.16024996644704e-005 2.16024996649335e-007
51686043 4.23420008984617e-006 4.23420008724942e-008
51686357 6.99757278006157e-005 6.99757278016834e-007
51686377 5.11114964313604e-06 5.11114964173942e-008
51687026 0.000169703889962825 1.69703889961943e-006
51687123 2.53640636770324e-005 2.53640636779106e-007
51687536 0.000107993384521798 1.07993384524211e-006
51687708 4.79610557053678e-005 4.79610557070446e-007
51687806 2.75185444092883e-005 2.75185444078827e-007
51687974 4.717464755878e-005 4.71746475603955e-007
51688278 8.53636479635067e-005 8.53636479610915e-007
51688853 0.000161460847299396 1.61460847297985e-006
51688978 3.56215726690998e-05 3.56215726710935e-007
51689079 2.96564799336712e-05 2.96564799342531e-007
51689491 0.000125980098012303 1.2598009801249e-006
51689930 0.000134236075309226 1.34236075307433e-006
51690109 6.77433313596532e-005 6.7743331360004e-007
51690156 1.77873551614732e-005 1.7787355161472e-007
51690962 0.000305865276623777 3.05865276621292e-006
51691488 0.000199609349260679 1.99609349258867e-006
51691510 9.07034468862245e-06 9.0703446897038e-008
51692226 0.000342345864336524 3.423458643299e-006
51692252 1.24315537328905e-005 1.24315537319737e-007
51692439 8.94115595404049e-005 8.94115595395084e-007
51692644 0.000172760840645424 1.72760840644165e-006
51692982 0.00058635958965794 5.8635958963346e-006
51693329 0.000404244595352099 4.04244595344288e-006
51693354 2.63950465320125e-05 2.63950465311128e-007
51693424 3.48055412753401e-05 3.48055412734188e-007
51693849 0.000135646536332644 1.35646536330556e-006
51694033 5.52843355192111e-005 5.5284335516706e-007
51694058 7.5114586303276e-006 7.51145863130549e-008
51694304 7.32785633460028e-005 7.32785633473572e-007
51694378 2.20431450715618e-005 2.20431450723652e-007
51694558 5.2941478698609e-05 5.29414787000386e-007
51694626 1.99039603472886e-05 1.99039603446532e-007
51694873 7.2051336855444e-05 7.20513368579526e-007
51695234 0.000105396955178428 1.05396955175979e-006
51695307 2.04118820825618e-005 2.04118820838918e-007
51695531 6.26337203629292e-005 6.263372036545e-007
51695685 4.30606827495138e-005 4.3060682749807e-007
51696213 0.000147636626569762 1.47636626570335e-006
51696977 0.000213625724809276 2.13625724806757e-006
51697167 5.65569004914203e-05 5.6556900493537e-007
51697334 5.47481403801312e-05 5.47481403815593e-007
51697447 4.4908135582526e-005 4.49081355819978e-007
51697526 3.13959531948633e-005 3.13959531962231e-007
51697641 4.57029698406238e-005 4.57029698388394e-007
51697809 6.87227855427142e-05 6.8722785541263e-007
51702696 0.00128946072071676 1.28946072042824e-005
51702849 4.03698568180201e-005 4.036985682016e-007
51703368 0.000144370556249069 1.44370556251355e-006
51704039 0.00018665249179793 1.86652491797364e-006
51704215 3.72321047885306e-05 3.72321047857765e-007
51704359 2.52875425046386e-05 2.52875425049819e-007
51704551 2.99424283099781e-005 2.99424283081153e-007
51705520 0.000151002320807773 1.51002320808261e-006
51705624 1.56729076538838e-005 1.56729076549635e-007
51705724 1.50701035133498e-005 1.50701035137417e-007
51705770 6.7090680694598e-06 6.70906806681592e-008
51705950 2.53124330497141e-05 2.53124330471776e-007
51706167 3.45777212846066e-05 3.45777212824932e-007
51706791 0.000721177764051204 7.21177763999961e-006
51707285 0.000518255481810309 5.18255481790821e-006
51707380 9.96645157327518e-005 9.9664515731779e-007
51707382 2.09820033121583e-006 2.09820033091624e-008
51707407 1.50847596599663e-05 1.50847596589708e-007
51708130 2.82052207667297e-005 2.82052207688697e-007
51709073 3.67877222448494e-005 3.67877222467326e-007
51709137 2.49672770272573e-006 2.49672770536397e-008
51709458 1.25114358891563e-005 1.25114358874267e-007
51709613 5.77830658107014e-06 5.7783065815723e-008
51709668 4.43387594217521e-06 4.43387593956934e-008
51709672 1.01338989108862e-06 1.01338989033634e-008
51710028 0.000148202840723390 1.48202840720814e-006
51710098 7.52715426831757e-05 7.52715426808045e-007
51710389 0.000397670950440718 3.97670950431643e-006
51710514 3.9566421243336e-006 3.95664212280907e-008
51711211 2.20907227349911e-005 2.2090722733258e-007
51711393 5.93044811440885e-06 5.93044811195671e-008
51711528 4.39897710984102e-06 4.39897711191167e-008
51712268 2.46756313512728e-05 2.46756313507406e-007
51712433 5.50210210322411e-06 5.50210210131547e-008
51712537 6.19350931194152e-06 6.1935093098326e-008
51712690 3.87274454124248e-05 3.87274454135705e-007
51712927 0.000575029631543620 5.75029631518907e-006
51713016 5.94023346109786e-05 5.94023346108196e-007
51713977 6.25352138678228e-05 6.2535213870397e-007
51714255 1.75465782016340e-05 1.7546578200058e-007
51714415 1.00832930134322e-05 1.00832930154674e-007
51714554 8.75899776272217e-06 8.75899776368522e-008
51714714 1.00665932327131e-005 1.00665932306478e-007
51714831 7.36119630142147e-006 7.36119630123638e-008
51715101 1.70196326271719e-005 1.70196326274633e-007
51715183 5.1689254645485e-006 5.16892546397754e-008
51715531 2.39830173489363e-05 2.39830173480516e-007
51715631 6.35755263675202e-05 6.35755263694358e-007
51715763 0.000187969537858533 1.87969537860402e-006
51716239 0.000817511624431169 8.17511624357674e-006
51716489 0.000101694873249085 1.01694873247364e-006
51716537 1.95254555031599e-005 1.95254555047947e-007
51716653 4.71865174659696e-005 4.71865174652576e-007
51716752 2.44785558668954e-05 2.44785558664835e-007
51716936 2.08986801472243e-05 2.08986801498957e-007
51717050 7.88477657981455e-06 7.88477658170144e-008
51717062 1.05320475779984e-05 1.05320475804693e-007
51717395 0.000539315864590031 5.39315864569097e-006
51717527 7.51419026947445e-06 7.51419026762331e-008
51718166 3.57337451439127e-05 3.57337451433052e-007
51718222 3.1245640725e-06 3.12456407317275e-008
51718364 7.87805194870587e-006 7.87805194630792e-008
51718392 1.55341869411102e-006 1.55341869537615e-008
51718550 8.76571977391216e-006 8.76571977316524e-008
51718632 4.54929760418226e-006 4.54929760215441e-008
51718980 1.92992299294552e-005 1.92992299312129e-007
51719052 3.99294412333555e-006 3.99294412288316e-008
51719446 2.18231846533312e-05 2.18231846545058e-007
51719493 2.60396369131712e-06 2.60396369228375e-008
51719788 1.62314570967830e-05 1.62314570994153e-007
51719827 2.10465352029997e-06 2.10465351835778e-008
51719903 3.94627549817146e-06 3.94627550022189e-008
51719986 4.1031934504815e-006 4.1031934480196e-008
51720204 1.07770623157225e-005 1.07770623177971e-007
51720338 6.57240283584247e-06 6.57240283512696e-008
51720388 2.47633093618465e-06 2.47633093423331e-008
51720756 1.82261342302514e-005 1.82261342304805e-007
51720931 8.66731926710323e-006 8.66731926975561e-008
51721151 0.000831737501450533 8.31737501373447e-006
51721255 0.000393185000685707 3.93185000676826e-006
51721267 1.68724680447921e-05 1.68724680467759e-007
51721318 7.16988090706543e-05 7.16988090708776e-007
51721431 2.56411198620247e-05 2.5641119861942e-007
51721720 2.98888708910918e-05 2.98888708915309e-007
51721822 6.83701250991223e-06 6.83701250938807e-008
51721953 6.82603661686692e-06 6.82603661441908e-008
51722021 3.41290322762253e-06 3.41290322688472e-008
51722267 1.22637766087328e-005 1.22637766060473e-007
51722472 1.02198138406107e-005 1.02198138379673e-007
51722653 9.02334783000257e-006 9.02334782809976e-008
51722696 2.13743596436069e-006 2.1374359645541e-008
51722823 6.31289226683275e-006 6.31289226680113e-008
51723061 1.18284091400934e-005 1.1828409140582e-007
51723384 1.60528409758411e-005 1.60528409762788e-007
51723414 1.49097594202858e-006 1.49097594265715e-008
51723565 7.45982816067241e-006 7.45982815799177e-008
51723689 6.12595160214159e-006 6.12595160039807e-008
51723726 1.81657187913013e-006 1.8165718768711e-008
51723857 6.43164638286615e-006 6.43164638193798e-008
51724110 1.24214239302682e-005 1.24214239289054e-007
51724153 2.97640595951013e-06 2.97640596104217e-008
51724710 5.59856739606199e-05 5.59856739586848e-007
51725519 0.000535615560268499 5.35615560250307e-006
51725620 5.72782477849566e-05 5.72782477873797e-007
51725907 0.000140233371252185 1.40233371252666e-006
51726064 6.46823214479894e-05 6.46823214503081e-007
51726349 9.89259988014479e-05 9.89259988031055e-007
51726388 1.32680653621991e-05 1.32680653616339e-007
51726518 4.42268845414696e-05 4.42268845418574e-007
51726623 4.79324813673361e-05 4.79324813689947e-007
51727127 0.000637660960850843 6.37660960817151e-006
51727267 0.000177230529587106 1.77230529584223e-006
51727562 0.000119703574208502 1.19703574210699e-006
51727617 2.25336926666729e-05 2.2533692664998e-007
51727725 4.04087967916244e-05 4.04087967917797e-007
51727895 6.23625845794873e-05 6.23625845799894e-007
51728296 0.00015459425308936 1.54594253088567e-006
51728652 0.000137245770822474 1.37245770823328e-006
51728815 6.28400579889419e-005 6.28400579886676e-007
51729016 7.74898874587566e-005 7.74898874612418e-007
51729038 6.82903406874568e-06 6.82903407143796e-008
51729726 0.000152019206578935 1.52019206577239e-006
51729836 2.43053964007018e-005 2.43053963988022e-007
51730076 5.30023172934472e-005 5.30023172940774e-007
51730159 1.83165864284562e-005 1.83165864267199e-007
51730265 0.000565881991593441 5.65881991571344e-006
51730613 0.00190138034786563 1.90138034695153e-005
51730777 0.0008880153329593 8.88015332868623e-006
51731084 0.00166232138547869 1.66232138486479e-005
51731183 0.000225477140731634 2.25477140730526e-006
51731495 0.000209754801217637 2.0975480121788e-006
51731646 8.64563463629225e-005 8.64563463626686e-007
51731688 2.40474605777665e-005 2.40474605757403e-007
51732137 0.000257078804748028 2.57078804745209e-006
51733854 0.000983083090762503 9.83083090638407e-006
51734074 0.000207501423354439 2.07501423353456e-006
51734276 0.000190524034170894 1.90524034172095e-006
51735635 0.00175419821030782 1.75419820958963e-005
51736410 0.0109708184552166 0.000109708182791587
51736879 0.00664787899721365 6.647878958042e-005
51736943 0.000907173253351117 9.07173253252807e-006
51737139 0.00185737979188587 1.85737979103048e-005
51737264 0.00118455343870272 1.18455343848173e-005
51737289 0.000236910687740544 2.36910687736388e-006
51737426 0.00129827056881818 1.29827056852423e-005
51737788 0.00394304592523952 3.94304591706365e-005
51738894 0.00813074044008267 8.1307403684143e-005
51739124 0.00142133153250056 1.42133153211765e-005
51739252 0.000791001896348137 7.9100189628397e-006
51739422 0.000122905046467452 1.22905046468085e-006
51739537 8.16755590808923e-05 8.16755590800162e-007
51739542 3.51775382704408e-06 3.5177538294286e-008
51739648 7.01045331909047e-005 7.01045331902206e-007
51739735 5.75386262981953e-005 5.7538626296626e-007
51739950 0.000135229094942777 1.35229094940191e-006
51740023 4.14148685014645e-05 4.14148685033247e-007
51740389 0.000174238574641743 1.74238574643396e-006
51741250 0.00016356839314888 1.63568393146741e-006
51741302 9.87869505661066e-006 9.87869505863984e-008
51743216 0.000348160578962801 3.48160578956004e-006
51743327 2.0191130754896e-005 2.01911307571915e-007
51743446 2.16463473858795e-005 2.16463473857635e-007
51743473 3.24895818513394e-06 3.24895818564749e-008
51743654 1.15602223257927e-005 1.15602223267096e-007
51743730 4.85401600420023e-006 4.85401600642168e-008
51744036 1.04793201757759e-05 1.04793201746474e-007
51744154 2.96290064667098e-006 2.96290064911225e-008
51744181 6.77951842882342e-007 6.77951841021868e-009
51744227 9.478364713721e-007 9.47836469107313e-009
51744331 2.14293463092823e-006 2.14293463227082e-008
51744383 1.07146731546411e-006 1.07146731411624e-008
51744589 4.24529576741242e-006 4.24529576529811e-008
51744603 2.88515246328999e-007 2.88515248914559e-009
51744959 7.02163388484859e-006 7.02163388747159e-008
51745013 1.06507929713995e-006 1.06507929649677e-008
51745014 1.97236906877769e-008 1.97236893406582e-010
51745063 9.49962592848174e-07 9.49962590527692e-009
51745304 4.58472232513723e-06 4.58472232549922e-008
51745352 5.50924868744087e-06 5.50924868861784e-008
51745951 0.000755610892901179 7.55610892841909e-006
51746598 1.67540730172886e-005 1.6754073016018e-007
51746949 6.42464031166538e-006 6.4246403102403e-008
51747342 7.19340069083902e-006 7.19340068938098e-008
51747475 2.65728477247976e-006 2.65728477310812e-008
51747562 1.73822387372736e-006 1.73822387102939e-008
51747614 1.49179906644771e-006 1.49179906750962e-008
51747672 1.6639297279609e-006 1.66392972747366e-008
51747882 6.02457315296189e-006 6.02457315275046e-008
51747908 2.71030015225519e-006 2.71030015394207e-008
51747927 1.98060395741726e-006 1.98060395787765e-008
51748086 3.13962707675768e-005 3.13962707695693e-007
51748182 1.89562389540086e-005 1.89562389526739e-007
51748405 4.40337634035826e-005 4.40337634028389e-007
51748559 3.04089666553889e-005 3.04089666580475e-007
51748746 3.69251737958293e-005 3.69251737940753e-007
51749204 9.04370566764162e-005 9.04370566739622e-007
51749427 4.40337634035826e-005 4.40337634028389e-007
51749746 6.29900023575912e-005 6.29900023568256e-007
51749795 9.67558029944191e-006 9.6755803020136e-008
51749807 3.71064706165203e-06 3.71064706401636e-008
51749891 3.6172457360646e-005 3.61724573617641e-007
51750045 6.6316171827851e-005 6.63161718267847e-007
51750348 7.3690105207996e-05 7.36901052095225e-007
51751775 0.000288093934790006 2.88093934786306e-006
51753156 0.000280469973322938 2.80469973321771e-006
51753188 6.49894217657361e-006 6.49894217790078e-008
51753293 2.11505498871127e-005 2.1150549885198e-007
51753362 1.36994814297184e-05 1.36994814316311e-007
51753654 5.71186261345796e-05 5.71186261369794e-007
51753689 6.79585745810019e-06 6.79585745791821e-008
51754035 6.62940250742055e-005 6.62940250733605e-007
51754316 5.38399452192247e-005 5.3839945219782e-007
51754381 1.24540798549808e-005 1.24540798572738e-007
51754460 0.000188606104964606 1.88606104961258e-006
51754601 0.000336626086076068 3.36626086068732e-006
51754718 0.000208978089874085 2.08978089871465e-006
51754793 2.3872739798691e-005 2.38727397999245e-007
51754865 3.49075383163012e-005 3.490753831413e-007
51754934 3.3453057553122e-005 3.34530575518088e-007
51755107 8.38750573433348e-005 8.38750573417969e-007
51755338 0.000145164601496455 1.451646014958e-006
51755479 8.8606964549784e-005 8.86069645491637e-007
51755568 5.59292187583743e-005 5.59292187557482e-007
51755701 4.39813526246861e-05 4.39813526250095e-007
51755790 6.10848965758642e-006 6.10848965611702e-008
51755904 7.82435753893092e-006 7.82435753648788e-008
51755998 6.45166323385532e-006 6.45166323162064e-008
51756216 1.4962367925324e-005 1.49623679247215e-007
51756387 1.11372030585433e-05 1.11372030603877e-007
51756511 7.69589927733358e-006 7.69589927680889e-008
51756818 1.90517116097644e-005 1.90517116098215e-007
51757041 3.97340492679028e-05 3.97340492663168e-007
51757067 5.13009436245248e-006 5.13009436142674e-008
51757146 1.55875944089902e-005 1.5587594407434e-007
51759841 0.000531754011800363 5.31754011781679e-006
51760319 9.43231498176157e-05 9.43231498164749e-007
51760676 7.03830138768787e-05 7.0383013878974e-007
51760703 2.79801314525763e-006 2.79801314780611e-008
51760725 2.27986256280251e-006 2.27986256136651e-008
51760783 6.01054675647935e-006 6.01054675386475e-008
51761054 2.80837615690673e-005 2.80837615685736e-007
51761318 6.92767854337841e-06 6.92767854242295e-008
51762516 3.13255534021561e-05 3.13255534041651e-007
51762585 1.80487860938935e-006 1.80487860914239e-008
51762831 6.43478460738813e-006 6.43478460969633e-008
51763628 2.08801967086642e-005 2.08801967061325e-007
51763737 2.85687299231056e-006 2.85687299147625e-008
51764350 1.61654732130501e-005 1.61654732127374e-007
51764523 4.56219717105654e-006 4.56219717010454e-008
51764698 0.000338149251313489 3.38149251306798e-006
51764829 0.000253128868126097 2.53128868122402e-006
51764882 1.44225766237731e-05 1.44225766249961e-007
51765051 8.58298911589202e-005 8.58298911575048e-007
51765146 4.82475719532392e-005 4.82475719549121e-007
51765157 5.58656096300664e-006 5.58656096136437e-008
51765914 0.000384456968090548 3.84456968080469e-006
51765973 1.47505697907182e-005 1.47505697883226e-007
51765980 1.7500676022886e-006 1.75006760175416e-008
51766106 1.64865763270896e-005 1.64865763247537e-007
51766119 4.02302738912848e-005 4.02302738890237e-007
51766301 0.000762004058905564 7.62004058848237e-006
51766408 4.62208135720354e-006 4.6220813567054e-008
51766484 3.28297367427541e-006 3.28297367162812e-008
51766576 3.97412602675445e-006 3.97412602880107e-008
51766659 2.12285745759285e-006 2.12285745517535e-008
51766757 2.50650639571203e-006 2.50650639335514e-008
51767347 1.09975916609698e-05 1.09975916609125e-007
51767430 1.54135318032449e-06 1.54135318086938e-008
51767872 8.20293061043977e-06 8.20293061015241e-008
51768069 3.64939612415476e-006 3.64939612427513e-008
51768129 1.11149120532632e-006 1.11149120767793e-008
51768443 5.79708256974628e-006 5.7970825690979e-008
51768566 2.2708317072573e-006 2.27083170834593e-008
51768861 5.44630368813742e-006 5.44630368654355e-008
51769286 7.84499584992956e-006 7.8449958488518e-008
51769347 1.12569629756111e-006 1.12569629970005e-008
51769581 4.31824481359508e-006 4.31824481626063e-008
51769857 5.0933143955224e-006 5.09331439543581e-008
51770231 6.90181008668615e-006 6.90181008665061e-008
51770456 4.15215847461065e-006 4.15215847196413e-008
51770485 5.86177998533783e-07 5.86177999262382e-009
51770682 4.39978277416334e-06 4.39978277286329e-008
51770783 3.88168878798116e-006 3.88168878547633e-008
51770801 6.91786120630305e-007 6.91786118810361e-009
51770947 1.83595644728483e-05 1.83595644718476e-007
51771570 0.0004431879202728 4.43187920263719e-006
51771890 3.16896862757828e-005 3.16896862742912e-007
51772319 4.24839856634714e-005 4.24839856638459e-007
51772498 1.41560745362571e-05 1.41560745348252e-007
51772563 4.00630941599239e-06 4.00630941850233e-008
51772700 6.45177642210055e-06 6.4517764243799e-008
51773023 1.10390295898302e-005 1.10390295901672e-007
51773123 3.41765621976167e-006 3.41765621867948e-008
51773204 2.76830153800695e-006 2.76830154016446e-008
51773541 1.15175014605968e-005 1.15175014584893e-007
51773805 9.0226124201708e-006 9.02261242218478e-008
51773856 1.7395218950182e-006 1.73952189373946e-008
51773959 3.51315206248773e-006 3.51315206110981e-008
51774289 1.12557299089413e-005 1.12557299067108e-007
51774396 3.63636844633915e-006 3.63636844723784e-008
51774505 3.70433795000904e-006 3.70433795060993e-008
51775020 1.75021471949968e-005 1.75021471945754e-007
51775402 1.32942661386058e-005 1.32942661392512e-007
51775452 1.74008719091698e-006 1.74008719150869e-008
51775518 2.29691509201042e-006 2.2969150914146e-008
51775782 9.18766036804168e-006 9.18766037066692e-008
51775883 3.51497612565231e-006 3.51497612397618e-008
51775917 1.18325928982355e-006 1.18325929030271e-008
51776444 1.84244022861505e-005 1.84244022870042e-007
51776509 2.27245948500908e-006 2.27245948389004e-008
51776719 8.3983770628894e-06 8.39837706533836e-008
51776741 3.31235830431021e-006 3.31235830691844e-008
51776780 5.87190790309538e-006 5.87190790310558e-008
51777217 0.000180002516803625 1.80002516803129e-006
51777245 1.15333420377609e-005 1.15333420355863e-007
51777489 0.000711352500141117 7.11352500095143e-006
51777776 0.000836713801395493 8.36713801315404e-006
51777927 0.000573448869710104 5.73448869686565e-006
51777998 0.000269892004260069 2.69892004254994e-006
51778217 0.000832483787788101 8.32483787712638e-006
51778576 0.00137222025790349 1.37222025756164e-005
51778668 0.000353018960338142 3.53018960332705e-006
51779058 0.00150022691503933 1.50022691458882e-005
51779202 0.000460627011073953 4.60627011061167e-006
51779299 5.81323406122627e-005 5.81323406108379e-007
51779385 5.1540013326336e-005 5.15400133260672e-007
51780067 0.000408724291727455 4.08724291717465e-006
51780484 0.000249909134384676 2.49909134384125e-006
51781330 0.000426307637137144 4.26307637127699e-006
51781492 8.1633377324134e-005 8.16333773264765e-007
51782194 0.000353744635071247 3.53744635064864e-006
51782438 0.000115126134854632 1.15126134854346e-006
51782440 9.43656843070758e-007 9.43656840400197e-009
51782875 0.00020524536336789 2.05245363364385e-006
51782953 3.59183093082544e-005 3.59183093092224e-007
51783426 0.000217812311574415 2.17812311574278e-006
51783586 7.2301932392491e-05 7.23019323948747e-007
51784153 0.000256003519895051 2.5600351989382e-006
51784604 0.000203512332811308 2.03512332807868e-006
51784973 0.00016651009048198 1.66510090480349e-006
51785018 1.50308675150034e-005 1.5030867517374e-007
51785193 5.84533736694576e-005 5.84533736673745e-007
51785222 9.6865590652244e-006 9.68655906565695e-008
51785241 6.34636628411254e-006 6.34636628187903e-008
51786141 0.000300617350300067 3.00617350295922e-006
51786353 7.08120869595714e-005 7.08120869600737e-007
51786508 5.17729881072338e-005 5.1772988105985e-007
51787163 0.000218782627162827 2.18782627161515e-006
51787191 9.35253978711321e-006 9.35253978626733e-008
51787582 0.000130601537741474 1.30601537742132e-006
51787644 2.07091952428935e-005 2.07091952410508e-007
51788293 0.000213738603195398 2.13738603192258e-006
51788502 6.88310756052977e-005 6.88310756033605e-007
51788535 1.07420890856577e-005 1.0742089086328e-007
51788679 4.68745705555973e-005 4.68745705564872e-007
51788749 2.25810560105231e-05 2.25810560132493e-007
51788789 1.27662728645779e-005 1.27662728655649e-007
51788838 1.56386842591079e-005 1.56386842578517e-007
51789191 0.0001126623580299 1.1266235802743e-006
51789221 9.57470464843341e-006 9.57470464971772e-008
51789707 0.000694418379249601 6.94418379207041e-006
51789821 0.000162888261799289 1.62888261800851e-006
51789914 0.000172509565958514 1.72509565957436e-006
51790899 0.00274273395872739 2.74273395597372e-005
51791278 0.00105532606127683 1.05532606112236e-005
51791368 0.000250605133284736 2.50605133280979e-006
51791723 0.000921396774530523 9.2139677442587e-006
51791783 0.000147039864616576 1.47039864617012e-006
51792026 0.000595511451697134 5.95511451670591e-006
51792152 1.58247090782659e-005 1.58247090806888e-007
51792386 2.93887454310652e-005 2.93887454327729e-007
51792775 4.88556494559161e-005 4.88556494558366e-007
51792969 2.43650282633618e-005 2.43650282623789e-007
51793170 2.52441787682408e-05 2.52441787695727e-007
51793701 0.000485492766289988 4.85492766274438e-006
51793920 0.000200231479882312 2.00231479882366e-006
51794116 5.12641195714067e-06 5.12641195780069e-008
51795018 1.51360704280168e-05 1.51360704280109e-007
51795198 3.00915701779543e-006 3.00915702009424e-008
51795703 8.43785776956855e-06 8.43785777073853e-008
51795905 3.37443427792417e-006 3.37443427630814e-008
51795984 1.31970449483173e-006 1.31970449415793e-008
51795992 1.33640961501947e-007 1.33640959052733e-009
51796085 1.55418574514523e-006 1.55418574286508e-008
51796442 5.9660678603962e-006 5.96606786062552e-008
51797040 1.00194842588746e-05 1.00194842606405e-007
51797245 0.000376520597510833 3.76520597505745e-006
51797308 0.000115711208015524 1.15711208013184e-006
51797320 2.20402300981951e-005 2.20402300955662e-007
51798477 2.21021048627892e-05 2.2102104862873e-007
51798694 4.14768244362690e-06 4.1476824420499e-008
51798843 2.85066017289922e-06 2.85066017303742e-008
51799046 3.93387722459926e-06 3.93387722532627e-008
51799391 7.37077987484148e-06 7.370779876788e-008
51799576 5.54204062082046e-05 5.54204062087939e-007
51799787 0.000835333863941147 8.35333863863371e-006
51799927 5.65413440316093e-005 5.65413440337441e-007
51800043 4.68485421976191e-005 4.68485421980691e-007
51800199 6.30032119209361e-005 6.30032119236196e-007
51800476 0.00011187108783397 1.11871087834249e-006
51800649 6.98689465533458e-005 6.98689465556222e-007
51800689 1.61546697233169e-005 1.61546697227349e-007
51800740 1.23448669478081e-05 1.23448669505441e-007
51801099 2.39855537034732e-05 2.39855537056292e-007
51801107 2.75251583009039e-007 2.75251581122368e-009
51801238 4.50724467177301e-006 4.50724467086258e-008
51801454 7.43179274124405e-006 7.4317927423593e-008
51801517 1.36898533987053e-006 1.3689853375785e-008
51801630 2.45548164135507e-006 2.45548164177673e-008
51801817 4.0634961675522e-006 4.0634961701549e-008
51804191 5.15868443944862e-005 5.15868443961986e-007
51804490 6.49724788287758e-006 6.49724788363663e-008
51806905 9.27508147247492e-05 9.2750814725263e-007
51807018 3.84874587391354e-005 3.84874587372802e-007
51807805 0.000268049823253979 2.68049823249659e-006
51808264 0.000156334013816488 1.56334013818748e-006
51808385 5.16090625295699e-05 5.16090625276401e-007
51808618 0.000584866019397713 5.84866019369639e-006
51808985 4.9934532437872e-006 4.99345324624765e-008
51809373 5.279182175993e-006 5.27918217801171e-008
51809794 5.23714603624847e-06 5.23714603451626e-008
51809864 8.02892784912702e-007 8.02892783799142e-009
51810652 9.03827877873156e-006 9.03827877917742e-008
51810719 7.22238074691984e-007 7.22238075571355e-009
51810761 4.52746255777065e-007 4.52746253051721e-009
51811613 9.18428118862045e-006 9.18428118608851e-008
51811784 1.84332404138199e-006 1.8433240420611e-008
51811934 1.61695091349297e-006 1.61695091527393e-008
51812041 1.15711015148735e-006 1.15711015311654e-008
51812094 5.73148018961026e-007 5.73148016916097e-009
51812124 3.43349093754423e-007 3.43349091243348e-009
51812513 4.45209324901568e-006 4.45209324732482e-008
51812558 5.15023640631634e-007 5.15023640647808e-009
51812763 1.05698311606197e-05 1.05698311629954e-007
51813574 0.000181006953035775 1.81006953034813e-006
51815046 0.00032853543140402 3.2853543139708e-006
51815775 2.87153590068377e-005 2.87153590081975e-007
51816189 1.63074878310436e-005 1.63074878316066e-007
51816333 5.67944089662165e-006 5.67944089416474e-008
51816334 3.94405617820948e-008 3.94405618963951e-010
51816337 1.18505744015251e-007 1.18505743825784e-009
51816945 2.40171641204242e-005 2.40171641228742e-007
51817713 3.03374704679717e-05 3.03374704693438e-007
51817801 3.61681359436799e-006 3.61681359234145e-008
51817873 2.95921112266472e-006 2.95921112308712e-008
51819169 5.32658002079649e-005 5.32658002080077e-007
51819233 2.65823176643922e-06 2.65823176549187e-008
51819318 3.56241132807645e-06 3.56241132857628e-008
51820099 3.32280669228520e-05 3.32280669204205e-007
51820686 2.49742321176756e-05 2.49742321203261e-007
51821313 2.81920799716817e-005 2.81920799730299e-007
51821545 1.04315192239715e-005 1.04315192258998e-007
51821752 9.30743310069873e-006 9.30743310139403e-008
51822386 3.18732688534347e-05 3.18732688509749e-007
51822648 1.41631797345429e-05 1.41631797361139e-007
51823658 5.76840186046857e-05 5.76840186039457e-007
51823905 0.000661838415142299 6.61838415102467e-006
51823965 3.5049728622095e-006 3.50497286049753e-008
51825472 8.80332350558287e-005 8.80332350581929e-007
51825551 4.61488093524251e-006 4.6148809344449e-008
51825720 9.06779533878525e-006 9.06779534100832e-008
51825757 1.98525696766304e-006 1.98525696881817e-008
51825832 4.02416952904671e-006 4.02416952902205e-008
51825958 6.18514217500872e-06 6.18514217714125e-008
51826627 0.000810000194481677 8.1000019441334e-006
51826631 2.55561904040251e-007 2.5556190366532e-009
51826844 1.36086713901434e-005 1.36086713884494e-007
51826907 4.02509998863396e-006 4.02509999013585e-008
51827201 1.40713562007451e-005 1.40713562003435e-007
51827394 9.23360101556417e-006 9.23360101612661e-008
51827410 7.60478757591424e-07 7.60478757279881e-009
51827556 6.90259821497484e-006 6.90259821710485e-008
51828489 4.41104392778872e-005 4.41104392776538e-007
51828673 8.66013545598823e-06 8.6601354575909e-008
51828887 1.00208316014551e-05 1.00208315990076e-007
51829050 7.58149296887626e-06 7.5814929662572e-008
51829663 2.83693835304506e-005 2.83693835330211e-007
51830353 3.19329113148629e-005 3.19329113157697e-007
51830582 1.05980241900052e-005 1.05980241878537e-007
51830639 2.63793615209737e-006 2.63793615245319e-008
51830891 1.16624545671673e-005 1.16624545685282e-007
51831139 1.14773362407043e-005 1.14773362391588e-007
51831362 1.03142660410515e-005 1.03142660396508e-007
51833378 9.32446651962325e-005 9.32446651972257e-007
51833640 1.21181062903834e-005 1.21181062902175e-007
51833836 9.06545356074483e-006 9.06545355953398e-008
51833988 7.03035174098578e-006 7.03035173923782e-008
51834494 2.3403670927229e-005 2.34036709267207e-007
51834603 8.03555737650716e-006 8.03555737705832e-008
51834734 9.65741299378383e-006 9.65741299138792e-008
51834816 6.04509820984942e-006 6.04509820722569e-008
51834983 1.23113585493275e-005 1.23113585488056e-007
51835365 3.55819995737327e-05 3.55819995715852e-007
51835643 2.93068654127781e-005 2.93068654150926e-007
51835711 7.16858578442053e-006 7.16858578527185e-008
51835910 2.09786554573483e-005 2.09786554592341e-007
51836048 1.65909408616994e-005 1.65909408615575e-007
51836499 5.42211183233798e-005 5.42211183217377e-007
51836527 3.17583558063169e-006 3.17583558152367e-008
51836583 6.35167116126338e-006 6.3516711592903e-008
51836587 4.15519372384289e-007 4.15519371010586e-009
51836763 1.82828523849087e-005 1.82828523858719e-007
51836788 2.50888639244474e-006 2.50888639486764e-008
51836974 1.86661147597889e-005 1.86661147575948e-007
51837225 2.51892193801452e-005 2.5189219382456e-007
51837299 2.52322550582262e-05 2.52322550584901e-007
51837546 0.000176920639231693 1.76920639228686e-006
51838072 0.000376660196832308 3.76660196827715e-006
51838106 1.47541178892743e-05 1.47541178869311e-007
51838193 3.7742121243673e-005 3.77421212439128e-007
51838290 4.20802960992676e-005 4.20802960987046e-007
51838528 0.000103248561563151 1.03248561563e-006
51838797 0.000116707003655315 1.16707003654368e-006
51838823 9.12851696502517e-06 9.12851696328943e-008
51838906 2.91506791407312e-05 2.9150679139487e-007
51839588 0.000283318320008352 2.83318320003701e-006
51840216 0.000257667647326811 2.57667647325138e-006
51840711 0.000198049346935693 1.98049346937403e-006
51840950 9.56238260962233e-005 9.56238260935561e-007
51841017 2.67792606456058e-05 2.67792606438156e-007
51841080 1.12230649988382e-05 1.12230650006279e-007
51841444 3.68262099598891e-005 3.68262099585957e-007
51841791 3.51063045496745e-005 3.51063045501607e-007
51842698 9.01960073397128e-05 9.01960073372219e-007
51842710 1.15687741355556e-006 1.15687741152354e-008
51843327 5.94827803469816e-005 5.94827803472403e-007
51844075 7.08673580715321e-05 7.08673580688001e-007
51844239 1.5497871741886e-05 1.54978717395203e-007
51844481 2.28744781626459e-005 2.28744781606397e-007
51844837 3.36500587847187e-005 3.36500587858682e-007
51845037 1.89045274071454e-005 1.89045274068167e-007
51845138 9.93833932241663e-006 9.93833932450772e-008
51845289 1.4858309284009e-005 1.48583092862383e-007
51845494 2.01718768425288e-005 2.01718768409522e-007
51845875 3.7490171107334e-005 3.7490171107003e-007
51846055 2.47304330313586e-005 2.47304330319617e-007
51846480 7.732788177524e-005 7.73278817766261e-007
51846860 6.91402237049204e-005 6.91402237067219e-007
51847406 9.93435845865436e-005 9.93435845840611e-007
51847838 7.86776602479845e-005 7.86776602452291e-007
51847888 9.10621067685005e-006 9.10621067572498e-008
51848737 0.000163370880773283 1.63370880771705e-006
51848746 5.01331068534972e-006 5.0133106857408e-008
51848857 6.18308317859799e-005 6.18308317878312e-007
51849092 0.000564237764871422 5.64237764849278e-006
51849234 6.28559453683377e-05 6.28559453678859e-007
51849253 2.65808520444512e-006 2.65808520496597e-008
51849321 9.51314704748779e-006 9.51314704755426e-008
51849336 4.19971964044726e-006 4.19971964123845e-008
51849480 4.03173085482937e-005 4.03173085504029e-007
51849755 0.000763047824175664 7.63047824115891e-006
51849900 1.12373230662604e-005 1.12373230667235e-007
51850451 4.27427300490575e-005 4.2742730048372e-007
51850674 1.73707835637496e-005 1.73707835662942e-007
51850700 2.02529315093045e-006 2.02529315108481e-008
51850761 4.82281139438051e-06 4.82281139579253e-008
51850930 1.40332053772922e-05 1.40332053781923e-007
51851141 2.09249849698993e-005 2.09249849695307e-007
51851197 5.5535505133382e-006 5.55355051323896e-008
51852099 0.00018072833392343 1.80728333924381e-006
51852259 3.20582410507192e-005 3.20582410518306e-007
51852555 8.98474755966072e-05 8.9847475595335e-007
51853424 0.00057472997554552 5.74729975520726e-006
51853606 0.000120369223877197 1.2036922387521e-006
51853634 1.44539775559405e-005 1.44539775553691e-007
51853861 0.000117180460899946 1.17180460900172e-006
51854149 0.000148061485105799 1.48061485104071e-006
51854502 0.000181478139730371 1.81478139727984e-006
51854699 0.000101278168631397 1.01278168630617e-006
51854788 4.57909393322212e-05 4.57909393316494e-007
51855571 0.000344936768723106 3.44936768717296e-006
51855961 0.000171807585954038 1.7180758595461e-006
51856111 6.54122906945938e-05 6.54122906956449e-007
51856148 1.61350317036749e-05 1.61350317053261e-007
51856324 7.75133140010464e-005 7.75133139992692e-007
51856859 0.000235622857900908 2.3562285789652e-006
51857466 0.000267332849992245 2.67332849991089e-006
51857990 0.000234483324208544 2.34483324207349e-006
51858320 0.00014767079578019 1.4767079578027e-006
51859063 0.000332483034135397 3.3248303413297e-006
51859484 0.000187839941502702 1.87839941501613e-006
51859754 0.000120467420916222 1.20467420913453e-006
51859787 1.47237958897605e-005 1.47237958876883e-007
51860945 0.000516671383040688 5.16671383020595e-006
51861331 0.000169563251455714 1.6956325145504e-006
51861840 0.000218239466928289 2.18239466929346e-006
51861975 5.78827662776404e-005 5.7882766279189e-007
51862193 9.26209593778805e-005 9.26209593750515e-007
51862471 0.000118112966546104 1.18112966547763e-006
51863213 0.000387721411819046 3.87721411812453e-006
51863553 0.000251163927668392 2.51163927668387e-006
51864517 0.000781221076222663 7.81221076158255e-006
51864693 0.000139412429084531 1.39412429083574e-006
51864810 9.26775806982396e-005 9.26775807004522e-007
51864837 9.29128141793995e-006 9.29128141630634e-008
51864976 4.78328932256909e-005 4.78328932277115e-007
51865627 0.000158210029867485 1.58210029866633e-006
51866810 0.000287499946748441 2.87499946743223e-006
51867133 7.84974495348661e-005 7.84974495324906e-007
51868000 0.00021070368033043 2.10703680329668e-006
51868289 7.02345601101433e-005 7.02345601086474e-007
51868719 0.000105049817454555 1.05049817453e-006
51868753 8.30613943325191e-006 8.3061394342013e-008
51868837 2.05712457587388e-05 2.05712457587526e-007
51869173 8.25635183049925e-005 8.25635183059608e-007
51869253 1.96579805488077e-005 1.96579805473513e-007
51869384 3.21899431486727e-005 3.21899431483579e-007
51870748 0.000335168568357172 3.35168568350019e-006
51870811 1.54806596821861e-005 1.54806596795267e-007
51870983 4.22646581799367e-005 4.22646581797234e-007
51871522 0.000132445643947592 1.3244564394478e-006
51872189 0.000554878023826725 5.54878023803065e-006
51872275 7.1543493326984e-005 7.15434933281454e-007
51872498 0.000190215289131426 1.90215289128819e-006
51872810 0.00026613080811213 2.66130808110331e-006
51873370 0.000267000739585039 2.67000739581716e-006
51873739 0.000175934415905141 1.75934415902274e-006
51873763 8.10682571375092e-06 8.10682571193134e-008
51874211 0.000152056663417623 1.5205666341467e-006
51874587 0.000127618985368025 1.27618985369227e-006
51874935 0.000117524552452831 1.17524552450038e-006
51875174 8.07137012535248e-005 8.07137012519335e-007
51875299 4.2214278898287e-005 4.22142788974988e-007
51875370 2.43181443090175e-05 2.43181443113431e-007
51875619 8.73104787781387e-05 8.73104787789058e-007
51876521 0.000327337949031394 3.27337949026695e-006
51876643 4.86644156197633e-005 4.86644156170205e-007
51876754 4.42766404409322e-005 4.42766404420043e-007
51876885 5.22544134933524e-005 5.22544134919989e-007
51877151 0.000861018772266652 8.61018772181105e-006
51877417 0.000330519152525766 3.30519152521217e-006
51877538 7.4156292764506e-05 7.41562927629389e-007
51877777 0.000104119764119544 1.0411976411811e-006
51878516 0.000301014684364185 3.0101468436006e-006
51878576 2.44396225464832e-005 2.44396225480358e-007
51878646 2.850962698413e-005 2.85096269846514e-007
51878675 1.18111311791396e-005 1.18111311808056e-007
51878801 5.13157470819834e-005 5.13157470822028e-007
51878817 6.51616175970872e-006 6.516161760286e-008
51878979 6.59761378170507e-005 6.5976137815125e-007
51878991 4.88712131978154e-006 4.88712131845856e-008
51879062 2.88136622066334e-005 2.88136622050284e-007
51879118 2.27262687826968e-005 2.27262687844786e-007
51879271 6.14278861336929e-05 6.14278861328941e-007
51879379 4.28244431785111e-05 4.28244431780167e-007
51879535 6.12209250539563e-005 6.12209250538084e-007
51879562 1.05959293362617e-005 1.0595929336672e-007
51879704 5.57267394721909e-005 5.57267394749291e-007
51879802 3.84592990723571e-005 3.84592990727174e-007
51879910 4.01352410171442e-005 4.01352410158781e-007
51880042 4.90541834653985e-005 4.90541834670984e-007
51880121 2.12006166993303e-005 2.12006166990067e-007
51880631 0.000136864740717196 1.36864740717539e-006
51881004 7.19743463895418e-005 7.19743463881254e-007
51881481 9.20422606643738e-005 9.20422606639921e-007
51881712 4.45739249758288e-005 4.45739249769588e-007
51881760 9.2621142806917e-006 9.26211428065351e-008
51881833 1.40486088612595e-005 1.40486088591361e-007
51881932 1.90522229762286e-005 1.90522229781569e-007
51882186 4.88814609693139e-005 4.88814609693789e-007
51882326 4.18670329684807e-005 4.18670329665616e-007
51882549 6.66882025145771e-005 6.66882025148352e-007
51882591 1.25601098907663e-005 1.25601098889409e-007
51882652 1.82420643651606e-005 1.82420643649527e-007
51882694 1.25601098907663e-005 1.25601098889409e-007
51882814 3.58865474592422e-05 3.58865474617199e-007
51882867 1.26852691265643e-005 1.2685269125338e-007
51882933 1.579675023308e-005 1.57967502353683e-007
51883060 2.52427418955247e-005 2.52427418981807e-007
51883329 5.34669099991821e-005 5.34669100016265e-007
51883372 8.54675512998079e-006 8.54675513040258e-008
51883466 1.86836042376324e-005 1.86836042377173e-007
51883493 5.13514930146081e-006 5.13514930018901e-008
51883579 1.6356401478727e-005 1.63564014783154e-007
51883747 3.19520400979784e-005 3.19520400954251e-007
51884091 6.34888922253227e-005 6.34888922232511e-007
51884131 7.3824293285259e-006 7.38242932697464e-008
51884287 2.8791474381251e-005 2.8791474379035e-007
51884541 4.62844651222474e-05 4.62844651201036e-007
51884877 6.07479601717493e-005 6.07479601689945e-007
51885216 6.12903526732827e-005 6.12903526749886e-007
51885276 1.08557156740983e-005 1.08557156731244e-007
51885550 4.95744349117157e-005 4.95744349097463e-007
51885592 7.61897039619983e-006 7.61897039823461e-008
51885643 9.25160690967122e-006 9.25160691179446e-008
51885745 1.85032138193424e-005 1.85032138193847e-007
51885857 2.05157920381046e-005 2.05157920405181e-007
51885970 2.06989687527305e-005 2.06989687520934e-007
51886113 2.61942701915086e-005 2.61942701913463e-007
51886412 5.47698376731543e-005 5.47698376724048e-007
51887745 0.000244593677674134 2.44593677671948e-006
51888671 0.000169912787341521 1.69912787341294e-006
51888767 1.76151485796826e-005 1.76151485789511e-007
51888843 1.39453259589154e-005 1.39453259569997e-007
51888888 8.21243280346826e-06 8.21243280606039e-008
51888948 1.09058547658463e-05 1.09058547663843e-007
51889030 1.48295519824505e-05 1.48295519845646e-007
51889182 2.74709095667468e-005 2.74709095642433e-007
51889925 0.000134282143474295 1.34282143475778e-006
51890044 2.15068305160715e-005 2.1506830513772e-007
51890195 2.72901798985445e-005 2.72901798977751e-007
51890223 5.06043070966388e-006 5.06043071189841e-008
51890401 3.21698809400061e-005 3.21698809389755e-007
51890453 9.39794274651863e-006 9.39794274506423e-008
51890732 5.04235774284365e-005 5.04235774275454e-007
51891033 5.43996301288867e-005 5.43996301278511e-007
51891118 1.53620217971939e-005 1.53620217976934e-007
51891329 3.81339599906814e-005 3.8133959988042e-007
51891857 9.33721137021698e-005 9.33721137006919e-007
51892447 0.000104336263417197 1.04336263416596e-006
51892475 4.95155148420597e-006 4.95155148364004e-008
51892480 8.8577116141261e-007 8.8577116293517e-009
51892496 2.83446771652035e-006 2.83446771639337e-008
51893289 0.00014048330620004 1.40483306198836e-006
51894088 0.000293309083966145 2.93309083963261e-006
51894089 6.29951918065418e-007 6.29951916021528e-009
51894808 0.000452935429089036 4.52935429077881e-006
51894811 1.88985575419626e-006 1.889855755955e-008
51895151 0.000207763045891947 2.07763045891376e-006
51895191 2.42549727062894e-05 2.42549727048153e-007
51895412 0.000120548424684691 1.20548424681924e-006
51895471 3.21826111149176e-005 3.21826111172673e-007
51896065 0.000163143182630162 1.63143182627273e-006
51896610 0.000150756755918303 1.50756755917505e-006
51896737 3.51304733974761e-005 3.5130473399771e-007
51897066 9.27802437793009e-005 9.27802437807234e-007
51897101 9.87023869992563e-006 9.87023869859262e-008
51897172 2.00224842198491e-005 2.0022484218426e-007
51897317 4.08909888996919e-005 4.08909888989078e-007
51897501 5.1889254879609e-005 5.18892548776194e-007
51897643 4.00449684396983e-005 4.00449684380094e-007
51898589 0.00026677845171799 2.66778451713018e-006
51898869 7.89619095994051e-005 7.89619096001627e-007
51899158 9.34171344560931e-05 9.34171344583798e-007
51899373 7.69174549821639e-005 7.69174549845512e-007
51899536 5.83141635446173e-005 5.83141635437554e-007
51899596 2.14653362740922e-005 2.14653362747511e-007
51900937 0.000479750265725962 4.79750265708942e-006
51900995 2.07498250649558e-005 2.07498250623973e-007
51901133 4.96586183533914e-05 4.96586183527533e-007
51901248 4.14289808366391e-005 4.14289808356707e-007
51901258 3.60252007275123e-006 3.60252007248363e-008
51901330 2.59381445238088e-005 2.59381445212697e-007
51901430 3.61723895303674e-005 3.61723895327865e-007
51901617 6.76423684217871e-005 6.76423684233686e-007
51901909 0.000105623377428673 1.05623377428343e-006
51901956 1.70010230792727e-005 1.70010230817868e-007
51902229 9.8750623417903e-005 9.87506234161351e-007
51902248 6.89262345262645e-06 6.89262345439888e-008
51902576 0.000119311519407705 1.19311519408833e-006
51902740 5.98379220320363e-05 5.98379220317728e-007
51902888 5.41634104143193e-005 5.41634104140339e-007
51902914 9.51519372143447e-006 9.5151937207168e-008
51903249 0.00012259961141079 1.22599611408427e-006
51903843 0.000217385579635849 2.17385579636188e-006
51903944 3.696286791788e-005 3.69628679194821e-007
51903977 1.24007992838319e-005 1.2400799281607e-007
51904194 8.15446498361065e-005 8.15446498353665e-007
51904385 7.43700406035068e-005 7.43700406024696e-007
51904409 9.34492656797991e-006 9.34492656794969e-008
51904411 8.07478335998062e-007 8.07478337810062e-009
51904564 6.17720927038518e-005 6.17720927028914e-007
51904698 5.41010485118702e-005 5.41010485113097e-007
51904792 3.91428675730976e-005 3.91428675738537e-007
51904901 4.53890698454004e-005 4.53890698440652e-007
51905079 7.41216002979934e-005 7.41216003003346e-007
51905183 4.33070024212995e-005 4.33070024219774e-007
51906063 0.000370079290871909 3.70079290866154e-006
51906278 9.34499210982608e-005 9.34499210980387e-007
51906446 7.30213336953852e-005 7.30213336963682e-007
51906498 2.26018413819049e-005 2.26018413845422e-007
51906664 7.33719057226494e-05 7.33719057238584e-007
51907342 0.000299188511345658 2.99188511342042e-006
51907881 0.000225318321627441 2.25318321627933e-006
51907940 2.48018069295582e-005 2.48018069291026e-007
51908208 0.000112659055205451 1.12659055206531e-006
51908443 9.87868581092571e-005 9.87868581103333e-007
51908637 7.79484441539039e-005 7.79484441549467e-007
51909054 0.000167548975320505 1.67548975317496e-006
51909282 9.16095116860314e-005 9.16095116847859e-007
51909321 1.51914552944185e-05 1.51914552966372e-007
51909758 0.000171571475589083 1.71571475590607e-006
51909860 4.00464313731957e-005 4.00464313709945e-007
51910034 6.62013790110187e-05 6.6201379011572e-007
51910331 0.000109753376686769 1.09753376688743e-006
51910378 1.71393400164454e-05 1.71393400173946e-007
51911346 0.000355964992389181 3.55964992382256e-006
51911552 0.000348882613974076 3.48882613969389e-006
51911690 0.000233717479264187 2.33717479263724e-006
51911813 0.000208313405431123 2.08313405432458e-006
51912385 0.000968742015500833 9.68742015378491e-006
51912392 6.2461980061473e-06 6.24619800567532e-008
51912888 0.000112963453986574 1.12963453988024e-006
51912945 1.297461717683e-005 1.29746171777999e-007
51913055 2.50387349026544e-005 2.50387349033143e-007
51913132 1.75215337889538e-005 1.75215337899804e-007
51913177 1.02398574091289e-005 1.02398574076741e-007
51913349 3.9112559267184e-005 3.91125592654645e-007
51913384 7.95895101367115e-006 7.95895101366409e-008
51913614 5.22985765034632e-005 5.22985765061564e-007
51915085 0.000334483504506932 3.34483504504665e-006
51915098 2.95600649802183e-006 2.95600649801235e-008
51915252 3.56321035968312e-05 3.56321035988707e-007
51915573 7.66883754192343e-05 7.66883754168931e-007
51915621 1.46104950650545e-05 1.46104950632687e-007
51915653 9.7438371406053e-06 9.74383714232876e-008
51916476 0.000342337899754652 3.42337899748947e-006
51917081 0.000287473040726452 2.87473040725464e-006
51917166 3.831139021301e-005 3.83113902148391e-007
51917308 6.40025577676168e-005 6.4002557766986e-007
51917408 4.50722237800118e-005 4.50722237794964e-007
51917674 0.000119892115254831 1.19892115255944e-006
51918267 0.000267293433663623 2.67293433659358e-006
51918307 6.53494886255069e-006 6.53494886058701e-008
51918858 9.00189205816358e-005 9.0018920580749e-007
51918916 9.4756758506985e-006 9.47567585231633e-008
51918942 2.9925746243001e-006 2.99257462551771e-008
51918972 3.45297072034627e-006 3.45297072070115e-008
51919061 9.17977434096284e-006 9.17977434284651e-008
51919518 4.71365940878654e-005 4.71365940885235e-007
51919830 2.92956764117368e-005 2.92956764118266e-007
51920229 3.74646631034711e-005 3.74646631051175e-007
51920526 2.78872304304033e-005 2.78872304307202e-007
51920697 1.96206148634967e-05 1.96206148661791e-007
51920847 4.45923751320328e-05 4.45923751298797e-007
51921410 0.00051312411728989 5.13124117269307e-006
51921467 5.1950627211664e-005 5.19506272128287e-007
51921599 0.000120306715648064 1.20306715649963e-006
51921626 1.40874105008289e-05 1.40874104991852e-007
51921858 3.28140491618661e-005 3.28140491642989e-007
51922340 6.81740159311183e-005 6.81740159318765e-007
51922454 1.6124144846779e-005 1.61241448487173e-007
51922638 2.60249355421696e-005 2.60249355442562e-007
51922755 1.48317786664709e-005 1.48317786687464e-007
51922827 9.12724841013592e-006 9.12724841182243e-008
51922886 6.72809132326166e-006 6.72809132244798e-008
51923246 4.10527606165118e-005 4.10527606184808e-007
51923375 0.000136556964095207 1.36556964092207e-006
51923648 0.000461263666902937 4.61263666891128e-006
51923819 3.19568926179565e-005 3.19568926187121e-007
51923930 2.07439478397261e-005 2.07439478407914e-007
51924344 7.73693189697894e-005 7.73693189686633e-007
51924584 0.000456771100445882 4.56771100431601e-006
51924858 0.000521480339675716 5.21480339656873e-006
51924876 3.40939581506516e-005 3.40939581512215e-007
51925005 0.000244340033413003 2.44340033409772e-006
51925272 0.000505727045901332 5.05727045883729e-006
51925334 0.000117434744741133 1.1743474473891e-006
51925536 0.00076680846158422 7.66808461524655e-006
51925573 0.000140455015240674 1.4045501523835e-006
51925580 2.65725704509383e-005 2.65725704495783e-007
51925635 0.000123416947375635 1.23416947376982e-006
51925679 5.83286286330932e-005 5.83286286335538e-007
51925872 0.000255850575595159 2.55850575592453e-006
51925990 0.000132966346145153 1.32966346143238e-006
51926219 0.000242432247134501 2.42432247130072e-006
51926354 0.000142918573638243 1.42918573638919e-006
51926667 0.000331359359620518 3.3135935961603e-006
51926683 1.69384976163843e-005 1.69384976172343e-007
51926796 0.000119126892124346 1.19126892126523e-006
51926922 0.000128729275524716 1.28729275526491e-006
51927049 0.000112551569844966 1.1255156984267e-006
51927059 7.9764971148513e-06 7.97649711708215e-008
51927258 0.00014313581094468 1.43135810945452e-006
51927930 0.00048335309022525 4.83353090209982e-006
51928129 0.00014313581094468 1.43135810945452e-006
51928524 0.000284113795593711 2.84113795593123e-006
51928943 0.000301376405958899 3.01376405956808e-006
51929114 5.7150907028958e-005 5.71509070299934e-007
51929668 0.000185155570140601 1.85155570139941e-006
51930566 0.000300125815859674 3.0012581585438e-006
51930702 4.15487461068816e-005 4.15487461066772e-007
51930982 8.55415361024033e-005 8.55415361012261e-007
51931161 5.46854820083221e-005 5.46854820069857e-007
51931243 2.45632069103726e-05 2.45632069084533e-007
51931285 1.26285303413788e-005 1.26285303404161e-007
51931352 2.01455126874377e-005 2.01455126847031e-007
51931391 1.17264924598518e-005 1.17264924579843e-007
51931464 2.17536817872314e-005 2.17536817894432e-007
51931979 0.000153467755074303 1.5346775507324e-006
51932190 6.28770802343263e-005 6.28770802363294e-007
51932372 5.55264710975138e-05 5.5526471096793e-007
51932477 3.31247506772236e-05 3.31247506798518e-007
51932497 6.52929509603504e-006 6.52929509572027e-008
51933396 0.000293491814566775 2.93491814564314e-006
51933494 3.19935459705717e-005 3.19935459688163e-007
51933612 3.85228410666068e-005 3.85228410686942e-007
51933750 4.50521361626418e-005 4.50521361619416e-007
51933792 1.37115197016736e-005 1.37115197009631e-007
51933856 2.31864513091174e-05 2.31864513092176e-007
51933901 1.73504642204987e-05 1.73504642230967e-007
51934326 0.00016387181256756 1.63871812564365e-006
51934400 1.46049197902174e-005 1.46049197929502e-007
51934667 5.2696129513352e-005 5.2696129511184e-007
51935088 8.30901517794801e-005 8.30901517799483e-007
51935142 1.06576441712397e-005 1.06576441714382e-007
51936220 0.000212758155862897 2.12758155861053e-006
51936271 1.00655528283931e-005 1.00655528299681e-007
51940250 0.000641591775154947 6.41591775122059e-006
51940881 0.000109317267820535 1.09317267818701e-006
51941151 4.67760100024474e-005 4.67760100037431e-007
51941249 1.86907764210229e-05 1.86907764229753e-007
51941288 9.36540628034236e-006 9.36540627820756e-008
51941686 9.55751717840066e-005 9.55751717825119e-007
51941778 2.78195937861355e-005 2.78195937876285e-007
51942226 0.000135469326262921 1.35469326262264e-006
51942504 9.1207037312188e-005 9.12070373148262e-007
51942710 6.75850708140674e-005 6.75850708118017e-007
51942863 5.01966788085064e-005 5.01966788068534e-007
51942936 2.39500493661501e-005 2.39500493680027e-007
51943111 5.74145019051543e-005 5.7414501904793e-007
51943199 2.88712923865919e-005 2.88712923891121e-007
51943327 4.18234942472747e-05 4.18234942446456e-007
51943388 1.9912023065126e-005 1.99120230664955e-007
51943646 8.42180647672543e-005 8.42180647657475e-007
51943796 4.89639911437525e-005 4.89639911459938e-007
51943895 3.23162341548767e-005 3.23162341573914e-007
51944164 8.78087574511295e-005 8.7808757450665e-007
51944278 3.65913531340845e-005 3.6591353136401e-007
51944528 8.02441954694835e-005 8.02441954691964e-007
51944563 1.10991721050208e-005 1.10991721044857e-007
51944604 1.30018873230243e-005 1.3001887321986e-007
51944855 7.95969199531489e-005 7.95969199513415e-007
51945002 4.66165228410872e-005 4.6616522839516e-007
51945150 4.69336420440878e-005 4.69336420432727e-007
51945500 0.000111052187013663 1.11052187013291e-006
51945570 2.70381633154724e-05 2.70381633142255e-007
51946286 0.000342962550396166 3.42962550389534e-006
51946297 5.45199922801662e-006 5.45199922933852e-008
51946406 5.86633857082191e-005 5.86633857105951e-007
51946415 4.84376579242176e-006 4.84376579106819e-008
51946875 0.000260948242130675 2.60948242127207e-006
51947204 0.000193269108283714 1.93269108280108e-006
51947323 6.9905847677088e-005 6.9905847678984e-007
51947362 2.45222126106638e-05 2.45222126129939e-007
51947825 0.000313174418500965 3.13174418496829e-006
51947962 9.26671605499617e-005 9.26671605521432e-007
51948031 5.56105429258463e-005 5.56105429259384e-007
51948232 0.000161995929392683 1.61995929390093e-006
51948271 3.14320460015653e-005 3.14320460018005e-007
51948606 0.000269993215654471 2.69993215650525e-006
51948943 0.000271605115449423 2.71605115445567e-006
51948950 5.59217280819459e-06 5.59217280998339e-008
51949526 0.000456392907694321 4.56392907683809e-006
51949698 0.000135534634127613 1.35534634128232e-006
51949995 0.000231529756742503 2.31529756739205e-006
51950101 8.26335158744285e-005 8.26335158766915e-007
51950403 0.00023542756409507 2.35427564095627e-006
51950466 4.91102444209959e-05 4.91102444183831e-007
51950535 4.97475616280508e-005 4.97475616285258e-007
51951026 0.000354000764628594 3.54000764620667e-006
51951136 7.93077069432695e-005 7.93077069454583e-007
51951419 0.000238996830106789 2.3899683010633e-006
51952193 0.000653652107783233 6.53652107743876e-006
51953755 0.00131451273850109 1.31451273819805e-005
51953964 0.000176772864945305 1.76772864943166e-006
51954075 9.38841531527698e-005 9.38841531534497e-007
51954138 5.34839370152246e-005 5.34839370171959e-007
51954198 5.09370828716424e-005 5.09370828738906e-007
51954475 0.000235158945317401 2.35158945315282e-006
51954683 0.000177467316557891 1.77467316559808e-006
51955786 0.000946011347376035 9.46011347263416e-006
51956244 0.000392812053720283 3.9281205370987e-006
51956260 8.99824197284455e-006 8.9982419753148e-008
51956453 0.000108541293797437 1.08541293795209e-006
51956646 8.78345693112386e-005 8.78345693125664e-007
51956831 8.41937581480784e-005 8.41937581465218e-007
51956843 5.3554871687306e-006 5.35548716853974e-008
51956929 3.83809913759026e-005 3.83809913772739e-007
51957630 0.00030607156205868 3.06071562055532e-006
51957771 5.8666099196281e-05 5.8666099194771e-007
51957994 8.84487506114845e-05 8.84487506123597e-007
51958783 0.000298013809967105 2.98013809964574e-006
51958805 8.15316174107304e-006 8.15316174297403e-008
51958878 2.70536730499242e-005 2.70536730520382e-007
51958993 4.17983999835139e-005 4.17983999822021e-007
51959052 2.1444396513281e-005 2.14443965150319e-007
51959322 9.67229651227191e-005 9.67229651249684e-007
51959343 7.52289728732259e-006 7.52289728899544e-008
51959989 0.00023141864988602 2.31418649883942e-006
51960269 9.99522702970205e-05 9.99522702966643e-007
51960643 0.000105414891204855 1.0541489120296e-006
51960727 2.36760718214113e-005 2.36760718218646e-007
51960846 3.35411017469994e-005 3.35411017445707e-007
51960873 5.86495938516469e-06 5.86495938519913e-008
51960875 3.31770844894702e-007 3.31770847480507e-009
51961259 6.37000022197827e-005 6.37000022208424e-007
51961523 4.37937515261006e-005 4.37937515255081e-007
51961587 1.05925920732185e-005 1.05925920742876e-007
51961645 9.59953656635425e-006 9.59953656559987e-008
51961737 1.52268511052516e-005 1.52268511058145e-007
51961739 3.31018502288078e-007 3.31018504857843e-009
51961826 1.43993048495314e-005 1.43993048483603e-007
51961835 1.48958326029635e-006 1.48958326232474e-008
51961981 2.41411465222711e-005 2.41411465221545e-007
51962042 1.00863694373872e-005 1.00863694366765e-007
51962115 1.20705732611355e-005 1.20705732634943e-007
51963168 0.000174113885533914 1.74113885531552e-006
51963311 2.35890271108821e-005 2.35890271105529e-007
51963401 1.48462408390167e-005 1.48462408416146e-007
51963934 8.79227374132878e-005 8.79227374141025e-007
51964128 3.20018969196582e-005 3.20018969169412e-007
51964211 1.36915332182043e-005 1.36915332161252e-007
51964579 5.91761596218043e-005 5.91761596244553e-007
51965127 8.81210203063824e-005 8.81210203055189e-007
51965172 7.23621517114454e-006 7.2362151734177e-008
51965493 5.16183348874977e-005 5.16183348858072e-007
51965553 7.61982816693767e-006 7.61982816738424e-008
51965738 2.34944701813911e-005 2.34944701818231e-007
51965777 4.95288830850949e-006 4.95288830847029e-008
51966071 2.33910438680475e-005 2.33910438669278e-007
51966130 4.69412104834967e-006 4.69412105081534e-008
51966248 9.38824209669933e-006 9.38824209731572e-008
51966430 1.44801700135532e-005 1.44801700161779e-007
51966500 5.56929615905892e-006 5.56929615896514e-008
51966875 2.98355151378157e-005 2.98355151355014e-007
51967721 6.73089221509121e-005 6.73089221534748e-007
51967821 7.95613737008418e-006 7.95613737079725e-008
51969272 0.000115443553239921 1.15443553242114e-006
51969477 1.59085470131379e-005 1.59085470140329e-007
51970188 5.51754972016638e-005 5.51754972023163e-007
51970366 1.37306325787604e-05 1.37306325795224e-007
51970468 7.83673723943233e-006 7.83673724097982e-008
51976704 0.000479116602206863 4.79116602193601e-006
51976994 2.22809196023076e-005 2.22809196003695e-007
51977519 4.03361475559017e-005 4.03361475559011e-007
51977918 3.06554721424853e-005 3.0655472144997e-007
51977977 4.53354616789316e-006 4.53354616597379e-008
51978393 3.19653424719246e-005 3.19653424709409e-007
51978700 3.80000299781515e-05 3.80000299806091e-007
51979352 0.000116817745351078 1.16817745352545e-006
51979544 3.44003176493972e-005 3.44003176467578e-007
51979845 8.90142667063601e-05 8.90142667042066e-007
51980228 0.000282173686228219 2.82173686227584e-006
51980381 0.000112722125307879 1.12722125310035e-006
51980400 1.39981724238542e-005 1.3998172421313e-007
51980698 0.000219550283279397 2.19550283276095e-006
51981117 0.000308695592571087 3.08695592564507e-006
51982708 0.000506279226568356 5.06279226549605e-006
51983171 0.000147333301006379 1.47333301007656e-006
51983338 5.31418169936615e-005 5.31418169928243e-007
51983955 0.000196338329850833 1.9633832984968e-006
51983957 6.36428946031874e-007 6.36428945880913e-009
51984070 3.59582354508009e-005 3.59582354530613e-007
51984422 9.69329682470711e-05 9.69329682480618e-007
51984565 3.30651851716023e-05 3.30651851729075e-007
51984980 8.11942422627124e-05 8.11942422627114e-007
51985096 0.000782433586402527 7.82433586339237e-006
51985759 8.69070340052016e-05 8.69070340026345e-007
51986120 4.499545799477e-05 4.49954579963816e-007
51986343 2.71393524113467e-05 2.71393524115954e-007
51986749 4.88017563048643e-005 4.88017563045739e-007
51986812 7.5726863231686e-006 7.57268632462365e-008
51986852 4.7792453145467e-006 4.77924531453426e-008
51986931 9.43900949622973e-006 9.43900949624672e-008
51986954 2.74806605586435e-006 2.74806605688754e-008
51987185 2.76001416915072e-005 2.76001416912345e-007
51987437 3.01092454816442e-005 3.0109245484341e-007
51987589 1.81611321952775e-005 1.81611321962903e-007
51988183 7.09717929210185e-005 7.09717929219577e-007
51988854 8.01718401515209e-005 8.01718401520062e-007
51989210 4.2553418961188e-005 4.25534189603306e-007
51990286 0.000128616513489433 1.28616513490958e-006
51990496 2.51017359040716e-005 2.51017359056119e-007
51990704 2.48626717526042e-005 2.48626717540001e-007
51990795 1.08774188917643e-005 1.08774188917944e-007
51990944 1.78102792843174e-005 1.78102792855148e-007
51991060 9.44150967168915e-005 9.44150967192099e-007
51991256 0.000159528956521644 1.59528956518517e-006
51991588 0.000270222518189724 2.70222518186914e-006
51991777 0.000153831493788728 1.53831493786169e-006
51991896 9.68568664595697e-005 9.68568664572735e-007
51991949 4.31379321206487e-005 4.31379321178713e-007
51992057 8.79037107364162e-005 8.79037107341658e-007
51992099 3.41847763974952e-005 3.41847763966937e-007
51992283 0.00022631765614249 2.26317656142416e-006
51992298 2.57347517923340e-05 2.57347517900896e-007
51993168 0.00189245806998582 1.89245806908094e-005
51993758 0.00128339110493292 1.28339110464904e-005
51993948 0.000314066167852503 3.14066167847532e-006
51994273 0.000444398236852589 4.44398236841335e-006
51994411 0.000188698328263561 1.88698328260436e-006
51994894 0.000660444148922464 6.60444148885824e-006
51995024 0.000177759294741036 1.77759294742067e-006
51995067 3.46759658279283e-005 3.46759658254758e-007
51995121 4.35465617373983e-005 4.3546561739007e-007
51995673 0.000445142631093405 4.4514263108343e-006
51995830 0.000126607596162436 1.26607596160085e-006
51995989 0.00012822043178234 1.28220431781953e-006
51996011 1.65780580825268e-005 1.65780580808239e-007
51996544 0.000401641134453945 4.01641134443338e-006
51996638 6.83931078645916e-005 6.8393107866465e-007
51996835 0.000143334492014091 1.43334492011145e-006
51996864 2.11000013624804e-005 2.11000013625786e-007
51997242 0.000275027603966124 2.75027603963258e-006
51997591 0.000253927602603643 2.53927602599906e-006
51998214 0.000433262514641573 4.33262514629209e-006
51998257 2.97362108634125e-005 2.97362108613292e-007
51998307 2.37052163092393e-05 2.37052163088259e-007
51998768 0.000108570993702217 1.08570993703119e-006
51998884 2.73193823632477e-005 2.73193823618574e-007
51999657 0.000124213198748340 1.24213198750687e-006
52000147 0.000288672371513951 2.88672371512527e-006
52001115 0.000570275215562255 5.70275215535431e-006
52001805 0.000406497829274748 4.06497829267104e-006
52002123 0.000187342477839666 1.87342477839371e-006
52002638 0.00101495812165618 1.01495812151578e-005
52003824 0.00302393188124722 3.02393187755781e-005
52003982 0.000404271595612244 4.04271595603803e-006
52004668 0.00176188231139659 1.76188231066483e-005
52004903 0.000603560267023614 6.03560266993704e-006
52005165 0.000672905489192285 6.72905489149887e-006
52005199 8.73236131012888e-005 8.73236130988489e-007
52005291 0.00023628742368584 2.36287423682662e-006
52005405 0.000582952937885604 5.82952937856728e-006
52005447 0.000214772135010486 2.14772135009878e-006
52005697 0.00143645278994943 1.4364527895529e-005
52005803 0.000781185033623006 7.81185033560983e-006
52005957 0.00113492919979191 1.13492919959757e-005
52005958 7.36967012851892e-006 7.36967012593533e-008
52007307 0.00994168500337203 9.9416848723558e-005
52007478 0.00126021359197674 1.2602135917114e-005
52007690 0.00153971775488725 1.53971775440197e-005
52007726 0.000261461505546892 2.61461505541969e-006
52008236 0.00370403799524764 3.70403798847177e-005
52008569 0.00222492185696953 2.2249218555029e-005
52008665 9.94080127825802e-005 9.94080127849701e-007
52008683 1.86390023967338e-005 1.86390023988148e-007
52009185 0.000452659810947698 4.52659810934492e-006
52009791 0.000546339571140524 5.46339571121149e-006
52010053 0.000209425882621023 2.09425882618606e-006
52010184 0.000156587341907421 1.5658734190721e-006
52010672 0.000638526816715685 6.38526816680608e-006
52010849 0.000231596816718599 2.31596816719572e-006
52011188 0.000201331652581415 2.01331652581301e-006
52011297 6.14560624051564e-005 6.14560624026855e-007
52011361 3.60842935222937e-005 3.60842935241554e-007
52011490 7.27010179041125e-05 7.27010179067678e-007
52011523 1.74849941902797e-05 1.74849941886831e-007
52011623 4.97524883419642e-005 4.97524883444157e-007
52011860 0.000117913397370455 1.17913397368298e-006
52012344 0.000240802043575107 2.40802043570495e-006
52012548 0.000101495076217607 1.01495076219917e-006
52013081 0.000263340588493738 2.63340588492343e-006
52013120 1.91924565109251e-005 1.9192456512259e-007
52013209 4.379816998647e-005 4.37981699889121e-007
52013690 0.000236332736282681 2.363327362799e-006
52013842 7.46831100103273e-005 7.46831100110609e-007
52014019 8.6972357140251e-05 8.69723571388521e-007
52014488 0.00023050065444658 2.3050065444747e-006
52014720 0.000114097301103279 1.14097301101044e-006
52014723 1.48356277244647e-06 1.48356277302037e-008
52014854 6.51442165207653e-05 6.51442165222121e-007
52014936 4.09307173172441e-05 4.09307173155104e-007
52015376 0.000220852555592413 2.20852555591895e-006
52015600 0.000114720922762436 1.14720922760255e-006
52015633 1.83972650003672e-005 1.83972649979225e-007
52015895 0.00014606313424534 1.46063134245131e-006
52016271 0.000437910917024742 4.3791091701286e-006
52016387 0.000146202313968986 1.46202313970895e-006
52016483 0.000119154533209849 1.19154533211888e-006
52017047 0.000700032882607863 7.00032882563272e-006
52017648 0.000713050289478288 7.13050289431155e-006
52017668 2.52210772991434e-05 2.52210772999483e-007
52017849 0.000241874731156206 2.41874731156777e-006
52018184 0.000511595111454322 5.11595111436721e-006
52018208 3.66515900743395e-005 3.66515900746402e-007
52018300 0.000174215246683615 1.74215246683204e-006
52018761 0.00113227926275381 1.13227926255939e-005
52018786 6.14034307350221e-005 6.14034307330926e-007
52019528 0.0038299526833307 3.82995267584061e-005
52019713 0.000958542681920312 9.5854268180036e-006
52019754 0.000212433783560718 2.12433783559335e-006
52019843 0.000864393162747666 8.64393162663263e-006
52020201 0.00149325880245469 1.49325880201102e-005
52020416 0.000896789504267481 8.96789504173319e-006
52020496 0.00033368911786697 3.33689117861434e-006
52020677 0.000249182512922851 2.49182512918887e-006
52020953 0.000379968914733188 3.79968914728423e-006
52021282 0.000452933959953691 4.52933959940818e-006
52021283 9.49756274518942e-07 9.4975627223975e-009
52021433 8.4895297343381e-05 8.48952973433451e-007
52021478 2.55110476577096e-05 2.55110476587765e-007
52021688 0.000119097709891547 1.19097709892377e-006
52021881 0.000109456466709851 1.09456466711563e-006
52021915 1.93448790726938e-005 1.93448790748128e-007
52022039 7.05519119121773e-005 7.05519119147434e-007
52022179 7.97567485151433e-05 7.97567485141542e-007
52022440 0.000148634169561320 1.48634169558491e-006
52022696 0.000145296673965463 1.45296673964239e-006
52022809 6.38473343911304e-05 6.38473343911683e-007
52022848 2.19391809064174e-005 2.19391809043933e-007
52022957 6.13171979179359e-005 6.13171979184687e-007
52023087 7.31306030213915e-005 7.31306030203026e-007
52023640 0.000311086334390996 3.11086334388042e-006
52023714 4.04800494665998e-05 4.04800494690637e-007
52023767 2.82802341332887e-005 2.82802341351327e-007
52023775 4.26871458615679e-006 4.26871458374719e-008
52024044 0.000140198951264383 1.40198951262346e-006
52024149 5.34545330405533e-005 5.34545330397707e-007
52024369 0.000111999973989731 1.11999973991787e-006
52024434 3.26218739472862e-05 3.26218739458205e-007
52024833 0.000197839942849205 1.97839942847133e-006
52024883 2.45532210310014e-005 2.45532210283699e-007
52025603 0.000353566382846421 3.53566382842188e-006
52025938 0.000164181430975861 1.64181430973326e-006
52025945 3.43065676665979e-006 3.43065676753487e-008
52025984 1.90934990400388e-005 1.90934990403209e-007
52026133 7.29469578709176e-005 7.29469578692865e-007
52026294 7.8821880652468e-005 7.88218806539649e-007
52026679 0.000188487105908076 1.88487105909954e-006
52027400 0.000353059417617554 3.53059417609562e-006
52027475 3.67260143140379e-005 3.67260143154348e-007
52027868 0.000200180522143407 2.00180522141639e-006
52027964 5.72113674138077e-05 5.72113674116293e-007
52028425 0.000350964011073494 3.50964011067279e-006
52028544 0.000169178406573117 1.69178406575102e-006
52028818 0.000389539445087413 3.89539445079504e-006
52028912 0.000136775625277961 1.36775625279503e-006
52028957 6.54662981626481e-005 6.54662981637719e-007
52029025 9.89474554224732e-005 9.89474554212723e-007
52029143 0.000171669288677174 1.71669288676228e-006
52029221 0.000113476309464573 1.13476309466071e-006
52029273 7.56508729763817e-005 7.56508729742956e-007
52029322 7.18723578124361e-05 7.1872357814189e-007
52029570 0.000361341975491166 3.61341975483984e-006
52029897 0.000453762653507072 4.53762653492678e-006
52029969 5.01989769289585e-05 5.01989769305932e-007
52030157 0.000131305841177017 1.31305841176605e-006
52030755 0.000339745348356168 3.39745348348535e-006
52031206 0.0002075963056454 2.07596305644914e-006
52031319 5.88780575497469e-05 5.8878057546952e-007
52031821 0.000374837511130939 3.74837511125785e-006
52032998 0.000401102249973051 4.01102249965042e-006
52033302 0.0003536633017278 3.53663301720899e-006
52033342 4.65346449641842e-005 4.65346449654756e-007
52033581 0.000995290718418521 9.95290718288084e-006
52033612 0.000142057694179575 1.42057694181749e-006
52033673 0.000307565743306817 3.07565743303939e-006
52033915 0.00125718204334949 1.25718204308705e-005
52034128 0.00101471234664881 1.01471234651167e-005
52034659 0.00252963500502589 2.52963500286512e-005
52034765 0.000507676064607922 5.07676064589568e-006
52035002 0.00112833883575617 1.1283388355626e-005
52035199 0.000791705624862728 7.91705624798489e-006
52035214 4.89851048015497e-05 4.89851047987588e-007
52035417 0.000659513340782648 6.59513340742393e-006
52035621 0.000605281605197201 6.05281605165146e-006
52035656 8.50037460677805e-05 8.50037460689868e-007
52036642 0.00149247243501991 1.49247243457604e-005
52036809 0.000214537060256010 2.14537060253573e-006
52036918 0.000122042206225056 1.22042206227011e-006
52036998 4.97643958529272e-05 4.97643958512329e-007
52037110 4.50008183747571e-005 4.5000818376643e-007
52037235 5.02241276503986e-005 5.02241276504341e-007
52037348 4.54026113959603e-005 4.54026113984452e-007
52037594 9.88410832159844e-005 9.88410832146845e-007
52037622 1.12502045936893e-005 1.12502045956578e-007
52037921 0.000120136113339753 1.20136113338746e-006
52039150 0.000491249431975876 4.91249431960298e-006
52039196 1.85630448718405e-005 1.85630448706639e-007
52039696 0.000201772226867831 2.01772226864661e-006
52039951 0.000104824580185283 1.04824580187018e-006
52040088 5.87074400199781e-05 5.8707440017301e-007
52040174 3.68721810951059e-05 3.68721810954565e-007
52040362 8.1905241442039e-05 8.19052414400009e-007
52040501 6.780532503978e-05 6.78053250408836e-007
52040681 0.000100278322757442 1.00278322758266e-006
52040885 0.000133888054219874 1.33888054218798e-006
52041224 0.000316353499975916 3.16353499969426e-006
52041868 0.000600978330337728 6.00978330308756e-006
52042031 0.000149181639832146 1.49181639830745e-006
52042165 7.21735023118036e-005 7.21735023108157e-007
52042219 2.90848442152044e-005 2.90848442176018e-007
52042409 9.93935574754018e-005 9.9393557477762e-007
52042590 9.46854415949881e-005 9.46854415924297e-007
52042860 0.000141243476412413 1.41243476411185e-006
52043041 7.76436452047043e-05 7.76436452070016e-007
52043480 0.000185896388403601 1.85896388400164e-006
52043501 8.89253794185791e-006 8.89253793986521e-008
52043624 5.19893636899368e-005 5.19893636907086e-007
52044084 0.000194431766645292 1.94431766643822e-006
52044977 0.000377269663371514 3.77269663363154e-006
52045309 0.000140261509786498 1.40261509786188e-006
52045748 0.000264787612430671 2.64787612429719e-006
52045974 0.000379753961017367 3.79753961009021e-006
52046065 0.000239430841044907 2.39430841043977e-006
52046318 0.000665689357276876 6.65689357239163e-006
52046373 0.000142478824719719 1.42478824719279e-006
52046780 0.00138142953783554 1.38142953748543e-005
52046837 0.000157876560192580 1.57876560191229e-006
52046846 2.26278565873875e-05 2.2627856589869e-007
52047055 0.000481891335010894 4.81891334996224e-006
52047192 0.000211280907343875 2.11280907342532e-006
52047242 7.90935364226195e-005 7.90935364209629e-007
52047333 0.000143950236289168 1.43950236287099e-006
52047680 0.000631867311969686 6.31867311936555e-006
52047794 0.00022419540803443 2.24195408030383e-006
52047840 9.04648137682788e-005 9.0464813770077e-007
52048154 0.00061795977688221 6.17959776848989e-006
52048295 0.000278174549793423 2.78174549793319e-006
52048344 9.65762141052903e-005 9.65762141036483e-007
52048550 0.000406014287871221 4.06014287863122e-006
52048803 0.000498648615686499 4.98648615667927e-006
52048808 1.64977014521096e-05 1.64977014515618e-007
52048986 0.000838435648841966 8.38435648762062e-006
52049291 0.00143385625148048 1.43385625108501e-005
52049585 0.00263494730355023 2.63494730111037e-005
52049685 0.00100025715731946 1.00025715718506e-005
52050289 0.00604155323020955 6.04155320080605e-005
52050476 0.00187048088418739 1.87048088331346e-005
52050519 0.000430110577647368 4.30110577637995e-006
52050929 0.00268830744764901 2.68830744505597e-005
52051045 0.000190611788111378 1.90611788112303e-006
52051323 0.000389665264940705 3.89665264932771e-006
52051534 0.000295753132742765 2.95753132737179e-006
52051689 0.000217259410308667 2.17259410308865e-006
52051949 0.000364435139872602 3.64435139867693e-006
52052119 0.000238284514532086 2.38284514532569e-006
52057042 0.00690043920612623 6.90043916231789e-005
52058001 0.00134405702034757 1.3440570200224e-005
52058100 0.000177504773845005 1.77504773842055e-006
52058444 0.000897223363379023 8.97223363281e-006
52058600 0.000775055018830829 7.75055018767781e-006
52058850 0.00124207535069043 1.24207535043287e-005
52058906 0.000104659667306920 1.04659667306266e-006
52059231 0.000577678580599505 5.77678580576464e-006
52059392 0.000286027644047441 2.86027644043023e-006
52059422 5.34439043264411e-005 5.3443904325715e-007
52059526 0.000185272201664996 1.85272201662947e-006
52059695 0.000301059403321115 3.01059403316347e-006
52059732 6.63152368117269e-005 6.63152368105358e-007
52060101 0.000661360064419655 6.61360064379538e-006
52060445 0.000616552471979299 6.16552471945963e-006
52060953 0.000136903736859162 1.36903736860164e-006
52061176 2.46413112693077e-05 2.4641311271174e-007
52062105 0.000102655432497423 1.02655432494987e-006
52062379 3.0271085968368e-05 3.02710859686478e-007
52063190 9.08950317025696e-05 9.08950317029512e-007
52063221 3.8577950350811e-006 3.85779503553253e-008
52063302 1.00800450916635e-005 1.00800450926254e-007
52063660 5.11391055323223e-05 5.11391055319506e-007
52064276 0.000101679753797537 1.01679753797664e-006
52064658 6.30546525173035e-005 6.30546525178323e-007
52064706 7.92352686623669e-006 7.9235268668652e-008
52064787 1.33709515867744e-005 1.33709515840937e-007
52065516 7.53125460528264e-005 7.53125460523589e-007
52065998 4.97951264711417e-005 4.97951264691548e-007
52066000 2.06618782037932e-007 2.06618782340119e-009
52067176 0.000115686220321898 1.15686220322558e-006
52067483 3.18448169802124e-05 3.18448169797362e-007
52068528 0.000121240556696173 1.2124055669505e-006
52068573 5.65111948675847e-06 5.65111948870033e-008
52069001 0.000747729228867664 7.47729228814045e-006
52069418 5.38738504107469e-005 5.38738504086721e-007
52069707 3.73370330184793e-005 3.73370330174886e-007
52069845 2.16592604382516e-05 2.1659260439641e-007
52070354 9.63080013908938e-005 9.63080013926735e-007
52070750 7.49272466616777e-005 7.49272466630842e-007
52070791 7.75761897254744e-006 7.75761897040715e-008
52072158 0.00026610882598722 2.66108825983952e-006
52072252 1.82986317796625e-005 1.82986317798872e-007
52072256 7.78665182113299e-007 7.78665181308557e-009
52072389 2.58906173052672e-005 2.58906173050787e-007
52072528 2.70585054515669e-05 2.70585054535054e-007
52073532 0.000181508433951078 1.81508433952785e-006
52073626 1.64841328514174e-05 1.64841328531634e-007
52074386 0.000130195221001393 1.30195220999572e-006
52074681 5.05366263100724e-005 5.05366263082392e-007
52074831 2.56965896491893e-005 2.56965896503718e-007
52074866 5.97878535933827e-06 5.97878535686325e-008
52075544 0.000115902968826637 1.15902968825853e-006
52075719 2.99159580304741e-005 2.99159580305268e-007
52076189 8.03015413003411e-005 8.03015413018874e-007
52076347 2.699498622437e-005 2.69949862267951e-007
52076458 1.89648320943359e-005 1.89648320945718e-007
52076624 3.12972644126850e-05 3.12972644129191e-007
52076861 5.4438220938384e-005 5.44382209409926e-007
52076862 2.29697134761114e-007 2.29697132480607e-009
52076916 1.24036452771002e-005 1.24036452758565e-007
52077052 6.53380183610149e-005 6.53380183628503e-007
52077113 2.93060229413376e-005 2.93060229399913e-007
52077117 1.92170642238279e-006 1.92170642007564e-008
52077163 2.20996238574021e-005 2.20996238552243e-007
52077204 1.96974908294236e-005 1.96974908279414e-007
52077628 0.000215981155787421 2.15981155785846e-006
52077889 0.000132950664293672 1.32950664293111e-006
52078048 8.09929334202827e-005 8.09929334188572e-007
52079469 0.000723842505598879 7.23842505546441e-006
52079653 9.37276713794466e-005 9.37276713802052e-007
52079754 1.85490745976095e-005 1.85490745949941e-007
52080383 0.000115325031452771 1.15325031452748e-006
52081044 0.000120668843993723 1.20668843991703e-006
52081650 0.000110628319909526 1.10628319908203e-006
52081776 2.27994530492209e-05 2.27994530486609e-007
52082572 0.000134029617582852 1.34029617581785e-006
52082974 6.77073075453759e-05 6.77073075459616e-007
52083535 9.44973965638373e-005 9.44973965638391e-007
52085293 0.000296125531478121 2.96125531476051e-006
52085445 2.56035726875281e-005 2.56035726850871e-007
52085733 4.85120324605796e-005 4.85120324628795e-007
52085781 9.18844821451352e-006 9.18844821239122e-008
52086428 0.000123852624891463 1.23852624892497e-006
52087110 0.000148439561636936 1.48439561635903e-006
52087218 2.5182542625478e-005 2.51825426244857e-007
52087337 2.77474312262211e-005 2.77474312252975e-007
52087920 0.000135939095839386 1.3593909583902e-006
52087943 4.90510442465225e-006 4.90510442438268e-008
52088158 4.58520631000101e-005 4.5852063097799e-007
52088695 0.000114523525045142 1.14523525045632e-006
52088710 2.75240409168970e-06 2.7524040918967e-008
52088946 3.57941582005845e-005 3.57941581980371e-007
52089475 8.02335156275814e-005 8.02335156298219e-007
52089577 1.54703565104221e-005 1.54703565109248e-007
52089762 2.46504170863144e-005 2.46504170838494e-007
52090734 0.000129514623826474 1.29514623825617e-006
52091164 5.72955640384605e-005 5.72955640405439e-007
52091945 0.000104064733753576 1.04064733756045e-006
52092266 4.27718047821996e-005 4.2771804780117e-007
52097769 0.000734333021861529 7.34333021810408e-006
52097964 2.61828523075798e-005 2.61828523088993e-007
52098736 0.000103657240930521 1.03657240933047e-006
52100123 0.000186346897966093 1.86346897967574e-006
52100129 8.15303521329569e-007 8.15303522500557e-009
52100700 7.75897184465306e-005 7.75897184448382e-007
52101030 4.48416936731263e-005 4.4841693671605e-007
52101261 3.13891855711884e-005 3.13891855738211e-007
52101315 7.33773169196612e-006 7.33773169454898e-008
52101499 2.53638927673038e-005 2.53638927648005e-007
52101529 4.13541729901692e-006 4.13541729962615e-008
52101945 5.84135352339863e-005 5.84135352335687e-007
52102279 4.68993287695947e-005 4.68993287721608e-007
52103519 0.000175413247599279 1.75413247597825e-006
52103685 2.34827412108713e-005 2.34827412083927e-007
52104373 9.73260599583099e-005 9.7326059956565e-007
52104502 1.82486362421831e-005 1.8248636242084e-007
52105204 9.93065321086243e-005 9.93065321091894e-007
52105741 7.59652531942041e-005 7.59652531920872e-007
52105910 2.49512400426725e-05 2.49512400406177e-007
52105940 4.66346611661738e-006 4.66346611685468e-008
52106076 2.11410463953321e-005 2.11410463952478e-007
52106195 1.84341187833852e-005 1.84341187852196e-007
52106264 1.06886907231393e-005 1.06886907235022e-007
52106377 1.75046674161557e-005 1.75046674157301e-007
52106389 1.85890273445901e-006 1.85890273479805e-008
52106615 3.50093348323113e-005 3.50093348317743e-007
52107106 7.60601035516145e-005 7.60601035532501e-007
52107745 0.000127857645530931 1.27857645529329e-006
52108498 0.000150667929710158 1.50667929707037e-006
52109570 0.000214496707369574 2.14496707367963e-006
52109724 3.08138926631664e-005 3.08138926656714e-007
52110113 7.78350925063099e-005 7.78350925081054e-007
52110878 0.000153069012255339 1.53069012253253e-006
52111021 2.86129003300831e-005 2.8612900328671e-007
52111045 4.80216509036359e-006 4.80216509288057e-008
52111125 1.60072169678786e-005 1.6007216967652e-007
52111150 5.00225530246207e-006 5.00225530356959e-008
52111199 1.98531578975184e-05 1.98531578950558e-007
52111591 0.000245796939633082 2.45796939628904e-006
52111919 0.000269221357608009 2.69221357603716e-006
52112130 0.000173530990811720 1.73530990810687e-006
52112135 4.75001359067217e-006 4.75001359195622e-008
52112858 0.000686851965211196 6.86851965169637e-006
52112908 3.79379735922855e-05 3.79379735926828e-007
52113276 7.95265733371027e-005 7.95265733357533e-007
52113391 2.48520541678446e-005 2.48520541688656e-007
52113815 9.16284431927487e-005 9.16284431939334e-007
52113886 1.46260244940269e-05 1.46260244930342e-007
52114479 0.000120743708615780 1.20743708616669e-006
52114666 4.05047893659002e-005 4.05047893668686e-007
52116768 0.000455193326963164 4.55193326948395e-006
52119086 0.00275033452781131 2.75033452503545e-005
52119207 0.000143567936956501 1.43567936956146e-006
52119252 2.86898988410858e-05 2.86898988423652e-007
52119535 3.23178068711492e-05 3.23178068695395e-007
52119811 2.89177496294218e-005 2.89177496289853e-007
52119834 2.40981246911848e-006 2.40981246667143e-008
52120291 4.78819260168324e-005 4.78819260171572e-007
52120898 6.42091475220731e-05 6.42091475210093e-007
52121205 4.95922579595078e-05 4.95922579618475e-007
52121223 3.48563344868219e-006 3.48563344979737e-008
52121610 7.4941119146667e-005 7.49411191468538e-007
52121728 2.28502637191388e-005 2.28502637190162e-007
52122079 4.84366926416948e-005 4.84366926413638e-007
52122513 5.98903834942892e-005 5.98903834967774e-007
52123001 5.23112020208024e-005 5.2311202019244e-007
52123144 1.53288973134728e-005 1.53288973148854e-007
52123287 1.53288973134728e-005 1.53288973148854e-007
52123417 1.39353611940662e-005 1.39353611946565e-007
52123453 3.85902309989526e-006 3.85902309743945e-008
52123669 2.31541385993716e-005 2.31541385977939e-007
52123784 1.23274349024432e-005 1.2327434903347e-007
52124283 5.34903479679926e-005 5.34903479696821e-007
52124568 3.14800124804482e-05 3.14800124777455e-007
52125004 5.18221142764905e-005 5.18221142739192e-007
52125401 4.71866499260705e-005 4.71866499257167e-007
52125863 7.83442056281949e-005 7.83442056293431e-007
52125877 2.37406683721803e-006 2.37406683586112e-008
52126729 0.000323080529059528 3.23080529053732e-006
52126964 8.91125872405976e-005 8.91125872387022e-007
52127226 9.9351054710794e-005 9.93510547122012e-007
52127437 0.000899773343268159 8.99773343169687e-006
52127716 0.00118974769086169 1.18974769063855e-005
52127802 0.000366732263132994 3.66732263123766e-006
52127857 0.000234538075259473 2.3453807525815e-006
52128202 0.00147119338117306 1.47119338074663e-005
52128251 0.000171648267870391 1.71648267868919e-006
52128434 0.000641053735107787 6.41053735073145e-006
52128551 0.00027263729983944 2.72637299839274e-006
52128633 0.000191079133220804 1.9107913322108e-006
52129958 0.00139571575189481 1.39571575153153e-005
52130062 0.000109550519394008 1.09550519392689e-006
52130212 0.000158005556818281 1.58005556816777e-006
52130369 0.0001653791494698 1.6537914946916e-006
52130407 3.89193768559701e-005 3.89193768582341e-007
52130498 9.32016656287705e-005 9.32016656260153e-007
52130554 5.73548711561664e-005 5.73548711581046e-007
52130798 0.000241792577985496 2.41792577984516e-006
52131232 0.000442529915083267 4.42529915073446e-006
52132160 0.000971370387990912 9.71370387871274e-006
52132218 3.79817360297215e-005 3.79817360309652e-007
52132386 0.000110016062982642 1.10016062983701e-006
52132594 0.000136210363692794 1.36210363691728e-006
52133210 0.000403392230936353 4.03392230927771e-006
