# Supplementary material for: HAPSIMU: a genetic simulation platform for population-based association studies
Source: BMC Bioinformatics. 2008 Aug 5;9:331. doi: 10.1186/1471-2105-9-331 (PMC2518933; doi:10.1186/1471-2105-9-331)
Supplement: Additional file 1 — The HIPSIMU package. This zipped file contains the HAPSIMU program and user document. [file 1471-2105-9-331-S1.zip › HAPSIMU1.0/data/ENr113.4q26HaploBlack.txt]

TCGCCTGAGGTCTCACTATACGAGCGTATAGTGTCTGCTCACGTTGGGGTGGACACTGACCAGAGGCGCCGATGACTTGGGCTGGCGGTTGAGTGAGGCAGCCCGGAGTACAAGGTCGCCCTATTCCTGTCACGCTAGCTGATATAGGGAACGCTCGTATGGAATAGCTCGGCCCGGTAGGGTTGCACAGGGCATGGTTTGATCCTCACCAAGAATTGCTAGTTGGAGAGTCCCGCGCAACCTTAGATGGACTTATCGTGCAAAACACTGTCGGTGGGGCGATAATGCCGTGGGAAACTCACTATTTGCTGCCCCTTGGTTAACATTCGTGGGTTTTCCGTGGCCCAGCGGTATTCTACGTGGGTCTCAAGAATCGAGCTCCCAGTCATGCTCGATAACTTTGCGCGTCATGCTCCAGCGAGCAGAACCGTGGCAGCTACGCCCACCATCGCGATCGCGAAGCCTAAGTCAGGTGGTATCGAGAGAGTATCAGAGGGCACAATACAATCCTGTCGGCCGTCCGTAGCCACTGCCACGGGTAACCAGTATAACGGGATAGCCGTATTTCAAGGTTCAAGAGGTGCTCTGTAACAAACCACAGGCCGTCGTCAAATGCGTCTCACGCGTCGGTTATACAGCAATTTTGCTGAACCCTTGATATGCGTAAGTAGACAATAGCAGCTACGCTTGCTGGATTGGCAGTTGCTCGACAGCTCAGATAGTAGGAAGTGACTTGGGGCTGTTAAAACCGGAGGAGCTTTGCTAGTAATGAACCAAGCTAGCAATGGTCCCTGGTGGACGTCAAGGCTCTCTCCTATGTGCAACCTGATGCCCTGCCCGTATTTCATGCAGTGACTATAACTGTGTGCTCCTCGTATGGGACCGTGAGTATACTCAAGATACGTAAGCAAAAGGTGGGTTGGGAGGTAACAGTGTTCGGTATTATACCTAGAGGACACCGCTTCCGAGTCAAGCACCCACGCCTTCTCTCGTCAATATGAGCCTGAATGGCGGAATAGCCCATGACTACACAGGACCCGACCTACAACATCCTATCAGTGGGTCCGCCAGAGCTATGCGAGGGGGTAACCCATAGCACCTGACGAAAAGGACGCTATAAGACGCGACATACCCTTGGTCCGGTCACACGCCTATATGGCTCAGGTCATGAAGTACGCTGCGACGGCTGGCCCCAAAGAAGTGGGGGGGTCGATGCATTACAACCTTGCGAACTCTCAATTATACTCCTACTGACTGGTGAAGCAGTCAATACTTCGAACTAACACGCTTACTAGTTTAGGTCTCAGAGATTGTTAGTCAGCATGACCGTGCACTCTCGCCGACACAGACCGATCAACGGTTTGGCGCAGGGTCATCACAAAATCAAGGGTGGCTACCCGTAGTCTCTCCCCCGTATGCAACCGAATCCAGACCCTTGAATGACACTCCTATAGTATCGCGGTGCAGTGGAGCAATCGCAGAGACTTCCTCTGGGATTGAGATGTTTAAACGTATGCCCGGGAGGCTATTTCCGGTCCATCCGGTCTTGGGACCCCGCCCAGCCTTAGAGCGTTACAGAACTGAACATCGCATAGAAAGTGCAATACCCGCTGTGGACGTCCTTCGGAGATAAACAGCCCGGTAGAGTCAAATTAAGTCGAGAGGGCCCGTACCCTATCGACAAGTATAATTCCCGTGAGGTGATTTCTCTTCTTCACCCAAGGACCAATCTGTTAGGAACATGGACGGAAACTATTCCTAGTGCGTAAGTGGCTGTATTACGACTAATAGTTGAGTTACTTT
GCGCCTGAGGTCTCACTATACGAGTGTATAGTGTCAGCTCGCGTAGGAGTGGACTTTGCCTAGAGGCGTGGATAACTTGGGCTGGCGGCTGAGGGAGGCGGCCCGGAGTACAAGACCACCTTATTCCCAGCACGCTAGTTACGATGGGGAACGGCAATATGGCATAGTTCAACCCGGTAAGATTGCACAGGATATGGTCCGATCTTCACCGAGAATTGCTAGTTGGAGAGTCCCGCGCAACCTCAGACAGACTTATCGTGCAAGACACTGTCGGTGGGGCGATAATGCTGCGATAAACTCACTACTTGTTGTTTCTTGGTTAGCTTTTGTGGGTTTTCCGCGGCCCAGCGGTATTCTACGTGGGTCTCAAAAATCGAGTCCCCTGACATGCTCAATGACTTTCTGCGTCACGCCCGAGTGAGCAGTGGCGAGATATCTGCGCTCACCATCGCGATCGCGAGCCAAAATTCAGGTGGTATCGATCGAGTATCAGAGGGCGCAATACGACCCTATCGACTGTCTGTGTCCGCCGTAATGGGTGGCAAGTAACGGGTGATCGCCATATTTCAAGGTTCAAGAGGTGCTCTGTAACAAACCACAGGCCGTCGTCAAATGCGTCTCACGCGTCGGTTATACAGCAATTTTGCTGAACCCTTGATATGCGTAAATAGACAATAGCAGCTACGCTTGCTGGATTAGCAGTTGCTCGACAGCTCAGATGGTAGGAAGTGACTTGGGGCTGTTAAAACCGGAGGAGCTTTGCTAGTAATGAACCAAGCTAGCAATGGTCCCTGGTGGACGTCAAGGCTCTCTCCTTTGTTTGACCTGATGCCCTACCTGCATTTCATGCAGTGACTATAACTGTGCGCTCCTCGTATGGGACCGAGAGTATATTGTAAGGAAACGAACGGGGTTCAGGCTAGGAGGTAACAATGCCTGGTATTATACCTAGAGGACACCGCTTCCGAGTCAAGCACCCACGCCTTCTCTCGTCAACGTGAGCCTGAGTGGCGGAGTAAGACATGAGTACACAAGCCTCGGCCTACAACAGTCCATCGGTGGGTTTGCTAGTGCCGAGGGAAGGAGTAACCCATAGCACCGGACGAAAAGGCCGCCTTTCGACGCGATATACTCTTGGTCCGGTCATACCCCTATATGGCTCTGGTCATTTACTACCCCGCCTCTGCGACCCTCAGATATCTGGGGAAAACAACAAGATGTGTCCAATATAACCTCTGACTAGGTTCAGCTTAGGCAGTCGGACAAAGCGCACGGTGTACGGGCACACTCACCAGTTCGGGTTTTGGAGGTTGTCAGCCAGTCCGACCGGGCCCCTTTGCTGACACAGACCGATCAACGGTTTGGCGCAGGCTCATCACAAAATCAAGGGTGGCTACCCGTAGTCTCTCCCCCGTATGCAACCGAATCCAGACCCTTGAATGACACTCTTGTGGCACCGGTGCGGGATGGGACTAATGTGCGAATTTTCCCTGGGGATAAGTTGCTTAAACGTACGCCCGTAACACTAGTTCGAGCCCGTTCGGTCTTCACGTTCCGTCCGGACTTAGAGTACTGCGTCCCTAACTACCAAGGCGAAGATGCAATAACCGCCAAGGGTCCGACCCTAGGATAGATAGTGTAACGGGACACGGGCGAGTCGGCGATTTCTGTTTTTTCTCAGAGGGTGTCGTCCTAATTAGCCATGTTTTGCTTTTTATATCGAAGCCAATTTAACGGGCGCATGGACGGAGGTTCTTCCCCGTGCTTAAGTGCTTGTATTACGATTAGTAGGTTAGTGACTGT
TCGCCTTAGGTCTCACTGTACGAATGTAAAGTACCTGCTCGCGTAGGAGTGGCCATTGACTAGGGGCGTCGATAACTTGGGCTGGCGGCTGAGTGAGGCGGCCCGGAGTACAAGGCCACCTTATTCCCAGCACGCTAGTTGCGATGGGGAACAGCAATATGGAATACCTCAGCCCGGTAGGGTTGCACAGGGCATGGTTTGATCCCTACCGAGAATTGCTGGTTGGAGATTCCCGCGCAACCCTAGACAGTGGTACTTTGCGGGACACTGTCGGTGGGATGTTAATGCCGTGGTAAACTCACTACTTGTCATCTGTTGGTTAGCTTTTATGGGTTTTCCGCGGCCCCACAGTATTCTACGTGGGTCTCAAGAATCGAGTCCCCTGACATGCTCAATGACTTTCTGCGTCACGCCCCAGCGAGCAGTGGCGAGATATCTACGCTCACCATCGCGATCGCGAAGCATAAGTCAGGTGGTATCGATCGAGTATCAGAGGGCGCAATACGACCCTATCGACTGTCTGTGTCCGCCGTAATGGGTGGCAAGTATCGGGTGATCGCCATATTTCAAGGTTCAAGAGGTGCTCTGTAACAAACCACAGGCCGTCGTCAAATGCGTCTCACGCGTCGATTATACAGCAATTTTGCTGAACCCTTGATATGCGTAAATAGACAATAGCAGCTACGCTTGCTGGATTGGCAGTTGCTCGACAGCTCAGATGGTAGGAAGTGACTTGGGGCTGTTAAAACCGGAGGAGCTTTGCTAGTAATGAACCAAGCTAGCAATGGTCCCTGGTGGACGTCAAGGCTCTCTCCTTTGTTCAACCTGATGCCTTGCCTGCATTTCATGCAGTGACTATAACTGTGTGCTCCTCGTATGGGACCGTGAGTATACTCAAGATACGTAAGCAAAAGGTGGGTTGGGAGGTAACAGTGTTTGGTATTATACCTAGAGGACACCGCTTCCGAGTCAATCACCCACGCCTTCTCTCGCCAATGTGAGCCCAGGTCCCGGCAAAAGACCTGAGTACACGAGAGTCGGCCTACGGCAGCCCATCAGGTGGTCTGCTAGAACCAAGCGAAGGAATAACCCATAGCACCGGACCAAAAGGCCGCCTTTCGACGCGATATACTCTTGGTCCGGTCATACCCCTATATGGCTCTGGTCATTTACTACGCCGCCTCTGCGACCCTCAGATATCTGGAGAAAACAACAAGATGTGTCCAATATAACCTCTGACTAGGTTCAGCTTAGGCAGTCGGACAAAGCGCACGGTGTACGGGCACACTCACCAGTTCGGATTTTAGAGATTGGTAGTCAGCATGACCGTGCACCCTCTCCGACATGGACCTCTCAACCTTTTGGTATAGAGTCATCGCAGAATCAAGGGTAATTACCCGTCAATTCCTGGCTATTCATGGCTTAGTTCTGGCTCTTGGAGTGCTCCCCTATAGTATCGCGGTGCAGTGGAGCAATCGCAGGGACTTCCTATGGGATTGAGTTGTTTAAACGTACGCCCGTGACGCTATTTCGAGCCCGTTCGGTCTTCACGCTCCATCCGGACTTAGAGCGCTGCATACCTAACTACCAAAGCGAAGGTGCAATAACCGCCAAGGGTCCGATCCTAGGATAGATAGTGTAATAGAGTCAAGGTAAGTCGAGAGGGCCCGTACCCTATCGACAAGTATAATTCCCGTGGGGTGATTTCTCTTCTTCACACAAGGACCAATCTGATAGGAATAGGTACGATGGTTCGCTTCCGTGCGTAAATGGCTATGCCGCGGTTGGTAGGCGAGTGACGGT
TCGTCTGAGGTCTCACTATACGAGTGCATAGTGTCTGCCGACGTTGGAGTGGATACTCACCAGAGACGTCGCTGACTTAGGCTGGCGGTTGAGTGAGGCAGCCCGGAGTACAAGGCCGCCCTATTCCTGTCACGCTGGCAGATATAAAGATCGCTCAGATAGAATACCTCAGCCCTATAGGGTTGCACAGGGCATGGTTTGATCCTCACCGAGAATTGCTAGTTGGAGAGTCCCGCGCAACCTTAGATAGACTTATCGTGCAAAACACTGTCGGTGGGGCGATAATGCCGTGGGAAACTCACTATTTGCTGCCCCTTGGTTAACTTTCGTGGGTTTTCCGTAGCCCAGCGGTATTCTATGTGGGTCTCAAGAAACGAGCTCCCAGTCATGCTCGATAACTTTGCGCGTCACGCCCCAGCTAGCAGAACCGAGGCAGCTACGCCCACCATCGCGATCGCGAAGCCTAAGTCAGGTGGGAACGAGCGAGCATTAGAGGGCACAATACAATCCTGTCGACTGTCTGTGTCCGCCGTAATGGGTGGCAAGTATCGGGTGATCGCCATATTTCAAGGTTCAAGAGGTGCTCTGTAACAAACCACAGGCCGTCGTCAAATGCGTCTCACGCGTCAGTTATACAGCAATTTTGCTGAACCCTTGATATGCGTAAGTAGACAATAGCAGCTACGCTTGCTGGATTGGCAGTTGCTCGACAGCTCAGATGGTAGGGAGTGACTTGGGGCTGTTAGAACCGGAAGGACTTTGCTAGTAAGGAACCAAGCTAGAAGTTCTCTCTGGTGGACGTCAGGGCTCTCTCCTATGTGTGACCTGATGCCCTACCTGCATTTCATGCAGTGACTATAACTGTGTGCTCCTCGTATGGGACCGAGAGTATATTGTAAGGAAACGAACGGGGTTCAGGCTAGGAGGTAACAGTGTTCGGAATTTTACCTAGAAGACGCTGCTCTGGAGTTAAGCGATCATGTTTTCTCCCATGAATGTGAGCCTGAGTGGCGGAATAACACATGACTACACAGGACTCGGCCTACAACATCCTATTAGTGGATCTGCTAGAGCCAAGGGAAAGAGTTGCTTTTAGTATCGAACGAGAGGGACGCTTTTCGACATGACGGACCCTTGGCCCGGTCATGCCCCTGTTAGGCCCTGGGCGTGAAGCACGCTGCGTTTACTGGCTCCAGATAACTGGGAAGGTCGATGCATTGTGTCCAATAGAACTTCCAATTTTATGACTACTAGGCAGTGAGACAAACAATAGTTCGAATTAGTGCGCTTACTAATTTGGGCTTTAGAGATTGTTAGTTGATATACTCGTACACCCCCGCCGACATGGACCTCTCAACGGTGTAGTATAGAGTCATCGCAGAACCAAGGGTGATTCCCCCTCAATCGTTGCCCACTCACGGCTTAGGTCTGGCTCTTGGGGTGCTCTCTTATAGTATCGCGGTGCAGTGGAGCAATCGCAGAGACTTCCTCTGGGATTGAGTTGCTTAAACGTACGCCCGTAACACTAGTTCGAGCCCGTTCGGTCTTCACGTTCCGTCCGGACTTAGAGTACTGCGTCCCTAAATACCAAGGCGAAGATGCAATAACCGCCAAGGGTCCGACCCTAGGATAGATAGTGTAACGGGATACGGGCGAGTCGGCGATTTCTGTACCCTATCGAAAAGTATAAGTCCCGTGAAGTGATTTCTCCTCTTCACACAAGGACCAATCTGATAGGAATAGGTACGATGGTTCGCTTCCGTGCGTAAATGGCTATGCCGCGGTTGGTAGGCGAGTGACGGT
TTACCTGATATCTCACTACATGAGTGTCTAGTGTCTGCTCGCGTAGGAATGGCCTTCGACTAGAAGCGTGGATAATATGAGCTAATGATCAGCTATCATACTTCAGCACACGAGGCCGTGTTATTACCAGCACGCTAGCTGCTATAGGGGACGCTAAGATAGAATACCTCAGCCCTATAAGGTTGCACAGGGTATAGTTTGATCCTTACCGAGAATTGCTAGTTGTAGATCCCCACGCAACCTTAGCCAGACTTCTCGCGCAGGAAACTGTCGCTAGGGTGTTAATGCTGTGGTAAACTCACTATTTGCTGCCCGTTGGTTAACTTTTGTGGGTTTTCCGCGGCCCAGCGGTATTCTACGTGGGTTTCAAGATTCGAGTCCCCTGACATGCTCAGTGACTTTCCGCACCGCAACCCAGCGAGCAGAGCCCAGACAGCAACGCTTACCATCGCGATTGCGAAGCATAAGTCAGGTGGTAACGAGCGAGCATTAGAGGGCACAATACAATCCTGTCGGCCGTCCGTGGCCGCCGTAACGGGTGACAAAAATAACGTAATCGCCATATATCAACGCTTAGAAGGTGTCTTGCAACAGACCACATGCCGTCGTCAACCCTACCTCACGCACTGGTAATACAACACCTTCGCTAATCCCTTGACAGCCGTTAGCGGACAGTGGCAACTGCGGTTGCTGGACTGGCGGGTGTTTGAGAACCCGAGTGGCGGGAAATGACCTTGGGCTGCTCATGCTGTAAGAGCTTTGTTAGTATTGAATCAATCGAGCAATGGTCCCTGGTCGACCTCAGGGCTCTCTCCTATGTGCAACCTGATGCCCTGCCTGCGTTTCATGCAGTGCCTATAACTATGTGCTCCTCGTATGGGACCGAGAGTATATTCAAGATAAGTAAGCAAAAGGTGGGTTGGGAGACGACGGTGCCTGGAATTATATTTAGAGGACGCCGCTCCGGAGTCAAGCACCCACGCCCTCTCTCGTCAACGTGAGCCTGAGTGGCGGAGTAAGACATGAGTACACAAGACTCGGCCTACAACAGTCCATCGGTGGGTCTGCTGGAACCAAGCGAAGGAGTAAACCATAACACTTGACGAAAAGGACACTTCTAGACGCGATATACCCGTGGCTCGGTCATACCCCTATATGGCTCAGGTCATGAAGTACGCTGCGACGGCTGGCCCCAGATAAGTGGGGGGGTCGATGCATTACAATCTTGCGAACTCTCAGTTATACTCCTACCGACTGGTGAAGCAGAGCGCACTTCGAACTAGCACGCTTACTAGTTTGGGTTTTAGAGATTGTTAGTCAGCATGACTGTGCACTCTCGCCGGTACAGACCGATCAAAGGTTCGGCGCAGGGTCAAAGCAAAGTCAAGTGGGGCCACCCGTAGTCTCTCCCCCGTATGCAACCGAATCCAGATCTTTTAATGACACTCCTATAGTATCGCGGTTCAGTGGAGCATTCGCAGAGACTTCCTCTTGGATTGAGTTGTTAAAACTTACGCTTGGGACGTTATTTCCGGTCCGTCCGGTCTTGACACCCCGCCCAGCCTTAGAGCGTTACAGAACGAAACCCCGCATAGAAAGTGCAACACCCGCTGTGAATGTCCTTCGGAGATAAACAGCCCGGTAGAGTCAAGGTAAGTCGAGAGGGCCCGTACCCTATCGACAAGTATAATTCCCGTGAGGTGATTTCGCTTCTTCACCCAAGGACCAATCTGATAGGAACATGGACGGAAACTCTTCCTAATGCGTAGGTGCTTGTATTACGATTAGTAGGTGAGTGACTGT
TCGCCTTAGGTCTCACTGTACGAGTGTAAAGTACCTGCTCGAGTTGGAGTGGATACTCACCAGAGACGTCGCTGACTTAGGCTGGCGGTTGAGTGAGGCAGCCCGGAGTACAAGGCCGCCCTATTCCTGTCACGCTGGCAGATATAAAGATCGCTCAGATAGAATACCTCAGCCCTATAGGGTTGCACAGGGCATGGTTTGATCCTCACCGAGAATTGCTAGTTGGAGAGTCCCGCGCAACCTCAGACAGACTTATCGTGCAAGACACTGTCGGTGGGGCGATAATGCTATGGTGGATCCACTACTGATTATCTGTTGGTTAGTTTTTGTGGGCTTTCCGCGCTCCCGCGATGTTCTACAGATGTCCGAAGATTCGAGCTCCCAGACATGCTCGATAACTTACCACGTCGCGCCCCAGCGAGCAGAGCCGAGACAGTTACGCTCACCATCGCAATCGCGAACCATAGGTCAGGTGGTAACGAGCGAACATTAGAGGGCACAATACAATCCTGTCGGCCGTCCGTAGCCACTGCCACGGGTAACCAGTATAACGGGATAGCCGTATTTCAACTCATAGGAGAGATTTTGCGACGGATTACATGACGTCACCAACCCTATCTCACACACTGGTAATACAGCAACTTCGCTGTTCCCTTGATATGCGTTCGCGGGCAGTAGCAGTTGCGCTGGCTAGACTGGCAGGTGTTCGGCAGCTCAAAAGGTAGGGAGTGACTTGGGGCTGTTAAAACCGGAAGGACTTTGCTAGTAAGGAACCAAGCTAGAAGTTCTCTCTGGTGGACGTCAGGGCTCTCTCCTATGTGTGACCTAAGGCCCTACCTGCATTTCATGCAGTGACTATGACTGTGTGCTTCTCGTATGGGACCGAGAGTATATTGTAAGGAAACGAAAGGGGTTCAGGCTAGGAGGTAACAGTGCCCGGAATTATACCTAGAGGTCGTCTTTCCGGGGATACGCACCTACCCCTTCTCTCGTCAACGTGAGCCTGAGTGGCGGAGTAAGACATGAGTACACAAGACTCGGCCTACAACAGTCCATCGGTGGGTTTGCTAGTGCCGAGGGAAGGAGTAAACCATAACACTTGACGAAAAGGACACTTCTAGACGCGATATACCCTTGGCTCGGTCATACGCCTATATGGCTCAGGTCATGAAGTACGCTGCGACGGCTGGCCCCAGGTAAGTGGGGGGGTCGATGCATTACAATCTTGCGAACTCTCAGCTATACTCCTACCGACTGGTGAAGCAGAGCGCACTTCCAACTAGCACGTTTACTAGTTTGGGTTTTAGAGATTGTTAGTCAGCATGACCGTGCACTCTCGCCGGTACAGACCGATCAAAGGTTCGGCGCAGGGTCAAAGCAAAGTCAAGTGGGGCCACCCGTAGTCTCTCCCCCGTATGCAACCGAATCCAGATCTTTTAATGACACTCCTATAGTATCGCGGTTCAGTGGAGCATTCGCAGAGACTTCCTCTTGGATTGAGTTGTTAAAACTTACGCTTGGGACGTTATTTCCGGTCCGTCCGGTCTTGACACCCCGCCCAGCCTTAGAGCGTTACAGAACGAAACCCCGCATAGAAAGTGCAACACCCGCTGTGAATGTCCTTCGGAGATAAACAGCCCGGTAGAGTCAAGGTAAGTCGAGAGGGCCCGTACCCTATCGACAAGTATAATTCCCGTGAGGTGATTTCGCTTCTTCACCCAAGGACCAATCTGATAGGAACATGGACGGAAACTCTTCCTAATGCGTAGGTGCTTGTATTACGATTAGTAGGTGAGTGACTGT
GCGCCTGAGGTCTCACTATACGAGTGTATAGTGTCTGCTCGCGTTGGGGTGGACACTGACCAGAGGCGCCGATGACTTGGGCTGGCGGTTGAGTGAGGCAGCCCGGAGTACAAGGTCGCCCTATTCCTGTCACGCTAGCTGATATAGGGAACGCTCGTATGGAATAGCTCGGCCCGGTAGGGTTATACAGGGCATGGTTTGATCCCTAGCGAGAATTGCTGGTTGGAGATTCCCGCGCAACCTTAGACAGTGGTACTTTGCGGGACACTGTCGGTGGTATGTCAATGGCGTGATAAACTCACTACTTGTTGTCTCTTAGTTAGCTTTTGTGGGTTTTCCGCGGCCCAGCGGTATCCTACGTGGGTCTCAAGATACGAGTCCCCTGACATGCTCAATGACTTTCTGCGTCACGCCCCAGCGAGCAGTGGCGAGATATCTACGCTCACCATCGCGATCGCGAAGCATAAGTCAGGTGGTAACGAGCGAACATTAGAGGGCACAATACAATCCTGTCGGCCGTCCGTAGCCACTGCCACGGGTAACCAGTATAACGGGATAGCCGTATTTCAACTCATAGGAGAGATTTTGCGACGGATTACATGACGTCACCAACCCTATCTCACACACTGGTAATACAGCAACTTCGCTGTTCCCTTGATATGCGTTCGCGGGCAGTAGCAGTTGCGCTGGCTAGACTGGCAGGTGTTCGGCAGCTCAAAAGGTAGGGAGTGACTTGGGGCTGTTAAAACCGGAAGGACTTTGCTAGTAAGGAACCAAGCTAGAAGTTCTCTCTGGTGGACGTCAGGGCTCTCTCCTATGTGTGACCTAAGGCCCTACCTGCATTTCATGCAGTGACTATGACTGTGTGCTTCTCGTATGGGACCGAGAGTATATTGTAAGGAAACGAAAGGGGTTCAGGCTAGGAGGTAACAGTGCCCGGAATTATACCTAGAGGTCGTCTTTCCGGGGATACGCACCTACCCCTTCTCTCGTCAACGTGAGCCTGAGTGGCGGAGTAAGACATGAGTACACAAAACTCGGCCTACAACAGTCCATCGGTGGGTTTGCTAGTGCCGAGGGAAGGAGTAAACCATAGCACTTGACGAAAAGAACACTTCTAGGCGCAATATACCCTTGGCTCGGTCATACGCCTATATGGCTCAGGTCATGAAGTACGCTGCGACGGCTGGCCCCAGATAAGTGGGGGGGTCGATGCATTACAACCTTGCGAACTCTCAATTATACTCCTACTGACTGGTGAAGCAGTCAATACTTCGAACTAGCACGCTTACTAGTTTGGGTTTTAGAGATTGTTAGTCAGCATGACCGTGCACTCTCGCCGGTACAGACCGATCAAAGGTTCGGCGCAGGGTCATAGCAAAGTCAAGTGGGGCCACCCGTAGTCTCTCCCCCGTATGCAACCGAATCCAGATCTTTTAATGACACCCCTATAGTATCGCGGTTCAGTGGAGCATTCGCAGAGACTTCCTCTTGGATTGAGTTGTTAAAACTTACGCTTGGGACGTTATTTCCGGTCCGTCCGGTCTTGACACCCCGCCCAGCCTTAGAGCGTTATAGAACGAAACCCTGCATAGAAAGTGCAACACCCGCTGTGAATGTCCTTCGGAGATAAACAGCCCGGTAGAGTCAAGGTAAGTCGAGAGGGCCCGTACCCTATCGACAAGTATAATTCCCGTGAGGTGATTTCGCTTCTTCACCCAAGGACCAATCTGATAGGAACATGGACGGAAACTCTTCCTAATGCGTAGGTTCTTGTATTACGATTAGTAGGTGAGTGACTGT
TCGTCTGAGGTCTCACTATACGAGTGCATAGTGTCTGCTGACGTAAAAGTGGACATTGACTAGAGGAGTCGACAGCTAGGGCGGGCAGTTGAGTGAGGCAGCCAGGAGTAAAAGGCCGCCTTGTTCCTAGCTCACTAGCTGCTGTAGGGAATGCTAATATAGAATGCCTCAGCCTTATGAGGTTGCACAGGGTGTAGTTTTATACTTACCGAGAATTGCTAGTTAGAGAGTCCCGCACAACCTTAGACAGACTTATCGTGCAGGAAACTGTCGGTGGGGTGTTAATGCCGTGGTAAACTCACTATTTGCTGCCCGACGGTTAACTTTTGTGGGTTTTCCGCGGCCCAGCGGTATTCTACGTGGGTCTCAAGATTCGGGCTCCCAGACATGCTTGATGACTTTCCGCGTCACGCCCCAGCGAGCAAAGCCGAGACAGCTACAATCAACATCGCGATTGCGAAGCATAAGTCAGGTGGTATCGAGAGAGTATCAGAGGGCGCAGTACAATACAATCGGCCGTCCGTGGCGGCTATAACCGCTGATAGGTATAACGGGATAGCCGTATTTCAAGGCTCAAGAGGGGTCTCGCGACGGATTACATGACGTCACCAACCCTATCTCACACACTGGTAATACAGCAACTTCGCTGTTCCCTTGATATGCGTTCGCGGGCAGTAGCAGTTGCGCTGGCTGGACTGGCAGGTGTTCGGCAGCTCAAAAGGTAGGGAGTGACTTGGGGCTGTTAAAACCGGAAGGACTTTGCTAGTAAGGAACCAAGCTAGAAGTTCTCTCTGGTGGACGTCAGGGCTCTCTCCTATGTGTGACCTGATGCCCTGCCTGCGTTTCATGCAGTGACTATAACTATGTGCTCCTCGTCTGGGACCGAGAGTATATTGTTAGGAAACGAGCGGGGTTCAGGCTAGGAGGTAACAGTGTTCAGAATTTTACCTAGCAGACGCTGCCCTGGAGTTGAGCGATCATGCTTTCTTCTATGAATATGAGCCTGAATGGCGGAATAGCCCATGACTGCACAGGACCCGACCCACAACATCCTATCAGTGGGTCCGCCAGAGCCAAGCGAGGGGGTAACCCATAGCACCGGACGAAAAGGCCGCCTTTCGACGCGATATACTCTTGGTCCGGTCATACCCCTATATGGCTCTGGTCATTTACTACGCCGCCTCTGCGACCCTCAGATATCTGGGGAAAACAACAAGATGTGTCCAATATCACCTCTGACTAGGTTCAGCTTAGGCAGTCGGACAAAGCGCACGGTGTACGGGCACACTCACCAGTGCGGGTTTTAGGGATTGTCAACCAGTATGACCGTACACCCTCGCCGACATGGACTTCCCAACGGCTTGGTATAGAGTCGTCGCAGAATCAAGGGTGATTATCTCTCAATTCTTGCCCATTCACGGCTTAGGTCTGACTCTTGGGGTGCTCTCCTATAGTATCGCGGTTCAGTGGAGCATTCGCAGAGACTTCCTCTTGGATTGAGTTGTTAAAACTTACGTTTGGGACGTTATTTCCGGTCCGTCCGGTCTTGACACCCCGCCCAGCCTTAGTGCGTTACAGAACGAAACCCCGCATAGAAAGTGCAACACCCGCTGTGAATGTCCTTCGGAGATAAACAGCCCGGTAGAGTCAAGGTAAGTCGAGAGGGCCCGTACCCTATCGACAAGTATAATTCCCGTGAGGTGATTTCGCTTCTTCACCCAAGGACCAATCTGATAGGAACATGGACGGAAACTCTTCCTAATGCGTAGGTGCTTGTATTATGATTAGTAGGTGAGTGACTGT
TCGCCTGAGGTCTCACTATACAAGTGTATTGTGTCTGCTCGCGAAGAAGGGGACATTGCCTAGAGGCGTGGATAACTTGGGCTGGCGGCTGAGTGAGGCGGCCCGAAGTACAAGGCCACCTTATTCCCAGCACGCTAGTTGCGATGGGGAACAGCAATATGAAATACCTCAGCCCGGTAGGGTTGCTCAGGGTATGGTTTGATCCTTACCGGGAATTGCTGGTCGGAGATTCCCGCGCAGCCTTAGACAGAGGTACCTTGCGGGTCACTGTGGGAGCGATGTTAATGCTGTGGTAAACTCCCTACGTGTCATCTGTTGGTTAACTTTTGTGGATCCTCCGCGGCCCAGCGGTATTCACCGTGGGTCTCAAGATTCGAGCTTCCAGACATGCTCGATAACTTACCACGTCACGCCCCAGCGAGCAGAGCCGAGACAGTTACGCTCACCATCGCAATCGCGAACCATAGGTCAGGTGGTATCGAGAGAGTATCAGAGGGCGCAGTACAATACAATCGGCCGTCCGTGGCGGCTATAACCGCTGACAGGTATAACGGGATCGCCATATATCAAGGCTCAAGAGGGGTCTCGCGACGGATTACATGACGTCACCAACCCTATCTCACACACTGGTAATACAGCAACTTCGCTGTTCCCTTGATATGCGTTCGCGGGCAGTAGCAGTTGCGCTGGCTGGACTGGCAGGTGTTCGGCAGCTCAAAAGGTAGGGAGTTACTTGGGGCTGTTAAAACCGGAAGGACTTTGCTAGTAAGGAACCAAGCTAGAAGTTCTCTCTGGTGGACGTCAGGGCTCTCTCCTACGTGTGACCTGATGCACTGTCTGCATTCTGTGTCCCGACTACAACTGTGTACCCCTCCTAGGGGACCGAGAGAATATTCAAGATTAGTAAGCAAAAGGTGGGTTGGGGGACGGGGGTGCCCGGAAAAATACCTATAGGACGCCGCTCCGTAGTCAAGCACCCATGCCTTCTCTCGTCAATGCGAGTCTGAGTGGCGGAATAACACACGACTATACAGGACTCGGCCTACAACATCCTCCCAGTGGGTCTGCTAGTGCCGAGGGAAGGAGTAAACCATAACGCTTGACGAAAAGGACACTTCTAGACGCGATATACCCTTGGCTCGGTCATACGCCTATATGGCTCAGGTCATGAAGTATGCTGCGACGGCTGGCCCCAGGTAAGTGGGGGGGTCGATGCATTACAATCTTGCGAACTCTCAGTTATACTCCTACCGACTGGTGAAGCAGAGCGCACTTCCAACTAGCACGTTTACTAGTTTGGGTTTTAGAGATTGTTAGTCAGCATGACCGTGCACTCTCGCCGGTACAGACCGATCAAAGGTTCGGCGCAGGGTCAAAGCAAAGTCAAGTGGGGCCACCCGTAGTCTCTCCCCCGTATGCAACCGAATCCAGATCTTTTAATGACACTCCTATAGTATCGCGGTTCAGTGGAGCATTCGCAGAGACTTCCTCTTGGATTGAGTTGTTAAAACTTACGCTTGGGACGTTATATCCGGTCCGTCCGGTCTTGACACCCCGCCCAGCCTTAGAGCGTTACAGAACGAAACCCCGCATAGAAAGTGCAACACCCGCTGTGAATGTCCTTCGGAGATAAACAGCCCGGTAGAGTCAAGGTAAGTCGAGAGGGCCCGTACCCTATCGACAAGTATAATTCCCGTGAGGTGATTTCGCTTCTTCACCCAAGGACCAATCTGATAGGAACATGGACGGAAACTCTTCCTAATGCGTAGGTGCTTGTATTACGATTAGTAGGTGAGTGACTGT
TTGCCTGATGTCTCACTACATGGGTGTATAGTGTCTGCTCGCGTTGGGGTGAACACTGACCAGAGGCGCCGATGACTTGGGCTGGCGGTTGAGTGAGGCAGCCCGGAGTACAAGGTCGCCCTATTCCTGTCACGCTAGCTGATATAGGGAACGCTCGTATGGAATAGCTCGGCCCGATAGGGTTATACAGGGCATGGTTTGATCCTTACCGAGAATTGCTAGTTGTAGATCCCCACGCAACCTTAGCCAGACTTCTCGCGCAGGAAACTGTCGCTAGGGTGTTAATGCTGTGGTAAACTCACTATTTGCTGCCCGTTGGTTAACTTTTGTGGGTTTTCCGCGGCCCAGCGGTATTCTACGTGGGTTTCAAGATTCGAGTCCCCTGACATGCTCAGTGACTTTCCGCACCGCAACCCAGCGAGCAGAGCCCAGACAGCAACGCTTACCATCGCGATTGCGAAGCATAAGTCAGGTGGTAACGAGCGAGCATTAGAGGGCACAATACAATCCTGTCGGCCGTCCGTGGCCGCCGTAACGGGTGACAAAAATAACGTAATCGCCATATATCAACGCTTAGAAGGTGTCTTGCAACAGACCACATGCCGTCGTCAACCCTACCTCACGCACTGGTAATACAACACCTTCGCTAATCCCTTGACAGCCGTTAGCGGACAGTGGCAATTGCGGTTGCTGGACTGGCGGGTGTTTGAGAACCCGAGTGGCGGGAAATGACCTTGGGCTGCTCATGCTGTAAGAGCTTTGTTAGTATTGAATCAATCGAGCAATGGTCCCTGGTCGACCTCAGGGCTCTCTCCTATGTGCAACCTGATGCCCTGCCTGCGTTTCATGCAGTGACTATAACTATGTGCTCCTCGTCTGGGACCGAGAGTATATTGTTAGGAAACGAGCGGGGTTCAGGCTAGGAGGTAACAGTGTTCAGAATTTTACCTAGCAGACGCTGCCCTGGAGTTAAGCGATCATGCTTTCTTCTATGAATATGAGCCTGAATGGCGGAATAGCCCATGACTGCACAGGACCCGACCCACAACATCCTATCAGTGGGTCCGCCAGAGCCAAGCGAGGGGGTAACCCATAGCACCGGACGAATAGGCCGCCTTTCGACGCGATATACTCTTGGTCCGGTCATACCCCTATATGGCTCTGGTCATTTACTACGCCGCCTCTGCGACCCTCAGATATCTGGGGAAAACAACAAGATGTGTCCAATATAACCTCTGACTAGGTTCAGCTTAGGCAGTCGGACAAAGCGCACGGTGTACGGGCACACTCACCAGTTCGAGTTCTGGAGGTTGTCAGTCGATATACCCGTACACCCTCGCCGACATGGACCTCTGAACGGTGTAATATAGAGTCATCGCAGAACCAAGGGTGATTCCCCCTCAATCCTTGCCCACTCACGGTTTTGGTCTGGCTCTTGGGGTGCTCCCCTATAGTATCGCGGTTCAGTGGAGCATTCGCAGAGACTTCCTCTTGGATTGAGTTGTTAAAACTTACGCTTGGGACGTTATTTCCGGTCCGTCCGGTTTTGACACCCCGCCCAGCCTTAGAGCGTTACAGAACGAAACCCCGCATAGAAAGTGCAACACCCGCTGTGAATGTCCTTCGGAGATAAACAGCCCGGTAGAGTCAAGGTAAGTCGAGAGGGCCCGTACCCTATCGACAAGTATAATTCCCGTGAGGTGATTTCGCTTCTTCACCCAAGGACCAATCTGATAGGAACATGGACGGAAACTCTTCCTAATGCGTGGGTGCTTGTATTACGATTAGTAGGTGAGTGACTGT
TCGCCTGAGGTCTCACTATACGAGTGTATAGTGTCTGCTCGCGTAGGAATGGCCATCGACTAGAAGCGTGGATAATATGAGCTAATGATCAGCTATCATACTTCAGCACACGAGGCCGTGTTATTACCAGCACGCTAGCTGCTATAGGGGACGCTAAGATAGAATACCTCAGCCCTATAGGGTTGCACAAGGCATGGTTTGATCCTCACCGAGAATTGCTAGTTGGAGAGTCCTGCGCAATCTTAGATAGACTTATCGTGCAAAACACTGTCGGTGGGGCGATAATGCCGTGGGAAACTCACTATTTGCTGCCCCTTGGTTAACTTTCGTGGGTTTTCCGTGGCCCAGCGGTATTTTACGTGGGTCTCAAGAATCGAGTCCCCTGACATGCTCAATGACTTTCTGCGTCACGCCCCAGCGAGCAGTGGCGAGATATCTACGCTCACCATCGCGATCGCGAAGCATAAGTCAGGTGGTATCGATCTAGTATCACAGGGCGTAGTACACTCCTATCAACCGTCCGTAGCCACTGCCACGGGTAACCAGTATAACGGGATAGCCGTATTTCGACTCATAGGAGAGATTTTACAACAGGCTACATACCAACATCGCCCCTACCTCATGCACTAGCAATGCAACAACTTCGCTAATCCCTTGACTGCCGTTAGCGGATAGTGGCAGCTGTGCTTACTGAACTGGCGCGTGTTCAACAACTCAAGTGATAGAAAATGAATCGGTGTCGTAAAAGTCTGAACAGTTCTCCTAGGGATGGGTCACGCGAGCAATGGTTCTTGGTGAACGTCAGGGCACTTTCCTTTGTGCAACCTGATGCCCTGCCTGCGTTTCATGCAGTGCCTATAACTATGTGCTCCTCGTATGGGACCGAGAGTATATTCAAGATAAGTAAGCAAAAGGTGGGTTGGGAGACGACGGTGCCTGGAATTATATTTAGAGGACGCCGCTCCGGAGTCAAGCACCCACGCCCTCTCTCGTCAATGTAAACCTGAGTGGCGGAGTAAGACATGAGTACGCAAGACTCAGCCTATAAGAGTCCATCGGTGGGGTTGCTAGTGCCGAGGAAAGGAGTAAACCATAGCACCTGGCGAAAAGGACGCTTCTAGACGCGACATAACCTTGGTCCGGCCATACCCCCATATGGCTCAGGTCATGAAGTACGCTGCGTCTGCTGGCCCTGGATAACTGGGGGGGTCAGTGCATCGTGTCCAATAGAACTTCCAATTTTACTCCTACTGACTGGTGAAGCAGTCAATACTTCGAACTAGCACGCTTACTAGTTTGGGTTTTAGAGATTGTTAGTCAGCATGACCGTGCACTCTCGCCGGTACAGACCGATCAAAGGTTCGGCGCAGGGTCATAGCAAAGTCAAGTGGGGCCACCCGTAGTCTCTCCCCCGTATGCAACCGAATCCAGATCTTTTAATGACACTCCTATAGTATCGCGGTTCAGTGGAGCATTCGCAGAGACTTCCTCTTGGATTGAGTTGTTAAAACTTACGCTTGGGACGTTATTTCCGGTCCGTCCGGTCTTGACACCCCGCCCAGCCTTAGAGCGTTACAGAACGAAACCCCGCATAGAAAGTGCAACACCCGCTGTGAATGTCCTTCGGAGATAAACAGCCCGGTAGAGTCAAGGTAAGTCGAGAGGGCCCGTACCCTATCGACAAGTATAATTCCCGTGAGGTGATTTCGCTTCTTCACCCAAGGACCAATCTGATAGGAACATGGACGGAAACTCTTCCTAATGCGTAGGTTCTTGTATTACGATTAGTAGGTGAGTGACTGT
TCGTCTGAGGTCTCACTATACGAGTGCATAGTGTCTGCCGACGTTGGAGTGGATACTCACCAGAGACGTCGCTGACTTAGGCTGGCGGTTGAGTGAGGCAGCCCGGAGTACAAGGCCGCCCTATTCCTGTCACGCTGGCAGATATAAAGATCGCTCAGATAGAATACCTCAGCCCTATAGGGTTGCACAGGGCATGGTTTGATCCTTACCGAGGATTGCTAGATGGAGGTTCCCGCGTCACCTTGGACAAACTTATCTTGTAGGAAACAACCCGTGGGGTGTTAACACTGTGGTAAACTCACTATTTGCTGCCCGTTGGTTAACTTTTGTGGGTTTTCCGCGGCCCAGCGGTATTCTACGTGGGTTTCAAGATTCGAGTCCCCTGACATGCTCAGTGACTTTCCGCACCGCAACCCAGCGAGCAGAGCCCAGACAGCAACGCTTACCATCGCGATTGCGAAGCATAAGTCAGGTGGTAACGAGCGAGCATTAGAGGGCACAATACAATCCTGTCGGCCGTCCGTGGCCGCCGTAACGGGTGACAAAAATAACGTAATCGCCATATATCAAGGTTCAAGAGGTGCTCTGTAACAAACCACAGGCCGTCGTCAAATGCGTCTCACGCGTCGATTATACAGCAATTTTGCTGAACCCTTGATATGCGTAAATAGACAATAGCAGCTACGCTTGCTGGATTGGCAGTTGCTCGACAGCTCAGATGGTAGGAAGTGACTTGGGGCTGTTAAAACCGGAGGAGCTTTGCTAGTAATGAACCAAGCTAGCAATGGTCCCTGGTGGACGTCAAGGCTCTCTCCTATGTGCAACCTGATGCCCTGCCTGCGTTTCATGCAGTGCCTATAACTATGTGCTCCTCGTATGGGACCGAGAGTATATTCAAGATAAGTAAGCAAAAGGTGGGTTGGGAGACGACGGTGCCTGGAATTATATTTAGAGGACGCCGCTCCGGAGTCAAGCACCCACGCCCTCTCTCGTCAATGTAAACCTGAGTGGCGGAGTAAGACATGAGTACGCAAGACTCAGCCTATAAGAGTCCATCGGTGGGGTTGCTAGTGCCGAGGGAAGGAGTAAACCATAGCACCTGGCGAAAAGGACGCTTCTAGACGCGACATAACCTTGGTCCGGCCATACGCCCATATGGCTCAGGTCATGAAGTACGCTGCGTCTGCTGGCCCTGGATAACTGGGGGGGTCAGTGCATTGTGTCCAATAGAACTTCCAATTTTATGCCTACTAAGCGGCGAGATAGAGCGCACGGTGTACGGGCACACTCACCAGATCGGGTTCTGGAGGCTGTCAGTCGATATACCCGTACACCCTCGTCGACGTGGCCCTCTGAACGGTGTAGTATATAGTCATCGTAGAACCAAGGGTGATTCCCCCTCAATCCTTGCCCACTCACGGTTTAGGTCTGGCTCTTGGGGTGCTCCCCTATAGTCTCGCGGTTCAGTGGAGCATTCGCAGAGACTTCCTCTTGGATTGAGTTGTTAAAACTTACACTTGGGACGTTATTTCCGGTCCGTCCGGTTTTGACACCCCGCCCAGCCTTAGAGCGTTACAGAACGAAACCCCGCATAGAAAGTGCAACACCCGCTGTGAATGTCCTTCGGAGATAAACAGCCCGGTAGAGTCAAGGTAAGTCGAGAGGGCCCGTACCCTATCGACAAGTATAATTCCCGTGAGGTGATCTCGCTTCTTCACCCAAGGACCAATCTGATAGGAACATGGACGGAAACTCTTCCTAATGCGTAGGTGCTTGTATTACGATTAGTAGGTGAGTGACTGT
TCGCCTGAGGTCTCATTATACGAGTGTATAGTGTCTGCTCGCGTAAAAGTGGACATTGATTAGAGGAGTCGACAGCTAGGGCGGGCAGTTGAGTGAGGCAGCCCGGAGTAAAAGGCCGCCTTGTTCCTAGCTCACTAGCTGCTGTAGGGAATGCTAATATAGAATGCCTCAGCCTTATGAGGTTGCACAGGGTATGGTTTGATACTTACGGGGAATCGTTGGTTGGAGATTCCCGCGCAACCTTAGACAGAGGTACCTTGCGGGTCACTGTGGGAGGGATGTTGATGCTGCAGTAAACTCACTATTTGCTGCCCGTTGGTTAACTTTTGTGGGTTTTCCGCGGCCTAGCGGTATTCTACGTGGATCTCGAGATTAGAGCTCCCAGACATGATCGATAACTTTCCATGTCACGCCCCAGCGAGCAGAGCCGAGACAGCTATGCTCACCATCGCGATCGCGAACCATAGGTCGAGCCGTATCGATCGAGTACCAGAGGACGCAGTACGATCCTGTCGGCCGTCCGTGGCCGCTGTAACGGCTGACCAGTATAACGTGAACACCAGATATCAGCGCTTGGGTAGGGCTTCGCGACGGACTACAGGCCGTCGTCAAATGCGTCTCACGCATTGGTAATACAGCAATTTTGCTGAACCTTTGATATGCGTAAATAGACAATAACAGCTGCGCTTGTGGGATTGGCAGGTATTTGAGAACCCGAGTGGCGGGAAATGACCTTAGGCTGCTCATGCCGTAAGAGCTTTGTTAGTATTGAATCAATTGAGCGATGGTCTCTGGTGGACGTCAGGACTCCCTCCTATGTGCAACCTGATGCCCTACCTGCATTTCATGCAGTGACTGTAACTGTGTGCTCCCCGTATGGGACCGAGAGTATATTGTAAGGAAACGAACGGGGTTCAGGCTAGGAGGTAACAATGCCTGGTATTATACCTAGAGGACACCGCTTCCGAGTCAAGCACCCACGCCTTCTCTCATGAATGTGGGCCCAGGAGGCAGAATTAGACATCAGTACATAGGACTCGGCCTACAACAGCCTATCAGTGGGTCTGCTGGAACCAAGCGAAGGAGTAAACCATAACACTTGACGAAAAGGACACTTCTAGACGCGATGTACCCGTGGCTCGGTCATACGCCTATATGGCTCAGGTCATGAAGTACGCTGCGACGGCTGGCCCCAGATAAGTGGGGGGGTCGATGCATTACAATCTTGCGAACTCTCAGTTATACTCCTACCGACTGGTGAAGCAGAGCGCACTTCGAACTAGCACGCTTACTAGTTTGGGTTTTAGAGATTGTTAGTCAGCATGACTGTGCACTCTCGCCGGTACAGACCGATCAAAGGTTCGGCGCAGGGTCAAAGCAAAGTCAAGTGGGGCCACCTGTAGTCTCTCCCCCGTATGCAACCGAATCCAGATCTTTTAATGACACTCCTATAGTATCGCGGTTCAGTGGAGCATTCGCAGAGACTTCCTCTTGGATTGAGTTGTTAAAACTTACGCTTGGGACGTTATTTCCGGTCCGTCCGGTCTTGACACCCCGCCCAGCCTTAGAGCGTTACAGAACGAAACCCCGCATAGAAAGTGCAACACCCGCTGTGAATGTCCTTCGGAGATAAACAGCCCGGTAGAGTCAAGGTAAGTCGAGAGGGCCCGTACCCTATCGACAAGTATAATTCCCGTGAGGTGATTTCGCTTCTTCACCCAAGGACCAATCTGATAGGAACATGGACGGAAACTCTTCCTAATGCGTAGGTGCTTGTATTACGATTAGTAGGTGAGTGACTGT
TCGCCTTAGGTCTCACTGTACGAGTGTAAAGTACCTGCTCGAGTAGGAATGGCCATCGACTAGAAGCGTGGATAATATGAGCTAATGATCAGCTATCATACTTCAGCACACGAGGCCGTGTTATTACCAGCACGCTAGCTGCTATAGGGGACGCTAAGATAGAATACCTCAGCCCTATAGGGTTGCACAAGGCATGGTTTGATCCTCACCGAGAATTGCTAGTTGGAGAGTCCTGCGCAATCTTAGATAGACTTATCGTGCAAAACACTGTCGGTGGGGCGATAATGCCGTGGGAAACTCACTATTTGCTGCCCCTTGGTTAACTTTCGTGGGTTTTCCGTGGCCCAGCGGTATTTTACGTGGGTCTCAAGAATCGAGTCCCCTGACATGCTCAATGACTTTCTGCGTCACGCCCCAGCGAGCAGTGGCGAGATATCTACGCTCACCATCGCGATCGCGAAGCATAAGTCAGGTGGTATCGATCGAGTATCAGAGGGCGCAATACGACCCTATCGACTGGCTGTGTCCGCCGTAATGGGTGGCAAGTATCGGGTGATCGCCATATTTCAAGGTTCAAGAGGTGCTCTGTAACAAACCACAGGCCGTCGTCAAATGCGTCTCACGCGTCGATAATACGGCGACCCCGTTGATACCTCGACAGGTGTTAGCGGACGGCGGTAGCTGTACTTGCTGAACTGGCGGTTGTTCGACAGCTCGAGTGGCGGGAAATGACCTTGGGCTTCTCATGCTGTGAGAGCTTTGTTACTATTAAATAAATCGAGCAATTCTCCCCAACGGGCGCGGGAGCTCTTATCTTTGTGTGACCTGATGCCTTGCCTGCATTTCATGCAGTGACTATAACTGTGTGCTCCTCGTATGGGACCGTGAGTATACTCAAGATACGTAAGCAAAAGGTGGGTTGGGAGGTAACAGTGCCCGGAAAAATACCTAGAGGACGCCGCTCCGTAGTCAAGCACCCATGCCTTCTCTCGTCAATGTGAGCCCGGGTGGCGGAGTAAGACATGAGTACACAAGACTCGGCCTACAACAGTCCATCGATGGGTCCGCTGGAACCAAGCGAAGGAGTAACCCATAGCACCGGACGAAAAGGCCGCCTTTCGACGCGATATACTCTTGGTCCGGTCATACCCCTATATGGCTCTGGTCATTTACTTCGCCGCCTCTGCGACCCTCAGATATCTGGGGAAAACAACAAGATGTGTCCAATATAACCTCTGACTAGGTTCAGCTTAGGCAGTCGGACAAAGCGCACGGTGTACGGGCACACTCACCAGTTCGAGTTCTGGAGGTTGTCAGTCGATATACCCGTACACCCTCGCCGACATGGACCTCTGAACGGTGTAATATAGAGTCATCGCAGAACCAAGGGTGATTCCCCCTCAATCCTTGCCCACTCACGGTTTTGGTCTGGCTCTTGGGGTGCTCCCCTATAGTATCGCGGTTCAGTGGAGCATTCGCAGAGACTTCCTCTTGGATTGAGTTGTTAAAACTTACGCTTGGGACGTTATTTCCGGTCCGTCCGGTTTTGACACCCCGCCCAGCCTTAGAGCGTTACAGAACGAAACCCCGCATAGAAAGTGCAACACCCGCTGTGAATGTCCTTCGGAGATAAACAGCCCGGTAGAGTCAAGGTAAGTCGAGAGGGCCCGTACCCTATCGACAAGTATAATTCCCGTGAGGTGATTTCGCTTCTTCACCCAAGGACCAATCTGATAGGAACATGGACGGAAACTCTTCCTAATGCGTGGGTGCTTGTATTACGATTAGTAGGTGAGTGACTGT
GCGCCTGAGGTCTCACTATACGAGTGTATAGTGTCTGCTCGCGTAGGAGTGGACATTGCCTAGAGGCGTGGATAACTTGGGCTGGCGGCTGAGGGAGGCGGCCCGGAGTACAAGGCCACCTTATTCCCAGCACGCTAGTTACGACGGGGAACGGCAATATGGCATAGCTCAACCCGGTAAGATTGCACAGGATATGGTTCGATCCTTACCGAGAATTGCTAGTTGTAGATCACCACGCAACCTTAGACAGACTTCTCGCGCAGGAAACTGTCGCTAGGGTGTTAATGCTATGGTGGATCCACTACTGATTATCTGTTGGTTAGTTTTTGTGGGCTTTCCGCGCTCCCGCGATGTTCTACAGATGTCCCAAGATTCGAGCTCCCAGACATGCTCGATAACTTACCACGTCACGCCCCAGCGAGCAGAGCCGAGACAGTTACGCTCACCATCGCAATCGCGAACCATAGGTCAGGTGGTAACGAGCGAACATTAGAGGGCACAATACAATCCTGTCGGCCGTCCGTAGCCACTGCCACGGGTAACCAGTATAACGGGATAGCCGTATTTCAACTCATAGGAGAGATTTTGCGACGGATTACATGACGTCACCAACCCTATCTCACACACTGGTAATACAGCAACTTCGCTGTTCCCTTGATATGCGTTCGCGGGCAGTAGCAGTTGCGCTGGCTAGACTGGCAGGTGTTCGGCAGCTCAAAAGGTAGGGAGTGACTTGGGGCTGTTAAAACCGGAAGGACTTTGCTAGTAAGGAACCAAGCTAGAAGTTCTCTCTGGTGGACGTCAGGGCTCTCTCCTATGTGTGACCTAAGGCCCTACCTGCATTTCATGCAGTGACTATGACTGTGTGCTTCTCGTATGGGACCGAGAGTATATTGTAAGGAAACGAAAGGGGTTCAGGCTAGGAGGTAACAGTGCCTGGTATTATACCTAGAGGACACCGCTTCCGAGTCAAGCACCCACGCCTTCTCTCGTCAATGTAAGCTTGAATGGCGGAATAGCCCATGACCGCACAGGACCCGACCCACAACATCCTATCAGTGGGTCCGCCATAGCCAAGCGAGGGGGTAACCCATAGCACCGGACGAAAAGGCCGCCTTTCGACGCGATATACTCTTGGTCCGGTCATACCCCTATATGGCTCTGGTCATTTACTACGCCGCCTCTGCGACCCTCAGATATCTGGGGAAAACAACAAGATGTGTCCAATATAACCTCTGACTAGGTTCAGCTTAGGCAGTCGGACAAAGCGCACGGTGTACGGGCACACTCACCAGTTCGAGTTCTGGAGGTTGTCAGTCGATATACCCGTACACCCTCGCCGACATGGACCTCTGAACGGTGTAATATAGAGTCATCGCAGAACCAAGGGTGATTCCCCCTCAATCCTTGCCCACTCACGGTTTTGGTCTGGCTCTTGGGGTGCTCCCCTATAGTATCGCGGTTCAGTGGAGCATTCGCAGAGACTTCCTCTTGGATTGAGTTGTTAAAACTTACGCTTGGGACGTTATATCCGGTCCGTCCGGTCTTGACACCCCGCCCAGCCTTAGAGCGTTACAGAACGAAACCCCGCATAGAAAGTGCAACACCCGCTGTGAATGTCCTTCGGAGATAAACAGCCCGGTAGAGTCAAGGTAAGTCGAGAGGGCCCGTACCCTATCGACAAGTATAATTCCCGTGAGGTGATTTCGCTTCTTCACCCAAGGACCAATCTGATAGGAACATGGACGGAAACTCTTCCTAATGCGTGGGTGCTTGTATTACGATTAGTAGGTGAGTGACTGT
TCGTCTGAGGTCTCACTATACGAGTGCATAGTGTCTGCTGACGTAAAAGTGGACATTGACTAGAGGAGTCGACAGCTAGGGCGGGCAGTTGAGTGAGGCAGCCAGGAGTAAAAGGCCGCCTTGTTCCTAGCTCACTAGCTGCTGTAGGGAATGCTAATATAGAATGCCTCAGCCTTATGAGGTTGCACAGGGTGTAGTTTTATACTTACCGAGAATTGCTAGTTAGAGAGTCCCGCACAACCTTAGACAGACTTATCGTGCAGGAAACTGTCGGTGGGGTGTTAATGCCGTGGTAAACTCACTATTTGCTGCCCGACGGTTAACTTTTGTGGGTTTTCCGCGGCCCAGCGGTATTCTACGTGGGTCTCAAGATTCGGGCTCCCAGACATGCTTGATGACTTTCCGCGTCACGCCCCAGCGAGCAAAGCCGAGACAGCTACAATCAACATCGCGATTGCGAAGCATAAGTCAGGTGGTATCGAGAGAGTATCAGAGGGCGCAGTACAATACAATCGGCCGTCCGTGGCGGCTATAACCGCTGATAGGTATAACGGGATCGCCATATATCAAGGCTCAAGAGGGGTCTCGCGACGGATTACATGACGTCACCAACCCTATCTCACACACTGGTAATACAGCAACTTCGCTGTTCCCTTGATATGCGTTCGCGGGCAGTAGCAGTTGCGCTGGCTGGACTGGCAGGTGTTCGGCAGCTCAAAAGGTAGGGAGTGACTTGGGGCTGTTAAAACCGGAAGGACTTTGCTAGTAAGGAACCAAGCTAGAAGTTCTCTCTGGTGGACGTCAGGGCTCTCTCCTATGTGTGACCTGATGCCCTACCTGCATTTCATCCCCCGAGTATAGCTGTATATTCCTCGTATGGGACCGAGAGTACATCCAAGATAAGTAAGCAAAAGGTGGGTTGGGAGACGACGGTACCCGGAAAAATACCTAGAGGACGCCGCTCCGTAGTCAAGCACCCATGCCTTCTCTCGTCAATGTGAGCCCAGGTGGCGGAGTAAGACATGAGTACACAAGACTCGGCCTACAACAGTCCATCGATGGGTCTGCTGGAACCAAGCGAAGGAGTAAACCATAACACTTGACGAAAAGGACACTTCTAGACGCGATATACCCGTGGCTCGGTCATACGCCTATATGGCTCAGGTCATGAAGTACGCTGCGACGGCTGGCCCCAGATAAGTGGGGGGGTCGATGCATTACAATCTTGCGAACTCTCAGTTATACTCCTACCGACTGGTGAAGCAGAGCGCACTTCGAACTAGCACGCTTACTAGTTTGAGTTCTGGAGGTTGTCAGTCGATATACCCGTATACCCTCGCCGACATGGACCTCTGAACGGTGTAATATAGAGTCATCGCAGAACCAAGGGTGATTCCCTCTCAATCGTTGCCCACTCACGGTTTTGGTCTGGCTCTTGGGGTGCTCCCCGATAGTATCGCGGTTCAGTGGAGCATTCGCAGAGACTTCCTCTTGGATTGAGTTGTTAAAACTTACACTTGGGACGTTATTTCCGGTCCGTCCGGTTTTGACACCCCGCCCAGCCTTAGAGCGTTACAGAACGAAACCCCGCATAGAAAGTGCAACACCCGCTGTGAATGTCCTTCGGAGATAAACAGCCCGGTAGAGTCAAGGTAAGTCGAGAGGGCCCGTACCCTATCGACAAGTATAATTCCCGTGAGGTGATCTCGCTTCTTCACCCAAGGACCAATCTGATAGGAACATGGACGGAAACTCTTCCTAATGCGTAGGTGCTTGTATTACGATTAGTAGGTGAGTGACTGT
GCGCCTGAGGTCTCACTATACGAGTGTATAGTGTCTGCTCGCGTAGGAATGGCCATCGACTAGAAGCGTGGATAATATGAGCTAATGATCAGCTATCATACTTCAGCACACGAGGCCGTGTTATTACCAGCACGCTAGCTGCTATAGGGGACGCTAAGATAGAATACCTCAGCCCTATAGGGTTATACAGGGCATGGTTTGATCCCTAGCGAGAATTGCTGGTTGGAGATTCCCGCGCAACCTTAGACAGTGGTACTTTGCGGGACACTGTCGGTGGTATGTCAATGGCGTGATAAACTCACTACTTGTTGTCTCTTAGTTAGCTTTTGTGGGTTTTCCGCGGCCCAGCGGTATCCTACGTGGGTCTCAAGATACGAGTCCCCTGACATGCTCAATGACTTTCTGCGTCACGCCCCAGCGAGCAGTGGCGAGATATCTACGCTCACCATCGCGATCGCGAAGCATAAGTCAGGTGGTAACGAGCGAACATTAGAGGGCACAATACAATCCTGTCGGCCGTCCGTAGCCACTGCCACGGGTAACCAGTATAACGGGATAGCCGTATTTCAACTCATAGGAGAGATTTTGCGACGGATTACATGACGTCACCAACCCTATCTCACACACTGGTAATACAGCAACTTCGCTGTTCCCTTGATATGCGTTCGCGGGCAGTAGCAGTTGCGCTGGCTAGACTGGCAGGTGTTCGGCAGCTCAAAAGGTAGGGAGTGACTTGGGGCTGTTAAAACCGGAAGGACTTTGCTAGTAAGGAACCAAGCTAGAAGTTCTCTCTGGTGGACGTCAGGGCTCTCTCCTATGTGTGACCTAAGGCCCTACCTGCATTTCATGCAGTGACTATGACTGTGTGCTTCTCGTATGGGACCGAGAGTATATTGTAAGGAAACGAAAGGGGTTCAGGCTAGGAGGTAACAGTGCCCGGAATTATACCTAGAGGTCGTCTTTCCGGGGATACGCACCTACCCCTTCTCTCGTCAACGTGAGCCTGAGTGGCGGAGTAAGACATGAGTACACAAGACTCGGCCTACAACAGTCCATCGGTGGGTTTGCTAGTGCCGAGGGAAGGAGTAAACCATAACACTTGACGAAAAGGACACTTCTAGACGCGATATACCCTTGGCTCGGTCATACGCCTATATGGCTCAGGTCATGAAGTACGCTGCGACGGCTGGCCCCAGGTAAGTGGGGGGGTCGATGCATTACAATCTTGCGAACTCTCAGTTATACTCCTACCGACTGGTGAAGCAGAGCGCACTTCCAACTAGCACGTTTACTAGTTTGGGTTTTAGAGATTGTTAGTCAGCATGACCGTGCACTCTCGCCGGTACAGACCGATCAAAGGTTCGGCGCAGGGTCAAAGCAAAGTCAAGTGGGGCCACCCGTAGTCTCTCCCCCGTATGCAACCGAATCCAGATCTTTTAATGACACTCCTATAGTATCGCGGTTCAGTGGAGCATTCGCAGAGACTTCCTCTTGGATTGAGTTGTTAAAACTTACGCTTGGGACGTTATATCCGGTCCGTCCGGTCTTGACACCCCGCCCAGCCTTAGAGCGTTACAGAACGAAACCCCGCATAGAAAGTGCAACACCCGCTGTGAATGTCCTTCGGAGATAAACAGCCCGGTAGAGTCAAGGTAAGTCGAGAGGGCCCGTACCCTATCGACAAGTATAATTCCCGTGAGGTGATTTCGCTTCTTCACCCAAGGACCAATCTGATAGGAACATGGACGGAAACTCTTCCTAATGCGTAGGTGCTTGTATTACGATTAGTAGGTGAGTGACTGT
TCGCCTGAGGTCTCACTATACGAGCGTATAGTGTCTGCTCACGTTGGGGTGGACACTGACCAGAGGCGCCGATGACTTGGGCTGGCGGTTGAGTGAGGCAGCCCGGAGTACAAGGTCGCCCTATTCCTGTCACGCTAGCTGATATAGGGAACGCTCGTATGGAATAGCTCGGCCCGGTAGGGTTGCACAAGGCATGGTTTGATCCTCACCGAGAATTGCTAGTTGGAGAGTCCCGCGCAACCTTAGATAGACTTATCGTGCAAAACACTGTCGGTGGGGCGATAATGCCGTGGGAAACTCACTATTTGCTGCCCCTTGGTTAACTTTCGTGGGTTTTCCGTAGCCCAGCGGTATTCTATGTGGGTCTCAAGAATCGACCTCCCAGACACTCCCGATAACTCTCCGCGTCACGCCCCAGCGAGCAGAGCCGAGACAGCTACGCTCGCCATCGCGAATGCGAAGCATAAGTCAGGTGGTATCGATCTAGTATCACAGGGCGTAGTACACTCCTATCAACCGTCCGTAGCCACTGCCACGGGTAACCAGTATAACGGGATAGCCGTATTTCGACTCATAGGAGAGATTTTACAACAGGCTACATACCAACATCACCCCTACTGCATGCACTAGCAATGCAACAACTTCGCTAATCCCTTGACTGCCGTTAGCGGATAGTGGCAGCTGTGCTTACTGAACTGGCGCGTGTTCAACAACTCAAGTGATAAAAAATGAATCGGTGTCGTAAAAGTCTGAACAGTTCTCCTAGGGATGGGTCACGCGAGCAATGGTTCTTGGTGAACGTCAGGGCACTTTCCTTTGTGTGAGCTGATGCCCTGCCTACGTTTCATGCAGTGACTATAACTATGTGCTCCTCGTCTGGGACCGAGAGTATATTGTTAGGAAACGAGCGGGGTTCAGGCTAGGAGGTAACAGTGTTCAGAATTTTACCTAGCAGACGCTGCCCTGGAGTTAAGCGATCATGCTTTCTTCTATGAATATGAGCCTGAATGGCGGAATAGCCCATGACTGCACAGGACCCGACCCACAACATCCTATCAGTGGGTCCGCCAGAGCCAAGCGAGGGGGTAACCCATAGCACCGGACGAATAGGCCGCCTTTCGACGCGATATACTCTTGGTCCGGTCATACCCCTATATGGCTCTGGTCATTTACTACGCCGCCTCTGCGACCCTCAGATATCTGGGGAAAACAACAAGATGTGTCCAATATAACCTCTGACTAGGTTCAGCTTAGGCAGTCGGACAAAGCGCACGGTGTACGGGCACACTCACCAGTTCGAGTTCTGGAGGTTGTCAGTCGATATACCCGTACACCCTCGCCGACATGGACCTCTGAACGGTGTAATATAGAGTCATCGCAGAACCAAGGGTGATTCCCCCTCAATCCTTGCCCACTCACGGTTTTGGTCTGGCTCTTGGGGTGCTCCCCGATAGTATCGCGGTTCAGTGGAGCATTCGCAGAGACTTCCTCTTGGATTGTGTTGTTAAAACTTACGCTTGGGACGTTATTTCCGGTCCGTCCGGTTTTGACACCCCGCCCAGCCTTAGAGCGTTACAGAACGAAACCCCGCATAGAAAGTGCAACACTCGCTGTGAATGTCCTTCGGAGATAAACAGCCCGGTAGAGTCAAGGTAAGTCGAGAGGGCCCGTACCCTATCGACAAGTATAATTCCCGTGAGGTGATTTCGCTCCTTCACCCAAGGACCAATCTGATAGGAACATGGACGGAAACTCTTCCTAATGCGTAGGTGCTTGTATTACGATTAGTAGGTGTGTGACTGT
TCGTCTGAGGTCTCACTATACGAGTGCATAGTGTCTGCTGACGTAAAAGTGGACATTGACTAGAGGAGTCGACAGCTAGGGCGGGCAGTTGAGTGAGGCAGCCAGGAGTAAAAGGCCGCCTTATTCCCAGCACGCTAGCTGCGATGGGGAACGCCAAGGTGGCATAGTTCAGCCCGGTAAGGTTGCACAGGGTATGGTTTGATCTTTACGGGGAGTTGTTGGTTGGAGATTCCCGCGCAACCTTAGACAGAGGTACCTTGCGGGTCACTGTGGGAGGGATTTTGATGCCGTGGTAAGCTCATTGTTTGCTGCCCGTTGGTTAGCTTTTGCGGGTTTTCAGCGGCTCCGCGGTAATCTACGTGGGTCTCAAGATTCGAGCTCCCAGTCATGCTCGATAACTTTGCGCGTCATGCCCCAGCGAGCAGAACCGTGGCAGCTACGCCCACCATCGCGATCGCGAAGCCTAAGTCAGGTGTTATCGATCGAGTATCACAGAGCGCAGTATACTCCTATTAGCCGTCCGTGGCCGCCGTAACGGCTGACCAGTGTAACGTGAACATCAGATATCAACGCTTGGGAGGGGCTTCGCGGCGGACTACGTGCCGTCACCAACCCTATCTCGCGCATTGGTAATACGGCGACCCCGTTGATACCTCGACAGGTGTTAGCGGACGGCGGTAGCTGTACTTGCTGAACTGGCGGTTGTTCGACAGCTCGAGTGGCGGGAAATGACCTTGGGCTTCTCATGCTGTGAGAGCTTTGTTACTATTAAATAAATCGAGCAATTCTCCCCAACGGGCGCGGGAGCTCTTACCTTTGTGCGAGCGGATGCCCTGCCTGCATTTCATGCAGTGACTGTAACTGTGTGCTCCTCGTATGGGACCGAGAGTATATTGTAAGGAAACGAACGGGGTTCAGGCTAGGAGGTAACAATGCCTGGTATTATACCTAGAGGACACCGCTTCCGAGTCAAGCACCCACGCCTTCTCTCGTCAATGTGAGCCTGAGTGGCGGAATAACACATGACTACACAGGACTCGGCCTACAACATCCTATCAGTGGGTCTGCTAGAGCCAAGGGAAAGAGTAACCCATAGCACCGGACGAAAAGGCCGCCTTTCGACGCGATATACTCTTGGTCCGGTCATACCCCTATATGGCTCTGGTCATTTACTACGCCGCCTCTGCGACCCTCAGATATCTGGGGAAAACAACAAGATGTGTCCAATATAACCTCTGACTAGGTTCCTACTGACTGGTGAAGCAGTCAATACTTCGAACTAGCATGCTTACTAGTTTGGGCTTTAGAGATTGTTAGCCGATATGACCATACACCCTCGCCGACATGGACCTCTCAACGGTTTGGTATAGAGCCATCGCAGAATCAAGGGTGATTACCTCCCAATTCTTGCCCATTCACGGCTTAGTTCTGGCTCTTGGAGTGCTCTCTTGTGGCATCGGTGCGGGAAGAGATAAATGTGCGAATTTTCCCTGGGGATGAGTTGTTTAAACGTACGCCCGGGACGCTATTTCCGGTCTGTCCGATCTTGACACCCCGCCCAACCTTAGAGCGTTACAGAACTAAACCCCGCATAGAAAGTGCAATACCCGCTGTGGATGTCCTTCGGAGATAAACAGCCCGGTAGAGTCAAGGTAAGTCGAGAGGGCCCGTACCCTATCGACAAGTATAATTCCCGTGAGGTGATTTCTCTTCTTCACCCAAGAACCGATCTGATAGAAATAGGTACGATGGTTCGCCCCCGTGCTTAAGTGCTTGTATTACGATTAGTAGGTGAGTGACTGT
TCGTCTGAGGTCTCACTATACGAGTGTATAGTGTCTGCTCGAGTTGGGGTGGACTCTGACCAGAGGCGCCGATGACTTGGGCTGGCGGTTGAGTGAGGCAGCCCGGAGTACAAGGTCGCCCTATTCCTGTCACGCTAGCTGATATAGGGAACGCTCGTATGGAATAGCTCGGCCCGGTAGGGTTGCACAGGGCATGGTTTGATCCCTAGCGGGAATTGCTGGTCGGAGATTCCCGCGCAGCCTTAGACAGAGGTACCTTGCGGGTCACTGTGGGAGCGATGTTAATGCCGCGGTAAACTCACTATTTGCTGCCCGTTGGTTAACTTTTGTGGGTTTTCCGCGGCCTAGCGGTATTCTACGTGGATCTCGCGATACGAGTCCCCTGACATGCTCAATGTCTTTCTGCGTCACGCCCCAGCGAGCAGTGGCGAGATATCTACGCTCACCATCGCGATCGCGAAGCATAAGTCAGGTGGTAACGAGCGAACATTAGAGGGCACAATACAATCCTGTCGGCCGTCCGTAGCCACTGCCACGGGTAACCAGTATAACGGGATAGCCGTATTTCGACTCATAGGAGAGATTTTACAACAGGCTACATACCAACATCACCCCTACCTCATGCACTAGCAATGCAACAACTTCGCTAATCCCTTGACTGCCGTTAGCGAATAGTGGCAGCTGTGCTTACTGAACTGGCGCGTGTTCAACAACTCAAGTGATAGAAAATGAATCGGTGTCGTAAAAGTCTGAACAGTTCTCCTAGGGATGGGTCACGCGAGCAATGGTTCTTGGTGAACGTCAGGGCACTTTCCTTTGTGTGACCTGATGCCCTGCCTGCGTTTCATGCAGTGACTATAACTATGTGCTCCTCGTCTGGGACCGAGAGTATATTGTTAGGAAACGAGCGGGGTTCAGGCTAGGAGGTAACAGTGTTCAGAATTTTACCTAGCAAACGCTGCCCTGGAGTTGAGCGATCATGCTTTCTTCTATGAATATGAGCCTGAATGGCGGAATAGCCCATGACTGCACAGGACCCGACCCACAACATCCTATCAGTGGGTCCGCCAGAGCCAAGCGAGGGGGTAACCCATAGCACCGGACGAAAAGGCCGCCTTTCGACGCGATATACTCTTGGTCCGGTCATACCCCTATATGGCTCTGGTCATTTACTACGCCGCCTCTGCGACCCTCAGATATCTGGGGAAAACAACAAGATGTGTCCAATATAACCTCTGACTAGGTTCAGCTTAGGCAGTCGGACAAAGCGCACGGTGTACGGGCACACTCACCAGTTCGAGTTCTGGAGGTTGTCAGTCGATATACCCGTACACCCTCGCCGACATGGACCTCTGAACGGTGTAATATAGAGTCATCGCAGAACCAAAGGTGATTCCCCCTCAATCGTTGCCCACTCACGGTTTTGGTCTAGCTCTTGGGGTGCTCCCCTATAGTATCGCGGTGCAGTGGAGCATTCGCAGAGACTTCCTCTTGGATTGAGTTGTTAAAACTTACGCTTGGGACGTTATTTCCGGTCCGTCCGGTCTTGACACCCCGCCCAGCCTTAGAGCGTTACAGAACGAAACCCCGCATAGAAAGTGCAGCACCCGCTGTGAATGTCCTTCGGAGATAAACAGCCCGGTAGAGTCAAGGTAAGTCGAGAGGGCCCGTACCCTATCGACAAGTATAATTCCCGTGAGGTGATTTCGCTTCTTCACCCAAGGACCAATCTGATAGGAACATGGACGGAAACTCTTCCTCATGCGTAGGCTCTTGTATTACGATTAGTAGGTGAGTGACTGC
TTGCCTGATGTCTCACTACATGAGTATATAGTGTCTACTCGCGTAGGAGTGGACATTGCCTAGAGGCGTGAATAACTTGGTCTGGCGGCTGAGGGAGGCGGCCCGGAGTGCAAGGCCACCCTATTCCTGTCACGGCAGCTGCTATAGGCAACGCTCATATGGAAGAGCCCAGCCCGGTAAGGTTGCACAGAGTATGGTTTGATCCCTACCGAGAATTGCTGTTTGGGGATTCCCGCGCAACTTTAGACAGAGGTACCTTGCGGGACATTGTCGGTGGGGTGTTAACACTGTGGTAAACTCCCTACGTGTCATCTGTTGGTTAACTTTTGTGGATCCTCCGCGGCCCAGCGGTATTCACCGTGGGTCTCAAGAATCGAGCTCCCAGTCATGCTCGATAACTTTGCGCGTCACGCCCCAGCTAGCAGAACCGAGGCAGCTACGCCCACCATCGCGATCGCGAAGCCTAAGTCAGGTGGTATCGAGCGAGCGTCAGCGGGCGCAATACAATACAGTCGGCCGTCCGTGGCCGCCGTAACGGGTGGCAAGTATAACGGGATCGCCATATATCAACTCTTAGGAGGGGTCTCGCGACGGACTGCATGCCGTCACCAACCCTATCTCACACACTGGTAATACAGCAACTTCGCTGTTCCCTTGATATGCGTTCGCGGGCAGTAGCAGTTGCGCTGGCTGGACTGACAGGTGTTCGACAGCTCAAAAGGTAGGAAGTGACTTGGGGCTGTTAAAACCGGAAGGGCTTTGCTAGTAATGAACCAAGCTAGAAGTTCTCTCTGGTGGACGTCAGGGCTCTCTCCTATGTGCAACCTGCTGTCTTGCCTGCATTTCATGCAGTGACTATAACTGTGTGCTCCTCGTATGGGACCGTGAGTATACTCAAGATACGTAAGCAAAAGGTGGGTTGGGAGGTAACAGTGCCCGGAAAAATACCTAGAGGACGCCGCTCCGTAGTCAAGCACCCATGCCTTCTCTCGTCAATGTGAGCCCGGGTCGCGGCAAAAGACCTGAGTACACGAGAGTCGGCCTACAACAGCCCATCAGGTGGTCTGCTAGAACCAAGCGAAGGAATAACCCATAGCACCTGGCGAAAAAGACGCTTCTAGACGCGACATGACCTTGGTCCGGCCATACCCCCATATCGCTCAGGTCATGAAGTACGCTGCGTCTGCTGGCCCTAGATAACTGGGGGGGTCAGTGCATCGTGTCCAATAGAACTTCCAATTTTATGCCTACTAAGCGGCGAGATAGAGCGCACGGTGTACGGGCACACTCACCAGATTGAGTTCTGGAGGTTGTCAGTCGATATACCCGTACACCCTCGCCGACATGGACCTCTGAACGGTGTAATATAGAGTCATCGCAGAACCAAGGGTGATTCCCCCTCAATCCTTGCCCACTCACGGTTTTGGTCTGGCTCTTGGGGTGTTCCCCTATAGTCTCCCGGTTCAGTGGAGCAATCGCAGAGACTTCATCCGGGATTGAGTTGTTTAAATGTTCGCCCGGGACGCTGTTTTCGGTCCGTCCGATCTTGACACCCCGCCCAGCCTTAGAGCGTTACAGAAATAAACCCCGCATAGAAAGTACAATACCCGCTGTGGATGTCCTTCGGAGATTAACAGCCCGGTAGAGTCAAGGTAAGTCCAGAGGGCCCGTACCCTATCGACAAGTATAATTCCCGTGAGGTGATTTCTCTTCTTCACCCAAGAGCCAATTTAACGGGCGCGTGGGCGGAAATTATTCCTAGTGCGTAGGCGGCTATGCCGCGGTTGGGAGGCGAGTGACGGT
TCGCCTTAGGTCTCACTGTACGAGTGTAAAGTACCTGCTCGAGTAGGAATGGCCATCGACTAGAAGCGTGGATAATATGAGCTAATGATCAGCTATCATACTTCAGCACACGAGGCCGTGTTATTACCAGCACGCTAGCTGCTATAGGGGACGCTAAGATAGAATACCTCAGCCCTATAGGGTTGCACAAGGCATGGTTTGATCCTCACCGAGAATTGCTAGTTGGAGAGTCCTGCGCAATCTTAGATAGACTTATCGTGCAAAACACTGTCGGTGGGGCGATAATGCCGTGGGAAACTCACTATTTGCTGCCCCTTGGTTAACTTTCGTGGGTTTTCCGTGGCCCAGCGGTATTTTACGTGGGTCTCAAGAATCGAGTCCCCTGACATGCTCAATGACTTTCTGCGTCACGCCCCAGCGAGCAGTGGCGAGATATCTACGCTCACCATCGCGATCGCGAAGCATAAGTCAGGTGGTATCGATCGAGTATCAGAGGGCGCAATACGACCCTATCGACTGTCTGTGTCCGCCGTAATGGGTGGCAAGTATCGGGTGATCGCCATATTTCAAGGTTCAAGAGGTGCTCTGTAACAAACCACAGGCCGTCGTCAAATGCGTCTCACGCGTCGATAATACGGCGACCCCGTTGATACCTCGACAGGTGTTAGCGGACGGCGGTAGCTGTACTTGCTGAACTGGCGGTTGTTCGACAGCTCGAGTGGCGGGAAATGACCTTGGGCTTCTCATGCTGTGAGAGCTTTGTTACTATTAAATAAATCGAGCAATTCTCCCCAACGGGCGCGGGAGCTCTTATCTTTGTGTGACCTGATGCCTTGCCTGCATTTCATGCAGTGACTATAACTGTGTGCTCCTCGTATGGGACCGTGAGTATACTCAAGATACGTAAGCAAAAGGTGGGTTGGGAGGTAACAGTGTTCGGAATTTCACCTAGAAGACGCTGCTCTGGAATTAAGCGATCATGTTTTCTCCCGTGAACGTGAGCCCAGGTGGCAGAATAAGACATGAGTACATAGGACTCGGCCTACAACAGCCTATCAGTGGGTTTGCTAGTGCCGAGGGAAGGAGTAAACCATAGCACTTGACGAAAAGAACACTTCTAGGCGCAATATACCCTTGGCTCGGTCATACGCCTATATGGCTCAGGTCATGAAGTACGCTGCGACGGCTGGCCCCAGATAAGTGGGGGGGTCGATGCATTACAACCTTGCGAACTCTCAATTATACTCCTACTGACTGGTGAAGCAGTCAATACTTCGAACTAGCACGCTTACTAGTTTGGGTTTTAGAGATTGTTAGTCAGCATGACCGTGCACTCTCGCCGGTACAGACCGATCAAAGGTTCGGCGCAGGGTCATAGCAAAGTCAAGTGGGGCCACCCGTAGTCTCTCCCCCGTATGCAACCGAATCCAGATCTTTTAATGACACTCCTATAGTATCGCGGTTCAGTGGAGCATTCGCAGAGACTTCCTCTTGGATTGAGTTGTTAAAACTTACGCTTGGGACGTTATTTCCGGTCCGTCCGGTCTTGACACCCCGCCCAGCCTTAGAGCGTTACAGAACTAAACCCCGCATAGAAAGTGCAACACCCGCTGTGAATGTCCTTCGGAGATAAACAGCCCGGTAGAGTCAAGGTAAGTCGAGAGGGCCCGTACCCTATCGACAAGTATAATTCCCGTGAGGTGATTTCGCTTCTTCACCCAAGGACCAATCTGATAGGAACATGGACGGAAACTCTTCCTAATGCGTAGGTTCTTGTATTACGATTAGTAGGTGAGTGACTGT
TCGCCTGAGGTCTCACTATACGAGTGTATAGTGTCTGCTCGCGTAAAAGTGGACTTTGATTAGAGGAGTCGACAGCTAGGGCGGGCAGTTGAGTGAGGCAGCCCGGAGTAAAAGGCCGCCTTGTTCCTAGCTCACTAGCTGCTGTAGGGAATGCTAATATAGAATGCCTCAGCCTTATGAGGTTGCATAGGGTATGGTTTGATACTTACCGAGAATTGCTGGTTGGAGATTCCCGCGCAACCTTAGACAGAGGTACCTTGCGGGACACTGTCGGTGGGATGTTAATGCCGTGGTAAACTCACTATTTGCTGCCCGATGGTTAACTTTTGTGGGTTTTCCGCGGCCCAGCGGTATTCAACGTGGGTCTCAAAAATCGAGTCCCCTGACATGCTCAATGACCTTCCGCACCGCGACCCAGCGAGCAGAGCCCAGACAGCAACGCTCACGATCGCGATCGCGAACTAAAAGTCAGGTGGTATCGAGCGAGCGTCAGAGGGTGCAATACAATACTGTCGGCCGTCCGTGGCGGCTGTAACCGCTGACAAGTATAACGGGATCGCCATATATCAACGCTTGGGAGGGGCTTTGCAACGGACTACATGCCGTCATCACCCCTACCTCATGCACTAGCAATGCAACAACTTCGCTAATCCCTTGACTGCCGTTAGCGGATAGTGGCAGCTGTGCTTACTGAACTGGCGCGTGTTCAACAACTCAAGTGATAGAAAATGAATCGGTGTCGTAAAAGTCTGAACAGTTCTCCTAGGGATGGGTCACGCGAGCAATGGTTCTTGGTGAACGTCAGGGCACTTTCCTTTGTGTGAGCTGATGCCTTGCCTGCATTTCATGCAGTGACTATAACTGTGTGCTCCTCGTATGGGACCGTGAGTATACTCAAGATACGTAAGCAAAAGGTGGGTTGGGAGGTAACAGTGTTCGGAATTTCACCTAGAAGACGCTGCTCTGGAATTAAGCGATCATGCTTTCTCCTATGAATATGAGCCTGAATGGCGGAATAGCCCATGACTGCACAGGACCCGACCCACAACATCCTATCAGTGGGTCCGCCAGAGCCAAGCGAGGGGGTAACCCATAGCACCGGACGAAAAGGCCGCCTTTCGACGCGATATACTCTTGGTCCGGTCATACCCCTATATGGCTCTGGTCATTTACTACGCCGCCTCTGCGACCCTCAGATATCTGGGGAAAACAACAAGATGTGTCCAATATAACCTCTGACTAGGTTCCTACTGACTGGTGAAGCAGTCAATACTTCGAACTAGCATGCTTACTAGTTTGGGTTTTAGAAATTGGTAGTCAGCATGACCGTGCACCCTCTCCGACATGGACCTCTCAACCTTTTGGTATAGAGTCATCGCAGAATCAAGGGTAATTACCTGTCAATTGCTGGGTATTCATGGCTTAGTTCTGGCTCCTGGAGTGCTGCCTTGTGGCATCGGTGCGGGATGGGACTAATTTGCGAGTTTTCCCTGGGGATGAGTCGCCTAAACGTACGCCCGTGACGCTATTACGAGCCCGTTCGGTCTTCACGCTCCGTCCGGACTTAAAGCACTGCGTACCTAACTACCAAAGCGAGGATGTAATAACGGCCAAGGGTCCGATCCTAGGAAAGACAGTGTAACGGGATACGGGCGCGTGGGCGATTTCCGTACCCTATTGAAAAATATAATTCCCGTGAAGTGATTTCTCCTCTTCACACAAGGACTAACCTGATAAGAATAGATACGATGGTTCGCCTCCGTACGTAAGTGGCTGTATTACGACTAATAGTTGAGTTACTTT
TCGCCTGGGGTCTCACAATACGAGTGTATAGTGTCTGCTCGCGTAAAAGTGGACATTGACTAGAGGAGTCGACAGCTAGGGCGGGCAGTTGAGTGAGGCAGCCCGGAGTAAAAGGCCGCCTTGTTCCTAGCTCACTAGCTGCTGTAGGGAATGCTAATATAGAATGCCTCAGCCCTATGAGGTTGCACAGGGTATGGTTTGATCCTTACCGAGAATTGCTAGTTGTAGATCACCACGCAACCTTAGACAGACTTCTCGCGCAGGAAACTGTCGCTAGGGTGTTAATGCTATGGTGGATCCACTACTGATTATCTGTTGGTTAGTTTTTGTGGGCTTTCCGCGCTCCCGCGATGTTCTACAGATGTCCGAAGATTCGAGCTCCCAGACATGCTCGATAACTTACCACGTCGCGCCCCAGCGAGCAGAGCCGAGACAGTTACGCTCACCATCGCAATCGCGAACCATAGGTCAGGTGGTAACGAGCGAACATTAGAGGGCACAATACAATCCTGTCGGCCGTCCGTAGCCACTGCCACGGGTAACCAGTATAACGGGATAGCCGTATTTCAACTCATAGGAGAGATTTTGCGACGGATTACATGACGTCACCAACCCTATCTCACACACTGGTAATACAGCAACTTCGCTGTTCCCTTGATATGCGTTCGCGGGCAGTAGCAGTTGCGCTGGCTAGACTGGCAGGTGTTCGGCAGCTCAAAAGGTAGGGAGTGACTTGGGGCTGTTAAAACCGGAAGGACTTTGCTAGTAAGGAACCAAGCTAGAAGTTCTCTCTGGTGGACGTCAGGGCTCTCTCCTATGTGTGACCTAAGGCCCTACCTGCATTTCATGCAGTGACTATGACTGTGTGCTTCTCGTATGGGACCGAGAGTATATTGTAAGGAAACGAAAGGGGTTCAGGCTAGGAGGTAACAGTGCCCGGAATTATACCTAGAGGTCGTCTTTCCGGGGATACGCACCTACCCCTTCTCTCGTCAACGTGAGCCTGAGTGGCGGAGTAAGACATGAGTACACAAGACTCGGCCTACAACAGTCCATCGGTGGGTTTGCTAGTGCCGAGGGAAGGAGTAACCCATAGCACCGGACGAAAAGGCCGCCTTTCGACGCGATATACTCTTGGTCCGGTCATACCCCTATATGGCTCTGGTCATTTACTACGCCGCCTCTGCGACCCTCAGATATCTGGGGAAAACAACAAGATGTGTCCAATATAACCTCTGACTAGGTTCAGCTTAGGCAGTCGGACGAAGCGCACGGTGTACGGGCACACTCACCAGTTCGAGTTCTGGAGGTTGTCAGTCGATATACCCGTACACCCTCGCCGACATGGACCTCTGAACGGTGTAATATAGAGTCATCGCAGAACCAAGGGTGATTCCCCCTCAATCCTTGCCCACTCACGGTTTTGGTCTGGCTCTTGGGGTGCTCCCCGATAGTATCGCGGTTCAGTGGAGCATTCGCAGAGACTTCCTCTTGGATTGTGTTGTTAAAACTTACGCTTGGGACGTTATTTCCGGTCCGTCCGGTTTTGACACCCCGCCCAGCCTTAGAGCGTTACAGAACGAAACCCCGCATAGAAAGTGCAACACTCGCTGTGAATGTCCTTCGGAGATAAATAGCCCGGTAGAGTCAAGGTAAGTCGAGAGGGCCCGTACCCTATCGACAAGTATAATTCCCGTGAGGTGATTTCGCTCCTTCACCCAAGGACCAATCTGATAGGAACATGGACGGAAACTCTTCCTAATGCGTAGGTGCTTGTATTACGATTAGTAGGTGTGTGACTGT
TTGCCTGATGTCTCACTACATGGGTGTATAGTGTCTGCTCGCGTTGGGGTGAACACTGACCAGAGGCGCCGATGACTTGGGCTGGCGGTTGAGTGAGGCAGCCCGGAGTACAAGGTCGCCCTATTCCTGTCACGCTAGCTGATATAGGGAACGCTCGTATGGAATAGCTCGGCCCGGTAAGGTTGCACAGGGTGTAGTTTTATACTTACCGAGAATTGCTAGTTAGAGAGTCCCGCACAACCTTAGACAGACTTATCGTGCAGGAAACTGTCGGTGGGGTGTTAATGCCGTGGTAAACTCACTATTTGCTGCCCGACGGTTAACTTTTGTGGGTTTTCCGCGGCCCAGCGGTATTCTACGTGGGTCTCAAGATTCGGGCTCCCAGACATGCTTGATGACTTTCCGCGTCACGCCCCAGCGAGCAAAGCCGAGACAGCTACAATCAACATCGCGATTGCGAAGCATAAGTCAGGTGGGAACGAGCGAGCATTAGAGGGCACAATACAATCCTGTCGACCGTCCGTGGCCGCCGTAACGGGTGGCAAGTATAACGGGATCGCCATATATCAACTCATAGGAGAGATTTTGCGACGGATTACAGGCCGTCGTCAAATGCGTCTCACGCGTCGATAATACGGCGACCCCGTTGATACCTCGACAGGTGTTAGCGGACGGCGGTAGCTGTACTTGCTGAACTGGCGGTTGTTCGACAGCTCGAGTGGCGGGAAATGACCTTGGGCTTCTCATGCTGTGAGAGCTTTGTTACTATTAAATAAATCGAGCAATTCTCCCCAACGGGCGCGGGAGCTCTTATCTTTGTGTGACCTGATGCCTTGCCTGCATTTCATGCAGTGACTATAACTGTGTGCTCCTCGTATGGGACCGTGAGTATACTCAAGATACGTAAGCAAAAGGTGGGTTGGGAGGTAACAGTGTTCGGAATTTCACCTAGAAGACGCTGCTCTGGAATTAAGCGATCATGTTTTCTCCCGTGAACGTGAGCCCAGGTGGCAGAATAAGACATGAGTACATAGGACTCGGCCTACAACAGCCTATCAGTGGGTTTGCTAGTGCCGAGGGAAGGAGTAAACCATAGCACTTGACGAAAAGAACACTTCTAGGCGCAATATACCCTTGGCTCGGTCATACGCCTATATGGCTCAGGTCATGAAGTACGCTGCGACGGCTGGCCCCAGATAAGTGGGGGGGTCGATGCATTACAACCTTGCGAACTCTCAATTATACTCCTACTGACTGGTGAAGCAGTCAATACTTCGAACTAGCACGCTTACTAGTTTGGGTTTTAGAGATTGTTAGTCAGCATGACCGTGCACTCTCGCCGGTACAGACCGATCAAAGGTTCGGCGCAGGGTCATAGCAAAGTCAAGTGGGGCCACCCGTAGTCTCTCCCCCGTATGCAACCGAATCCAGATCTTTTAATGACACTCCTATAGTATCGCGGTTCAGTGGAGCATTCGCAGAGACTTCCTCTTGGATTGAGTTGTTAAAACTTACGCTTGGGACGTTATTTCCGGTCCGTCCGGTCTTGACACCCCGCCCAGCCTTAGAGCGTTACAGAACGAAACCCCGCATAGAAAGTGCAACACCCGCTGTGAATGTCCTTCGGAGATAAACAGCCCGGTAGAGTCAAGGTAAGTCGAGAGGGCCCGTACCCTATCGACAAGTATAATTCCCGTGAGGTGATTTCGCTTCTTCACCCAAGGACCAATCTGATAGGAACATGGACGGAAACTCTTCCTAATGCGTAGGTTCTTGTATTACGATTAGTAGGTGAGTGACTGT
TCGTCTGAGGTCTCACTATACGAGTGCATAGTGTCTGCCGACGTTGGAGTGGATACTCACCAGAGACGTCGCTGACTTAGGCTGGCGGTTGAGTGAGGCAGCCCGGAGTACAAGGCCGCCCTATTCCTGTCACGCTGGCAGATATAAAGATCGCTCAGATAGAATACCTCAGCCCTATGAGGTTGCACAGGGTGTAGTTTTATACTTACCGAGAATTGCTAGTTAGAGAGTCCCGCACAACCTTAGACAGACTTATCGTGCAGGAAACTGTCGGTGGGGTGTTAATGCCGTGGTAAACTCACTATTTGCTGCCCGACGGTTAACTTTTGTGGGTTTTCCGCGGCCCAGCGGTATTCTACGTGGGTCTCAAGATTCGGGCTCCCAGACATGCTTGATGACTTTCCGCGTCACGCCCCAGCGAGCAAAGCCGAGACAGCTACAATCAACATCGCGATTGCGAAGCATAAGTCAGGTGGTATCGAGAGAGTATCAGAGGGCGCAGTACAATACAATCGGCCGTCCGTGGCGGCTATAACCGCTGATAGGTATAACGGGATAGCCGTATTTCAAGGCTCAAGAGGGGTCTCGCGACGGATTACATGACGTCACCAACCCTATCTCACACACTGGTAATACAGCAACTTCGCTGTTCCCTTGATATGCGTTCGCGGGCAGTAGCAGTTGCGCTGGCTGGACTGGCAGGTGTTCGGCAGCTCAAAAGGTAGGGAGTGACTTGGGGCTGTTAAAACCGGAAGGACTTTGCTAGTAAGGAACCAAGCTAGAAGTTCTCTCTGGTGGACGTCAGGGCTCTCTCCTATGTGTGACCTGATGCCCTGCCTGCGTTTCATGCAGTGACTATAACTATGTGCTCCTCGTCTGGGACCGAGAGTATATTGTTAGGAAACGAGCGGGGTTCAGGCTAGGAGGTAACAGTGTTCAGAATTTTACCTAGCAGACGCTGCCCTGGAGTTGAGCGATCATGCTTTCTTCTATGAATATGAGCCTGAATGGCGGAATAGCCCATGACTGCACAGGACCCGACCCACAACATCCTATCAGTGGGTCCGCCAGAGCCAAGCGAGGGGGTAACCCATAGCACCGGACGAAAAGGCCGCCTTTCGACGCGATATACTCTTGGTCCGGTCATACCCCTATATGGCTCTGGTCATTTACTACGCCGCCTCTGCGACCCTCAGATATCTGGGGAAAACAACAAGATGTGTCCAATATCACCTCTGACTAGGTTCAGCTTAGGCAGTCGGACAAAGCGCACGGTGTACGGGCACACTCACCAGTTCGGGTTTTAGGGATTGTCAACCAGTATGACCGTACACCCTCGCCGACATGGACTTCCCAACGGCTTGGTATAGAGTCGTCGCAGAATCAAGGGTGATTATCCCTCAATTCTTGCCCATTCACGGCTTAGGTCTGACTCTTGGGGTGCTCTCCTATAGTATCGCGGTTCAGTGGAGCATTCGCAGAGACTTCCTCTTGGATTGAGTTGTTAAAACTTACGCTTGGGACGTTATTTCCGGTCCGTCCGGTCTTGACACCCCGCCCAGCCTTAGTGCGTTACAGAACGAAACCCCGCATAGAAAGTGCAACACCCGCTGTGAATGTCCTTCGGAGATAAACAGCCCGGTAGAGTCAAGGTAAGTCGAGAGGGCCCGTACCCTATCGACAAGTATAATTCCCGTGAGGTGATTTCGCTTCTTCACCCAAGGACCAATCTGATAGGAACATGGACGGAAACTCTTCCTAATGCGTAGGTGCTTGTATTATGATTAGTAGGTGAGTGACTGT
TTACCTGATATCTCACTACATGAGTGTCTAGTGTCTGCTCGCGTTGGGGTGGACACTGACCAGAGGCGCCGATGACTTGGGCTGGCGGTTGAGTGAGGCAGCCCGGAGTACAAGGTCGCCCTATTCCTGTCACGCTAGCTGATATAGGGAACGCTCGTATGGAATAGCTCGGCCCGGTAAGGTTGCACAGGGTATGGTTTGATCCTTACCGAGGATTGCTAGATGGAGGTTCCCGCGTCACCTTAGACAAACTTATCTTGTAGGAAACAACCCGTGGGGTGTTAATACCGTGGTAAACTCACTATTTGCTGCCCGTTGGTTAACTTTTGTGGGTTTTCCGTGGCCCAGCGGTATTCTACGTGGGTCTCAAGATTAGAGCTCCCAGACATGCTCGATAACTTTCCATGTCACGCCCCAGCGAGCAGAGCCGAGACAGCTACGCTCACCATCGCGATCGCGAACCATAGGTCGGGTGGTATCGAGAGAGTATCAGAGGGCGCAGTACAATACAATCGGCCGTCCGTGGCCGCCGTAACGGGTGGCAAGTATAACGGGATCGCCATATATCAACTCTTAGGAGGGGTCTCGCGACGGACTGCATGCCGTCACCAACCCTATCTCACACACTGGTAATACAGCAACTTCGCTGTTCCCTTGATATGCGTTCGCGGGCAGTAGCAGTTGCGCTGGCTGGACTGACAGGTGTTCGACAGCTCAAAAGGTAGGAAGTGACTTGGGGCTGTTAAAACCGGAAGGGCTTTGCTAGTAATGAACCAAGCTAGAAGTTCTCTCTGGTGGACGTCAGGGCTCTCTCCTATGTGCAACCTGCTGTCTTGCCTGCATTTCATGCAGTGACTATAACTGTGTGCTCCTCGTATGGGACCGTGAGTATACTCAAGATACGTAAGCAAAAGGTGGGTTGGGAGGTAACAGTGCCCGGAAAAATACCTAGAGGACGCCGCTCCGTAGTCAAGCACCCATGCCTTCTCTCGTCAATGTGAGCCCGGGTCGCGGCAAAAGACCTGAGTACACGAGAGTCGGCCTACAACAGCCCATCAGGGGGTCTGCTAGAACCAAGCGAAGGAATAACCCATAGCACCTGGCGAAAAAGACGCTTCTAGACGCGACATGACCTTGGTCCGGCCATACCCCCATATCGCTCAGGTCATGAAGTACGCTGCGTCTGCTGGCCCTAGATAACTGGGGGGGTCAGTGCATCGTGTCCAATAGAACTTCCAATTTTATGCCTACTAAGCGGCGAGATAGAGCGCACGGTGTACGGGCACACTCACCAGATTGAGTTCTGGAGGTTGTCAGTCGATATACCCGTACACCCTCGCCGACATGGACCTCTGAACGGTGTAATATAGAGTCATCGCAGAACCAAGGGTGATTCCCCCTCAATCCTTGCCCACTCACGGTTTTGGTCTGGCTCTTGGGGTGCTCCCCGATAGTATCGCGGTTCAGTGGAGCATTCGCAGAGACTTCCTCTTGGATTGTGTTGTTAAAACTTACGCTTGGGACGTTATTTCCGGTCCGTCCGGTTTTGACACCCCGCCCAGCCTTAGAGCGTTACAGAACGAAACCCCGCATAGAAAGTGCAACACTCGCTGTGAATGTCCTTCGGAGATAAACAGCCCGGTAGAGTCAAGGTAAGTCGAGAGGGCCCGTACCCTATCGACAAGTATAATTCCCGTGAGGTGATTTCGCTCCTTCACCCAAGGACCAATCTGATAGGAACATGGACGGAAACTCTTCCTAATGCGTAGGTGCTTGTATTACGATTAGTAGGTGTGTGACTGT
TTACCTGATATCTCACTACATGAGTGTCTAGTGTCTGCTCGCGTAAAAGTGGACATTGACTAGAGGAGTCGACAGCTAGGGCGGGCAGTTGAGTGAGGCAGCCCGGAGTAAAAGGCCGCCTTGTTCCTAGCTCACTAGCTGCTGTAGGGAATGCTAATATAGAATGCCTCAGCCTTATGAGGTTGCACGGGGCATGGTTTGATCCTCACCGAGAATTGCTAGTTGGAGAGTCCCGCGCAACCTTAGATAGACTTATCGTGCAAAACACTGTCGGTGGGGCGATAATGCTGTGATAAACTCACTACTTGTTGTCTCTTGGTTAGCTTTTGTGGGTTTTCCGCGGCCCAGCGGTATTCTACGTGGGTCTCAAGAATCGAGTCCCCTGACATGCTCAATGACTTTCTGCGTCACGCCCCAGCGAGCAGTGGCGAGATATCTACGCTCACCATCGCGATCGCGAAGCATAAGTCAGGTGGTATCGAGAGAGTATCAGAGGGCGCAGTACAATACAATCGGCCGTCCGTGGCGGCTATAACCGCTGATAGGTATAACGGGATCGCCATATATCAAGGCTCAAGAGGGGTCTCGCGACGGATTACATGACGTCACCAACCCTATCTCACACACTGGTAATACAGCAACTTCGCTGTTCCCTTGATATGCGTTCGCGGGCAGTAGCAGTTGCGCTGGCTGGACTGGCAGGTGTTCGGCAGCTCAAAAGGTAGGGAGTGACTTGGGGCTGTTAAAACCGGAAGGACTTTGCTAGTAAGGAACCAAGCTAGAAGTTCTCTCTGGTGGACGTCAGGGCTCTCTCCTATGTGTGACCTGATGCCCTACCTGCATTTCATCCCCCGAGTATAGCTGTATATTCCTCGTATGGGACCGAGAGTACACCCAAGATAAGTAAGCAAAAGGTGGGTTGGGAGACGACGGTACCCGGAAAAATACCTAGAGGACGCCGCTCCGTAGTCAAGCACCCATGCCTTCTCTCGTCAATGTGAGCCCAGGTGGCGGAGTAAGACATGAGTACACAAGACTCGGCCTACAACAGTCCATCGATGGGTCTGCTGGAACCAAGCGAAGGAGTAAACCATAACACTTGACGAAAAGGACACTTCTAGACGCGATATACCCGTGGCTCGGTCATACGCCTATATGGCTCAGGTCATGAAGTACGCTGCGACGGCTGGCCCCAGATAAGTGGGGGGGTCGATGCATTACAATCTTGCGAACTCTCAGTTATACTCCTACCGACTGGTGAAGCAGAGCGCACTTCGAACTAGCACGCTTACTAGTTTGGGTTTTAGAGATTGTTAGTCAGCATGACTGTGCACTCTCGCCGGTACAGACCGATCAAAGGTTCGGCGCAGGGTCAAAGCAAAGTCAAGTGGGGCCACCTGTAGTCTCTCCCCCGTATGCAACCGAATCCAGATCTTTTAATGACACTCCTATAGTATCGCGGTTCAGTGGAGCATTCGCAGAGACTTCCTCTTGGATTGAGTTGTTAAAACTTACGCTTGGGACGTTATTTCCGGTCCGTCCGGTCTTGACACCCCGCCCAGCCTTAGAGCGTTACAGAACGAAACCCCGCATAGAAAGTGCAACACCCGCTGTGAATGTCCTTCGGAGATAAACAGCCCGGTAGAGTCAAGGTAAGTCGAGAGGGCCCGTACCCTATCGACAAGTATAATTCCCGTGAGGTGATTTCGCTTCTTCACCCAAGGACCAATCTGATAGGAACATGGACGGAAACTCTTCCTAATGCGTAGGTGCTTGTATTACGATTAGTAGGTGAGTGACTGT
GCGCCTGAGGTCTCACTATACGAGTGTATAGTGTCTGCTCGCGTAGGAGTGGACATTGCCTAGAGGCGTGGATAACTTGGGCTGGCGGCTGAGGGAGGCGGCCCGGAGTACAAAGCCACCTGATTCCCAGCACGCTAGTTACGATGGGGAACGGCAATATGGCATAGCTCAACCCGGTAAGATTGCACAGGATATGGTTCGATCTTCACCGAGAATTGCTAGTTGGAGAGTCCCGCGCAACCTCAGACAGACTTATCGTGCAAGACACTGTCGGTGGGGCGATAATGCTGTGGTAAACTCCCTACGTGTCATCTGTTGGTTAACTTTTGTGGATCCTCCGCGGCCCAGCGGTATTCACCGTGGGTCTCAAGAATCGAGTCCCCTGACATGCTCAATGACTTTCTGCGTCACGCCCCAGCGAGCAGTGGCGAGATATCTACGCTCACCATCGCGATTACGAAGCATAAGTCAGCTGGTATCGATCGGGTATCGGAGGGCGCGGTACAATCCTATCAACCGTCCGTGGCCGCTGTAACCGCTGACCAGAATAACGTGATCGCCATATATCAACGCTTAGGAGGGGTCTCGCGACGGACTACATGCCGTCATCAAATGCGTCTCACGCATTGGTAATACAGCAATTTTGCTGAACCTTTGATATGCGTAAATAGACAATAACAGCTGCGCTTGCGGGATTGGCAGGTGTTTGAGAACCCGAGTGGCGGGAAATGACCTTAGGCTGCTCATGCCGTAAGAGCTTTGTTAGTATTGAATCAATCGAGCAATGGTCTCTGGTGGACGTCAGGGCTCTCTCCTATGTGCAACCTGATGCCCTACCTGCATTTCATGCAGTGACTATAACTGTGTGCTCCTCGTATGGGACCGAGAGTATATTGTAAGGAAACGAACGGGGTTCAGGCTAGGAGGTAACAGTGCCTGGTATTATACCTAGAGGACACCGCTTCCGAGTCAAGCACCCACGCCTTCTCTCGTGAATGTGGGCCCAGGAGGCAGAATAAGACATCAGTACATAGGACTCGGCCTACAACAGCCTATCAGTGGGTCCGCCAGAGCCAAGCGAGGGGGTAAACCATAACACTTGACGAAAAGGACACTTCTAGACGCGATATACCCGTGGCTCGGTCATACGCCTATATGGCTCAGGTCATGAAGTACGCTGCGACGGCTGGCCCCAGATAAGTGGGGGGGTCGATGCATTACAATCTTGCGAACTCTCAGTTATACTCCTACCGACTGGTGAAGCAGAGCGCACTTCGAACTAGCACGCTTACTAGTTTGGGTTTTAGAGATTGTTAGTCAGCATGACTGTGCACTCTCGCCGGTACAGACCGATCAAAGGTTCGGCGCAGGGTCAAAGCAAAGTCAAGTGGGGCCACCTGTAGTCTCTCCCCCGTATGCAACCGAATCCAGATCTTTTAATGACACTCCTATAGTATCGCGGTTCAGTGGAGCATTCGCAGAGACTTCCTCTTGGATTGAGTTGTTAAAACTTACGCTTGGGACGTTATTTCCGGTCCGTCCGGTCTTGACACCCCGCCCAGCCTTAGAGCGTTACAGAACGAAACCCCGCATAGAAAGTGCAACACCCGCTGTGAATGTCCTTCGGAGATAAACAGCCCGGTAGAGTCAAGGTAAGTCGAGAGGGCCCGTACCCTATCGACAAGTATAATTCCCGTGAGGTGATTTCGCTTCTTCACCCAAGGACCAATCTGACAGGAACATGGACGGAGGTTCGCCCCCGTGCGCAGGTGCTTGTATTACGATTAGTAGGTGAGTGACTGT
TTGCCTGATGTCTCACTACATGAGTGTCTAGTGTCTGCTCGAGTAAAAGTGGACATTGACTAGAGGAGTCGACAGCTAGGGCGGGCAGTTGAGTGAGGCAGCCCGGAGTAAAAGGCCGCCTTGTTCCTAGCTCACTAGCTGCTGTAGGGAATGCTAATATAGAATGCTTCAGCCTTATGAGGTTGCACAGGGTATGGTTTGATCCTTACCGAGAATTGCTAGTTGTAGATCACCACGCAACCTTAGACAGACTTCTCGCGCAGGAAACTGTCGCTGGGGTGTTAATGCTATGGTGGATCCACTACTGATTATCTGTTGGTTAGTTTTTGTGGGCTTTCCGCGCTCCCGCGATGTTCTACAGATGTCCGAAGATTCGAGCTCCCAGACATGCTCGATAACTTACCACGTCACGCCCCAGCGAGCAGAGCCGAGACAGTTACGCTCACCATCGCAATCGCGAACCATAGGTCAGGTGGTAACGAGCGAACATTAGAGGGCACAATACAATCCTGTCGGCCGTCCGTAGCCACTGCCACGGGTAACCAGTATAACGGGATAGCCGTATTTCAACTCATAGGAGAGATTTTGCGACGGATTACATGACGTCACCAACCCTATCTCACACACTGGTAATACAGCAACTTCGCTGTTCCCTTGATATGCGTTCGCGGGCAGTAGCAGTTGCGCTGGCTAGACTGGCAGGTGTTCGGCAGCTCAAAAGGTAGGGAGTGACTTGGGGCTGTTAAAACCGGAAGGACTTTGCTAGTAAGGAACCAAGCTAGAAGTTCTCTCTGGTGGACGTCAGGGCTCTCTCCTATGTGTGACCTAAGGCCCTACCTGCATTTCATGCAGTGACTATGACTGTGTGCTTCTCGTATGGGACCGAGAGTATATTGTAAGGAAACGAAAGGGGTTCAGGCTAGGAGGTAACAGTGCCCGGAATTATACCTAGAGGTCGTCTTTCCGGGGATACGCACCTACCCCTTCTCTCGTCAACGTGAGCCTGAGTGGCGGAGTAAGACATGAGTACACAAGACTCGGCCTACAACAGTCCATCGGTGGGTTTGCTAGTGCCGAGGGAAGGAGTAAACCATAACACTTGACGAAAAGGACACTTCTAGACGCGATATACCCTTGGCTCGGTCATACCCCTATATGGCTCAGGTCATGAAGTACGCTGCGACGGCTGGCCCCAGGTAAGTGGGGGGGTCGATGCATTACAATCTTGCGAACTCTCAGTTATACTCAGCTTAGGCAGTCGGACAAAGCGCACGGTGTACGGGCACACTCACCAGTTCGGGCTTTAGAGATTGTTAGCCAGTCCGACCGTGCCCCTTTGCTGACACAGACCGATCAACGGTTTGGCGCAGGGTCATCGCAGAATCAAGGGTAATTACCCGTCAATTCCTGGCTATTCATGGCTTAGTTCTGGCTCTTGGAGTGCTCCCCTATAGTATCGCGGTGCAGTGGAGCATTCGCAGAGACTTCCTCTTGGATTGAGTTGTTAAAACTTACGCTTGGGACGTTATTTCCGGTCCGTCCGGTCTTGACACCCCGCCCAGCCTTAGAGCGTTACAGAACGAAACCCCGCATAGAAAGTGCAACACCCGCTGTGAATGTCCTTCGGAGATAAACAGCCCGGTAGAGTCAAGGTAAGTCGAGAGGGCCCGTACCCTATCGACAAGTATAATTCCCGTGAGGTGATTTCGCTTCTTCACCCAAGGACCAATCTGATAGGAACATGGACGGAAACTCTTCCTAATGCGTAGGTGCTTGTATTACGATTAGTAGGTGAGTGACTGT
TCGTCTGAGGTCTCACTATACGAGTGCATAGTGTCTGCTGACGTAAAAGTGGACATTGACTAGAGGAGTCGACAGCTAGGGCGGGCAGTTGAGTGAGGCAGCCAGGAGTAAAAGGCCGCCTTGTTCCTAGCTCACTAGCTGCTGTAGGGAATGCTAATATAGAATGCCTCAGCCTTATGAGGTTGCACAGGGTATGGTTTGATACTTACGGGGAATCGTTGGTTGGAGATTCCCGCGCAACCTTAGACAGAGGTACCTTGCGGGTCACTGTGGGAGGGATGTTGATGCTGCGGTAAACTCACTATTTGCTGCCCGTTGGTTAACTTTTGTGGGTTTTCCGCGGCCTAGCGGTATTCTACGTGGATCTCGAGATTAGAGCTCCCAGACATGATCGATAACTTTCCATGTCACGCCCCAGCGAGCAGAGCCGAGACAGCTATGCTCACCATCGCGATCGTGAACCATAGGTCGAGCCGTATCGATCGAGTACCAGAGGACGCAGTACGATCCTGTCGGCCGTCCGTGGCCGCTGTAACGGCTGACCAGTATAACGTGAACACCAGATATCAGCGCTTGGGTAGGGCTTCGCGACGGACTACAGGCCGTCGTCAAATGCGTCTCACGCATTGGTAATACAGCAATTTTGCTGAACCTTTGATATGCGTAAGTAGACAATAACAGCTGCGCTTGTGGGATTGGCAGGTATTTGAGAACCCGAGTGGCGGGAAATGACCTTAGGCTGCTCATGCCGTAAGAGCTTTGTTAGTATTGAATCAATTGAGCGATGGTCTCTGGTGGACGTCAGGACTCTCTCCTATGTGCAACCTGATGCCCTGCCTGCGTTTCATGCAGTGCCTATAACTATGTGCTCCTCGTATGGGACCGAGAGTATATTCAAGATAAGTAAGCAAAAGGTGGGTTGGGAGACGACGGTGCCTGGAATTATATTTAGAGGACGCCGCTCCGGAGTCAAGCACCCACGCCCTCTCTCGTCAATGTAAACCTGAGTGGCGGAGTAAGACATGAGTACGCAAGACTCAGCCTATAAGAGTCCATCGGTGGGGTTGCTAGTGCCGAGGAAAGGAGTAAACCATAGCACCTGGCGAAAAGGACGCTTCTAGACGCGACATAACCTTGGTCCGGCCATACCCCCATATGGCTCAGGTCATGAAGTACGCTGCGTCTGCTGGCCCTGGATAACTGGGGGGGTCAGTGCATCGTGTCCAATAGAACTTCCAATTTTATGCCTACTAAGCGGCGAGATAGAGCGCACGGTGTACGGGCACACTCACCAGATCGGGTTCTGGAGGCTGTCAGTCGATATACCCGTACACCCTCGTCGACGTGGCCCTCTGAACGGTGTAGTATATAGTCATCGTAGAACCAAGGGTGATTCCCCCTCAATCCTTGCCCACTCACGGTTTAGGTCTGGCTCTTGGGGTGCTCCCCTATAGTCTCGCGGTTCAGTGGAGCATTCGCAGAGACTTCCTCTTGGATTGAGTTGTTAAAACTTACGCTTGGGACGTTATTTCCGGTCCGTCCGGTCTTGACACCCCGCCCAGCCTTAGAGCGTTACAGAACGAAACCCCGCATAGAAAGTGCAACACCCGCTGTGAATGTCCTTCGGAGATAAACAGCCCGGTAGAGTCAAGGTAAGTCGAGAGGGCCCGTACCTTATCGACAAGTATAATTCCCGTGAGGTGATTTCGCTTCTTCACCCAAGGATCAATCTGATAGGAACATGGACGGAAACTCTTCCTAATGCGTAGGTGCTTGTATTACGATTAGTAGGTGAGTGACTGT
TTGCCTGATGTCTCACTACATGAGTGTCTAGTGTCTGCTCGCGTAAAAGTGGACATTGACTAGAGGAGTCGACAGCTAGGGCGGGCAGTTGAGTGAGGCAGCCCGGAGTAAAAGGCCGCCTTGTTCCTAGCTCACTAGCTGCTGTAGGGAATGCTAATATAGAATGCCTCAGCCCTATGAGGTTGCACAGGGTATGGTTTGATCCTTACCGAGAATTGCTAGTTGTAGATCACCACGCAACCTTAGACAGACTTCTCGCGCAGGAAACTGTCGCTAGGGTGTTAATGCTATGGTGGATCCACTACTGATTATCTGTTGGTTAGTTTTTGTGGGCTTTCCGCGCTCCCGCGATGTTCTACAGATGTCCGAAGATTCGAGCTCCCAGACATGCTCGATAACTTACCACGTCACGCCCCAGCGAGCAGAGCCGAGACAGTTACGCTCACCATCGCAATCGCGAACCATAGGTCAGGTGGTAACGAGCGAACATTAGAGGGCACAATACAATCCTGTCGGCCGTCCGTAGCCACTGCCACGGGTAACCAGTATAACGGGATAGCCGTATTTCAACTCATAGGAGAGATTTTGCGACGGATTACATGACGTCACCAACCCTATCTCACACACTGGTAATACAGCAACTTCGCTGTTCCCTTGATATGCGTTCACGGGCAGTAGCAGTTGCGCTGGCTAGACTGGCAGGTGTTCGGCAGCTCAAAAGGTAGGGAGTGACTTGGGGCTGTTAAAACCGGAAGGACTTTGCTAGTAAGGAACCAAGCTAGAAGTTCTCTCTGGTGGACGTCAGGGCTCTCTCCTATGTGTGACCTAAGGCCCTACCTGCATTTCATGCAGTGACTATGACTGTGTGCTTCTCGTATGGGACCGAGAGTATATTGTAAGGAAACGAAAGGGGTTCAGGCTAGGAGGTAACAGTGCCCGGAATTATACCTAGAGGTCGTCTTTCCGGGGATACGCACCTACCCCTTCTCTCGTCAACGTGAGCCTGAGTGGCGGAGTAAGACATGAGTACACAAGACTCGGCCTACAACAGTCCATCGGTGGGTTTGCTAGTGCCGAGGGAAGGAGTAAACCATAACACTTGACGAAAAGGACACTTCTAGACGCGATATACCCTTGGCTCGGTCATACGCCTATATGGCTCAGGTCATGAAGTACGCTGCGACGGCTGGCCCCAGGTAAGTGGGGGGGTCGATGCATTACAATCTTGCGAACTCTCAGTTATACTCCTACCGACTGGTGAAGCAGAGCGCACTTCCAACTAGCACGTTTACTAGTTTGGGTTTTAGAGATTGTTAGTCAGCATGACCGTGCACTCTCGCCGGTACAGACCGATCAAAGGTTCGGCGCAGGGTCAAAGCAAAGTCAAGTGGGGCCACCCGTAGTCTCTCCCCCGTATGCAACCGAATCCAGATCTTTTAATGACACTCCTATAGTATCGCGGTTCAGTGGAGCATTCGCAGAGACTTCCTCTTGGATTGAGTTGTTAAAACTTACGCTTGGGACGTTATATCCGGTCCGTCCGGTCTTGACACCCCGCCCAGCCTTAGAGCGTTACAGAACGAAACCCCGCATAGAAAGTGCAACACCCGCTGTGAATGTCCTTCGGAGATAAACAGCCCGGTAGAGTCAAGGTAAGTCGAGAGGGCCCGTACCCTATCGACAAGTATAATTCCCGTGAGGTGATTTCGCTTCTTCACCCAAGGACCAATCTGATAGGAACATGGACGGAAACTCTTCCTAATGCGTAGGTGCTTGTATTACGATTAGTAGGTGAGTGACTGT
TCGCCTGAGGTCTCACTATACGAGCGTATAGTGTCTGCTCACGTTGGGGTGGACACTGACCAGAGGCGCCGATGACTTGGGCTGGCGGTTGAGTGAGGCAGCCCGGAGTACAAGGTCGCCCTATTCCTGTCACGCTAGCTGATATAGGGAACGCTCGTATGGAATAGCTCGGCCCGGTAGGGTTGCACAGGGCATGGTTTGATCCCTAGCGGGAATTGCTGGTCGGAGATTCCCGCGCAGCCTTAGACAGAGGTACCTTGCGGGTCACTGTGGGAGCGATGTTAATACCGTGGTAAACTCACGATTTGCTGCCCGTTGGTTAACTTTTGTGGGTTTTCCCCGGCCCAGCGGTATTCTACGTGGGTCTCAAGAATCGAGTCCCCTGACATGCTCAATGACTTTCTGCGTCACGCCCCAGCGAGCAGTGGCGAGATATCTACGCTCACCATCGCGATCGCGAAGCATAAGTCAGGTGGTAACGAGCGAACATTAGAGGGCACAATACAATCCTGTCGGCCGTCCGTAGCCACTGCCACGGGTAACCAGTATAACGGGATAGCCGTATTTCAACTCATAGGAGAGATTTTGCGACGGATTACATGACGTCACCAACCCTATCTCACACACTGGTAATACAGCAACTTCGCTGTTCCCTTGATATGCGTTCGCGGGCAGTAGCAGTTGCGCTGGCTAGACTGGCAGGTGTTCGGCAGCTCAAAAGGTAGGGAGTGACTTGGGGCTGTTAAAACCGGAAGGACTTTGCTAGTAAGGAACCAAGCTAGAAGTTCTCTCTGGTGGACGTCAGGGCTCTCTCCTATGTGTGACCTAAGGCCCTACCTGCATTTCATGCAGTGACTATGACTGTGTGCTTCTCGTATGGGACCGAGAGTATATTGTAAGGAAACGAAAGGGGTTCAGGCTAGGAGGTAACAGTGCCCGGAATTATACCTAGAGGTCGTCTTTCCGGGGATACGCACCTACCCCTTCTCTCGTCAACGTGAGCCTGAGTGGCGGAGTAAGACATGAGTACACAAAACTCGGCCTACAACAGTCCATCGGTGGGTTTGCTAGTGCCGAGGGAAGGAGTAACCCATAGCACCGGACGAAAAGGCCGCCTTTCGACGCGATATACTCTTGGTCCGGTCATACCCCTATATGGCTCTGGTCATTTACTACGCCGCCTCTGCGACCCTCAGATATCTGGGGAAAACAACAAGATGTGTCCAATATAACCTCTGACTAGGTTCAGCTTAGGCAGTCGGACAAAGCGCACGGTGTACGGGCACACTCACCAGTTCGAGTTCTGGAGGTTGTCAGTCGATATACCCGTACACCCTCGCCGACATGGACCTCTGAACGGTGTAATATAGAGTCATCGCAGAACCAAGGGTGATTCCCCCTCAATCCTTGCCCACTCACGGTTTTGGTCTGGCTCTTGGGGTGCTCCCCGATAGTATCGCGGTTCAGTGGAGCATTCGCAGAGACTTCCTCTTGGATTGTGTTGTTAAAACTTACGCTTGGGACGTTATTTCCGGTCCGTCCGGTTTTGACACCCCGCCCAGCCTTAGAGCGTTACAGAACGAAACCCCGCATAGAAAGTGCAACACTCGCTGTGAATGTCCTTCGGAGATAAACAGCCCGGTAGAGTCAAGGTAAGTCGAGAGGGCCCGTACCCTATCGACAAGTATAATTCCCGTGAGGTGATTTCGCTCCTTCACCCAAGGACCAATCTGATAGGAACATGGACGGAAACTCTTCCTAATGCGTAGGTGCTTGTATTACGATTAGTAGGTGTGTGACTGT
TTACCTGATATCTCACTACATGAGTGTCTAGTGTCTGCTCGCGTTGGGGTGGACACTGACCAGAGGCGCCGATGACTTGGGCTGGCGGTTGAGTGAGGCAGCCCGGAGTACAAGGTCGCCCTATTCCTGTCACGCTAGCTGATATAGGGAACGCTCGTATGGAATAGCTCGGCCCGGTAAGGTTGCACGGGGTATGGTTTGATCCTTACCGAGGATTGCTAGATGGAGGTTCCCGCGTCACCTTAGACAAACTTATCTTGTAGGAAACAACCCGTGGGGTGTTAATGCCGTGGTAAACTCACTATTTGCTGCCCGTTGGTTAACTTTTGTGGGTTTTCCGTGGCCCAGCGGTATTCTACGTGGGTCTCAAGATACGAGTCCCCTGACATGCTCAATGACTTTCTGCGTCACGCCCCAGCGAGCAGTGGCGAGATATCTACGCTCACCATCGCGATCGCGAAGCATAAGTCAGGTGGTATCGATCGGGTATCAGAGGGCGCAGTACACTCCTATCAGTCGTCCGTGGCCGCCGCCACGGCTGACAAGAATAACGTGATCGCCATGTATCAACGCTTAGGAGGTGTCTTGCAACAGACCAAATGCCGTCGTCAACCCTACCTCACGCACTGGTAATACAACAACTTCGCTAATCCCCTGACAGCCGTTAGCGGACAGTGGCAGCTGTGCCTGCTGAACTGGCAGTTGTTCGACGACTAAAATGGTAGGAAATGTCTTGGGGCTGTTCAAGCCGGAAGAGCCTTGCTGGTAATGAATCACGCGAGCAGTGGTCCCCAACGGGCGCGGGAGCTCTTATCTTTGTGTGACCTGATACCCTACCTGCATTTCATGCAGTGACTATAACTGTGTGCTCCTCGTATGGGACCGAGAGTATATTGTAAGGAAACGAGCGGGGTTCAGGCCAGGAAGTAACAGTGTTCGGTATTATACCTAGAGGACACCGCTTCCGAGTCAAGCACCCACGCCTTCTCTCGTCAATATGAGCCTGAATGGCGGAATAACCCATGACTACACAGGACCCGACCTACAACATCCTATCAGTGGGTCCGCCAGAGCCAAGCGAGGGGGTAAACCATAGCACTTGACGAAAAGGACACTTCTAGGCGCGATATACCCTTGGCTCGGTCATACGCCTATATGGCTCAGGTCATGAAGTACGCTGCGACGGCTGGCCCCAGATAAGTGGGGGGGTCGATGCATTACAACCTTGCGAACTCTCAATTATACTCAGCTTAGGCAGTCGGACAAAGCGCACGGTGTACGGGCACACTCACCAGTTCGAGTTCTGAAGGTTGTCAGTCGATATACCCGTACACCCTCGCCGACATGGACCTCTGAACGGTGTAATATAGAGTCATCGCAAAATCGAGGCTGGCTACCCGTAGTCTCTCCCCCGTATGCAACCGAATCCAGACCCTTGAATGACACTCCTATAATATCGCGGTGCAGTGGAGCAATCGCAGAGACTTCCTCTGGGATTGAATTGTTTAAACGTACGCTCGGGCCGCTATTTCCGGTTCGTCTGGTCTTGACACCTCGCTTAGCCTTAGAGCGTTACAGAACTATACCCCGCATAGAAAGTGCAATACCCGATGTGGATGTCCTTCGGAAATAAACCGCCCGGTAGAGTACGGGCGAGTCGACGATTTCTCTTTTTTCGCAGAGAGTGTCGTCCTAATTGGCCATGTTTTGCTTACCGTACAAGAGCCAATTTAACGGGCGTAGGTACGATGGTTCGCCTCCGTGCGTAAGCGGTCATATTACAATTGGTAGGCGAGCGATGGT
TTGCCTGATGTCTCACTACATGAGTATATAGTGTCTAGTCGCGTAGAAGTGGACATTGACTAGAGGCGTCGATAACTAGGGCTGGCGGTTGAGTGAGGCAGCCCGGAGTACAAGGCCGCCTTATTCCCAGCACGCTAGCTGCGATGGGGAACGCCAAGGTGGCATAGTTCAGCCCGGTAAGGTTGCACAGGGTATGGTTTGATCTTTACGGGGAATTGTTGGTTGGAGATTCCCGCGCAACCTTAGACAGAGGTACCTTGCGGGTCACTGTGGGAGGGATTTTGATGCCGTGGTAAGCTCACTGTTTGCTGCCCGTTGGTTAGCTTTTGCGGGTTTTCAGCGGCTCCGCGGTAATCTACGTGGGTCTCAAGATTCGAGCTCCCAGTCATGCTCGATAACTTTGCGCGTCATGCCCCAGCGAGCAGAACCGTGGCAGCTACGCCCACCATCGCGATCGCGAAGCCTAAGTCAGGTGTTATCGATCGAGTATCACAGAGCGCAGTATACTCCTATTAGCCGTCCGTGGCCGCCGTAACGGCTGACCAGTGTAACGTGAACATCAGATATCAACGCTTGGGAGGGGCTTCGCGGCGGACTACGTGCCGTCACCAACCCTATCTCGCGCATTGGTAATACGGCGACCCCGTTGATACCTCGACAGGTGTTAGCGGACGGCGGTAGCTGTACTTGCTGAACTGGCGGTTGTTCGACAGCTCGAGTGGCGGGAAATGACCTTGGGCTTCTCATGCTGTGAGAGCTTTGTTACTATTAAATAAATCGAGCAATTCTCCCCAACGGGCGCGGGAGCTCTTACCTTTGTGCGAGCGGATGCCCTGCCTGCATTTCATGCAGTGACTGTAACTGTGTGCTCCTCGTATGGGACCGAGAGTATATTGTAAGTAAACGAACAGGGTTCAGGCTAGGAGGTAACAATGCCTGGTATTATACCTAGAGGACACCGCTTCCGAGTCAAGCACCCACGCCTTCTCTCGTCAATGTGAGCCTGAGTGGCGGAATAACACATGACTACACAGGACTCGGCCTACAACATCCTATCAGTGGGTCTGCTAGAGCCAAGGGAAAGAGTAAACCATAGCACTTGACGAAAAGGACACTTCTAGACGCGATATACCCTTGGCCTGTTCGTGTCTTTGTATGTTCTTTGGTAAGAGCTACGTTGCGTCTGCTGGCCCCAGATAAGTGGGGGGGTCGATGCATTACAACCTTGCGAACTCTCAATTATACTCCTACTGACTGGTGAAGCAGTCAATACTTCGAACTAGCATGCTTACTAGTTTGGGTTTTAGAAATTGGTAGTCAGCATGACCGTGCACCCTCTCCGACATGGACCTCTCAACCTTTTGGTATAGAGTCATCGCAGAATCAAGGGTAATTACCCGTCAATTGCTGGGTATTCATGGCTTAGTTCTGGCTCTTGGAGTGCTCTCCTATAGTATCGCGGTGCAGTGGAGCAATCGCAGAGACTTCCTCTGAAATTGAGTTGTTTAAACGAACGTCCAGGACGCCATTTCCGGTCCGTCCGGGCTTGACACCCCGCCCAGCCTTAGAGCGTTACAGAACTAAACCCCGCATAAAAAGTGCAATACCCGCTGTGGATGTCCTTCGGAGATAAACAGCCCGGTAGAGTCAAGGTAAGTCGAGAGGGCCCGTACCCTATCGAAAAGTATAAGTCCCGTGAAGTGATTTCTCCTCTTCACACAAGGACCAATCTGATAGGAATAGGTACGATGGTTCGCTTCCGTGCGTAAATGGCTATGCCGCGGTTGGTAGGCGAGTGACGGT
TTACCTGATATCTCACTACATGAGTGTCTAGTGTCTGCTCGCGATGGAGTGGACACTGACCAGAGGCGTCGATGACTTGGGATGGCGGTTGAGTGAGGCAGCCCGGAGTACAAAGCAGCCCTATTCCTGTCACGGCAGCTGCTATAGGCAACGCTCATATGGAAGAGCCCAGCCCGGTAAGGCTGCACAGAGTATGGTTTGATCCTTACCGAGAATTGCTGGTTGGAGATTCCCGCGCAACCTTAGACAGTGGTACCTTGCGGGACACTGTCGGTGGGATGTTAATGCCGTGGTAAACTCATTATTTGCTGCCCGTTGGTTAACTTTTGTGGGTTTCCCGTGGCCCAGCGGTATTCTACGTGGGTCTCAAGAATCGAGCTCCCAGACATGCTCGATAACTTTCCGCGCCGCGACCCAACGAGCAGAGCCGAGACAGCTACGCTCACCATCGCGAACGCAAACCAAAGGTCAGGTGGTATCGATCTAGTATCACAGGGCGTAGTACACTCCTATCAACCGTCCGTAGCCACTGCCACGGGTAACCAGTATAACGGGATAGCCGTATTTCGACTCATAGGAGAGATTTTACAACAGGCTACATACCAACATCACCCCTACCTCATGCACTAGCAATGCAACAACTTCGCTAATCCCTTGACTGCCGTTAGCGAATAGTGGCAGCTGTGCTTACTGAACTGGCGCGTGTTCAACAACTCAAGTGATAGAAAATGAATCGGTGTCGTAAAAGTCTGAACAGTTCTCCTAGGGATGGGTCACGCGAGCAATGGTTCTTGGTGAACGTCAGGGCACTTTCCTTTGTGTGACCTGATGCCTTGCCTGCATTTCATGCAGTGACTATAACTGTGTGCTCCTCGTATGGGACCGTGAGTATACTCAAGAGACGTAAGCGAAAGGTGGGTTGGGAGGTAACAGTGTTTGGTATTATACCTAGAGGACACCGCTTCCGAGTCAAGCACCCACGCCTTCTCTCGTCAATATGAGCCTGAATGGCGGAATAACCCATGACTACACAGGACCCGACCTACAACATCCTATCAGTGGGTCCGCCAGAGCCAAGCGAGGGGGTAAACCATAGCACTTGACGAAAAGGACACTTCTAGGCGCGATATACCCTTGGCTCGGTCATACGCCTATATGGCTCAGGTCATGAAGTACGCTGCGACGGCTGGCCCCAGATAAGTGGGGGGGTCGATGCATTACAACCTTGCGAACTCTCAATTATATGACTACTAGGCAGTGAGACAAACAATACTTCGAACTAGCACGCTTACTAGTTTGGGTTCTGGAGGCTGTCAGTCGATATACCCGTACACCCTCGCCGACGTGGACCTCTGAACGGTGTAGTATAGAGTCATCGTAGAACCAAGGGTGATTCCCCCTCAATCCTTGCCCACTCACGGTTTAGGTCTGGCTCTTGGGGTGCTCTCTTGTGGCATCGGTGCGGGATGGGACTAATGTGCGAATTTTCCCTGGGGATGAGTTGTTTAAACGTACGCCCGGGACGCTATTTCCGGTCCGTCCGATCTTGACACCCCGCCCAACCTTAGAGCGTTACAGAACTAAACCCCGCATAGAAAGTGCAATACCCGCTGTGGATGTCCTTCGGAGATAAACAGCCCGGTAGAGTCAAGGTAAGTCGAGAGGGCCCGTACCCTATCGACAAGTATAATTCCCGTGAGGTGATTTCTCTTCTTCACCCAAGAACCGATCTGATAGAAATAGGTACGATGGTTCGCCCCCGTGCTTAAGTGCTTGTATTACGATTAGTAGGTGAGTGACTGT
TCGTCTGAGGTCTCACTATACGAGTGCATAGTGTCTGCCGACGTTGGAGTGGATACTCACCAGAGACGTCGCTGACTTAGGCTGGCGGTTGAGTGAGGCAGCCCGGAGTACAAGGCCGCCCTATTCCTGTCACGCTGGCAGATATAAAGATCGCTCAGATAGAATACCTCAGCCCTATAGGGTTGCACAGGGCATGGTTTGATCCTCACCGAGAATTGCTAGTTGGAGAGTCCCGCGCAACCTTAGATAGACTTATCGTGCAAAACACTGTCGGTGGGGTGTTAATGCTGTGGTGGATCCACTACTTGTTATCTGTTGGTGAGCTTTTGTGGGCTTTCCGCGGCCCCGCGGTATTCTACGTGGGTCTGAAGAATCGAGCTCCCAGACACTCTCGATAACTTTCCGCGCCGCGACCCAGCGAGCAGAGCCGAGACAGCTACGCTCACCATCGCGATTGCGAACCAAAAGTCAGCTGGTATCGAGCGAGCGTCAGAGGGTGCAATACAATCCTGTCGGCCGTCCGTGGCCGCCGTAACGGCTGACCAGTATAACGTGAACACCAGATATCAACGCTTGGGAGGGGCTTCGCGACGGACTACATGCCGTCACCAACCCTATCTCGCGCATTGGTAATACAGCAACCCCGTTGATACCTCGACAGGTGTTAGCGGACAGCGGTAGCTGTACTTGCTGAACTGGCGGTTGTTCGACGACTCAAATGGTAGGAAATGACTTGGGGCTGTTCAAGCCGGAAGAGCCTTGCTAGTAATGAATCACGCGAGCAATGGTTCTTGGTGGACGTCAGGGCTCTTTCCTTTGTGTGACCTGCTGTCTTGCCTGCATTTCATGCAGTGACTATAACTGTGTGCTCCTCGTATGGGACCGTGAGTATACTCAAGATACGTAAGCAAAAGGTGGGTTGGGAGGTAACAGTGCCCGGAAAAATACCTAGAGGACGCCGCTCCGTAGTCAAGCACCCATGCCTTCTCTCGTCAATGTGAGCCCAGGTCGCGGCAAAAGACCTGAGTACACGAGAGTCGGCCTACAACAGCCCATCAGGTGGTCTGCTAGAACCAAGCGAAGGAATAACCCATAGCACCTGGCGAAAAAGACGCTTCTAGACGCGACGTGACCTTGGTCCGGCCATACCCCCATATCGCTCAGGTCATGAAGTACGCTGCGTCTGCTGGCCCTAGATAACTGGGGGGGTCAGTGCATCGTGTCCAATAGAACTTCCAATTTTATGCCTACTAAGCGGCGAGATAGAGCGCACGGTGTACGGGCACACTCACCAGATTGAGTTCTGGAGGTTGTCAGTCGATATACCCGTACACCCTCGCCGACATGGACCTCTGAACGGTGTAATATAGAGTCATCGCAGAACCAAGGGTGATTCCCCCTCAATCCTTGCCCACTCACGGTTTTGGTCTGGCTCTTGGGGTGTTCCCCTATAGTCTCCCGGTTCAGTGGAGCAATCGCAGAGACTTCATCCGGGATTGAGTTGTTTAAATGTTCGCCCGGGACGCTGTTTTCGGTCCGTCCGATCTTGACACCCCGCCCAGCCTTAGAGCGTTACAGAAATAAACCCCGCATAGAAAGTACAATACCCGCTGTGGATGTCCTTCGGAGATTAACAGCCCGGTAGAGTCAAGGTAAGTCCAGAGGGCCCGTACCCTATCGACAAGTATAATTCCCGTGAGGTGATTTCTCTTCTTCACCCAAGAGCCAATTTAACGGGCGCGTGGGCGGAAATTATTCCTAGTGCGTAGGCGGCTATGCCGCGGTTGGGAGGCGAGTGACGGT
TTGCCTGATGTCTCACTACATGAGTATATAGCGTCTAGTCGCGTAGAAGTGGACATTGACTAGAGGCGTCGATAACTAGGGCTGGCGGTTGAGTGAGGCAGCCCGGAGTACAAGGCCGCCTTATTCCCAGCACGCTAGCTGCGATGGGGAACGCCAAGGTGGCATAGTTCAGCCCGGTAAGGTTGCACAGGGTATGGTTTGATCTTTACGGGGAATTGTTGGTTGGAGATTCCCGCGCAACCTTAGACAGAGGTACCTTGCGGGTCACTGTGGGAGGGATTTTGATGCCGTGGTAAGCTCATTGTTTGCTGCCCGTTGGTTAGCTTTTGCGGGTTTTCAGCGGCTCCGCGGTAATCTACGTGGGTCTCAAGATTCGAGCTCCCAGTCATGCTCGATAACTTTGCGCGTCATGCCCCAGCGAGCAGAACCGTGGCAGCTACGCCCACCATCGCGATCGCGAAGCCTAAGTCAGGTGTTATCGATCGAGTATCACAGAGCGCAGTATACTCCTATTAGCCGTCCGTGGCCGCCGTAACGGCTGACCAGTGTAACGTGAACATCAGATATCAACGCTTGGGAGGGGCTTCGCGGCGGACTACGTGCCGTCACCAACCCTATCTCGCGCATTGGTAATACGGCGACCCCGTTGATACCTCGACAGGTGTTAGCGGACGGCGGCAGCTGTACTTGCTGAACTGGCGGTTGTTCAACAGCTCGAGTGGCGGGAAATGACCTTGGGCTTCTCATGCTGTGAGGGCTTTGTTACTATTAAATAAATCGAGCAATTCTCCCTAACGGGCGCGGGAGCTCTTACCTTTGTGCGACCGGATGCCCTGCCTGCATTTCATGCAGTGACTGTAACTGTGTGCTCCTCGTATGGGACCGAGAGTATATTGTAAGGAAACGAACGGGGTTCAGGCTAGGAGGTAACAATGCCTGGTATTATACCTAGAGGACACCGCTTCCGAGTCAAGCACCCACGCCTTCTCTCGTCAATGTGAGCCTGAGTGGCGGAATAACACATGACTACACAGGACTCGGCCTACAACATCCTATCAGTGGGTCTGCTAGAGCCAAGGGAAAGAGTAAACCATAGCACTTGACGAAAAGGACACTTCTAGACGCGATATACCCTTGGCCTGTTCGTGTCTTTGTATGTTCTTTGGTAAGAGCTACGTTGCGTCTGCTGGCCCCAGATAAGTGGGGGGGTCGATGCATTACAACCTTGCGAACTCTCAATTATACTCCTACTGACTGGTGAAGCAGTCAATACTTCGAACTAGCATGCTTACTAGTTTGGGTTTTAGAAATTGGTAGTCAGCATGACCGTGCACCCTCTCCGACATGGACCTCTCAACCTTTTGGTATAGAGTCATCGCAGAATCAAGGGTAATTACCCGTCAATTGCTGGGTATTCATGGCTTAGTTCTGGCTCTTGGAGTGCTCTCCTATAGTATCGCGGTGCAGTGGAGCAATCGCAGAGACTTCCTCTGGGGTTGAGTTGTTTAAATGTTCGCCCGGGACGCTGTTTTCGGTCCGTCCGATCTTGACACCCCGCCCAGCCTTAGAGCGTTACAGAAATAAACCCCGCATAGAAAGTACAATACCCGCTGTGGATGTCCTTCGGAGATTAACAGCCCGGTAGAGTCAAGGTAAGTCCAGAGGGCCCGTACCCTATCGACAAGTATAATTCCCGTGAGGTGATTTCTCTTCTTCACCCAAGAGCCAATTTAACGGGCGCGTGGGCGGAAATTATTCCTAGTGCGTAGGCGGCTATGCCGCGGTTGGGAGGCGAGTGACGTT
TCGTCTGAGGTCTCACTATACGAGTGCATAGTGTCTGCTGACGTAAAAGTGGACATTGACTAGAGGAGTCGACAGCTAGGGCGGGCAGTTGAGTGAGGCAGCCAGGAGTAAAAGGCCGCCTTGTTCCTAGCTCACTAGCTGCTGTAGGGAATGCTAATATAGAATGCCTCAGCCTTATGAGGTTGCACAGGGTGTAGTTTTATACTTACCGAGAATTGCTAGTTAGAGAGTCCCGCACAACCTTAGACAGACTTATCGTGCAGGAAACTGTCGGTGGGGTGTTAATGCCGTGGTAAACTCACTATTTGCTGCCCGACGGTTAACTTTTGTGGGTTTTCCGCGGCCCAGCGGTATTCTACGTGGGTCTCAAGATTCGGGCTCCCAGACATGCTTGATGACTTTCCGCGTCACGCCCCAGCGAGCAAAGCCGAGACAGCTACAATCAACATCGCGATTGCGAAGCATAAGTCAGGTGGTATCGAGAGAGTATCAGAGGGCGCAGTACAATACAATCGGCCGTCCGTGGCGGCTATAACCGCTGATAGGTATAACGGGATCGCCATATATCAAGGCTCAAGAGGGGTCTCGCGACGGATTACATGACGTCACCAACCCTATCTCACACACTGGTAATACAGCAACTTCGCTGTTCCCTTGATATGCGTTCGCGGGCAGTAGCAGTTGCGCTGGCTGGACTGGCAGGTGTTCGGCAGCTCAAAAGGTAGGGAGTGACTTGGGGCTGTTAAAACCGGAAGGACTTTGCTAGTAAGGAACCAAGCTAGAAGTTCTCTCTGGTGGACGTCAGGGCTCTCTCCTATGTGTGACCTGATGCCCTACCTGCATTTCATCCCCCGAGTATAGCTGTATATTCCTCGTATGGGACCGAGAGTACACCCAAGATAAGTAAGCAAAAGGTGGGTTGGGAGACGACGGTACCCGGAAAAATACCTAGAGGACGCCGCTCCGTAGTCAAGCACCCATGCCTTCTCTCGTCAATGTGAGCCCGGGTGGCGGAGTAAGACATGAGTACACAAGACTCGGCCTACAACAGTCCATCGATGGGTCTGCTGGAACCAAGCGAAGGAGTAAACCATAACACTTGACGAAAAGGACACTTCTAGACGCGATATACCCGTGGCTCGGTCATACGCCTATATGGCTCAGGTCATGAAGTACGCTGCGACGGCTGGCCCCAGATAAGTGGGGGGGTCGATGCATTACAATCTTGCGAACTCTCAGTTATACTCCTACCGACTGGTGAAGCAGAGCGCACTTCGAACTAGCACGCTTACTAGTTTGGGTTTTAGAGATTGTTAGTCAGCATGACTGTGCACTCTCGCCGGTACAGACCGATCAAAGGTTCGGCGCAGGGTCAAAGCAAAGTCAAGTGGGGCCACCTGTAGTCTCTCCCCCGTATGCAACCGAATCCAGATCTTTTAATGACACTCCTATAGTATCGCGGTTCAGTGGAGCATTCGCAGAGACTTCCTCTTGGATTGAGTTGTTAAAACTTACGCTTGGGACGTTATTTCCGGTCCGTCCGGTCTTGACACCCCGCCCAGCCTTAGAGCGTTACAGAACGAAACCCCGCATAGAAAGTGCAACACCCGCTGTGAATGTCCTTCGGAGATAAACAGCCCGGTAGAGTCAAGGTAAGTCGAGAGGGCCCGTACCCTATCGACAAGTATAATTCCCGTGAGGTGATTTCGCTTCTTCACCCAAGGACCAATCTGATAGGAACATGGACGGAAACTCTTCCTAATGCGTAGGTGCTTGTATTACGATTAGTAGGTGAGTGACTGT
TCGCCTTAGGTCTCACTGTACGAGTGTAAAGTACCTGCTCGAGTAGGAATGGCCATCGACTAGAAGCGTGGATAATATGAGCTAATGATCAGCTATCATACTTCAGCACACGAGGCCGTGTTATTACCAGCACGCTAGCTGCTATAGGGGACGCTAAGATAGAATACCTCAGCCCTATAGGGTTGCACAAGGCATGGTTTGATCCTCACCGAGAATTGCTAGTTGGAGAGTCCTGCGCAATCTTAGATAGACTTATCGTGCAAAACACTGTCGGTGGGGCGATAATGCCGTGGGAAACTCACTATTTGCTGCCCCTTGGTTAACTTTCGTGGGTTTTCCGTGGCCCAGCGGTATTTTACGTGGGTCTCAAGAATCGAGTCCCCTGACATGCTCAATGACTTTCTGCGTCACGCCCCAGCGAGCAGTGGCGAGATATCTACGCTCACCATCGCGATCGCGAAGCATAAGTCAGGTGGTATCGATCGAGTATCAGAGGGCGCAATACGACCCTATCGACTGTCTGTGTCCGCCGTAATGGGTGGCAAGTATCGGGTGATCGCCATATTTCAAGGTTCAAGAGGTGCTCTGTAACAAACCACAGGCCGTCGTCAAATGCGTCTCACGCGTCGATAATACGGCGACCCCGTTGATACCTCGACAGGTGTTAGCGGACGGCGGTAGCTGTACTTGCTGAACTGGCGGTTGTTCGACAGCTCGAGTGGCGGGAAATGACCTTGGGCTTCTCATGCTGTGAGAGCTTTGTTACTATTAAATAAATCGAGCAATTCTCCCCAACGGGCGCGGGAGCTCTTATCTTTGTGTGACCTGATGCCTTGCCTGCATTTCATGCAGTGACTATAACTGTGTGCTCCTCGTATGGGACCGTGAGTATACTCAAGATACGTAAGCAAAAGGTGGGTTGGGAGGTAACAGTGTTCGGAATTTCACCTAGAAGACGCTGCTCTGGAATTAAGCGATCATGTTTTCTCCCGTGAACGTGAGCCCAGGTGGCAGAATAAGACATGAGTACATAGGACTCGGCCTACAACAGCCTATCAGTGGGTTTGCTAGTGCCGAGGGAAGGAGTAAACCATAGCACTTGACGAAAAGAACACTTCTAGGCGCAATATACCCTTGGCTCGGTCATACGCCTATATGGCTCAGGTCATGAAGTACGCTGCGACGGCTGGCCCCAGATAAGTGGGGGGGTCGATGCATTACAACCTTGCGAACTCTCAATTATACTCCTACTGACTGGTGAAGCAGTCAATACTTCGAACTAGCACGCTTACTAGTTTGGGTTTTAGAGATTGTTAGTCAGCATGACCGTGCACTCTCGCCGGTACAGACCGATCAAAGGTTCGGCGCAGGGTCATAGCAAAGTCAAGTGGGGCCACCCGTAGTCTCTCCCCCGTATGCAACCGAATCCAGATCTTTTAATGACACTCCTATAGTATCGCGGTTCAGTGGAGCATTCGCAGAGACTTCCTCTTGGATTGAGTTGTTAAAACTTACGCTTGGGACGTTATTTCCGGTCCGTCCGGTCTTGACACCCCGCCCAGCCTTAGAGCGTTACAGAACGAAACCCCGCATAGAAAGTGCAACACCCGCTGTGAATGTCCTTCGGAGATAAACAGCCCGGTAGAGTCAAGGTAAGTCGAGAGGGCCCGTACCCTATCGACAAGTATAATTCCCGTGAGGTGATTTCGCTTCTTCACCCAAGGACCAATCTGATAGGAACATGGACGGAAACTCTTCCTAATGCGTAGGTTCTTGTATTACGATTAGTAGGTGAGTGACTGT
TCGCCTGGGGTCTCACAATACGAGTGTATAGTGTCTGCTCGCGTAAAAGTGGACATTGACTAGAGGAGTCGACAGCTAGGGCGGGCAGTTGAGTGAGGCAGCCCGGAGTAAAAGGCCGCCTTGTTCCTAGCTCACTAGCTGCTGTAGGGAATGCTAATATAGAATGCCTCAGCCTTATGAGGTTGCATAGGGTATGGTTTGATCCTTACCGAGAATTGCTGGTTGGAGATTCCCGCGCAACCTTAGACAGAGGTACCTTGCGGGACACTGTCGGTGGGATGTTAATGCCGTGGTAAACTCACTATTTGCTGCCCGTTGGTTAACTTTTGTCGGTTTTCCGCGGCCCAGCGGTATTCTACGTGGGTCTCAAGAATCGAGTCCCCTGACATGCTCAATGACCTTCCGCACCGCGACCCAGCGAGCAGAGCCCAGACAGCAACGCTCACGATCGCGATCGCGAACTAAAAGTCAGGTGGTATCGAGCGAGCGTCAGAGGGTGCAATACAATACTGTCGGCCGTCCGTGGCGGCTGTAACCGCTGACAAGTATAACGGGATCGCCATATATCAACGCTTGGGAGGGGCTTTGCAACGGACTACATGCCGTCATCACCCCTACCTCATGCGTCGATTATGCAGCAACTTCGCTAATCCCTTGACTGCCGTTAGCGGACAATAGCAGCTACGCTTGCTGGATTGGCAGTTGCTCGACAGCTCAGGTGGTAGGAAGTGAATCGGGGTCGTTAAAACCGGAGCAGCTCTCCTAGGGATGGGTCAAGCTAGCAATGGTTCTTGGTGAACGTCAGGGCACTTTCCTTTGTGTGAGCTGATGCCTTGCCTGCATTTCATGCAGTGACTATAACTGTGTGCTCCTCGTATGGGACCGTGAGTATACTCAAGATACGTAAGCAAAAGGTGGGTTGGGAGGTAACAGTGTTCGGAATTTCACCTAGAAGACGCTGCTCTGGAATTAAGCGATCATGCTTTCTCCTATGAATATGAGCCTGAATGGCGGAATAGCCCATGACTGCACAGGACCCGACCCACAACATCCTATCAGTGGGTCCGCCAGAGCCAAGCGAGGGGGTAACCCATAGCACCGGACGAAAAGGCCGCCTTTCGACGCGATATACTCTTGGTCCGGTCATACCCCTATATGGCTCTGGTCATTTACTACGCCGCCTCTGCGACCCTCAGATATCTGGGGAAAACAACAAGATGTGTCCAATATAACCTCTGACTAGGTTCCTACTGACTGGTGAAGCAGTCAATACTTCGAACTAGCATGCTTACTAGTTTGGGTTTTAGGGATTGTCAACCAGTATGACCGTACACCCTCGCCGACATGGACCTCCCAACGGCTTGGTATAGAGTCGTCGCAGAATCAAGGGTGATTATCTCTCAATTCTTGCCCATTCACGGCTTAGGTCTGACTCTTGGGGTGCTCTCCTGTGGCATCGGTGCGGGATGGGACTAATGTGCGAATTTTCCCTGGGGATGAGTTGTTTAAACGTACGCCCGGGACGCTATTTCCGGTCTGTCCGATCTTGACACCCCGCCCAACCTTAGAGCGTTACAGAACTAAACCCCGCATAGAAAGTGCAATACCCGCTGTGGATGTCCTTCGGAGATAAACAGCCCGGTAGAGTCAAGGTAAGTCGAGAGGGCCCGTACCCTATCGACAAGTATAATTCCCGTGAGGTGATTTCTCTTCTTCACCCAAGAACCGATCTGATAGAAATAGGTACGATGGTTCGCCCCCGTGCTTAAGTGCTTGTATTACGATTAGTAGGTGAGTGACTGT
TCGCCTTAGGTCTCACTGTACGAGTGTAAAGTACCTGCTCGAGTAGGAATGGCCATCGACTAGAAGCGTGGATAATATGAGCTAATGATCAGCTATCATACTTCAGCACACGAGGCCGTGTTATTACCAGCACGCTAGCTGCTATAGGGGACGCTAAGATAGAATACCTCAGCCCTATAAGGTTGCACAGGGTATAGTTTGATCCTTACCGAGAATTGCTAGTTGTAGATCCCCACGCAACCTTAGCCAGACTTCTCGCGCAGGAAACTGTCGCTAGGGTGTTAATGCTGTGGTAAACTCACTATTTGCTGCCCGTTGGTTAACTTTTGTGGGTTTTCCGCGGCCCAGCGGTATTCTACGTGGGTTTCAAGATTCGAGTCCCCTGACATGCTCAGTGACTTTCCGCACCGCAACCCAGCGAGCAGAGCCCAGACAGCAACGCTTACCATCGCGATTGCGAAGCATAAGTCAGGTGGTAACGAGCGAGCATTAGAGGGCACAATACAATCCTGTCGGCCGTCCGTGGCCGCCGTAACGGGTGACAAAAATAACGTAATCGCCATATATCAACGCTTAGAAGGTGTCTTGCAACAGACCACATGCCGTCGTCAACCCTACCTCACGCACTGGTAATACAACACCTTCGCTAATCCCTTGACAGCCGTTAGCGGACAGTGGCAACTGCGGTTGCTGGACTGGCGGGTGTTTGAGAACCCGAGTGGCGGGAAATGACCTTGGGCTGTTAAAACCGGAAGGACTTTGCTAGTAAGGAACCGAGCTAGAAGTTCTCTCTGGTGGACGTCAGGGCTCTCTCCTATGTGTGACCTAATGCCCTACCTGCATTTCATGCAGTGACTATAACTGTGTGCTCCTCGTATGGGACCGAGAGTATATTGTAAGGAAACGAACGGGGTTCAGGCTAGGAGGTAACAGTGCCCGGAATTATACCTAGAGGTCGTCTTTCCGGGGATACGCACCTACCCCTTCTCTCGTCAACGTGAGCCTGAGTGGCGGAGTAAGACATGAGTACACAAGACTCGGCCTACAACAGTCCATCGGTGGGTTTGCTAGTGCCGAGGGAAGGAGTAACCCATAGCACCGGACGAAAAGGCCGCCTTTCGACGCGATATACTCTTGGTCCGGTCATACCCCTATATGGCTCTGGTCATTTACTACGCCGCCTCTGCGACCCTCAGATATCTGGGGAAAACAACAAGATGTGTCCAATATAACCTCTGACTAGGTTCAGCTTAGGCAGTCGGACAAAGCGCACGGTGTACGGGCACACTCACCAGTTCGGGTTTTAGAGATTGTTAGTCAGCATGACCGTGCACTCTTGCCGATACAGACCGATCAAAGGTTCGGCGCAGGGTCATAGCAAAATCAAGTGGGGCCACCCGTAGTCTCTCCCCCGTATGCAACCGAATCCAGATCTTTTAATGACTCTCTTGTGGCATCGGTGCGGGATGGGACTAATGTGCGAATTTTCCCTGGGGATGAGTTGTTTAAACGTACGCCCGTGACGCTATTTCGAGCCCGTTCAGTCTTCACGCTCCGTCCGGACTTAGAGCACTGCGTACCTAACTACCGAATAGAAAGTGCAATACCCGCTGTGGATGTCCTTTGGAGATAAACACCCCGGTAGAGTCAAGGTAAGTCGAGAGGGCCCGCTTTTTCTCAGAGAGTGTCATCCTAATTAGCCGTGTTTTGCTTACCGTACAAGAGCCAATTTAACGGGCGTAGGTACGATGGTTCGCCTCCGTGCGTAAGCGCCTGTATTACGATTAGTAGTTGAGTGACTGC
TTGCCTGATGTCTCACTACATGAGTATATAGTGTCTACTCGCGTAGGAGTGGACATTGCCTAGAGGCGTGGATAACTTGGGCTGGCGGCTGAGGGAGGCGGCCCGGAGTACAAGGCCACCTTATTCCCAGCACGCTAGTTACGATGGGGAACGGCAATATGGCATAGTTCAACCCGGTAAGATTGCACAGGATATGGTTCGATCTTCACCGAGAATTGCTAGTTGGAGAGTCCCGCGCAACCTCAGACAGACTTATCGTGCAAGACACTGTCGGTGGGGCGATAATGCTGTGGTAAACTCCCTACGTGTCATCTGTTGGTTAACTTTTGTGGATCCTCCGCGGCCCAGCGGTATTCACCGTGGGTCTCAAGAATCGAGTCCCCTGACATGCTCAATGACTTTCTGCGTCACGCCCCAGCGAGCAGTGGCGAGATATCTACGCTCACCATCGCGATCGCGAAGCATAAGTCAGGTGGTATCGAGCGAGCGTCAGAGGGTGCAATACAATCCTGTCGGCCGTCCGTGGCCGCCGTAACGGCTGACCAGTATAACGTGAACACCAGATATCAACGCTTGGGAGGGGCTTCGCGACGGACTACATGCCGTCACCAACCCTATCTCGCGCATTGGTAATACAGCAACCCCGTTGATACCTCGACAGGTGTTAGCGGACAGCGGTAGCTGTACTTGCTGAACTGGCGGTTGTTCGACGACTCAAATGGTAGGAAATGACTTGGGGCTGTTCAAGCCGGAAGAGCCTTGCTAGTAATGAATCACGCGAGCAATGGTTCTTGGTGGACGTCAGGGCTCTTTCCTTTGTGTGACCTGATGCCCTGCCTGCGTTTCATGCAGTGACTATAACTATGTGCTCCTCGTCTGGGACCGAGAGTATATTGTTAGGAAACGAGCGGGGTTCAGGCTAGGAGGTAACAGTGTTCAGAATTTTACCTAGCAGACGCTGCCCTGGAGTTGAGCGATCATGCTTTCTTCTATGAATATGAGCCTGAATGGCGGAATAGCCCATGACTACACAGGACCCGACCTACAACATCCTATCAGTGGGTCCGCCAGAGCCAAGCGAGGGGGTAAACCATAGCACTTGACGAAAAGAACACTTCTAGGCGCAATATACCCTTGGCTCGGTCATACGCCTATATGGCTCAGGTCATGAAGTACGCTGCGACGGCTGGCCCCAGATAAGTGGGGGGGTCGATGCATTACAACCTTGCGAACTCTCAATTATACTCCTACTGACTGGTGAAGCAGTCAATACTTCGAACTAGCACGCTTACTAGTTTGGGTTTTAGAGATTGTTAGTCAGCATGACCGTGCACTCTCGCCGGTACAGACCGATCAAAGGTTCGGCGCAGGGTCATAGCAAAGTCAAGTGGGGCCACCCGTAGTCTCTCCCCCGTATGCAACCGAATCCAGATCTTTTAATGACACTCCTATAGTATCGCGGTTCAGTGGAGCATTCGCAGAGACTTCCTCTTGGATTGAGTTGTTAAAACTTACGCTTGGGACGTTATTTCCGGTCCGTCCGGTCTTGACACCCCGCCCAGCCTGAGAGCGTTACAGAACGAAACCCCGCATAGAAAGTGCAACACCCGCTGTGAATGTCCTTCGGAGATAAACAGCCCGGTAAAGTCAAGGTAAGTCGAGAGGGCCCGTACCCTATCGACAAGTATAATTCCCGTGAGGTGATTTCGCTTCTTCACCCAAGGACCAATCTGATAGGAACATGGACGGAAACTCTTCCTAATGCGTAGGTTCTTGTATTACGATTAGTAGGTGAGTGACTGT
TTACCTGATATCTCACTACATGAGTGTCTAGTGTCTGCTCGCGTTGGGGTGGACACTGACCAGAGGCGCCGATGACTTGGGCTGGCGGTTGAGTGAGGCAGCCCGGAGTACAAGGTCGCCCTATTCCTGTCACGCTAGCTGATATAGGGAACGCTCGTATGGAATAGCTCGGCCCGGTAAGGTTGCACGGGGTATGGTTTGATCCTTACCGAGGATTGCTAGATGGAGGTTCCCGCGTCACCTTGGACAAACTTATCTTGTAGGAAACAACCCGTGGGGTGTTAACACCGTGGTAAACTTACGATTTGCTGCCCGTTGGTTAACTTTTGTGGGTTTTCCGCGGCCCAGCGGTATTCTACGTGGGTCTCAAGAATCGAGCTCCCAGACATGCTCGACAACTTTCCATGTCACGCCCCAGCGAGCAGAGCCGAGACAGCTACGCTCACCATCGCGATCGCGAACCATAGGTCGGGTGGTATCGAGCGAGTATCAGAGGGTGCGGTACAATCCTATCAGCCGTCCGGAGCCGCTGTAACCGCTGACAAGAATAACATAATCGCCATATATCAAGGCTCAAGAGGGGTCTCGCGACGGACTACATGACGTCACCAACCCTATCTCACACACTGGTAGTACAGCAACTTCGCTGTTCCCTTCATATGCGTTCGCGGGCAGTAGCAGTTGCGCTGGCTGGACTGGCAGGTGTTCGGCAGCTCAAAAGGTAGGGAGTGACTTGGGGCTGTTAAAACCGGAAGGACTTTGCTAGTAAGGAACCGAGCTAGAAGTTCTCTCTGGTGGACGTCAGGGCTCTCTCCTATGTGTGACCTGATGCACTGTCTGCATTCTGTGTCCCGACTACAACTGTGTACCCCTCCTAGGGGACCGAGAGAATATTCAAGATTAGTAAGCAAAAGGTGGGTTGGGGGACGGGGGTGCCCGGAATTATACCTAGAGGTCGTCTTTCCGGGGATAAGCACCTACCCCTTCTCTCGTCAACGTGAGCCTGAGTGGCGGAGTAAGACATGAGTACACAAGACTCGGCCTACAACAGTCCATCGGTGGGTTTGCTAGTGCCGAGGGAAGGAGTAACCCATAGCACCTGACGAAAAGGACGCTTTAAGACGCAACATACCCTCGGTCCGGTCGTGTCTCTGTATGGCCTTGGGTAAGAGCTACGCTGCGTCTGCTGGTCCCAGATAACTGTGGAGATCAACAAAATGTGTCCAATAGAACCTCTAATTATATTCCTACTAGGCAGTGAGACAAAGAATACGGCGTACGGGCACACTCACCAGATCGGGCTTTAGAGATTGTTAGCCAGTCCGACCGTGCCCCTTTGCTGACACAGACCGATCAACGGTTTGGCGCAGGGTCATCGCAAAATCAAGGGTGGCTACCCGTAGTCTCTCCCCCGTATGCAACCGAATCCAGACCCTTGAATGACACTCCTATAGTATCGCGGTGCAGTGGAGCAATCGCAGAGACTTCCTCTGAGATTGAGTTGTTTAAACGAACGCCCGGGACGCCATTTCCGGTCCGTCCGGGCTTGACACCCCGCCCAGCCTTAGAGCGTTACAGAACTAAACCCCGCATAGAAAGTGCAATACCCGCTGTGGATGTCCTTCGGAGATAAACAGCCCGGTAGAGTCAAGGTAAGTCGAGAGGGCCCGTACCCTATCGAAAAGTATAAGTCCCGTGAAGTGATTTCTCCTCTTCACACAAGGACCAATCTGATAGGAATAGGTACGATGGTTCGCTTCCGTGCGTAAATGGCTATGCCGCGATTGGTAGGCGAGTGACGGT
GCGCCTGAGGTCTCACTATACGAGTGTATAGTGTCTGCTCGCGTTGGAGTGGATACTGACCAGAGGCGTCGCTGACTTAGGCTGGCGGTTGAGTGAGGCAGCCCGGAGTACAAGGCCGCCCTATTCCTGTCACGCTGGCTGATATAGGGATCGCTCAGATAGAATACCTCAGCCCTATAGGGTTGCACAGGGCATGGTTTGATCCTTACCGGGGATTGCTAGATGGAGGTTCCCGCGTCACCTTAGACAAACTTATCTTGTAGGAAACAACCCGTGGGGTGTTAACACTGTGATAAACTCACTACTTGTTGTCTCTTGGTTAGCTTTTGTGGGTTTTCCGCGGCCCAGCGGTATTCTACGTGGGTCTCAAGATTAGAGCTCCCAGACATGCTCGATAACTTTCCATGTCACGCCCCAGCGAGCAGAGCCGAGACAGCTACGCTCACCATCGCGATCGCGAACCATAGGTCGAGCGGTATCGATCGAGTATCAGAGGGCGCAGTACAATACTATCGACCGTCCGTGGCCGCCGCCACGGGTAACCAGTATAACGGGATAGCCGTATTTCAACGCTTAGGAGGGGTCTCGCGACGGACTACATGCCGTCACCAACCCTATCTCACACACTGGTAATACAGCAACTTCGCTGTTCCCTTGATATGCGTTCGCGGGCAGTAGCAGTTGCGCTGGCTGGACTGGCAGGTGTTCGGCAGCTCAAAAGGTAGGGAGTGACTTGGGGCTGTTAAAACCGGAAGGACTTTGCTAGTAAGGAACCAAGCTAGAAGTTCTCTCTGGTGGACGTCAGGGCTCTCTCCTATGTGTGACCTGATGCCCTACCTGCATTTCATGCAGTGACTATAACTGTGTGCTCCTCGTATGGGACCGAGAGTATATTGTAAGGAAACGCAAGGGGTTCAGGCTAGGAGGTAACAGTGCCCGGAAAAATACCTAGAGGACGCCGCTCCGTAGTCAAGCACCCATGCCTTCTCTCGTCAATGTAAACCTGAGTGGCGGAGTAAGACATGAGTACGCAAGACTCAGCCTATAAGAGTCCATCGGTGGGTCCGCCAGAGCCAAGCGAGGGGGTAACCCATAGCACCGGACGAAAAGGCCGCCTTTCGACGCGATATACTCTTGGTCCGGTCATACCCCTATATGGCTCTGGTCATTTACTACGCCGCCTCTGCGACCCTCAGATATCTGGGGAAAACAACAAGATGTGTCCAATATAACCTCTGACTAGGTTCAGCTTAGGCAGTCGGACAAAGCGCACGGTGTACGGGCACACTCACCAGTTCGAGTTCTGGAGGTTGTCAGTCGATATACCCGTATACCCTCGCCGACATGGACCTCTGAACGGTGTAATATAGAGTCATCGCAGAACCAAGGGTGATTCCCCCTCAATCCTTGCCCACTCACGGTTTTGGTCTGGCTCTTGGGGTGCTCCCCGATAGTATCGCGGTTCAGTGGAGCATTCGCAGAGACTTCCTCTTGGATTGAGTTGTTAAAACTTACACTTGGGACGTTATTTCCGGTCCGTCCGGTTTTGACACCCCGCCCAGCCTTAGAGCGTTACAGAACGAAACCCCGCATAGAAAGTGCAACACCCGCTGTGAATGTCCTTCGGAGATAAACAGCCCGGTAGAGTCAAGGTAAGTCGAGAGGGCCCGTACCCTATCGACAAGTATAATTCCCGTGAGGTGATCTCGCTTCTTCACCCAAGGACCAATCTGATAGGAACATGGACGGAAACTCTTCCTAATGCGTAGGTGCTTGTATTACGATTAGTAGGTGAGTGACTGT
TCGCCTGAGGTCTCACTATACGAGCGTATAGTGTCTGCTCGCGTAAAAGTGGCCATTGACTAGGGGCGTCGATAACTTGGGCTGGCGGTTGAGTGAGGCAGCCCGGAGTACAAGGCCGCCTTATTCCCAGCACGCTAGCTGCGATGGGGAACGCCAATATGGAATACCTCAGCCCTATAGGGTTATACAGGGCATGGTTTGATCCCTAGCGAGAATTGCTGGTTGGAGATTCCCGCGCAACCTTAGACAGTGGTACTTTGCGGGACACTGTCGGTGGTATGTCAATGGCGTGATAAACTCACTACTTGTTGTCTCTTAGTTAGCTTTTGTGGGTTTTCCGCGGCCCAGCGGTATCCTACGTGGGTCTCAAGATTCGAGCTCCCAGTCATGCTCGATAACTTTGCGCGTTACGCCCCAGCGAGCGGAGCCGAGGCAGCTACGCTCACCGCCGCGATCGCAAACCATAAGTCAGCTGGTGTTGAGCGAGTATCAGAAGGCGCAGTACAATACTGTCGGCCGTCCGTGGCCGCCGTAACGGCTGACCAGTGTAACGTGAACATCAGATATCAACGCTTGGGAGGGGCTTCGCGGCGGACTACGTGCCGTCACCAACCCTATCTCGCGCATTGGTAATACGGCGACCCCGTTGATACCTCGACAGGTGTTAGCGGACGGCGGTAGCTGTACTTGCTGAACTGGCGGTTGTTCGACAGCTCGAGTGGCGGGAAATGACCTTGGGCTTCTCATGCTGTGAGAGCTTTGTTACTATTAAATAAATCGAGCAATTCTCCCCAACGGGCGCGGGAGCTCTTATCTTTGTGTGACCTGATGCCCTACCTGCATTTCATCCAGTGACTATAACTGTGTGCTCCTCGTATGGGACCGAGAGTATATTGTTAGGAAACGAGCGGGGTTCAGGCTAGGAGGTAACAGTGTTCAGAATTTTACCTAGCAGACGCTGCCCTGGAGTTAAGCGATCATGCTTTCTTCTATGAACGTGAGCCTGAGTGGCGGAGTAAGACATGAGTACACAAGACTCGGCCTACAACAGTCCATCGGTGGGTTTGCTAGTGCCGAGGGAAGGAGTAAACCATAGCACCTGGCGAAAAGGACGCTTCTAGACGCGACATAACCTTGGTCCGGCCATACCCCCATATGGCTCAGGTCATGAAGTACGCTGCGTCTGGTGGCCCTAGATAACTGGGGGGGTCAGTGCATCGTGTCCAATAGAACTTCCAATTTTATGCCTACTAAGCGGCGAGATAGAGCGCACGGTGTACGGGCACACTCACCAGATCGGGTTTTAGAGATTGTCAACCAGTATGACCGTACACCCTCGCCGACATGGACCTCTCAACGGTGTAGTATAGAGTCATCGTAGAACCAAGGGTGATTCCCCCTCAATCGTTGCCCACTCACGGTTTAGGTCTGGCTCTTGGGGTGCTCCCCTATAGTCTCCCGGTTCAGTAGAGCAATCGCAGAGACTTCATCCGGGATTGAGTTGTTTAAATGTTCGCCCGGGACGCTGTTTTCGGTCCGTCCGATCTTGACACCCCGCCCAGCCTTAGAGCGTTACAGAAATAAACCCCGCATAGAAAGTACAATACCCGCTGTGGATGTCCTTCGGAGATTAACAGCCCGGTAGAGTCAAGGTAAGTCCAGAGGGCCCGTACCCTATCGACAAGTATAATTCCCGTGAGGTGATTTCTCTTCTTCACCCAAGAGCCAATTTAACGGGCGCGTGGGCGGAAATTATTCCTAATGCGTAGGTGCTTGTATTACGATTAGTAGGTGAGTGACTGT
TTACCTGATATCTCACTACATGAGTGTCTAGTGTCTGCTCGCGATGGAGTGGACACTGACCAGAGGCGTCGATGACTTGGGATGGCGGTTGAGTGAGGCAGCCCGGAGTACAAAGCCGCCCTATTCCTGTCACGGCAGCTGCTATAGGCAACGCTCATATGGAAGAGCCCAGCCCGGTAAGGCTGCACAGAGTATGGTTTGATCCTTACCGAGAATTGCTGGTTGGAGATTCCCGCGCAACCTTAGACAGTGGTACCTTGCGGGACACTGTCGGTGGGATGTTAATGCCGTGGTAAACTCACTATTTGCTGCCCGTTGGTTAACTTTTGTGGGTTTCCCGTGGCCCAGCGGTATTCTACGTGGGTCTCAAGAATCGACCTCCCAGACACTCCCGATAACTCTCCGCGTCACGCCCCAGCGAGCAGAGCCGAGACAGCTACGCTCGCCATCGCGAATGCGAAGCATAAGTCAGCTGGTATCGATCTAGTATCACAGGGCGTAGTACACTCCTATCAACTGTCTCTGTCCGCCGTAATGGGTGGCAAGTATCGGGTGATCGCCATATTTCAAGGTTCAAGAGGTGCTCTGTAACAAACCACAGGCCGTCGTCAAATGCGTCTCACGCGTCGGTTATACAGCAATTTTGCTGAACCCTTGATATGCGTAAATAGACAATAGCAGCTACGCTTGCTGGATTGGCAGTTGCTCGACAGCTCAGATGGTAGGAAGTGACTTGGGGCTGTTAAAACCGGAGGAGCTTTGCTAGTAATGAACCAAGCTAGCAATGGTCCCTGGTGGACGTCAAGGCTCTCTCCTATGTGTGACCTGAGGCCCTACCTGCATTTCATGCAGTGACTATAACTGTGTGCTCCTCGTATAGGACCGAGAGTATATTGTAAGGAAACGAGCGGGGTTCAGGCTAGGAGGTAACAGTGCCCGGAATTATACCTAGAGGTCGTCTTTCCGGGGATAAGCACCTACCCCTTCTCTCGTCAACGTGAGCCTGAGTGGCGGAGTAAGACATGAGTACACAAGACTCGGCCTACAACAGTCCATCGGTGGGTCCGCCAGAGCCAAGCGAGGGGGTAACCCATAGCACTTGACGAAAAGAACACTTCTAGGCGCAATATACCCTTGGCTCGGTCATACGCCTATATGGCTCAGGTCATGAAGTACGCTGCGACGGCTGGCCCCAGATAAGTGGGGGGGTCGATGCATTACAACCTTGCGAACTCTCAATTATACTCCTACTGACTGGTGAAGCAGTCAATACTTCGAACGGGCACACTCACCAGTTCGGGTTTTAGAGATTGTTAGTCAGCATGACCGTGCACTCTCGCCGGTACAGACCGATCAAAGGTTCGGCGCAGGGTCATCGCAAAGTCAAGTGGGGCCACCCGTAGTCTCTCCCCCGTATGCAACCGAATCCAGATCTTTTAATGACACTCCTATAGTATCGCGGTTCAGTGGAGCATTCGCAGAGACTTCCTCTTGGATTGAGTTGTTAAAACTTACGCTTGGGACGTTATTTCCGGTCCGTCCGGTCTTGACACCCCGCCCAGCCTTAGAGCGTTACAGAACGAAACCCCGCATAGAAAGTGCAACACCCGCTGTGAATGTCCTTCGGAGATAAACAGCCCGGTAGAGTCAAGGTAAGTCGAGAGGGCCCGTACCCTATCGACAAGTATAATTCCCGTGAGGTGATTTCGCTTCTTCACCCAAGGACCAATCTGATAGGAACATGGACGGAAACTCTTCCTCATGCGTAGGCTCTTGTATTACGATTAGTAGGTGAGTGACTGC
TTGCTTGATGACTCACTACATGAGTGTCTAGTGTCTGCTCGCATTGGAGTGGATACTCACCAGAGGCGTCGCTGACTTAGGCTGGCGGTTGAGTGAGGCAGCCCGGAGTACAAGGCCGCCCTATTCCTGTCACGCTGGCTGATATAGAGATCGCTCAGATAGAATACCTCAGCCCTATAGGGTTGCACAGGGCATGGTTTGATCCCTACCGAGGATTGCTAGATGGAGGTTCTCGCGTCACCTTGGACAAACTTATCTTGTAGGAAACAACCCGTGGGGTGTTAACACCGTGGTAAACTCACGATTTGCTGCCCGTTGGTTAACTTTTGTGGGTTTTCCGCGGCCCAGCGGTATTCTACGTGGGTCTCAAGAATCGAGTCCCCTGATATGCTCAGTGATTTTCCGCACCGCGACCCAGCGAACAGAGCCCAGACGGCAACGCTCACCATCGTGCTCGCGAACCAAAAGTCAGGTGGTATCAATCGAGTATCAGAGGGCGCAATACGATAGTGCCGGCCGTCCGTGGCCGCCGTAACGGGTGACAAGAATAACATAATCGCCATATATCAACGCTTAGAAGGTGTCTTGCAACAGACCACATGCCGTCGTCAACCCTACCTCACGCACTGGTAATACAACAACTTCGCTAATCCCTTGACAGCCGTTAGCGGACAGTGGCAACTGCGGTTGCTGGACTGGCGGGTGTTTGAGAACCCGAGTGGCGGGAAATGACCTTGGGCTGCTCATGCTGTAAGAGCTTTGTTAGTATTGAATCAATCGAGCAATGGTCCCTGGTCGACGTCAGGGCTCTCTCCTATGTGCAACCTGATGCACTGTCTGCATTCTGTGTCCCGACTACAACTGTGTACCCCTCCTAGGGGACCGAGAGAATATTCAAGATTAGTAAGCAAAAGGTGGGTTGGGGGACGGGGGTGCCCGGAAAAATACCTATAGGACGCCGCTCCGTAGTCAAGCACCCATGCCTTCTCTCGTCAATGCGAGTCTGAGTGGCGGAATAACACACGACTATACAGGACTCGGCCTACAACATCCTCCCAGTGGGTCTGCTAGTGCCGAGGGAAGGAGTAAACCATAACACTTGACGAAAAGGACACTTCTAGACGCGATATACCCTTGGCTCGGTCATACCCCTATATGGCTCAGGTCATGAAGTACGCTGCGACGGCTGGCCCCAGGTAAGTGGGGGGGTCGATGCATTACAATCTTGCGAACTCTCAGTTATACTCCTACCGACTGGTGAAGCAGAGCGCACTTCCAACTAGCACGTTTACTAGTTTGGGTTTTAGAGATTGTTAGTCAGCATGACCGTGCACTCTCGCCGGTACAGACCGATCAAAGGTTCGGCGCAGGGTCAAAGCAAAGTCAAGTGGGGCCACCCGTAGTCTCTCCCCCGTATGCAACCGAATCCAGATCTTTTAATGACACTCCTATAGTATCGCGGTTCAGTGGAGCATTCGCAGAGACTTCCTCTTGGATTGAGTTGTTAAAACTTACGCTTGGGACGTTATATCCGGTCCGTCCGGTCTTGACACCCCGCCCAGCCTTAGAGCGTTACAGAACGAAACCCCGCATAGAAAGTGCAACACCCGCTGTGAATGTCCTTCGGAGATAAACAGCCCGGTAGAGTCAAGGTAAGTCGAGAGGGCCCGTACCCTATCGACAAGTATAATTCCCGTGAGGTGATTTCGCTTCTTCACCCAAGGACCAATCTGATAGGAACATGGACGGAAACTCTTCCTAATGCGTAGGTGCTTGTATTACGATTAGTAGGTGAGTGACTGT
TTGCCTGATGTCTCACTACATGAGTATATAGTGTCTAGTCGCGTAGAAGTGGACATTGACTAGAGGCGTCGATAACTAGGGCTGGCGGTTGAGTGAGGCAGCCCGGAGTACAAGGCCGCCTTATTCCCAGCACGCTAGCTGCGATGGGGAACGCCAAGGTGGCATAGTTCAGCCCGGTAAGGTTGCACAGGGTATGGTTTGATCTTTACGGGGAATTGTTGGTTGGAGATTCCCGCGCAACCTTAGACAGAGGTACCTTGCGGGTCACTGTGGGAGGGATTTTGATGCCGTGGTAAGCTCATTGTTTGCTGCCCGTTGGTTAGCTTTTGCGGGTTTTCAGCGGCTCCGCGGTAATCTACGTGGGTCTCAAGATTCGAGCTCCCAGTCATGCTCGATAACTTTGCGCGTCATGCCCCAGCGAGCAGAACCGTGGCAGCTACGCCCACCATCGCGATCGCGAAGCCTAAGTCAGGTGGTATCGAGAGAGTATCAGAGGGCGCAGTACAATACAATCGGCCGTCCGTGGCGGCTATAACCGCTGACAGGTATAACGGGATCGCCATATATCAAGGCTCAAGAGGGGTCTCGCGACGGATTACATGACGTCACCAACCCTATCTCACACACTGGTAATACAGCAACTTCGCTGTTCCCTTGATATGCGTTCGCGGGCAGTAGCAGTTGCGCTGGCTGGACTGGCAGGTGTTCGGCAGCTCAAAAGGTAGGGAGTGACTTGGGGCTGTTAAAACCGGAAGGACTTTGCTAGTAAGGAACCAAGCTAGAAGTTCTCTCTGGTGGACGTCAGGGCTCTCTCCTATGTGTGACCTGATGCCCTGTCTGCATTCTGTGTCCCGACTACAACTGTGTACCCCTCCTAGGGGACCGAGAGAATATTCAAGATTAGTAAGCAAAAGGTGGGTTGGGGGACGGGGGTGCCTGGTATTATACCTAGAGGACACCGCTTCCGAGTCAAGCACCCACGCCTTCTCTCGTCAATATGAGCCTGAATGGCGGAATAGCCCATGACTACACAGGACCCGACCTACAACATCCTATCAGTGGGTCCGCCAGAGCCAAGCGAGGGGGTAAACCATAGCACTTGACGAAAAGAACACTTCTAGGCGCAATATACCCTTGGCTCGGTCATACGCCTATATGGCTCAGGTCATGAAGTACGCTGCGACGGCTGGCCCCAGATAAGTGGGGGGGTCGATGCATTACAACCTTGCGAACTCTCAATTATACTCCTACTGACTGGTGAAGCAGTCAATACTTCGAACTAGCACGCTTACTAGTTTGGGTTTTAGAGATTGTTAGTCAGCATGACCGTGCACTCTCGCCGGTACAGACCGATCAAAGGTTCGGCGCAGGGTCATCGCAGAACCAAGGGTGATTCCCCCTCAATCCTTGCCCACTCACGGTTTTGGTCTGGCTCTTGGGGTGTTCCCCTATAGTCTCCCGGTTCAGTGGAGCAATCGCAGAGACTTCATCCGGGATTGAGTTGTTTAAATGTTCGCCCGGGACGCTGTTTTCGGTCCGTCCGATCTTGACACCCCGCCCAGCCTTAGAGCGTTACAGAACGAAACCCCGCATAGAAAGTGCAACACCCGCTGTGAATGTCCTTCGGAGATAAACAGCCCGGTAGAGTCAAGGTAAGTCGAGAGGGCCCGTACCCTATCGACAAGTATAATTCCCGTGAGGTGATCTCGCTTCTTCACCCAAGGACCAATCTGATAGGAACATGGACGGAAACTCTTCCTAATGCGTAGGTGCTTGTATTACGATTAGTAGGTGAGTGACTGT
TCGCCTTAGGTCTCACTGTACGAGTGTAAAGTACCTGCTCGAGTAGGAATGGCCATCGACTAGAAGCGTGGATAATATGAGCTAATGATCAGCTATCATACTTCAGCACACGAGGCCGTGTTATTACCAGCACGCTAGCTGCTATAGGGGACGCTAAGATAGAATACCTCAGCCCTATAGGGTTGCACAAGGCATGGTTTGATCCTCACCGAGAATTGCTAGTTGGAGAGTCCTGCGCAATCTTAGATAGACTTATCGTGCAAAACACTGTCGGTGGGGCGATAATGCCGTGGGAAACTCACTATTTGCTGCCCCTTGGTTAACTTTCGTGGGTTTTCCGTGGCCCAGCGGTATTTTACGTGGGTCTCAAGAATCGAGTCCCCTGACATGCTCAATGACTTTCTGCGTCACGCCCCAGCGAGCAGTGGCGAGATATCTACGCTCACCATCGCGATCGCGAAGCATAAGTCAGGTGGTATCGATCGAGTATCAGAGGGCGCAATACGACCCTATCGACTGTCTGTGTCCGCCGTAATGGGTGGCAAGTATCGGGTGATCGCCATATTTCAAGGTTCAAGAGGTGCTCTGTAACAAACCACAGGCCGTCGTCAAATGCGTCTCACGCGTCGATAATACGGCGACCCCGTTGATACCTCGACAGGTGTTAGCGGACGGCGGTAGCTGTACTTGCTGAACTGGCGGTTGTTCGACAGCTCGAGTGGCGGGAAATGACCTTGGGCTTCTCATGCTGTGAGAGCTTTGTTACTATTAAATAAATCGAGCAATTCTCCCCAACGGGCGCGGGAGCTCTTATCTTTGTGTGACCTGATGCCTTGCCTGCATTTCATGCAGTGACTATAACTGTGTGCTCCTCGTATGGGACCGTGAGTATACTCAAGATACGTAAGCAAAAGGTGGGTTGGGAGGTAACAGTGTTTGGTATTATACCTAGAGGACACCGCTTCCGAGTCAATCACCCACGCCTTCTCTCGCCAATGTGAGCCCAGGTCCCGGCAAAAGACCTGAGTACACGAGAGTCGGCCTACGGCAGCCCATCAGGTGGTCTGCTAGAACCAAGCGAAGGAATAAACCATAGCACCTGGCGAAAAGGACGCTTCTAGACGCGACATGACCTTGGTCCGGCCATACCCCCATATCGCTCAGGTCATGAAGTACGCTGCGTCTGCTGGCCCTAGATAACTGGGGGGGTCAGTGCATCGTGTCCAATAGAACTTCCAATTTTATGCCTACTAAGCGGCGAGATAGAGCGCACGGTGTACGGGCACACTCACCAGATTGAGTTCTGGAGGTTATCAGTCGATATACCCGTACACCCTCGCCGACATGGACCTCTGAACGGTGTAATATAGAGTCATAGCAAAGTCAAGTGGGGCCACCCGTAGTCTCTCCCCCGTATGCAACCGAATCCAGATCTTTTAATGACACTCCTATAGTATCGCGGTTCAGTGGAGCATTCGCAGAGACTTCCTCTTGGATTGAGTTGTTAAAACTTACGCTTGGGACGTTATATCCGGTCCGTCCGGTCTTGACACCCCGCCCAGCCTTAGAGCGTTACAGAACGAAACCCCGCATAGAAAGTGCAACACCCGCTGTGAATGTCCTTCGGAGATAAACAGCCCGGTAGAGTCAAGGTAAGTCGAGAGGGCCCGTACCCTATCGACAAGTATAATTCCCGTGAGGTGATTTCGCTTCTTCACCCAAGGACCAATCTGATAGGAACATGGACGGAAACTCTTCCTAATGCGTAGGTGCTTGTATTACGATTAGTAGGCGAGTGACTGT
TCGCCTGAGGTCTCACTATACGAGCGTATAGTGTCTGCTCACGTTGGGGTGGACACTGACCAGAGGCGCCGATGACTTGGGCTGGCGGTTGAGTGAGGCAGCCCGGAGTACAAGGTCGCCCTATTCCTGTCACGCTAGCTGATATAGGGAACGCTCGTATGGAATAGCTCGGCCCGGTAGGGTTGCACAGGGCATGGTTTGATCCCTAGCGGGAATTGCTGGTCGGAGATTCCCGCGCAGCCTTAGACAGAGGTACCTTGCGGGTCACTGTGGGAGCGATGTTAATGCCGTGGTAAACTCACTATTTGCTGCCCGACGGTTAACTTTTGTGGGTTTTCCGCGGCCCAGCGGTATTCTACGTGGGTCTCAAGATTCGGGCTCCCAGACATGCTTGATGACTTTCCGCGTCACGCCCCAGCGAGCAAAGCCGAGACAGCTACAATCAACATCGCGATTGCGAAGCATAAGTCAGGTGGGAACGAGCGAGCATTAGAGGGCACAATACAATCCTGTCGACCGTCCGTGGCCGCCGTAACGGGTGGCAAGTATAACGGGATCGCCATATATCAACTCATAGGAGAGATTTTGCGACGGATTACATGACGTCACCAACCCTATCTCGCGCATTGGTAATACAGCAACCCCGTTGATACCTCGACAGGTGTTAGCGGACAGCGGTAGCTGTACTTGCTGAACTGGCGGTTGTTCGACGACTCAAATGGTAGGAAATGACTTGGGGCTGTTCAAGCCGGAAGAGCCTTGCTAGTAATGAATCACGCGAGCAATGGTTCTTGGTGGACGTCAGGGCTCTTTCCTTTGTGTGACCTGATGCCCCACCTGCATTTCATGCAGTGACTGTAACTGTGTGCTCCTCGTATGGGACCGAGAGTATATTGTAAGGAAACGAACGGGGTTCAGGCTAGGAGGTAACAATGCCTGGTATTATACCTAGAGGACACCGCTTCCGAGTCAAGCACCCACGCCTTCTCTCGTCAATGTAAGCTTGAATGGCGGAATAGCCCATGACTGCACAGGACCCGACCCACAACATCCTATCAGTGGGTCCGCCATAGCCAAGCGAGGGGGTAACCCATAGCACCGGACGAAAAGGCCGCCTTTCGACGCGATATACTCTTGGTCCGGTCATACCCCTATATGGCTCTGGTCATTTACTACGCCGCCTCTGCGACCCTCAGATATCTGGGGAAAACAACAAGATGTGTCCAATATAACCTCTGACTAGGTTCAGCTTAGGCAGTCGGACAAAGCGCACGGTGTACGGGCACACTCACCAGTTCGAGTTTTAGAGATTGTTAGTCAGCATGACCGTGCACTCTCGCCGGTACAGACCGATCAAAGGTTCGGCGCAGGGTCAAAGCAAAGTCAAGTGGGGCCACCCGTAGTCTCTCCCCCGTATGCAACCGAATCCAGATCTTTTAATGACACTCCTATAGTATCGCGGTTCAGTGGAGCATTCGCAGAGACTTCCTCTTGGATTGAGTTGTTAAAACTTACGCTTGGGACGTTATATCCGGTCCGTCCGGTCTTGACACCCCGCCCAGCCTTAGAGCGTTACAGAACGAAACCCCGCATAGAAAGTGCAACACCCGCTGTGAATGTCCTTCGGAGATAAACAGCCCGGTAGAGTCAAGGTAAGTCGAGAGGGCCCGTACCCTATCGACAAGTATAATTCCCGTGAGGTGATTTCGCTTCTTCACCCAAGGACCAATCTGATAGGAACATGGACGGAAACTCTTCCTAATGCGTAGGTGCTTGTATTACGATTAGTAGGTGAGTGACTGT
TCGCCTGGGGTCTCACAATACGAGTGTATAGTGTCTGCTCGCGTAAAAGTGGACATTGACTAGAGGAGTCGACAGCTAGGGCGGGCAGTTGAGTGAGGCAGCCCGGAGTAAAAGGCCGCCTTGTTCCTAGCTCACTAGCTGCTGTAGGGAATGCTAATATAGAATGCCTCAGCCTTATGAGGTTGCATAGGGTATGGTTTGATCCCTACCGAGAATTGCTGTTTGGGGATTCCCGCGCAACTTTAGACAGAGGTACCTTGCGGGACATTGTCGGTGGGGTGTTAACACTGTGGTAAACTCCCTACGTGTCATCTGTTGGTTAACTTTTGTGGATCCTCCGCGGCCCAGCGGTATTCACCGTGGGTCTCAAGAATCGAGCTCCCAGTCATGCTCGATAACTTTGCGCGTCACGCCCCAGCTAGCAGAACCGAGGCAGCTACGCCCACCATCGCGATCGCGAAGCCTAAGTCAGGTGGTATCGAGCGAGCGTCAGAGGGCACAATACAATCCTGTCGGCCGTCCGTAGCCACTGCCACGGGTAACCAGTATAACGGGATAGCCGTATTTCAACTCATAGGAGAGATTTTGCGACGGATTACATGACGTCACCAACCCTATCTCACACACTGGTAATACAGCAACTTCGCTGTTCCCTTGATATGCGTTCGCGGGCAGTAGCAGTTGCGCTGGCTAGACTGGCAGGTGTTCGGCAGCTCAAAAGGTAGGGAGTGACTTGGGGCTGTTAAAACCGGAAGGACTTTGCTAGTAAGGAACCAAGCTAGAAGTTCTCTCTGGTGGACGTCAGGGCTCTCTCCTATGTGTGACCTAAGGCCCTACCTGCATTTCATGCAGTGACTATGACTGTGTGCTTCTCGTATGGGACCGAGAGTATATTGTAAGGAAACGAAAGGGGTTCAGGCTAGGAGGTAACAGTGCCCGGAATTATACCTAGAGGTCGTCTTTCCGGGGATACGCACCTACCCCTTCTCTCGTCAACGTGAGCCTGAGTGGCGGAGTAAGACATGAGTACACAAGACTCGGCCTACAACAGTCCATCGGTGGGTTTGCTAGTGCCGAGGGAAGGAGTAAACCATAACACTTGACGAAAAGGACACTTCTAGACGCGATATACCCTTGGCTCGGTCATACGCCTATATGGCTCAGGTCATGAAGTACGCTGCGACGGCTGGCCCCAGGTAAGTGGGGGGGTCGATGCATTACAATCTTGCGAACTCTCAGTTATACTCCTACCGACTGGTGAAGCAGAGCGCACTTCCAACTAGCACGTTTACTAGTTTGGGTTTTAGAGATTGTTAGTCAGCATGACCGTGCACTCTCGCCGGTACAGACCGATCAAAGGTTCGGCGCAGGGTCAAAGCAAAGTCAAGTGGGGCCACCTGTAGTCTCTCCCCCGTATGCAACCGAATCCAGATCTTTTAATGACACTCCTATAGTATCGCGGTTCAGTGGAGCATTCGCAGAGACTTCCTCTTGGATTGAGTTGTTAAAACTTACGCTTGGGACGTTATATCCGGTCCGTCCGGTCTTGACACCCCGCCCAGCCTTAGAGCGTTACAGAACGAAACCCCGCATAGAAAGTGCAACACCCGCTGTGAATGTCCTTCGGAGATAAACAGCCCGGTAGAGTCAAGGTAAGTCGAGAGGGCCCGTACCCTATCGACAAGTATAATTCCCGTGAGGTGATTTCGCTTCTTCACCCAAGGACCAATCTGATAGGAACATGGACGGAAACTCTTCCTAATGCGTAGGTGCTTGTATTACGATTAGTAGGTGAGTGACTGT
TCGCCTGAGGTCTCATTATACGAGTGTATAGTGTCTGCTCGCGTAAAAGTGGACATTGATTAGAGGAGTCGACAGCTAGGGCGGGCAGTTGAGTGAGGCAGCCCGGAGTAAAAGGCCGCCTTGTTCCTAGCTCACTAGCTGCTGTAGGGAATGCTAATATAGAATGCCTCAGCCTTATGAGGTTGCACAGGGTATGGTTTGATACTTACGGGGAATCGTTGGTTGGAGATTCCCGCGCAACCTTAGACAGAGGTACCTTGCGGGTCACTGTGGGAGGGATGTTGATGCTGCGGTAAACTCACTATTTGCTGCCCGTTGGTTAACTTTTGTGGGTTTTCCGCGGCCTAGCGGTATTCTACGTGGATCTCGAGATTAGAGCTCCCAGACATGATCGATAACTTTCCATGTCACGCCCCAGCGAGCAGAGCCGAGACAGCTATGCTCACCATCGCGATCGCGAACCATAGGTCGAGCCGTATCGATCGAGTACCAGAGGACGCAGTACGATCCTGTCGGCCGTCCGTGGCCGCTGTAACGGCTGACCAGTATAACGTGAACACCAGATATCAGCGCTTGGGTAGGGCTTCGCGACGGACTACAGGCCGTCGTCAAATGCGTCTCACGCATTGGTAATACAGCAATTTTGCTGAACCTTTGATATGCGTAAATAGACAATAACAGCTGCGCTTGTGGGATTGGCAGGTATTTGAGAACCCGAGTGGCGGGAAATGACCTTAGGCTGCTCATGCCGTAAGAGCTTTGTTAGTATTGAATCAATTGAGCGATGGTCTCTGGTGGACGTCAGGACTCTCTCCTATGTGCAACCTGATGCCCTACCTGCATTTCATGCAGTGACTGTAACTGTGTGCTCCTCGTATGGGACCGAGAGTATATTGTAAGGAAACGAACGGGGTTCAGGCTAGGAGGTAACAATGCCTGGTATTATACCTAGAGGACACCGCTTCCGAGTCAAGCACCCACGCCTTCTCTCGTCAATGTGAGCCTGAGTGGCGGAATAACACATGACTACACAGGACTCGGCCTACAACATCCTATCAGTGGGTCTGCTAGAGCCAAGGGAAAGAGTAAACCATAGCACTTGACGAAAAGGACACTTCTAGACGCGATATACCCTTGGCCTGTTCGTGTCTTTGTATGTTCTTTGGTAAGAGCTACGTTGCGTCTGCTGGCCCCAGATAAGTGGGGGGGTCGATGCATTACAACCTTGCGAACTCTCAATTATACTCCTACTGACTGGTGAAGCAGTCAATACTTCGAACTAGCATGCTTACTAGTTTGGGTTTTAGAAATTGGTAGTCAGCATGACCGTGCACCCTCTCCGACATGGACCTCTCAACCTTTTGGTATAGAGTCATCGCAGAATCAAGGGTAATTACCTGTCAATTCCTGGGTATTCATGGCTTAGTTCTGGCTCTTGGAGTGCTCTCCTATAGTATCGCGGTGCAGTGGAGCAATCGCAGAGACTTCCTCTGAAATTGAGTTGTTTAAACGAACGTCCAGGACGCCATTTCCGGTCCGTCCGGGCTTGACACCCCGCCCAGCCTTAGAGCGTTACAGAACTAAACCCCGCATAAAAAGTGCAATACCCGCTGTGGATGTCCTTCGGAGATAAACAGCCCGGTAGAGTCAAGGTAAGTCGAGAGGGCCCGTACCCTATCGAAAAGTATAAGTCCCGTGAAGTGATTTCTCCTCTTCACACAAGGACCAATCTGATAGGAATAGGTACGATGGTTCGCTTCCGTGCGTAAATGGCTATGCCGCGGTTGGTAGGCGAGTGACGGT
TCGCCTGAGGTCTCACTATACGAGCGTATAGTGTCTGCTCGCGTAAAAGTGGCCATTGACTAGGGGCGTCGATAACTTGGGCTGGCGGTTGAGTGAGGCAGCCCGGAGTACAAGGCCGCCTTATTCCCAGCACGCTAGCTGCGATGGGGAACGCCAATATGGAATACCTCAGCCCTATAGGGTTATACAGGGCATGGTTTGATCCCTAGCGAGAATTGCTGGTTGGAGATTCCCGCGCAACCTTAGACAGTGGTACTTTGCGGGACACTGTCGGTGGTATGTCAATGGCGTGATAAACTCACTACTTGTTGTCTCTTAGTTAGCTTTTGTGGGTTTTCCGCGGCCCAGCGGTATCCTACGTGGGTCTCAAGATTCGAGCTCCCAGTCATGCTCGATAACTTTGCGCGTTACGCCCCAGCGAGCGGAGCCGAGGCAGCTACGCTCACCGCCGCGATCGCAAACCATAAGTCAGCTGGTGTTGAGCGAGTATCAGAAGGCGCAGTACAATACTGTCGGCCGTCCGTGGCCGCCGTAACGGCTGACCAGTGTAACGTGAACATCAGATATCAACGCTTGGGAGGGGCTTCGCGGCGGACTACGTGCCGTCACCAACCCTATCTCGCGCATTGGTAATACGGCGACCCCGTTGATACCTCGACAGGTGTTAGCGGACGGCGGTAGCTGTACTTGCTGAACTGGCGGTTGTTCGACAGCTCGAGTGGCGGGAAATGACCTTGGGCTTCTCATGCTGTGAGAGCTTTGTTACTATTAAATAAATCGAGCAATTCTCCCCAACGGGCGCGGGAGCTCTTATCTTTGTGTGACCTGATGCCCTACCTGCATTTCATCCAGTGACTATAACTGTGTGCTCCTCGTATGGGACCGAGAGTATATTGTTAGGAAACGAGCGGGGTTCAGGCTAGGAGGTAACAGTGTTCAGAATTTTACCTAGCAGACGCTGCCCTGGAGTTAAGCGATCATGCTTTCTTCTATGAACGTGAGCCTGAGTGGCGGAGTAAGACATGAGTACACAAGACTCGGCCTACAACAGTCCATCGGTGGGTTTGCTAGTGCCGAGGGAAGGAGTAAACCATAGCACCTGGCGAAAAGGACGCTTCTAGACGCGACATAACCTTGGTCCGGCCATACCCCCATATGGCTCAGGTCATGAAGTACGCTGCGTCTGGTGGCCCTAGATAACTGGGGGGGTCAGTGCATCGTGTCCAATAGAACTTCCAATTTTATGCCTACTAAGCGGCGAGATAGAGCGCACGGTGTACGGGCACACTCACCAGATCGGGTTTTAGAGATTGTCAACCAGTATGACCGTACACCCTCGCCGACATGGACCTCTCAACGGTGTAGTACAGAGTCATCGTAGAACCAAGGGTGATTCCCCCTCAATCGTTGCCCACTCACGGTTTAGGTCTGGCTCTTGGGGTGCTCCCCTATAGTCTCCCGGTTCAGTAGAGCAATCGCAGAGACTTCATCCGGGATTGAGTTGTTTAAATGTTCGCCCGGGACGCTGTTTTCGGTCCGTCCGATCTTGACACCCCGCCCAGCCTTAGAGCGTTACAGAAATAAACCCCGCATAGAAAGTACAATACCCGCTGTGGATGTCCTTCGGAGATTAACAGCCCGGTAGAGTCAAGGTAAGTCCAGAGGGCCCGTACCCTATCGACAAGTATAATTCCCGTGAGGTGATTTCTCTTCTTCACCCAAGAGCCAATTTAACGGGCGCGTGGGCGGAAATTATTCCTAATGCGTAGGTGCTTGTATTACGATTAGTAGGTGAGTGACTGT
TTGCTTGATGACTCACTACATGAGTGTCTAGTGTCTGCTCGCATTGGAGTGGATACTCACCAGAGGCGTCGCTGACTTAGGCTGGCGGTTGAGTGAGGCAGCCCGGAGTACAAGGCCGCCCTATTCCTGTCACGCTGGCTGATATAGAGATCGCTCAGATAGAATACCTCAGCCCTATAGGGTTGCACAGGGCATGGTTTGATCCCTACCGAGGATTGCTAGATGGAGGTTCTCGCGTCACCTTGGACAAACTTATCTTGTAGGAAACAACCCGTGGGGTGTTAATGCCGTGGTAAACTCACTATTTGCTGCCCGATGGTTAACTTTTGTCGGTTTTCCGCGGCCCAGCGGTATTCAACGTGGGTCTCAAGAATCGAGTCCCCTGACATGCTCAATGACTTTCCGCGTCACGCCCCAGCGAGCAGTGCCGAGACAGCTACGCTCACCATCGCGATTGCGAAGCATAAGTCAGGTGGTATCGATCTAGTATCACAGGGCGTAGTACACTCCTATCAACCGTCCGTAGCCACTGCCACGGGTAACCAGTATAACGGGATAGCCGTATTTCGACTCATAGGAGAGATTTTACAACAGGCTACATACCAACATCGCCCCTACCTCATGCACTAGCAATGCAACAACTTCGCTAATCCCTTGACTGCCGTTAGCGGATAGTGGCAGCTGTGCTTACTGAACTGGCGCGTGTTCAACAACTCAAGTGATAGAAAATGAATCGGTGTCGTAAAAGTCTGAACAGTTCTCCTAGGGATGGGTCACGCGAGCAATGGTTCTTGGTGAACGTCAGGGCACTTTCCTTTGTGCAACCTGATGCACTGTCTGCATTCTGTGTCCCGACTACAACTGTGTACCCCTCCTAGGGGACCGAGAGAATATTCAAGATTAGTAAGCAAAAGGTGGGTTGGGGGACGGGGGTGCCTGGTATTATACCTAGAGGACACCGCTTCCGAGTCAAGCACCCACGCCTTCTCTCGTGAATGTAAGCTTGAGTGGCGGAATAACAAATGACTACACAGGACTAGGCGTACAACGTCCTATCAGTGGGTCTGTTAGAGCCAAGGGAAGTGGCAAACCATAGCACTTGACGAAAAGGACACTTCTAGACGCGATATACCCTTGGCCTGTTCGTGTCTTTGTATGTTCTTTGGTAAGAGCTACGTTGCGTCTGCTGGCCCCAGATAAGTGGGGGGGTCGATGCATTACAACCTTGCGAACTCTCAATTATACTCCTACTGACTGGTGAAGCAGTCAATACTTCGAACTAGCATGCTTACTAGTTTGGGTTTTAGAAATTGGTAGTCAGCATGACCGTGCACCCTCTCCGACATGGACCTCTCAACCTTTTGGTATAGAGTCATCGCAGAATCAAGGGTAATTACCCGTCAATTGCTGGGTATTCATGGCTTAGTTCTGGCTCTTGGAGTGCTCTCCTATAGTATCGCGGTGCAGTGGAGCAATCGCAGAGACTTCCTCTGAAATTGAGTTATTTAGACGTACGCCCGGGACGCTGTTTTCGGTCCGTCCGATCTTGACACCCCGCCCAGCCTTAGAGCGTTACAGAACTAAACCCCGCATAGAAAGTACAATACCCGCTGTGGATGTCCTTCGGAGATTAACAGCCCGGTAGAGTCAAGGTAAGTCGAGAGGGCCCGTACCCTATCGACAAGTATAATTCCCGTGAGGTGATTTCTCTTCTTCACCCAAGAGCCAATTTAACGGGCGCGTGGGCGGAAATTATTCCTAGTGCGTAGGCGGCTATGCCGCGGTTGGGAGGCGAGTGACGGT
TCGTCTGAGGTCTCACTATACGAGTGCATAGTGTCTGCTGACGTAGAAGTGGCCATCGACTAGAAGCGTGGATAATATGAGCTAATGATCAGCTATCATACTTCAGCACACGAGGCCGTGTTATTACCAGCACGCTAGCTGCTATAGGGGACGCTAAGATAGAATACCTCAGCCCTATAAGGTTGCACAGGGTATAGTTTGATCCTTAGCGGGAATTGCTGGTCGGAGATTCCCGCGCAGCCTTAGACAGAGGTACCTTGCGGGTCACTGTGGGAGCGATGTTAATGCCGTGGTAAACTCACGATTTGCTGCCCGTTGGTTAACTTTTGTGGGTTTTCCCCGGCCCAGCGGTATTCTACGTGGGTCTCAAGAATCGAGTCCCCTGATATGCTCAGTGACTTTCCGCACCGCGACCCAGCGAACAGAGCCCAGACAGCAACGCTCACCATCGTGCTCGCGAACCAAAAGTCAGCTGGTAACGAGCGAGCATTAGAGGGCACAATACAATCCTGTCGGCCGTCCGTAGCCGCTGCCACGGGTAACCAGTATAACGGGATAGCCGTACTTCAACTCATAGGAGAGATTTTACAACAGGCTACATACCATCATCAACCCTACCTCATGCACTAGCAATGCAACAACTTCGCTAATCCCTTGACTGCCGTTAGCGGATAGTGGCAGCTGTGCTTACTGAACTGGCGGGTGTTTGAGAACCCGAGTGGCGGGAAATGACCTTGGGCTGCTCATGCCGTAAGAGCTTTGTCAGTGTTGAATCAATCGCGCAACTCTTCTTGGTGGAAGTCAGGGCACTTTCCTTTGTTCAACCTGATGCCCCACCTGCATTTCATGCAGTGACTGTAACTGTGTGCTCCTCGTATGGGACCGAGAGTATATTGTAAGGAAACGAACGGGGTTCAGGCTAGGAGGTAACAATGCCTGGTATTATACCTAGAGGACACCGCTTCCGAGTCAAGCACCCACGCCTTCTCTCGTCAATATGAGCCTGAATGGCGGAATAGCCCATGACTACACAGGACCCGACCCACAACATCCTATCAGTGGGTCTGCTAGAGCCAAGGGAAGGAGTAACCCATAGCACTTGACGAAAAGGACGCTTCTAGACGCGATATACCCTTGGCCCGGTCATGCCCCTGTTAGGCTCTGGGCGTGAAGCACGCTACGACTGCTGGCCCCAGATAACTGGGGAGATCAACAAAATGTGTCCAATAGAACCTCTAATTATATGACTACTAGGCAGTGAGACAAACAATACTTCGAACGAGCACACTCACCAGTTTGGGCTTTAGAGATTGTTAGTTGATATACTCGTACACCCCCGCCGACATGGACCTCTCAACGGTGTAGTATAGAGTCATCGCAGAACCAAGGGTGATTCCCCCTCAATCCTTGCCCACTCACGGCTTAGGTCTGGCTCTTGGGGTGCTCTCTTATAGTATCGCGGTGCAGTGGAGCAATCGCAGAGACTTCCTCTGAGATTGAGTTGTTTAAACGTACGCCCGGGACGCTATTTCCGGTTCGTCTGGTCTTGACACCTCGCTTAGCCTTAGAGCGTTACAGAACTATACCCCGCATAGAAAGTGCAATACCCGATGTGGATGTCCTTCGGAAATAAACCGCCCGGTAGAGTACGGGCGAGTCGACGATTTCTCTTTTTTCGCAGAGAGTGTCGTCCTAATTGGCCATGTTTTGCTTATTATATCGGAGCCAATTTAACGGGCGCATGGACGGAAATCATTCCTAGTGCGTAAATGGCTATGCCGCGGTTGGTAGGCGAGTGACGGT
TTGCCTGATGTCTCACTACATGAGTATATAGTGTCTAGTCGCGTAGAAGTGGACATTGACTAGAGGCGTCGATAACTAGGGCTGGCGGTTGAGTGAGGCAGCCCGGAGTACAAGGCCGCCTTATTCCCAGCACGCTAGCTGCGATGGGGAACGCCAAGGTGGCATAGTTCAGCCCGGTAAGGTTGCACAGGGTATGGTTTGATCTTTACGGGGAATTGTTGGTTGGAGATTCCCGCGCAACCTTAGACAGAGGTACCTTGCGGGTCACTGTGGGAGGGATTTTGATGCCGTGGTAAGCTCATTGTTTGCTGCCCGTTGGTTAGCTTTTGCGGGTTTTCAGCGGCTCCGCGGTAATCTACGTGGGTCTCAAGATTCGAGCTCCCAGTCATGCTCGATAACTTTGCGCGTCATGCCCCAGCGAGCAGAACCGTGGCAGCTACGCCCACCATCGCGATCGCGAAGCCTAAGTCAGGTGGTATCGAGAGAGTATCAGAGGGCGCAGTACAATACAATCGGCCGTCCGTGGCGGCTATAACCGCTGACAGGTATAACGGGATCGCCATATATCAAGGCTCAAGAGGGGTCTCGCGACGGATTACATGACGTCACCAACCCTATCTCACACACTGGTAATACAGCAACTTCGCTGTTCCCTTGATATGCGTTCGCGGGCAGTAGCAGTTGCGCTGGCTGGACTGGCAGGTGTTCGGCAGCTCAAAAGGTAGGGAGTGACTTGGGGCTGTTAAAACCGGAAGGACTTTGCTAGTAAGGAACCAAGCTAGAAGTTCTCTCTGGTGGACGTCAGGGCTCTCTCCTATGTGTGACCTGATGCACTGTCTGCATTCTGTGTCCCGACTACAACTGTGTACCCCTCCTAGGGGACCGAGAGAATATTCAAGATTAGTAAGCAAAAGGTGGGTTGGGGGACGGGGGTGCCTGGTATTATACCTAGAGGACACCGCTTCCGAGTCAAGCACCCACGCCTTCTCTCGTCAATATGAGCCTGAATGGCGGAATAGCCCATGACTACACAGGACCCGACCTACAACATCCTATCAGTGGGTCCGCCAGAGCCAAGCGAGGGGGTAAACCATAGCACTTGACGAAAAGAACACTTCTAGGCGCAATATACCCTTGGCTCGGTCATACGCCTATATGGCTCAGGTCATGAAGTACGCTGCGACGGCTGGCCCCAGATAAGTGGGGGGGTCGATGCATTACAACCTTGCGAACTCTCAATTATACTCCTACTGACTGGTGAAGCAGTCAATACTTCGACCTAGCATGCTTACTAGTTTGGGTTTTAGAAATTGGTAGTCAGCATGACCGTGCACCCTCTCCGACATGGACCTCTCAACCTTTTGGTATAGAGTCATCGCGGAATCAAGGGTAATTACCCGTCAATTGCTGGGTATTCATGGCTTAGTTCTGGCTCTTGGAGTGCTGCCTTGTGGCATCGGTGCGGGATGGGACTAATTTGCGAGTTTTCCCTGGGGATGAGTCGCCTAAACGTACGCCCGTGACGCTATTACGAGCCCGTTCAGTCTTCACGCTCCGTCCGGACTTAAAGCACTGCGTACCTAACTACCAAAGCGAGGATGTAATAACGGCCAAGGGTCCGATCCTAGGAAAGATAGTGTAACGGAATACGGGCGCGTGGGCGATTTCCGTACCCTATTGAAAAATATAATTCCCGTGAAGTGATTTCTCCTCTTCACACAAGGACTAACCTGATAAGAATAGATACGATGGTTCGCCTCCGTACGTAAGTGGCTGTATTACGACTAATAGTTGAGTTACTTT
TCGCCTGAGGTCTCACTATACGAGCGTATAGTGTCTGCTCGCGTAGGAGTGGCCATTGACTAGGGGCGTCGATAACTTGGGCTGGCGGTTGAGTGAGGCAGCCCGGAGTACAAGGCCGCCTTATTCCCAGCACGCTAGCTGCGATGGGGAACGCCAATATGGAATACCTCAGCCCTATAAGGTTGCACAGGGTATAGTTTTATCCTTACCGAGAATTGCTAGTTGTAGATTCCCACGCAACCTTAGACAGACTTATCGTGCAGGAAACTGTCGCTGGGGTGTTAATGCTGTGGTGGATCCACTACTTGTTATCTGTTGGTGAGCTTTTGTGGGCTTTCCGCGGCCCCGCGGTATTCTACGTGGGTCTGAAGAATCGAGTCCCCTGACATGCTCAATGACTTTCTGCGTCACGCCCCAGCGAGCAGTGGCGAGATATCTACGCTCACCATCGCGATCGCGAAGCATAAGTCAGGTGGTATCGAGCGAGCGTCAGAGGGTGCAATACAATCCTGTCGGCCGTCCGTGGCCGCCGTAACGGCTGACCAGTATAACGTGAACACCAGATATCAACGCTTGGGAGGGGCTTCGCGACGGACTACATGCCGTCACCAACCCTATCTCGCGCATTGGTAATACAGCAACCCCGTTGATACCTCGACAGGTGTTAGCGGACAGCGGTAGCTGTACTTGCTGAACTGGCGGTTGTTCGACGACTCAAATGGTAGGAAATGACTTGGGGCTGTTCAAGCCGGAAGAGCCTTGCTAGTAATGAATCACGCGAGCAATGGTTCTTGGTGGACGTCAGGGCTCTTTCCTTTGTGTGACCTGAGGCACTGTCTGCATGCCATGTCCCGACTATAACCGTGTACCCCTCGTATGCATTCGAGAATGCTTTGTAAGGAAACGAGCGGGGTTCAGTCTATGAGGTAACAGTGTTCGGACTTTTGCCCTGAAGATGCCGCTCTGGAGTTAAGCGATCATGTTTTCTCCCATGAACGTGAGCCTGAGTGGCGGAATAACACATGACTACACAGGACTCGGCCTACAACATCCTATCAGTGGGTCTGCTAGAGCCAAGGGAAGGAGTAACCCATAGCACCTGACGAAAAGGACGCTATAAGACGCGACGTACCCTTGGTCCGGTCATACGCCTATATGGCTCAGGTCATGAAGTACGCTGCGACGGCTGGCCCCAAAGAAGTGGGGGGGTCGATGCATTACAACCTTGCGAACTCTCAATTATACTCCTACTGACTGGTGAAGCAGTCAATACTTCGAACTAGCACGCTTACTAGTTTGAGTTCTGGAGGTTGTCAGTCGATATACCCGTACACCCTCGCCGACATGGACCTCTGAACGGTGTAATATAGAGTCATCGCAGAACCAAGGGTGATTCCCCCTCAATCCTTGCCCACTCACGGTTTTGGTCTGGCTCTTGGGGTGCTCCCCTATAGTATCGCGGTTCAGTGGAGCATTCGCAGAGACTTCCTCTTGGATTGAGTTGTTAAAACTTACGCTTGGGACGTTATTTCCGGTCCGTCCGGTTTTGACACCCCGCCCAGCCTTAGAGCGTTACAGAACGAAACCCCGCATAGAAAGTGCAACACCCGCTGTGAATGTCCTTCGGAGATAAACAGCCCGGTAGGGTCAAGGTAAGTCGAGAGGGCCCGTACCCTATCGACAAGTATAATTCCCGTGAGGTGATTTCGCTTCTTCACCCAAGGACCAATCTGATAGGAACATGGACGGAAACTCTTCCTAATGCGTGGGTGCTTGTATTACGATTAGTAGGTGAGTGACTGT
TCGCCTGAGGTCTCATTATACGAGTGTATAGTGTCTGCTCGCGTAAAAGTGGACATTGATTAGAGGAGTCGACAGCTAGGGCGGGCAGTTGAGTGAGGCAGCCCGGAGTAAAAGGCCGCCTTGTTCCTAGCTCACTAGCTGCTGTAGGGAATGCTAATATAGAATGCCTCAGCCTTATGAGGTTGCACAGGGTATGGTTTGATACTTACGGGGAATCGTTGGTTGGAGATTCCCGCGCAACCTTAGACAGAGGTACCTTGCGGGTCACTGTGGGAGGGATGTTGATGCTGCGGTAAACTCACTATTTGCTGCCCGTTGGTTAACTTTTGTGGGTTTTCCGCGGCCTAGCGGTATTCTACGTGGATCTCGAGATTAGAGCTCCCAGACATGATCGATAACTTTCCATGTCACGCCCCAGCGAGCAGAGCCGAGACAGCTATGCTCACCATCGCGATCGCGAACCATAGGTCGAGCCGTATCGATCGAGTACCAGAGGACGCAGTACGATCCTGTCGGCCGTCCGTGGCCGCTGTAACGGCTGACCAGTATAACGTGAACACCAGATATCAGCGCTTGGGTAGGGCTTCGCGACGGACTACAGGCCGTCGTCAAATGCGTCTCACGCATTGGTAATACAGCAATTTTGCTGAACCTTTGATATGCGTAAATAGACAATAACAGCTGCGCTTGTGGGATTGGCAGGTATTTGAGAACCCGAGTGGCGGGAAATGACCTTAGGCTGCTCATGCCGTAAGAGCTTTGTTAGTATTGAATCAATTGAGCGATGGTCTCTGGTGGACGTCAGGACTCTCTCCTATGTGCAACCTGATGCCCTACCTGCATTTCATGCAGTGACTGTAACTGTGTGCTCCTCGTATGGGACCGAGAGTATATTGTAAGGAAACGAACGGGGTTCAGGCTAGGAGGTAACAATGCCTGGTATTATACCTAGAGGACACCGCTTCCGAGTCAAGCACCCACGCCTTCTCTCGTCAATGTGAGCCTGAGTGGCGGAATAACACATGACTACACAGGACTCGGCCTACAACATCCTATCAGTGGGTCTGCTAGAGCCAAGGGAAAGAGTAAACCATAGCACTTGACGAAAAGGACACTTCTAGACGCGATATACCCTTGGCCTGTTCGTGTCTTTGTATGTTCTTTGGTAAGAGCTACGTTGCGTCTGCTGGCCCCAGATAAGTGGGGGGGTCGATGCATTACAACCTTGCGAACTCTCAATTATACTCCTACTGACTGGTGAAGCAGTCAATACTTCGAACTAGCATGCTTACTAGTTTGGGTTTTAGAAATTGGTAGTCAGCATGACCGTGCACCCTCTCCGACATGGACCTCTCAACCTTTTGGTATAGAGTCATCGCAGAATCAAGGGTAATTACCTGTCAATTCCTGGGTATTCATGGCTTAGTTCTGGCTCTTGGAGTGCTCTCCTATAGTATCGCGGTGCAGTGGAGCAATCGCAGAGACTTCCTCTGAAATTGAGTTGTTTAAACGAACGTCCAGGACGCCATTTCCGGTCCGTCCGGGCTTGACACCCCGCCCAGCCTGAGAGCGTTACAGAACTAAACCCCGCATAAAAAGTGCAATACCCGCTGTGGATGTCCTTCGGAGATAAACAGCCCGGTAGAGTCAAGGTAAGTCGAGAGGGCCCGTACCCTATCGAAAAGTATAAGTCCCGTGAAGTGATTTCTCCTCTTCACACAAGGACCAATCTGATAGGAATAGGTACGATGGTTCGCTTCCGTGCGTAAATGGCTATGCCGCGGTTGGTAGGCGAGTGACGGT
TCGCCTGAGGTCTCACTATACGAGCGTATAGTGTCTGCTCGCGTAGGAGTGGCCATTGACTAGGGGCGTCGATAACTTGGGCTGGCGGTTGAGTGAGGCAGCCCGGAGTACAAGGCCGCCTTATTCCCAGCACGCTAGCTGCGATGGGGAACGCCAATATGGAATACCTCAGCCCTATAGGGTTATACAGGGCATGGTTTGATCCCTAGCGAGAATTGCTGGTTGGAGATTCCCGCGCAACCTTAGACAGTGGTACTTTGCGGGACACTGTCGGTGGTATGTCAATGGCGTGATAAACTCACTACTTGTTGTCTCTTAGTTAGCTTTTGTGGGTTTTCCGCGGCCCAGCGGTATCCTACGTGGGTCTCAAGATTCGAGTCCCCTGACATGCTCAATGACTTTCTGCGTCACGCCCCAGTGAGCAGTGGCGAGATATCTGCGCTCACCATCGCGATCGCGAGCCAAAATTCAGGTGGTATCGAGAGAGTATCAGAGGGCGCAGTACAATACAATCGGCCGTCCGTGGCGGCTATAACCGCTGACAGGTATAACGGGATCGCCATATATCAAGGCTCAAGAGGGGTCTCGCGACGGATTACATGACGTCACCAACCCTATCTCACACACTGGTAATACAGCAACTTCGCTGTTCCCTTGATATGCGTTCGCGGGCAGTAGCAGTTGCGCTGGCTGGACTGGCAGGTGTTCGGCAGCTCAAAAGGTAGGGAGTGACTTGGGGCTGTTAAAACCGGAAGGACTTTGCTAGTAAGGAACCAAGCTAGAAGTTCTCTCTGGTGGACGTCAGGGCTCTCTCCTATGTGTGACCTAAGGCCCTACCTGCATTTCATGCAGTGACTATGACTGTGTGCTTCTCGTATGGGACCGAGAGTATATTGTAAGGAAACGAAAGGGGTTCAGGCTAGGAGGTAACAGTGCCCGGAATTATACCTAGAGGTCGTCTTTCCGGGGATACGCACCTACCCCTTCTCTCGTCAACGTGAGCCTGAGTGGCGGAGTAAGACATGAGTACACAAGACTCGGCCTACAACAGTCCATCGGTGGGTTTGCTAGTGCCGAGGGAAGGAGTAAACCATAGCACTTGACGAAAAGAACACTTCTAGGCGCAATATACCCTTGGCTCGGTCATACGCCTATATGGCTCAGGTCATGAAGTACGCTGCGACGGCTGGCCCCAGATAAGTGGGGGGGTCGATGCATTACAACCTTGCGAACTCTCAATTATACTCCTACTGACTGGTGAAGCAGTCAATACTTCGAACTAGCACGCTTACTAGTTTGGGTTTTAGAGATTGTTAGTCAGCATGACCGTGCACTCTCGCCGGTACAGACCGATCAAAGGTTCGGCGCAGGGTCATAGCAAAGTCAAGTGGGGCCACCCGTAGTCTCTCCCCCGTATGCAACCGAATCCAGATCTTTTAATGACACTCCTATAGTATCGCGGTTCAGTGGAGCATTCGCAGAGACTTCCTCTTGGATTGAGTTGTTAAAACTTACGCTTGGGACGTTATTTCCGGTCCGTCCGGTCTTGACACCCCGCCCAGCCTTAGAGCGTTACAGAACGAAACCCCGCATAGAAAGTGCAACACCCGCTGTGAATGTCCTTCGGAGATAAACAGCCCGGTAAAGTCAAGGTAAGTCGAGAGGGCCCGTACCCTATCGACAAGTATAATTCCCGTGAGGTGATTTCGCTTCTTCACCCAAGGACCAATCTGATAGGAACATGGACGGAAACTCTTCCTAATGCGTAGGTTCTTGTATTACGATTAGTAGGTGAGTGACTGT
TCGCCTGGGGTCTCACAATACGAGTGTATAGTGTCTGCTCGCGTAAAAGTGGACATTGACTAGAGGAGTCGACAGCTAGGGCGGGCAGTTGAGTGAGGCAGCCCGGAGTAAAAGGCCGCCTTGTTCCTAGCTCACTAGCTGCTGTAGGGAATGCTAATATAGAATGCCTCAGCCTTATGAGGTTGCACAGGGTATGGTTTGATCCTTACCGAGAATTGCTAGTTGTAGATCACCACGCAACCTTAGACAGACTTCTCGCGCAGGAAACTGTCGCTAGGGTGTTAATGCTATGGTGGATCCACTACTGATTATCTGTTGGTTAGTTTTTGTGGGCTTTCCGCGCTCCCGCGATGTTCTACAGATGTCCGAAGATTCGAGCTCCCAGACATGCTCGATAACTTACCACGTCACGCCCCAGCGAGCAGAGCCGAGACAGTTACGCTCACCATCGCAATCGCGAACCATAGGTCAGGTGGTAACGAGCGAACATTAGAGGGCACAATACAATCCTGTCGGCCGTCCGTAGCCACTGCCACGGGTAACCAGTATAACGGGATAGCCGTATTTCAACTCATAGGAGAGATTTTGCGACGGATTACATGACGTCACCAACCCTATCTCACACACTGGTAATACAGCAACTTCGCTGTTCCCTTGATATGCGTTCGCGGGCAGTAGCAGTTGCGCTGGCTAGACTGGCAGGTGTTCGGCAGCTCAAAAGGTAGGGAGTGACTTGGGGCTGTTAAAACCGGAAGGACTTTGCTAGTAAGGAACCAAGCTAGAAGTTCTCTCTGGTGGACGTCAGGGCTCTCTCCTATGTGTGACCTAAGGCCCTACCTGCATTTCATGCAGTGACTATGACTGTGTGCTTCTCGTATGGGACCGAGAGTATATTGTAAGGAAACGAAAGGGGTTCAGGCTAGGAGGTAACAGTGCCCGGAATTATACCTAGAGGTCGTCTTTCCGGGGATACGCACCTACCCCTTCTCTCGTCAACGTGAGCCTGAGTGGCGGAGTAAGACATGAGTACACAAGACTCGGCCTACAACAGTCCATCGGTGGGTTTGCTAGTGCCGAGGGAAGGAGTAACCCATAGCACCGGACGAAAAGGCCGCCTTTCGACGCGATATACTCTTGGTCCGGTCATACCCCTATATGGCTCTGGTCATTTACTACGCCGCCTCTGCGACCCTCAGATATCTGGGGAAAACAACAAGATGTGTCCAATATAACCTCTGACTAGGTTCAGCTTAGGCAGTCGGACGAAGCGCACGGTGTACGGGCACACTCACCAGTTCGAGTTCTGGAGGTTGTCAGTCGATATACCCGTACACCCTCGCCGACATGGACCTCTGAACGGTGTAATATAGAGTCATCGCAGAACCAAGGGTGATTCCCTCTCAATCGTTGCCCACTCACGGTTTTGGTCTGGCTCCTGGGGTGCTCCCCGATAGTATCGCGGTTCAGTGGAGCATTCGCAGAGACTTCCTCTTGGATTGTGTTGTTAAAACTTACGCTTGGGACGTTATTTCCGGTCCGTCCGGTTTTGACACCCCGCCCAGCCTTAGAGCGTTACAGAACGAAACCCCGCATAGAAAGTGCAACACCCGCTGTGAATGTCCTTCGGAGATAAACAGCCCGGTAGAGTCAAGGTAAGTCGAGAGGGCCCGTACCCTATCGACAAGTATAATTCCCGTGAGGTGATTTCGCTTCTTCACCCAAGGACCAATCTGATAGGAACATGGACGGAAACTCTTCCTAATGCGTAGGTGCTTGTATTACGATTAGTAGGTGAGTGACTGT
TCGCCTGGGGTCTCACAATACGAGTGTATAGTGTCTGCTCGCGTAAAAGTGGACATTGACTAGAGGAGTCGACAGCTAGGGCGGGCAGTTGAGTGAGGCAGCCCGGAGTAAAAGGCCGCCTTGTTCCTAGCTCACTAGCTGCTGTAGGGAATGCTAATATAGAATGCCTCAGCCCTATGAGGTTGCACAGGGTATGGTTTGATCCTTACCGAGAATTGCTAGTTGTAGATCACCACGCAACCTTAGACAGACTTCTCGCGCAGGAAACTGTCGCTAGGGTGTTAATGCTATGGTGGATCCACTACTGATTATCTGTTGGTTAGTTTTTGTGGGCTTTCCGCGCTCCCGCGATGTTCTACAGATGTCCGAAGATTCGAGCTCCCAGACATGCTCGATAACTTACCACGTCGCGCCCCAGCGAGCAGAGCCGAGACAGTTACGCTCACCATCGCAATCGCGAACCATAGGTCAGGTGGTAACGAGCGAACATTAGAGGGCACAATACAATCCTGTCGGCCGTCCGTAGCCACTGCCACGGGTAACCAGTATAACGGGATAGCCGTATTTCAACTCATAGGAGAGATTTTGCGACGGATTACATGACGTCACCAACCCTATCTCACACACTGGTAATACAGCAACTTCGCTGTTCCCTTGATATGCGTTCGCGGGCAGTAGCAGTTGCGCTGGCTAGACTGGCAGGTGTTCGGCAGCTCAAAAGGTAGGGAGTGACTTGGGGCTGTTAAAACCGGAAGGACTTTGCTAGTAAGGAACCAAGCTAGAAGTTCTCTCTGGTGGACGTCAGGGCTCTCTCCTATGTGTGACCTAAGGCCCTACCTGCATTTCATGCAGTGACTATGACTGTGTGCTTCTCGTATGGGACCGAGAGTATATTGTAAGGAAACGAAAGGGGTTCAGGCTAGGAGGTAACAGTGCCCGGAATTATACCTAGAGGTCGTCTTTCCGGGGATAAGCACCTACCCCTTCTCTCGTCAACGTGAGCCTGAGTGGCGGAGTAAGACATGAGTACACAAGACTCGGCCTACAACAGTCCATCGGTGGGTTTGCTAGTGCCGAGGGAAGGAGTAACCCATAGCACCGGACGAAAAGGCCGCCTTTCGACGCGATATACTCTTGGTCCGGTCATACCCCTATATGGCTCTGGTCATTTACTACGCCGCCTCTGCGACCCTCAGATATCTGGGGAAAACAACAAGATGTGTCCAATATAACCTCTGACTAGGTTCAGCTTAGGCAGTCGGACGAAGCGCACGGTGTACGGGCACACTCACCAGTTCGAGTTCTGGAGGTTGTCAGTCGATATACCCGTACACCCTCGCCGACATGGACCTCTGAACGGTTTAATATAGAGTCATCGCAGAACCAAGGGTGATTCCCTCTCAATCCTTGCCCACTCACGGTTTTGGTCTGGCTCTTGGGGTGCTCCCCTATAGTATCGCGGTTCAGTGGAGCATTCGCAGAGACTTCCTCTTGGATTGAGTTGTTAAAACTTACGCTTGGGACGTTATTTCCGGTCCGTCCGGTCTTGACACCCCGCCCAGCCTTAGAGCGTTACAGAACGAAACCCCGCATAGAAAGTGCAACACTCGCTGTGAATGTCCTTCGGAGATAAACAGCCCGGTAGAGTCAAGGTAAGTCGAGAGGGCCCGTACCCTATCGACAAGTATAATTCCCGTGAGGTGATTTCGCTCCTTCACCCAAGGACCAATCTGATAGGAACATGGACGGAAACTCTTCCTAATGCGTAGGTGCTTGTATTACGATTAGTAGGTGTGTGACTGT
TCGTCTGAGGTCTCACTATACGAGTGCATAGTGTCTGCTGACGTAGGAGTGGCCATTGACTAGGGGCGTCGATAACTTGGGCTGGCGGCTGAGTGAGGCGGCCCGGAGTACAAGGCCACCTTATTCCCAGCACGCTAGTTGCGATGGGGAACAGCAATATGGAATACCTCAGCCCGGTAGGGTTGCACAGGGCATGGTTTGATCCCTACCGAGAATTGCTGGTTGGAGATTCCCGCGCAACCCTAGACAGTGGTACTTTGCGGGACACTGTCGGTGGGATGTTAATGCCGTGGTAAACTCACTACTTGTCATCTGTTGGTTAGCTTTTATGGGTTTTCCGCGGCCCCACAGTATTCTACGTGGGTCTCAAGAATCGAGCTCCCAGTCATGCTCGATAACTTTGCGCGTCACGCCCCAGCTAGCAGAACCGAGGCAGCTACGCCCACCATCGCGATCGCGAAGCCTAAGTCAGGTGGGAACGAGCGAGCATTAGAGGGCACAATACAATCCTGTCGACTGTCTGTGTCCGCCGTAATGGGTGGCAAGTATCGGGTGATCGCCATATTTCAAGGTTCAAGAGGTGCTCTGTAACAAACCACAGGCCGTCGTCAAATGCGTCTCACGCGTCGGTTATACAGCAATTTTGCTGAACCCTTGATATGCGTAAATAGACAATAGCAGCTACGCTTGCTGGATTGGCAGTTGCTCGACAGCTCAGATGGTAGGGAGTGACTTGGGGCTGTTAGAACCGGAAGGACTTTGCTAGTAAGGAACCAAGCTAGAAGTTCTCTCTGGTGGACGTCAGGGCTCTCTCCTATGTGTGACCTGATGCCCTACCTGCATTTCATGCAGTGACTATAACTGTGTGCTCCTCGTATGGGACCGAGAGTATATTGTAAGGAAACGAACGGGGTTCAGGCTAGGAGGTAACAGTGTTCGGAATTTTACCTAGAAGACGCTGCTCTGGAGTTAAGCGATCATGTTTTCTCCCATGAATGTGAGCCTGAGTGGCGGAATAACACATGACTACACAGGACTCGGCCTACAACATCCTATTAGTGGATCTGCTAGAGCCAAGGGAAAGAGTTGCTTTTAGTATCGAACGAGAGGGACGCTTTTCGACATGACAGACCCTTGGCCCGGTCATGCCCCTGTTAGGCCCTGGGCGTGAAGCACGCTGCGTTTACTGGCTCCAGATAACTGGGAAGGTCGATGCATTGTGTCCAATAGAACTTCCAATTTTATGACTACTAGGCAGTGAGACAAACAATAGTTCGAATTAGTGCGCTTACTAATTTGGGCTTTAGAGATTGTTAGTTGATATACTCGTACACCCCCGCCGACATGGACCTCTCAACGGTGTAGTATAGAGTCATCGCAGAACCAAGGGTGATTCCCCCTCAATCCTTGCCCACTCACGGCTTAGGTCTGGCTCTTGGGGTGCTCTCTTATAGTATCGCGGTGCAGTGGAGCAATCGCAGAGACTTCCTCTGGGATTGAGTTGCTTAAACGTACGCCCGTAACACTAGTTCGAGCCCGTTCGGTCTTCACGTTCCGTCCGGACTTAGAGTACTGCGTCCCTAACTACCAAGGCGAAGATGCAATAACCGCCAAGGGTCCGACCCTAGGATAGATAGTGTAACGGGATACGGGCGAGTCGGCGATTTCTGTTTTTTCTCAGAGGGTGTCGTCCTAATTAGCCATGTTTTGCTTTTTATATCGAAGCCAATTTAACGGGCGCATGGACGGAGGTTCGCCCCCGTGCTTAAGTGCTTGTATTACGATTAGTAGGTTAGTGACTGT
TCGCCTGAGGTCTCCCTATACGAGCGTATAGTGTCTGCTCACGATGGAGTGGACACTGACCAGAGGCGTCGATGACTTGGGATGGCGGTTGAGTGAGGCAGCCCGGAGTACAAAGCAGCCCTATTCCTGTCACGGCAGCTGCTATAGGCAACGCTCATATGGAAGAGCCCAGCCCGGTAAGGCTGCACAGAGTATGGTTTGATCCTTACCGAGAATTGCTGGTTGGAGATTCCCGCGCAACCTTAGACAGTGGTACCTTGCGGGACACTGTCGGTGGGATGTTAATGCCGTGGTAAACTCACTATTTGCTGCCCGTTGGTTAACTTTTGTGGGTTTCCCGTGGCCCAGCGGTATTCTACGTGGGTCTCAAGAATCGAGCTCCCAGACATGCTCGATAACTTTCCGCGCCGCGACCCAACGAGCAGAGCCGAGACAGCTACGCTCACCATCGCGAACGCAAACCAAAGGTCAGGTGGTATCGATCTAGTATCACAGGGCGTAGTACACTCCTATCAACCGTCCGTGGCCGCCGTAACGGGTGGCAAGTATAACGGGATCGCCATATATCAACTCATAGGAGAGATTTTGCGACGGATTACATGACGTCACCAACCCTATCTCGCGCATTGGTAATACAGCAACCCCGTTGATACCTCGACAGGTGTTAGCGGACAGCGGTAGCTGTACTTGCTGAACTGGCGGTTGTTCGACGACTCAAATGGTAGGAAATGACTTGGGGCTGTTCAAGCCGGAAGAGCCTTGCTAGTAATGAATCACGCGAGCAATGGTTCTTGGTGGACGTCAGGGCTCTTTCCTTTGTGTGACCTGATGCCCCACCTGCATTTCATGCAGTGACTGTAACTGTGTGCTCCTCGTATGGGACCGAGAGTATATTGTAAGGAAACGAACGGGGTTCAGGCTAGGAGGTAACAATGCCTGGTATTATACCTAGAGGACACCGCTTCCGAGTCAAGCACCCACGCCTTCTCTCGTCAATGTAAGCTTGAATGGCGGAATAGCCCATGACCGCACAGGACCCGACCCACAACATCCTATCAGTGGGTCCGCCATAGCCAAGCGAGGGGGTAACCCATAGCACCGGACGAATAGGCCGCCTTTCGACGCGATATACTCTTGGTCCGGTCATACCCCTATATGGCTCTGGTCATTTACTACGCCGCCTCTGCGACCCTCAGATATCTGGGGAAAACAACAAGATGTGTCCAATATAACCTCTGACTAGGTTCAGCTTAGGCAGTCGGACAAAGCGCACGGTGTACGGGCACACACACCAGTTCGAGTTCTGGAGGTTGTCAGTCGATATACCCGTACACCCTCGCCGACATGGACCTCTGAACGGTTTAATATAGAGTCATCGCAGAACCAAGGGTGATTCCCCCTCAATCGTTGCCCACTCACGGTTTTGGTCTGGCTCTTGGGGTGCTCCCCGATAGTATCGCGGTTCAGTGGAGCATTCGCAGAGACTTCCTCTTGGATTGTGTTGTTAAAACTTACGCTTGGGACGTTATTTCCGGTCCGTCCGGTTTTGACACCCCGCCCAGCCTTAGAGCGTTACAGAACGAAACCCCGCATAGAAAGTGCAACACTCGCTGTGAATGTCCTTCGGAGATAAACAGCCCGGTAGAGTCAAGGTAAGTCGAGAGGGCCCGTACCCTATCGACAAGTATAATTCCCGTGAGGTGATTTCGCTCCTTCACCCAAGGACCAATCTGATAGGAACATGGACGGAAACTCTTCCTAATGCGTAGGTGCTTGTATTACGATTAGTAGGTGTGTGACTGT
TTGCCTGATGTCTCACTACATGAGTGTATAGTGTCTACTCGCGTAAAAGTGGACATTGACTAGAGGAGTCGACAGCTAGGGCGGGCAGTTGAGTGAGGCAGCCCGGAGTAAAAGGCCGCCTTGTTCCTAGCTCACTAGCTGCTGTAGGGAATGCTAAGATGGAATACCTCAGCCCGGTAGGGTTGCACAGGGTATGGTTTGATCCTTACCGAGAATTGCTGGTTGGAGATTCCCGCGCAACCTTAGACAGAGGTACCTTGCGGGACACTGTCGGTGGGATGTTAATGCCGTGGTAAACTCACTATTTGCTGCCCGTTGGTTAACTTTTGTGGGTTTTCCGCGGCCCAGCGGTATTCTACGTGGGTTTCAAGAATCGAGTCCCCTGACATGCTCAATGACTTTCCGCGTCACGCCCCAGCGAGCAGTGCCGAGACAGCTACGCTCACCATCGCGATTGCGAAGCATAAGTCAGGTGGTGTCGAGCGAGTATCAGAGGGCGCAGTACAATACTGTCGGCCGTCCGTGGCCGCCGTAACGGGTGACAAGTATAACGGGAACGCCATATATCAAGGTTCAAGAGGTGTCTTGCAACAGACCACATGCCGTCATCAACCCTACCTCACGCACTGGTAATACAGCAACCCCGTTGATCCCTTGATATGCGTTAGCGGACAGTAGCAGCTGCGGTTGCTGGACTGGCGGTTGTTCGACGACTCAAATGGTAGGAAATGACTTGGGGCTGTTCAAGCCGGAAGAGCCTTGCTGGTAATGAATCACGCGAGCAGTGCTTCTTGGTGGACGTCAGGGCTCTTTCCTTTGTGTGACCTGATGCCCTACCTGCATTTCATGCAGTGACTATAACTGTGTGCTCCTCGTATGGGACCGAGAGTATATTGTAAGGAAACGAGCGGGGTTCAGGCCAGGAAGTAACAGTGTTCGGAATTTTACCTAGAAGACGCTGCTCTGGAGTTAAGCGATCATGTTTTCTCCCATGAATGCGAGTCTGAGTGGCGGAATAACACACGACTATACAGGACTCGGCCTACAACATCCTCCCAGTGGGTCTGCTAGAGCCAAGGGAAGGAGTAAACCATAGCACCTGACGAAAAGGACGCTTCTAGACGCGACATAACCTTGGTCCGGCCATACCCCCATATGGCTCAGGTCATGAAGTACGCTGCGTCTGCTGGCCCTAGATAACCGGGGGGGTCAGTGCATCGTGTCCAATAGAATTTCCAATTTTATGCCTACTAAGCGGTGAGACAGAGCGCACGGTGTACGGGCACACTCACCAGATCGGGTTCTGGAGGCTGTCAGTCGATATACCCGTACACCCTCGCCGACGTGGACCTCTGAACGGTGTAGTATAGAGTCATCGTAGAACCAAGGGTGATTCCCTCTCAATCGTTGCCCACTCACGGTTTAGGTCTGGCTCTTGGGGTGCTCTCCTATAGTATCGCGGTTCAGTGGAGCAATCGCAGAGACTTCATCCGGGATTGAGTTATTTAGACGTACGCCCGGGACGCTGTTTTCGGTCCGTCCGATCTTGACACCCCGCCCAGCCTTAGAGCGTTACAGAACTAAACCCCGCATAGAAAGTACAATACCCGCTGTGGATGTCCTTCGGAGATTAACAGCCCGGTAGAGTCAAGGTAAGTCGAGAGGGCCCGTACCCTATCGACAAGTATAATTCCCGTGAGGTGATTTCTCTTCTTCACCCAAGAGCCAATTTAACGGGCGCGTGGGCGGAAATTATTCCTAGTGCGTAGGCGGCTATGCCGCGGTTGGGAGGCGAGTGACGGT
TTGCCTGATGTCTCACTACATGAGTGTATAGTGTCTGCTCGCGTTGGAGTGGATACTCACCAGAGACGTCGCTGACTTAGGCTGGCGGTTGAGTGAGGCAGCCCGGAGTACAAGGCCGCCCTATTCCTGTCACGCTGGCAGATATAAAGATCGCTCAGATAGAATACCTCAGCCCTATAGGGTTGCACAGGGCATGGTTTGATCCTCACCGAGAATTGCTAGTTGGAGAGTCCCGCGCAACCTCAGACAGACTTATCGTGCAAGACACTGTCGGTGGGGCGATAATGCCGTGGTAAACTCACGATTTGCTGCCCGTTGGTTAACTTTTGTGGGTTTTCCCCGGCCCAGCGGTATTCTACGTGGGTCTCAAGAATCGAGTCCCCTGATATGCTCAGTGACTTTCCGCACCGCGACCCAGCGAACAGAGCCCAGACAGCAACGCTCACCATCGTGCTCGCGAACCAAAAGTCAGCTGTTATCGATCGAGTATCACAGAGCGCAGTATACTCCTATTAGCCGTCCGTGGCCGCCGTAACGGCTGACCAGTGTAACGTGAACATCAGATATCAACGCTTGGGAGGGGCTTCGCGGCGGACTACGTGCCGTCACCAACCCTATCTCGCGCATTGGTAATACGGCGACCCCGTTGATACCTCGACAGGTGTTAGCGGACGGCGGTAGCTGTACTTGCTGAACTGGCGGTTGTTCGACAGCTCGAGTGGCGGGAAATGACCTTGGGCTTCTCATGCTGTGAGAGCTTTGTTACTATTAAATAAATCGAGCAATTCTCCCCAACGGGCGCGGGAGCTCTTATCTTTGTGCGACCTGATGCACTGTCTGCATTCTGTGTCCCGACTACAACTGTGTACCCCTCCTAGGGGACCGAGAGAATATTCAAGATTAGTAAGCAAAAGGTGGGTTGGGGGACGGGGGTGCCCGGAAAAATACCTAGAGGACGCCGCTCCGTAGTCAAGCACCCATGCCTTCTCTCGTCAATGTGAGCCCAGGTCCCGGCAAAAGACCTGAGTACACGAGAGTCGGCCTACAGCAGCCCATCAGGTGGTCTGCTAGAACCAAGCGAAGGAATAACCCATAGCACCGGACGAAAAGGCCGCCTTTCGACGCGATATACTCTTGGTCCGGTCATACCCCTATATGGCTCTGGTCATTTACTACGCCGCCTCTGCGACCCTCAGATATCTGGGGAAAACAACAAGATGTGTCCAATATAACCTCTGACTAGGTGCCTACTAAGCGGCGAGATAGAGCGCACGGTGTACGGGCACACTCACCAGATTGGGTTCTGGAGGTTGTCAGTCGATATACCCGTACACCCTCGCCGACATGGACCTCTGAACGGTGTAATATAGAGTCATCGCAGAACCAAAGGTGATTCCCCCTCAATCCTTGCCCACTCACGGTTTTGGTCTAGCTCTTGGGGTGCTCCCCTATAGTATCGCGGTGCAGTGGAGCATTCGCAGAGACTTCCTCTTGGATTGAGTTGTTAAAACTTACACTTGGGACGTTATTTCCGGTCCGTCCGGTTTTGACACCCCGCCCAGCCTTAGAGCGTTACAGAACGAAACCCCGCATAGAAAGTGCAACACCCGCTGTGAATGTCCTTCGGAGATAAACAGCCCGGTAGAGTCAAGGTAAGTCGAGAGGGCCCGTACCCTATCGACAAGTATAATTCCCGTGAGGTGATCTCGCTTCTTCACCCAAGGACCAATCTGATAGGAACATGGACGGAAACTCTTCCTAATGCGTAGGTGCTTGTATTACGATTAGTAGGTGAGTGACTGT
TCGTCTGAGGTCTCACTATACGAGTGCATAGTGTCTGCCGACGTAAAAGTGGACATTGATTAGAGGAGTCGACAGCTAGGGCGGGCAGTTGAGTGAGGCAGCCCGGAGTAAAAGGCCGCCTTGTTCCTAGCTCACTAGCTGCTGTAGGGAATGCTAATATAGAATGCCTCAGCCTTATGAGGTTGCACAGGGTATGGTTTGATACTTACGGGGAATCGTTGGTTGGAGATTCCCGCGCAACCTTAGACAGAGGTACCTTGCGGGTCACTGTGGGAGGGATGTTGATGCCGTGGTAAACTCACTATTTGCTGCCCGTTGGTTAACTTTTGTGGGTTTTCCGTGGCCCAGGGGTATTCTACGTGGGTCTCAAGATACGAGCTCCCAGTCATGCTCAATGACTTTCCGCGTCACGCCCCAGCGAGCAGTGCCGAGACAGCTACGCTCACCATCGCGATCGCGAACCATAGGTCAGGTGTTATCGATCGAGTATCACAGAGCGCAGTACACTCCTATCAACCGTCCGTAGCCACTGCCACGGGTAACCAGTATAACGGGATAGCCGTATTTCGACTCATAGGAGAGATTTTACAACAGGCTACATACCGTCACCAACCCTATCTCACACACTGGTAATACAGCAACTTCGCTGTTCCCTTGATATGCGTTCGCGGGCAGTAGCAGTTGCGCTGGCTGGACTGGCAGGTGTTCGGCAGCTCAAAAGGTAGGGAGTGACTTGGGGCTGTTAAAACCGGAAGGACTTTGCTAGTAAGGAACCAAGCTAGAAGTTCTCTCTGGTGGACGTCAGGGCTCTCTCCTATGTGTGACCTGATGCCCTGCCTGCGTTTCATGCAGTGACTATAACTATGTGCTCCTCGTCTGGGACCGAGAGTATATTGTTAGGAAACGAGCGGGGTTCAGGCTAGGAGGTAACAGTGTTCAGAATTTTACCTAGCAGACGCTGCCCTGGAGTTAAGCGATCATGCTTTCTTCTATGAATATGAGCCTGAATGGCGGAATAGCCCATGACTGCACAGGACCCGACCCACAACATCCTATCAGTGGGTCCGCCAGAGCCAAGCGAGGGGGTAACCCATAGCACCGGACGAAAAGGCCGCCTTTCGACGCGATATACTCTTGGTCCGGTCATACCCCTATATGGCTCTGGTCATTTACTTCGCCGCCTCTGCGACCCTCAGATATCTGGGGAAAACAACAAGATGTGTCCAATATAACCTCTGACTAGGTTCAGCTTAGGCAGTCGGACAAAGCGCACGGTGTACGGGCACACTCACCAGTTCGAGTTCTGGAGGTTGTCAGTCGATATACCCGTACACCCTCGCCGACATGGACCTCTGAACGGTGTAATATAGAGTCATCGCAGAACCAAGGGTGATTCCCTCTCAATCCTTGCCCACTCACGGTTTTGGTCTGGCTCTTGGGGTGCTCCCCTATAGTATCGCGGTTCAGTGGAGCATTCGCAGAGACTTCCTCTTGGATTGAGTTGTTAAAACTTACGCTTGGGACGTTATTTCCGGTCCGTCCGGTTTTGACACCCCGCCCAGCCTTAGAGCGTTACAGAACGAAACCCCGCATAGAAAGTGCAACACCCGCTGTGAATGTCCTTCGGAGATAAACAGCCCGGTAGAGTCAAGGTAAGTCGAGAGGGCCCGTACCCTATCGACAAGTATAATTCCCGTGAGGTGATTTCGCTTCTTCACCCAAGGACCAATCTGATAGGAACATGGACGGAAACTCTTCCTAATGCGTGGGTGCTTGTATTACGATTAGTAGGTGAGTGACTGT
TCGCCTTAGGTCTCACTGTACGAGTGTAAAGTACCTGCTCGAGTAGGAATGGCCATCGACTAGAAGCGTGGATAATATGAGCTAATGATCAGCTATCATACTTCAGCACACGAGGCCGTGTTATTACCAGCACGCTAGCTGCTATAGGGGACGCTAAGATAGAATACCTCAGCCCTATAGGGTTGCACAAGGCATGGTTTGATCCTCACCGAGAATTGCTAGTTGGAGAGTCCTGCGCAATCTTAGATAGACTTATCGTGCAAAACACTGTCGGTGGGGCGATAATGCCGTGGGAAACTCACTATTTGCTGCCCCTTGGTTAACTTTCGTGGGTTTTCCGTGGCCCAGCGGTATTTTACGTGGGTCTCAAGAATCGAGTCCCCTGACATGCTCAATGACTTTCTGCGTCACGCCCCAGCGAGCAGTGGCGAGATATCTACGCTCACCATCGCGATCGCGAAGCATAAGTCAGGTGGTATCGATCGAGTATCAGAGGGCGCAATACGACCCTATCGACTGTCTGTGTCCGCCGTAATGGGTGGCAAGTATCGGGTGATCGCCATATTTCAAGGTTCAAGAGGTGCTCTGTAACAAACCACAGGCCGTCGTCAAATGCGTCTCACGCGTCGATAATACGGCGACCCCGTTGATACCTCGACAGGTGTTAGCGGACGGCGGTAGCTGTACTTGCTGAACTGGCGGTTGTTCGACAGCTCGAGTGGCGGGAAATGACCTTGGGCTTCTCATGCTGTGAGAGCTTTGTTACTATTAAATAAATCGAGCAATTCTCCCCAACGGGCGCGGGAGCTCTTATCTTTGTGTGACCTGATGCCTTGCCTGCATTTCATGCAGTGACTATAACTGTGTGCTCCTCGTATGGGACCGTGAGTATACTCAAGATACGTAAGCAAAAGGTGGGTTGGGAGGTAACAGTGTTCGGAATTTCACCTAGAAGACGCTGCTCTGGAATTAAGCGATCATGTTTTCTCCCGTGAACGTGAGCCCAGGTGGCAGAATAAGACATGAGTACATAGGACTCGGCCTACAACAGCCTATCAGTGGGTTTGCTAGTGCCGAGGGAAGGAGTAAACCATAGCACTTGACGAAAAGAACACTTCTAGGCGCAATATACCCTTGGCTCGGTCATACGCCTATATGGCTCAGGTCATGAAGTACGCTGCGACGGCTGGCCCCAGATAAGTGGGGGGGTCGATGCATTACAACCTTGCGAACTCTCAATTATACTCCTACTGACTGGTGAAGCAGTCAATACTTCGAACTAGCACGCTTACTAGTTTGGGTTTTAGAGATTGTTAGTCAGCATGACCGTGCACTCTCGCCGGTACAGACCGATCAAAGGTTCGGCGCAGGGTCATAGCAAAGTCAAGTGGGGCCACCCGTAGTCTCTCCCCCGTATGCAACCGAATCCAGATCTTTTAATGACACTCCTATAGTATCGCGGTTCAGTGGAGCATTCGCAGAGACTTCCTCTTGGATTGAGTTGTTAAAACTTACGCTTGGGACGTTATTTCCGGTCCGTCCGGTCTTGACACCCCGCCCAGCCTTAGAGCGTTACAGAACGAAACCCCGCATAGAAAGTGCAACACCCGCTGTGAATGTCCTTCGGAGATAAACAGCCCGGTAGAGTCAAGGTAAGTCGAGAGGGCCCGTACCCTATCGACAAGTATAATTCCCGTGAGGTGATTTCGCTTCTTCACCCAAGGACCAATCTGATAGGAACATGGACGGAAACTCTTCCTAATGCGTAGGTTCTTGTATTACGATTAGTAGGTGAGTGACTGT
TCGCCTGAGGTCTCACTATACAAGTGTATTGTGTCTGCTCGCGAAGAAGGGGACATTGCCTAGAGGCGTGGATAACTTGGGCTGGCGGCTGAGTGAGGCGGCCCGAAGTACAAGGCCACCTTATTCCCAGCACGCTAGTTGCGATGGGGAACAGCAATATGGAATACCTCAGCCCGGTAGGGTTGCTCAGGGTATGGTTTGATCCTTACCGGGAATTGCTGGTCGGAGATTCCCGCGCAGCCTTAGACAGAGGTACCTTGCGGGTCACTGTGGGAGCGATGTTAATGCCGTGGTAAACTCACGATTTGCTGCCCGTTGGTTAACTTTTGTGGGTTTTCCGCGGCCCAGCGGTATTCTACGTGGGTCTCAAGAATCGAGTCCCCTGATATGCTCAGTGACTTTCCGCACCGCGACCCAGCGAACAGAGCCCAGACGGCAACGCTCACCATCGTGCTCGCGAACCAAAAGTCAGGTGGTAACGAGCGAGCATCGGAGGGCGCAGTGCACTCCTATCAGCCGTCCGTAGCCACTGCCACGGGTAACCAGTATAACGGGATAGCCGTATTTCAACTCATAGGAGAGATTTTACAATAGGCTACATACCATCATCAACCCTACCTCACGCACTGGTAATACAGCAACCCCGTTGATCCCTTGATATGCGTTAGCGGACAGTAGCAGCTGCGGTTGCTGGACTGGCGGGCGTTTGAGAACCCGAGTGGCGGGAAACGACCTTGGGCTGCTCATGCCGTAAGAGCTTTGTCAGTATTGAATCAATCGCGCAACTCTTCTTGGTGGAAGTCAGGGCACTTTCCTTTGTTTGACCTAAGGCCCTACCTGCATTTCATGCAGTGACTATGACTGTGTGCTTCTCGTATGGGACCGAGAGTATATTGTAAGGAAACGAAAGGGGTTCAGGCTAGGAGGTAACAGTGCCTGGAATTATACCTAGAGGACACCGCTTCCGAGTCAAGCACCCACGCCTTCTCTCGTCAATATGAGCCTGAATGGCGGAATAGCCCATGACTACACAGGACCCGACCTACAACATCCTATCAGTGGGTCCGCCAGAGCCAAGCGAGGGGGTAAACCATAGCACTTGACGAAAAGAACACTTCTAGGCGCAATATACCCTTGGCTCGGTCATACGCCTATATGGCTCAGGTCATGAAGTACGCTGCGACGGCTGGCCCCAGATAAGTGGGGGGGTCGATGCATTACAACCTTGCGAACTCTCAATTATACTCCTACTGACTGGTGAAGCAGTCAATACTTCGAACTAGCACGCTTACTAGTTTGGGTTTTAGAGATTGTTAGTCAGCATGACCGTGCACTCTCGCCGGTACAGACCGATCAAAGGTTCGGCGCAGGGTCATAGCAAAGTCAAGTGGGGCCACCCGTAGTCTCTCCCCCGTATGCAACCGAATCCAGATCTTTTAATGACACTCCTATAGTATCGCGGTTCAGTGGAGCATTCGCAGAGACTTCCTCTTGGATTGAGTTGTTAAAACTTACGCTTGGGACGTTATTTCCGGTCCGTCCGGTCTTGACACCCCGCCCAGCCTTAGAGCGTTACAGAACGAAACCCCGCATAGAAAGTGCAACACCCGCTGTGAATGTCCTTCGGAGATAAACAGCCCGGTAGAGTCAAGGTAAGTCGAGAGGGCCCGTACCCTATCGACAAGTATAATTCCCGTGAGGTGATTTCGCTTCTTCACCCAAGGACCAATCTGATAGGAACATGGACGGAAACTCTTCCTCATGCGTAGGCTCTTGTATTACGATTAGTAGGTGAGTGACTGC
GCGCCTGAGGTCTTACTATACGAGTGTATAGTGTCTGCTCGCGTTGGAGTGGATACTCACCAGAGGCGTCGCTGACTTAGGCTGGCGGTTGAGTGAGGCAGCCCGGAGTACAAGGCCGCCCTATTCCTGTCACGCTGGCTGATATAGAGATCGCTCAGATAGAATACCTCAGCCCTATAGGGTTGCACAGGGCATGGTTTGATCCCTACCGAGGATTGCTAGATGGAGGTTCCCGCGTCACCTTGGACAAACTTATCTTGTAGGAAACAACCCGTGGGGTGTTAACACTGTGATAAACTCACTACTTGTTGTCTCTTGGTTAGCTTTTGTGGGTTTTCCGCGGCCCAGCGGTATCCTACGTGGGTCTCAAGATACGAGTCCCCTGACATGCTCAATGACTTTCTGCGTCACGCCCCAGCGAGCAGTGGCGAGATATCTACGCTCACCATCGCGATCGCGAAGCATAAGTCAGGTGGTATCGATCTAGTATCACAGGGCGTAGTACACTCCTATCAACCGTCCGTAGCCACTGCCACGGGTAACCAGTATAACGGGATAGCCGTATTTCGACTCATAGGAGAGATTTTACAACAGGCTACATACCAACATCGCCCCTACCTCATGCACTAGCAATGCAACAACTTCGCTAATCCCTTGACTGCCGTTAGCGGATAGTGGCAGCTGTGCTTACTGAACTGGCGCGTGTTCAACAACTCAAGTGATAGAAAATGAATCGGTGTCGTAAAAGTCTGAACAGTTCTCCTAGGGATGGGTCACGCGAGCAATGGTTCTTGGTGAACGTCAGGGCACTTTCCTTTGTGCAACCTGATGCCCTGCCTGCGTTTCATGCAGTGCCTATAACTATGTGCTCCTCGTATGGGACCGAGAGTATATTCAAGATAAGTAAGCAAAAGGTGGGTTGGGAGACGACGGTGCCTGGAATTATATTTAGAGGACGCCGCTCCGGAGTCAAGCACCCACGCCCTCTCTCGTCAATGTAAACCTGAGTGGCGGAGTAAGACATGAGTACGCAAGACTCAGCCTATAAGAGTCCATCGGTGGGGTTGCTAGTGCCGAGGAAAGGAGTAAACCATAGCACCTGGCGAAAAGGACGCTTCTAGACGCGACGTAACCTTGGTCCGGCCATACCCCCATATGGCTCAGGTCATGAAGTACGCTGCGTCTGCTGGCCCTGGATAACTGGGGGGGTCAGTGCATCGTGTCCAATAGAACTTCCAATTTTATGCCTACTAAGCGGCGAGATAGAGCGCACGGTGTACGGGCACACTCACCAGATCGGGTTCTGGAGGCTGTCAGTCGATATACCCGTACACCCTCGTCGACGTGGCCCTCTGAACGGTGTAGTATATAGTCATCGTAGAACCAAGGGTGATTCCCCCTCAATCCTTGCCCACTCACGGTTTAGGTCTGGCTCTTGGGGTGCTCCCCTATAGTCTCGCGGTTCAGTGGAGCATTCGCAGAGACTTCCTCTTGGATTGAGTTGTTAAAACTTACGCTTGGGACGTTATTTCCGGTCCGTCCGGTCTTGACACCCCGCCCAGCCTTAGAGCGTTACAGAACGAAACCCCGCATAGAAAGTGCAACACCCGCTGTGAATGTCCTTCGGAGATAAACAGCCCGGTAGAGTCAAGGTAAGTCGAGAGGGCCCGTACCCTATCGACAAGTATAATTCCCGTGAGGTGATTTCGCTTCTTCACCCAAGGACCAATCTGATAGGAACATGGACGGAAACTCTTCCTAATGCGTAGGTGCTTGTATTACGATTAGTAGGTGAGTGACTGT
TCGTCTGAGGTCTCACTATACGAGTGCATAGTGTCTGCCGACGTTGGAGTGGATACTCACCAGAGACGTCGCTGACTTAGGCTGGCGGTTGAGTGAGGCAGCCCGGAGTACAAGGCCGCCCTATTCCTGTCACGCTGGCAGATATAAAGATCGCTCAGATAGAATACCTCAGCCCTATAGGGTTGCACAGGGCATGGTTTGATCCTCACCGAGAATTGCTAGTTGGAGAGTCCCGCGCAACCTTAGATAGACTTATCGTGCAAAACACTGTCGGTGGGGCGATAATGCCGTGGGAAACTCACTATTTGCTGCCCCTTGGTTAACTTTCGTGGGTTTTCCGTAGCCCAGCGGTATTCTATGTGGGTCTCAAGAAACGAGTCCCCTGACATGCTCAATGACTTTCTGCGTCACGCCCCAGCGAGCAGTGGCGAGATATCTACGCTCACCATCGCGATCGCGAAGCATAAGTCAGGTGGTATCGATCGAGTATCAGAGGGCGCAATACGACCCTATCGACTGTCTGTGTCCGCCGTAATGGGTGGCAAGTATCGGGTGATCGCCATATTTCAAGGTTCAAGAGGTGCTCTGTAACAAACCACAGGCCGTCGTCAAATGCGTCTCACGCGTCGATTATACAGCAATTTTGCTGAACCCTTGATATGCGTAAATAGACAATAGCAGCTACGCTTGCTGGATTGGCAGTTGCTCGACAGCTCAGATGGTAGGAAGTGACTTGGGGCTGTTAAAACCGGAGGAGCTTTGCTAGTAATGAACCAAGCTAGCAATGGTCCCTGGTGGACGTCAAGGCTCTCTCCTTTGTTCAACCTGATGCCTTGCCTGCATTTCATGCAGTGACTATAACTGTGTGCTCCTCGTATGGGACCGTGAGTATACTCAAGATACGTAAGCAAAAGGTGGGTTGGGAGGTAACAGTGTTTGGTATTATACCTAGAGGACACCGCTTCCGAGTCAATCACCCACGCCTTCTCTCGCCAATGTGAGCCCAGGTCCCGGCAAAAGACCTGAGTACACGAGAGTCGGCCTACGGCAGCCCATCAGGTGGTCTGCTAGAACCAAGCGAAGGAATAAACCATAGCACCTGGCGAAAAGGACGCTTCTAGACGCGACGTGACCTTGGTCCGGCCATACCCCCATATCGCTCAGGTCATGAAGTACGCTGCGTCTGCTGGCCCTAGATAACTGGGGGGGTCAGTGCATCGTGTCCAATAGAACTTCCAATTTTATGCCTACTAAGCGGCGAGATAGAGCGCACGGTGTACGGGCACACTCACCAGATTGAGTTCTGGAGGTTATCAGTCGATATACCCGTACACCCTCGCCGACATGGACCTCTGAACGGTGTAATATAGAGTCATAGCAAAGTCAAGTGGGGCCACCCGTAGTCTCTCCCCCGTATGCAACCGAATCCAGATCTTTTAATGACACTCCTATAGTATCGCGGTTCAGTGGAGCATTCGCAGAGACTTCCTCTTGGATTGAGTTGTTAAAACTTACGCTTGGGACGTTATATCCGGTCCGTCCGGTCTTGACACCCCGCCCAGCCTTAGAGCGTTACAGAACGAAACCCCGCATAGAAAGTGCAACACCCGCTGTGAATGTCCTTCGGAGATAAACAGCCCGGTAGAGTCAAGGTAAGTCGAGAGGGCCCGTACCCTATCGACAAGTATAATTCCCGTGAGGTGATTTCGCTTCTTCACCCAAGGACCAATCTGATAGGAACATGGACGGAAACTCTTCCTAATGCGTAGGTGCTTGTATTACGATTAGTAGGTGAGTGACTGT
TCGCCTGGGGTCTCACAATACGAGTGTATAGTGTCTGCTCGCGTTGGAGTGGATACTCACCAGAGACGTCGCTGACTTAGGCTGGCGGTTGAGTGAGGCAGCCCGGAGTACAAGGCCGCCCTATTCCTGTCACGCTGGCAGATATAAAGATCGCTCAGATAGAATACCTCAGCCCTATAGGGTTGCACAAGGCATGGTTTGATCCTCACCGAGAATCGCTGGTTGGAGAGTCCCGCGCAACCTTAGATAGACTTATCGTGCAAAACACTGTCGGTGGGGCGATAATGCCGTGGGAAACTCACTATTTGCTGCCCCTTGGTTAACTTTTGTGGGTTTTCCGTGGCCCAGCGGTATTCTACGTGGGTCTCAAGAATCGAGCTCCCAGTCATGCTCGATAACTTTGCGCGTCATGCCCCAGCGAGCAGAACCGTGGCAGCTACGCCCACCATCGCGATCGCGAAGCCTAAGTCAGGTGGTAACGAGCGAACATTAGAGGGCACAATACAATCCTGTCGGCCGTCCGTAGCCACTGCCACGGGTAACCAGTATAACGGGATAGCCGTATTTGAAGGTTCAAGAGGTGCTCTGTAACAAACCACAGGCCGTCGTCAAATGCGTCTCACGCGTCGGTTATACAGCAATTTTGCTGAACCCTTGATATGCGTAAGTAGACAATAGCAGCTACGCTTGCTGGATTGGCAGTTGCTCGACAGCTCAGATGGTAGGAAGTGACTTGGGGCTGTTAAAACCGGAGGAGCTTTGCTAGTAATGAACCAAGCTAGCAATGGTCCCTGGTGGACGTCAAGGCTCTCTCCTATGTGCAACCTGATGCCCTGCCCGTATTTCATGCAGTGACTATAACTGTGTGCTCCTCGTATGGGACCGTGAGTATACTCAAGATACGTAAGCAAAAGGTGGGTTGGGAGGTAACAGTGTTCGGAATTTCACCTAGAAGACGCTGCTCTGGAATTAAGCGATCATGTTTTCTCCCATCAATATGAGCCTGAATGGCGGAATAGCCCATGACTACACAGGACCCGACCCACAACATCCTATCAGTGGGTCCGCCAGAGCCAAGCGAGGGGGTAAACCATAACACTTGACGAAAAGGACACTTCTAGACGCGATATACCCTTGGCTCGGTCATACGCCTATATGGCTCAGGTCATGAAGTACGCTGCGACGGCTGGCCCCAGATAAGTGGGGGGGTCGATGCATTACAATCTTGCGAACTCTCAGTTATACTCCTACCGACTGGTGAAGCAGAGCGCACTTCGAACTAGCACGCTTACTAGTTTGAGTTTTAGAAATTGGTAGTCAGCATGACCGTGCACCCTCTCCGACATGGACCTCTCAACCTTTTGGTATAGAGTCATCGCAGAATCAAGGGTAATTACCCGTCAATTCCTGGGTATTCATGGCTTAGTTCTGGCTCTTGGAGTGCTGCCTTGTGGCATCGGTGCGGGATGGGACTAATTTGCGAGTTTTCCCTGGGGATGAGTCGCCTAAACGTACGCCCGTGACGCTATTACGAGCCCGTTCGGTCTTCACGCTCCGTCCGGACTTAAAGCACTGCGTACCTAACTACCAAAGCGAGGATGTAATAACGGCCAAGGGTCCGATCCTAGGAAAGATAGTGTAACGGGATACGGGCGCGTGGGCGATTTCCGTACCCTATTGAAAAATATAATTCCCGTGAAGTGATTTCTCCTCTTCACACAAGGACTAACCTGATAAGAATAGATACGATGGTTCGCCTCCGTACGTAAGTGGCTGTATTACGACTAATAGTTGAGTTACTTT
TTACCTGATATCTCACTACATGAGTGTCTAGTGTCTGCTCGCGTAGGAATGGCCATCGACTAGAAGCGTGGATAATATGAGCTAATGATCAGCTATCATACTTCAGCACACGAGGCCGTGTTATTACCAGCACGCTAGCTGCTATAGGGGACGCTAAGATAGAATACCTCAGCCCTATAAGGTTGCACAGGGTATAGTTTGATCCTTACCGAGAATTGCTAGTTGTAGATCCCCACGCAACCTTAGCCAGACTTCTCGCGCAGGAAACTGTCGCTAGGGTGTTAATGCTGTGGTAAACTCACTATTTGCTGCCCGTTGGTTAACTTTTGTGGGTTTTCCGCGGCCCAGCGGTATTCTACGTGGGTTTCAAGATTCGAGTCCCCTGACATGCTCAGTGACTTTCCGCACCGCAACCCAGCGAGCAGAGCCCAGACAGCAACGCTTACCATCGCGATTGCGAAGCATAAGTCAGGTGGTAACGAGCGAGCATTAGAGGGCACAATACAATCCTGTCGGCCGTCCGTGGCCGCCGTAACGGGTGACAAAAATAACGTAATCGCCATATATCAACGCTTAGAAGGTGTCTTGCAACAGACCACATGCCGTCGTCAACCCTACCTCACGCACTGGTAATACAACACCTTCGCTAATCCCTTGACAGCCGTTAGCGGACAGTGGCAACTGCGGTTGCTGGACTGGCGGGTGTTTGAGAACCCGAGTGGCGGGAAATGACCTTGGGCTGCTCATGCTGTAAGAGCTTTGTTAGTATTGAATCAATCGAGCAATGGTCCCTGGTCGACCTCAGGGCTCTCTCCTATGTGCAACCTGATGCCCTGCCTGCGTTTCATGCAGTGCCTATAACTATGTGCTCCTCGTATGGGACCGAGAGTATATTCAAGATAAGTAAGCAAAAGGTGGGTTGGGAGACGACGGTGCCTGGAATTATATTTAGAGGACGCCGCTCCGGAGTCAAGCACCCACGCCCTCTCTCGTCAACGTGAGCCTGAATGGCGGAATAGCCCATGACTACACAGGACCCGACCCACAACATCCTATCAGTGGGTCCGCCAGAGCCAAGCGAGGGGGTAACCCATAGCACCGGACGAAAAGGCCGCCTTTCGACGCGATATACTCTTGGTCCGGTCATACCCCTATATGGCTCTGGTCATTTACTACGCCGCCTCTGCGACCCTCAGATATCTGGGGAAAACAACAAGATGTGTCCAATATAACCTCTGACTAGGTTCAGCTTAGGCAGTCGGACAAAGCGCACGGTGTACGGGCACACTCACCAGTTCGGGTTTTAGAGATTGTTAGTCAGCATGACCGTGCACTCTTGCCGATACAGACCGATCAAAGGTTCGGCGCAGGGTCATAGCAAAATCAAGTGGGGCCACCCGTAGTCTCTCCCCCGTATGCAACCGAATCCAGATCTTTTAATGACTCTCTTGTGGCATCGGTGCGGGATGGGACTAATGTGCGAATTTTCCCTGGGGATGAGTTGTTTAAACGTACGCCCGTGACGCTATTTCGAGCCCGTTCAGTCTTCACGCTCCGTCCGGACTTAGAGCACTGCGTACCTAACTACCGAATAGAAAGTGCAATACCCGCTGTGGATGTCCTTTGGAGATAAACACCCCGGTAGAGTCAAGGTAAGTCGAGAGGGCCCGCTTTTTCTCAGAGAGTGTCATCCTAATTAGCCGTGTTTTGCTTACCGTACAAGAGCCAATTTAACGGGCGTAGGTACGATGGTTCGCCTCCGTGCGTAAGCGCCTGTATTACGATTAGTAGTTGAGTGACTGC
TCGTCTGAGGTCTCACTATACGAGTGCATAGTGTCTGCCGACGTTGGAGTGGATACTCACCAGAGACGTCGCTGACTTAGGCTGGCGGTTGAGTGAGGCAGCCCGGAGTACAAGGCCGCCCTATTCCTGTCACGCTGGCAGATATAAAGATCGCTCAGATAGAATACCTCAGCCCTATAGGGTTGCACAGGGCATGGTTTGATCCTCACCGAGAATTGCTAGTTGGAGAGTCCCGCGCAACCTTAGATAGACTTATCGTGCAAAACACTGTCGGTGGGGCGATAATGCCGTGGGAAACTCACTATTTGCTGCCTCTTGGTTAACTTTCGTGGGTTTTCCGTAGCCCAGCGGTATTCTATGTGGGTCTCAAGAAACGAGTCCCCTGACATGCTCAATGACTTTCTGCGTCACGCCCCAGCGAGCAGTGGCGAGATATCTACGCTCACCATCGCGATCGCGAAGCATAAGTCAGGTGGTATCGATCGAGTATCAGAGGGCGCAATACGACCCTATCGACTGTCTGTGTCCGCCGTAATGGGTGGCAAGTATCGGGTGATCGCCATATTTCAAGGTTCAAGAGGTGCTCTGTAACAAACCACAGGCCGTCGTCAAATGCGTCTCACGCGTCGATTATACAGCAATTTTGCTGAACCCTTGATATGCGTAAATAGACAATAGCAGCTACGCTTGCTGGATTGGCAGTTGCTCGACAGCTCAGATGGTAGGAAGTGACTTGGGGCTGTTAAAACCGGAGGAGCTTTGCTAGTAATGAACCAAGCTAGCAATGGTCCCTGGTGGACGTCAAGGCTCTCTCCTTTGTTCAACCTGATGCCTTGCCTGCATTTCATGCAGTGACTATAACTGTGTGCTCCTCGTATGGGACCGTGAGTATACTCAAGATACGTAAGCAAAAGGTGGGTTGGGAGGTAACAGTGTTTGGTATTATACCTAGAGGACACCGCTTCCGAGTCAATCACCCACGCCTTCTCTCGCCAATGTGAGCCCAGGTCCCGGCAAAAGACCTGAGTACACGAGAGTCGGCCTACGGCAGCCCATCAGGTGGTCTGCTAGAACCAAGCGAAGGAATAACCCATAGCACCGGACGAAAAGGCCGCCTTTCGACGCGATATACTCTTGGTCCGGTCATACCCCTATATGGCTCTGGTCATTTACTACGCCGCCTCTGCGACCCTCAGATATCTGGGGAAAACAACAAGATGTGTCCAATATAACCTTTGACTAGGTTCAGCTTAGGCAGTCGGACAAAGCGCACGGTGTACGGGCACACTCACCAGTTCGAGTTCTGGAGGTTGTCAGTCGATATACCCGTACACCCTCGCCGACATGGACCTCTGAACGGTGTAATATAGAGTCATCGCAGAACCAAGGGTGATTCCCCCTCAATCCTTGCCCACTCACGGTTTTGGTCTGGCTCTTGGGGTGCTCCCCGATAGTATCGCGGTTCAGTGGAGCATTCGCAGAGACTTCCTCTTGGATTGTGTTGTTAAAACTTACGCTTGGGACGTTATTTCCGGTCCGTCCGGTTTTGACACCCCGCCCAGCCTTAGAGCGTTACAGAACGAAACCCCGCATAGAAAGTGCAACACTCGCTGTGAATGTCCTTCGGAGATAAACAGCCCGGTAGAGTCAAGGTAAGTCGAGAGGGCCCGTACCCTATCGACAAGTATAATTCCCGTGAGGTGATTTCGCTCCTTCACCCAAGGACCAATCTGATAGGAACATGGACGGAAACTCTTCCTAATGCGTAGGTGCTTGTATTACGATTAGTAGGTGTGTGACTGT
TCGCCTGAGGTCTCACTATACGAGCGTATAGTGTCTGCTCGCGATGGGGTGGACACTGACCAGAGGCGCCGATGACTTGGGCTGGCGGTTGAGTGAGGCAGCCCGGAGTACAAGGTCGCCCTATTCCTGTCACGCTAGCTGATATAGGGAACGCTCGTATGGAATAGCTCGGCCCGGTAAGGTTGCACAGGGTGTAGTTTTATACTTACCGAGAATTGCTAGTTAGAGAGTCCCGCACAACCTTAGACAGACTTATCGTGCAGGAAACTGTCGGTGGGGTGTTAATGCCGTGGTAAACTCACTACTTGTCATCTGTTGGTTAGCTTTTATGGGTTTTCCGCGGCCCCACAGTATTCTACGTGGGTCTCAAGATTAGAGCTCCCAGACATGCTCGACAACTTTCCATGTCACGCCCCAGCGAGCAGAGCCGAGACAGCTACGCTCACCATCGCGATCGCGAACCATAGGTCGGGTGGTATCGAGCGAGTATCAGAGGGTGCGGTACAATCCTATCAACCGTCCGTGGCCGCTGCCACGGGTAACCAGTATAACGGGATAGCCGTATTTCAACTCATAGGAGAGATTTTACAATAGGCTACATACCATCATCAACCCTACCTCACGCACTGGTAATACAGCAACCCCGTTGATCCCTTGATATGCGTTAGCGGACAGTAGCAGCTGCGGTTGCTGGACTGGCGGGCGTTTGAGAACCCGAGTGGCGGGAAACGACCTTGGGCTGCTCATGCCGTAAGAGCTTTGTCAGTATTGAATCAATCGCGCAACTCTTCTTGGTGGAAGTCAGGGCACTTTCCTTTGTTTGACCTGATGCCTTGCCTGCATTTCATGCAGTGACTATAACTGTGTGCTCCTCGTATGGGACCGTGAGTATACTCAAGATACGTAAGCAAAAGGTGGGTTGGGAGGTAACAGTGTTCGGAATTTCACCTAGAAGACGCTGCTCTGGAATTAAGCGATCATGCTTTCTCCTATGAATATGAGCCTGAATGGCGGAATAGCCCATGACTGCACAGGACCCGACCCACAACATCCTATCAGTGGGTCCGCCAGAGCCAAGCGAGGGGGTAACCCATAGCACCGGACGAAAAGGCCGCCTTTCGACGCGATGTACTCTTGGTCCGGTCATACCCCTATATGGCTCTGGTCATTTACTACGCCGCCTCTGCGACCCTCAGATATCTGGGGAAAACAACAAGATGTGTCCAATATAACCTCTGACTAGGTTCCTACTGACTGGTGAAGCAGTCAATACTTCGAACTAGCATGCTTACTAGTTTGGGCTTTAGAGATTGTTAGCCGATATGACCATACACCCTCGCCGACATGGACCTCTCAACGGTTTGGTATAGAGCCATCGCAGAATCAAGGGTGATTACCCCCCAATTCTTGCCCATTCACGGCTTAGTTCTGGCTCTTGGAGTGCTCTCTTGTGGCATCGGTGCGGGAAGAGACTAATGTGCGAATTTTCCCTGGGGATGAGTTGTTTAAACGTACGCCCGGGACGCTATTTCCGGTCTGTCCGATCTTGACACCCCGCCCAACCTTAGAGCGTTACAGAACTAAACCCCGCATAGAAAGTGCAATACCCGCTGTGGATGTCCTTCGGAGATAAACAGCCCGGTAGAGTCAAGGTAAGTCGAGAGGGCCCGTACCCTATCGACAAGTATAATTCCCGTGAGGTGATTTCTCTTCTTCACCCAAGAACCGATCTGATAGAAATAGGTACGATGGTTCGCCCCCGTGCTTAAGTGCTTGTATTACGATTAGTAGGTGAGTGACTGT
GCGCCTGAGGTCTTACTATACGAGTGTATAGTGTCTGCTCGCGTTGGAGGGGATACTCACCAGAGGCGTCGCTGACTTAGGCTGGCGGTTGAGTGAGGCAGCCCGGAGTACAAGGCCGCCCTATTCCTGTCACGCTGGCTGATATAGAGATCGCTCAGATAGAATACCTCAGCCCTATGAGGTTGCACAGGGTATGGTTTGATACTTACGGGGAATCGTTGGTTGGAGATTCCCGCGCAACCTTAGACAGAGGTACCTTGCGGGTCACTGTGGGAGGGATGTTGATGCTGCGGTAAACTCACTATTTGCTGCCCGTTGGTTAACTTTTGTGGGTTTTCCGCGGCCTAGCGGTATTCTACGTGGATCTCGAGATTAGAGCTCCCAGACATGATCGATAACTTTCCATGTCACGCCCCAGCGAGCAGAGCCGAGACAGCTATGCTCACCATCGCGATCGCGAACCATAGGTCGAGCCGTATCGATCGAGTACCAGAGGACGCAGTACGATCCTGTCGGCCGTCCGTGGCCGCTGTAACGGCTGACCAGTATAACGTGAACACCAGATATCAGCGCTTGGGTAGGGCTTCGCGACGGACTACAGGCCGTCGTCAAATGCGTCTCACGCATTGGTAATACAGCAATTTTGCTGAACCTTTGATATGCGTAAATAGACAATAACAGCTGCGCTTGTGGGATTGGCAGGTATTTGAGAACCCGAGTGGCGGGAAATGACCTTAGGCTGCTCATGCCGTAAGAGCTTTGTTAGTATTGAATCAATTGAGCGATGGTCTCTGGTGGACGTCAGGACTCTCTCCTATGTGCAACCTGATGCACTGTCTGCATTCTGTGTCCCGACTACAACTGTGTACCCCTCCTAGGGGACCGAGAGAATATTCAAGATTAGTAAGCAAAAGGTGGGTTGGGGGACGGGGGTGCCTGGTATTATACCTAGAGGACACCGCTTCCGAGTCAAGCACCCACGCCTTCTCTCGTGAATGTAAGCTTGAGTGGCGGAATAACAAATGACTACACAGGACTAGGCGTACAACGTCCTATCAGTGGGTCTGTTAGAGCCAAGGGAAGTGGCAAACCATAGCACTTGACGAAAAGGACACTTCTAGACGCGATATACCCTTGGCCTGTTCGTGTCTTTGTATGTTCTTTGGTAAGAGCTACGTTGCGTCGGCTGGTCCCAGATAACTGTGGAGATCAACAAAATGTGTCCAATAGAACCTCTAATTATATGACTACTAGGCAGTGAGACAAACAATACTTCGAACGAGCATGCTCACCAGTTTGGGCTTTAGAGATTGTTAGCCGATATGACCATACACCCTCGCCGACATGGACCTCTCAACGGTTTGGTATAGAGCCATCGCAGAATCATGGGTGATTACCCCCCAATTGTTGCCCATTCACGGCTTAGTTCTGGCTCTTGGAGTGCTCTCTTGTGGCATCGGTGCGGGAAGAGACTAATGTGCGAATTTTCCCTGGGGATGAGTTGTTTAAACGTACGCCCGTGACGCTATTTCGAGCCCGTTCGGTCTTCACGCTCCGTCCGGACTTAGAGCACTGCGTACCTAACTACCAAAGCGAAGATGCAATAACCGCCAAGGGTCCGATCCTAGGATAGATAGTGTAACGGGATACGGGCGAGTCGGCGATTTCTGTTTTTTCTCAGAGGGTGTCGTCCTAATTAGCCATGTTTTGTTTTTTATATCGAAGCCAATTTAACGGGCGCATGGACGGAGGTTCGCCCCCGTGCGTAGGTGCTTGGATTACGATTAGTAATTGAATGACTGT
TCGCCTGAGGTCTCACTATACGAGCGTATAGTGTCTGCTCACGTTGGGGTGGACACTGACCAGAGGCGCCGATGACTTGGGCTGGCGGTTGAGTGAGGCAGCCCGGAGTACAAGGTCGCCCTATTCCTGTCACGCTAGCTGATATAGGGAACGCTCGTATGGAATAGCTCGGCCCGGTAAGGTTGCACAGGGTGTAGTTTTATACTTACCGAGAATTGCTAGTTAGAGAGTCCCGCACAACCTTAGACAGACTTATCGTGCAGGAAACTGTCGGTGGGGTGTTAATGCCGTGGTAAACTCACTATTTGCTGCCCGACGGTTAACTTTTGTGGGTTTTCCGCGGCCCAGCGGTATTCTACGTGGGTCTCAAGATTCGGGCTCCCAGACATGCTTGATGACTTTCCGCGTCACGCCCCAGCGAGCAAAGCCGAGACAGCTACAATCAACATCGCGATTGCGAAGCATAAGTCAGGTGGTATCGAGAGAGTATCAGAGGGCGCAGTACAATACAATCGGCCGTCCGTGGCGGCTATAACCGCTGATAGGTATAACGGGATCGCCATATATCAAGGCTCAAGAGGGGTCTCGCGACGGATTACATGACGTCACCAACCCTATCTCACACACTGGTAATACAGCAACTTCGCTGTTCCCTTGATATGCGTTCGCGGGCAGTAGCAGTTGCGCTGGCTGGACTGGCAGGTGTTCGGCAGCTCAAAAGGTAGGGAGTGACTTGGGGCTGTTAAAACCGGAAGGACTTTGCTAGTAAGGAACCAAGCTAGAAGTTCTCTCTGGTGGACGTCAGGGCTCTCTCCTATGTGTGACCTGATGCCCTACCTGCATTTCATCCCCCGAGTATAGCTGTATATTCCTCGTATGGGACCGAGAGTACATCCAAGATAAGTAAGCAAAAGGTGGGTTGGGAGACGACGGTACCCGGAAAAATACCTAGAGGACGCCGCTCCGTAGTCAAGCACCCATGCCTTCTCTCGTCAATGTGAGCCCAGGTGGCGGAGTAAGACATGAGTACACAAGACTCGGCCTACAACAGTCCATCGATGGGTCTGCTGGAACCAAGCGAAGGAGTAAACCATAACACTTGACGAAAAGGACACTTCTAGACGCGATATACCCGTGGCTCGGTCATACGCCTATATGGCTCAGGTCATGAAGTACGCTGCGACGGCTGGCCCCAGATAAGTGGGGGGGTCGATGCATTACAATCTTGCGAACTCTCAGTTATACTCCTACCGACTGGTGAAGCAGAGCGCACTTCGAACTAGCACGCTTACTAGTTTGGGTTCTGGAGGCTGTCAGTCGATATACCCGTACACCCTCGTCGACGTGGCCCTCTGAACGGTGTAGTATATAGTCATCGTAGAACCAAGGGTGATTCCCCCTCAATCGTTGCCCACTCACGGTTTAGGTCTGGCTCTTGGGGTGCTCCCCTATAGTCTCGCGGTTCAGTGGAGCATTCGCAGAGACTTCCTCTTGGATTGAGTTGTTAAAACTTACGCTTGGGACGTTATTTCCGGTCCGTCCGGTCTTGACACCCCGCCCAGCCTTAGAGCGTTACAGAACGAAACCCCGCATAGAAAGTGCAACACCCGCTGTGAATGTCCTTCGGAGATAAACAGCCCGGTAGAGTCAAGGTAAGTCGAGAGGGCCCGTACCCTATCGACAAGTATAATTCCCGTGAGGTGATTTCGCTTCTTCACCCAAGGATCAATCTGATAGGAACATGGACGGAAACTCTTCCTAATGCGTAGGTGCTTGTATTACGATTAGTAGGTGAGTGACTGT
TTGCTTGATGACTCACTACATGAGTGTCTAGTGTCTGCTCGCATTGGAGTGGATACTCACCAGAGGCGTCGCTGACTTAGGCTGGCGGTTGAGTGAGGCAGCCCGGAGTACAAGGCCGCCCTATTCCTGTCACGCTGGCTGATATAGAGATCGCTCAGATAGAATACCTCAGCCCTATAGGGTTGCACAGGGCATGGTTTGATCCCTACCGAGGATTGCTAGATGGAGGTTCTCGCGTCACCTTGGACAAACTTATCTTGTAGGAAACAACCCGTGGGGTGTTAACACCGTGGTAAACTCACGATTTGCTGCCCGTTGGTTAACTTTTGTGGGTTTTCCGCGGCCCAGCGGTATTCTACGTGGGTCTCAAGAATCGAGTCCCCTGATATGCTCAGTGATTTTCCGCACCGCGACCCAGCGAACAGAGCCCAGACGGCAACGCTCACCATCGTGCTCGCGAACCAAAAGTCAGGTGGTATCAATCGAGTATCAGAGGGCGCAATACGATAGTGCCGGCCGTCCGTGGCCGCCGTAACGGGTGACAAGAATAACATAATCGCCATATATCAACGCTTAGAAGGTGTCTTGCAACAGACCACATGCCGTCGTCAACCCTACCTCACGCACTGGTAATACAACAACTTCGCTAATCCCTTGACAGCCGTTAGCGGACAGTGGCAACTGCGGTTGCTGGACTGGCGGGTGTTTGAGAACCCGAGTGGCGGGAAATGACCTTGGGCTGCTCATGCTGTAAGAGCTTTGTTAGTATTGAATCAATCGAGCAATGGTCCCTGGTCGACGTCAGGGCTCTCTCCTATGTGCAACCTGCTGCCCTACCTGCATTTCATCCAGTGACTATAGCTGTGTGCTCCTCGTATGGGACCGAGAGTATATTGTTAGGAAACGAGCGGGGTTCAGGCTAGGAGGTAACAGTGCCTGGTATTATACCTAGAGGACACCGCTTCGGAGTCAAGCACCCACGCCTTCTCTCGTGAATGTGAGCCCGGGTGGCGGAAAAAGACATGAGTACACAAGAGTCGGCCTACAACAGCCCATCAGGTGGTCTGCTAGAGCCAAGCGAAGGGGTAAACCATAGCACTTGACGAAAAGGACACTTCTAGACGCGATATACCCTTGGCCTGTTCGTGTCTTTGTATGTTCTTTGGTAAGAGCTACGTTGCGTCTGCTGGCCCCAGATAAGTGGGGGGGTCGATGCATTACAACCTTGCGAACTCTCAATTATACTCCTACTGACTGGTGAAGCAGTCAATACTTCGAACTAGCACGCTTACTAGTTTGAGTTCTGGAGGTTGTCAGTCGATATACCCGTACACCCTCGCCGACATGGACCTCTGAACGGTGTAATATAGAGTCATCGCAGAACCAAGGGTGATTCCCCCTCAATCCTTGCCCACTCACGGTTTTGGTCTGGCTCTTGGGGTGCTCCCCTATAGTATCGCGGTTCAGTGGAGCAATCGCAGAGACTTCATCCGGGATTGAGTTGTTTAAACGTACGCCCGGGACGCTGTTTTCGGTCCGTCCGATCTTGACACCCCGCCCAGCCTTAGAGCGTTACAGAACTAAACCCTGCATAGAAAGTACAATACCCGCTGTGGATGTCCTTCGGAGATTAACAGCCCGGTAGAGTCAAGGTAAGTCGAGAGGGCCCGTACCCTATCGACAAGTATAATTCCCGTGAGGTGATTTCTCTTCTTCACCCAAGAGCCAATTTAACGGGCGCGTGGGCGGAAATTATTCCTAGTGCGTAGGCGGCTATGTTACGACTAATAGTTGAGTTACTTT
GCGCCTGAGGTCTTACTATACGAGTGTATAGTGTCTGCTCGCGTTGGAGTGGATACTCACCAGAGGCGTCGCTGACTTAGGCTGGCGGTTGAGTGAGGCAGCCCGGAGTACAAGGCCGCCCTATTCCTGTCACGCTGGCTGATATAGAGATCGCTCAGATAGAATACCTCAGCCCTATAGGGTTGCACAGGGCATGGTTTGATCCCTACCGAGGATTGCTAGATGGAGGTTCCCGCGTCACCTTGGACAAACTTATCTTGTAGGAAACAACCCGTGGGGTGTTAACACTGTGATAAACTCACTACTTGTTGTCTCTTGGTTAGCTTTTGTGGGTTTTCCGCGGCCCAGCGGTATCCTACGTGGGTCTCAAGATACGAGTCCCCTGACATGCTCAATGACTTTCTGCGTCACGCCCCAGCGAGCAGTGGCGAGATATCTACGCTCACCATCGCGATCGCGAAGCATAAGTCAGGTGGTAACGAGCGAACATTAGAGGGCACAATACAATCCTGTCGGCCGTCCGTAGCCACTGCCACGGGTAACCAGTATAACGGGATAGCCGTATTTCGACTCATAGGAGAGATTTTACAACAGGCTACATACCAACATCACCCCTACCTCATGCACTAGCAATGCAACAACTTCGCTAATCCCTTGACTGCCGTTAGCGGATAGTGGCAGCTGTGCTTACTGAACTGGCGCGTGTTCAACAACTCAAGTGATAGAAAATGAATCGGTGTCGTAAAAGTCTGAACAGTTCTCCTAGGGATGGGTCACGCGAGCAATGGTTCTTGGTGAACGTCAGGGCACTTTCCTTTGTGTGAGCTGATGCCCTGCCTGCGTTTCATGCAGTGACTATAACTATGTGCTCCTCGTCTGGGACCGAGAGTATATTGTTAGGAAACGAGCGGGGTTCAGGCTAGGAGGTAACAGTGTTCAGAATTTTACCTAGCAGACGCTGCCCTGGAGTTAAGCGATCATGCTTTCTTCTATGAATATGAGCCTGAATGGCGGAATAGCCCATGACTGCACAGGACCCGACCCACAACATCCTATCAGTGGGTCCGCCAGAGCCAAGCGAGGGGGTAACCCATAGCACCGGACGAAAAGGCCGCCTTTCGACGCGATGTACTCTTGGTCCGGTCATACCCCTATATGGCTCTGGTCATTTACTACGCCGCCTCTGCGACCCTCAGATATCTGGGGAAAACAACAAGATGTGTCCAATATAACCTCTGACTAGGTTCAGCTTAGGCAGTCGGACAAAGCGCACGGTGTACGGGCACACTCACCAGTTCGGGTTCTGGAGGCTGTCAGTCGATATACCCGTACACCCTCGCCGACGTGGACCTCTGAACGGTGTAGTATGGAGTCATCGTAGAACCAAGGGTGATTCCCCCTCAATCCTTGCCCACTCACGGTTTAGGTCTGGCTCTTGGGGTGCTCCCCTATAGTATCGCGGTTCAGTGGAGCAATCGCAGAGACTTCATCCGGGATTGAGTTGTTTAAACGAACGCCCGGGACGCCATTTCCGGTCCGTCCGGGCTTGACACCCCGCCCAGCCCTAGAGCGTTACAGAACTAAACCCCGCATAGAAAGTGCAATACCCGCTGTGGATGTCCTTCGGAGTTAAACAGCCCGGTAGAGTCAAGGTAAGTCGAGAGGGCCCGTACCCCATCGAAAAGTATAAGTCCCGTGAAGTGATTTCTCCTCTTCACACAAGGACCAATCTGATAGGAATAGGTACGATGGTTCGCTTCCGTGCGTAAATGGCTATGCCGCGGTTGGTAGGCGAGTGACGGT
TTGCCTGATGTCTCACTACATGAGTGTCTAGTGTCTGCTCGCGTAGGAATGGCCATCGACTAGAAGCGTGGATAATATGAGCTAATGATCAGCTATCATACTTCAGCACACGAGGCCGTGTTATTACCAGCACGCTAGCTGCTATAGGGGACGCTAAGATAGAATACCTCAGCCCTATAAGGTTGCACAGGGTATAGTTTGATCTTTACGGGGAATTGTTGGTTGGAGATTCCCGCGCAACCTTAGACAGAGGTACCTTGCGGGTCACTGTGGGAGGGATTTTGATGCCGTGGTAAGCTCATTGTTTGCTGCCCGTTGGTTAGCTTTTGCGGGTTTTCAGCGGCTCCGCGGTAATCTACGTGGGTCTCAAGATTCGAGCTCCCAGTCATGCTCGATAACTTTGCGCGTCATGCCCCAGCGAGCAGAACCGTGGCAGCTACGCCCACCATCGCGATCGCGAAGCCTAAGTCAGGTGTTATCGATCGAGTATCACAGAGCGCAGTATACTCCTATTAGCCGTCCGTGGCCGCCGTAACGGCTGACCAGTGTAACGTGAACATCAGATATCAACGCTTGGGAGGGGCTTCGCGGCGGACTACGTGCCGTCACCAACCCTATCTCGCGCATTGGTAATACGGCGACCCCGTTGATACCTCGACAGGTGTTAGCGGACGGCGGTAGCTGTACTTGCTGAACTGGCGGTTGTTCGACAGCTCGAGTGGCGGGAAATGACCTTGGGCTTCTCATGCTGTGAGAGCTTTGTTACTATTAAATAAATCGAGCAATTCTCCCCAACGGGCGCGGGAGCTCTTATCTTTGTGCGACCTGATGCCCTGCCTGCATTTCATGCAGTGACTATAACTGTGTGCTCCTCGTATAGGACCGAGAGTATATTGTAAGGAAACGAGCGGGGTTCAGGCTAGGAGGTAACAGTGTTCGGAATTTCACCTAGAAGACGCTGCTCTGGAATTAAGCGATCATGTTTTCTCCCATCAATATGAGCCTGAATGGCGGAATAGCCCATGACTACACAGGACCCGACCCACAACATCCTATCAGTGGGTCCGCCAGAGCCAAGCGAGGGGGTAACCCATAGCACCGGACGAAAAGGCCGCCTTTCGACGCGATATACTCTTGGTCCGGTCATACCCCTATATGGCTCTGGTCATTTACTACGCCGCCTCTGCGACCCTCAGATATCTGGGGAAAACAACAAGATGTGTCCAATATAACCTCTGACTAGGTTCAGCTTAGGCAGTCGGACAAAGCGCACGGTGTACGGGCACACTCACCAGTTCGAGTTCTGGAGGTTGTCAGTCGATATACCCGTACACCCTCGCCGACATGGACCTCTGAACGGTGTAATATAGAGTCATCGCAGAACCAAGGGTGATTCCCCCTCAATCGTTGCCCACTCACGGTTTTGGTCTGGCTCTTGGGGTGCTCCCCTATAGTCTCGCGGTTCAGTGGAGCATTCGCAGAGACTTCCTCTTGGATTGAGTTGTTAAAACTTACGCTTGGGACGTTATTTCCGGTCCGTCCGGTCTTGACACCCCGCCCAGCCTTAGAGCGTTACAGAACGAAACCCCGCATAGAAAGTGCAACACCCGCTGTGAATGTCCTTCGGAGATAAACAGCCCGGTAGAGTCAAGGTAAGTCGAGAGGGCCCGTACCCTATCGACAAGTATAATTCCCGTGAGGTGATTTCGCTTCTTCACCCAAGGACCAATCTGATAGGAACATGGACGGAAACTCTTCCTAATGCGTAGGTGCTTGTATTACGATTAGTAGGTGAGTGACTGT
TCGCCTGGGGTCTCACAATACGAGTGTATAGTGTCTGCTCGCGTAGGAGTGGACATTGCCTAGAGGCGTGGATAACTTGGGCTGGCGGCTGAGGGAGGCGGCCCGGAGTACAAGGCCACCTTATTCCCAGCACGCTAGTTACGATGGGGAACGGCAATATGGCATAGTTCAACCCGGTAAGATTGCACAGGATATGGTTCGATCTTCACCGAGAATTGCTAGTTGGAGAGTCCCGCGCAACCTCAGACAGACTTATCGTGCAAGACACTGTCGGTGGGGCGATAATGCTGTGGTAAACTCACTATTTGCTGCCCGATGGTTAACTTTTGTGGGTTTTCCGCGGCCCAGCGGTATTCAACGTGGGTCTCAAAAATCGAGTCCCCTGACATGCTCAATGACCTTCCGCACCGCGACCCAGCGAGCAGAGCCCAGACAGCAACGCTCACGATCGCGATCGCGAACTAAAAGTAAGGTGGTATCGAGCGAGTATCAGAGGGTGCGGTACAATCCTATCAACCGTCCGTGGCCGCTGTAACCGCTGACCAGAATAACGTGATCGCCATATATCAACGCTTAGGAGGGGTCTCGCGACGGACTACATGCCGTCATCAAATGCGTCTCACGCATTGGTAATACAGCAATTTTGCTGAACCTTTGATATGCGTAAATAGACAATAACAGCTGCGCTTGCGGGATTGGCAGGTGTTTGAGAACCCGAGTGGCGGGAAATGACCTTAGGCTGCTCATGCCGTAAGAGCTTTGTTAGTATTGAATCAATCGAGCAATGGTCTCTGGTGGACGTCAGGGCTCTCTCCTATGTGCAACCTGATGCCCTACCTGCATTTCATGCAGTGACTATAACTGTGTGCTCCTCGTATGGGACCGAGAGTATATTGTAAGGAAACGAACGGGGTTCAGGCTAGGAGGTAACAGTGCCTGGTATTATACCTAGAGGACACCGCTTCCGAGTCAAGCACCCACGCCTTCTCTCGTGAATGTGGGCCCAGGAGGCAGAATAAGACATCAGTACATAGGACTCGGCCTACAACAGCCTATCAGTGGGTCCGCCAGAGCCAAGCGAGGGGGTAACCCATAGCACCGGACGAAAAGGCCGCCTTTCGACGCGATATACTCTTGGTCCGGTCATACCCCTATATGGCTCTGGTCATTTACTACGCCGCCTCTGCGACCCTCAGATATCTGGGGAAAACAACAAGATGTGTCCAATATAACCTCTGACTAGGTTCAGCTTAGGCAGTCGGACAAAGCGCACGGTGTACGGGCACACTCACCAGTTCGGGCTTTAGAGATTGTTAGCCAGTCCGACCGTGCCCCTTTGCTGACACAGACCGATCAACGGTTTGGCGCAGGGTCATCGCAAAATCAAGGGTGGCTACCCGTAGTCTCTCCCCCGTATGCAACCGAATCCAGACCCTTGAATGACACTCCTATAGTATCGCGGTGCAGTGGAGCAATCGCAGAGACTTCCTCTGAAATTGAGTTGTTTAAACGAACGTCCAGGACGCCATTTCCGGTCCGTCCGGGCTTGACACCCCGCCCAGCCTTAGAGCGTTACAGAACTAAACCCCGCATAAAAAGTGCAATACCCGCTGTGGATGTCCTTCGGAGATAAACAGCCCGGTAGAGTCAAGGTAAGTCGAGAGGGCCCGTACCCTATCGAAAAGTATAAGTCCCGTGAAGTGATTTCTCCTCTTCACACAAGGACCAATCTGATAGGAATAGGTACGATGGTTCGCTTCCGTGCGTAAATGGCTATGCCGCGGTTGGTAGGCGAGTGACGGT
TTACCTGATATCTCACTACATGAGTGTCTAGTGTCTGCTCGCGTAGGAATGGCCATCGACTAGAAGCGTGGATAATATGAGCTAATGATCAGCTATCATACTTCAGCACACGAGGCCGTGTTATTACCAGTACGCTACCTGCTATAGGGGACGCTAAGATAGAATACCTCAGCCCTATAAGGTTGCACAGGGTATATTTTGATCCCTAGCGGGAATTGCTGGTCGGAGATTCCCGTGCAGCCTTAGACAGAGGTACCTTGCGGGTCACTGTGGGAGCGATGTTAATGCCGTGGTAAACTCACGATTTGCTGCCCGTTGGTTAACTTTTGTGGGTTTTCCCCGGCCCAGCGGTATTCTACGTGGGTCTCAAGAATCGAGTCCCCTGATATGCTCAGTGACTTTCCGCACCGCGACCCAGCGAACAGAGCCCAGACAGCAACGCTCACCATCGTGCTCGCGAACCAAAAGTCAGGTGTTATCGATCGAGTATCACAGAGCGCAGTATACTCCTATTAGCCGTCCGTGGCCGCCGTAACGGCTGACCAGTGTAACGTGAACATCAGATATCAACGCTTGGGAGGGGCTTCGCGGCGGACTACGTGCCGTCACCAACCCTATCTCGCGCATTGGTAATACGGCGACCCCGTTGATACCTCGACAGGTGTTAGCGGACGGCGGTAGCTGTACTTGCTGAACTGGCGGTTGTTCGACAGCTCGAGTGGCGGGAAATGACCTTGGGCTTCTCATGCTGTGAGAGCTTTGTTACTATTAAATAAATCGAGCAATTCTCCCCAACGGGCGCGGGAGCTCTTATCTTTGTGCGACCTGATGCACTGTCTGCATTCTGTGTCCCGACTACAACTGTGTACCCCTCCTAGGGGACCGAGAGAATATTCAAGATTAGTAAGCAAAAGGTGGGTTGGGGGACGGGGGTGCCTGGTATTATACCTAGAGGACACCGCTTCCGAGTCAAGCACCCACGCCTTCTCTCGTCAATATGAGCCTGAATGGCGGAATAGCCCATGACTACACAGGACCCGACCTACAACATCCTATCAGTGGGTCCGCCAGAGCCAAGCGAGGGGGTAAACCATAACACTTGACGAAAAGGACACTTCTAGACGCGATATACCCTTGGCTCGGTCATACGCCTATATGGCTCAGGTCATGAAGTACGCTGCGACGGCTGGCCCCAGATAAGTGGGGGGGTCGATGCATTACAATCTTGCGAACTCTCAGTTATACTCCTACCGACTGGTGAAGCAGAGCGCACTTCGAACTAGCACGCTTACTAGTTTGGGTTTTAGAGATTGTTAGTCAGCATGACCGTGCAGTCTCGCCGGTACAGACCGATCAAAGGTTCGGCGCAGGGTCAAAGCAAAGTCAAGTGGGGCCACCCGTAGTCTCTCCCCCGTATGCAACCGAATCCAGATCTTTTAATGACACTCCTATAGTATCGCGGTTCAGTGGAGCATTCGCAGAGACTTCCTCTTGGATTGAGTTGTTTAAACGTATGCCCGGGAGGCTATTTCCGGTCCGTCCGGTCTTGGGACCCCGCCCAGCCTTAGAGCGTTACAGAACTGAACCTCGCATAGAAAGTGCAATACCCGCTGTGGACGTCCTTCGGAGATAAACAGCCCGGTAGAGTCAAATTAAGTCGAGAGGGCCCGTACCCTATCGACAAGTATAATTCCCGTGAGGTGATTTCTCTTCTTCACCCAAGGACCAATCTGATAGGAACATGGACGGAAACTATTCCTAGTGCGTAGGTGCTCATATTACAATTGGTAGGCGAGCGATGGT
GCGCCTGAGGTCTCACTATACGAGTGTATAGTGTCTGCTCACGTAGAAGTGGACATTGCCTAGAGGCGTGGATAACTTGGGCTGGCGGCTGAGGGAGGCGGCCCGGAGTACAAGACCACCTTATTCCCAGCACGCTAGTTACGATGGGGAACGGCAATATGGCATAGTTCAACCCGGTAAGATTGCACAGGATATGGTCCGATCTTCACCGAGAATTGCTAGTTGGAGAGTCCCGCGCAACCTCAGACAGACTTATCGTGCAAGACACTGTCGGTGGGGCGATAATGCTGTGGTAAACTCCCTACGTGTCATCTGTTGGTTAACTTTTGTGGATCCTCCGCGGCCCAGCGGTATTCACCGTGGGTCTCAAGAATCGAGCTCCCAGTCATGCTCGATAACTTTGCGCGTTACGCCCCAGCGAGCGGAGCCGAGGCAGCTACGCTCACCGTCGCGATCGCAAACCATAAGTCAGCTGGTGTTGAGCGAGTATCAGAAGGCGCAGTACAATACTGTCGGCCGTCCGTGGCCGCCGTAACGGCTGACCAGTGTAACGTGAACATCAGATATCAACGCTTGGGAGGGGCTTCGCGGCGGACTACGTGCCGTCACCAACCCTATCTCGCGCATTGGTAATACGGCGACCCCGTTGATACCTCGACAGGTGTTAGCGGACGGCGGTAGCTGTACTTGCTGAACTGGCGGTTGTTCGACAGCTCGAGTGGCGGGAAATGACCTTGGGCTTCTCATGCTGTGAGAGCTTTGTTACTATTAAATAAATCGAGCAATTCTCCCCAACGGGCGCGGGAGCTCTTATCTTTGTGTGACCTGATGCCCTGCCTGCGTTTCATGCAGTGACTATAACTATGTGCTCCTCGTCTGGGACCGAGAGTATATTGTTAGGAAACGAGCGGGGTTCAGGCTAGGAGGTAACAGTGTTCAGAATTTTACCTAGCAGACGCTGCCCTGGAGTTGAGCGATCATGCTTTCTTCTATGAATATGAGCCTGAATGGCGGAATAGCCCATGACTGCACAGGACCCGACCCACAACATCCTATCAGTGGGTCCGCCAGAGCCAAGCGAGGGGGTAACCCATAGCACCGGACGAAAAGGCCGCCTTTCGACGCGATATACTCTTGGTCCGGTCATACCCCTATATGGCTCTGGTCATTTACTACGCCGCCTCTGCGACCCTCAGATATCTGGGGAAAACAACAAGATGTGTCCAATATAACCTCTGACTAGGTTCAGCTTAGGCAGTCGGACAAAGCGCACGGTGTACGGGCACACTCACCAGTTCGGGTTTTAGGGATTGTCAACCAGTATGACCGTACACCCTCGCCGACATGGACTTCCCAACGGCTTGGTATAGAGTCGTCGCAGAATCAAGGGTGATTATCCCTCAATTCTTGCCCATTCACGGCTTAGGTCTGACTCTTGGGGTGCTCTCCTATAGTATCGCGGTTCAGTGGAGCATTCGCAGAGACTTCCTCTTGGATTGAGTTGTTAAAACTTACGCTTGGGACGTTATTTCCGGTCCGTCCGGTCTTGACACCCCGCCCAGCCTTAGTGCGTTACAGAACGAAACCCCGCATAGAAAGTGCAACACCCGCTGTGAATGTCCTTCGGAGATAAACAGCCCGGTAGAGTCAAGGTAAGTCGAGAGGGCCCGTACCCTATCGACAAGTATAATTCCCGTGAGGTGATTTCGCTTCTTCACCCAAGGACCAATCTGATAGGAACATGGACGGAAACTCTTCCTAATGCGTAGGTGCTTGTATTATGATTAGTAGGTGAGTGACTGT
GCGCCTGAGGTCTTACTATACGAGTGTATAGTGTCTGCTCGCGTTGGAGTGGATACTCACCAGAGGCGTCGCTGACTTAGGCTGGCGGTTGAGTGAGGCAGCCCGGAGTACAAGGCCGCCCTATTCCTGTCACGCTGGCTGATATAGAGATCGCTCAGATAGAATACCTCAGCCCTATAGGGTTGCACAGGGCATGGTTTGATCCCTACCGAGGATTGCTAGATGGAGGTTCCCGCGTCACCTTGGACAAACTTATCTTGTAGGAAACAACCCGTGGGGTGTTAACACTGTGATAAACTCACTACTTGTTGTCTCTTGGTTAGCTTTTGTGGGTTTTCCGCGGCCCAGCGGTATCCTACGTGGGTCTCAAGATACGAGTCCCCTGACATGCTCAATGACTTTCTGCGTCACGCCCCAGCGAGCAGTGGCGAGATATCTACGCTCACCATCGCGATCGCGAAGCATAAGTCAGGTGGTATCGATCTAGTATCACAGGGCGTAGTACACTCCTATCAACCGTCCGTAGCCACTGCCACGGGTAACCAGTATAACGGGATAGCCGTATTTCGACTCATAGGAGAGATTTTACAACAGGCTACATACCAACATCGCCCCTACCTCATGCACTAGCAATGCAACAACTTCGCTAATCCCTTGACTGCCGTTAGCGGATAGTGGCAGCTGTGCTTACTGAACTGGCGCGTGTTCAACAACTCAAGTGATAGAAAATGAATCGGTGTCGTAAAAGTCTGAACAGTTCTCCTAGGGATGGGTCACGCGAGCAATGGTTCTTGGTGAACGTCAGGGCACTTTCCTTTGTGCAACCTGATGCCCTGCCTGCGTTTCATGCAGTGCCTATAACTATGTGCTCCTCGTATGGGACCGAGAGTATATTCAAGATAAGTAAGCAAAAGGTGGGTTGGGAGACGACGGTGCCTGGAATTATATTTAGAGGACGCCGCTCCGGAGTCAAGCACCCACGCCCTCTCTCGTCAATGTAAACCTGAGTGGCGGAGTAAGACATGAGTACGCAAGACTCAGCCTATAAGAGTCCATCGGTGGGGTTGCTAGTGCCGAGGAAAGGAGTAAACCATAGCACCTGGCGAAAAGGACGCTTCTAGACGCGACATAACCTTGGTCCGGCCATACGCCCATATGGCTCAGGTCATGAAGTACGCTGCGTCTGCTGGCCCTGGATAACTGGGGGGGTCAGTGCATCGTGTCCAATAGAACTTCCAATTTTATGCCTACTAAGCGGCGAGATAGAGCGCACGGTGTACGGGCACACTCACCAGATCGGGTTCTGGAGGCTGTCAGTCGATATACCCGTACACCCTCGTCGACGTGGCCCTCTGAACGGTGTAGTATATAGTCATCGTAGAACCAAGGGTGATTCCCCCTCAATCGTTGCCCACTCACGGTTTAGGTCTGGCTCTTGGGGTGCTCCCCTATAGTCTCGCGGTTCAGTGGAGCATTCGCAGAGACTTCCTCTTGGATTGAGTTGTTAAAACTTACGCTTGGGACGTTATTTCCGGTCCGTCCGGTCTTGACACCCCGCCCAGCCTTAGAGCGTTACAGAACGAAACCCCGCATAGAAAGTGCAACACCCGCTGTGAATGTCCTTCGGAGATAAACAGCCCGGTAGAGTCAAGGTAAGTCGAGAGGGCCCGTACCCTATCGACAAGTATAATTCCCGTGAGGTGATTTCGCTTCTTCACCCAAGGACCAATCTGATAGGAACATGGACGGAAACTCTTCCTAATGCGTAGGTGCTTGTATTACGATTAGTAGGTGAGTGACTGT
TTACCTGATATCTCACTACATGAGTGTCTAGTGTCTGCTCGCGTTGGGGTGGACACTGACCAGAGGCGCCGATGACTTGGGCTGGCGGTTGAGTGAGGCAGCCCGGAGTACAAGGTCGCCCTATTCCTGTCACGCTAGCTGATATAGGGAACGCTCGTATGGAATAGCTCGGCCCGGTAAGGTTGCACGGGGTATGGTTTGATCCTTACCGAGGATTGCTAGATGGAGGTTCCCGCGTCACCTTAGACAAACTTATCTTGTAGGAAACAACCCGTGGGGTGTTAATACCGTGGTAAACTCACTATTTGCTGCCCGTTGGTTAACTTTTGTGGGTTTTCCGTGGCCCAGCGGTATTCTACGTGGGTCTCAAGATACGAGTCCCCTGACATGCTCAATGACTTTCTGCGTCACGCCCCAGCGAGCAGTGGCGAGATATCTACGCTCACCATCGCGATCGCGAAGCATAAGTCAGGTGGTATCGATCGGGTATCAGAGGGCGCAGTACACTCCTATCAGTCGTCCGTGGCCGCCGCCACGGCTGACAAGAATAACGTGATCGCCATGTATCAACGCTTAGGAGGTGTCTTGCAACAGACCAAATGCCGTCGTCAACCCTACCTCACGCACTGGTAATACAACAACTTCGCTAATCCCCTGACAGCCGTTAGCGGACAGTGGCAGCTGTGCCTGCTGAACTGGCAGTTGTTCGACGACTAAAATGGTAGGAAATGTCTTGGGGCTGTTCAAGCCGGAAGAGCCTTGCTGGTAATGAATCACGCGAGCAGTGGTCCCCAACGGGCGCGGGAGCTCTTATCTTTGTGTGACCTGATACCCTACCTGCATTTCATGCAGTGACTATAACTGTGTGCTCCTCGTATGGGACCGAGAGTATATTGTAAGGAAACGAGCGGGGTTCAGGCCAGGAAGTAACAGTGTTCGGTATTATACCTAGAGGACACCGCTTCCGAGTCAAGCACCCACGCCTTCTCTCGTCAATATGAGCCTGAATGGCGGAATAACCCATGACTACACAGGACCCGACCTACAACATCCTATCAGTGGGTCCGCCAGAGCCAAGCGAGGGGGTAAACCATAGCACTTGACGAAAAGGACACTTCTAGGCGCGATATACCCTTGGCTCGGTCATACGCCTATATGGCTCAGGTCATGAAGTACGCTGCGACGGCTGGCCCCAGATAAGTGGGGGGGTCGATGCATTACAACCTTGCGAACTCTCAATTATACTCAGCTTAGGCAGTCGGACAAAGCGCACGGTGTACGGGCACACTCACCAGTTCGAGTTCTGAAGGTTGTCAGTCGATATACCCGTACACCCTCGCCGACATGGACCTCTGAACGGTGTAATATAGAGTCATCGCAAAATCGAGGCTGGCTACCCGTAGTCTCTCCCCCGTATGCAACCGAATCCAGACCCTTGAATGACACTCCTATAATATCGCGGTGCAGTGGAGCAATCGCAGAGACTTCCTCTGGGATTGAATTGTTTAAACGTACGCCCGGGCCGCTATTTCCGGTTCGTCTGGTCTTGACACCTCGCTTAGCCTTAGAGCGTTACAGAACTATACCCCGCATAGAAAGTGCAATACCCGATGTGGATGTCCTTCGGAAATAAACCGCCCGGTAGAGTACGGGCGAGTCGACGATTTCTCTTTTTTCGCAGAGAGTGTCGTCCTAATTGGCCATGTTTTGCTTACCGTACAAGAGCCAATTTAACGGGCGTAGGTACGATGGTTCGCCTCCGTGCGTAAGCGGTCATATTACAATTGGTAGGCGAGCGATGGT
TCGCCTTAGGTCTCACTGTACGAGTGTAAAGTACCTGCTCGAGTAGGAATGGCCATCGACTAGAAGCGTGGATAATATGAGCTAATGATCAGCTATCATACTTCAGCACACGAGGCCGTGTTATTACCAGCACGCTAGCTGCTATAGGGGACGCTAAGATAGAATACCTCAGCCCTATAGGGTTGCACAAGGCATGGTTTGATCCTCACCGAGAATTGCTAGTTGGAGAGTCCTGCGCAATCTTAGATAGACTTATCGTGCAAAACACTGTCGGTGGGGCGATAATGCCGTGGGAAACTCACTATTTGCTGCCCCTTGGTTAACTTTCGTGGGTTTTCCGTGGCCCAGCGGTATTTTACGTGGGTCTCAAGAATCGAGTCCCCTGACATGCTCAATGACTTTCTGCGTCACGCCCCAGCGAGCAGTGGCGAGATATCTACGCTCACCATCGCGATCGCGAAGCATAAGTCAGGTGGTATCGATCGAGTATCAGAGGGCGCAATACGACCCTATCGACTGTCTGTGTCCGCCGTAATGGGTGGCAAGTATCGGGTGATCGCCATATTTCAAGGTTCAAGAGGTGCTCTGTAACAAACCACAGGCCGTCGTCAAATGCGTCTCACGCGTCGATAATACGGCGACCCCGTTGATACCTCGACAGGTGTTAGCGGACGGCGGTAGCTGTACTTGCTGAACTGGCGGTTGTTCGACAGCTCGAGTGGCGGGAAATGACCTTGGGCTTCTCATGCTGTGAGAGCTTTGTTACTATTAAATAAATCGAGCAATTCTCCCCAACGGGCGCGGGAGCTCTTATCTTTGTGTGACCTGATGCCCTGCCTGCGTTTCATGCAGTGCCTATAACTATGTGCTCCTCGTATGGGACCGAGAGTATATTCAAGATAAGTAAGCAAAAGGTGGGTTGGGAGACGACGGTGCCTGGAATTATATTTAGAGGACGCCGCTCCGGAGTCAAGCACCCACGCCCTCTCTCGTCAATGTAAACCTGAGTGGCGGAGTAAGACATGAGTACGCAAGACTCAGCCTATAAGAGTCCATCGGTGGGGTTGCTAGTGCCGAGGAAAGGAGTAAACCATAGCACCTGGCGAAAAGGACGCTTCTAGACGCGACATAACCTTGGTCCGGCCATACCCCCATATGGCTCAGGTCATGAAGTACGCTGCGTCTGCTGGCCCTGGATAACTGGGGGGGTCAGTGCATCGTGTCCAATAGAACTTCCAATTTTATGCCTACTAAGCGGCGAGATAGAGCGCACGGTGTACGGGCACACTCACCAGATCGGGTTCTGGAGGCTGTCAGTCGATATACCCGTACACCCTCGTCGACGTGGCCCTCTGAACGGTGTAGTATATAGTCATCGTAGAACCAAGGGTGATTCCCCCTCAATCCTTGCCCACTCACGGTTTAGGTCTGGCTCTTGGGGTGCTCCCCTATAGTCTCGCGGTTCAGTGGAGCATTCGCAGAGACTTCCTCTTGGATTGAGTTGTTAAAACTTACGCTTGGGACGTTATTTCCGGTCCGTCCGGTCTTGACACCCCGCCCAGCCTTAGAGCGTTACAGAACGAAACCCCGCATAGAAAGTGCAACACCCGCTGTGAATGTCCTTCGGAGATAAACAGCCCGGTAGAGTCAAGGTAAGTCGAGAGGGCCCGTACCCTATCGACAAGTATAATTCCCGTGAGGTGATTTCGCTTCTTCACCCAAGGACCAATCTGATAGGAACATGGACGGAAACTCTTCCTAATGCGTAGGTGCTTGTATTACGATTAGTAGGTGAGTGACTGT
TCGCCTGGGGTCTCACAATACGAGTGTATAGTGTCTGCTCGCGTTGGAGTGGATACTGACCAGAGGCGTCGCTGACTTAGGCTGGCGGTTGAGTGAGGCAGCCCGGAGTACAAGGCCGCCCTATTCCTGTCACGCTGGCTGATATAGGGATCGCTCAGATAGAATACCTCAGCCCTATAGGGTTGCACAGGGCATGGTTTGATCCCTACCGAGGATTGCGAGATGGAGGTTCCCGCGCCACCTTAGACAGACTTATCTTGCAGGAAACTGTCGCTGGGGTGTTAATGCCGTGGTAAACTCACTATTTGCTGCCTGTTGGTTAACTTTTGTGGGTTTTCCGCGGCCCAGCGGTATTCTACGTGGGTCTCAAGAATCGAGCTCCCAGACATGCTCGATAACTTTCCGCGTCACGCCCCAGCGAGCAGAGCCGAGACAGCTACGCTCACCATCGCGATCGCGAACCAAAAGTCAGGTGGTATCGATCGGGTATCGGAGGGCGCAGTGCACTCCTATCAGCCGTCCGTGGCCGCTGTAACGGCTGACCAGTATAACGTGAACACCAGATATCAGCGCTTGGGTGGGGCTTCGCGACGGACTACAGGCCGTCGTCAAATGCGTCTCACGCATTGGTAATACAGCAATTTTGCTGAACCTTTGATATGCGTAAATAGACAATAACAGCTGCGCTTGCGGGATTGGCAGGTGTTTGAGAACCCGAGTGGCGGGAAATGACCTTAGGCTGCTCATGCCGTAAGAGCTTTGTTAGTATTGAATCAATCGAGCAATGGTCTCTGGTGGACGTCAGGGCTCTCTCCTATGTGCAACCTGATGCCCTACCTGCATTTCATCCCCCGAGTATAGCTGTATATTCCTCGTATGGGACCGAGAGTACATCCAAGATAAGTAAGCAAAAGGTGGGTTGGGAGACGACGGTACCCGGAAAAATACCTAGAGGACGCCGCTCCGTAGTCAAGCACCCATGCCTTCTCTCGTCAATGTGAGCCCAGGTGGCGGAGTAAGACATGAGTACACAAGACTCGGCCTACAACAGTCCATCGATGGGTCCGCTGGAACCAAGCGAAGGAGTAAACCATAGCACCGGACGAAAAGGCCGCCTTTCGACGCGATATACTCTTGGTCCGGTCATACCCCTATATGGCTCTGGTCATTTACTACGCCGCCTCTGCGACCCTCAGATATCTGGGGAAAACAACAAGATGTGTCCAATATAACCTCTGACTAGGTTCAGCTTAGGCAGTCGGACAAAGCGCACGGTGTACGGGCACACTCACCAGTTCGGGCTTTAGAGATTGTTAGCCAGTCCGACCGTGCCCCTTTGCTGACACAGACCGATCAACGGTTTGGCGCAGGGTCATCGTAGAACCAAGGGTGATTCCCCCTCAATCCTTGCCCACTCACGGTTTAGGTCTGGCTCTTGGGGTGCTCCCCTATAGTATCGCGGTTCAGTGGAGCAATCGCAGAGACTTCATCCGGGATTGAGTTGTTTAAACGTACGCCCGGGACGCTGTTTTCGGTCCGTCCGATCTTGACACCCCGCCCAGCCTTAGAGCGTTACAGAACTAAACCCCGCATAGAAAGTACAATACCCGCTGTGGATGTCCTTCGGAGATTAACAGCCCGGTAGAGTCAAGGTAAGTCGAGAGGGCCCGTACCCTATCGACAAGTATAATTCCCGTGAGGTGATTTCTCTTCTTCACCCAAGAGCCAATTTAACGGGCGCGTGGGCGGAAATTATTCCTAGTGCGTAGGCGGCTATGCCGCGGTTGGGAGGCGAGTGACGGT
TTACCTGATATCTCACTACATGAGTGTCTAGTGTCTGCTCGCGTTGGGGTGGACACTGACCAGAGGCGCCGATGACTTGGGCTGGCGGTTGAGTGAGGCAGCCCGGAGTACAAGGTCGCCCTATTCCTGTCACGCTAGCTGATATAGGGAACGCTCGTATGGAATAGCTCGGCCCGGTAAGGTTGCACGGGGTATGGTTTGATCCTTACCGAGAATTGCTAGTTGTAGATCACCACGCAACCTTAGACAGACTTCTCGCGCAGGAAACTGTCGCTAGGGTGTTAATGCTATGGTGGATCCACTACTGATTATCCGTTGGTTAGTTTTTGTGGGCTTTCCGCGCTCCCGCGATGTTCTACAGATGTCCGAAGATTCGAGCTCCCAGACATGCTCGATAACTTACCACGTCACGCCCCAGCGAGCAGAGCCGAGACAGTTACGCTCACCATCGCAATCGCGAACCATAGGTCAGGTGGTAACGAGCGAACATTAGAGGGCACAATACAATCCTGTCGGCCGTCCGTAGCCACTGCCACGGGTAACCAGTATAACGGGATAGCCGTATTTCAACTCATAGGAGAGATTTTGCGACGGATTACATGACGTCACCAACCCTATCTCACACACTGGTAATACAGCAACTTCGCTGTTCCCTTGATATGCGTTCGCGGGCAGTAGCAGTTGCGCTGGCTAGACTGGCAGGTGTTCGGCAGCTCAAAAGGTAGGGAGTGACTTGGGGCTGTTAAAACCGGAAGGACTTTGCTAGTAAGGAACCAAGCTAGAAGTTCTCTCTGGTGGACGTCAGGGCTCTCTCCTATGTGTGACCTAAGGCCCTGCCTGCATTTCATGCAGTGACTATGACTGTGTGCTTCTCGTATGGGACCGAGAGTATATTGTAAGGAAACGAAAGGGGTTCAGGCTAGGAGGTAACAGTGCCCGGAATTATACCTAGAGGTCGTCTTTCCGGGGATACGCACCTACCCCTTCTCTCGTCAACGTGAGCCTGAGTGGCGGAGTAAGACATGAGTACACAAGACTCGGCCTACAACAGTCCATCGGTGGGTTTGCTAGTGCCGAGGGAAGGAGTAACCCATAGCACCGGACGAAAAGGCCGCCTTTCGACGCGATATACTCTTGGTCCGGTCATACCCCTATATGGCTCTGGTCATTTACTACGCCGCCTCTGCGACCCTCAGATATCTGGGGAAAACAATAAGATGTGTCCAATATAACCTCTGACTAGGTTCAGCTTAGGCAGTCGGACGAAGCGCACGGTGTACGGGCACACTCACCAGTTCGAGTTCTGGAGGTTGTCAGTCGATATACCCGTACACCCTCGCCGACATGGACCTCTGAACGGTGTAATATAGAGTCATCGCAGAACCAAGGGTGATTCCCCCTCAATCGTTGCCCACTCACGGTTTAGGTCTGGCTCTTGGGGTGCTCCCCTATAGTCTCGCGGTTCAGTGGAGCATTCGCAGAGACTTCCTCTTGGATTGAGTTGTTAAAACTTACGCTTGGGACGTTATTTCCGGTCCGTCCGGTCTTGACACCCCGCCCAGCCTTAGAGCGTTACAGAACGAAACCCCGCATAGAAAGTGCAACACCCGCTGTGAATGTCCTTCGGAGATAAACAGCCCGGTAGAGTCAAGGTAAGTCGAGAGGGCCCGTACCTTATCGACAAGTATAATTCCCGTGAGGTGATTTCGCTTCTTCACCCAAGGATCAATCTGATAGGAACATGGACGGAAACTCTTCCTAATGCGTAGGTGCTTGTATTACGATTAGTAGGTGAGTGACTGT
TTACCTGATATCTCACTACATGAGTGTCTAGTGTCTGCTCGCGTTGGGGTGGACACTGACCAGAGGCGCCGATGACTTGGGCTGGCGGTTGAGTGAGGCAGCCCGGAGTACAAGGTCGCCCTATTCCTGTCACGCTAGCTGATATAGGGAACGCTCGTATGGAATAGCTCGGCCCGGTAAGGTTGCACGGGGTATGGTTTGATCCTTACCGAGGATTGCTAGATGGAGGTTCCCGCGTCACCTTAGACAAACTTATCTTGTAGGAAACAACCCGTGGGGTGTTAATACCGTGGTAAACTCACTATTTGCTGCCCGTTGGTTAACTTTTGTGGGTTTTCCGTGGCCCAGCGGTATTCTACGTGGGTCTCAAGATTAGAGCTCCCAGACATGCTCGATAACTTTCCATGTCACGCCCCAGCGAGCAGAGCCGAGACAGCTACGCTCACCATCGCGATCGCGAACCATAGGTCGGGTGGTATCGAGAGAGTATCAGAGGGCGCAGTACAATACAATCGGCCGTCCGTGGCCGCCGTAACGGGTGGCAAGTATAACGGGATCGCCATATATCAACTCTTAGGAGGGGTCTCGCGACGGACTGCATGCCGTCACCAACCCTATCTCACACACTGGTAATACAGCAACTTCGCTGTTCCCTTGATATGCGTTCGCGGGCAGTAGCAGTTGCGCTGGCTGGACTGACAGGTGTTCGACAGCTCAAAAGGTAGGAAGTGACTTGGGGCTGTTAAAACCGGAAGGGCTTTGCTAGTAATGAACCAAGCTAGAAGTTCTCTCTGGTGGACGTCAGGGCTCTCTCCTATGTGCAACCTGCTGTCTTGCCTGCATTTCATGCAGTGACTATAACTGTGTGCTCCTCGTATGGGACCGTGAGTATACTCAAGATACGTAAGCAAAAGGTGGGTTGGGAGGTAACAGTGCCCGGAAAAATACCTAGAGGACGCCGCTCCGTAGTCAAGCACCCATGCCTTCTCTCGTCAATGTGAGCCCGGGTCGCGGCAAAAGACCTGAGTACACGAGAGTCGGCCTACAACAGCCCATCAGGTGGTCTGCTAGAACCGAGGGAAGGAGTAACCCATAGCACCGGACGAAAAGGCCGCCTTTCGACGCGATATACTCTTGGTCCGGTCATACCCCTATATGGCTCTGGTCATTTACTACGCCGCCTCTGCGACCCTCAGATATCTGGGGAAAACAACAAGATGTGTCCAATATAACCTCTGACTAGGTTCAGCTTAGGCAGTCGGACAAAGCGCACGGTGTACGGGCACACTCACCAGTTCGGGTTCTGGAGGTTGTCAGTCGATATACCCGTACACCCTCGCCGACATGGACCTCTGAACGGTGTAATATAGAGTCATAGCAAAGTCAAGTGGGGCCACCCGTAGTCTCTCCCCCGTATGCAACCGAATCCAGATCTTTTAATGACACCCCTATAGTATCGCGGTTCAGTGGAGCATTCGCAGAGACTTCCTCTTGGATTGAGTTGTTAAAACTTACGCTTGGGACGTTATTTCCGGTCCGTCCGGTCTTGACACCCCGCCCAGCCTTAGAGCGTTACAGAACGAAACCCCGCATAGAAAGTGCAACACCCGCTGTGAATGTCCTTCGGAGATAAACAGCCCGGTAGAGTCAAGGTAAGTCGAGAGGGCCCGTACCCTATCGACAAGTATAATTCCCGTGAGGTGATTTCGCTTCTTCACCCAAGGACCAATCTGATAGGAACATGGACGGAAACTCTTCCTCATGCGTAGGCTCTTGTATTACGATTAGTAGGTGAGTGACTGC
TCGCCTGAGGTCTCATTATACGAGTGTATAGTGTCTGCTCGCGTAAAAGTGGACATTGATTAGAGGAGTCGACAGCTAGGGCGGGCAGTTGAGTGAGGCAGCCCGGAGTAAAAGGCCGCCTTGTTCCTAGCTCACTAGCTGCTGTAGGGAATGCTAATATAGAATGCCTCAGCCTTATGAGGTTGCACAGGGTATGGTTTGATACTTACGGGGAATCGTTGGTTGGAGATTCCCGCGCAACCTTAGACAGAGGTACCTTGCGGGTCACTGTGGGAGGGATGTTGATGCTGCAGTAAACTCACTATTTGCTGCCCGTTGGTTAACTTTTGTGGGTTTTCCGCGGCCTAGCGGTATTCTACGTGGATCTCGAGATTAGAGCTCCCAGACATGATCGATAACTTTCCATGTCACGCCCCAGCGAGCAGAGCCGAGACAGCTATGCTCACCATCGCGATTGCGAAGCATAAGTCAGGTGGGAACGAGCGAGCATTAGAGGGCACAATACAATCCTGTCGACCGTCCGTGGCCGCCGTAACGGGTGGCAAGTATAACGGGATCGCCATATATCAACTCATAGGAGAGATTTTGCGACGGATTACATGACGTCACCAACCCTATCTCACACACTGGTAATACAGCAACTTCGCTGTTCCCTTGATATGCGTTAGCGGGCAGTAGCAGTTGCGCTGGCTAGACTGGCAGGTGTTCGGCAGCTCAAAAGGTAGGGAGTGACTTGGGGCTGTTAAAACCGGAAGGACTTTGCTAGTAAGGAACCAAGCTAGAAGTTCTCTCTGGTGGACGTCAGGGCTCTCTCCTATGTGTGACCTAAGGCCCTACCTGCATTTCATGCAGTGACTATGACTGTGTGCTTCTCGTATGGGACCGAGAGTATATTGTAAGGAAACGAAAGGGGTTCAGGCTAGGAGGTAACAGTGCCCGGAATTATACCTAGAGGTCGTCTTTCCGGGGATACGCACCTACCCCTTCTCTCGTCAACGTGAGCCTAAGTGGCGGAGTAAGACATGAGTACACAAGACTCGGCCTACAACAGTCCATCGGTGGGTCTGCTGGAACCAAGCGAAGGAGTAAACCATAACACTTGACGAAAAGGACACTTCTAGACGCGATATACCCGTGGCTCGGTCATACGCCTATATGGCTCAGGTCATGAAGTACGCTGCGACGGCTGGCCCCAGATAAGTGGGGGGGTCGATGCATTACAATCTTGCGAACTCTCAGTTATACTCCTACCGACTGGTGAAGCAGAGCGCACTTCGAACTAGCACGCTTACTAGTTTGGGTTTTAGAGATTGTTAGTCAGCATGACTGTGCACTCTCGCCGGTACAGACCGATCAAAGGTTCGGCGCAGGGTCAAAGCAAAGTCAAGTGGGGCCACCTGTAGTCTCTCCCCCGTATGCAACCGAATCCAGATCTCTTAATGACACTCCTATAGTATCGCGGTTCAGTGGAGCATTCGCAGAGACTTCCTCTTGGATTGAGTTGTTAAAACTTACGCTTGGGACGTTATTTCCGGTCCGTCCGGTCTTGACACCCCGCCCAGCCTTAGTGCGTTACAGAACGAAACCCCGCATAGAAAGTGCAACACCCGCTGTGAATGTCCTTCGGAGATAAACAGCCCGGTAGAGTCAAGGTAAGTCGAGAGGGCCCGTACCCTATCGACAAGTATAATTCCCGTGAGGTGATTTCGCTTCTTCACCCAAGGACCAATCTGATAGGAACATGGACGGAAACTCTTCCTAATGCGTAGGTGCTTGTATTATGATTAGTAGGTGAGTGACTGT
TCGCCTGAGGTCTCATTATACGAGTGTATAGTGTCTGCTCGCGTAAAAGTGGACATTGATTAGAGGAGTCGACAGCTAGGGCGGGCAGTTGAGTGAGGCAGCCCGGAGTAAAAGGCCGCCTTGTTCCTAGCTCACTAGCTGCTGTAGGGAATGCTAATATAGAATGCCTCAGCCTTATGAGGTTGCACAGGGTATGGTTTGATACTTACGGGGAATCGTTGGTTGGAGATTCCCGCGCAACCTTAGACAGAGGTACCTTGCGGGTCACTGTGGGAGGGATGTTGATGCTGCAGTAAACTCACTATTTGCTGCCCGTTGGTTAACTTTTGTGGGTTTTCCGCGGCCTAGCGGTATTCTACGTGGATCTCGAGATTAGAGCTCCCAGACATGATCGATAACTTTCCATGTCACGCCCCAGCGAGCAGAGCCGAGACAGCTATGCTCACCATCGCGATCGCGAACCATAGGTCGAGCCGTATCGATCGAGTACCAGAGGACGCAGTACGATCCTGTCGGCCGTCCGTGGCCGCTGTAACGGCTGACCAGTATAACGTGAACACCAGATATCAGCGCTTGGGTAGGGCTTCGCGACGGACTACAGGCCGTCGTCAAATGCGTCTCACGCATTGGTAATACAGCAATTTTGCTGAACCTTTGATATGCGTAAATAGACAATAACAGCTGCGCTTGTGGGATTGGCAGGTATTTGAGAACCCGAGTGGCGGGAAATGACCTTAGGCTGCTCATGCCGTAAGAGCTTTGTTAGTATTGAATCAATTGAGCGATGGTCTCTGGTGGACGTCAGGACTCCCTCCTATGTGCAACCTGATGCCCTACCTGCATTTCATGCAGTGACTGTAACTGTGTGCTCCCCGTATGGGACCGAGAGTATATTGTAAGGAAACGAACGGGGTTCAGGCTAGGAGGTAACAATGCCTGGTATTATACCTAGAGGACACCGCTTCCGAGTCAAGCACCCACGCCTTCTCTCATGAATGTGGGCCCAGGAGGCAGAATTAGACATCAGTACATAGGACTCGGCCTACAACAGCCTATCAGTGGGTCTGCTAGAGCCAAAGGAAGGAGTAACCCATAGCACCGGACGAAAAGGCCGCCTTTCGACGCGATATACTCTTGGTCCGGTCATACCCCTATATGGCTCTGGTCATTTACTACGCCGCCTCTGCGACCCTCAGATATCTGGGGAAAACAACAAGATGTGTCCAATATAACCTCTGACTAGGTTCAGCTTAGGCAGTCGGACAAAGCGCACGGTGTACGGGCACACTCACCAGTTCGAGTTCTGGAGGTTGTCAGTCGATATACCCGTACACCCTCGCCGACATGGACCTCTGAACGGTTTAATATAGAGTCATCGCAGAACCAAGGGTGATTCCCTCTCAATCCTTGCCCACTCACGGTTTTGGTCTGGCTCTTGGGGTGCTCCCCTATAGTATCGCGGTTCAGTGGAGCATTCGCAGAGACTTCCTCTTGGATTGAGTTGTTAAAACTTACGCTTGGGACGTTATTTCCGGTCCGTCCGGTCTTGACACCCCGCCCAGCCTTAGAGCGTTACAGAACGAAACCCCGCATAGAAAGTGCAACACCCGCTGTGAATGTCCTTCGGAGATAAACAGCCCGGTAGAGTCAAGGTAAGTCGAGAGGGCCCGTACCCTATCGACAAGTATAATTCCCGTGAGGTGATTTCGCTTCTTCACCCAAGGACCAATCTGATAGGAACATGGACGGAAACTCTTCCTAATGCGTAGGTGCTTGTATTACGATTAGTAGGTGAGTGACTGT
TCGCCTTAGGTCTCACTGTACGAGTGTAAAGTACCTGCTCGAGTAGGAATGGCCATCGACTAGAAGCGTGGATAATATGAGCTAATGATCAGCTATCATACTTCAGCACACGAGGCCGTGTTATTACCAGCACGCTAGCTGCTATAGGGGACGCTAAGATAGAATACCTCAGCCCTATAAGGTTGCACAGGGTATAGTTTGATCCTTACCGAGAATTGCTAGTTGTAGATCCCCACGCAACCTTAGCCAGACTTCTCGCGCAGGAAACTGTCGCTAGGGTGTTAATGCTGTGGTAAACTCACTATTTGCTGCCCGTTGGTTAACTTTTGTGGGTTTTCCGCGGCCCAGCGGTATTCTACGTGGGTTTCAAGATTCGAGTCCCCTGACATGCTCAGTGACTTTCCGCACCGCAACCCAGCGAGCAGAGCCCAGACAGCAACGCTTACCATCGCGATTGCGAAGCATAAGTCAGGTGGTAACGAGCGAGCATTAGAGGGCACAATACAATCCTGTCGGCCGTCCGTGGCCGCCGTAACGGGTGACAAAAATAACGTAATCGCCATATTTCGACTCATAGGAGAGATTTTACAACAGGCTACATACCAACATCGCCCCTACCTCATGCACTAGCAATGCAACAACTTCGCTAATCCCTTGACTGCCGTTAGCGGATAGTGGCAGCTGTGCTTACTGAACTGGCGCGTGTTCAACAACTCAAGTGATAGAAAATGAATCGGTGTCGTAAAAGTCTGAACAGTTCTCCTAGGGATGGGTCACGCGAGCAATGGTTCTTGGTGAACGTCAGGGCACTTTCCTTTGTGCAACCTGATGCACTGTCTGCATTCTGTGTCCCGACTACAACTGTGTACCCCTCCTAGGGGACCGAGAGAATATTCAAGATTAGTAAGCAAAAGGTGGGTTGGGGGACGGGGGTGCCTGGTATTATACCTAGAGGACACCGCTTCCGAGTCAAGCACCCACGCCTTCTCTCGTGAATGTAAGCTTGAGTGGCGGAATAACAAATGACTACACAGGACTAGGCGTACAACGTCCTATCAGTGGGTCTGTTAGAGCCAAGGGAAGTGGCAAACCATAGCACTTGACGAAAAGGACACTTCTAGACGCGATGTACCCTTGGCCTGTTCGTGTCTTTGTATGTTCTTTGGTAAGAGCTACGTTGCGTCTGCTGGCCCCAGATAAGTGGGGGGGTCGATGCATTACAACCTTGCGAACTCTCAATTATACTCCTACTGACTGGTGAAGCAGTCAATACTTCGAACTAGCATGCTTACTAGTTTGGGTTTTAGAAATTGGTAGTCAGCATGACCGTGCACCCTCTCCGACATGGACCTCTCAACCTTGTGGTATAGAGTCATCGCAGAATCAAGGGTAATTACCCGTCAATTGCTGGGTATTCATGGCTTAGTTCTGGCTCTTGGAGTGCTCTCCTATAGTATCGCGGTGCAGTGGAGCAATCGCAGAGACTTCCTCTGAAATTGAGTTATTTAGACGTACGCCCGGGACGCTGTTTTCGGTCCGTCCGATCTTGACACCCCGCCCAGCCTTAGAGCGTTACAGAACTAAACCCCGCATAGAAAGTACAATACCCGCTGTGGATGTCCTTCGGAGATTAACAGCCCGGTAGAGTCAAGGTAACTCGAGAGGGCCCGTACCCTATCGACAAGTATAATTCCCGTGAGGTGATTTCTCTTCTTCACCCAAGAGCCAATTTAACGGGCGCGTGGGCGGAAATTATTCCTAGTGCGTAGGCGGCTATGCCGCGGTTGGGAGGCGAGTGACGGT
TCGCCTGAGGTCTCACTATACAAGTGTATTGTGTCTGCTCGCGAAGAAGGGGCCATCGACTAGAAGCGTGGATAATATGAGCTAATGATCAGCTATCATACTTCAGCACACGAGGCCGTGTTATTACCAGCACGCTAGCTGCTATAGGGGACGCTAAGATAGAATACCTCAGCCCTATAAGGTTGCACGGGGTATGGTTTGATCCTTACCGAGAATTGCTAGTTAGAGAGTCCCGCACAACCTTAGACAGACTTATCGTGCAGGAAACTGTCGGTGGGGTGTTAATGCCGTGGTGGATTCACTACTTGTTATCTGTTGATTAGCTTTTGTGGGTTTTCCGCGGCCCCGCGGTATTCTACGTGGGTCTCAAGAATCAAGCTCCCAGACATGCTCGATAACTTTCCGCGTCACGCCCCAGCGAGCAGAGCCGAGACAGCTACGCTCACCATCGCGATCGCGGACCAAAAGTCAGCTGGTAACGAGCGAGCATTAGAGGGCACAATACAATCCTGTCGGCCGTCCGTAGCCGCTGCCACGGGTAACCAGTATAACGGGATAGCCGTATTTCAACTCATAGGAGAGATTTTACAACAGGCTACATACCATCATCAACCCTACCTCATGCACTAGCAATGCAACAACTTCGCTAATCCCTTGACTGCCGTTAGCGGATAGTGGCAGCTGTGCTTACTGAACTGGCGGGTGTTTGAGAACCCGAGTGGCGGGAAATGACCTTGGGCTGCTCATGCCGTAAGAGCTTTGTCAGTATTGAATCAATCGCGCAACTCTTCTTGGTGGAAGTCAGGGCACTTTCCTTTGTTCAACCTGATGCACTGTCTGCATTCTGTGTCCCGACTACAACTGTGTACCCCTCCTAGGGGACCGAGAGAATATTCAAGATTAGTAAGCAAAAGGTGGGTTGGGGGACGGGGGTGCCCGGAAAAATACCTAGAGGACGCCGCTCCGTAGTCAAGCACCCATGCCTTCTCTCGTCAATGTGAGCCCAGGTCCCGGCAAAAGACCTGAGTACACGAGAGTCGGCCTACAGCAGCCCATCAGGTGGTCTGCTAGAACCAAGCGAAGGAATAAACCATAGCACCTGGCGAAAAGGACGCTTCTAGACGCGACATGACCTTGGTCCGGCCATACCCCCATATCGCTCAGGTCATGAAGTACGCTGCGTCTGCTGGCCCTAGATAACTGGGGGGGTCAGTGCATCGTGTCCAATAGAACTTCCAATTTTATTCAGCTTAGGCAGTCGGACAAAGCGCACGGTGTACGGGCACACTCACCAGTTCGAGTTCTGGAGGTTGTCAGTCGATATACCCGTACACCCTCGCCGACATGGACCTCTGAACGGTGTAATATAGAGTCATCGCAGAACCAAGGGTGATTCCCCCTCAATCCTTGCCCACTCACGGTTTTGGTCTGGCTCTTGGGGTGCTCCCCTATAGTATCGCGGTTCAGTGGAGCATTCGCAGAGACTTCCTCTGGGATTGAATTGTTTAAACGTACGCCCGGGCCGCTATTTCCGGTTCGTCTGGTCTTGACACCTCGCTTAGCCTTAGAGCGTTACAGAACTATACCCCGCATAGAAAGTGCAATACCCGATGTGGATGTCCTTCGGAAATAAACCGCCCGGTAGAGTACGGGCGAGTCGACGATTTCTCTTTTTTCGCAGAGAGTGTCGTCCTAATTGGCCATGTTTTGCTTACCGTACAAGAGCCAATTTAACGGGCGTAGGTACGATGGTTCGCCTCCGTGCGTAAGCGGTCATATTACAATTGGTAGGCGAGCGATGGT
GCGCCTGAGGTCTTACTATACGAGTGTATAGTGTCTGCTCGCGTTGGAGTGGATACTCACCAGAGGCGTCGCTGACTTAGGCTGGCGGTTGAGTGAGGCAGCCCGGAGTACAAGGCCGCCCTATTCCTGTCACGCTGGCTGATATAGAGATCGCTCAGATAGAATACCTCAGCCCTATAGGGTTGCACAGGGCATGGTTTGATCCCTACCGAGGATTGCTAGATGGAGGTTCCCGCGTCACCTTGGACAAACTTATCTTGTAGGAAACAACCCGTGGGGTGTTAACACTGTGATAAACTCACTACTTGTTGTCTCTTGGTTAGCTTTTGTGGGTTTTCCGCGGCCCAGCGGTATCCTACGTGGGTCTCAAGATACGAGTCCCCTGACATGCTCAATGACTTTCTGCGTCACGCCCCAGCGAGCAGTGGCGAGATATCTACGCTCACCATCGCGATCGCGAAGCATAAGTCAGGTGGTATCGAGCGAGTATCAGAGGGTGCGGTACAATCCTATCAGCCGTCCGTGGCCGCCGTAACGGCTGACCAGTATAACGTGAACACCAGATATCAACGCTTGGGAGGGGCTTCGCGACGGACTACATGCCGTCACCAACCCTATCTCGCGCATTGGTAATACAGCAACCCCGTTGATACCTCGACAGGTGTTAGCGGACAGCGGTAGCTGTACTTGCTGAACTGGCGGTTGTTCGACGACTCAAATGGTAGGAAATGACTTGGGGCTGTTCAAGCCGGAAGAGCCTTGCTAGTAATGAATCACGCGAGCAATGGTTCTTGGTGGACGTCAGGGCTCTTTCCTTTGTGTGACCTGATGCCCTGCCCGTATTTCATGCAGTGACTATAACTGTGTGCTCCTCGTATGGGACCGTGAGTATACTCAAGATACGTAAGCAAAAGGTGGGTTGGGAGGTAACAGTGTTCGGTATTATACCTAGAGGACACCGCTTCCGAGTCAAGCACCCACGCCTTCTCTCGTCAATGTAAGCTTGAATGGCGGAATAGCCCATGACTGCACAGGACCCGACCCACAACATCCTATCAGTGGGTCCGCCATAGCCAAGCGAGGGGGTAAACCATAGCACTTGACGAAAAGGACACTTCTAGGCGCGATATACCCTTGGCTCGGTCATACGCCTATATGGCTCAGGTCATGAAGTACGCTGCGACGGCTGGCCCCAGATAAGTGGGGGGGTCGATGCATTACAACCTTGCGAACTCTCAATTATACTCAGCTTAGGCAGTCGGACAAAGCGCACGGTGTACGGGCACACTCACCAGTTCGAGTTCTGAAGGTTGTCAGTCGATATACCCGTACACCCTCGCCGACATGGACCTCTGAACGGTGTAATATAGAGTCATCGCAAAATCGAGGCTGGCTACCCGTAGTCTCTCCCCCGTATGCAACCGAATCCAGACCCTTGAATGACACTCCTATAATATCGCGGTGCAGTGGAGCAATCGCAGAGACTTCCTCTGGGATTGAATTGTTTAAACGTACGCCCGGGCCGCTATTTCCGGTTCGTCTGGTCTTGACACCTCGCTTAGCCTTAGAGCGTTACAGAACTATACCCCGCATAGAAAGTGCAATACCCGATGTGGATGTCCTTCGGAAATAAACCGCCCGGTAGAGTACGGGCGAGTCGACGATTTCTCTTTTTTCGCAGAGAGTGTCGTCCTAATTGGCCATGTTTTGCTTACCGTACAAGAGCCAATTTAACGGGCGTAGGTACGATGGTTCGCCTCCGTGCGTAAGCGGTCATATTACAATTGGTAGGCGAGCGATGGT
TCGCCTGAGGTCTCACTATACGAGCGTATAGTGTCTGCTCGCGTAGGAGTGGCCATTGACTAGGGGCGTCGATAACTTGGGCTGGCGGTTGAGTGAGGCAGCCCGGAGTACAAGGCCGCCTTATTCCCAGCACGCTAGCTGCGATGGGGAACGCCAATATGGAATACCTCAGCCCTATAGGGTTATACAGGGCATGGTTTGATCCCTACCGAGAATTGCTGTTTGGGGATTCCCGCGCAACTTTAGACAGAGGTACCTTGCGGGACATTGTCGGTGGGGTGTTAACACTGTGGTAAACTCCCTACGTGTCATCTGTTGGTTAACTTTTGTGGATCCTCCGCGGCCCAGCGGTATTCACCGTGGGTCTCAAGAATCGAGCTCCCAGTCATGCTCGATAACTTTGCGCGTCACGCCCCAGCTAGCAGAACCGAGGCAGCTACGCCCACCATCGCGATCGCGAAGCCTAAGTCAGGTGGTATCGAGCGAGCGTCAGCGGGCGCAATACAATACAGTCGGCCGTCCGTGGCCGCCGTAACGGGTGGCAAGTATAACGGGATCGCCATATATCAACTCTTAGGAGGGGTCTCGCGACGGACTGCATGCCGTCACCAACCCTATCTCACACACTGGTAATACAGCAACTTCGCTGTTCCCTTGATATGCGTTCGCGGGCAGTAGCAGTTGCGCTGGCTGGACTGACAGGTGTTCGACAGCTCAAAAGGTAGGAAGTGACTTGGGGCTGTTAAAACCGGAAGGGCTTTGCTAGTAATGAACCAAGCTAGAAGTTCTCTCTGGTGGACGTCAGGGCTCTCTCCTATGTGCAACCTGCTGTCTTGCCTGCATTTCATGCAGTGACTATAACTGTGTGCTCCTCGTATGGGACCGTGAGTATACTCAAGATACGTAAGCAAAAGGTGGGTTGGGAGGTAACAGTGCCCGGAAAAATACCTAGAGGACGCCGCTCCGTAGTCAAGCACCCATGCCTTCTCTCGTCAATGTGAGCCCGGGTCGCGGCAAAAGACCTGAGTACACGAGAGTCGGCCTACAACAGCCCATCAGGTGGTCTGCTAGAACCAAGCGAAGGAATAACCCATAGCACCTGGCGAAAAAGACGCTTCTAGACGCGACATGACCTTGGTCCGGCCATACCCCCATATCGCTCAGGTCATGAAGTACGCTGCGTCTGCTGGCCCTAGATAACTGGGGGGGTCAGTGCATTGTGTCCAATAGAACTTCCAATTTTATGCCTACTAAGCGGCGAGATAGAGCGCACGGTGTACGGGCACACTCACCAGATTGAGTTCTGGAGGTTGTCAGTCGATATACCCGTACACCCTCGCCGACATGGACCTCTGAACGGTGTAATATAGAGTCATCGCAGAACCAAGGGTGATTCCCCCTCAATCGTTGCCCACTCACGGTTTTGGTCTGGCTCTTGGGGTGTTCCCCTATAGTCTCCCGGTTCAGTGGAGCAATCGCAGAGACTTCATCCGGGATTGAGTTGTTTAAATGTTCGCCCGGGACGCTGTTTTCGGTCCGTCCGATCTTGACACCCCGCCCAGCCTTAGAGCGTTACAGAAATAAACCCCGCATAGAAAGTACAATACCCGCTGTGGATGTCCTTCGGAGATTAACAGCCCGGTAGAGTCAAGGTAAGTCCAGAGGGCCCGTACCCTATCGACAAGTATAATTCCCGTGAGGTGATTTCTCTTCTTCACCCAAGAGCCAATTTAACGGGCGCGTGGGCGGAAATTATTCCTAGTGCGTAGGCGGCTATGCCGCGGTTGGGAGGCGAGTGACGGT
TTACCTGATATCTCACTACATGAGTGTCTAGTGTCTGCTCGCGTAGGAATGGCCATCGACTAAAAGCGTGGATAATATGAGCTAATGATCAGCTATCATACTTCAGCACACGAGGCCGTGTTATTACCAGCACGCTAGCTGCTATAGGGGACGCTAAGATAGAATACCTCAGCCCTATAAGGTTGCACAGGGTATAGTTTGATCCTTACCGAGAATTGCTAGTTGTAGATCACCACGCAACCTTAGACAGACTTCTCGCGCAGGAAACTGTCGCTAGGGTGTTAATGCTATGGTGGATCCACTACTGATTATCTGTTGGTTAGTTTTTGTGGGCTTTCCGCGCTCCCGCGATGTTCTACAGATGTCCGAAGATTCGAGCTCCCAGTCATGCTCGATAACTTTGCGCGTTACGCCCCAGCGAGCGGAGCCGAGGCAGCTACGCTCACCGTCGCGATCGCAAACCATAAGTCGAGCCGTATCGATCGAGTACCAGAGGACGCAGTACGATCCTGTCGGCCGTCCGTGGCCGCTGTAACGGCTGACCAGTATAACGTGAACACCAGATATCAGCGCTTGGGTAGGGCTTCGCGACGGACTACAGGCCGTCGTCAAATGCGTCTCACGCATTGGTAATACAGCAATTTTGCTGAACCTTTGATATGCGTAAATAGACAATAACAGCTGCGCTTGTGGGATTGGCAGGTATTTGAGAACCCGAGTGGCGGGAAATGACCTTAGGCTGCTCATGCCGTAAGAGCTTTGTTAGTATTGAATCAATTGAGCGATGGTCTCTGGTGGACGTCAGGACTCTCTCCTATGTGCAACCTGATGCCCTGCCTGCGTTTCATGCAGTGCCTATAACTATGTGCTCCTCGTATGGGACCGAGAGTATATTCAAGATAAGTAAGCAAAAGGTGGGTTGGGAGACGACGGTGCCTGGAATTATATTTAGAGGACGCCGCTCCGGAGTCAAGCACCCACGCCCTCTCTCGTCAATGTAAACCTAAGTGGCGGAGTAAGACATGAGTACGCAAGACTCAGCCTATAAGAGTCCATCGGTGGGGTTGCTAGTGCCGAGGAAAGGAGTAAACCATAGCACCTGGCGAAAAGGACGCTTCTAGACGCGACATAACCTTGGTCCGGCCATACCCCCATATGGCTCAGGTCATGAAGTACGCTGCGTCTGCTGGCCCTGGATAACTGGGGGGGTCAGTGCATCGTGTCCAATAGAACTTCCAATTTTATGCCTACTAAGCGGCGAGATAGAGCGCACGGTGTACGGGCACACTCACCAGATCGGGTTCTGGAGGCTGTCAGTCGATATACCCGTACACCCTCGTCGACGTGGCCCTCTGCACGGTGTAGTATATAGTCATCGTAGAACCAAGGGTGATTCCCCCTCAATCCTTGCCCACTCACGGTTTAGGTCTGGCTCCTGGGGTGCTCCCCTATAGTCTCGCGGTTCAGTGGAGCATTCGCAGAGACTTCCTCTTGGATTGAGTTGTTAAAACTTACGCTTGGGACGTTATTTCCGGTCCGTCCGGTCTTGACACCCCGCCCAGCCTTAGAGCGTTACAGAACGAAACCCCGCATAGAAAGTGCAACACCCGCTGTGAATGTCCTTCGGAGATAAACAGCCCGGTAGAGTCAAGGTAAGTCGAGAGGGCCCGTACCTTATCGACAAGTATAATTCCCGTGAGGTGATTTCGCTTCTTCACCCAAGGATCAATCTGATAGGAACATGGACGGAAACTCTTCCTAATGCGTAGGTGCTTGTATTACGATTAGTAGGTGAGTGACTGT
TTGCCTGATGTCTCACTACATGAGTATATAGTGTCTACTCGCGTAGGAGTGGACATTGCCTAGAGGCGTGAATAACTTGGTCTGGCGGCTGAGGGAGGCGGCCCGGAGTGCAAGGCCACCCTATTCCTGTCACGGCAGCTGCTATAGGCAACGCTCATATGGAAGAGCCCAGCCCGGTAAGGTTGCACAGAGTATGGTTTGATCCCTACCGAGAATTGCTGTTTGGGGATTCCCGCGCAACTTTAGACAGAGGTACCTTGCGGGACATTGTCGGTGGGGTGTTAACACTGTGGTAAACTCCCTACGTGTCATCTGTTGGTTAACTTTTGTGGATCCTCCGCGGCCCAGCGGTATTCACCGTGGGTCTCAAGAATCGAGCTCCCAGTCATGCTCGATAACTTTGCGCGTCACGCCCCAGCTAGCAGAACCGAGGCAGCTACGCCCACCATCGCGATCGCGAAGCCTAAGTCAGGTGGTATCGAGCGAGCGTCAGCGGGCGCAATACAATACAGTCGGCCGTCCGTGGCCGCCGTAACGGGTGGCAAGTATAACGGGATCGCCATATATCAACTCTTAGGAGGGGTCTCGCGACGGACTGCATGCCGTCACCAACCCTATCTCACACACTGGTAATACAGCAACTTCGCTGTTCCCTTGATATGCGTTCGCGGGCAGTAGCAGTTGCGCTGGCTGGACTGACAGGTGTTCGACAGCTCAAAAGGTAGGAAGTGACTTGGGGCTGTTAAAACCGGAAGGGCTTTGCTAGTAATGAACCAAGCTAGAAGTTCTCTCTGGTGGACGTCAGGGCTCTCTCCTATGTGCAACCTGCTGTCTTGCCTGCATTTCATGCAGTGACTATAACTGTGTGCTCCTCGTATGGGACCGTGAGTATACTCAAGATACGTAAGCAAAAGGTGGGTTGGGAGGTAACAGTGCCCGGAAAAATACCTAGAGGACGCCGCTCCGTAGTCAAGCACCCATGCCTTCTCTCGTCAATGTGAGCCCAGGTCGCGGCAAAAGACCTGAGTACACGAGAGTCGGCCTACAACAGCCCATCAGGTGGTCTGCTAGAACCAAGCGAAGGAATAACCCATAGCACCGGACGAAAAGGCCGCCTTTCGACGCGATATACTCTTGGTCCGGTCATACCCCTATATGGCTCTGGTCATTTACTACGCCGCCTCTGCGACCCTCAGATATCTGGGGAAAACAACAAGATGTGTCCAATATAACCTCTGACTAGGTTCAGCTTAGGCAGTCGGACAAAGCGCACGGTGTACGGGCACACTCACCAGTTCGGGTTCTGGAGGTTGTCAGTCGATATACCCGTACACCCTCGCCGACATGGACCTCTGAACGGTGTAATATAGAGTCATAGCAAAGTCAAGTGGGGCCACCCGTAGTCTCTCCCCCGTATGCAACCGAATCCAGATCTTTTAATGACACCCCTATAGTATCGCGGTTCAGTGGAGCATTCGCAGAGACTTCCTCTTGGATTGAGTTGTTAAAACTTACGCTTGGGACGTTATTTCCGGTCCGTCCGGTCTTGACACCCCGCCCAGCCTTAGAGCGTTACAGAACGAAACCCCGCATAGAAAGTGCAACACCCGCTGTGAATGTCCTTCGGAGATAAACAGCCCGGTAGAGTCAAGGTAAGTCGAGAGGGCCCGTACCCTATCGACAAGTATAATTCCCGTGAGGTGATTTCGCTTCTTCACCCAAGGACCAATCTGATAGGAACATGGACGGAAACTCTTCCTAATGCGTAGGTGCTTGTATTACGATTAGTAGGTGAGTGACTGT
TCGCCTGAGGTCTCACTATACAAGTGTATTGTGTCTGCTCGCGAAGAAGGGGACATTGCCTAGAGGCGTGGATAACTTGGGCTGGCGGCTGAGTGAGGCGGCCCGAAGTACAAGGCCACCTTATTCCCAGCACGCTAGTTGCGATGGGGAACAGCAATATGAAATACCTCAGCCCGGTAGGGTTGCTCAGGGTATGGTTTGATCCTTACCGGGAATTGCTGGTCGGAGATTCCCGCGCAGCCTTAGACAGAGGTACCTTGCGGGTCACTGTGGGAGCGATGTTAATGCTGTGGTAAACTCCCTACGTGTCATCTGTTGGTTAACTTTTGTGGATCCTCCGCGGCCCAGCGGTATTCACCGTGGGTCTCAAGATTCGAGCTTCCAGACATGCTCGATAACTTACCACGTCACGCCCCAGCGAGCAGAGCCGAGACAGTTACGCTCACCATCGCAATCGCGAACCATAGGTCAGGTGGTATCGAGAGAGTATCAGAGGGCGCAGTACAATACAATCGGCCGTCCGTGGCGGCTATAACCGCTGACAGGTATAACGGGATCGCCATATATCAAGGCTCAAGAGGGGTCTCGCGACGGATTACATGACGTCACCAACCCTATCTCACACACTGGTAATACAGCAACTTCGCTGTTCCCTTGATATGCGTTAGCGGGCAGTAGCAGTTGCGCTGGCTGGACTGGCAGGTGTTCGGCAGCTCAAAAGGTAGGGAGTTACTTGGGGCTGTTAAAACCGGAAGGACTTTGCTAGTAAGGAACCAAGCTAGAAGTTCTCTCTGGTGGACGTCAGGGCTCTCTCCTACGTGTGACCTGATGCACTGTCTGCATTCTGTGTCCCGACTACAACTGTGTACCCCTCCTAGGGGACCGAGAGAATATTCAAGATTAGTAAGCAAAAGGTGGGTTGGGGGACGGGGGTGCCCGGAAAAATACCTATAGGACGCCGCTCCGTAGTCAAGCACCCATGCCTTCTCTCGTCAATGCGAGTCTGAGTGGCGGAATAACACACGACTATACAGGACTCGGCCTACAACATCCTCCCAGTGGGTCTGCTAGTGCCGAGGGAAGGAGTAAACCATAACACTTGACGAAAAGGACACTTCTAGACGCGATATACCCTTGGCTCGGTCATACGCCTATATGGCTCAGGTCATGAAGTACGCTGCGACGGCTGGCCCCAGGTAAGTGGGGGGGTCGATGCATTACAATCTTGCGAACTCTCAGTTATACTCCTACCGACTGGTGAAGCAGAGCGCACTTCCAACTAGCACGTTTACTAGTTTGGGTTTTAGAGATTGTTAGTCAGCATGACCGTGCACTCTCGCCGGTACAGACCGATCAAAGGTTCGGCGCAGGGTCAAAGCAAAGTCAAGTGGGGCCACCCGTAGTCTCTCCCCCGTATGCAACCGAATCCAGATCTTTTAATGACACTCCTATAGTATCGCGGTTCAGTGGAGCATTCGCAGAGACTTCCTCTTGGATTGAGTTGTTAAAACTTACGCTTGGGACGTTATATCCGGTCCGTCCGGTCTTGACACCCCGCCCAGCCTTAGAGCGTTACAGAACGAAACCCCGCATAGAAAGTGCAACACCCGCTGTGAATGTCCTTCGGAGATAAACAGCCCGGTAGAGTCAAGGTAAGTCGAGAGGGCCCGTACCCTATCGACAAGTATAATTCCCGTGAGGTGATTTCGCTTCTTCACCCAAGGACCAATCTGATAGGAACATGGACGGAAACTCTTCCTCATGCGTAGGCTCTTGTATTACGATTAGTAGGTGAGTGACTGC
TTGCCTGATGTCTCACTACATGGGTGTATAGTGTCTGCTCGCGTTGGGGTGAACACTGACCAGAGGCGCCGATGACTTGGGCTGGCGGTTGAGTGAGGCAGCCCGGAGTACAAGGTCGCCCTATTCCTGTCACGCTAGCTGATATAGGGAACGCTCGTATGGAATAGCTCGGCCCGATAGGGTTATACAGGGCATGGTTTGATCCTTACCGAGAATTGCTAGTTGTAGATCCCCACGCAACCTTAGCCAGACTTCTCGCGCAGGAAACTGTCGCTAGGGTGTTAATGCTGTGGTAAACTCACTATTTGCTGCCCGTTGGTTAACTTTTGTGGGTTTTCCGCGGCCCAGCGGTATTCTACGTGGGTTTCAAGATTCGAGTCCCCTGACATGCTCAGTGACTTTCCGCACCGCAACCCAGCGAGCAGAGCCCAGACAGCAACGCTTACCATCGCGATTGCGAAGCATAAGTCAGGTGGTAACGAGCGAGCATTAGAGGGCACAATACAATCCTGTCGGCCGTCCGTGGCCGCCGTAACGGGTGACAAAAATAACGTAATCGCCATATATCAACGCTTAGAAGGTGTCTTGCAACAGACCACATGCCGTCGTCAACCCTACCTCACGCACTGGTAATACAACACCTTCGCTAATCCCTTGACAGCCGTTAGCGGACAGTGGCAACTGCGGTTGCTGGACTGGCGGGTGTTTGAGAACCCGAGTGGCGGGAAATGACCTTGGGCTGCTCATGCTGTAAGAGCTTTGTTAGTATTGAATCAATCGAGCAATGGTCCCTGGTCGACCTCAGGGCTCTCTCCTATGTGCAACCTGATGCCCTGCCTGCGTTTCATGCAGTGACTATAACTATGTGCTCCTCGTCTGGGACCGAGAGTATATTGTTAGGAAACGAGCGGGGTTCAGGCTAGGAGGTAACAGTGTTCAGAATTTTACCTAGCAGACGCTGCCCTGGAGTTAAGCGATCATGCTTTCTTCTATGAATATGAGCCTGAATGGCGGAATAGCCCATGACTGCACAGGACCCGACCCACAACATCCTATCAGTGGGTCCGCCAGAGCCAAGCGAGGGGGTAACCCATAGCACCGGACGAATAGGCCGCCTTTCGACGCGATATACTCTTGGTCCGGTCATACCCCTATATGGCTCTGGTCATTTACTACGCCGCCTCTGCGACCCTCAGATATCTGGGGAAAACAACAAGATGTGTCCAATATAACCTCTGACTAGGTTCAGCTTAGGCAGTCGGACAAAGCGCACGGTGTACGGGCACACTCACCAGTTCGAGTTCTGGAGGTTGTCAGTCGATATACCCGTACACCCTCGCCGACATGGACCTCTGAACGGTGTAATATAGAGTCATCGCAGAACCAAGGGTGATTCCCCCTCAATCCTTGCCCACTCACGGTTTTGGTCTGGCTCTTGGGGTGCTCCCCGATAGTATCGCGGTTCAGTGGAGCATTCGCAGAGACTTCCTCTTGGATTGTGTTGTTAAAACTTACGCTTGGGACGTTATTTCCGGTCCGTCCGGTTTTGACACCCCGCCCAGCCTTAGAGCGTTACAGAACGAAACCCCGCATAGAAAGTGCAACACTCGCTGTGAATGTCCTTCGGAGATAAACAGCCCGGTAGAGTCAAGGTAAGTCGAGAGGGCCCGTACCCTATCGACAAGTATAATTCCCGTGAGGTGATTTCGCTCCTTCACCCAAGGACCAATCTGATAGGAACATGGACGGAAACTCTTCCTAATGCGTAGGTGCTTGTATTACGATTAGTAGGTGTGTGACTGT
GCGCCTGAGGTCTCACTATACGAGTGTATAGTGTCAGCTCGCGTAGGAGTGGACATTGCCTAGAGGCGTGGATAACTTGGGCTGGCGGCTGAGGGAGGCGGCCCGGAGTACAAGACCACCTTATTCCCAGCACGCTAGTTACGATGGGGAACGGCAATATGGCATAGTTCAACCCGGTAAGATTGCACAGGATATGGTCCGATCTTCACCGAGAATTGCTAGTTGGAGAGTCCCGCGCAACCTCAGACAGACTTATCGTGCAAGACACTGTCGGTGGGGCGATAATGCTGTGATAAACTCACTACTTGTTGTCTCTTGGTTAGCTTTTGTGGGTTTTCCGCGGCCCAGCGGTATCCTACGTGGGTCTCAAGATACGAGTCCCCTGACATGCTCAATGACTTTCTGCGTCACGCCCCAGCGAGCAGTGGCGAGATATCTACGCTCACCATCGCGATCGCGAAGCATAAGTCAGGTGGTATCGAGAGAGTATCAGAGGGCGCAGTACAATACAATCGGCCGTCCGTGGCCGCCGTAACGGGTGACAAGAATAACATAATCGCCATATATCAACGCTTAGAAGGTGTCTTGCAACAGACCACATGCCGTCGTCAACCCTACCTCACGCACTGGTAATACAACAACTTCGCTAATCCCTTGACAGCCGTTAGCGGACAGTGGCAACTGCGGTTGCTGGACTGGCGGGTGTTTGAGAACCCGAGTGGCGGGAAATGACCTTGGGCTGCTCATGCTGTAAGAGCTTTGTTAGTATTGAATCAATCGAGCAATGGTCCCTGGTCGACGTCAGGGCTCTCTCCTATGTGCAACCTGCTGCCCTACCTGCATTTCATCCAGTGACTATAACTGTGTGCTCCTCGTATGGGACCGAGAGTATATTGTTAGGAAACGAGCGGGGTTCAGGCTAGGAGGTAACAGTGCCTGGTATTATACCTAGAGGACACCGCTTCGGAGTCAAGCACCCACGCCTTCTCTCGTGAATGTGAGCCCAGGTGGCGGAAAAAGACATGAGTACACAAGAGTCGGCCTACAACAGCCCATCAGGTGGTCTGCTAGAGCCAAGCGAAGGGGTAAACCATAGCACTTGACGAAAAGGACACTTCTAGACGCGATATACCCTTGGCCTGTTCGTGTCTTTGTATGTTCTTTGGTAAGAGCTACGTTGCGTCTGCTGGCCCCAGATAAGTGGGGGGGTCGATGCATTACAACCTTGCGAACTCTCAATTATACTCCTACTGACTGGTGAAGCAGTCAATACTTCGAACTAGCACGCTTACTAGTTTGAGTTCTGGAGGTTGTCAGTCGATATACCCGTACACCCTCGCCGACATGGACCTCTGAACGGTGTAATATAGAGTCATAGCAAAGTCAAGTGGGGCCACCCGTAGTCTCTCCCCCGTATGCAACCGAATCCAGATCTTTTAATGACACCCCTATAGTATCGCGGTTCAGTGGAGCATTCGCAGAGACTTCCTCTTGGATTGAGTTGTTAAAACTTACGCTTGGGACGTTATTTCCGGTCCGTCCGGTCTTGACACCCCGCCCAGCCTTAGAGCGTTACAGAACGAAACCCCGCATAGAAAGTGCAACACCCGCTGTGAATGTCCTTCGGAGATAAACAGCCCGGTAGAGTCAAGGTAAGTCGAGAGGGCCCGTACCCTATCGACAAGTATAATTCCCGTGAGGTGATTTCGCTTCTTCACCCAAGGACCAATCTGATAGGAACATGGACGGAAACTCTTCCTCATGCGTAGGCTCTTGTATTACGATTAGTAGGTGAGTGACTGC
TTACCTGATATCTCACTACATGAGTGTCTAGTGTCTGCTCGCGTTGGGGTGGACACTGACCAGAGGCGCCGATGACTTGGGCTGGCGGTTGAGTGAGGCAGCCCGGAGTACAAGGTCGCCCTATTCCTGTCACGCTAGCTGATATAGGGAACGCTCGTATGGAATAGCTCGGCCCGGTAAGGTTGCACGGGGTATGGTTTGATCCTTACCGAGGATTGCTAGATGGAGGTTCCCGCGTCACCTTAGACAAACTTATCTTGTAGGAAACAACCCGTGGGGTGTTAATACCGTGGTAAACTCACTATTTGCTGCCCGTTGGTTAACTTTTGTGGGTTTTCCGTGGCCCAGCGGTATTCTACGTGGGTCTCAAGATTAGAGCTCCCAGACATGCTCGATAACTTTCCATGTCACGCCCCAGCGAGCAGAGCCGAGACAGCTACGCTCACCATCGCGATCGCGAACCATAGGTCGAGCGGTATCGATCGAGTATCAGAGGGCGCAGTACAATACTATCGACCGTCCGTGGCCGCCGCCACGGGTAACCAGTATAACGGGATAGCCGTATTTCAACGCTTAGGAGGGGTCTCGCGACGGACTACATGCCGTCACCAACCCTATCTCACACACTGGTAATACAGCAACTTCGCTGTTCCCTTGATATGCGTTCGCGGGCAGTAGCAGTTGCGCTGGCTGGACTGGCAGGTGTTCGGCAGCTCAAAAGGTAGGGAGTGACTTGGGGCTGTTAAAACCGGAAGGACTTTGCTAGTAAGGAACCAAGCTAGAAGTTCTCTCTGGTGGACGTCAGGGCTCTCTCCTATGTGTGACCTGATGCCCTACCTGCATTTCAAGCAGTTACTATAACTGTGTGCTCATCGTATGGGTTCGAGAATGCTTTGTAAGGAAACGAGCGGGGTTCAGTCTATGAGGTAACAGTGTTCGGAATTTTGCCCTGAAGATGCTGCTCTGGAGTTAAGCGATCATGTTTCCTCCCATGAATGTAAGCTTGAGTGGCGGAATAACAAATGACTACACAGGACTAGGCGTACAACGTCCTATCAGTGGGTCTGTTAGAGCCAAGGGAAGTGGCAAACCATAGCACTTGACGAAAAGGACACTTCTAGACGCGATATACCCTTGGCCTGTTCGTGTCTTTGTATGTTCTTTGGTAAGAGCTACGTTGCGTCTGCTGGCCCCAGATAAGTGGGGGGGTCGATGCATTACAACCTTGCGAACTCTCAATTATACTCCTACTGACTGGTGAAGCAGTCAATACTTCGAACTAGCATGCTTACTAGTTTGGGTTTTAGAAATTGGTAGTCAGCATGACCGTGCACCCTCTCCGACATGGACCTCTCAACCTTTTGGTATAGAGTCATCGCAGAATCAAGGGTAATTACCCGTCAATTCCTGGGTATTCATGGCTTAGTTCTGGCTCTTGGAGTGCTCTCCTATAGTATCGCGGTTCAGTGGAGCATTCGCAGAGACTTCCTCTTGGATTGAGTTGTTAAAACTTACGCTTGGGACGTTATTTCCGGTCCGTCCGGTCTTGACACCCCGCCCAGCCTTAGAGCGTTACAGAACGAAACCCCGCATAGAAAGTGCAACACCCGCTGTGAATGTCCTTCGGAGATAAACAGCCCGGTAGAGTCAAGGTAAGTCGAGAGGGCCCGTACCCTATCGACAAGTATAATTCCCGTGAGGTGATTTCGCTTCTTCACCCAAGGACCAATCTGATAGGAACATGGACGGAAACTCTTCCTAATGCGTAGGTTCTTGTATTACGATTAGTAGGTGAGTGACTGT
GCGCCTGAGGTCTCACTATACGAGTGTATAGTGTCTGCTCGCGTAGGAGTGGACTTTGCCTAGAGGCGTGGATAACTTGGGCTGGCGGCTGAGGGAGGCGGCCCGGAGTACAAGACCACCTTATTCCCAGCACGCTAGTTACGATGGGGAACGGCAATATGGCATAGTTCAACCCGGTAAGATTGCACAGGATATGGTCCGATCTTCACCGAGAATTGCTAGTTGGAGAGTCCCGCGCAACCTCAGACAGACTTATCGTGCAAGACACTGTCGGTGGGGCGATAATGCTGTGGTAAACTCCCTACGTGTCATCTGTTGGTTAACTTTTGTGGATCCTCCGCGGCCCAGCGGTATTCACCGTGGGTCTCAAGAATCGAGCTCCCAGTCATGCTCGATAACTTTGCGCGTTACGCCCCAGCGAGCGGAGCCGAGGCAGCTACGCTCACCGCCGCGATCGCAAACCATAAGTCAGCTGGTGTTGAGCGAGTATCAGAAGGCGCAGTACAATACTGTCGGCCGTCCGTGGCCGCCGTAACGGCTGACCAGTGTAACGTGAACATCAGATATCAACGCTTGGGAGGGGCTTCGCGGCGGACTACGTGCCGTCACCAACCCTATCTCGCGCATTGGTAATACGGCGACCCCGTTGATACCTCGACAGGTGTTAGCGGACGGCGGTAGCTGTACTTGCTGAACTGGCGGTTGTTCGACAGCTCGAGTGGCGGGAAATGACCTTGGGCTTCTCATGCTGTGAGAGCTTTGTTACTATTAAATAAATCGAGCAATTCTCCCCAACGGGCGCGGGAGCTCTTATCTTTGTGTGACCTGATGCCCTACCTGCATTTCATCCAGTGACTATAACTGTGTGCTCCTCGTATGGGACCGAGAGTATATTGTTAGGAAACGAGCGGGGTTCAGGCTAGGAGGTAACAGTGTTCAGAATTTTACCTAGCAGACGCTGCCCTGGAGTTAAGCGATCATGCTTTCTTCTATGAACGTGAGCCTGAGTGGCGGAGTAAGACATGAGTACACAAGACTCGGCCTACAACAGTCCATCGGTGGGTTTGCTAGTGCCGAGGGAAGGAGTAAACCATAGCACCTGGCGAAAAGGACGCTTCTAGACGCGACATAACCTTGGTCCGGCCATACCCCCATATGGCTCAGGTCATGAAGTACGCTGCGTCTGGTGGCCCTAGATAACTGGGGGGGTCAGTGCATCGTGTCCAATAGAACTTCCAATTTTATGCCTACTAAGCGGCGAGATAGAGCGCACGGTGTACGGGCACACTCACCAGATCGGGTTTTAGAGATTGTCAACCAGTATGACCGTACACCCTCGCCGACATGGACCTCTCAACGGTGTAGTATAGAGTCATCGTAGAACCAAGGGTGATTCCCCCTCAATCGTTGCCCACTCACGGTTTAGGTCTGGCTCTTGGGGTGCTCCCCTATAGTCTCCCGGTTCAGTAGAGCAATCGCAGAGACTTCATCCGGGATTGAGTTGTTTAAATGTTCGCCCGGGACGCTGTTTTCGGTCCGTCCGATCTTGACACCCCGCCCAGCCTTAGAGCGTTACAGAAATAAACCCCGCATAGAAAGTACAATACCCGCTGTGGATGTCCTTCGGAGATTAACAGCCCGGTAGAGTCAAGGTAAGTCCAGAGGGCCCGTACCCTATCGACAAGTATAATTCCCGTGAGGTGATTTCTCTTCTTCACCCAAGAGCCAATTTAACGGGCGCGTGGGCGGAAATTATTCCTAATGCGTAGGTGCTTGTATTACGATTAGTAGGTGTGTGACTGT
TCGCCTGAGGTCTCATTATACGAGTGTATAGTGTCTGCTCGCGTAAAAGTGGACATTGATTAGAGGAGTCGACAGCTAGGGCGGGCAGTTGAGTGAGGCAGCCCGGAGTAAAAGGCCGCCTTGTTCCTAGCTCACTAGCTGCTGTAGGGAATGCTAATATAGAATGCCTCAGCCTTATGAGGTTGCACAGGGTATGGTTTGATACTTACGGGGAATCGTTGGTTGGAGATTCCCGCGCAACCTTAGACAGAGGTACCTTGCGGGTCACTGTGGGAGGGATGTTGATGCTGCGGTAAACTCACTATTTGCTACCCGTTGGTTAACTTTTGTGGGTTTTCCGCGGCCTAGCGGTATTCTACGTGGATCTCGAGATTAGAGCTCCCAGACATGATCGATAACTTTCCATGTCACGCCCCAGCGAGCAGAGCCGAGACAGCTATGCTCACCATCGCGATCGCGAACCATAGGTCGAGTGGTATCGAGCGAGCGTCAGAGGGTGCAATACAATCCTGTCGGCCGTCCGTGGCCGCCGTAACGGCTGACCAGTATAACGTGAACACCAGATATCAACGCTTGGGAGGGGCTTCGCGACGGACTACATGCCGTCACCAACCCTATCTCGCGCATTGGTAATACAGCAACCCCGTTGATACCTCGACAGGTGTTAGCGGACAGCGGTAGCTGTACTTGCTGAACTGGCGGTTGTTCGACGACTCAAATGGTAGGAAATGACTTGGGGCTGTTCAAGCCGGAAGAGCCTTGCTAGTAATGAATCACGCGAGCAATGGTTCTTGGTGGACGTCAGGGCTCTTTCCTTTGTGTGACCTGATGCCCTGCCTGCGTTTCATGCAGTGACTATAACTATGTGCTCCTCGTCTGGGACCGAGAGTATATTGTTAGGAAACGAGCGGGGTTCAGGCTAGGAGGTAACAGTGTTCAGAATTTTACCTAGCAGACGCTGCCCTGGAGTTGAGCGATCATGCTTTCTTCTATGAATATGAGCCTGAATGGCGGAATAGCCCATGACTGCACAGGACCCGACCCACAACATCCTATCAGTGGGTCCGCCAGAGCCAAGCGAGGGGGTAACCCATAGCACCGGACGAAAAGGCCGCCTTTCGACGCGATATACTCTTGGTCCGGTCATACCCCTATATGGCTCTGGTCATTTACTACGCCGCCTCTGCGACCCTCAGATATCTGGGGAAAACAACAAGATGTGTCCAATATAACCTCTGACTAGGTTCAGCTTAGGCAGTCGGACAAAGCGCACGGTGTACGGGCACACTCACCAGTTCGGGCTTTAGAGATTGTTAGCCAGTCCGACCGTGCCCCTTTGCTGACACAGACCGATCAACGGTTTGGCGCAGGGTCATCGCAAAATCAAGGGTGGCTACCTGTAGTCTCTCCCCCGTATGCAACCGAATCCAGACCCTTGAATGACACTCCTATAGTATCGCGGTGCAGTGGAGCAATCGCAGAGACTTCCTCTGAAATTGAGTTGTTTAAACGAACGTCCAGGACGCCATTTCCGGTCCGTCCGGGCTTGACACCCCGCCCAGCCTTAGAGCGTTACAGAACTAAACCCCGCATAAAAAGTGCAATACCCGCTGTGGATGTCCTTCGGAGATAAACAGCCCGGTAGAGTCAAGGTAAGTCGAGAGGGCCCGTACCCTATCGAAAAGTATAAGTCCCGTGAAGTGATTTCTCCTCTTCACACAAGGACCAATCTGATAGGAATAGGTACGATGGTTCGCTTCCGTGCGTAAATGGCTATGCCGCGGTTGGTAGGCGAGTGACGGT
TTACCTGATATCTCACTACATGAGTGTCTAGTGTCTGCTCGCGTAGGAATGGCCATCGACTAAAAGCGTGGATAATATGAGCTAATGATCAGCTATCATACTTCAGCACACGAGGCCGTGTTATTACCAGCACGCTAGCTGCTATAGGGGACGCTAAGATAGAATACCTCAGCCCTATAAGGTTGCACAGGGTATAGTTTGATCCTTACCGAGAATTGCTAGTTGTAGATCACCACGCAACCTTAGACAGACTTCTCGCGCAGGAAACTGTCGCTAGGGTGTTAATGCTATGGTGGATCCACTACTGATTGTCTGTTGGTTAGTTTTTGTGGGCTTTCCGCGCTCCCGCGATGTTCTACAGATGTCCGAAGATTCGAGCTCCCAGACATGCTCGATAACTTACCACGTCACGCCCCAGCGAGCAGAGCCGAGACAGTTACGCTCACCATCGCAATCGCGAACCATAGGTCAGCTGGTATCGAGCGAGCGTCAGAGGGTGCAATACAATCCTGTCGGCCGTCCGTGGCCGCCGTAACGGCTGACCAGTATAACGTGAACACCAGATATCAACGCTTGGGAGGGGCTTCGCGACGGACTACATGCCGTCACCAACCCTATCTCGCGCATTGGTAATACAGCAACCCCGTTGATACCTCGACAGGTGTTAGCGGACAGCGGTAGCTGTACTTGCTGAACTGGCGGTTGTTCGACGACTCAAATGGTAGGAAATGACTTGGGGCTGTTCAAGCCGGAAGAGCCTTGCTAGTAATGAATCACGCGAGCAATGGTTCTTGGTGGACGTCAGGGCTCTTTCCTTTGTGTGACCTGATGCCCTACCTGCATTTCATGCAGTGACTATAACTGTGTGCTCCTCGTATGGGACCGAGAGTATATTGTAAGGAAACGAACGGGGTTCAGGCTAGGAGGTAACAGTGCCCGGAATTATACCTAGAGGTCGTCTCTCCGGGGATAAGCACCTACCCCTTCTCTCGTCAACGTGAGCCTGAGTGGCGGAATAACACATGACTACACAGGACTCGGCCTACAACATCCTATCAGTGGGTCTGCTAGAGCCAAGGGAAAGAGTAAACCATAGCACTTGACGAAAAGGACGCTTCTAGACGCGACATACCCTTGGTCCGGTCATGTCCCTGTATGGCTCTGGGTATGAAGTACGCTGCGTCGGCTGGTCCCAGATAACTGTGGAGATCAACAAAATGTGTCCAATAGAACCTCTAATTATATGACTACTAGGCAGTGGGACAAACAATACTTCGAACGAGCACACTCACCAGTTTGGGCTTTAGAGATTGTTAGCCGATATGACCATACACCCTCGCCGACATGGACCTCTCAACGGTTTGGTATAGAGCCATCGCAGAATCAAGGGTGATTACCCCCCAATTCTTGCCCATTCACGGCTTAGTTCTGGCTCTTGGAGTGCTCTCTTGTGGCATCGGTGCGGGAAGAGACTAATGTGCGAATTTTCCCTGGGGATGAGTTGTTTAAACGTACGCCCGTGACGCTATTTCGAGCCCGTTCGGTCTTCACGCTCCGTCCGGACTTAGAGCACTGCGTACCTAACTACCAAAGCGAAGATGCAATAACCGCCAAGGGTCCGATCCTAGGATAGATAGTGTAACGGGATACGGGCGAGTCGGCGATTTCTGTTTTTTCTCAGAGGGTGTCGTCCTAATTAGCCATGTTTTGCTTTTTATATCGAAGCCAATTTAACGGGCGCATGGACGGAGGTTCGCCCCCGTGCGTAGGTGCTTGGATTACGATTAGTAATTGAATGACTGT
TTGCCTGATGTCTCACTACATGAGTGTATAGTGTCTACTCGCGTAAAAGTGGACATTGACTAGAGGAGTGGACAGCTAGGGCGGGCAGTTGAGTGAGGCAGCCCGGAGTAAAAGGCCGCCTTGTTCCTAGCTCACTAGCTGCTGTAGGGAATGCTAAGATGGAATACCTCAGCCCGGTAGGGTTGCACAGGGTATGGTTTGATCCTTACCGGGAATTGCTGGTCGGAGATTCCCGCGCAGCCTTAGACAGAGGTACCTTGCGGGTCACTGTGGGAGCGATGTTAATGCCGTGGTAAACTCACGATTTGCTACCCGTTGGTTAACTTTTGTGGGTTTTCCGCGGCCCAGCGGTATTCTACGTGGGTCTCAAGAATCGAGTCCCCTGATATGCTCAGTGACTTTCCGCACCGCGACCCAGCGAACAGAGCCCAGACGGCAACGCTCACCATCGTGCTCGCGAACCAAAAGTCAGGTGGTAACGAGCGAGCATCGGAGGGCGCAGTGCACTCCTATCAGCCGTCCGTAGCCACTGCCACGGGTAACCAGTATAACGGGATAGCCGTATTTCAACTCATAGGAGAGATTTTACAATAGGCTACATACCATCATCAACCCTACCTCACGCACTGGTAATACAGCAACCCCGTTGATCCCTTGATATGCGTTAGCGGACAGTAGCAGCTGCGGTTGCTGGACTGGCGGGCGTTTGAGAACCCGAGTGGCGGGAAACGACCTTGGGCTGCTCATGCCGTAAGAGCTTTGTCAGTATTGAATCAATCGCGCAACTCTTCTTGGTGGAAGTCAGGGCACTTTCCTTTGTTTGACCTGATGCCCTGCCTGCATTTCATGCAGTGACTATAACTGTGTGCTCCTCGTATAGGACCGAGAGTATATTGTAAGGAAACGAGCGGGGTTCAGGCTAGGAGGTAACAGTGTTCGGAATTTCACCTAGAAGACGCTGCTCTGGAATTAAGCGATCATGTTTTCTCCCATCAATATGAGCCTGAATGGCGGAATAGCCCATGACTACACAGGACCCGACCCACAACATCCTATCAGTGGGTCCGCCAGAGCCAAGCGAGGGGGTAACCCATAGCACCTGACGAAAAGGACGCTATAAGACGCGACATACCCTTGGTCCGGTCACACGCCTATATGGCTCAGGTCATGAAGTACGCTGCGACGGCTGGCCCCAAAGAAGTGGGGGGGTCGATGCATTACAACCTTGCGAACTCTCAATTATACTCCTACTGACTGGTGAAGCAGTCAATACTTCGAACTAACACGCTTACTAGTTTAGGTCTCAGAGATTGTTAGTCAGCATGACCGTGCACTCTCGCCGACACAGACCGATCAACGGTTTGGCGCAGGGTCATCACAAAATCAAGGGTGGCTACCCGTAGTCTCTCCCCCGTATGCAACCGAATCCAGACCCTTGAATGACACTCCTATAGTATCGCGGTGCAGTGGAGCAATCGCAGAGACTTCCTCTGGGATTGAGATGTTTAAACGTATGCCCGGGAGGCTATTTCCGGTCCGTCCGGTCTTGGGACCCCGCCCAGCCTTAGAGCGTTACAGAACTGAACCTCGCATAGAAAGTGCAATACCCGCTGTGGACGTCCTTCGGAGATAAACAGCCCGGTAGAGTCAAATTAAGTCGAGAGGGCCCGTACCCTATCGACAAGTATAATTCCCGTGAGGTGATTTCTCTTCTTCACCCAAGGACCAATCTGATAGGAACATGGACGGAAACTATTCCTAGTGCGTAGGTGCTCATATTACAATTGGTAGGCGAGCGATGGT
TCGCCTTAGGTCTCACTGTACGAGTGTAAAGTACCTGCTCGAGTAGGAATGGCCATCGACTAGAAGCGTGGATAATATGAGCTAATGATCAGCTATCATACTTCAGCACACGAGGCCGTGTTATTACCAGCACGCTAGCTGCTATAGGGGACGCTAAGATAGAATACCTCAGCCCTATAGGGTTGCACAAGGCATGGTTTGATCCTCACCGAGAATTGCTAGTTGGAGAGTCCTGCGCAATCTTAGATAGACTTATCGTGCAAAACACTGTCGGTGGGGCGATAATGCCGTGGGAAACTCACTATTTGCTGCCCCTTGGTTAACTTTCGTGGGTTTTCCGTGGCCCAGCGGTATTTTACGTGGGTCTCAAGAATCGAGTCCCCTGACATGCTCAATGACTTTCTGCGTCACGCCCCAGCGAGCAGTGGCGAGATATCTACGCTCACCATCGCGATCGCGAAGCATAAGTCAGGTGGTATCGATCGAGTATCAGAGGGCGCAATACGACCCTATCGACTGTCTGTGTCCGCCGTAATGGGTGGCAAGTATCGGGTGATCGCCATATTTCAAGGTTCAAGAGGTGCTCTGTAACAAACCACAGGCCGTCGTCAAATGCGTCTCACGCGTCGATAATACGGCGACCCCGTTGATACCTCGACAGGTGTTAGCGGACGGCGGTAGCTGTACTTGCTGAACTGGCGGTTGTTCGACAGCTCGAGTGGCGGGAAATGACCTTGGGCTTCTCATGCTGTGAGAGCTTTGTTACTATTAAATAAATCGAGCAATTCTCCCCAACGGGCGCGGGAGCTCTTATCTTTGTGTGACCTGATGCCTTGCCTGCATTTCATGCAGTGACTATAACTGTGTGCTCCTCGTATGGGACCGTGAGTATACTCAAGATACGTAAGCAAAAGGTGGGTTGGGAGGTAACAGTGTTCGGAATTTCACCTAGAAGACGCTGCTCTGGAATTAAGCGATCATGTTTTCTCCCGTGAACGTGAGCCCAGGTGGCAGAATAAGACATGAGTACATAGGACTCGGCCTACAACAGCCTATCAGTGGGTTTGCTAGTGCCGAGGGAAGGAGTAAACCATAGCACTTGACGAAAAGAACACTTCTAGGCGCAATATACCCTTGGCTCGGTCATACCCCTATATGGCTCAGGTCATGAAGTACGCTGCGACGGCTGGCCCCAGATAAGTGGGGGGGTCGATGCATTACAACCTTGCGAACTCTCAATTATACTCCTACTGACTGGTGAAGCAGTCAATACTTCGAACTAGCACGCTTACTAGTTTGGGTTTTAGAGATTGTTAGTCAGCATGACCGTGCACTCTCGCCGGTACAGACCGATCAAAGGTTCGGCGCAGGGTCATAGCAAAGTCAAGGGTGATTCCCTCTCAATCCTTGCCCACTCACGGTTTTGGTCTGGCTCTTGGGGTGTTCCCCTATAGTCTCCCGGTTCAGTGGAGCAATCGCAGAGACTTCATCCGGGATTGAGTTGTTTAAATGTTCGCCCGGGACGCTGTTTTCGGTCCGTCCGATCTTGACACCCCGCCCAGCCTTAGAGCGTTACAGAAATAAACCCCGCATAGAAAGTACAATACCCGCTGTGGATGTCCTTCGGAGATTAACAGCCCGGTAGAGTCAAGGTAAGTCCAGAGGGCCCGTACCCTATCGACAAGTATAATTCCCGTGAGGTGATTTCTCTTCTTCACCCAAGAGCCAATTTAACGGGCGCGTGGGCGGAAATTATTCCTAGTGCGTAGGCGGCTATGCCGCGGTTGGGAGGCGAGTGACGGT
TTACCTGATATCTCACTACATGAGTGTCTAGTGTCTGCTCGCGTAGGAATGGCCATCGACTAGAAGCGTGGATAATATGAGCTAATGATCAGCTATCATACTTCAGCACACGAGGCCGTGTTATTACCAGTACGCTACCTGCTATAGGGGACGCTAAGATAGAATACCTCAGCCCTATAAGGTTGCACAGGGTATATTTTGATCCCTAGCGGGAATTGCTGGTCGGAGATTCCCGTGCAGCCTTAGACAGAGGTACCTTGCGGGTCACTGTGGGAGCGATGTTAATGCCGTGGTAAACTCACGATTTGCTGCCCGTTGGTTAACTTTTGTGGGTTTTCCCCGGCCCAGCGGTATTCTACGTGGGTCTCAAGAATCGAGTCCCCTGATATGCTCAGTGACTTTCCGCACCGCGACCCAGCGAACAGAGCCCAGACAGCAACGCTCACCATCGTGCTCGCGAACCAAAAGTCAGGTGTTATCGATCGAGTATCACAGAGCGCAGTATACTCCTATTAGCCGTCCGTGGCCGCCGTAACGGCTGACCAGTGTAACGTGAACATCAGATATCAACGCTTGGGAGGGGCTTCGCGGCGGACTACGTGCCGTCACCAACCCTATCTCGCGCATTGGTAATACGGCGACCCCGTTGATACCTCGACAGGTGTTAGCGGACGGCGGTAGCTGTACTTGCTGAACTGGCGGTTGTTCGACAGCTCGAGTGGCGGGAAATGACCTTGGGCTTCTCATGCTGTGAGAGCTTTGTTACTATTAAATAAATCGAGCAATTCTCCCCAACGGGCGCGGGAGCTCTTATCTTTGTGCGACCTGATGCACTGTCTGCATTCTGTGTCCCGACTACAACTGTGTACCCCTCCTAGGGGACCGAGAGAATATTCAAGATTAGTAAGCAAAAGGTGGGTTGGGGGACGGGGGTGCCTGGTATTATACCTAGAGGACACCGCTTCCGAGTCAAGCACCCACGCCTTCTCTCGTCAATATGAGCCTGAATGGCGGAATAGCCCATGACTACACAGGACCCGACCTACAACATCCTATCAGTGGGTCCGCCAGAGCCAAGCGAGGGGGTAACCCATAGCACCGGACGAAAAGGCCGCCTTTCGACGCGATATACTCTTGGTCCGGTCATACCCCTATATGGCTCTGGTCATTTACTACGCCGCCTCTGCGACCCTCAGATATCTGGGGAAAACAACAAGATGTGTCCAATATAACCTCTGACTAGGTTCAGCTTAGGCAGTCGGACAAAGCGCACGGTGTACGGGCACACTCACCAGTTCGAGTTCTGGAGGTTGTCAGTCGATATACCCGTACACCCTCGCCGACATGGACCTCTGAACGGTGTAATATAGAGTCATCGCAGAACCAAGGGTGATTCCCTCTCAATCCTTGCCCACTCACGGTTTTGGTCTGGCTCTTGGGGTGCTCCCCTATAGTATCGCGGTTCAGTGGAGCATTCGCAGAGACTTCCTCTTGGATTGAGTTGTTAAAACTTACGCTTGGGACGTTATTTCCGGTCCGTCCGGTCTTGACACCCCGCCCAGCCTTAGAGCGTTACAGAACGAAACCCCGCATAGAAAGTGCAACACCCGCTGTGAATGTCCTTCGGAGATAAACAGCCCGGTAGAGTCAAGGTAAGTCGAGAGGGCCCGTACCCTATCGACAAGTATAATTCCCGTGAGGTGATTTCGCTTCTTCACCCAAGGACCAATCTGATAGGAACATGGACGGAAACTCTTCCTAATGCGTAGGTGCTTGTATTACGATTAGTAGGTGAGTGACTGT
TCGCCTGAGGTCTCATTATACGAGTGTATAGTGTCTGCTCGCGTAAAAGTGGACATTGATTAGAGGAGTCGACAGCTAGGGCGGGCAGTTGAGTGAGGCAGCCCGGAGTAAAAGGCCGCCTTGTTCCTAGCTCACTAGCTGCTGTAGGGAATGCTAATATAGAATGCCTCAGCCTTATGAGGTTGCACAGGGTATGGTTTGATACTTACGGGGAATCGTTGGTTGGAGATTCCCGCGCAACCTTAGACAGAGGTACCTTGCGGGTCACTGTGGGAGGGATGTTGATGCTGCGGTAAACTCACTATTTGCTGCCCGTTGGTTAACTTTTGTGGGTTTTCCGCGGCCTAGCGGTATTCTACGTGGATCTCGAGATTAGAGCTCCCAGACATGATCGATAACTTTCCATGTCACGCCCCAGCGAGCAGAGCCGAGACAGCTATGCTCACCATCGCGATCGCGAACCATAGGTCGAGCCGTATCGATCGAGTACCAGAGGACGCAGTACGATCCTGTCGGCCGTCCGTGGCCGCTGTAACGGCTGACCAGTATAACGTGAACACCAGATATCAGCGCTTGGGTAGGGCTTCGCGACGGACTACAGGCCGTCGTCAAATGCGTCTCACGCATTGGTAATACAGCAATTTTGCTGAACCTTTGATATGCGTAAATAGACAATAACAGCTGCGCTTGTGGGATTGGCAGGTATTTGAGAACCCGAGTGGCGGGAAATGACCTTAGGCTGCTCATGCCGTAAGAGCTTTGTTAGTATTGAATCAATTGAGCGATGGTCTCTGGTGGACGTCAGGACTCTCTCCTATGTGCAACCTGATGCCCTACCTGCATTTCATGCAGTGACTGTAACTGTGTGCTCCTCGTATGGGACCGAGAGTATATTGTAAGGAAACGAACGGGGTTCAGGCTAGGAGGTAACAATGCCTGGTATTATACCTAGAGGACACCGCTTCCGAGTCAAGCACCCACGCCTTCTCTCGTCAATGTGAGCCTGAGTGGCGGAATAACACATGACTACACAGGACTCGGCCTACAACATCCTATCAGTGGGTCTGCTAGAGCCAAGGGAAAGAGTAAACCATAGCACTTGACGAAAAGGACACTTCTAGACGCGATATACCCTTGGCCTGTTCGTGTCTTTGTATGTTCTTTGGTAAGAGCTACGTTGCGTCTGCTGGCCCCAGATAAGTGGGGGGGTCGATGCATTACAACCTTGCGAACTCTCAATTATACTCCTACTGACTGGTGAAGCAGTCAATACTTCGAACTAGCATGCTTACTAGTTTGGGTTTTAGAAATTGGTAGTCAGCATGACCGTGCACCCTCTCCGACATGGACCTCTCAACCTTTTGGTATAGAGTCATCGCAGAATCAAGGGTAATTACCCGTCAATTGCTGGGTATTCATGGCTTAGTTCTGGCTCTTGGAGTGCTCTCCTATAGTATCGCGGTGCAGTGGAGCAATCGCAGAGACTTCCTCTGAAATTGAGTTGTTTAAACGAACGTCCAGGACGCCATTTCCGGTCCGTCCGGGCTTGACACCCCGCCCAGCCTTAGAGCGTTACAGAACTAAACCCCGCATAAAAAGTGCAATACCCGCTGTGGATGTCCTTCGGAGATAAACAGCCCGGTAGAGTCAAGGTAAGTCGAGAGGGCCCGTACCCTATCGAAAAGTATAAGTCCCGTGAAGTGATTTCTCCTCTTCACACAAGGACCAATCTGATAGGAATAGGTACGATGGTTCGCTTCCGTGCGTAAATGGCTATGCCGCGGTTGGTAGGCGAGTGACGGT
TCGTCTGAGGTCTCACTATACGAGTGCATAGTGTCTGCCGACGTTGGAGTGGATACTCACCAGAGACGTCGCTGACTTAGGCTGGCGGTTGAGTGAGGCAGCCCGGAGTACAAGGCCGCCCTATTCCTGTCACGCTGGCAGATATAAAGATCGCTCAGATAGAATACCTCAGCCCTATAGGGTTGCACAGGGCATGGTTTGATCCTCACCGAGAATTGCTAGTTGGAGAGTCCCGCGCAACCTTAGATAGACTTATCGTGCAAAACACTGTCGGTGGGGTGTTAATGCTGTGGTGGATCCACTACTTGTTATCTGTTGGTGAGCTTTTGTGGGCTTTCCGCGGCCCCGCGGTATTCTACGTGGGTCTGAAGAATCGAGCTCCCAGACACTCTCGATAACTTTCCGCGCCGCGACCCAGCGAGCAGAGCCGAGACAGCTACGCTCACCATCGCGATTGCGAACCAAAAGTCAGCTGGTATCGAGCGAGCGTCAGAGGGTGCAATACAATCCTGTCGGCCGTCCGTGGCCGCCGTAACGGCTGACCAGTATAACGTGAACACCAGATATCAACGCTTGGGAGGGGCTTCGCGACGGACTACATGCCGTCACCAACCCTATCTCGCGCATTGGTAATACAGCAACCCCGTTGATACCTCGACAGGTGTTAGCGGACAGCGGTAGCTGTACTTGCTGAACTGGCGGTTGTTCGACGACTCAAATGGTAGGAAATGACTTGGGGCTGTTCAAGCCGGAAGAGCCTTGCTAGTAATGAATCACGCGAGCAATGGTTCTTGGTGGACGTCAGGGCTCTTTCCTTTGTGTGACCTGATGCCCTGCCTGCATTTCATGCAGTGACTATAACTGTGTGCTCCTCGTATGGGACCGAGAGTATATTGTAAGGAAACGAACGGGGTTCAGGCTAGGAGGTAACAGTGCCTGGTATTATACCTAGAGGACACCGCTTCCGAGTCAAGCACCCACGCCTTCTCTCGTCAATGTGAGCCCAGGTGGCGGAGTAAGACATGAGTACACAAGACTCGGCCTACAACAGCCCATCGGTGGGTCTGCTAGAGCCAAGCGAAGGGGTAACCCATAGCACCGGACGAAAAGGCCGCCTTTCGACGCGATATACTCTTGGTCCGGTCATACCCCTATATGGCTCTGGTCATTTACTACGCCGCCTCTGCGACCCTCAGATATCTGGGGAAAACAACAAGATGTGTCCAATATAACCTCTGACTAGGTTCAGCTTAGGCAGTCGGACAAAGCGCACGGTGTACGGGCACACTCACCAGTTCGAGTTCTGGAGGTTGTCAGTCGATATACCCGTACACCCTCGCCGACATGGACCTCTGAACGGTGTAATATAGAGTCATCGCAGAACCAAGGGTGATTCCCCCTCAATCCTTGCCCACTCACGGTTTTGGTCTGGCTCTTGGGGTGCTCCCCTATAGTATCGCGGTTCAGTGGAGCATTCGCAGAGACTTCCTCTTGGATTGAGTTGTTAAAACTTACGCTTGGGACGTTATTTCCGGTCCGTCCGGTCTTGACACCCCGCCCAGCCTTAGAGCGTTACAGAACGAAACCCCGCATAGAAAGTGCAACACCCGCTGTGAATGTCCTTCGGAGATAAACAGCCCGGTAGAGTCAAGGTAAGTCGAGAGGGCCCGTACCCTATCGACAAGTATAATTCCCGTGAGGTGATTTCGCTTCTTCACCCAAGGACCAATCTGATAGGAACATGGACGGAAACTCTTCCTAATGCGTAGGTGCTTGTATTACGATTAGTAGGTGAGTGACTGT
TCGCCTGGGGTCTCACAATACGAGTGTATAGTGTCTGCTCGCGTAAAAGTGGACATTGACTAGAGGAGTCGACAGCTAGGGCGGGCAGTTGAGTGAGGCAGCCCGGAGTAAAAGGCCGCCTTGTTCCTAGCTCACTAGCTGCTGTAGGGAATGCTAATATAGAATGCCTCAGCCTTATGAGGTTGCACAGGGTATGGTTTGATCCTTACCGAGAATTGCTAGTTGTAGATCACCACGCAACCTTAGACAGACTTCTCGCGCAGGAAACTGTCGCTAGGGTGTTAATGCTATGGTGGATCCACTACTGATTATCTGTTGGTTAGTTTTTGTGGGCTTTCCGCGCTCCCGCGATGTTCTACAGATGTCCGAAGATTCGAGCTCCCAGACATGCTCGATAACTTACCACGTCGCGCCCCAGCGAGCAGAGCCGAGACAGTTACGCTCACCATCGCAATCGCGAACCATAGGTCAGGTGTTATCGATCGAGTATCACAGAGCGCAGTATACTCCTATCAGCCGTCCGTGGCCGCTGTAACGGCTGACCAGTATAACGTGAACACCAGATATCAAGGCTCAAGAGGGGTCTCGCGACGGACTACAGGCCGTCGTCAAATGCGTCTCACGCATTGGTAATACAGCAATTTTGCTGAACCTTTGATATGCGTAAATAGACAATAACAGCTGCGCTTGCGGGATTGGCAGGTGTTTGAGAACCCGAGTGGCGGGAAATGACCTTAGGCTGCTCATGCCGTAAGAGCTTTGTTAGTATTGAATCAATCGAGCAATGGTCTCTGGTGGACGTCAGGGCTCTCTCCTATGTGCAACCTGATGCCCTACCTGCATTTCATGCAGTGACTATAACTGTGTGCTCCTCGTATGGGACCGAGAGTATATTGTAAGGAAACGCAAGGGGTTCAGGCTAGGAGGTAACAGTGCCCGGAAAAATACCTAGAGGACGCCGCTCCGTAGTCAAGCACCCATGCCTTCTCTCGTCAATGTAAACCTGAGTGGCGGAGTAAGACATGAGTACGCAAGACTCAGCCTATAAGAGTCCATCGGTGGGTCCGCCAGAGCCAAGCGAGGGGGTAACCCATAGCACCGGACGAAAAGGCCGCCTTTCGACGCGATATACTCTTGGTCCGGTCATACCCCTATATGGCTCTGGTCATTTACTACGCCGCCTCTGCGACCCTCAGATATCTGGGGAAAACAACAAGATGTGTCCAATATAACCTCTGACTAGGTTCAGCTTAGGCAGTCGGACAAAGCGCACGGTGTACGGGCACACTCACCAGTTCGAGTTCTGGAGGTTGTCAGTCGATATACCCGTATACCCTCGCCGACATGGACCTCTGAACGGTGTAATATAGAGTCATCGCAGAACCAAGGGTGATTCCCTCTCAATCGTTGCCCACTCACGGTTTTGGTCTGGCTCTTGGGGTGCTCCCCGATAGTATCGCGGTTCAGTGGAGCATTCGCAGAGACTTCCTCTTGGATTGAGTTGTTAAAACTTACACTTGGGACGTTATTTCCGGTCCGTCCGGTTTTGACACCCCGCCCAGCCTTAGAGCGTTACAGAACGAAACCCCGCATAGAAAGTGCAACACCCGCTGTGAATGTCCTTCGGAGATAAACAGCCCGGTAGAGTCAAGGTAAGTCGAGAGGGCCCGTACCCTATCGACAAGTATAATTCCCGTGAGGTGATCTCGCTTCTTCACCCAAGGACCAATCTGATAGGAACATGGACGGAAACTCTTCCTAATGCGTAGGTGCTTGTATTACGATTAGTAGGTGAGTGACTGT
TCGCCTGGGGTCTCACAATACGAGTGTATAGTGTCTGCTCGCGAAGAAGGGGACATTGCCTAGAGGCGTGGATAACTTGGGCTGGCGGCTGAGTGAGGCGGCCCGAAGTACAAGGCCACCTTATTCCCAGCACGCTAGTTGCGATGGGGAACAGCAATATGGAATACCTCAGCCCGGTAGGGTTGCTCAGGGTATGGTTTGATCCTTACCGGGGATTGCTAGATGGAGGTTCCCGCGTCACCTTAGACAAACTTATCTTGTAGGAAACAACCCGTGGGGTGTTAACACTGTGATAAACTCACTACTTGTTGTCTCTTGGTTAGCTTTTGTGGGTTTTCCGCGGCCCAGCGGTATTCTACGTGGGTCTCAAGAATCGAGCTCCCAGACATGCTCGATGACTTTCCGCGTCACGCCCCAGCGAGCAAAGCCGAGACAGCTACAATCACCATCGCGATTACGAAGCATAAGTCAGCTGGTATCGATCGGGTATCGGAGGGCGCAGTGCACTCCTATCAGCCGTTCGTGGCCGCCGCCACGGCTGACCAGTATAACGTGAACACTAGATATCAACTCATAGGAGAGATTTTACAACAGGCTACATACCATCATTAACCCTACCTCATGCACTAGCAACGCAACAACTTCGCTAATCCCTTGACTGCCGTTAGCGGATAGTGGCAGCTGTGCTTACTGAACTGGCGGGTGTTTGAGAACCCGAGTGGCGGGAGATGACCTTGGGCTGCTCATGCCGTAAGAGCTTTGTTAGTATTGAATCAATCGAGCAACTCCTCTTGGTGGAAGTCAGGGCACTTTCCTTTGTTTGACCTGATGCACTGTCTGCATTCTGTGTCCCGACTACAACTGTGTACCCCTCCTAGGGGACCGAGAGAATATTCAAGATTAGTAAGCAAAAGGTGGGTTGGGGGACGGGGGTGCCCGGAAAAATACCTATAGGACGCCGCTCCGTAGTCAAGCACCCATGCCTTCTCTCGTCAATGCGAGTCTGAGTGGCGGAATAACACACGACTATACAGGACTCGGCCTACAACATCCTCCCAGTGGGTCTGCTAGTGCCGAGGGAAGGAGTAACCCATAACACTTGACGAAAAGGACACTTCTAGACGCGATATACCCTTGGCTCGGTCATACGCCTATATGGCTCAGGTCATGAAGTACGCTGCGACGGCTGGCCCCAGGTAAGTGGGGGGGTCGATGCATTACAATCTTGCGAACTCTCAGTTATACTCCTACCGACTGGTGAAGCAGAGCGCACTTCCAACTAGCACGTTTACTAGTTTGGGTTTTAGAGATTGTTAGTCAGCATGACCGTGCACTCTCGCCGGTACAGACCGATCAAAGGTTCGGCGCAGGGTCAAAGCAAAGTCAAGTGGGGCCACCCGTAGTCTCTCCCCCGTATGCAACCGAATCCAGATCTTTTAATGACACTCCTATAGTATCGCGGTTCAGTGGAGCATTCGCAGAGACTTCCTCTTGGATTGAGTTGTTAAAACTTACGCTTGGGACGTTATATCCGGTCCGTCCGGTCTTGACACCCCGCCCAGCCTTAGAGCGTTACAGAACGAAACCCCGCATAGAAAGTGCAACACCCGCTGTGAATGTCCTTCGGAGATAAACAGCCCGGTAGAGTCAAGGTAAGTCGAGAGGGCCCGTACCCTATCGACAAGTATAATTCCCGTGAGGTGATTTCGCTTCTTCACCCAAGGACCAATCTGATAGGAACATGGACGGAAACTCTTCCTAATGCGTAGGTGCTTGTATTACGATTAGTAGGTGAGTGACTGT
GCGCCTGAGGTCTCACTATACGAGTGTATAGTGTCTGCTCGCGTAGGAGTGGACATTGCCTAGAGGCGTGGATAACTTGGGCTGGCGGCTGAGGGAGGCGGCCCGGAGTACAAAGCCACCTGATTCCCAGCACGCTAGTTACGATGGGGAACGGCAATATGGCATAGTTCAACCCGGTAAGATTGCACAGGATATGGTTCGATCTTCACCGAGAATTGCTAGTTGGAGAGTCCCGCGCAACCTCAGACAGACTTATCGTGCAAGACACTGTCGGTGGGGCGATAATGCTGTGGTAAACTCCCTACGTGTCATCTGTTGGTTAACTTTTGTGGATCCTCCGCGGCCCAGCGGTATTCACCGTGGGTCTCAAGAATCGAGTCCCCTGACATGCTCAATGACTTTCTGCGTCACGCCCCAGCGAGCAGTGGCGAGATATCTACGCTCACCATCGCGATTACGAAGCATAAGTCAGCTGGTATCGATCGGGTATCGGAGGGCGCAGTGCACTCCTATCAGCCGTTCGTGGCCGCCGCCACGGCTGACCAGTATAACGTGAACACTAGATATCAACTCATAGGAGAGATTTTACAACAGGCTACATACCATCATTAACCCTACCTCATGCACTAGCAACGCAACAACTTCGCTAATCCCTTGACTGCCGTTAGCGGATAGTGGCAGCTGTGCTTACTGAACTGGCGGGTGTTTGAGAACCCGAGTGGCGGGAGATGACCTTGGGCTGCTCATGCCGTAAGAGCTTTGTTAGTATTGAATCAATCGAGCAACTCCTCTTGGTGGAAGTCAGGGCACTTTCCTTTGTTTGACCTGATGCCCTGCCTGCGTTTCATGCAGTGACTATAACTATGTGCTCCTCGTCTGGGACCGAGAGTATATTGTTAGGAAACGAGCGGGGTTCAGGCTAGGAGGTAACAGTGTTCAGAATTTTACCTAGCAGACGCTGCCCTGGAGTTAAGCGATCATGCTTTCTTCTATGGATATGAGCCTGAATGGCGGAATAGCCCATGACTGCACAGGACCCGACCCACAACATCCTATCAGTGGGTCCGCCAGAGCCAAGCGAGGGGGTAACCCATAGCACCGGACGAAAAGGCCGCCTTTCGACGCGATGTACTCTTGGTCCGGTCATACCCCTATATGGCTCTGGTCATTTACTACGCCGCCTCTGCGACCCTCAGATATCTGGGGAAAACAACAAGATGTGTCCAATATAACCTCTGACTAGGTTCAGCTTAGGCAGTCGGACAAAGCGCACGGTGTACGGGCACACTCACCAGTTCGAGTTCTGGAGGTTGTCAGTCGATATACCCGTACACCCTCGCCGACATGGACCTCTGAACGGTGTAATATAGAGTCATCGCAGAACCAAGGGTGATTCCCCCTCAATCCTTGCCCACTCACGGTTTTGGTCTGGCTCTTGGGGTGCTCCCCGATAGTATCGCGGTTCAGTGGAGCATTCGCAGAGACTTCCTCTTGGATTGAGTTGTTAAAACTTACGCTTGGGACGTTATTTCCGGTCCGTCCGGTCTTGACACCCTGCCCAGCCTTAGTGCGTTACAGAACGAAACCCCGCATAGAAAGTGCAACACCCGCTGTGAATGTCCTTCGGAGATAAACAGCCCGGTAGAGTCAAGGTAAGTCGAGAGGGCCCGTACCCTATCGACAAGTATAATTCCCGTGAGGTGATTTCGCTTCTTCACCCAAGGACCAATCTGATAGGAACATGGACGGAAACTCTTCCTAATGCGTAGGTGCTTGTATTATGATTAGTAGGTGAGTGACTGT
TTGCCTGATGTCTCACTACATGAGTGTCTAGTGTCTGCTCGAGTAAAAGTGGACATTGACTAGAGGAGTCGACAGCTAGGGCGGGCAGTTGAGTGAGGCAGCCCGGAGTAAAAGGCCGCCTTGTTCCTAGCTCACTAGCTGCTGTAGGGAATGCTAATATAGAATGCCTCAGCCTTATGAGGTTGCACAGGGTATGGTTTGATCCTTACCGAGAATTGCTAGTTGTAGATCACCACGCAACCTTAGACAGACTTCTCGCGCAGGAAACTGTCGCTAGGGTGTTAATGCCGTGGTAAACTCACTATTTGCTGCCCGTTGGTTAACTTTTGTGGGTTTTCCGTGGCCCAGCGGTATTCTACGTGGGTCTCAAGAATCGAGCTCCCAGTCATGCTCAATGACTTTCTGCGTCACGCCCGAGTGAGCAGTGGCGAGATATCTGCGCTCACCATCGCGATCGCGAGCCAAAATTCAGGTGGTATCGAGAGAGTATCAGAGGGCGCAGTACAATACAATCGGCCGTCCGTGGCGGCTATAACCGCTGACAGGTATAACGGGATCGCCATATATCAAGGCTCAAGAGGGGTCTCGCGACGGATTACATGACGTCACCAACCCTATCTCACACACTGGTAATACAGCAACTTCGCTGTTCCCTTGATATGCGTTCGCGGGCAGTAGCAGTTGCGCTGGCTGGACTGGCAGGTGTTCGGCAGCTCAAAAGGTAGGGAGTTACTTGGGGCTGTTAAAACCGGAAGGACTTTGCTAGTAAGGAACCAAGCTAGAAGTTCTCTCTGGTGGACGTCAGGGCTCTCTCCTACGTGTGACCTGATGCACTGTCTGCATTCTGTGTCCCGACTACAACTGTGTACCCCTCCTAGGGGACCGAGAGAATATTCAAGATTAGTAAGCAAAAGGTGGGTTGGGGGACGGGGGTGCCCGGAATTATACCTAGAGGTCGTCTTTCCGGGGATAAGCACCTACCCCTTCTCTCGTCAACGTGAGCCTGAGTCCCGGCAAAAGACCTGAGTACACGAGAGTCGGCCTACAGCAGCCCATCAGGTGGTCTGCTAGAACCAAGCGAAGGAATAAACCATAGCACCTGGCGAAAAGGACGCTTCTAGACGCGACATGACCTTGGTCCGGCCATACCCCCATATCGCTCAGGTCATGAAGTACGCTGCGTCTGCTGGCCCTAGATAACTGGGGGGGTCAGTGCATCGTGTCCAATAGAACTTCCAATTTTATGCCTACTAAGCGGCGAGATAGAGCGCACGGTGTACGGGCACACTCACCAGATTGAGTTCTGGAGGTTGTCAGTCGATATACCCGTACACCCTCGCCGACATGGACCTCTGAACGGTGTAATATAGAGTCATCGCAGAACCAAGGGTGATTCCCTCTCAATCGTTGCCCACTCACGGTTTTGGTCTGGCTCTTGGGGTGCTCCCCTATAGTATCGCGGTGCAGTGGAGCATTCGCAGAGACTTCCTCTTGGATTGAGTTGTTAAAACTTACGCTTGGGACGTTATTTCCGGTCCGTCCGGTCTTGACACCCCGCCCAGCCTTAGAGCGTTACAGAACGAAACCCCGCATAGAAAGTGCAACACCCGCTGTGAATGTCCTTCGGAGATAAACAGCCCGGTAGAGTCAAGGTAAGTCGAGAGGGCCCGTACCCTATCGACAAGTATAATTCCCGTGAGGTGATTTCGCTTCTTCACCCAAGGACCAATCTGATAGGAACATGGAGGGAAACTCTTCCTAATGCGTAGGTGCTTGTATTACGATTAGTAGGTGAGTGACTGT
TCGCCTGAGGTCTCACTATACGAGCGTATAGTGTCTGCTCACGTTGGGGTGGACACTGACCAGAGGCGCCGATGACTTGGGCTGGCGGTTGAGTGAGGCAGCCCGGAGTACAAGGTCGCCCTATTCCTGTCACGCTAGCTGATATAGGGAACGCTCGTATGGAATAGCTCGGCCCGGTAGGGTTGCACAGGGCATGGTTTGATCCCTAGCGGGAATTGCTGGTCGGAGATTCCCGCGCAGCCTTAGACAGAGGTACCTTGCGGGTCACTGTGGGAGCGATGTTAATGCCGTGGTAAACTCACGATTTGCTGCCCGTTGGTTAACTTTTGTGGGTTTTCCCCGGCCCAGCGGTATTCTACGTGGGTCTCAAGAATCGAGTCCCCTGACATGCTCAATGACTTTCTGCGTCACGCCCCAGCGAGCAGTGGCGAGATATCTACGCTCACCATCGCGATCGCGAAGCATAAGTCAGGTGGTAACGAGCGAACATTAGAGGGCACAATACAATCCTGTCGGCCGTCCGTAGCCACTGCCACGGGTAACCAGTATAACGGGATAGCCGTATTTCAACTCATAGGAGAGATTTTGCGACGGATTACATGACGTCACCAACCCTATCTCACACACTGGTAATACAGCAACTTCGCTGTTCCCTTGATATGCGTTCGCGGGCAGTAGCAGTTGCGCTGGCTAGACTGGCAGGTGTTCGGCAGCTCAAAAGGTAGGGAGTGACTTGGGGCTGTTAAAACCGGAAGGACTTTGCTAGTAAGGAACCAAGCTAGAAGTTCTCTCTGGTGGACGTCAGGGCTCTCTCCTATGTGTGACCTAAGGCCCTACCTGCATTTCATGCAGTGACTATGACTGTGTGCTTCTCGTATGGGACCGAGAGTATATTGTAAGGAAACGAAAGGGGTTCAGGCTAGGAGGTAACAGTGCCCGGAATTATACCTAGAGGTCGTCTTTCCGGGGATACGCACCTACCCCTTCTCTCGTCAACGTGAGCCTGAGTGGCGGAGTAAGACATGAGTACACAAAACTCGGCCTACAACAGTCCATCGGTGGGTTTGCTAGTGCCGAGGGAAGGAGTAACCCATAGCACCGGACGAATAGGCCGCCTTTCGATGCGATATACTCTTGGTCCGGTCATACCCCTATATGGCTCTGGTCATTTACTACGCCGCCTCTGCGACCCTCAGATATCTGGGGAAAACAACAAGATGTGTCCAATATAACCTCTGACTAGGTTCAGCTTAGGCAGTCGGACAAAGCGCACGGTGTACGGGCACACTCACCAGTTCGAGTTCTGGAGGTTGTCAGTCGATATACCCGTACACCCTCGCCGACATGGACCTCTGAACGGTGTAATATAGAGTCATCGCAGAACCAAGGGTGATTCCCCCTCAATCCTTGCCCACTCACGGTTTTGGTCTGGCTCTTGGGGTGCTCCCCGATAGTATCGCGGTTCAGTGGAGCATTCGCAGAGACTTCCTCTTGGATTGTGTTGTTAAAACTTACGCTTGGGACGTTATTTCCGGTCCGTCCGGTTTTGACACCCCGCCCAGCCTTAGAGCGTTACAGAACGAAACCCCGCATAGAAAGTGCAACACTCGCTGTGAATGTCCTTCGGAGATAAACAGCCCGGTAGAGTCAAGGTAAGTCGAGAGGGCCCGTACCCTATCGACAAGTATAATTCCCGTGAGGTGATTTCGCTCCTTCACCCAAGGACCAATCTGATAGGAACATGGACGGAAACTCTTCCTAATGCGTAGGTGCTTGTATTACGATTAGTAGGTGTGTGACTGT
TCGCCTTAGGTCTCACTGTACGAATGTAAAGTACCTGCTCGCGTAGGAGTGGCCATTGACTAGGGGCGTCGATAACTTGGGCTGGCGGCTGAGTGAGGCGGCCCGGAGTACAAGGCCACCTTATTCCCAGCACGCTAGTTGCGATGGGGAACAGCAATATGGAATACCTCAGCCCGGTAGGGTTGCACAGGGCATGGTTTGATCCCTACCGAGAATTGCTGGTTGGAGATTCCCGCGCAACCCTAGACAGTGGTACTTTGCGGGACACTGTCGGTGGGATGTTAATGCCGTGGTAAACTCACTACTTGTCATCTGTTGGTTAGCTTTTATGGGTTTTCCGCGGCCCCACAGTATTCTACGTGGGTCTCAAGAATCGAGCTCCCAGTCATGCTCGATAACTTTGCGCGTCACGCCCCAGCTAGCAGAACCGAGGCAGCTACGCCCACCATCGCGATCGCGAAGCCTAAGTCAGGTGGGAACGAGCGAGCATTAGAGGGCACAATACAATCCTGTCGACTGTCTGTGTCCGCCGTAATGGGTGGCAAGTATCGGGTGATCGCCATATTTCAAGGTTCAAGAGGTGCTCTGTAACAAACCACAGGCCGTCGTCAAATGCGTCTCACGCGTCGGTTATACAGCAATTTTGCTGAACCCTTGATATGCGTAAATAGACAATAGCAGCTACGCTTGCTGGATTGGCAGTTGCTCGACAGCTCAGATGGTAGGGAGTGACTTGGGGCTGTTAGAACCGGAAGGACTTTGCTAGTAAGGAACCAAGCTAGAAGTTCTCTCTGGTGGACGTCAGGGCTCTCTCCTATGTGTGACCTGATGCCCTACCTGCATTTCATGCAGTGACTATAACTGTGTGCTCCTCGTATGGGACCGAGAGTATATTGTAAGGAAACGAACGGGGTTCAGGCTAGGAGGTAACAGTGTTCGGAATTTTACCTAGAAGACGCTGCTCTGGAGTTAAGCGATCATGTTTTCTCCCATGAATGTGAGCCTGAGTGGCGGAATAACACATGACTACACAGGACTCGGCCTACAACATCCTATTAGTGGATCTGCTAGAGCCAAGGGAAAGAGTTGCTTTTAGTATCGAACGAGAGGGACGCTTTTCGACATGACAGACCCTTGGCCCGGTCATGCCCCTGTTAGGCCCTGGGCGTGAAGCACGCTGCGTTTACTGGCTCCAGATAACTGGGAAGGTCGATGCATTGTGTCCAATAGAACTTCCAATTTTATGACTACTAGGCAGTGAGACAAACAATAGTTCGAATTAGTGCGCTTACTAATTTGGGCTTTAGAGATTGTTAGTTGATATACTCGTACACCCCCGCCGACATGGACCTCTCAACGGTGTAGTATAGAGTCATCGCAGAACCAAGGGTGATTCCCCCTCAATCCTTGCCCACTCACGGCTTAGGTCTGGCTCTTGGGGTGCTCTCTTATAGTATCGCGGTGCAGTGGAGCAATCGCAGAGACTTCCTCTGGGATTGAGTTGCTTAAACGTACGCCCGTAACACTAGTTCGAGCCCGTTCGGTCTTCACGTTCCGTCCGGACTTAGAGTACTGCGTCCCTAACTACCAAGGCGAAGATGCAATAACCGCCAAGGGTCCGACCCTAGGATAGATAGTGTAACGGGATACGGGCGAGTCGGCGATTTCTGTTTTTTCTCAGAGGGTGTCGTCCTAATTAGCCATGTTTTGCTTTTTATATCGAAGCCAATTTAACGGGCGCATGGACGGAGGTTCGCCCCCGTGCTTAAGTGCTTGTATTACGATTAGTAGGTTAGTGACTGT
TCGCCTGAGGTCTCACTATACGAGCGTATAGTGTCTGCTCGCGTAGGAGTGGCCATTGACTAGGGGCGTCGATAACTTGGGCTGGCGGTTGAGTGAGGCAGCCCGGAGTACAAGGCCGCCTTATTCCCAGCACGCTAGCTGCGATGGGGAACGCCAATATGGAATACCTCAGCCCTATAGGGTTATACAGGGCATGGTTTGATCCCTAGCGAGAATTGCTGGTTGGAGATTCCCGCGCAACCTTAGACAGTGGTACTTTGCGGGACACTGTCGGTGGTATGTCAATGGCGTGATAAACTCACTACTTGTTGTCTCTTAGTTAGCTTTTGTGGGTTTTCCGCGGCCCAGCGGTATCCTACGTGGGTCTCAAGATACGAGTCCCCTGACATGCTCAATGACTTTCTGCGTCACGCCCCAGCGAGCAGTGGCGAGATATCTACGCTCACCATCGCGATCGCGAAGCATAAGTCAGGTGGTAACGAGCGAACATTAGAGGGCACAATACAATCCTGTCGGCCGTCCGTAGCCACTGCCACGGGTAACCAGTATAACGGGATAGCCGTATTTCAACTCATAGGAGAGATTTTGCGACGGATTACATGACGTCACCAACCCTATCTCACACACTGGTAATACAGCAACTTCGCTGTTCCCTTGATATGCGTTCGCGGGCAGTAGCAGTTGCGCTGGCTAGACTGGCAGGTGTTCGGCAGCTCAAAAGGTAGGGAGTGACTTGGGGCTGTTAAAACCGGAAGGACTTTGCTAGTAAGGAACCAAGCTAGAAGTTCTCTCTGGTGGACGTCAGGGCTCTCTCCTATGTGTGACCTAAGGCCCTACCTGCATTTCATGCAGTGACTATGACTGTGTGCTTCTCGTATGGGACCGAGAGTATATTGTAAGGAAACGAAAGGGGTTCAGGCTAGGAGGTAACAGTGCCCGGAATTATACCTAGAGGTCGTCTTTCCGGGGATACGCACCTACCCCTTCTCTCGTCAACGTGAGCCTGAGTGGCGGAGTAAGACATGAGTACACAAAACTCGGCCTACAACAGTCCATCGGTGGGTTTGCTAGTGCCGAGGGAAGGAGTAACCCATAGCACCGGACGAAAAGGCCGCCTTTCGACGCGATGTACTCTTGGTCCGGTCATACCCCTATATGGCTCTGGTCATTTACTACGCCGCCTCTGCGACCCTCAGATATCTGGGGAAAACAACAAGATGTGTCCAATATAACCTCTGACTAGGTTCAGCTTAGGCAGTCGGACAAAGCGCACGGTGTACGGGCACACTCACCAGTTCGGGTTTTAGAAATTGGTAGTCAGCATGACCGTGCACCCTCTCCGACATGGACCTCTCAACCTTTTGGTATAGAGTCATCGCAGAATCAAGGGTAATTACCCGTCAATTGCTGGGTATTCATGGCTTAGTTCTGGCTCTTGGAGTGCTCTCCTATAGTATCGCGGTGGAGTGGAGCAATCGCAGAGACTTCCTCTGAAATTGAGTTATTTAGACGTACGCCCGGGACGCTGTTTTCGGTCCGTCCGATCTTGACACCCCGCCCAGCCTTAGAGCGTTACAGAACTAAACCCCGCATAGAAAGTACAATACCCGCTGTGGATGTCCTTCGGAGATTAACAGCCCGGTAGAGTCAAGGTAAGTCGAGAGGGCCCGTACCCTATCGACAAGTATAATTCCCGTGAGGTGATTTCTCTTCTTCACCCAAGAGCCAATTTAACGGGCGCGTGGGCGGAAATTATTCCTAGTGCGTAGGCGGCTATGCCGCGGTTGGGAGGCGAGTGACGGT
GCGCCTGAGGTCTTACTATACGAGTGTATAGTGTCTGCTCGCGTTGGAGGGGATACTCACCAGAGGCGTCGCTGACTTAGGCTGGCGGTTGAGTGAGGCAGCCCGGAGTACAAGGCCGCCCTATTCCTGTCACGCTGGCTGATATAGAGATCGCTCAGATAGAATACCTCAGCCCTATGAGGTTGCACAGGGTATGGTTTGATACTTACGGGGAATCGTTGGTTGGAGATTCCCGCGCAACCTTAGACAGAGGTACCTTGCGGGTCACTGTGGGAGGGATGTTGATGCTGCGGTAAACTCACTATTTGCTGCCCGTTGGTTAACTTTTGTGGGTTTTCCGCGGCCTAGCGGTATTCTACGTGGATCTCGAGATTAGAGCTCCCAGACATGATCGATAACTTTCCATGTCACGCCCCAGCGAGCAGAGCCGAGACAGCTATGCTCACCATCGCGATCGCGAACCATAGGTCGAGCCGTATCGATCGAGTACCAGAGGACGCAGTACGATCCTGTCGGCCGTCCGTGGCCGCTGTAACGGCTGACCAGTATAACGTGAACACCAGATATCAGCGCTTGGGTAGGGCTTCGCGACGGACTACAGGCCGTCGTCAAATGCGTCTCACGCATTGGTAATACAGCAATTTTGCTGAACCTTTGATATGCGTAAATAGACAATAACAGCTGCGCTTGTGGGATTGGCAGGTATTTGAGAACCCGAGTGGCGGGAAATGACCTTAGGCTGCTCATGCCGTAAGAGCTTTGTTAGTATTGAATCAATTGAGCGATGGTCTCTGGTGGACGTCAGGACTCTCTCCTATGTGCAACCTGATGCACTGTCTGCATTCTGTGTCCCGACTACAACTGTGTACCCCTCCTAGGGGACCGAGAGAATATTCAAGATTAGTAAGCAAAAGGTGGGTTGGGGGACGGGGGTGCCTGGTATTATACCTAGAGGACACCGCTTCCGAGTCAAGCACCCACGCCTTCTCTCGTGAATGTAAGCTTGAGTGGCGGAATAACAAATGACTACACAGGACTAGGCGTACAACGTCCTATCAGTGGGTCTGTTAGAGCCAAGGGAAGTGGCAAACCATAGCACTTGACGAAAAGGACACTTCTAGACGCGATGTACCCTTGGCCTGTTCGTGTCTTTGTATGTTCTTTGGTAAGAGCTACGTTGCGTCGGCTGGTCCCAGATAACTGTGGAGATCAACAAAATGTGTCCAATAGAACCTCTAATTATATGACTACTAGGCAGTGGGACAAACAATACTTCGAACGAGCACACTCACCAGTTTGGGCTTTAGAGATTGTTAGCCGATATGACCATACACCCTCGCCGACATGGACCTCTCAACGGTTTGGTATAGAGCCATCGCAGAATCAAGGGTGATTACCCCCCAATTCTTGCCCATTCACGGCTTAGTTCTGGCTCTTGGAGTGCTCTCTTGTGGCATCGGTGCGGGAAGAGACTAATGTGCGAATTTTCCCTGGGGATGAGTTGTTTAAACGTACGCCCGTGACGCTATTTCGAGCCCGTTCGGTCTTCACGCTCCGTCCGGACTTAGAGCACTGCGTACCTAACTACCAAAGCGAAGATGCAATAACCGCCAAGGGTCCGATCCTAGGATAGATAGTGTAACGGGATACGGGCGAGTCGGCGATTTCTGTTTTTTCTCAGAGGGTGTCGTCCTAATTAGCCATGTTTTGCTTTTTATATCGAAGCCAATTTAACGGGCGCATGGACGGAGGTTCGCCCCCGTGCGTAGGTGCTTGGATTACGATTAGTAATTGAATGACTGT
TTGCCTGATGTCTCACTACATGGGTGTATAGTGTCTGCTCGCGTAAAAGTGGACATTGACTAGAGGAGTCGACAGCTAGGGCGGGCAGTTGAGTGAGGCAGCCCGGAGTAAAAGGCCGCCTTGTTCCTAGCTCACTAGCTGCTGTAGGGAATGCTAATATAGAATGCCTCAGCCTTATAAGGTTGCACAGGGTATGGTTCGATCCTTACCGAGAATTGCTGTTTGGGGATTCCCGCGCAACTTTAGACAGAGGTACCTTGCGGGACATTGTCGGTGGGATGTTAATGCCGTGGTAAACTCACTATTTGCTGCCCGTTGGTTAACTTTTGTGGGTTTTCCGCGGCCCAGCGGTATTCTACGTGGATCTCGAGAATCGACCTCCCAGACACTCCCGATAACTCTCCGCGTCACGCCCCAGCGAGCAGAGCCGAGACAGCTACGCTCGCCATCGCGAATGCGAAGCATAAGTCAGGTGGTATCGAGCGAGTATCAGAGGGTGCGGTACAATCCTATCAGCCGTCCGTGGCGGCTGTAACCGCTGACAGGTATAACGGGATCGCCATATATCAAGGCTCAAGAGGGGTCTCGCGACGGACTACATGACGTCACCAACCCTATCTCACACACTGGTAATACAGCAACTTCGCTGTTCCCTTGATATGCGTTCGCGGGCAGTAGCAGTTGCGCTGGCTGGACTGGCAGGTGTTCGGCAGCTCAAAAGGTAGGGAGTGACTTGGGGCTGTTAAAACCGGAAGGACTTTGCTAGTAAGGAACCGAGCTAGAAGTTCTCTCTGGTGGACGTCAGGGCTCTCTCCTATGTGTGACCTGAGGCCCTACCTGCATTTCATGCAGTGACTATGACTGTGTGCTTCTCGTATGGGACCGAGAGTATATTGTAAGGAAACGAAAGGGGTTCAGGCTAGGAGGTAACAGTGCCCGGAATTATACCTAGAGGTCGTCTTTCCGGGGATACGCACCTACCCCTTCTCTCGTCAACGTGAGCCTGAGTGGCGGAGTAAGACATGAGTACACAAGACTCGGCCTACAACAGTCCATCGGTGGGTTTGCTAGTGCCGAGGGAAGGAGTAACCCATAGCACCGGACGAAAAGGCCGCCTTTCGACGCGATATACTCTTGGTCCGGTCATACCCCTATATGGCTCTGGTCATTTACTACGCCGCCTCTGCGACCCTCAGATATCTGGGGAAAACAACAAGATGTGTCCAATATAACCTCTGACTAGGTTCAGCTTAGGCAGTCGGACAAAGCGCACGGTGTACGGGCACACTCACCAGTTCGGGTTTTAGAGATTGTTAGTCAGCATGACCGTGCACTCTTGCCGATACAGACCGATCAAAGGTTCGGCGCAGGGTCATAGCAAAATCAAGTGGGGCCACCTGTAGTCTCTCCCCCGTATGCAACCGAATCCAGATCTTTTAATGACTCTCTTGTGGCATCGGTGCGGGATGGGACTAATGTGCGAATTTTCCCTGGGGATGAGTTGTTTAAACGTACGCCCGTGACGCTATTTCGAGCCCGTTCAGTCTTCACGCTCCGTCCGGACTTAGAGCACTGCGTACCTAAATACCGAATAGAAAGTGCAATACCCGCTGTGGATGTCCTTTGGAGATAAACACCCCGGTAGAGTCAAGGTAAGTCGAGAGGGCCCGCTTTTTCTCAGAGAGTGTCATCCTAATTAGCCGTGTTTTGCTTACCGTACAAGAGCCAATTTAACGGGCGTAGGTACGATGGTTCGCCTCCGTGCGTAAGCGCCTGTATTACGATTAGTAGTTGAGTGACTGC
TTGCCTGATGTCTCACTACATGAGTGTATAGTGTCTGCTCGCGTTGGAGTGGATACTCACCAGAGACGTCGCTGACTTAGGCTGGCGGTTGAGTGAGGCAGCCCGGAGTACAAGGCCGCCCTATTCCTGTCACGCTGGCAGATATAAAGATCGCTCAGATAGAATACCTCAGCCCTATAGGGTTGCACAGGGCATGGTTTGATCCTCACCGAGAATTGCTAGTTGGAGAGTCCCGCGCAACCTCAGACAGACTTATCGTGCAAGACACTGTCGGTGGGGCGATAATGCCGTGGTAAACTCACGATTTGCTGCCCGTTGGTTAACTTTTGTGGGTTTTCCCCGGCCCAGCGGTATTCTACGTGGGTCTCAAGAATCGAGTCCCCTGATATGCTCAGTGACTTTCCGCACCGCGACCCAGCGAACAGAGCCCAGACAGCAACGCTCACCATCGTGCTCGCGAACCAAAAGTCAGCTGTTATCGATCGAGTATCACAGAGCGCAGTATACTCCTATTAGCCGTCCGTGGCCGCCGTAACGGCTGACCAGTGTAACGTGAACATCAGATATCAACGCTTGGGAGGGGCTTCGCGGCGGACTACGTGCCGTCACCAACCCTATCTCGCGCATTGGTAATACGGCGACCCCGTTGATACCTCGACAGGTGTTAGCGGACGGCGGTAGCTGTACTTGCTGAACTGGCGGTTGTTCGACAGCTCGAGTGGCGGGAAATGACCTTGGGCTTCTCATGCTGTGAGAGCTTTGTTACTATTAAATAAATCGAGCAATTCTCCCCAACGGGCGCGGGAGCTCTTATCTTTGTGCGACCTGATGCACTGTCTGCATTCTGTGTCCCGACTACAACTGTGTACCCCTCCTAGGGGACCGAGAGAATATTCAAGATTAGTAAGCAAAAGGTGGGTTGGGGGACGGGGGTGCCCGGAAAAATACCTAGAGGACGCCGCTCCGTAGTCAAGCACCCATGCCTTCTCTCGTCAATGTGAGCCCAGGTCCCGGCAAAAGACCTGAGTACACGAGAGTCGGCCTACAGCAGCCCATCAGGTGGTCTGCTAGAACCAAGCGAAGGAATAACCCATAGCACCGGACGAAAAGGCCGCCTTTCGACGCGATATACTCTTGGTCCGGTCATACCCCTATATGGCTCTGGTCATTTACTACGCCGCCTCTGCGACCCTCAGATATCTGGGGAAAACAACAAGATGTGTCCAATATAACCTCTGACTAGGTGCCTACTAAGCGGCGAGATAGAGCGCACGGTGTACGGGCACACTCACCAGATCGAGTTCTGGAGGTTGTCAGTCGATATACCCGTACACCCTCGCCGACATGGACCTCTGAACGGTGTAATATAGAGTCATCGCAGAACCAAGGGTGATTCCCCCTCAATCGTTGCCCACTCACGGTTTTGGTCTGGCTCTTGGGGTGCTCCCCGATAGTATCGCGGTTCAGTGGAGCATTCGCAGAGACTTCCTCTTGGATTGTGTTGTTAAAACTTACGCTTGGGACGTTATTTCCGGTCCGTCCGGTTTTGACACCCCGCCCAGCCTTAGAGCGTTACAGAACGAAACCCCGCATAGAAAGTGCAACACTCGCTGTGAATGTCCTTCGGAGATAAACAGCCCGGTAGAGTCAAGGTAAGTCGAGAGGGCCCGTACCCTATCGACAAGTATAATTCCCGTGAGGTGATTTCGCTCCTTCACCCAAGGACCAATCTGATAGGAACATGGACGGAAACTCTTCCTAATGCGTAGGTGCTTGTATTACGATTAGTAGGTGTGTGACTGT
TCGCCTGGGGTCTCACAATACGAGTGTATAGTGTCTGCTCGCGTAAAAGTGGACATTGACTAGAGGAGTCGACAGCTAGGGCGGGCAGTTGAGTGAGGCAGCCCGGAGTAAAAGGCCGCCTTGTTCCTAGCTCACTAGCTGCTGTAGGGAATGCTAATATAGAATGCCTCAGCCTTATGAGGTTGCATAGGGTATGGTTTGATCCTTACCGAGAATTGCTGGTTGGAGATTCCCGCGCAACCTTAGACAGAGGTACCTTGCGGGACACTGTCGGTGGGATGTTAATGCCGTGGTAAACTCACTATTTGCTGCCCGTTGGTTAACTTTTGTCGGTTTTCCGCGGCCCAGCGGTATTCTACGTGGGTCTCAAGAATCGAGTCCCCTGACATGCTCAATGACCTTCCGCACCGCGACCCAGCGAGCAGAGCCCAGACAGCAACGCTCACGATCGCGATCGCGAACTAAAAGTCAGGTGTTATCGAGCGAGCGTCAGAGGGTGCAATACAATACTGTCGGCCGTCCGTGGCGGCTGTAACCGCTGACAAGTATAACGGGATCGCCATATATCAACGCTTGGGAGGGGCTTTGCAACGGACTACATGCCGTCATCACCCCTACCTCATGCGTCGATTATGCAGCAACTTCGCTAATCCCTTGACTGCCGTTAGCGGACAATAGCAGCTACGCTTGCTGGATTGGCAGTTGCTCGACAGCTCAGGTGGTAGGAAGTGAATCGGGGTCGTTAAAACCGGAGCAGCTCTCCTAGGGATGGGTCAAGCTAGCAATGGTTCTTGGTGAACGTCAGGGCACTTTCCTTTGTGTGAGCTGATGCCTTGCCTGCATTTCATGCAGTGACTATAACTGTGTGCTCCTCGTATGGGACCGTGAGTATACTCAAGATACGTAAGCAAAAGGTGGGTTGGGAGGTAACAGTGTTCGGAATTTCACCTAGAAGACGCTGCTCTGGAATTAAGCGATCATGCTTTCTCCTATGAATATGAGCCTGAATGGCGGAATAGCCCATGACTGCACAGGACCCGACCCACAACATCCTATCAGTGGGTCCGCCAGAGCCAAGCGAGGGGGTAACCCATAGCACCGGACGAAAAGGCCGCCTTTCGACGCGATATACTCTTGGTCCGGTCATACCCCTATATGGCTCTGGTCATTTACTACGCCGCCTCTGCGACCCTCAGATATCTGGGGAAAACAACAAGATGTGTCCAATATAACCTCTGACTAGGTTCCTACTGACTGGTGAAGCAGTCAATACTTCGAACTAGCATGCTTACTAGTTTGGGTTTTAGGGATTGTCAACCAGTATGACCGTACACCCTCGCCGACATGGACCTCCCAACGGCTTGGTATAGAGTCGTCGCAGAATCAAGGGTGATTATCTCTCAATTCTTGCCCATTCACGGCTTAGGTCTGGCTCTTGGGGTGCTCTCCTGTGGCATCGGTGCGGGATGGGACTAATGTGCGAATTTTCCCTGGGGATGAGTTGTTTAAACGTACGCCCGGGACGCTATTTCCGGTCTGTCCGATCTTGACACCCCGCCCAACCTTAGAGCGTTACAGAACTAAACCCCGCATAGAAAGTGCAATACCCGCTGTGGATGTCCTTCGGAGATAAACAGCCCGGTAGAGTCAAGGTAAGTCGAGAGGGCCCGTACCCTATCGACAAGTATAATTCCCGTGAGGTGATTTCTCTTCTTCACCCAAGAACCGATCTGATAGAAATAGGTACGATGGTTCGCCCCCGTGCTTAAGTGCTTGTATTACGATTAGTAGGTGAGTGACTGT
