# Supplementary material for: HAPSIMU: a genetic simulation platform for population-based association studies
Source: BMC Bioinformatics. 2008 Aug 5;9:331. doi: 10.1186/1471-2105-9-331 (PMC2518933; doi:10.1186/1471-2105-9-331)
Supplement: Additional file 1 — The HIPSIMU package. This zipped file contains the HAPSIMU program and user document. [file 1471-2105-9-331-S1.zip › HAPSIMU1.0/data/ENr113.4q26HaploWhite.txt]

TCGCCCGAGGTCTCACTATACGAGTGTATAGCGTCTGCTCACATTGGAGTGGACACTGACCAGAGGCGTCGATGACTTGGGATGGCGGTTGAGTGAGGCAGCCCGGAGTACAAAGCAGCCCTATTCCTGTCACGGCAGCTGCTATAGGCAACGCTCATATGGAAGAGCCCAGCCCGGTAAGGCTGCACAGAGTATGGTTTGGCCCCTACCGAGAATTGCTGTTTGGGGATTCCCGCGCAACTTTAGACAGAGGTACCTTGCGGGACATTGTCGGTGGGATGTTAATGCCGTGGTAAGCTCATTGTTTGCTGCCCGTTGGTTAGCTTTTGCGGGTTTTCAGCGGCTCCGCGGTAATCTACGTGGGCCTCAAGAATCGACCTCCCAGACCCTCCCGATAACTCTCCGCGTCACGCCCCAGCGAGCAGAGCCGAGACAGCTACGCTCGCCATCGCGAATGCGAAGCATAAGTCAGGTGGTATCGATCTAGTATCACAGGGCGTAGTACACTCCTATCAACCGTCCGTAGTCACTGCCACGGGTAACCAGTATAACGGGATAGCCGTATTTCGACTCATAGGAGAGATTTTACAACAGGCTACATACCAACATCACCCCTACTGCATGCACTAGCAATGCAACAACTTCGCTAATCCCTTGACTGCCGTTAGCGGATAGTGGCAGCTGTGCTTACTGAACTGGCGCGTGTTCAACAACTCAAGTGATAGAAAATGAATCGGTGTCGTAAAAGTCTGAACAGTTCTCCTAGGGATGGGTCACGCGAGCAATGGTTCTTGGTGAACGTCAGGGCACTTTCCTTTGTGCAACCTGATGCACTGTATGCATTCCATGTCCCGAGCATAGTTGTGTACTCCTTGCATGGGACCGAAAGTACATTCAAGATAAGTAAGCAAAAGGTGAGTTGGGAGACAACGGTGCCCGGAATTATACCTAGAGGACGTCTCTCCGGGGATAAGTACCTACGCCTTCACTCGTCAACGTGAGCCTGAGTGGCGGAATAACACATGTCTACACAGGACTCGGCCTACAACATCTTATCAGTGGGTCTGCTAGAGCCAAGCGAAGGGGTAAACCATAGCACTTGACGAAAAGAACACTTCTAGGCGCAATATACCCTTGGCTCGGTCATACGCCTATATGGCTCAGGTCATGAAGTACGCTGCGACGGCTGCCCCCAGATAAGTGGGGGGGTCGATGCATTACAACCTTGCGAACTCTCAATTATACTCCTACTGACTGGTGAAGCAGTCAATACTTCGAACTAGCACGCTTACTAGTTTGGGTTTTAGAGATTGTTAGTCAGCATGACCGTGCACTCTCGCCGGTACAGACCGATCAAAGGTTCGGCGCAGGGTCATAGCAAAGTCAAGTGGGGCCACCCGTAGTCTCTCCCCCGTATGCAACCGAATCCAGATCTTTTAATGACACTCCTATAGTATCGCGGTTCAGTGGAGCATTCGCAGAGACTTCCTCTTGGATTGAGTTGTTAAAACTTACGCTTGGGACGTTATTTCCGGTCCGTCCGGTCTTGACACCCCGCCCAGCCTTAGAGCGTTACAGAACGAAACCCCGCATAGAAAGTGCAACACCCGCTGTGAATGTCCTTCGGAGATAAACAGCCCGGTAAAGTCAAGGTAAGTCGAGAGGGCCCGTACCCTATCGACAAGTATAATTCCCGTGAGGTGATTTCGCTTCTTCACCCAAGGACCAATCTGATAGGAACATGGACGGAAACTCTTCCTAATGCGTAGGTTCTTGTATTACGATTAGTAGGTGAGTGACTGT
TCGCCTGGGGTCTCACAATACGAGTGTATAGTGTCTGCTCACGTTGGAGTGGACACTGACCAGAGGCGTCGATGACTTGGGATGGCGGTTGAGTGAGGCAGCCCGGAGTACAAAGCCGCCCTATTCCTGTCACGGCAGCTGCTATAGGCAACGCTCATATGGAAGAGCCCAGCCCGGTAAGGCTGCACAGAGTATGGTTTGGCCCCTACCGAGAATTGCTGTTTGGGAATTCCCGCGCAACTTTAGACAGAGGTACCTTGCGGGACATTGTCGGTGGGATGTTAATGCCGTGGTAAGCTCATTGTTTGCTGCCCGTTGGTTAGCTTTTGCGGGTTTTCAGCGGCTCCGCGGTAATCTACGTGGGCCTCAAGAATCGAGCTCCCAGTCATGCTCGATAACTTTGCGCGTTACGCCCCAGCGAGCGGAGCCGAGGCAGCTACGCTCACCGTCGCGATCGCAAACCATAAGACAGCTGGTGTTGAGCGAGTATCAGAAGGCGCAGTACAATACTGTCGGCCGTCCGTGGCCGCCGTAACGGCTGACCAGTGTAACGTGAACATCAGATATCAACGCTTGGGAGGGGCTTCGCGGCGGACTACGTGCCGTCACCAACCCTATCTCGCGTATTGGTAATACGGCGACCCCGTCGATACCTCGACAGGTGTTAGCGGACGGCGGTAGCTGTACTTGCTGAACTGGCGGTTGTTCGACAGCTCGAGTGGCGGGAAATGACCTTGGGCTTCTCATGCTGTGAGAGCTTTGTTACTATTAAATAAATCGAGCAATTCTCCCCAACGGGCGCGGGAGCTTTTATCTTTGTGTGACCTGATGCACTGTCTGCATTCTGTGTCCCGACTACAGCTGTGTACCCCTCCTAGGGGACCGAGAGAATATTCAAGATTAGTAAGCAAAAGGTGGGTTGGAGGACGGGGGTGCCTGGTATTATACCTAGAGGACACCGCTTCCGAGTCAAGCACCCACGCCTTCTCTCGTCAATATGAGCCTGAATGGCGGAATAGCCCATGACTACACAGGACCCGACCTACAACATCCTATCAGTGGGTCCGCCAGAGCCAAGCGAGGGGGTAAACCATAGCACTTGACGAAAAGGACACTTCTAGACGCGATATACCCTTGGCCTGTTCGTGTCTTTGTATGTTCTTTGGTAAGAGCTACGTTGCGTCTGCTGCCCCCAGATAAGTGGGGGGGTCGATGCATTACAACCTTGCGAACTCTCAATTATACTCCTACTGACTGGTGAAGCAGTCAATACTTCGAACTAGCATGCTTACTAGTTTGGGTTTTAGAAATTGGTAGTCAGCATGACCGTGCACCCTCTCCGACATGGACCTCTCAACCTTTTGGTATAGGGTCATCGCAGAATCAAGGGTAATTACCCGTCAATTGCTGGGTATTCATGGCTTAGTTCTGGCTCTTGGAGTGCTGCTTTGTGGCATCGGTCCGGGATGGGACTAATTTGCGAGTTTTCCCTGGGGATGAGTCGCCTAAACGTACGCCCGTGACGCTATTACGAGCCCGTTCGGTCTTCACGCTCCGTCCGGACTTAAAGCACTGCGTACCTAACTACCAAAGCGAGGATGTAATAACGGCCAAGGGTCCGATCCTAGGAAAGACAGTGTAACGGGATACGGGCGCGTGGGCGATTTCCGTACCCTATTGAAAAATATAATTCCCGTGAAGTGATTTCTCCTCTTCACACAAGGACTAACCTGATAAGAATAGATACGATGGTTCGCCTCCGTACGTAAGTGGCTGTATTACGACTAATAGTTGAGTTACTTT
TCGCCTGAGGTCTCACTATACGAGCGTATAGTGTCTGCTCACGTTGGGGTGGACACTGACCAGAGGCGCCGATGACTTGGGCTGGCGGTTGAGTGAGGCAGCCCGGAGTACAAGGTCGCCCTATTCCTGTCACGCTAGCTGATATAGGGAACGCTCGTATGGAATAGCTCGGCCCGGTAGTGTTGCACAGGGCATGGTTTGATCCCTAGCGGGAATTGCTGGTCGGAGATTCCCGTGCAGCCTTAGACAGAGGTACCTTGCGGGTCACTGTGGGAGCGATGTTAATGCCGTGGTAAACTCACGATTTGCTGCCCGTTGGTTAACTCTTGTGGGTTTTCCCCGGCCCAGCGGTATTCTACGTGGGTCTCAAGAATCGACCTCCCAGACACTCCCGATAACTCTCCGCGTCACGCCCCAGCGAGCAGAGCCGAGGCAGCTACGCTCGCCGTCGCGAACGCGAACCATAAGTCAGGTGGTATCGATCTAGTATCACAGGGCGTAGTACACTCCTATCAACCGTCCGTAGTCACTGCCACGGGTAACCAGTATAACGGGATAGCCGTATTTCGACTCATAGGAGAGATTTTACAACAGGCTACATACCAACATCACCCCTACTGCATGCACTAGCAATGCAACAACTTCGCTAATCCCTTGACTGCCGTTAGCGGATAGTGGCAGCTGTGCTTACTGAACTGGCGCGTGTTCAACAACTCAAGTGATAGAAAATGAATCGGTGTCGTAAAAGTCTGAACAGTTCTCCTAGGGATGGGTCACGCGAGCAATGGTTCTTGGTGAACGTCAGGGCACTTTCCTTTGTGCAACCTGATGCACTGTCTGCATTCTGTGTCCCGACTACAGCTGTGTACCCCTCCTAGGGGACCGAGAGAATATTCAAGATTAGTAAGCAAAAGGTGGGTTGGGGGACGGGGGTGCCTGGTATTATACCTAGAGGACACCGCTTCCGAGTCAAGCACCCACGCCTTTTCTCGTCAGTGTAAGCCTGAGTGGCGGAATAACAAATGACTACACAGGACTAGGCGTACAACGTCCTATCAGTGGGTCTACTAGAGTCGAGGGAAGGAGTAAACCATAGCACTTGACGAAAAGGACACTTCTAGACGCGATATACCCTTGGCCTGTTCGTGTCTTTGTATGTTCTTTGGTAAGAGCTACGTTGCGTCTGCTGCCCCCAGATAAGTGGGGGGGTCGATGCATTACAACCTTGCGAACTCTCAATTATACTCCTACTGACTGGTGAAGCAGTCAATACTTCGAACTAGCATGCTTACTAGTTTGGGTTTTAGAAATTGGTAGTCAGCATGACCGTGCACCCTCTCCGACATGGACCTCTCAACCTTTTGGTATAGGGTCATCGCAGAATCAAGGGTAATTACCCGTCAATTGCTGGGTATTCATGGCTTAGTTCTGGCTCTTGGAGTGCTGCTTTGTGGCATCGGTCCGGGATGGGACTAATTTGCGAGTTTTCCCTGGGGATGAGTCGCCTAAACGTACGCCCGTGACGCTATTACGAGCCCGTTCGGTCTTCACGCTCCGTCCGGACTTAAAGCACTGCGTACCTAACTACCAAAGCGAGGATGTAATGACGGCCAAGGGTCCGATCCTAGGAAAGACAGTGTAACGGGATACGGGCGCGTGGGCGATTTCCGTACCCTATTGAAAAATATAATTCCCGTGAAGTGATTTCTCCTCTTCACACAAGGACTAACCTGATAAGAATAGATACGATGGTTCGCCTCCGTACGTAAGTGGCTGTATTACGACTAATAGTTGAGTTACTTT
TTACCTGATATGTCACTACGTGAGTGTCTAGTGTTTGCTCGCGTTGGAGTGGACACTGACCAGAGGCTTCGATGACTTGGGATGGCGGTTGAGTGAGGCAGCCCGGAGTACAGGGCCGCCCTATTCTTGTCACGCCAGCTGCGATAGGCAACGCTCATACGGAAGAGCCCAGCTCGGTAAGGTTGCACAGGGTATGGTTTGATCCTCACCGAGAATTGCTAGTTGGAGAGTCCCGCGCAACCTCAGACAGACTTATCGTGCAAGACACTGTCGGTGGGGCGATAATGCCATGGTGGATCCACTACTGATTATCTGTTGGTTAGTTTTTGTGGGCTTTTCGCGCTCCCGCGATGTTCTACAGATGTCCGAAGATTCGACCTCCCAGACACTCCCGATAACTCTCCGCGTCACGCCCCAGCGAGCAGAGCCGAGACAGCTACGCTCGCCATCGCGAATGCGAAGCATAAGTCAGCTGGTATCGATCGAGTATCAGAGGGCGCAATACGACCCTATCGACTGTCTGTGTCCGCCGTAATGGGTGGCAAGTATCGGGTGATCGCCATATTTCAAGGTTCAAGAGGTGCTCTGTAACAAACCACAGGCCGTCGTCAAATGCGTCGCACGCGTCGATTATACAGCAATTTTGCTGAACCCTTGATATGCGTAAATAGACAATAGCAGCTACGCTTGCTGGATTGGCAGTTGCTCGACAGCTCAGATGGTAGGAAGTGACTTGGGGCTGTTAAAACCGGAGGAGCTTTGCTAGTAATGAACCAAGCTAGCAATGGTCCCTGGTGGACGTCAAGGCTCTCTCTTATGTGTGACCTAATGCCCTACCTGCATTTCATCCCCCGAGTATAGTTGTATATTCCTCGTATGGGACCGAGAGTACATCCAAGATAAGTAAGCAAAAGGTGGGTTGGGAGACGACGGTACCCGGAAAAATACCTAGAGGACGCCGCTCCGTAGTCAAGCACCCATGCCTTCTCTCATGAATATGAGCCTGAATGGCGGAATAGCCCATGACTACACAGGACCCGATCCACAACATCCTATCAGTGGGTTTGCTAGTGCCGAGGGCAGGAGTAAACCATAGCACTTGACGAAAAGGACATTTCTAGGCGCGATATACCCTTGGCTCGGTCATACGCCTATATGGCTCAGGTCATGAAGTACGCTGCGACGGCTGCCCCCAGATAAGTGGGGGGGTCGATGCATTACAACCTTGCGAACTCTCAATTATACTCCTACTGACTGGTGAAGCAGTCAATACTTCGAACTAGCACGCTTACTTGTTTGGGTTTTAGAGATTGTTAGTCAGCATGACCGTGCACCCTCTCCGACATGGATCTCTCAACCTTTTGGTATAGGGTTATAGCAAAGTCAAGTGGGGCCACCCGTAGTCTCTCCCCCGTATGCAACCGAATCCAGATCTTTTAATGACACTCCTATAGTATCGCGGTTCAGTGGAGCATTCGCAGAGACTTCCTCTTGGATTGAGTTGTTAAAACTTACGCTTGGGACGTTATTTCCGGTCCGTCCGGTCTTGACACCCCGCCCAGCCTTAGAGCGTTACAGAACGAAACCCCGCATAGAAAGTGCAACACCCGCTGTGAATGTCCTTCGGAGATAAACAGCCCGGTAAAGTCAAGGTAAGTCGAGAGGGCCCGTACCCTATCGACAAGTATAATTCCCGTGAGGTGATTTCGCTTCTTCACCCAAGGACCAATCTGATAGGAACATGGACGGAAACTCTTCCTAATGCGTAGGTTCTTGTATTACGATTAGTAGGTGAGTGACTGT
TTACCTGATATCCCACTACATGAGTGTCTAGTGTCTGCTCGCGTAGGAATGGCCATCGACTGAAAGCGTGGATAATATGAGCTAATGATCAGCTATCATACTTCAGCACACGAGGCCGTGTTATTACCAGCACGCTAGCTGCTATAGGGGACGCTAAGATAGAATACCTCAGCCCTATAAGGTTGCACAGGGTATAGTTTGATCCTTACCGAGAATTGCTAGTTGTAGATCACCACGCAACCTTAGACAGACTTCTCGCGCAGGAAACTGTCGCTAGGGTGTTAATGCTATGGTGGATCCACTACTGATTATCTGTTGGTTAGTTTTTGTGGGCTTTTCGCGCTCCCGCGATGTTCTACAGATGTCCGAAGATTCGAGCTCCCAGACATGCTCGATAACTTACCACGTCACGCCCCAGCGAGCAGAGCCGAGACAGTTACGCTCACCATCGCAATCGCGAACCATAGGTCGGCTGGTGTTGAGCGAGTATCAGAAGGCGCAGTACAATACTGTCGGCCGTCCGTGGCCGCCGTAACGGCTGACCAGTGTAACGTGAACATCAGATATCAACGCTTGGGAGGGGCTTCGCGGCGGACTACGTGCCGTCACCAACCCTATCTCGCGCATTGGTAATACGGCGACCCCGTTGATACCTCGACAGGTGTTAGCGGACGGCGGTAGCTGTACTTGCTGAACTGGCGGTTGTTCGACAGCTCGAGTGGCGGGAAATGACCTTGGGCTTCTCATGCTGTGAGAGCTTTGTTACTATTAAATAAATCGAGCAATTCTCCCCAACGGGCGCGGGAGCTCTTATCTTTGTGTGACCTGATGCCCTACCTGCATTTCAAGCAGTTACTATAACTGTGTGCTCATCGTATGGATTCTAGAATGCTTTGTAAGGAAACGAGCGGGGTTCAGTCTATGAGGTAACAGTGTTCGGACTTTTGCCCTGAAGATGCTGCTCTGGAGTTAAGCGATCATGTTTCCTCCCATGAATGTAAGCCTGAGTGGCGGAATAACAAATGACTACACAGGACTAGGCGTACAACGTCCTATCAGTGGGTCTGTTAGAGCCAAGGGAAGTGGCAAACCATAGCACTTGACGCAAAGGACACTTCTAGACGCGATATACCCTTGGCCTGTTCGTGTCTTTGTATGTTCTTTGGTAAGAGCTACGTTGCGTCTGCTGCCCCCAGATAAGTGGGGGGGTTGATGCATTACAACCTTGCGAACTCTCAATTATACTCCTACTGACTGGTGAAGCAGTCAATACTTCGAACTAGCATGCTTACTAGTTTGGGTTTTAGAAATTGGTAGTCAGCATGACCGTGCACCCTCTCCGACATGGACCTCTCAACCTTTTGGTATAGGGTCATCGCAGAATCAAGGGTAATTACCCGTCAATTGCTGGGTATTCATGGCTTAGTTCTGGCTCTTGGAGTGCTGCTTTGTGGCATCGGTCCGGGATGGGACTAATTTGCGAGTTTTCCCTGGGGATGAGTCGCCTAAACGTACGCCCGTGACGCTATTACGAGCCCGTTCGGTCTTCACGCTCCGTCCGGACTTAAAGCACTGCGTACCTAACTACCAAAGCGAGGATGTAATAACGGCCAAGGGTCCGATCCTAGGAAAGACAGTGTAACGGGATACGGGCGCGTGGGCGATTTCCGTACCCTATTGAAAAATATAATTCCCGTGAAGTGATTTCTCCTCTTCACACAAGGACTAACCTGATAAGAATAGATACGATGGTTCGCCTCCGTACGTAAGTGGCTGTATTACGACTAATAGTTGAGTTACTTT
TCGCCTGAGGTCTCACTATACGAGCGTATAGTGTCTGCTCACGTTGGGGTGGACACTGACCAGAGGCGCCGATGACTTGGGCTGGCGGTTGAGTGAGGCAGCCCGGAGTACAAGGTCGCCCTATTCCTGTCACGCTAGCTGATATAGGGAACGCTCGTATGGAATAGCTCGGCCCGGTAGGGTTGCACAGGGCATGGTTTGATCCCTAGCGGGAATTGCTGGTCGGAGATTCCCGTGCAGCCTTAGACAGAGGTACCTTGCGGGTCACTGTGGGAGCGATGTTAATGCCGTGGTAAACTCACGATTTGCTGCCCGTTGGCTAACTCTTGTGGGTTTTCCCCGGCCCAGCGGTATTCTACGTGGGTCTCAAGAATCGAGCTCCCAGACACTCTCGATAACTCTCCGCGTCACGCCCCAGCGAGCAGAGCCGAGACAGCTACGCTCGCCATCGCGAATGCGAAGCATAAGTCAGGTGGTATCGATCTAGTATCACAGGGCGTAGTACACTCCTATCAACCGTCCGTAGCCACTGCCACGGGTAACCAGTATAACGGGATAGCCGTATTTCGACTCATAGGAGAGATTTTACAACAGGCTACATACCAACATCACCCCTACTGCATGCACTAGCAATGCAACAACTTCGCTAATCCCTTGACTGCCGTTAGCGGATAGTGGCAGCTGTGCTTACTGAACTGGCGCGTGTTCAACAACTCAAGTGATAGAAAATGAATCGGTGTCGTAAAAGTCTGAACAGTTCTCCTAGGGATGGGTCACGCGAGCAATGGTTCTTGGTGAACGTCAGGGCACTTTCCTTTGTGCAACCTGATGCACTGTCTGCATTCTGTGTCCCGACTACAGCTGTGTACCCCTCCTAGGGGACCGAGAGAATATTCAAGATTAGTAAGCAAAAGGTGGGTTGGGGGACGGGGGTGCCTGGTATTATACCTAGAGGACACCGCTTCCGAGTCAAGCACCCACGCCTTCACTCGTCAATATGAGCCTGAATGGCGGAATAGCCCATGACTACACAGGACCCGACCTACAACATCCTATCAGTGGGTCCGCCAGAGCCAAGCGAGGGGGTAAACCATAGCACTTGACGAAAAGGACGCTTCTAGACGCGGTGTACCCTTGGCCCATTTATACCCCTAAATGGCTCTGTGCATGAAGTACGCTACGTCTGCTGCCCCCAGATAACTGGGGGGAACAGCGAAATGTGTCCAATAGAACCTCCAATTTTATGCCTACTAAGCGGCGAGATAGAGCGCGCGGCGTACGGGCACACTCCCCAGATCGGGTTCTGGAGGCTGTCGGTCGATATACCCGTACACCCTCGCCGACGTGGACCTCTGAACGGTGTAGTATAGGGTCATCGTAGAACCAAGGGTGATTCCACCTCAATCGTTGCCCACTCACGGTTTAGGTCTGGCTCTTGGGGTGCTGCCCTATAGTATCGCGGTGCAGTGGAGCAATCGCAGAGACTTCCTCTGAAATTGAGATGTTTAAACGAACGTCCGGGACGCCATTTCCGGTCCGTCCGGGCTTGACACCCCGCCCAGCCTTAGATCGTTACAGAACTAAACCCCGCATAGAAAGTGCAATACCCGCTGTGGATGTCCTTCGGAGATAATCAGCCCGGTAGAGTCAAGGTAACTCGAGAGGTTCTCTTTTTTCGCAGAGAGCGCCGTCCTAATTGGCCATGTTTTGCTTATTATATCGGAGCCAATTTAACGGGCGCATGGACGGAAATCATTCCTAGTGCGTAGGTGCTTGGATTACGATTAGTAATTGAATGGCTGT
TTACCTGATATCTCACTACATGAGTGTCTAGTGTCTGCTCGCGTTGGAGTGGATACTCACCAGAGGCGTCGCTGACTTAGGCTGGCGGTTGAGTGAGGCAGCCCGGAGTACAAGGCCGCCCTATTCCTGTCACGCTGGCTGATATAGAGATCGCTCAGATAGAATACCTCAGCCCTATAGGGTTGCACAGGGCATGGTTTGATCCCTACCGAGGAGTGCTAGATGGAGGTTCCCGCGTCACCTTGGACAAACTTATCTTGTAGGAAACAACCCGTGGGGTGTTAACACTGTGATAAACTCACTACTTGTTGTCTCTTGGTTAGCTTTTGTGGGTTTTCCGCGGCCCAGCGGTATCCTACGTGGGTCTCAAGATACGAGTCCCCTGACATGCTCAATGACTTTCTGCGTCACGCCCCAGCGAGCAGTGGCGAGATATCTACGCTCACCATCGCGATCGCGAAGCATAAGTCAGGTGGTATCGATCGAGTATCAGAGGGCGCAATACGACCCTATCGACTGTCTGTGTCCGCCGTAATGGGTGGCAAGTATCGGGTGATCGCCATATTTCAAGGTTCAAGAGGTGCTCTGTAACAAACCACATACCAACATCACCCCTACTGCATGCACTAGCAATGCAACAACTTCGCTAATCCCTTGACTGCCGTTAGCGGATAGTGGCAGCTGTGCTTACTGAACTGGCGCGTGTTCAACAACTCAAGTGATAGAAAATGAATCGGTGTCGTAAAAGTCTGAACAGTTCTCCTAGGGATGGGTCACGCGAGCAATGGTTCTTGGTGAACGTCAGGGCACTTTCCTTTGTGCAACCTGATGCCCTACCTGCATTTCAAGCAGTTACTATAACTGTGTGCTCATCGTATGGATTCTAGAATGCTTTGTAAGGAAACGAGCGGGGTTCAGTCTATGAGGTAACAGTGTTCGGACTTTTGCCCTGAAGATGCTGCTCTGGAGTTAAGCGATCATGTTTCCTCCCATGAATGTAAGCCTGAGTGGCGGAATAACAAATGACTACACAGGACTAGGCGTACAACGTCCTATCAGTGGGTCTGTTAGAGCCAAGGGAAGTGGCAAACCATAGCACTTGACGAAAAGGACACTTCTAGACGCGATATACCCTTGGCCTGTTCGTGTCTTTGTATGTTCTTTGGTAAGAGCTACGTTGCGTCTGCTGCCCCCAGATAAGTGGGGGGGTCGATGCATTACAACCTTGCGAACTCTCAATTATACTCCTACTGACTGGTGAAGCAGTCAATACTTCGAACTAGCATGCTTACTAGTTTGGGTTTTAGAAATTGGTAGTCAGCATGACCGTGCACCCTCTCCGACATGGACCTCTCAACCTTTTGGTATAGGGTCATCGCAGAATCAAGGGTAATTACCCGTCAATTGCTGGGTATTCATGGCTTAGTTCTGGCTCTTGGAGTGCTGCTTTGTGGCATCGGTCCGGGATGGGACTAATTTGCGAGTTTTCCCTGGGGATGAGTCGCCTAAACGTACGCCCGTGACGCTATTACGAGCCCGTTCGGTCTTCACGCTCCGTCCGGACTTAAAGCACTGCGTACCTAACTACCAAAGCGAGGATGTAATAACGGCCAAGGGTCCGATCCTAGGAAAGACAGTGTAACGGGATACGGGCGCGTGGGCGATTTCCGTACCCTATTGAAAAATATAATTCCCGTGAAGTGATTTCTCCTCTTCACACAAGGACTAACCTGATAAGAATAGATACGATGGTTCGCCTCCGTACGTAAGTGGCTGTATTACGACTAATAGTTGAGTTACTTT
TTGCCTGATGTCTCACTACATGAGTGTATAGTGTCTGCTCGAATAGAAGTGGACATTGACTAGAGGCGTCGACAACTAGGGCTGGCGGTTGAGTGAGGCAGCCCGGAGTACAAGGCCGCCTTGTTCCTAGCACGCTAGCTGCTATAGGGAACGCTAATATGGAATACCTCAGCCCTGTAAGGTCGCACAGGGTATAGCTTGATCCTTACCGAGAATTGCTAGTTGGAGAGTCCCGCGCAACCTTAGATAGACTTATCGTGCAAAACACTGTCGGTGGGGCGATAATGCCGTGGGAAACTCACTATTTGCTGCCCCTTGGTTGACTTTCGTGGGTTTTCCGTGGCCCAGCGGTATTCTACGTGGGTCTCAAGAATCGACCTCCCAGACACTCCCGATAACTCTCCGCGTCACGCCCCAGCGAGCAGAGCCGAGACAGCTACGCTCGCCATCGCGAATGCGAAGCATAAGTCAGGTGTTATCGATCGAGTATCACAGAGCGCAGTATACTCCTATTAGCCGTCCGTGGCCGCCGTAACGGCTGACCAGTGTAACGTGAACATCAGATATCAACGCTTGGGAGGGGCTTCGCGGCGGACTACGTGCCGTCACCAACCCTATCTCGCGCATTGGTAATACGGCGACCCCGTTGATACCTCGACAGGTGTTAGCGGACGGCGGTAGCCGTACTTGCTGAACTGGCGGTTGTTCGACAGCTCGAGTGGCGGGAAATGACCTTGGGCTTCTCATGCTGTGAGAGCTTTGTTACTATTAAATAAATCGAGCAATTCTCCCCAACGGGCGCGGGAGCTCTTATCTTTGTGCGACTTGATGCACTGTCTGCATTCTGTGTCCCGACTACAGCTGTGTACCCCTCCTAGGGGACTGAGAGAATATTCAAGATTAGTAAGCAAAAGGTGGGTTGGGGGACGGGGGTGCCTGGTATTATACCTAGAGGACACCGCTTCCGAGTCAAGCACCCACGCCTTCTCTCGTCAATATGAGCCTGAATGGCGGAATAGCCCATGACTACACAGGACCCGACCTACAACATCCTATCAGTGGGTCCGCCAGAGCCAAGCGAGGGGGTAAACCATAGCACTTGACGAAAAGGACATTTCTAGGCGCGATATACCCTTGGCTCGGTCATACGCCTATATGGCTCAGGTCATGAAGTACGCTGCGACGGCTGCCCCCAGATAAGTGGGGGGGTCGATGCATTACAACCTTGCGAACTCTCAATTATACTCCTACTGACTGGTGAAGCAGTCAATACTTCGAACTAGCACGCTTACTTGTTTGGGTTTTAGAGATTGTTAGTCAGCATGACCGTGCACCCTCTCCGACATGGATCTCTCAACCTTTTGGTATAGGGTTATAGCAAAGTCAAGTGGGGCCACCCGTAGTCTCTCCCCCGTATGCAACCGAATCCAGATCTTTTAATGACACTCCTATAGTATCGCGGTTCAGTGGAGCATTCGCAGAGACTTCCTCTTGGATTGAGTTGTTAAAACTTACGCTTGGGACGTTATTTCCGGTCCGTCCGGTCTTGACACCCCGCCCAGCCTTAGAGCGTTACAGAACGAAACCCCGCATAGAAAGTGCAACACCCGCTGTGAATGTCCTTCGGAGATAAACAGCCCGGTAGAGTCAAGGTAAGTCGAGAGGGCCCGTACCCTATCGACAAGTATAATTCCCGTGAGGTGATTTCGCTTCTTCACCCAAGGACCAATCTGATAGGAACATGGACGGAAACTCTTCCTAATGCGTAGGTTCTTGTATTACGATTAGTAGGTGAGTGACTGT
TCGTCTGAGGTCTCACTATACGAGTGCATAGTGTCTGCTGACGTTGGAGTGGATACTCACCAGAGACGTCGCTGACTTAGGCTGGCGGTTGAGTGAGGCAGCCCGGAGTACAAGGCCGCCCTATCCCTGTCACGCTGGCAGATATAAAGATCGCTCAGATAGAATACCTCAGCCCTATAGGGTTGCACAGGGCATGGTTTGATCCTCACCGAGAATTGCTAGTTGGAGAGTCCCGCGCAACCTTAGATAGACTTATCGTGCAAAACACTGTCGGTGGGGCGATAATGCCATGGTGGATCCACTACTGATTATCTGTTGGTTAGTTTTTGTGGGCTTTTCGCGCTCCCGCGATGTTCTACAGATGTCCGAAGATTCGACCTCCCAGACACTCCCGATAACTCTCCGCGTCACGCCCCAGCGAGCAGAGCCGAGACAGCTACGCTCGCCATCGCGAATGCGAAGCATAAGTCAGGTGGTATCGATCTAGTATCACAGGGCGTAGTACACTCCTATCAACCGTCCGTAGCCACTGCCACGGGTAACCAGTATAACGGGATAGCCGTATTTCGACTCATAGGAGAGATTTTACAACAGGCTACATACCAACATCACCCCTACTGCATGCACTAGCAATGCAACAACTTCGCTAATCCCTTGACTGCCGTTAGCGGATAGTGGCAGCTGTGCTTACTGAACTGGCGCGTGTTCAACAACTCAAGTGATAGAAAATGAATCGGTGTCGTAAAAGTCTGAACAGTTCTCCTAGGGATGGGTCACGCGAGCAATGGTTCTTGGTGAACGTCAGGGCACTTTCCTTTGTGCAACCTGATGCACTGTATGCATTCCATGTCCCGAGCATAGTTGTGTACTCCTTGCATGGGACCGAAAGTACATTCAAGATAAGTAAGCAAAAGGTGAGTTGGGAGACAACGGTGCCCGGAATTATACCTAGAGGACGTCTCTCCGGGGATAAGTACCTACGCCTTCACTCGTCAACGTGAGCCTGAGTGGCGGAATAACACATGTCTACACAGGACTCGGCCTACAACATCTTATCAGTGGGTCTGCTAGAGCCAAGCGAAGGGGTAAACCATAGCACTTGACGAAAAGGACGCTTCTAGACGCGGTGTACCCTTGGCCCATTTATACCCCTAAATGGCTCTGTGCATGAAGTACGCTACGTCTGCTGCCCCCAGATAACTGGGGGGAACAGCGAAATGTGTCCAATAGAACCTCCAATTTTATGCCTACTAAGCGGCGAGATAGAGCGCGCGGCGTACGGGCACACTCCCCAGATCGGGTTCTGGAGGCTGTCGGTCGATATACCCGTACACCCTCGCCGACGTGGACCTCTGAACGGTGTAGTATAGGGTCATCGTAGAACCAAGGGTGATTCCACCTCAATCGTTGCCCACTCACGGTTTAGGTCTGGCTCTTGGGGTGCTCCCCTATAGTATCGCGGTGCAGTGGAGCAATCGCAGAGACTTCCTCTGAAATTGAGTTGTTTAAACGAACGTCCGGGACGCCATTTCCGGTCCGTCCGGGCTTGACACCCCGCCCAGCCTTAGATCGTTACAGAACTAAACCCCGCATAGAAAGTGCAATACCCGCTGTGGATGTCCTTCGGAGATAATCAGCCCGGTAGAGTCAAGGTAACTCGAGAGGTTCTCTTTTTTCGCAGAGAGCGCCGTCCTAATTGGCCATGTTTTGCTTATTATATCGGAGCCAATTTAACGGGCGCATGGACGGAAATCATTCCTAGTGCGTAGGTGCTTGGATTACGATTAGTAATTGAATGGCTGT
TCGCCTGAGGTCTCACTATACGAGCGTATAGTGTCTGCTCACGTTGGGGTGGACACTGACCAGAGGCGCCGATGACTTGGGCTGGCGGTTGAGTGAGGCAGCCCGGAGTACAAGGTCGCCCTATTCCTGTCACGCTAGCTGATATAGGGAACGCTCGTATGGAATAGCTCGGCCCGGTAGGGTTGCACAGGGCATGGTTTGATCCCCACCGAGAATTGCTAGTTGGAGAGTCCCGCGCAACCTTAGATAGACTTATCGTGCAAAACACTGTCGGTGGGGCGATAATGCCATGGTGGATCCACTACTGATTATCTGTTGGTTAGTTTCTGTGGGCTTTTCGCGCTCCCGCGATGTTCTACAGATGTCCGAAGATTCGACCTCCCAGACACTCCCGATAACTCTCCGCGTCACGCCCCAGCGAGCAGAGCCGAGACAGCTACGCTCGCCATCGCGAATGCGAAGCATAAGTCAGGTGGTATCGATCTAGTATCACAGGGCGTAGTACACTCCTATCAACCGTCCGTAGCGACTGCCACGGGTAACCAGTATAACGGGATCGCCGTATATCGACGCATAGGAGAGATTTTACAACAGGCTACATACCAACATCACCCCTACTGCATGCACTAGCAATGCAACAACTTCGCTAATCCCTTGACTGCCGTTAGCGGATAGTGGCAGCTGTGCTTACTGAACTGGCGCGTGTTCAACAACTCAAGTGATAGAAAATGAATCGGTGTCGTAAAAGTCTGAACAGTTCTCCTAGGGATGGGTCACGCGAGCAATGGTTCTTGGTGAACGTCAGGGCACTTTCCTTTGTGCAACCTGATGCACTGTCTGCATTCTGTGTCCCGACTACAGCTGTGTACCCCTCCTAGGGGACCGAGAGAATATTCAAGATTAGTAAGCAAAAGGTGGGTTGGGGGACGGGGGTGCCTGGTATTATACCTAGAGGACACCGCTTCCGAGTCAAGCACCCACGCCTTCTCTCGTCAATATGAGCCTGAATGGCGGAATAGCCCATGACTACACAGGACCCGACCTACAACATCCTATCAGTGGGTCCGCCAGAGCCAAGCGAGGGGGTAAACCATAGCACTTGACGAAAAGAACACTTCTAGGCGCAATATACCCTTGGCTCGGTCATACGCCTATATGGCTCAGGTCATGAAGTACGCTGCGACGGCTGCCCCCAGATAAGTGGGGGGGTCGATGCATTACAACCTTGCGAACTCTCAATTATACTCCTACTGACTGGTGAAGCAGTCAATACTTCGAACTAGCACGCTTACTAGTTTGGGTTTTAGAAATTGGTAGTCAGCATGACCGTGCACCCTCTCCGACATGGACCTCTCAACCTTTTGGTATAGGGTCATCGCAGAATCAAGGGTAATTACCCGTCAATTGCTGGGTATTCATGGCTTAGTTCTGGCTCTTGGAGTGCTGCTTTGTGGCATCGGTCCGGGATGGGACTAATTTGCGAGTTTTCCCTGGGGATGAGTCGCCTAAACGTACGCCCGTGACGCTATTACGATCCCGTTCGGTCTTCACGCTCCGTCCGGACTTAAAGCACTGCGTACCTAACTACCAAAGCGAGGATGTAATAACGGCCAAGGGTCCGATCCTAGGAAAGACAGTGTAACGGGATACGGGCGCGTGGGCGATTTCCGTACCCTATTGAAAAATATAATTCCCGTGAAGTGATTTCTCCTCTTCACACAAGGACTAACCTGATAAGAATAGATACGATGGTTCGCCTCCGTACGTAAGTGGCTGTATTACGACTAATGGTTGAGTTACTTT
TCGCCCGAGGTCTCACTATACGAGTGTATAGCGTCTGCTCACAATGGAGTGGACACTGACCAGAGGCGTCGATGACTTGGGATGGCGGTTGAGTGAGGCAGCCCGGAGTACAAAGCAGCCCTATTCCTGTCACGGCAGCTGCTATAGGCAACGCTCATATGGAAGAGCCCAGCCCGGCAAGGCTGCACAGAGTATGGTTTGGCCTTCACCGAGAATTGCTGTTTGGGGATTCCCGCGCAACTTTAAACAGAGGTACCTTGCGGGACATTGTCGGTGGGATGTTAATGCTGTGATAAACTCACTACTTGTTGTCTCTTGGTTAGCTTTTGTGGGTTTTCCGCGGCCCAGCGGTATCCTACGTGGGTCTCAAGAATCGAGCTCCCAGTCATGCTCGATAACTTTGCGCGTTACGCCCCAGCGAGCGGAGCCGAGGCAGCTACGCTCACCGTCGCGATCGCAAACCATAAGTCAGCTGGTGTTGAGCGAGTATCAGAAGGCGCAGTACAATCCTGTCGGCCGTCCGTGGCCGCCGTAACGGCTGACCAGTGTAACGTGAACATCAGATATCAACGCTTGGGAGGGGCTTCGCGGCGGACTACGTGCCGTCACCAACCCTATCTCGCGTATTGGTAATACGGCGACCCCGTCGATACCTCGACAGGTGTTAGCGGACGGCGGTAGCTGTACTTGCTGAACTGGCGGTTGTTCGACAGCTCGAGTGGCGGGAAATGACCTTGGGCTTCTCATGCTGTGAGAGCTTTGTTACTATTAAATAAATCGAGCAATTCTCCCCAACGGGCGCGGGAGCTCTTATCTTTGTGTGACCTGATGCACTGTCTGCATTCTGTGTCCCGACTACAGCTGTGTACCCCTCCTAGGGGACCGAGAGAATATTCAAGATTAGTAAGCAAAAGGTGGGTTGGGGGACGGGGGTGCCTGGTATTATACCTAGAGGACACCGCTTCCGAGTCAAGCACCCACGCCTTCTCTCGTCAATATGAGCCTGAATGGCGGAATAGCCCATGACTACACAGGACCCGACCTACAACATCCTATCAGTGGGTCCGCCAGAGCCAAGCGAGGGGGTAAACCATAGCACTTGACGAAAAGGACACTTCTAGACGCGATATACCCTTGGCCTGTTCGTGTCTTTGTATGTTCTTTGGTAAGAGCTACGTTGCGTCTGCTGCCCCCAGATAAGTGGGGGGGTCGATGCATTACAACCTTGCGAACTCTCAATTATACTCCTACTGACTGGTGAAGCAGTCAATACTTCGAACTAGCATGCTTACTAGTTTGGGTTTTAGAAATTGGTAGTCAGCATGACCGTGCACCCTCTCCGACATGGACCTCTCAACCTTTTGGTATAGGGTCATCGCAGAATCAAGGGTAATTACCCGTCAATTGCTGGGTATTCATGGCTTAGTTCTGGCTCTTGGAGTGCTGCTTTGTGGCATCGGTCCGGGATGGGACTAATTTGCGAGTTTTCCCTGGGGATGAGTCGCCTAAACGTACGCCCGTGACGCTATTACGAGCCCGTTCGGTCTTCACGCTCCGTCCGGACTTAAAGCACTGCGTACCTAACTACCAAAGCGAGGATGTAATAACGGCCAAGGGTCCGATCCTAGGAAAGACAGTGTAACGGGATACGGGCGCGTGGGCGATTTCCGTACCCTATTGAAAAATATAATTCCCGTGAAGTGATTTCTCCTCTTCACACAAGGACTAACCTGATAAGAATAGATACGATGGTTCGCCTCCGTACGTAAGTGGCTGTATTACGACTAATAGTTGAGTTACTTT
TCGCCCGAGGTCTCACTATACGAGTGTATAGCGTCTGCTCACGTTGGAGTGGACACTGACCAGAGGCGTCGATGACTTGGGATGGCGGTTGAGTGAGGCAGCCCGGAGTACAAAGCCGCCCTATTCCTGTCACGGCAGCTGCTATAGGCAACGCTCATATGGAAGAGCCCAGCCCGGTAAGGCTGCACAGAGTATGGTTTGGCCCCTACCGAGAATTGCTGTTTGGGGATTCCCGCGCAACTTTAGACAGAGGTACCTTGCGGGACATTGTCGGTGGGATGTTAATGCCGTGGTAAGCTCATTGTTTGCTGCCCGTTGGTTAGCTTTTGCGGGTTTTCAGCGGCTCCGCGGTAATCTACGTGGGCCTCAAGAATCGAGCTCCCAGTCATGCTCGATAACTTTGCGCGTTACGCCCCAGCGAGCGGAGCCGAGGCAGCTACGCTCACCGTCGCGATCGCAAACCATAAGTCAGGTGGTATCGATCTAGTATCACAGGGCGTAGTACACTCCTATCAACCGTCCGTAGTCACTGCCACGGGTAACCAGTATAACGGGATAGCCGTATTTCGACTCATAGGAGAGATTTTACAACAGGCTACATACCAACATCACCCCTACTGCATGCACTAGCAATGCAACAACTTCGCTAATCCCTTGACTGCCGTTAGCGGATAGTGGCAGCTGTGCTTACTGAACTGGCGCGTGTTCAACAACTCAAGTGATAGAAAATGAATCGGTGTCGTAAAAGTCTGAACAGTTCTCCTAGGGATGGGTCACGCGAGCAATGGTTCTTGGTGAACGTCAGGGCACTTTCCTTTGTGCAACCTGATGCCCTACCTGCATTTCAAGCAGTTACTATAACTGTGTGCTCATCGTATGGATTCTAGAATGCTTTGTAAGGAAACGAGCGGGGTTCAGTCTATGAGGTAACAGTGTTCGGACTTTTGCCCTGAAGATGCTGCTCTGGAGTTAAGCGATCATGTTTCCTCCCATCAATATGAGCCTGAATGGCGGAATAGCCCATGACTACACAGGACCCGACCTACAACATCCTATCAGTGGGTCCGCCAGAGCCAAGCGAGGGGGTAAACCATAGCACTTGACGAAAAGAACACTTCTAGGCGCAATATACCCTTGGCTCGGTCATACGCCTATATGGCTCAGGTCATGAAGTACGCTGCGACGGCTGCCCCCAGATAAGTGGGGGGGTCGATGCATTACAACCTTGCGAACTCTCAATTATACTCCTACTGACTGGTGAAGCAGTCAATACTTCGACCTAGCATGCTTACTAGTTTGGGTTTTAGAAATTGGTAGTCAGCATGACCGTGCACCCTCTCCGACATGGACCTCTCAACCTTTTGGTATAGGGTCATCGCGGAATCAAGGGTAATTACCCGTCAATTGCTGGGTATTCATGGCTTAGTTCTGGCTCTTGGAGTGCTGCTTTGTGGCATCGGTCCGGGATGGGACTAATTTGCGAGTTTTCCCTGGGGATGAGTCGCCTAAACGTACGCCCGTGACGCTATTACGAGCCCGTTCAGTCTTCACGCTCCGTCCGGACTTAAAGCACTGCGTACCTAACTACCAAAGCGAGGATGTAATAACGGCCAAGGGTCCGATCCTAGGAAAGACAGTGTAACGGGATACGGGCGCGTGGGCGATTTCCGTACCCTATTGAAAAATATAATTCCCGTGAAGTGATTTCTCCTCTTCACACAAGGACTAACCTGATAAGAATAGATACGATGGTTCGCCTCCGTACGTAAGTGGCTGTATTACGACTAATAGTTGAGTTACTTT
TTGCCTGATGTCTCACTACATGAGTATATAGTGTCTAGTCGCGTAGGAATGGCCATCGACTAAAAGCGTGGATAATATGAGCTAATGATCAGCTATCATACTTCAGCACACAAGGCCGTGTTATTACCAGCACGCTAGCTGCTATAGGGGACGCTAAGATAGAATACCTCAGCCCTATAAGGTTGCACAGGGTATAGTTTGATCCCTACCGAGAATTGCTGTTTGGGGATTCCCGCGCAACTTTAGACAGAGGTACCTTGCGGGACATTGTCGGTGGGATGTTAATGCCGTGGTAAGCTCATTGTTTGCTGCCCGTTGGTTAGCTTTTGCGGGTTTTCAGCGGCTCCGCGGTAATCTACGTGGGCCTCAAGAATCGAGTCCCCTGACATGCTCAATGACTTTCTGCGTCACGCCCGAGTGAGCAGTGGCGAGATATCTGCGCTCACCATTGCGATCGCGAGCCAAAATTCAGGTGGTATCGATCTAGTATCACAGGGCGTAGTACACTCCTATCAACCGTCCGTAGCCACTGCCACGGGTAACCAGTATAACGGGATAGCCGTATTTCGACTCATAGGAGAGATTTTACAACAGGCTACATACCAACACCAACCCTATCTCGTGCATTGGTAATACGGCGACCCCGTTGATACCTCGACAGGTGTTAGCGGACGGCGGTAGCTGTACTTGCTGAACTGGCGGTTGTTCGACAGCTCGAGTGGCGGGAAATGACCTTGTGTCGTAAAAGTCTGAACAGTTCTCCTAGGGATGGGTCACGCGAACAATGGTTCTTGGTGAACGTCAGGGCACTTTCCTTTGTGCAACCTGATGCACTGTATGCATTCCATGTCCCGAGCATAGTTGTGTACTCCTTGCATGGGACCGAAAGTACATTCAAGATAAGTAAGCAAAAGGTGAGTTGGGAGACAACGGTGCCCGGAATTATACCTAGAGGACGTCTCTCCGGGGATAAGTACCTACGCCTTCACTCGTCAACGTGAGCCTGAGTGGCGGAATAACACATGTCTACACAGGACTCGGCCTACAACATCTTATCAGTGGGTCTGCTAGAGCCAAGCGAAGGGGTAAACCATAGCACTTGACGAAAAGGACGCTTCTAGACGCGGTGTACCCTTGGCCCATTTATACCCCTAAATGGCTCTGTGCATGAAGTACGCTACGTCTGCTGCCCCCAGATAACTGGGGGGAACAGCGAAATGTGTCCAATAGAACCTCCAATTTTATGCCTACTAAGCGGCGAGATAGAGCGCGCGGCGTACGGGCACACTCCCCAGATCGGGTTCTGGAGGCTGTCGGTCGATATACCCGTACACCCTCGCCGACGTGGACCTCTGAACGGTGTAGTATAGGGTCATCGTAGAACCAAGGGTGATTCCACCTCAATCGTTGCCCACTCACGGTTTAGGTCTGGCTCTTGGGGTGCTCCCCTATAGTATCGCGGTGCAGTGGAGCAATCGCAGAGACTTCCTCTGAAATTGAGTTGTTTAAACGAACGTCCGGGACGCCATTTCCGGTCCGTCCGGGCTTGACACCCCGCCCAGCCTTAGATCGTTACAGAACTAAACCCCGCATAGAAAGTGCAATACCCGCTGTGGATGTCCTTCGGAGATAATCAGCCCGGTAGAGTCAAGGTAACTCGAGAGGTTCTCTTTTTTCGCAGAGAGCGCCGTCCTAACTGGCCATGTTTTGCTTATTATATCGGAGCCAATTTAACGGGCGCATGGACGGAAATCATTCCTAGTGCGTAGGTGCTTGGATTACGATTAGTAATTGAATGGCTGT
TCGTCTGAGGTCTCACTATACGAGTGCATAGTGTCTGCTGACGTTGGAGTGGATACTCACCAGAGACGTCGCTGACTTAGGCTGGCGGTTGAGTGAGGCAGCCCGGAGTACGAGGCCGCCCTATCCCTGTCACGCTGGCAGATATAAAGATCGCTCAGATAGAATACCTCAGCCCTATAGGGTTGCACAGGGCATGGTTTGATCCTCACCGAGAATTGCTAGTTGGAGAGTCCCGCGCAACCTTAGATAGACTAATCGTGCAAAACACTGTCGGTGGGGCGATAATGCCATGGTGGATCCACTACTGATTATCTGTTGGTTAGTTTTTGTGGGCTTTTCGCGCTCCCGCGATGTTCTACAGATGTCCGAAGATTCGACCTCCCAGACACTCCCGATAACTCTCCGCGTCACGCCCCAGCGAGCAGAGCCGAGACAGCTACGCTCGCCATCGCGAATGCGAAGCATAAGTCAGGTGGTATCGATCTAGTATCACAGGGCGTAGTACACTCCTATCAGCCGTCCGTAGCCACTGCCACGGGTAACCAGTATAACGGGATAGCCGTATTTCGACTCATAGGAGAGATTTTACAACAGGCTACATACCAACATCACCCCTACTGCATGCACTAGCAATGCAACAACTTCGCTAATCCCTTGACTGCCGTTAGCGGATAGTGGCAGCTGTGCTTACTGAACTGGCGCGTGTTCAACAACTCAAGTGATAGAAAATGAATCGGTGTCGTAAAAGTCTGAACAGTTCTCCTAGGGATGGGTCACGCGAGCAATGGTTCTTGGTGAACGTCAGGGCACTTTCCTTTGTGCAACCTGATGCACTGTCTGCATTCTGTGTCCCGACTACAGCTGTGTACCCCTCCTAGGGGACCGAGAGAATATTCAAGATTAGTAAGCAAAAGGTGGGTTGGGGGACGGGGGTGCCTGGTATTATACCTAGAGGACACCGCTTCCGAGTCAAGCACCCACGCCTTCTCTCGTCAATATGAGCCTGAATGGCGGAATAGCCCATGACTACACAGGACCCGACCTACAACATCCTATCAGTGGGTCCGCCAGAGCCAAGCGAGGGGGTAAACCATAGCACTTGACGAAAAGAACACTTCTAGGCGCAATATACCCTTGGCTCGGTCATACGCCTATATGGCTCAGGTCATGAAGTACGCTGCGACGGCTGCCCCCAGATAAGTGGGGGGGTCGATGCATTACAACCTTGCGAACTCTCAATTATACTCCTACTGACTGGTGAAGCAGTCAATACTTCGAACTAGCACGCTTACTAGTGTGGGTTTTAGAAATTGGTAGTCAGCATGACCGTGCACCCTCTCCGACATGGACCTCTCAACCTTTTGGTATAGGGTCATCGCAGAATCAAGGGTAATTACCCGTCAATTGCTGGGTATTCATGGCTTAGTTCTGGCTCTTGGAGTGCTGCTTTGTGGCATCGGTCCGGGATGGGACTAATTTGCGAGTTTTCCCTGGGGATGAGTCGCCTAAACGTACGCCCGTGACGCTATTACGATCCCGGTCGGTCTTCACGCTCCGTCCGGACTTAAAGCACTGCGTACCTAACTACCAAAGCGAGGATGTAATAACGGCCAAGGGTCCGATCCTAGGAAAGACAGTGTAACGGGATACGGGCGCGTGGGCGATTTCCGTACCCTATTGAAAAATATAATTCCCGTGAAGTGATTTCTCCTCTTCACACAAGGACTAACCTGATAAGAATAGATACGATGGTTCGCCTCCGTACGTAAGTGGCTGTATTACGACTAATGGTTGAGTTACTTT
TCGCCTGAGGTCTCACTATACGAGCGTATAGTGTCTGCTCACGTAGGAATGGCCATCGACTAAAAGCGTGGATAATATGAGCTAATGATCAGCTATCATACTTCAGCACACGAGGCCGTGTTATTACCAGCACGCTAGCTGCTATAGGGGACGCTAAGATAGAATACCTCAGCCCTATAAGGTTGCACAGGGTATAGTTTGATCCTTACCGAGAATTGCTAGTTGTAGATCACCACGCAACCTTAGACAGACTTCTCGCGCAGGAAACTGTCGCTAGGGTGTTAATGCTATGGTGGATCCACTACTGATTATCTGTTGGTTAGTTTTTGTGGGCTTTTCGCGCTCCCGCGATGTTCTACAGATGTCCGAAGATTCGAGCTCCCAGACATGCTCGATAACTTACCACGTCACGCCCCAGCGAGCAGAGCCGAGACAGTTACGCTCACCATCACAATCGCGAACCATAGGTCGGGTGGTATCGAGAGAGTATCAGAGGGCGCAGTACAATACAATCGGCCGTCCGTGGCGGCTGTAACCGCTGACAGGTATAACGGGATCGCCATATATCAAGGCTCAAGAGGGGTCTCGCGACGGATTACATGACGTCACCAACCCTATCTTACACACTGGTAATACAGCAACTTCGCTGTTCCCTTGATATGCGTTCGCGGGCAGTAGCAGTTGCGCTGGCTGGACTGGCAGGTGTTCGGCAGCTCAAAAGGTAGGGAGTGACTTGGGGCTGTTAAAACCGGAAGGACTTTGCTAGTAAGGAACCAAGCTAGAAGTTCTCTCTGGTGGACGTCAGGGCTCTTTCCTATGTGTGACCTAAGGCCCTACCTGCATTTCATGCAGTGACTATGACTGTGTGCTTCTCGTATGGGACCGAGAGTATATTGTAAGGAAACGAAAGGGGTTCAGGCTAGGAGGTAACAGTGCCCGGAATTATACCTAGAGGTCGTCTTTCCGGGGATACGCACCTACCCCTTCTCTCGTCAGTGTAAGCCTGAGTGGCGGAATAACAAATGACTACACAGGACTAGGCGTACAACGTCCTATCAGTGGGTCTACTAGAGTCGAGGGAAGGAGTAAACCATAGCACTTGACGAAAAGGACACTTCTAGACGCGATATACCCTTGACCTGTTCGTGTCTTTGTATGTTCTTTGGTAAGAGCTACGTTGCGTCTGCTGCCCCCAGATAAGTGGGGGGGTCGATGCATTACAACCTTGCGAACTCTCAATTATACTCCTACTGACTGATGAAGCAGTCAATACTTCGAACTAGCATGCTTACTAGTTTGGGTTTTAGAAATTGGTAGTCAGCATGACCGTGCACCCTCTCCGACATGGACCTCTCAACCTTTTGGTATAGGGTCATCGCAGAATCAAGGGTAATTACCCGTCAATTGCTGGGTATTCATGGCTTAGTTCTGGCTCTTGGAGTGCTGCTTTGTGGCATCGGTCCGGGATGGGACTAATTTGCGAGTTTTCCCTGGGGATGAGTCGCCTAAACGTACGCCCGTGACGCTATTACGAGCCCGTTCGGTCTTCACGCTCCGTCCGGACTTAAAGCACTGCGTACCTAACTACCAAAGCGAGGATGTAATGACGGCCAAGGGTCCGATCCTAGGAAAGACAGTGTAACGGGATACGGGCGCGTGGGCGATTTCCGTACCCTATTGAAAAATATAATTCCCGTGAAGTGATTTCTCCTCTTCACACAAGGACTAACCTGATAAGAATAGATACGATGGTTCGCCTCCGTACGTAAGTGGCTGTATTACGACTAATAGTTGAGTTACTTT
TCGCCTGAGGTCTCACTATACGAGCGTATAGTGTCTGCTCACGTTGGAGTGGATACTCACCAGAGACGTCGCTGACTTAGGCTGGCGGTTGAGTGAGGCAGCCCGGAGTACAAGGCCGCCCTATTCCTGTCACGCTGGCAGATATAAAGATCGCTCAGATAGAATACCTCAGCCCTATAGGGTTGCACAGGGCATGGTTTGATCCTCACCGAGAATTGCTAGTTGGAGAGTCCCGCGCAACCTTAGATAGACTTATCGTGCAAAACACTGTCGGTGGGGCGATAATGCCGTGGGAAACTCACTATTTGCTGCCCCTTGGTTGACTTTCGTGGGTTTTCCGTGGCCCAGCGGTATTCTACGTGGGTCTCAAGAATCGACCTCCCAGACACTCCCGATAACTCTCCGCGTCACGCCCCAGCGAGCAGAGCCGAGACAGCTACGCTCGCCATCGCGAATGCGAAGCATAAGTCAGGTGGTATCGATCTAGTATCACAGGGCGTAGTACACTCCTATCAACCGTCCGTAGCCACTGCCACGGGTAACCAGTATAGCGGGATAGCCGTATTTCGACTCATAGGAGAGATTTTACAACAGGCTACATACCAACATCACCCCTACTGCATGCACTAGCAATGCAACAACTTCGCTAATCCCTTGACTGCCGCTAGCGGATAGTGGCAGCTGTGCTTACTGAACTGGCGCGTGTTCAACAACTCAAGTGATAGAAAATGAATCGGTGTCGTAAAAGTCTGAACAGTTCTCCTAGGGATGGGTCACGCGAGCAATGGTTCTTGGTGAACGTCAGGGCACTTTCCTTTGTGCAACCTGATGCACTGTCTGCATTCTGTGTCCCGACTACAGCTGTGTACCCCTCCTAGGGGACCGAGAGAATATTCAAGATTAGTAAGCAAAAGGTGGGTTGGGGGACGGGGGTGCCTGGTATTATACCTAGAGGACACCGCTTCCGAGTCAAGCACCCACGCCTTTTCTCGTCAGTGTAAGCCTGAGTGGCGGAATAACAAATGACTACACAGGACTAGGCGTACAACGTCCTATCAGTGGGTCTACTAGAGTCGAGGGAAGGAGTAAACCATAGCACTTGACGAAAAGGACACTTCTAGACGCGATATACCCTTGGCCTGTTCGTGTCTTTGTATGTTCTTTGGTAAGAGCTACGTTGCGTCTGCTGCCCCCAGATAAGTGGGGGGGTCGATGCATTACAACCTTGCGAACTCTCAATTATACTCCTACTGACTGGTGAAGCAGTCAATACTTCGAACTAGCATGCTTACTAGTTTGGGTTTTAGAAATTGGTAGTCAGCATGACCGTGCACCCTCTCCGACATGGACCTCTCAACCTTTTGGTATAGGGTCATCGCAGAATCAAGGGTAATTACCCGTCAATTGCTGGGTATTCATGGCTTAGTTCTGGCTCTTGGAGTGCTGCTTTGTGGCATCGGTCCGGGATGGGACTAATTTGCGAGTTTTCCCTGGGGATGAGTCGCCTAAACGTACGCCCGTGACGCTATTACGAGCCCGTTCGGTCTTCACGCTCCGTCCGGACTTAAAGCACTGCGTACCTAACTACCAAAGCGAGGATGTAATGACGGCCAAGGGTCCGATCCTAGGAAAGACAGTGTAACGGGATACGGGCGCGTGGGCGATTTCCGTACCCTATTGAAAAATATAATTCCCGTGAAGTGATTTCTCCTCTTCACACAAGGACTAACCTGATAAGAATAGATACGATGGTTCGCCTCCGTACGTAAGTGGCTGTATTACGACTAATAGTTGAGTTACTTT
TTACCTGATATCTCACTACATGAGTGTCTAGTGTCTGCTCGCGTAGGAGTGGACATTGCCTAGAGGCGTGGATAACTTGGGCTGGCGGCTGAGGGAGGCGGCCCGGAGTACAAGGCCACCTTAGTCCCAGCACGCTAGTTACGATGGGGAACGGCAATATGGCATAGTTCAACCCGGTAAGATTGCACAGGATATGGTTCGATCTTCACCGAGAATTGCTAGTTGGAGAGTCCCGCGCAACCTCAGACAGACTTATCGTGCAAGACACTGTCGGTGGGGCGATAATGCTGTGGTAAACTCCCTACGTGTCATCTGTTGGTTAACTTTTGTGGATCCTCCGCGGCCCAGCGGTATTCACCGTGGGTCTCAAGAATCGAGTCCCCTGACATGCTCAATGACTTTCTGCGTCACGCCCCAGCGAGCAGTGGCGAGATATCTACGCTCACCATCGCGATCGCGAAGCATAAGTCAGGTGGTATCGATCGAGTATCAGAGGGCGCAATACGACCCTATCGACCGTCCGTGGCCGCCGTAACGGCTGACCAGTGTAACGTGAACATCAGATATCAACGCTTGGGAGGGGCTTCGCGGCGGACTACGTGCCGTCACCAACCCTATCTCGCGCATTGGTAATACGGCGACCCCGTTGATACCTCGACAGGTGTTAGCGGACGGCGGTAGCTGTACTTGCTGAACTGGCGGTTGTTCGACAGCTCGAGTGGCGGGAAATGACCTTGGGCTTCTCATGCTGTGAGAGCTTTGTTACTATTAAATAAATCGAGCAATTCTCCCCAACGGGCGCGGGAGCTCTTATCTTTGTGTGACCTGATGCCCTGCCTGCATTTCATGCAGTGACTATAACTGTGTGCTCCTCGTATAGGACCGAGAGTATATTGTAAGGAAACGAGCGGGGTTCAGGCTAGGAGGTAACAGTGTTCGGAATTTCACCTAGAAGACGCTGCTCTGGAATTAAGCGATCATGTTTTCTCCCATCAATATGAGCCTGAATGGCGGAATAGCCCATGACTACACAGGACCCGACCCACAACATCCTATCAGTGGGTCCGCCAGAGCCAAGCGAGGGGGTAAACCATGGCACTTGACGAAAAGGACGCTTCTAGACGCGGTGTACCCTTGGCCCATTTATACCCCTAAATGGCTCTGTGCATGAAGTACGCTATGTCTGCTGCCCCCAGATAACTGGGGGGAACAGCGAAATGTGTCCAATAGAACCTCCAATTTTATGCCTACTAAGCGGCGAGATAGAGCGCGCGGCGTACGGGCACACTCCCCAGATCGGGTTCTGGAGGCTGTCGGTCGATATACCCGTACACCCTCGCCGACGTGGACCTCTGAACGGTGTAGTATAGGGTCATCGTAGGACCAAGGGTGATTCCACCTCAATCGTTGCCCACTCACGGTTTAGGTCTGGCTCTTGGGGTGCTCCCCTATAGTATCGCGGTGCAGTGGAGCAATCGCAGAGACTTCCTCTGAAATTGAGTTGTTTAAACGAACGTCCGGGACGCCATTTCCGGTCCGTCCGGGCTCGACACCCCGCCCAGCCTTAGATCGTTACAGAACTAAACCCCGCATAGAAAGTGCAATACCCGCTGTGGATGTCCTTCGGAGATAATCAGCCCGGTAGAGTCAAGGTAACTCGAGAGGTTCTCTTTTTTCGCAGAGAGCGCCGTCCTAATTGGCCAATTTCGCTTCTTCACCCAAGGACCAATCTGATAGGAACATGGACGGAAACTCTTCCTAATGCGTAGGTGCTTGTATTATGATTAGTAGGTGAGTGACTGT
TCGTCTGAGGTCTCACTATACGAGTGCATAGCGTCTGCTGACGTTGGAGTGGATACTCACCAGAGACGTCGCTGACTTAGGCTGGCGGTTGAGTGAGGCAGCCCGGAGTACAAGGCCGCCCTATCCCTGTCACGCTGGCAGATATAAAGATCGCTCAGATAGAATACCTCAGCCCTATAGGGTTGCACAGGGCATGGTTTGATCCTCACCGAGAATTGCTAGTTGGAGAGTCCCGCGCAACCTTAGATAGACTTATCGTGCAAAACACTGTCGGTGGGGCGATAATGCCATGGTGGATCCACTACTGATTATCTGTTGGTTAGTTTTTGTGGGCTTTTCGCGCTCCCGCGATGTTCTACAGATGTCCGAAGATTCGACCTCCCAGACACTCCCGATAACTCTCCGCGTCACGCCTCAGCGAGCAGAGCCGAGACAGCTACGCTCGCCATCGCGAATGCGAAGCATAAGTCAGGTGGTATCGATCTAGTATCACAGGGCGTAGTACACTCCTATCAACCGTCCGTAGCCACTGCCACGGGTAACCAGTATAACGGGATAGCCGTATTTCGACTCATAGGAGAGATTTTACAACAGGCTACATACCAACATCACCCCTACTGCATGCACTAGCAATGCAACAACTTCGCTAATCCCTTGACTGCCGTTAGCGGATAGTGGCAGCTGTGCTTACTGAACTGGCGCGTGTTCAACAACTCAAGTGATAGAAAATGAATCGGTGTCGTAAAAGTCTGAACAGTTCTCCTAGGGATGGGTCACGCGAGCAATGGTTCTTGGTGAACGTCAGGGCACTTTCCTTTGTGCAACCTGATGCACTGTCTGCATTCTGTGTCCCGACTACAGCTGTGTACCCCTCCTAGGGGACCGAGAGAATATTCAAGATTAGTAAGCAAAAGGTGGGTTGGGGGACGGGGGTGCCTGGTATTATACCTAGAGGACACCGCTTCCGAGTCAAGCACCCACGCCTTCTCTCGTCAATATGAGCCTGAATGGGGGAATAGCCCATGACTACACAGGACCCGACCTACAACATCCTATCAGTGAGTCCGCCAGAGCCAAGCGAGGGGGTAAACCATAGCACTTGACGAAAAGAACACTTCTAGGCGCAATATACCCTTGGCTCGGTCATACGCCTATATGGCTCAGGTCATGAAGTACGCTGCGACGGCTGCCCCCAGATAAGTGGGGGGGTCGATGCATTACAACCTTGCGAGCTCTCAATTATACTCCTACTGACTGGTGAAGCAGTCAATACTTCGAACTAGCACGCTTACTAGTTTGGGTTTTAGAAATTGGTAGTCAGCATGACCGTGCACCCTCTCCGACATGGACCTCTCAACCTTTTGGTATAGGGTCATCGCAGAATCAAGGGTAATTACCCGTCAATTGCTGGGTATTCATGGCTTAGTTCTGGCTCTTGGAGTGCTGCTTTGTGGCATCGGTCCGGGATGGGACTAATTTGCGAGTTTTCCCTGGGGATGAGTCGCCTAAACGTACGCCCGTGACGCTATTACGATCCCGTTCGGTCTTCACGCTCCGTCCGGACTTAAAGCACTGCGTACCTAACTACCAAAGCGAGGATGTAATAACGGCCAAGGGTCCGATCCTAGGAAAGACAGTGTAACGGAATACGGGCGCGTGGGCGATTTCCGTACCCTATTGAAAAATATAATTCCCGTGAAGTGATTTCTCCTCTTCACACAAGGACTAACCTGATAAGAATAGATACGATGGTTCGCCTCCGTACGTAAGTGGCTGTATTACGACTAATGGTTGAGTTACTTT
TCGCCTGAGGTCTCACTATACGAGCGTATAGTGTCTGCTCACGTTGGAGTGGATACTCACCAGAGACGTCGCTGACTTAGGCTGGCGGTTGAGTGAGGCAGCCCGGAGTACAAGGCCGCCCTATTCCTGTCACGCTGGCAGATATAAAGATCGCTCAGATAGAATACCTCAGCCCTATAGGGTTGCACAGGGCATGGTTTGATCCTCACCGAGAATTGCTAGTTGGAGAGTCCCGCGCAACCTTAGATAGACTTATCGTGCAAAACACTGTCGGTGGGGCGATAATGCCGTGGGAAACTCACTATTTGCTGCCCCTTGGTTGACTTTCGTGGGTTTTCCGTGGCCCAGCGGTATTCTACGTGGGTCTCAAGAATCGACCTCCCAGACACTCCCGATAACTCTCCGCGTCACGCCCCAGCGAGCAGAGCCGAGACAGCTACGCTCGCCATCGCGAATGCGAAGCATAAGTCAGGTGGTATCGATCTAGTATCACAGGGCGTAGTACACTCCTATCAACCGTCCGTAGCCACTGCCACGGGTAACCAGTATAACGGGATAGCCGTATTTCGACTCATAGGAGAGATTTTACAACAGGCTACATACCAACATCACCCCTACTGCATGCACTAGCAATGCAACAACTTCGCTAATCCCTTGACTGCCGCTAGCGGATAGTGGCAGCTGTGCTTACTGAACTGGCGCGTGTTCAACAACTCAAGTGATAGAAAATGAATCGGTGTCGTAAAAGTCTGAACAGTTCTCCTAGGGATGGGTCACGCGAGCAATGGTTCTTGGTGAACGTCAGGGCACTTTCCTTTGTGCAACCTGATGCACTGTATGCATTCCATGTCCCGAGCATAGTTGTGTACTCCTTGCATGGGACCGAAAGTACATTCAAGATAAGTAAGCAAAAGGTGAGTTGGGAGACAACGGTGCCCGGAATTATACCTAGAGGACGTCTCTCCGGGGATAAGTACCTACGCCTTCACTCGTCAACGTGAGCCTGAGTGGCGGAGTAAGACATGAGTACACAAGACTCGGCCTACAACAGTCCATCGGTGGGTTTGCTAGTGCCGAGGGAAGGAGTAAACCATAGCACTTGACGAAAAGAACACTTCTAGGCGCAATATACCCTTTGCTCGGTCATACGCCTATATGGCTCAGGTCATGAAGTACGCTGCGACGGCTGCCCCCAGATAAGTGGGGGGGTCGATGCATTACAACCTTGCGAACTCTCAATTATACTCCTACTGACTGGTGAAGCAGTCAATACTTCGAACTAGCACGCTTACTAGTTTGGGTTTTAGAAATTGGTAGTCAGCATGACCGTGCACCCTCTCCGACATGGACCTCTCAACCTTTTGGTATAGGGTCATCGCAGAATCAAGGGTAATTACCCGTCAATTGCTGGGTATTCATGGCTTAGTTCTGGCTCTTGGAGTGCTGCTTTGTGGCATCGGTCCGGGATGGGACTAATTTGCGAGTTCTCCCTGGGGATGAGTCGCCTAAACGTACGCCCGTGACGCTATTACGAGCCCGTTCGGTCTTCACGCTCCGTCCGGACTTAAAGCACTGCGTACCTAACTACCAAAGCGAGGATGTAATAACGGCCAAGGGTCCGATCCTAGGAAAGACAGTGTAACGGGATACGGGCGCGTGGGCGATTTCCGTACCCTATTGAAAAATATAATTCCCGTGAAGTGATTTCTCCTCTTCACACAAGGACTAACCTGATAAGAATAGATACGATGGTTCGCCTCCGTACGTAAGTGGCTGTATTACGACTAATAGTTGAGTTACTTT
TCGCCCGAGGTCTCACTATACGAGTGTATAGCGTCTGCTCACATTGGAGTGGACACTGACCAGAGGCGTCGATGACTTGGGATGGCGGTTGAGTGAGGCAGCCCGGAGTACAAAGCAGCCCTATTCCTGTCACGGCAGCTGCTATAGGCAACGCTCATATGGAAGAGCCCAGCCCGGTAAGGCTGCACAGAGTATGGTTTGGCCCCTACCGAGAATTGCTGTTTGGGGATTCCCGCGCAACTTTAGACAGAGGTACCTTGCGGGACATTGTCGGTGGGATGTTAATGCCGTGGTAAGCTCATTGTTTGCTGCCCGTTGGTTAGCTTTTGCGGGTTTTCAGCGGCTCCGCGGTAATCTACGTGGGCCTCAAGAATCGAGCTCCCAGTCATGCTCGATAACTTTGCGCGTTACGCCCCAGCGAGCGGAGCCGAGGCAGCTACGCTCACCGTCGCGATCGCAAACCATAAGTCAGCTGGTGTTGAGCGAGTATCAGAAGGCGCAGTACAATACTGTCGACCGTCCGTAGCCACTGCCACGGGTAACCAGTATAACGGGATAGCCGTATTTCGACTCATAGGAGAGATTTTACAACAGGCTACATACGAACATCACCCCTACTGCATGCACTAGCAATGCAACAACTTCGCTAATCCCTTGACTGCCGTTAGCGGATAGTGGCAGCTGTGCTTACTGAACTGGCGCGTGTTCAACAACTCAAGTGATAGAAAATGAATCGGTGTCGTAAAAGTCTGAACAGTTCTCCTAGGGATGGGTCACGCGAGCAATGGTTCTTGGTGAACGTCAGGGCACTTTCCTTTGTGCAACCTGATGCACTGTATGCATTCCATGTCCCGAGCATAGTTGTGTACTCCTTGCATGGGACCGAAAGTACATTCAAGATAAGTAAGCAAAAGGTGAGTTGGGAGACAACGGTGCCCGGAATTATACCTAGAGGACGTCTCTCCGGGGATAAGTACCTACGCCTTCACTCGTCAATATGAGCCTGAATGGCGGAATAGCCCATGACTACACAGGACCCGACCTACAACATCCTATCAGTGGGTCCGCCAGAGCCAAGCGAGGGGGTAACCCACAGCACCTGACGAAAAGAACGCTTCTAGGCGCAATATACCCTTGGCTCGGTCATACGCCTATATGGCTCAGGTCATGAAGTACGCTGCGACGGCTGCCCCCAGATAAGTGGGGGGGTCGATGCATTACAACCTTGCGAACTCTCAATTATACTCCTACTGACTGGTGAAGCAGTCAATACTTCGAACTAGCATGCTTACTAGTTTGGGTTTTAGAAATTGGTAGTCAGCATGACCGTGCACCCTCTCCAACATGGACCTCTCAACCTTTTGGTATAGGGTCATCGCGGAATCAAGGGTAATTACCCGTCAATTGCTGGGTATTCATGGCTTAGTTTTGGCTCTTGGAGTGCTGCTTTGTGGCATCGGTCCGGGATGGGACTAATTTGCGAGTTTTCCCTGGGGATGAGTCGCCTAAACGTACGCCCGTGACGCTATTACGAGCCCGTTCAGTCTTCACGCTCCGTCCGGACTTAAAGCACTGCGTACCTAACTACCAAAGCGAGGATGTAATAACGGCCAAGGGTCCGATCCTAGGAAAGACAGTGTAACGGGATACGGGCGCGTGGGCGATTTCCGTACCCTATTGAAAAATATAATTCCCGTGAAGTGATTTCTCCTCTTCACACAAGGACTAACCTGATAAGAATAGATACGATGGTTCGCCTCCGTACGTAAGTGGCTGTATTACGACTAATAGTTGAGTTACTTT
TCGTCTGAGGTCTCACTATACGAGTGCATAGTGTCTGCTGACGTTGGAGTGGATACTCACCAGAGACGTCGCTGACTTAGGCTGGCGGTTGAGTGAGGCAGCCCGGAGTACAAGGCCGCCCTATCCCTGTCACGCTGGCAGATATAAAGATCGCTCAGATAGAATACCTCAGCCCTATAGGGTTGCACAGGGCATGGTTTGATCCTCACCGAGAATTGCTAGTTGGAGAGTCCCGCGCAACCTTAGATAGACTTATCGTGCAAAACACTGTCGGTGGGGCGATAATGCCATGGTGGATCCACTACTGATTATCTGTTGGTTAGTTTTTGTGGGCTTTTCGCGCTCCCGCGATGTTCTACAGATGTCCGAAGATTCGACCTCCCAGACACTCCCGATAACTCTCCGCGTCACGCCTCAGCGAGCAGAGCCGAGACAGCTACGCTCGCCATCGCGAATGCGAAGCATAAGTCAGGTGGTATCGATCTAGTATCACAGGGCGTAGTACACTCCTATCAACCGTCCGTAGCCACTGCCACGGGTAACCAGTATAACGGGATAGCCGTATTTCGACTCATAGGAGAGATTTTACAACAGGCTACATACCAACATCACCCCTACTGCATGCACTAGCAATGCAACAACTTCGCTAATCCCTTGACTGCCGTTAGCGGATAGTGGCAGCTGTGCTTACTGAACTGGCGCGTGTTCAACAACTCAAGTGATAGAAAATGAATCGGTGTCGTAAAAGTCTGAACAGTTCTCCTAGGGATGGGTCACGCGAGCAATGGTTCTTGGTGAACGTCAGGGCACTTTCCTTTGTGCAACCTGATGCACTGTCTGCATTCTGTGTCCCGACTACAGCTGTGTACCCCTCCTAGGGGACCGAGAGAATATTCAAGATTAGTAAGCAAAAGGTGGGTTGGGGGACGGGGGTGCCTGGTATTATACCTAGAGGACACCGCTTCCGAGTCAAGCACCCACGCCTTCTCTCGTCAATATGAGCCTGAATGGGGGAATAGCCCATGACTACACAGGACCCGACCTACAACATCCTATCAGTGAGTCCGCCAGAGCCAAGCGAGGGGGTAAACCATAGCACTTGACGAAAAGAACACTTCTAGGCGCAATATACCCTTGGCTCGGTCATACGCCTATATGGCTCAGGTCATGAAGTACGCTGCGACGGCTGCCCCCAGATAAGTGGGGGGGTCGATGCATTACAACCTTGCGAGCTCTCAATTATACTCCTACTGACTGGTGAAGCAGTCAATACTTCGAACTAGCACGCTTACTAGTTTGGGTTTTAGAAATTGGTAGTCAGCATGACCGTGCACCCTCTCCGACATGGACCTCTCAACCTTTTGGTATAGGGTCATCGCAGAATCAAGGGTAATTACCCGTCAATTGCTGGGTATTCATGGCTTAGTTCTGGCTCTTGGAGTGCTGCTTTGTGGCATCGGTCCGGGATGGGACTAATTTGCGAGTTTTCCCTGGGGATGAGTCGCCTAAACGTACGCCCGTGACGCTATTACGATCCCGTTCGGTCTTCACGCTCCGTCCGGACTTAAAGCACTGCGTACCTAACTACCAAAGCGAGGATGTAATAACGGCCAAGGGTCCGATCCTAGGAAAGACAGTGTAACGGGATACGGGCGCGTGGGCGATTTCCGTACCCTATTGAAAAATATAATTCCCGTGAAGTGATTTCTCCTCTTCACACAAGGACTAACCTGATAAGAATAGATACGATGGTTCGCCTCCGTACGTAAGTGGCTGTATTACGACTAATGGTTGAGTTACTTT
TCGTCTGAGGTCTCACTATACGAGTGCATAGTGTCTGCTGACGTTGGAGTGGATACTCACCAGAGACGTCGCTGACTTAGGCTGGCGGTTGAGTGAGGCAGCCCGGAGTACAAGGCCGTCCTATTCCTGTCACGCTGGCAGATATAAAGATCGCTCAGATAGAATACCTCAGCCCTATAGGGTTGCACAGGGCATGGTTTGATCCTCACCGAGAATTGCTAGTTGGAGAGTCCCGCGCAACCTTAGATAGACTTATCGTGCAAAACACTGTCGGTGGGGCGATAATGCCGTGGGAAACTCACTATTTGCTGCCCCTTGGTTGACTTTCGTGGGTTTTCCGTGGCCCAGCGGTATTCTACGTGGGTCTCAAGAATCGACCTCCCAGACACTCCCGATAACTCTCCGCGTCACGCCCCAGCGAGCAGAGCCGAGACAGCTACGCTCGCCATCGCGAATGCGAAGCATGAGTCAGGTGGTATCGATCTAGTATCACAGGGCGTAGTACACTCCTATCAACCGTCCGTAGCCACTGCCACGGGTAACCAGTATAACGGGATAGCCGTATTTCGACTCATAGGAGAGATTTTACAACAGGCTACATACCAACATCACCCCTACTGCATGCACTAGCAATGCAACAACTTCGCTAATCCCTTGACTGCCGCTAGCGGATAGTGGCAGCTGTGCTTACTGAACTGGCGCGTGTTCAACAACTCAAGTGATAGAAAATGAATCGGTGTCGTAAAAGTCTGAACAGTTCTCCTAGGGATGGGTCACGCGAGCAATGGTTCTTGGTGAACGTCAGGGCACTTTCCTTTGTGCAACCTGATGCACTGTATGCATTCCATGTCCCGAGCATAGTTGTGTACTCCTTGCATGGGACCGAAAGTACATTCAAGATAAGTAAGCAAAAGGTGAGTTGGGAGACAACGGTGCCCGGAATTATACCTAGAGGACGTCTCTCCGGGGATAAGTACCTACGCCTTCACTCGTCAACGTGAGCCTGAGTGGCGGAGTAAGACATGAGTACACAAGACTCGGCCTACAACAGTCCATCGGTGGGTTTGCTAGTGCCGAGGGAAGGAGTAAACCATAGCACTTGACGCAAAGGACACTTCTAAACGCGATATACCCTTGGCCTGTTCGTGTCTTTGTATGTTCTTTGGTAAGAGCTACGTTGCGTCTGCTGCCCCCAGATAAGTGGGGGGGTTGATGCAATACAACCTTGCGAACTCTCAATTATACTCCTACTGACTGGTGAAGCAGTCAATACTTCGAACTAGCATGCTTACTAGTTTGGGTTTTAGAAATTGGTAGTCAGCATGACCGTGCACCCTCTCCGACATGGACCTCTCAACCTTTTGGCATAGGGTCATCGCAGAATCAAGGGTAATTACCCGTCAATTGCTGGGTATTCATGGCTTAGTTCTGGCTCTTGGAGTGCTGCTTTGTGGCATCGGTCCGGAATGGGACTAATTTGCGAGTTTTCCCTGGGGATGAGTCGCCTAAACGTACGCCCGTGACGCTATTACGAGCCCGTTCGGTCTTCACGCTCCGTCCGGACTTAAAGCACTGCGTACCTAACTACCAAAGCGAGGATGTAATAACGGCCAAGGGTCCGATCCTAGGAAAGACAGTGTAACGGGATACGGGCGCGTGGGCGATTTCCGTACCCTATTGAAAAATATAATTCCCGTGAAGTGATTTCTCCTCTTCACACAAGGACTAACCTGATAAGAATAGATACGATGGTTCGCCTCCGCACGTAAGTGGCTGTATTACGACTAATAGTTGAGTTACTTT
TCGCCTGAGGTCTCACTATACGAGCGTATAGTGTCTGCTCACGTTGGAGTGGATACTCACCAGAGACGTCGCTGACTTAGGCTGGCGGTTGAGTGAGGCAGCCCGGAGTACAAGGCCGCCCTATTCCTGTCACGCTGGCAGATATAAAGATCGCTCAGATAGAATACCTCAGCCCTATAGGGTTGCACAGGGCATGGTTTGATCCTCACCGAGAATTGCTAGTTGGAGAGTCCCGCGCAACCTTAGATAGACTTATCGTGCAAAACACTGTCGGTGGGGCGATAATGCCGTGGGAAACTCACTATTTGCTGCCCCTTGGTTGACTTTCGTGGGTTTTCCGTGGCCCAGCGGTATTCTACGTGGGTCTCAAGAATCGACCTCCCAGACACTCCCGATAACTCTCCGCGTCACGCCCCAGCGAGCAGAGCCGAGACAGCTACGCTCGCCATCGCGAATGCGAAGCATAAGTCAGGTGGTATCGATCTAGTATCACAGGGCGTAGTACACTCCTATCAACCGTCCGTAGCCACTGCCACGGGTAACCAGTATAACGGGATAGCCGTATTTCGACTCATAGGAGAGATTTTACAACAGGCTACATACCAACATCACCCCTACTGCATGCACTAGCAATGCAACAACTTCGCTAATCCCTTGACTGCCGCTAGCGGATAGTGGCGGCTGTGCTTACTGAACTGGCGCGTGTTCAACAACTCAAGTGATAGAAAATGAATCGGTGTCGTAAAAGTCTGAACAGTTCTCCTAGGGATGGGTCACGCGAACAATGGTTCTTGGTGAACGTCAGGGCACTTTCCTTTGTGCAACCTGATGCCCTACCTGCATTTCAAGCAGTTACTATAACTGTGTGCTCATCGTATGGATTCTAGAATGCTTTGTAAGGAAACGAGCGGGGTTCAGTCTATGAGGTAACAGTGTTCGGACTTTTGCCCTGAAGATGCTGCTCTGGAGTTAAGCGATCATGTTTCCTCCCATCAATATGAGCCTGAATGGCGGAATAGCCCATGACTACACAGGACCCGACCTACAACATCCTATCAGTGGGTCCGCCAGAGCCAAGCGAGGGGGTAACCCACAGCACCTGACGAAAAGAACGCTTCTAGGCGCAATATACCCTTGGCTCGGTCATACGCCTATATGGCTCAGGTCATGAAGTACGCTGCGACGGCTGCCCCCAGATAAGTGGGGGGGTCGATGCATTACAACCTTGCGAACTCTCAATTATACTCCTACTGACTGGTGAAGCAGTCAATACTTCGAACTAGCATGCTTACTAGTTTGGGTTTTAGAAATTGGTAGTCAGCATGACCGTGCACCCTCTCCAACATGGACCTCTCAACCTTTTGGTATAGGGTCATCGCGGAATCAAGGGTAATTACCCGTCAATTGCTGGGTATTCATGGCTTAGTTTTGGCTCTTGGAGTGCTGCTTTGTGGCATCGGTCCGGGATGGGACTAATTTGCGAGTTTTCCCTGGGGATGAGTCGCCTAAACGTACGCCCGTGACGCTATTACGAGCCCGTTCAGTCTTCACGCTCCGTCCGGACTTAAAGCACTGCGTACCTAACTACCAAAGCGAGGATGTAATAACGGCCAAGGGTCCGATCCTAGGAAAGACAGTGTAACGGGATACGGGCGCGTGGGCGATTTCCGTACCCTATTGAAAAATATAATTCCCGTGAAGTGATTTCTCCTCTTCACACAAGGACTAACCTGATAAGAATAGATACGATGGTTCGCCTCCGTACGTAAGTGGCTGTATTACGACTAATAGTTGAGTTACTTT
TCGCCTGAGGTCTCACTATACGAGCGTATAGTGTCTGCTCACGTTGGAGTGGATACTCACCAGAGACGTCGCTGACTTAGGCTGGCGGTTGAGTGAGGCAGCCCGGAGTACAAGGCCGCCCTATCCCTGTCACGCTGGCAGATATAAAGATCGCTCAGATAGAATACCTCAGCCCTATAGGGTTGCACAGGGCATGGTTTGATCCTCACCGAGAATTGCTAGTTGGAGAGTCCCGCGCAACCTTAGATAGACTTATCGTGCAAAACACTGTCGGTGGGGCGATAATGCCATGGTGGATCCACTACTGATTATCTGTTGGTTAGTTTTTGTGGGCTTTTCGCGCTCCCGCGATGTTCTACAGATGTCCGAAGATTCGACCTCCCAGACACTCCCGATAACTCTCCGCGTCACGCCTCAGCGAGCAGAGCCGAGACAGCTACGCTCGCCATCGCGAATGCGAAGCATAAGTCAGGTGGTATCGATCTAGTATCACAGGGCGTAGTACACTCCTATCAACCGTCCGTAGCCACTGCCACGGGTAACCAGTATAACGGGATAGCCGTATTTCGACTCATAGGAGAGATTTTACAACAGGCTACATACCAACATCACCCCTACTGCATGCACTAGCAATGCAACAACTTCGCTAATCCCTTGACTGCCGTTAGCGGATAGTGGCAGCTGTGCTTACTGAACTGGCGCGTGTTCAACAACTCAAGTGATAGAAAATGAATCGGTGTCGTAAAAGTCTGAACAGTTCTCCTAGGGATGGGTCACGCGAGCAATGGTTCTTGGTGAACGTCAGGGCACTTTCCTTTGTGCAACCTGATGCACTGTCTGCATTCTGTGTCCCGACTACAGCTGTGTACCCCTCCTAGGGGACCGAGAGAATATTCAAGATTAGTAAGCAAAAGGTGGGTTGGGGGACGGGGGTGCCTGGTATTATACCTAGAGGACACCGCTTCCGAGTCAAGCACCCACGCCTTCTCTCGTCAATATGAGCCTGAATGGGGGAATAGCCCATGACTACACAGGACCCGACCTACAACATCCTATCAGTGAGTCCGCCAGAGCCAAGCGAGGGGGTAAACCATAGCACTTGACGAAAAGAACACTTCTAGGCGCAATGTACCCTTGGCTCGGTCATACGCCTATATGGCTCAGGTCATGAAGTACGCTGCGACGGCTGCCCCCAGATAAGTGGGGGGGTCGATGCATTACAACCTTGCGAGCTCTCAATTATACTCCTACTGACTGGTGAAGCAGTCAATACTTCGAACTAGCACGCTTACTAGTTTGGGTTTTAGAAATTGGTAGTCAGCATGACCGTGCACCCTCTCCGACATGGACCTCTCAACCTTTTGGTATAGGGTCATCGCAGAATCAAGGGTAATTACCCGTCAATTGCTGGGTATTCATGGCTTAGTTCTGGCTCTTGGAGTGCTGCTTTGTGGCATCGGTCCGGGATGGGACTAATTTGCGAGTTTTCCCTGGGGATGAGTCGCCTAAACGTACGCCCGTGACGCTATTACGATCCCGTTCGGTCTTCACGCTCCGTCCGGACTTAAAGCACTGCGTACCTAACTACCAAAGCGAGGATGTAATAACGGCCAAGGGTCCGATCCTAGGAAAGACAGTGTAACGGGATACGGGCGCGTGGGCGATTTCCGTACCCTATTGAAAAATATAATTCCCGTGAAGTGATTTCTCCTCTTCACACAAGGACTAACCTGATAAGAATAGATACGATGGTTCGCCTCCGTACGTAAGTGGCTGTATTACGACTAATGGTTGAGTTACTTT
TTGCCTGATGTCTCACTACATGAGTATATAGTGTCTAGTCGCGTAGGAATGGCCATCGACTAGAAGCGTGGATAATATGAGCTAATGATCAGCTATCATACTTCAGCACACGAGGCCGTGTTATTACCAGTACGCTACCTGCTATAGGGGACGCTAAGATAGAATACCTCAGCCCTATAAGGTTGCACAGGGTATATTTTGATCCCTACCGAGGAGTCCTAGATGGAGGTTCCCGCGTCACCTTAGACAAACTTATCTTGTAGGAAGCAACCGGTGGGGTGTTAGTGCTGTGATAAACTCACTACTTGTTGTCTCTTGGTTAGCTTTTGTGGGTTTTCCGCGGCCCAGCGGTATTCTACGTGGGTCTCAAAAATCGAGTCCCCTGACATGCTCAATGACTTTCTGCGTCACGCCCGAGTGAGCAGTGGCGAGATATCTGCGCTCACCATCGCGATCGCGAGCCAAAATTCAGGTGGTATCGAGAGAGTATCAGAGGGCGCAGTACAATACAATCGGCCGTCCGTGGCGGCTATAACCGCTGACAGGTATAACGGGATCGCCATATATCAAGGCTCAAGAGGGGTCTCGCGACGGATTACATGACGTCACCAACCCTATCTTACACACTGGTAATACAGCAACTTCGCTGTTCCCTTGATATGCGTTCGCGGGCAGTAGCAGTTGCGCTGGCTGGACTGGCAGGTGTTCGGCAGCTCAAAAGGTAGGGAGTGACTTGGGGCTGTTAAAACCGGAAGGACTTTGCTAGTAAGGAACCAAGCTAGAAGTTCTCTCTGGTGGACGTCAGGGCTCTTTCCTATGTGTGACCTAAGGCCCTACCTGCATTTCATGCAGTGACTATGACTGTGTGCTTCTCGTATGGGACCGAGAGTATATTGTAAGGAAACGAAAGGGGTTCAGGCTAGGAGGTAACAGTGCCCGGAATTATACCTAGAGGTCGTCTTTCCGGGGATACGCACCTACCCCTTCTCTCGTCAATATGAGCCTGAATGGCGGAATAGCCCATGACTACACAGGACCCGACCTACAACATCCTATCAGTGGGTCCGCCAGAGCCAAGCGAGGGGGTAACCCACAGCACCTGACGAAAAGAACGCTTCTAGGCGCAATATACCCTTGGCTCGGTCATACGCCTATATGGCTCAGGTCATGAAGTACGCTGCGACGGCTGCCCCCAGATAAGTGGGGGGGTCGATGCATTACAACCTTGCGAACTCTCAATTATACTCCTACTGACTGGTGAAGCAGTCAATACTTCGAACTAGCATGCTTACTAGTTTGGGTTTTAGAAATTGGTAGTCAGCATGACCGTGCACCCTCTCCAACATGGACCTCTCAACCTTTTGGTATAGGGTCATCGCGGAATCAAGGGTAATTACCCGTCAATTGCTGGGTATTCATGGCTTAGTTTTGGCTCTTGGAGTGCTGCTTTGTGGCATTGGTCCGGGATGGGACTAATTTGCGAGTTTTCCCTGGGGATGAGTCGCCTAAACGTACGCCCGTGACGCTATTACGAGCCCGTTCAGTCTTCACGCTCCGTCCGGACTTAAAGCACTGCGTACCTAACTACCAAAGCGAGGATGTAATAACGGCCAAGGGTCCGATCCTAGGAAAGACAGTGTAACGGGATACGGGCGCGTGGGCGATTTTCGTACCCTATTGAAAAATATAATTCCCGTGAAGTGATTTCTCCTCTTCACACAAGGACTAACCTGATAAGAATAGATACGATGGTTCGCCTCCGTATGTAAGTGGCTGTATTACGACTAATAGTTGAGTTACTTT
TCGCCTGAGGTCTCACTATACGAGCGTATAGTGTCTGCTCACGTTGGAGTGGATACTCACCAGAGACGTCGCTGACTTAGGCTGGCGGTTGAGTGAGGCAGCCCGGAGTACAAGGCCGCCCTATTCCTGTCAAGCTGGCAGATATAAAGATCGCTCAGATAGAATACCTCAGCCCTATAGGGTTGCACAGGGCATGGTTTGATCCTCACCGAGAATTGCTAGTTGGAGAGTCCCGCGCAACCTTAGATAGACTTATCGTGCAAAACACTGTCGGTGGGGCGATAATGCCGTGGGAAACTCACTATTTGCTGCCCCTTGGTTGACTTTCGTGGGTTTTCCGTGGCCCAGCGGTATTCTACGTGGGTCTCAAGAATCGACCTCCCAGACACTCCCGATAACTCTCCGCGTCACGCCCCAGCGAGCAGAGCCGAGACAGCTACGCTCGCCATCGCGAATGCGAAGCATAAGTCAGGTGGTATCGATCTAGTATCACAGGGCGTAGTACACTCCTATCGGCCGTCCGTAGCCACTGCCACGGGTAACCAGTATAACGGGATAGCCGTATTTCGACTCATAGGAGAGATTTTACAACAGGCTACATACCAACATCACCCCTACTGCATGCACTAGCAATGCAACAACTTCGCTAATCCCTTGACTGCCGCTAGCGGATAGTGGCAGCTGTGCTTACTGAACTGGCGCGTGTTCAACAACTCAAGTGATAGAAAATGAATCGGTGTCGTAAAAGTCTGAACAGTTCTCCTAGGGATGGGTCACGCGAACAATGGTTCTTGGTGAACGTCAGGGCACTTTCCTTTGTGCAACCTGATGCACTGTATGCATTCCATGTCCCGAGCATAGTTGTGTACTCCTTGCATGGGACCGAAAGTACATTCAAGATAAGTAAGCAAAAGGTGAGTTGGGAGACAACGGTGCCCGGAATTATACCTAGAGGACGTCTCTCCGGGGATAAGTACCTACGCCTTCACTCGTCAGTGTAAGCCTGAGTGGCGGAATAACAAATGACTACACAGGACTAGGCGTACAACGTCCTATCAGTGGGTCTACTAGAGTCGAGGGAAGGAGTAAACCATAGCACTTGATGAAAAGGACACTTCTAGACGCGATATACCCTTGACCTGTTCGTGTCTTTGTATGTTCTTTGGTAAGAGCTACGTTGCGTCTGCTGCCCCCAGATAAGTGGGGGGGTCGATGCATTACAACCTTGCGAACTCTCAATTATACTCCTACTGACTGATGAAGCAGTCAATACTTCGAACTAGCATGCTTACTAGTTTGGGTTTTAGAAATTGGTAGTCAGCATGACCGTGCACCCTCTCCGACATGGACCTCTCAACCTTTTGGTATAGGGTCATCGCAGAATCAAGGGTAATTACCCGTCAATTGCTGGGTATTCATGGCTTAGTTCTGGCTCTTGGAGTGCTGCTTTGTGGCATCGGTCCGGGATGGGACTAATTTGCGAGTTTTCCCTGGGGATGAGTCGCCTAAACGTACGCCCGTGACGCTATTACGAGCCCGTTCGGTCTTCACGCTCCGTCCGGACTTAAAGCACTGCGTACCTAACTACCAAAGCGAGGATGTAATGACGGCCAAGGGTCCGATCCTAGGAAAGACAGTGTAACGGGATACGGGCGCGTGGGCGATTTCCGTACCCTATTGAAAAATATAATTCCCGTGAAGTGATTTCTCCTCTTCACACAAGGACTAACCTGATAAGAATAGATACGATGGTTCGCCTCCGTACGTAAGTGGCTGTATTACGACTAATAGTTGAGTTACTTT
TCGCCCGAGGTCTCACTATACGAGTGTATAGCGTCTGCTCACAATGGAGTGGACACTGACCAGAGGCGTCGATGACTTGGGATGGCGGTTGAGTGAGGCAGCCCGGAGTACAAAGCAGCCCTATTCCTGTCACGGCAGCTGCTATAGGCAACGCTCATATGGAAGAGCCCAGCCCGGTAAGGCTGCACAGAGTATGGTTTGGCCCCTGCCGAGAATTGCTGTTTGGGGATTCCCGCGCAACTTTAGACAGAGGTACCTTGCGGGACATTGTCGGTGGGATGTTAATGCCGTGGTAAGCTCATTGTTTGCTGCCCGTTGGTTAGCTTTTGCGGGTTTTCAGCGGCTCCGCGGTAATCTACGTGGGCCTCAAGAATCGAGTCCCCTGACATGCTCAATGACTTTCTGCGTCACGCCCCAGCGAGCAGTGGCGAGATATCTACGCTCACCATCGCGATCGCGAAGCATAAGTCAGGTGGTATCGATCGAGTATCAGAGGGCGCAATACGACCCTATCGGCCGTCCGTGGCCGCCGTAACGGCTGACCAGTGTAACGTGAACATCAGATATCAACGCTTGGGAGGGGCTTCGCGGCGGACTACGTGCCGTCACCAACCCTATCTCGCGCATTGGTAATACGGCGACCCCGTTGATACCTCGACAGGTGTTAGCGGACGGCGGTAGCTGTACTTGCTGAGCTGGCGGTTGTTCGACAGCTCGAGTGGCGGGAAATGACCTTGGGCTTCTCATGCTGTGAGAGCTTTGTTACTATTAAATAAATCGAGCAATTCTCCCCAACGGGCGCGGGAGCTCTTATCTTTGTGTGGCCTGATGCACTGTCTGCATTCTGTGTCCCGACTACAGCTGTGTACCCCTCCTAGGGGACCGAGAGAATATTCAAGATTAGTAAGCAAAAGGTGGGTTGGGGGACGGGGGTGCCTGGTATTATACCTAGAGGACACCGCTTCCGAGTCAAGCACCCACGCCTTCTCTCGTCAATATGAGCCTGAATGGCGGAATAGCCCATGACTACACAGGACCCGACCTACAACATCCTATCAGTGGGTCCGCCAGAGCCAAGCGAGGGGGTAAACCATGGCACTTGACGAAAAGGACGCTTCTAGACGCGGTGTACCCTTGGCCCATTTATACCCCTAAATGGCTCTGTGCATGAAGTACGCTATGTCTGCTGCCCCCAGATAACTGGGGGGAACAGCGAAATGTGTCCAATAGAACCTCCAATTTTATGCCTACTAAGCGGCGAGATAGAGCGCGCGGCGTACGGGCACACTCCCCAGATCGGGTTCTGGAGGCTGTCGGTCGATATACCCGTACACCCTCGCCGACGTGGACCTCTGAACGGTGTAGTATAGGGTCATCGTAGGACCAAGGGTGATTCCACCTCAATCGTTGCCCACTCACGGTTTAGGTCTGGCTCTTGGGGTGCTCCCCTATAGTATCGCGGTGCAGTGGAGCAATCGCAGAGACTTCCTCTGAAATTGAGTTGTTTAAACGAACGTCCGGGACGCCATTTCCGGTCCGTCCGGGCTCGACACCCCGCCCAGCCTTAGATCGTTACAGAACTAAACCCCGCATAGAAAGTGCAATACCCGCTGTGGATGTCCTTCGGAGATAATCAGCCCGGTAGAGTCAAGGTAACTCGAGAGGTTCTCTTTTTTCGCAGAGAGCGCCGTCATAATTGGCCAATTTCGCTTCTTCACCCAAGGACCAATCTGATAGGAACATGGACGGAAACTCTTCCTAATGCGTAGGTGCTTGTATTATGATTAGTAGGTGAGTGACTGT
TCGCCTGAGGTCTCACTATACGAGCGTATAGTGTCTGCTCACGTAGGAATGGCCATCGACTAAAAGCGTGGATAATATGAGCTAATGATCAGCTATCATACTTCAGCACACGAGGCCGTGTTATTACCAGCACGCTAGCTGCTATAGGGGACGCTAAGATAGAATACCTCAGTCCTATAAGGTTGCACAGGGTATAGTTTGATCCTCACCGAGAATTGCTAGTTGGAGAGTCCCGCGCAACCTTAGATAGACTTATCGTGCAAAACACTGTCGGTGGGGCGATAATGCCATGGTGGATCCACTACTGATTATCTGTTGGTTAGTTTTTGTGGGCTTTTCGCGCTCCCGCGATGTTCTACAGATGTCCGAAGATTCGACCTCCCAGACACTCCCGATAACTCTCCGCGTCACGCCCCAGCGAGTAGAGCCGAGACAGCTACGCTCGCCATCGCGAATGCGAAGCATAAGTCAGGTGGTATCGATCTAGTATCACAGGGCGTAGTACACTCCTATCAACCGTCCGTAGCCACTGCCACGGGTAACCAGTATAACGGGATAGCCGTATTTCAACGCTTGGGAGGGGCTTCGCGGCGGACTACGTGCCGTCACCAACCCTATCTCGCGTATTGGTAATACGGCGACCCCATCGATACCTCGACAGGTGTTAGCGGACGGCGGTAGCTGTACTTGCTGAACTGGTGGTTGTTCGACAGCTCGAGTGGCGGGAAATGACCTTGGGCTTCTCATGCTGTGAGAGCTTTGTTACTATTAAATAAATCGAGCAATTCTCCCCAACGGGCGCGGGAGCTTTTATCTTTATGTGACCTGATGCACTGTCTGCATTCTGTGTCCCGACTACAGCTGTGTACCCCTCCTAGGGGACCGAGAGAATATTCAAGATTAGTAAGCAAAAGGTGGGTTGGGGGACGGGGGTGCCCGGAAAAATACCTAGAGGACGCCGCTCCGTAGTCAAGCACCCATGCCTTCTCTCGTCAATGTGAGCCCAGGTCCCGGCAAAAGACCTGAGTACACGAGAGTCGGCCTACAGCAGCCCATCAGGTGGTCTGCTAGAACCAAGCGAAGGAATAAACCATAGCACCTGGCGAAAAGGATGCTTCTAGACGCGACATGACCTTGGTCCGGCCATACCCCCATATCGCTCAGGTCATGAAGTACGCTGCGTCTGCTGCCCCTAGATAACTGGGGGGGTCAGTGCATCGTGTCCAATAGAACTTCCAATTTTATGCCTACTAAGCGGCGAGATAGAGCGCACGGTGTACGGGCACACTCACCAGATTGAGTTCTGGAGGTTGTCAGTCGATATACCCGTACACCCTCGCCGACATGGACCTCTGAGCGGTGTAATATAGGGTCATCGCAGAACCAAGGGTGATTCCCCCTCAATCGTTGCCCACTCACGGTTTTGGTCTGGCTCCTGGGGTGCTCCCCTGTGGCATCGGTCCGGGATGGGACTAATTTGCGAGTTTTCCCTGGGGAAGAGTCGCCTAAACGTACGCCCGTGACGCTATTACGAGCCCGTTCGGTCTTCACGCTCCGTCCGGACTTAAAGCACTGCGTACCTAACTACCAAAGCGAGGATGTAATAACGGCCAATGGTCCGATCCTAGGAAAGACAGTGTAACGGGATACGGGCGCGTGGGCGATTTCCGTACCCTATTGAAAAATATAATTCCCGTGAAGTGATTTCTCCTCTTCACACAAGGACTAACCTGATAAGAATAGATACGATGGTTCGCCTCCGTACGTAAGTGGCTGTATTACGACTAATGGTTGAGTTACTTT
TCGTCTGAGGTCTCACTATACGAGTGCATAGTGTCTGCTGACGTTGGAGTGGATACTCACCAGAGACGTCGCTGACTTAGGCTGGCGGTTGAGTGAGGCAGCCCGGAGTACAAGGCCGCCCTATCCCTGTCACGCTGGCAGATATAAAGATCGCTCAGATAGAATACCTCAGCCCTATAGGGTTGCACAGGGCATGGTTTGATCCTCACCGAGAATTGCTAGTTGGAGAGTCCCGCGCAACCTTAGATAGACTTATCGTGCAAAACACTGTCGGTGGGGCGATAATGCCATGGTGGATCCACTACTGATTATCTGTTGGTTAGTTTTTGTGGGCTTTTCGCGCTCCCGCGATGTTCTACAGATGTCCGAAGATTCGACCTCCCAGACACTCCCGATAACTCTCCGCGTCACGCCTCAGCGAGCAGAGCCGAGACAGCTACGCTCGCCATCGCGAATGCGAAGCATAAGTCAGGTGGTATCGATCTAGTATCACAGGGCGTAGTACACTCCTATCAACCGTCCGTAGCCACTGCCACGGGTAACCAGTATAACGGGATAGCCGTATTTCGACTCATAGGAGAGATTTTACAACAGGCTACATACCAACATCACCCCTACTGCATGCACTAGCAATGCAACAACTTCGCTAATCCCTTGACTGCCGTTAGCGGATAGTGGCAGCTGTGCTTACTGAACTGGCGCGTGTTCAACAACTCAAGTGATAGAAAATGAATCGGTGTCGTAAAAGTCTGAACAGTTCTCCTAGGGATGGGTCACGCGAGCAATGGTTCTTGGTGAACGTCAGGGCACTTTCCTTTGTGCAACCTGATGCACTGTCTGCATTCTGTGTCCCGACTACAGCTGTGTACCCCTCCTAGGGGACCGAGAGAATATTCAAGATTAGTAAGCAAAAGGTGGGTTGGGGGACGGGGGTGCCTGGTATTATACCTAGAGGACACCGCTTCCGAGTCAAGCACCCACGCCTTCTCTCGTCAATATGAGCCTGAATGGGGGAATAGCCCATGACTACACAGGACCCGACCTACAACATCCTATCAGTGAGTCCGCCAGAGCCAAGCGAGGGGGTAAACCATAGCACTTGACGAAAAGAACACTTCTAGGCGCAATATACCCTTGGCTCGGTCATACGCCTATATGGCTCAGGTCATGAAGTACGCTGCGACGGCTGCCCCCAGATAAGTGGGGGGGTCGATGCATTACAACCTTGCGAGCTCTCAATTATACTCCTACTGACTGGTGAAGCAGTCAATACTTCGAACTAGCACGCTTACTAGTTTGGGTTTTAGAAATTGGTAGTCAGCATGACCGTGCACCCTCTCCGACATGGACCTCTCAACCTTTTGGTATAGGGTCATCGCAGAATCAAGGGTAATTACCCGTCAATTGCTGGGTATTCATGGCTTAGTTCTGGCTCTTGGAGTGCTGCTTTGTGGCATCGGTCCGGGATGGGACTAATTTGCGAGTTTTCCCTGGGGATGAGTCGCCTAAACGTACGCCCGTGACGCTATTACGATCCCGTTCGGTCTTCACGCTCCGTCCGGACTTAAAGCACTGCGTACCTAACTACCAAAGCGAGGATGTAATAACGGCCAAGGGTCCGATCCTAGGAAAGACAGTGTAACGGGATACGGGCGCGTGGGCGATTTCCGTACCCTATTGAAAAATATAATTCCCGTGAAGTGATTTCTCCTCTTCACACAAGGACTAACCTGATAAGAATAGATACGATGGTTCGCCTCCGTACGTAAGTGGCTGTATTACGACTAATGGTTGAGTTACTTT
TCGCCTGAGGTCTCACTATACGAGCGTATAGTGTCTGCTCACGTTGGAGTGGATACTCACCAGAGACGTCGCTGACTTAGGCTGGCGGTTGAGTGAGGCAGCCCGGAGTACAAGGCCGCCCTATTCCTGTCACGCTGGCAGATATAAAGATCGCTCAGATAGAATACCTCAGCCCTATAGGGTTGCACAGGGCATGGTTTGATCCTCACCGAGAATTGCTAGTTGGAGAGTCCCGCGCAACCTTAGATAGACTTATCGTGCAAAACACTGTCGGTGGGGCGATAATGCCGTGGGAAACTCACTATTTGCTGCCCCTTGGTTGACTTTCGTGGGTTTTCCGTGGCCCAGCGGTATTCTACGTGGGTCTCAAGATTCGACCTCCCAGACACTCCCGATAACTCTCCGCGTCACGCCCCAGCGAGCAGAGCCGAGACAGCTACGCTCGCCATCGCGAATGCGAAGCATAAGTCAGGTGGTATCGATCTAGTATCACAGGGCGTAGTACACTCCTATCGGCCGTCCGTGGCGGCTATAACCGCTGACAGGTATAACGGGATCGCCATATATCAAGGCTCAAGAGGGGTCTCGCGACGGATTACATGACGTCACCAACCCTATCTTACACACTGGTAATACAGCAACTTCGCTGTTCCCTTGATATGCGTTCGCGGGCAGTAGCAGTTGCGCTGGCTGGACTGGCAGGTGTTCGGCAGCTCAAAAGGTAGGGAGTGACTTGGGGCTGTTAAAACCGGAAGGACTTTGCTAGTAAGGAACCAAGCTAGAAGTTCTCTCTGGTGGACGTCAGGGCTCTTTCCTATGTGTGACCTAAGGCCCTACCTGCATTTCATGCAGTGACTATGACTGTGTGCTTCTCGTATGGGACCGAGAGTATATTGTAAGGAAACGAAAGGGGTTCAGGCTAGGAGGTAACAGTGCCCGGAATTATACCTAGAGGTCGTCTTTCCGGGGATACGCACCTACCCCTTCTCTCGTCAACGTGAGCCTGAGTGGCGGAGTAAGACATGAGTACACAAGACTCGGCCTACAACAGTCCATCGGTGGGTTTGCTAGTGCCGAGGGAAGGAGTAAACCATAGCACTTGACGAAAAGGACACTTCTAGACGCGATATACCCTTGGCCTGTTCGTGTCTTTGTATGTTCTTTGGTAAGAGCTACGTTGCGTCTGCTGCCCCCAGATAAGTGGGGGGGTCGATGCATTACAACCTTGCGAACTCTCAATTATACTCCTACTGACTGGTGAAGCAGTCAATACTTCGAACTAGCATGCTTACTAGTTTGGGTTTTAGAAATTGGTAGTCAGCATGACCGTGCACCCTCTCCGACATGGACCTCTCAACCTTTTGGTATAGGGTCATCGCAGAATCAAGGGTAATTACCCGTCAATTGCTGGGTATTCATGGCTTAGTTCTGGCTCTTGGAGTGCTGCTTTGTGGCATCGGTCCGGGATGGGACTAATTTGCGAGTTTTCCCTGGGGATGAGTCGCCTAAACGTACGCCCGTGACGCTATTACGAGCCCGTTCGGTCTTCACGCTCCGTCCGGACTTTAAGCACTGCGTACCTAACTACCAAAGCGAGGATGTAATAACGGCCAAGGGTCCGATCCTAGGAAAGACAGTGTAACGGGATACGGGCGCGTGGGCGATTTCCGTACCCTATTGAAAAATATAATTCCCGTGAAGTGATTTCTCCTCTTCACACAAGGACTAACCTGATAAGAATAGATACGATGGTTCGCCTCCGTACGTAAGTGGCTGTATTACGACTAATAGTTGAGTTACTTT
TCGTCTGAGGTCTCACTATACGAGTGCATAGTGTCTGCTGACGTTGGAGTGGATACTCACCAGAGACGTCGCTGACTTAGGCTGGCGGTTGAGTGAGGCAGCCCGGAGTACAAGGCCGCCCTATTCCTGTCACGCTGGCAGATATAAAGATCGCTCAGATAGAATACCTCAGCCCTATAGGGTTGCACAGGGCATGGTTTGATCCTCACCGAGAATTGCTAGTTGGAGAGTCCCGCGCAACCTTAGATAGACTTATCGTGCAAAACACTGTCGGTGGGGCGATAATGCCGTGGGAAACTCACTATTTGCTGCCCCTTGGTTGACTTTCGTGGGTTTTCCGTGGCCCAGCGGTATTCTACGTGGGTCTCAAGAATCGACCTCCCAGACACTCCCGATAACTCTCCGCGTCACGCCCCAGCGAGCAGAGCCGAGACAGCTACGCTCGCCATCGCGAATGCGAAGCATGAGTCAGGTGGTATCGATCTAGTATCACAGGGCGTAGTACACTCCTATCAACCGTCCGTAGCCACTGCCACGGGTAACCAGTATAACGGGATAGCCGTATTTCGACTCATAGGAGAGATTTTACAACAGGCTACATACCAACATCACCCCTACTGCATGCACTAGCAATGCAACAACTTCGCTAATCCCTTGACTGCCGCTAGCGGATAGTGGCAGCTGTGCTTACTGAACTGGCGCGTGTTCAACAGCTCAAGTGATAGAAAATGAATCGGTGTCGTAAAAGTCTGAACAGTTCTCCTAGGGATGGGTCACGCGAGCAATGGTTCTTGGTGAACGTCAGGGCACTTTCCTTTGTGCAACCTGATGCCCTACCTGCATTTCAAGCAGTTACTATAACTGTGTGCTCATCGTATGGATTCTAGAATGCTTTGTAAGGAAACGAGCGGGGTTCAGTCTATGAGGTAACAGTGTTCGGACTTTTGCCCTGAAGATGCTGCTCTGGAGTTAAGCGATCATGTTTCCTCCCATGAATGTAAGCCTGAGTGGCGGAATAACAAATGACTACACAGGACTAGGCGTACAACGTCCTATCAGTGGGTCTGTTAGAGCCAAGGGAAGTGGCAAACCATAGCACTTGACGAAAAGAACACTTCTAGGCGCAATATACCCTTTGCTCGGTCATACGCCTATATGGCTCAGGTCATGAAGTACGCTGCGACGGCTGCCCCCAGATAAGTGGGGGGGTCGATGCATTACAACCTTGCGAACTCTCAATTATACTCCTACTGACTGGTGAAGCAGTCAATACTTCGAACTAGCACGCTTACTAGTTTGGGTTTTAGAAATTGGTAGTCAGCATGACCGTGCACCCTCTCCGACATGGACCTCTCAACCTTTTGGTATAGGGTCATCGCAGAATCAAGGGTAATTACCCGTCAATTGCTGGGTATTCATGGCTTAGTTCTGGCTCTTGGAGTGCTGCTTTGTGGCATCGGTCCGGGATGGGACTAATTTGCGAGTTCTCCCTGGGGATGAGTCGCCTAAACGTACGCCCGTGACGCTATTACGAGCCCGTTCGGTCTTCACGCTCCGTCCGGACTTAAAGCACTGCGTACCTAACTACCAAAGCGAGGATGTAATAACGGCCAAGGGTCCGATCCTAGGAAAGACAGTGTAACGGGATACGGGTGCGTGGGCGATTTCCGTACCCTATTGAAAAATATAATTCCCGTGAAGTGATTTCTCCTCTTCACACAAGGACTAACCTGATAAGAATAGATACGATGGTTCGCCTCCGTACGTAAGTGGCTGTATTACGACTAATAGTTGAGTTACTTT
TCGCCCGAGGTCTCACTATACGAGTGTATAGCGTCTGCTCACAATGGAGTGGACACTGACCAGAGGCGTCGATGACTTGGGATGGCGGTTGAGTGAGGCAGCCCGGAGTACAAAGCAGCCCTATTCCTGTCACGGCAGCTGCTATAGGCAACGCTCATATGGAAGAGCCCAGCCCGGTAAGGCTGCACAGAGTATGGTTTGGCCCCTACCGAGAATTGCTGTTTGGGGATTCCCGCGCAACTTTAGACAGAGGTACCTTGCGGGACATTGTCGGTGGGATGTTAATGCCGTGGTAAGCTCATTGTTTGCTGCCCGTTGGTTAGCTTTTGCGGGTTTTCAGCGGCTCCGCGGTAATCTACGTGGGCCTCAAGAATCGAGCTCCCAGTCATGCTCGATAACTTTGCGCGTTACGCCCCAGCGAGCGGAGCCGAGGCAGCTACGCTCACCGTCGCGATCGCAAACCATAAGTCAGCTGGTGTTGAGCGAGTATCAGAAGGCGCAGTACAATCCTGTCGGCCGTCCGTGGCCGCCGTAACGGCTGACCAGTGTAACGTGAACATCAGATATCAACGCTTGGGAGGGGCTTCGCGGCGGACTACGTGCCGTCACCAACCCTATCTCGCGCATTGGTAATACGGCGACCCCGTTGATACCTCGACAGGTGTTAGCGGACGGCGGTAGCTGTACTTGCTGAACTGGCGGTTGTTCGACAACTCGAGTGGCGGGAAATGACCTTGGGCTTCTCATGCTGTGAGAGCTTTGTTACTATTAAATAAATCGAGCAATTCTCCCCAACGGGCGCGGGAGCTCTTATCTTTGTGTGACCTGATGCCTTGCCTGCATTTCATGCAGTGACTATAACTGTGTGCTCCTCGTATGGGACCGTGAGTATACTCAAGATACGTAAGCAAAAGGTGGGTTGGGAGGTAACAGTGTTCGGAATTTCACCTAGAAGACGCTGCTCTGGAATTAAGCGATCATGTTTTCTCCCATCAATATGAGCCTGAATGGCGGAATAGCCCATGACTACACAGGACCCGATCCACAACATCCTATCAGTGGGTTTGCTAGTGCCGAGGGAAGGAGTAAACCATAGCACTTGACGAAAAGGACATTTCTAGGCGCGATATACCCTTGGCTCGGTCATACGCCTATATGGCTCAGGTCATGAAGTACGCTGCGACGGCTGCCCCCAGATAAGTGGGGGGGTCGATGCATTACAACCTTGCGAACTCTCAATTATACTCCTACTGACTGGTGAAGCAGTCAATACTTCGAACTAGCACGCTTACTTGTTTGGGTTTTAGAGATTGTTAGTCAGCATGACCGTGCACCCTCTCCGACATGGATCTCTCAACCTTTTGGTATAGGGTTATAGCAAAGTCAAGTGGGGCCACCCGTAGTCTCTCCCCCGTATGCAACCGAATCCAGATCTTTTAATGACACTCCTATAGTATCGCGGTTCAGTGGAGCATTCGCAGAGACTTCCTCTTGGATTGAGTTGTTAAAACTTACGCTTGGGACGTTATTTCCGGTCCGTCCGGTCTTGACACCCCGCCCAGCCTGAGAGCGTTGCAGAACGAAACCCCGCATAGAAAGTGCAACACCCGCTGTGAATGTCCTTCGGAGATAAACAGCCCGGTAAAGTCAAGGCAAGTCGAGAGGGCCCGTACCCTATCGACAAGTATAATTCCCGTGAGGTGATTTCGCTTCTTCACCCAAGGACCAATCTGATAGGAACATGGACGGAAACTCTTCCTAATGCGTAGGTTCTTGTATTACGATTAGTAGGTGAGTGACTGT
TCGCCCGAGGTCTCACTATACGAGTGTATAGCGTCTGCTCACAATGGAGTGGACACTGACCAGAGGCGTCGATGACTTGGGATGGCGGTTGAGTGAGGCAGCCCGGAGTACAAAGCAGCCCTATTCCTGTCACGGCAGCTGCTATAGGCAACGCTCATATGGAAGAGCCCAGCCCGGTAAGGCTGCACAGAGTATGGTTTGGCCCCTACCGAGAATTGCTGTTTGGGGATTCCCGCGCAACTTTAGACAGAGGTACCTTGCGGGACATTGTCGGTGGGATGTTAATGCCGTGGTAAGCTCATTGTTTGCTGCCCGTTGGTTAGCTTTTGCGGGTTTTCAGCGGCTCCGCGGTAATCTACGTGGGCCTCAAGAATCGAGCTCCCAGTCATGCTCGATAACTTTGCGCGTTACGCCCCGGCGAGCGGAGCCGAGGCAGCTACGCTCACCGTCGCGATCGCAAACCATAAGTCAGCTGGTGTTGAGCGAGTATCAGAAGGCGCAGTACAATACTGTCGGCCGTCCGTGGCCGTCGTAACGGCTGACCAGTGTAACGTGAACATCAGATATCAACGCTTGGGAGGGGCTTCGCGGCGGACTACGTGCCGTCACCAACCCTATCTCGCGCATTGGTAATACGGCGACCCCGTTGATACCTCGACAGGTGTTAGCGGACGGCGGTAGCTGTACTTGCTGAACTGGCGGTTGTTCGACAGCTCGAGTGGCGGGAAATGACCTTGGGCTTCTCATGCTGTGAGAGCTCCGTTACTATTAAATAAATCGAGCAATTCTCCCCAACGGGCGCGGGAGCTCTTATCTTTGTGTGACCTGATGCACTGTCTGCATTCTGTGTCCCGACTACAGCTGTGTACCCCTCCTAGGGGACTGAGAGAATATTCAAGATTAGTAAGCAAAAGGTGGGTTGGGGGACGGGGGTGCCTGGTATTATACCTAGAGGACACCGCTTCCGAGTCAAGCACCCACGCCTTCTCTCGTCAATATGAGCCTGAATGGCGGAATAGCCCATGACTACACAGGACCCGACCTACAACATCCTATCAGTGGGTCCGCCAGAGCCAAGCGAGGGGGTAACCCACAGCACCTGACGAAAAGAACGCTTCTAGGCGCAATATACCCTTGGCTCGGTCATACGCCTATATGGCTCAGGTCATGAAGTACGCTGCGACGGCTGCCCCCAGATAAGTGGGGGGGTCGATGCATTACAACCTTGCGAACTCTCAATTATACTCCTACTGACTGGTGAAGCAGTCAATACTTCGAACTAGCATGCTTACTAGTTTGGGTTTTAGAAATTGGTAGTCAGCATGACCGTGCACCCTCTCCAACATGGACCTCTCAACCTTTTGGTATAGGGTCATCGCGGAATCAAGGGTAATTACCCGTCAATTGCTGGGTATTCATGGCTTAGTTTTGGCTCTTGGAGTGCTGCTTTGTGGCATCGGTCCGGGATGGGACTAATTTGCGAGTTTTCCCTGGGGATGAGTCGCCTAAACGTACGCCCGTGACGCTATTACGAGCCCGTTCAGTCTTCACGCTCCGTCCGGACTTAAAGCACTGCGTACCTAACTACCAAAGCGAGGATGTAATAACGGCCAAGGGTCCGATCCTAGGAAAGACAGTGTAACGGGATACGGGCGCGTGGGCGATTTCCGTACCCTATTGAAAAATATAATTCCCGTGAAGTGATTTCTCCTCTTCACACAAGGACTAACCGGATAAGAATAGATACGATGGTTCGCCTCCGTACGTAAGTGGCTGTATTACGACTAATAGTTGAGTTACTTT
TCGCCTGAGGTCTCACTATACGAGCGTATAGTGTCTGCTCACGTTGGGGTGGACACTGACCAGAGGCGCCGATGACTTGGGCTGGCGGTTGAGTGAGGCAGCCCGGAGTACAAGGTCGCCCTATTCCTGTCACGCTAGCTGATATAGGGAACGCTCGTATGGAATAGCTCGGCCCGGTAGGGTTGCACAGGGCATGGTTTGATCCCTAGCGGGAATTGCTGGTCGGAGATTCCCGTGCAGCCTTAGACAGAGGTACCTTGCGGGTCACTGTGGGAGCGATGTTAATGCCGTGGTAAACTCACGATTTGCTGCCCGTTGGCTAACTCTTGTGGGTTTTCCCCGGCCCAGCGGTATTCTACGTGGGTCTCAAGAATCGAGCTCCAAGACACTCCCGATAACTCTCCGCGTCACGCCCCAGCGAGCAGAGCCGAGACAGCTACGCTCGCCATCGCGAATGCGAAGCATAAGTCAGGTGGTATCGATCTAGTATCACAGGGCGTAGTACACTCCTATCAACCGTCCGTAGCCACTGCCACGGGTAACCAGTATAACGGGATAGCCGTATTTCGACTCATAGGAGAGATTTTACAACAGGCTACATACCAACATCACCCCTACTGCATGCACTAGCAATGCAACAACTTCGCTAATCCCTTGACTGCCGTTAGCGGATAGTGGCAGCTGTGCTTACTGAACTGGCGCGTGTTCAACAACTCAAGTGATAGAAAATGAATCGGTGTCGTAAAAGTCTGAACAGTTCTCCTAGGGATGGGTCACGCGAGCAATGGTTCTTGGTGAACGTCAGGGCACTTTCCTTTGTGCAACCTGATGCACTGTCTGCATTCTGTGTCCCGACTACAGCTGGGTACCCCTCCTAGGGGACCGAGAGAATATTCAAGATTAGTAAGCAAAAGGTGGGTTGGAGGACGGGGGTGCCTGGTATTATACCTAGAGGACACCGCTTCCGAGTCAAGCACCCACGCCTTCTCTCGTCAATATGAGCCTGAATGGCGGAATAGCCCATGACTACACAGGACCCGACCTACAACATCCTATCAGTGGGTCCGCCAGAGCCAAGCGAGGGGGTAACCCACAGCACCTGACGAAAAGAACGCTTCTAGGCGCAATATACCCTTGGCTCGGTCATACGCCTATATGGCTCAGGTCATGAAGTACGCTGCGACGGCTGCCCCCAGATAAGTGGGGGGGTCGATGCATTACAACCTTGCGAACTCTCAATCATACTCCTACTGACTGGTGAAGCAGTCAATACTTCGAACTAGCATGCTTACTAGTTTGGGTTTTAGAAATTGGTAGTCAGCATGACCGTGCACCCTCTCCAACATGGACCTCTCAACCTTTTGGTATAGGGTCATCGCGGAATCAAGGGTAATTACCCGTCAATTGCTGGGTATTCATGGCTTAGTTTTGGCTCTTGGAGTGCTGCTTTGTGGCATCGGTCCGGGATGGGACTAATTTGCGAGTTTTCCCTGGGGATGAGTCGCCTAAACGTACGCCCGTGACGCTATTACGAGCCCGTTCAGTCTTCACGCTCCGTCCGGACTTAAAGCACTGCGTACCTAACTACCAAAGCGAGGATGTAATAACGGCCAAGGGTCCGATCCTAGGAAAGACAGTGTAACGGGATACGGGCGCGTGGGCGATTTCCGTACCCTATTGAAAAATATAATTCCCGTGAAGTGATTTCTCCTCTTCACACAAGGACTAACCGGATAAGAATAGATACGATGGTTCGCCTCCGTACGTAAGTGGCTGTATTACGACTAATAGTTGAGTTACTTT
TCGTCTGAGGTCTCACTATACGAGTGCATAGTGTCTGCTGACGTTGGAGTGGATACTCACCAGAGACGTCGCTGACTTAGGCTGGCGGTTGAGTGAGGCAGCCCGGAGTACAAGGCCGCCCTATCCCTGTCACGCTGGCAGATATAAAGATCGCTCAGATAGAATACCTCAGCCCTATAGGGTTGCACAGGGTATAGTTTGATCCTTACCGAAAATTGCTAGTTGTAGATCACCACGCAACCTTAGACAGACTTCTCGCGCAGGAAACTGTCGCTAGGGTGTTAATGCTATGGTGGATCCACTACTGATTATCTGTTGGTTAGTTTTTGTGGGCTTTTCGCGCTCCCGCGATGTTCTACAGATGTCCGAAGATTCGAGCTCCCAGACATGCTCGATAACTTACCACGTCACGCCCCAGCGAGCAGAGCCGAGACAGTTACGCTCACCATCACAATCGCGAACCATAGGTCGGGTGGTATCGAGAGAGTATCAGAGGGCGCAGTACAATACAATCGGCCGTCCGTAGCCACTGCCACGGGCAACCAGTATAACGGGATAGCCGTATTTCGACTCATAGGAGAGATTTTACAACAGGCTACATACCAATATCACCCCTACTGCATGCACTAGCAATGCAACAACTTCGCTAATCCCTTGACTGCCGCTAGCGGATAGTGGCAGCTGTGCTTACTGAACCGGCGCGTGTTCAACAACTCAAGTGATAGAAAATGAATCGGTGTCGTAAAAGTCTGAACAGTTCTCCTAGGGATGGGTCACGCGAGCAATGGTTCTTGGTGAACGTCAGGGCACTTTCCTTTGTGCAACCTGATGCACTGTATGCATTCCATGTCCCGAGCATAGTTGTGTACTCCTTGCATGGGACCGAAAGTACATTCAAGATAAGTAAGCAAAAGGTGAGTTGGGAGACAACGGTGCCCGGAATTATACCTAGAGGTCGTCTTTCCGGGGATACGCACCTACCCCTTCTCTCGTCAACGTGAGCCTGAGTGGCGGAGTAAGACATGAGTACACAAGACTCGGCCTACAACAGTCCATCGGTGGGTTTGCTAGTGCCGAGGGAAGGAGTAACCCATAGCACCGGACGAAAAGGCCGCCTTTCGACGCGATATACTCTTGGTCCGGTCATACCCCTATATGGCTCTGGTCATTTACTACGCCGCCTCTGCGAGCCCCAGATGAGTGGGGGGGTCGATGCATTACAACCTTGCGAACTCTCAATTATACTCCTACTGACTGGTGAAGCAGTCAATACTTCGACCTAGCATGCTTACTAGTTTGGGTTTTAGAAATTGGTAGTCAGCATGACCGTGCACCCTCTCCGACATGGACCTCTCAACCTTTTGGTATAGGGTCATCGCGGAATCAAGGGTAATTACCCGTCAATTGCTGGGTATTCATGGCTTAGTTCTGGCTCTTGGAGTGCTGCTTTGTGGCATCGGTCCGGGATGGGACTAATTTGCGAGTTTTCCCTGGGGATGAGTCGCCTAAACGTACGCCCGTGACGCTATTACGAGCCCGTTCAGTCTTCACGCTCCGTCCGGACTTAAAGCACTGCGTACCTAACTACCAAAGCGAGGATGTAATAACGGCCAAGGGTCCGATCCTAGGAAAGACAGTGTAACGGGATACGGGCGCGTGGGCGATTTCCGTACCCTATTGAAAAATATAATTCCCGTGAAGTGATTTCTCCTCTTCACACAAGGACTAACCTGATAAGAATAGATACGATGGTTCGCCTCCGTACGTAAGTGGCTGTATTACGACCAATAGTTGAGTTACTTT
TCGCCTGAGGTCTCACTATACGAGCGTATAGTGTCTGCTCACGTTGGGGTGGACACTGACCAGAGGCGCCGATGACTTGGGCTGGCGGTTGAGTGAGGCAGCCCGGAGTACAAGGTCGCCCTATTCCTGTCACGCTAGCTGATATAGGGAACGCTCGTATGGAATAGCTCGGCCCGGTAGTGTTGCACAGGGCATGGTTTGATCCCTAGCGGGAATTGCTGGTCGGAGATTCCCGTGCAGCCTTAGACAGAGGTACCTTGCGGGTCACTGTGGGAGCGATGTTAATGCCGTGGTAAACTCACGATTTGCTGCCCGTTGGTTAACTCTTGTGGGTTTTCCCCGGCCCAGCGGTATTCTACGTGGGTCTCAAGAATCGACCTCCCAGACCCTCCCGATAACTCTCCGCGTCACGCCCCAGCGAGCAGAGCCGAGACAGCTACGCTCGCCATCGCGAATGCGAAGCATAAGTCAGGTGGTATCGATCTAGTATCACAGGGCGTAGTACACTCCTATCAACCATCCGTAGCCACTGCCACGGGTAACCAGTATAACGGGATAGCCGTATTTCGACTCATAGGAGAGATTTTACAACAGGCTACATACCAACATCACCCCTACTGCATGCACTAGCAATGCAACAACTTCGCTAATCCCTTGGCTGCCGTTAGCGGATAGTGGCAGCTGTGCTTACTGAACTGGCGCGTGTTCAACAACTCAAGTGATAGAAAATGAATCGGTGTCGTAAAAGTCTGAACAGTTCTCCTAGGGATGGGTCACGCGAGCAATGGTTCTTGGTGAACGTCAGGGCACTTTCCTTTGTGCAACCTGATGCCTTGCCTGCATTTCATGCAGTGACTATAACTGTGTGCTCCTCGTATGGGACCGTGAGTATACTCAAGATACGTAAGCAAAAGGTGGGTTGGGAGGTAACAGTGTTCGGAATTTCACCTAGAAGACGCTGCTCTGGAATTAAGCGATCATGTTTTCTCCCATCAATATGAGCCTGAATGGCGGAATAGCCCATGACTACACAGGACCCGATCCACAACATCCTATCAGTGGGTTTGCTAGTGCCGAGGGAAGGAGTAAACCATAGCACTTGACGAAAAGGACATTTCTAGGCGCGATATACCCTTGGCTCGGTCATACGCCTATATGGCTCAGGTCATGAAGTACGCTGCGACGGCTGCCCCCAGATAAGTGGGGGGGTCGATGCATTACAACCTTGCGAACTCTCAATTATACTCCTACTGACTGGTGAAGCAGTCAATACTTCGAACTAGCACGCTTACTTGTTTGGGTTTTAGAGATTGTTAGTCAGCATGACCGTGCACCCTCTCCGACATGAATCTCTCAACCTTTTGGTATAGGGTTATAGCGAAGTCAAGTGGGGCCACCCGTAGTCTCTCCCCCGTATGCAACCGAATCCAGATCTTTTAATGACACTCCTATAGTATCGCGGTTCAGTGGAGCATTCGCAGAGACTTCCTCTTGGATTGAGTTGTTAAAACTTACGCTTGGGACGTTATTTCCGGTCCGTCCGGTCTTGACACCCCGCCCAGCCTTAGAGCGTTACAGAACGAAACCCCGCATAGAAAGTGCAACACCCGCTGTGAATGTCCTTCGGAGATAAACAGCCCGGTAGAGTCAAGGTAAGTCGAGAGGGCCCGTACCCTATCGACAAGTATAATTCCCGTGAGGTGATTTCGCTTCTTCACCCAAGGACCAATCTGATAGGAACATGGACGGAAACTCTTCCTAATGCGTAGGTTCTTGTATTACGATTAGTAGGTGAGTGACTGT
TCGTCTGAGGTCTCACTATACGAGTGCATAGTGTCTGCTGACGTTGGAGTGGATACTCACCAGAGACGTCGCTGACTTAGGCTGGCGGTTGAGTGAGGCAGCCCGGAGTACAAGGCCGCCCTATCCCTGTCACGCTGGCAGATATAAAGATCGCTCAGATAGAATACCTCAGCCCTATAGGGTTGCACAGGGCATGGTTTGATCCTCACCGAGAATTGCTAGTTGGAGAGTCCCGCGCAACCTTAGATAGACTTATCGTGCAAAACACTGTCGGTGGGGCGATAATGCCATGGTGGATCCACTACTGATTATCTGTTGGTTAGTTTTTGTGGGCTTTTCGCGCTCCCGCGATGTTCTACAGATGTCCGAAGATTCGACCTCCCAGACACTCCCGATAACTCTCCGCGTCACGCCTCAGCGAGCAGAGCCGAGACAGCTACGCTCGCCATCGCGAATGCGAAGCATAAGTCAGGTGGTATCGATCTAGTATCACAGGGCGTAGTACACTCCTATCAACCGTCCGTAGCCACTGCCACGGGTAACCAGTATAACGGGATAGCCGTATTTCGACTCATAGGAGAGATTTTACAACAGGCTACATACCAACATCACCCCTACTGCATGCACTAGCAATGCAACAACTTCGCTAATCCCTTGACTGCCGTTAGCGGATAGTGGCAGCTGTGCTTACTGAACTGGCGCGTGTTCAACAACTCAAGTGATAGAAAATGAATCGGTGTCGTAAAAGTCTGAACAGTTCTCCTAGGGATGGGTCACGCGAGCAATGGTTCTTGGTGAACGTCAGGGCACTTTCCTTTGTGCAACCTGATGCACTGTCTGCATTCTGTGTCCCGACTACAGCTGTGTACCCCTCCTAGGGGACCGAGAGAATATTCAAGATTAGTAAGCAAAAGGTGGGTTGGGGGACGGGGGTGCCTGGTATTATACCTAGAGGACACCGCTTCCGAGTCAAGCACCCACGCCTTCTCTCGTCAATATGAGCCTGAATGGGGGAATAGCCCATGACTACACAGGACCCGACCTACAACATCCTATCAGTGAGTCCGCCAGAGCCAAGCGAGGGGGTAAACCATAGCACTTGACGAAAAGAACACTTCTAGGCGCAATATACCCTTGGCTCGGTCATACGCCTATATGGCTCAGGTCATGAAGTACGCTGCGACGGCTGCCCCCAGATAAGTGGGGGGGTCGATGCATTACAACCTTGCGAGCTCTCAATTATACTCCTACTGACTGGTGAAGCAGTCAATACTTCGAACTAGCACGCTTACTAGTTTGGGTTTTAGAAATTGGTAGTCAGCATGACCGTGCACCCTCTCCGACATGGACCTCTCAACCTTTTGGTATAGGGTCATCGCAGAATCAAGGGTAATTACCCGTCAATTGCTGGGTATTCATGGCTTAGTTCTGGCTCTTGGAGTGCTGCTTTGTGGCATCGGTCCGGGATGGGACTAATTTGCGAGTCTTCCCTGGGGATGAGTCGCCTAAACGTACGCCCGTGACGCTATTACGATCCCGTTCGGTCTTCACGCTCCGTCCGGACTTAAAGCACTGCGTACCTAACTACCAAAGCGAGGATGTAATAACGGCCAAGGGTCCGATCCTAGGAAAGACAGTGTAACGGGATACGGGCGCGTGGGCGATTTCCGTACCCTATTGAAAAATATAATTCCCGTGAAGTGATTTCTCCTCTTCACACAAGGACTAACCTGATAAGAATAGATACGATGGTTCGCCTCCGTACGTAAGTGGCTGTATTACGACTAATGGTTGAGTTACTTT
TCGCCTGAGGTCTCACTATACGAGCGTATAGTGTCTGCTCACGTTGGGGTGGACACTGACCAGAGGCGCCGATGACTTGGGCTGGCGGTTGAGTGAGGCAGCCCGGAGTACAAGGTCGCCCTATTCCTGTCACGCTAGCTGATATAGGGAACGCTCGTATGGAATAGCTCGGCCCGGTAGGGTTGCACAGGGCATGGTTTGATCCCTAGCGGGAATTGCTGGTCGGAGATTCCCGTGCAGCCTTAGACAGAGGTACCTTGCGGGTCACTGTGGGAGCGATGTTAATGCCGTGGTAAACTCACGATTTGCTGCCCGTTGGCTAACTCTTGTGGGTTTTCCCCGGCCCAGCGGTATTCTACGTGGGTCTCAAGAATCGAGCTCCAAGACACTCCCGATAACTCTCCGCGTCACGCCCCAGCGAGCAGAGCCGAGACAGCTACGCTCGCCATCGCGAATGCGAAGCATAAGTCAGGTGGTATCGATCTAGTATCACAGGGCGTAGTACACTCCTATCAACCGTCCGTAGCCACTGCCACGGGTAACCAGTATAACGGGATAGCCGTATTTCGACTCATAGGAGAGATTTTACAACAGGCTACATACCAACATCACCCCTACTGCATGCACTAGCAATGCAACAACTTCGCTAATCACTTGACTGCCGTTAGCGGATAGTGGCAGCTGTGCTTACTGAACTGGCGCGTGTTCAACAACTCAAGTGATAGAAAATGAATCGGTGTCGTAAAAGTCTGAACAGTTCTCCTAGGGATGGGTCACGCGAGCAATGGTTCTTGGTGAACGTCAGGGCACTTTCCTTTGTGCAACCTGATGCACTGTCTGCATTCTGTGTCCCGACTACAGCTGTGTACCCCTCCTAGGGGACCGAGAGAATATTCAAGATTAGTAAGCAAAAGGTGGGTTGGAGGACGGGGGTGCCTGGTATTATACCTAGAGGACACCGCTTCCGAGTCAAGCACCCACGCCTTCTCTCGTCAATATGAGCCTGAATGGCGGAATAGCCCATGACTACACAGGACCCGACCTACAACATCCTATCAGTGGGTCCGCCAGAGCCAAGCGAGGGGGTAAACCATAGCACTTGACGAAAAGGACACTTCTAGACGCGATATACCCTTGGCCTGTTCGTGTCTTTGTATGTTCTTTGGTAAGAGCTACGTTGCGTCTGCTGCCCCCAGATAAGTGGGGGGGTCGATGCATTACAACGTTGCGAACTCTCAATTATACTCCTACTGACTGGTGAAGCAGTCAATACTTCGAACTAGCATGCTTACTAGTTTGGGTTTTAGAAATTGGTAGTCAGCATGACCGTGCACCCTCTCCGACATGGACCTCTCAACCTTTTGGTATAGGGTCATCGCAGAATCAAGGGTAATTACCCGTCAATTGCTGGGTATTCATGGCTTAGTTCTGGCTCTTGGAGTGCTGCTTTGTGGCATCGGTCCGGGATGGGACTAATTTGCGAGTTTTCCCTGGGGATGAGTCGCCTAAACGTACGCCCGTGACGCTATTACGAGCCCGTTCGGTCTTCACGCTCCGTCCGGACTTAAAGCACTGCGTACCTAACTACCAAAGCGAGGATGTAATAACGACCAAGGGTCCGATCCTAGGAAAGACAGTGTAACGGGATACGGGCGCGTGGGCGATTTCCGTACCCTATTGAAAAATATAATTCCCGTGAAGTGATTTCTCCTCTTCACACAAGGACTAACCTGATAAGAATAGATACGATGGTTCGCCTCCGTACGTAAGTGGCTGTATTACGACTAATAGTTGAGTTACTTT
TCGTCTGAGGTCTCACTATACGAGTGCATAGTGTCTGCTGACGTTGGAGTGGATACTCACCAGAGACGTCGCTGACTTAGGCTGGCGGTTGAGTGAGGCAGCCCGGAGTACAAGGCCGCCCTATCCCTGTCACGCTGGCAGATATAAAGATCGCTCAGATAGAATACCTCAGCCCTATAGGGTTGCACAGGGCATGGTTTGATCCTCACCGAGAATTGCTAGTTGGAGAGTCCCGCGCAACCTTAGATAGACTAATCGTGCAAAACACTGTCGGTGGGGCGATAATGCCATGGTGGATCCACTACTGATTATCTGTTGGTTAGTTTTTGTGGGCTTTTCGCGCTCCCGCGATGTTCTACAGATGTCCGAAGATTCGACCTCCCAGACACTCCCGATAACTCTCCGCGTCACGCCCCAGCGAGCAGAGCCGAGACAGCTACGCTCGCCATCGCGAATGCGAAGCATAAGTCAGGTGGTATCGATCTAGTATCACAGGGCGTAGTACACTCCTATCAGCCGTCCGTAGCCACTGCCACGGGTAACCAGTATAACGGGATAGCCGTATTTCGACTCATAGGAGAGATTTTACAACAGGCTACATACCAACATCACCCCTACTGCATGCACTAGCAATGCAACAACTTCGCTAATCCCTTGACTGCCGTTAGCGGATAGTGGCAGCTGTGCTTACTGAACTGGCGCGTGTTCAACAACTCAAGTGATAGAAAATGAATCGGTGTCGTAAAAGTCTGAACAGTTCTCCTAGGGATGGGTCACGCGAGCAATGGTTCTTGGTGAACGTCAGGGCACTTTCCTTTGTGCAACCTGATGCCCTACCTGCATTTCAAGCAGTTACTATAACTGTGTGCTCATCGTATGGATTCTAGAATGCTTTGTAAGGAAACGAGCGGGGTTCAGTCTATGAGGTAACAGTGTTCGGACTTTTGCCCTGAAGATGCTGCTCTGGAGTTAAGCGATCATGTTTCCTCCCATCAATATGAGCCTGAATGGCGGAATAGCCCATGACTACACAGGACCCGACCTACAACATCCTATCAGTGGGTCCGCCAGAGCCAAGCGAGGGGGTAAACCATAGCACTTGACGAAAAGAACACTTCTAGGCGCAATATACCCTTGGCTCGGTCATACGCCTATATGGCTCAGGTCATGAAGTACGCTGCGACGGCTGCCCCCAGATAAGTGGGGGGGTCGATGCATTACAACCTTGCGAACTCTCAATTATACTCCTACTGACTGGTGAAGCAGTCAATACTTCGACCTAGCATGCTTACTAGTTTGGGTTTTAGAAATTGGTAGTCAGCATGACCGTGCACCCTCTCCGACATGGACCTCTCAACCTTTTGGTATAGGGTCATCGCGGAATCAAGGGTAATTACCCGTCAATTGCTGGGTATTCATGGCTTAGTTCTGGCTCTTGGAGTGCTGCTTTGTGGCATCGGTCCGGGATGGGACTAATTTGCGAGTTTTCCCTGGGGATGAGTCGCCTAAACGTACGCCCGTGACGCTATTACGAGCCCGTTCAGTCTTCACGCTCCGTCCGGACTTAAAGCACTGCGTACCTAACTACCAAAGCGAGGACGTAATAACGGCCAAGGGTCCGATCCTAGGAAAGACAGTGTAACGGGATACGGGCGCGTGGGCGATTTCCGTACCCTATTGAAAAATATAATTCCCGTGAAGTGATTTCTCCTCTTCACACAAGGACTAACCTGATAAGAATAGATACGATGGTTCGCCTCCGTACGTAAGTGGCTGTATTACGACTAATAGTTGAGTTACTTT
TCGCCTGAGGTCTCACTATACGAGCGTATAGTGTCTGCTCACGTTGGGGTGGACACTGACCAGAGGCGCCGATGACTTGGGCTGGCGGTTGAGTGAGGCAGCCCGGAGTACAAGGTCGCCCTATTCCTGTCACGCTAGCTGATATAGGGAACGCTCGTATGGAATAGCTCGGCCCGGTAGTGTTGCACAGGGCATGGTTTGATCCCTAGCGGGAATTGCTGGTCGGAGATTCCCGTGCAGCCTTAGACAGAGGTACCTTGCGGGTCACTGTGGGAGCGATGTTAATGCCGTGGTAAACTCACGATTTGCTGCCCGTTGGTTAACTCTTGTGGGTTTTCCCCGGCCCAGCGGTATTCTACGTGGGTCTCAAGAATCGACCTCCCAGACACTCCCGATAACTCTCCGCGTCACGCCCCAGCGAGCAGAGCTGAGACAGCTACGCTCGCCATCGCGAATGCGAAGCATAAGTCAGGTGGTATCGATCTAGTATCACAGGGCGTAGTACACTCCTATCAACCGTCCGTAGTCACTGCCACGGGTAACCAGTATAACGGGATAGCCGTATTTCGACTCATAGGAGAGATTTTACAACAGGCTACATACCAACATCACCCCTACTGCATGCACTAGCAATGCAACAACTTCGCTAATCCCTTGACTGCCGTTAGCGGATAGTGGCAGCTGTGCTTACTGAACTGGCGCGTGTTCAACAACTCAAGTGATAGAAAATGAATCGGTGTCGTAAAAGTCTGAACAGTTCTCCTAGGGATGGGTCACGCGAGCAATGGTTCTTGGTGAACGTCAGGGCACTTTCCTTTGTGCAACCTGATGCACTGTCTGCATTCTGTGTCCCGACTACAGCTGTGTACCCCTCCTAGGGGACCGAGAGAATATTCAAGATTAGTAAGCAAAAGGTGGGTTGGGGGACGGGGGTGCCTGGTATTATACCTAGAGGACACCGCTTCCGAGTCAAGCACCCACGCCTTTTCTCGTCAGTGTAAGCCTGAGTGGCGGAATAACAAATGACTACACAGGACTAGGCGTACAACGTCCTATCAGTGGGTCTACTAGAGTCGAGGGAAGGAGTAAACCATAGCACTTGACGAAAAGGACATTTCTAGGCGCGATATACCCTTGGCTCGGTCATACGCCTATATGGCTCAGGTCATGAAGTACGCTGCGACGGCTGCCCCCAGATAAGTGGGGGGGTCGATGCATTACAACCTTGCGAACTCTCAATTATACTCCTACTGACTGGTGAAGCAGTCAATACTTCGAACTAGCACGCTTACTTGTTTGGGTTTTAGAGATTGTTAGTCAGCATGACCGTGCACCCTCTCCGACATGGATCTCTCAACCTTTTGGTATAGGGTTATAGCAAAGTCAAGTGGGGCCACCCGTAGTCTCTCCCCCGTATGCAACCGAATCCAGATCTTTTAATGACACTCCTATAGTATCGCGGTTCAGTGGAGCATTCGCAGAGACTTCCTCTTGGATTGAGTTGTTAAAACTTACGCTTGGGACGTTATTTCCGGTCCGTCCGGTCTTGACACCCCGCCCAGCCTTAGAGCGTTACAGAACGAAACCCCGCATAGAAAGTGCGACACCCGCTGTGAATGTCCTTCGGAGATAAACAGCCCGGTAGAGTCAAGGTAAGTCGAGAGGGCCCGTACCCTATCGACAAGTATAATTCCCGTGAGGTGATTCCGCTTCTTCACCCAAGGACCAATCTGATAGGAACATGGACGGAAACTCTTCTCCGTACGTAAGTGGCTGTATTACGACTAATAGTTGAGTTACTTT
TCGTCTGAGGTCTCACTATACGAGTGCATAGTGTCTGCTGACGTTGGAGTGGATACTCACCAGAGACGTCGCTGACTTAGGCTGGCGGTTGAGTGAGGCAGCCCGGAGTACAAGGCCGCCCTATCCCTGTCACGCTGGCAGATATAAAGATCGCTCAGATAGAATACCTCAGCCCTATAGGGTTGCACAGGGCATGGTTTGATCCTCACCGAGAATTGCTAGTTGGAGAGTCCCGCGCAACCTTAGATAGACTTATCGTGCAAAACACTGTCGGTGGGGCGATAATGCCATGGTGGATCCACTACTGATTATCTGTTGGTTAGTTTTTGTGGGCTTTTCGCGCTCCCGCGATGTTCTACAGATGTCCGAAGATTCGACCTCCCAGACACTCCCGATAACTCTCCGCGTCACGCCCCAGCGAGCAGAGCCGAGACAGCTACGCTCGCCATCGCGAATGCGAAGCATAAGTCAGCTGGTATCGATCTAGTATCACAGGGCGTAGTACACTCCTATCGGCCGTCCGTAGCCACTGCCACGGGTAACCAGTATAACGGGATAGCCGTATTTCGACTCATAGGAGAGATTTTACAACAGGCTACATACCAACATCACCCCTACTGCATGCACTAGCAATGCAACAACTTCGCTAATCCCTTGACTGCCGCTAGCGGATAGTGGCAGCTGTGCTTACTGAACTGGCGCGTGTTCAACAACTCAAGTGATAGAAAATGAATCGGTGTCGTAAAAGTCTGAACAGTTCTCCTAGGGATGGGTCACGCGAACAATGGTTCTTGGTGAACGTCAGGGCACTTTCCTTTGTGCAACCTGATGCACTGTATGCATTCCATGTCCCGAGCATAGTTGTGTACTCCTTGCATGGGACCGAAAGTACATTCAAGATAAGTAAGCAAAAGGTGAGTTGGGAGACAACGGTGCCCGGAATTATACCTAGAGGACGTCTCTCCGGGGATAAGTACCTACGCCTTCACTCGTCAACGTGAGCCTGAGTGGCGGAATAACACATGTCTACACAGGACTCGGCCTACAACATCTTATCAGTGGGTCTGCTAGAGCCAAGCGAAGGGGTAAACCATAGCACTTGACGAAAAGAACACTTCTAGGCGCAATATACCCTTGGCTCGGTCATACGCCTATATGGCTCAGGTCATGAAGTACGCTGCGACGGCTGCCCCCAGATAAGTGGGGGGGTCGATGCATTACAACCTTGCGAACTCTCAATTATACTCCTACTGACTGGTGAAGCAGTCAATACTTCGAACTAGCACGCTTACTAGTTTGGGTTTTAGAGATTGTTAGTCAGCATGACCGTGCACTCTCGCCGGTACAGACCGATCAAAGGTTCGGCGCAGGGTCATAGCAAAGTCAAGTGGGGCCACCCGTAGTCTCTCCCCCGTATGCAACCGAATCCAGATCTTTTAATGACACTCCTATAGTATCGCGGTTCAGTGGAGCATTCGCAGAGACTTCCTCTTGGATTGAGTCGCCTAAACGTACGCCCGTGACGCTATTACGAGCCCGTTCGGTCTTCACGCTCCGTCCGGACTTAAAGCACTGCGTACCTAACTACCAAAGCGAGGATGTAATAACGGCCAAGGGTCCGATCCTAGGAAAGACAGTGTAACGGGATACGGGCGCGTGGGCGATTTCCGTACCCTATTGAAAAATATAATTCCCGTGAAGTGATTTCTCCTCTTCACACAAGGACTAACCTGATAAGAATAGATACGATGGTTCGCCTCCGTACGTAAGTGGCTGTATTACGACTAATAGTTGAGTTACTTT
TCGCCCGAGGTCTCACTATACGAGTGTATAGCGTCTGCTCACATTGGAGTGGACACTGACCAGAGGCGTCGATGACTTGGGATGGCGGTTGAGTGAGGCAGCCCGGAGTACAAAGCAGCCCTATTCCTGTCACGGCAGCTGCTATAGGCAACGCTCATATGGAAGAGCCCAGCCCGGTAAGGCTGCACAGAGTATGGTTTGGCCCCTACCGAGAATTGCTGTTTGGGGATTCCCGCGCAACTTTAGACAGAGGTACCTTGCGGGAAATTGTCGGTGGGATGTTAATGCCGTGGTAAGCTCATTGTTTGCTGCCCGTTGGTTAGCTTTTGCGGGTTTTCAGCGGCTCCGCGGTAATCTACGTGGGCCTCAAGAATCGAGCTCCCAGTCATGCTCGATAACTTTGCGCGTTACGCCCCAGCGAGCGGAGCCGAGGCAGCTACGCTCACCGTCGCGATCGCAAACCATAAGTCAGCTGGTGTTGAGCGAGTATCAGAAGGCGCAGTACAATACTGTCGGCCGTCCGTGGCCGCCGTAACGGCTGACCAGTGTAACGTGAACATCAGATATCAACGCTTGGGAGGGGCTTCGCGGCGGACTACGTGCCGTCACCAACCCTATCTCGCGCATTGGTAATACGGCGACCCCGTTGATACCTCGACAGGTGTTAGCGGACGGCGGTAGCTGTACTTGCTGAACTGGCGGTTGTTCGACAGCTCGAGTGGCGGGAAATGACCTTGGGCTTCTCATGCTGTGAGAGCTTTGTTACTATTAAATAAATCGAGCAATTCTCCCCAACGGGCGCGGGAGCTCTTATCTTTGTGTGACCTGATGCCTTGCCTGCATTTCATGCAGTGACTATAACTGTGTGCTCCTCGTATGGGACCGTGAGTATACTCAAGATACGTAAGCAAAAGGTGGGTTGGGAGGTAACAGTGTTCGGAATTTCACCTAGAAGACGCTGCTCTGGAATTAAGCGATCATGTTTTCTCCCATCAATATGAGCCTGAATGGCGGAATAGCCCATGACTACACAGGACCCGATCCACAACATCCTATCAGTGGGTTTGCTAGTGCCGAGGGAAGGAGTAAACCATAGCACTTGACGAAAAGGACGCTTCTAGACGCGGTGTACCCTTGGCCCATTTATACCCCTAAATGGCTCTGTGCATGAAGTACGCTACGTCTGCTGCCCCCAGATAACTGGGGGGAACAGCGAAATGTGTCCAATAGAACCTCCAATTTTATGCCTACTAAGCGGCGAGATAGAGCGCGCGGCGTACGGGCACACTCCCCAGATCGGGTTCTGGAGGCTGTCGGTCGATATACCCGTACACCCTCGCCGACGTGGACCTCTGAACGGTGTAGTATAGGGTCATCGTAGAACCAAGGGTGATTCCACCTCAATCGTTGCCCACTCACGGTTTAGGTCTGGCTCTTGGGGTGCTGCCCTATAGTATCGCGGTGCAGTGGAGCAATCGCAGAGACTTCCTCTGAAATTGAGTTGTTTAAACGAACGTCCGGGACGCCATTTCCGGTCCGTCCGGGCTTGACACCCCGCCCAGCCTTAGATCGTTACAGAACTAAACCCCGCATAGAAAGTGCAATACCCGCTGTGGATGTCCTTCGGAGATAATCAGCCCGGTAGAGTCAAGGTAACTCGAGAGGTTCTCTTTTTTCGCAGAGAGCGCCGTCCTAATTGGCCATGTTTTGCTTATTATATCGGAGCCAATTTAACGGGCGCATGGACGGAAATCATTCCTAGTGCGTAGGTGCTTGGATTACGATTAGTAATTGAATGGCTGT
TCGCCTGAGGTCTCACTATACGAGCGTATAGTGTCTGCTCACGTAGGAATGGCCATCGACTAAAAGCGTGGATAATATGAGCTAATGATCAGCTATCATACTTCAGCACACGAGGCCGTGTTATTACCAGCACGCTAGCTGCTATAGGGGACGCTAAGATAGAATACCTCAGCCCTATAAGGTTGCACAGGGTATAGTTTGATCCTTACCGAGAATTGCTAGTTGTAGATCACCACGCAACCTTAGACAGACTTCTCGCGCAGGAAACTGTCGCTAGGGTGTTAATGCTATGGTGGATCCACTACTGATTATCTGTTGGTTAGTTTCTGTGGGCTTTTCGCGCTCCCGCGATGTTCTACAGATGTCCGAAGATTCGAGCTCCCAGACATGCTCGATAACTTACCACGTCACGCCCCAGCGAGCAGAGCCGAGACAGTTACGCTCACCATCACAATCGCGAACCATAGGTCGGGTGGTATCGATCTAGTATCACAGGGCGTAGTACACTCCTATCAACCGTCCGTAGTCACTGCCACGGGTAACCAGTATAACGGGATAGCCGTATTTCGAGGCTCAAGAGGGGTCTCGCGACGGATTACATGACGTCACCAACCCTATCTTACACACTGGTAATACAGCAACTTCGCTGTTCCCTTGATATGCGTTCGCGGGCAGTAGCAGTTGCGCTGGCTGGACTGGCAGGTGTTCGGCAGCTCAAAAGGTAGGGAGTGACTTGGGGCTGTTAAAACCGGAAGGACTTTGCTAGTAAGGAACCAAGCTAGAAGTTCTCTCTGGTGGACGTCAGGGCTCTTTCCTATGTGTGACCTAAGGCCCTACCTGCATTTCATGCAGTGACTATGACTGTGTGCTTCTCGTATGGGACCGAGAGTATATTGTAAGGAAACGAAAGGGGTTCAGGCTAGGAGGTAACAGTGCCCGGAATTATACCTAGAGGTCGTCTTTCCGGGGATACGCACCTACCCCTTCTCTCGTCAGTGTAAGCCTGAGTGGCGGAATAACAAATGACTACACAGGACTAGGCGTACAACGTCCTATCAGTGGGTCTACTAGAGTCGAGGGAAGGAGTAAACCATAGCACTTGACGAAAAGGACACTTCTAGACGCGATATACCCTTGACCTGTTCGTGTCTTTGTATGTTCTTTGGTAAGAGCTACGTTGCGTCTGCTGCCCCCAGATAAGTGGGGGGGTCGATGCATTACAACCTTGCGAACTCTCAATTATACTCCTACTGACTGATGAAGCAGTCAATACTTCGAACTAGCATGCTTACTAGTTTGGGTTTTAGAAATTGGTAGTCAGCATGACCGTGCACCCTCTCCGACATGGACCTCTCAACCTTTTGGTATAGGGTCATCGCAGAATCAAGGGTAATTACCCGTCAATTGCTGGGTATTCATGGCTTAGTTCTGGCTCTTGGAGTGCTGCTTTGTGGCATCGGTCCGGGATGGGACTAATTTGCGAGTTTTCCCTGGGGATGAGTCGCCTAAACGTACGCCCGTGACGCTATTACGAGCCCGTTCGGTCTTCACGCTCCGTCCGGACTTAAAGCACTGCGTACCTAACTACCAAAGCGAGGATGTAATGACGGCCAAGGGTCCGATCCTAGGAAAGACAGTGTAACGGGATACGGGCGCGTGGGCGATTTCCGTACCCTATTGAAAAATATAATTCCCGTGAAGTGATTTCTCCTCTTCACACAAGGACTAACCTGATAAGAATAGATACGATGGTTCGCCTCCGTACGTAAGTGGCTGTATTACGACTAATAGTTGAGTTACTTT
TCGCCTGAGGTCTCACTATACGAGCGTATAGTGTCTGCTCACGTAGGAATGGCCATCGACTAAAAGCGTGGATAATATGAGCTAATGATCAGCTATCATACTTCAGCACACGAGGCCGTGTTATTACCAGCACGCTAGCTGCTATAGGGGACGCTAAGATAGAATACCTCAGCCCTATAAGGTTGCACAGGGTATAGTTTGATCCTTACCGAGAATTGCTAGTTGTAGATCACCACGCAACCTTAGACAGACTTCTCGCGCAGGAAACTGTCGCTAGGGTGTTAATGCTATGGTGGATCCACTACTGATTATCTGTTGGTTAGTTTTTGTGGGCTTTTCGCGCTCCCGCGATGTTCTACAGATGTCCGAAGATTCGAGCTCCCAGACATGCTCGATAACTTACCACGTCACGCCCCAGCGAGCAGAGCCGAGACAGTTACGCTCACCATCGCAATCGCGAACCATAGGTCGGGTGGTATCGATCGAGTATCAGAGGGCACAATACGACCCTATCGACCGTCCGTAGCCACTGCCACGGGTAACCAGTATAACGGGATAGCCGTATTTCGACTCATAGGAGAGATTTTACAACAGGCTACATACCAACATCACCCCTACTGCATGCACTAGCAATGCAACAACTTCGCTAATCCCTTGACTGCCGTTAGCGGATAGTGGCAGCTGTGCTTACTGAACTGGCGCGTGTTCAACAACTCAAGTGATAGAAAATGAATCGGTGTCGTAAAAGTCTGAACAGTTCTCCTAGGGATGGGTCACGCGAGCAATGGTTCTTGGTGAACGTCAGGGCACTTTCCTTTGTGCAACCTGATGCACTGTCTGCATTCTGTGTCCCGACTACAGCTGTGTACCCCTCCTAGGGGACCGAGAGAATATTCAAGATTAGTAAGCAAAAGGTGGGTTGGGGGACGGGGGTGCCTGGTATTATACCTAGAGGACACCGCTTCCGAGTCAAGCACCCACGCCTTCTCTCGTCAATATGAGCCTGAATGGCGGAATAGCCCATGACTACACAGGACCCGACCTACAACATCCTATCAGTGGGTCCGCCAGAGCCAAGCGAGGGGGTAAACCATAGCACTTGACGAAAAGAACACTTCTAGGCGCAATATACCCTTGGCTCGGTCATACGCCTATATGGCTCAGGTCATGAAGTACGCTGCGACGGCTGCCCCCAGATAAGTGGGGGGGTCGATGCATTACAACCTTGCGAACTCTCAATTATACTCCTACTGACTGGTGAAGCAGTCAATACTTCGAACTAGCACGCTTACTAGTTTGGGTTTTAGAGATTGTTAGTCAGCATGACCGTGCACTCTCGCCGGTACAGACCGATCAAAGGTTCGGCGCAGGGTCATAGCAAAGTCAAGTGGGGCCACCCGTAGTCTCTCCCCCGTATGCAACCGAATCCAGATCTTTTAATGACACTCCTATAGTATCGCGGTTCAGTGGAGCATTCGCAGAGACTTCCTCTTGGATTGAGTTGTTAAAACTTACGCTTGGGACGTTATTTCCGGTCCGTCCGGTCTTGACACCCCGCCCAGCCTGAGAGCGTTACAGAACGAAACCCCGCATAGAAAGTGCAACACCCGCTGTGAATGTCCTTCGGAGATAAACAGCCCGGTAAAGTCAAGGTAAGTCGAGAGGGCCCGTACCCTATCGACAAGTATAATTCCCGTGAGGTGATTTCGCTTCTTCACCCAAGGACCAATCTGATAGGAACATGGACGGAAACTCTTCCTAATGCGTAGGTTCTTGTATTACGATTAGTAGGTGAGTGACTGT
TTGCCTGATGTCTCACTACATGAGTATATAGTGTCTAGTCGCGTTGGAGTGGATACTCACCAGAGACGTCGCTGACTTAGGCTGGCGGTTGAGTGAGGCAGCCCGGAGTACAAGGCCGCCCTATTCCTGTCACGCTGGCAGATATAAAGATCGCTCAGATAGAATACCTCAGCCCTATAGGGTTGCACAGGGCATGGTTTGATCCTCACCGAGAATTGCTAGTTGGAGAGTCCCGCGCAACCTTAGATAGACTTATCGTGCAAAACACTGTCGGTGGGGCGATAATGCCGTGGGAAACTCACTATTTGCTGCCCCTTGGTTGACTTTCGTGGGTTTTCCGTGGCCCAGCGGTATTCTACGTGGGTCTCAAGAATCGACCTCCCAGACACTCCCGATAACTCTCCGCGTCACGCCCCAGCGAGCAGAGCCGAGACAGCTACGCTCGCCATCGCGAATGCGAAGCATAAGTCAGGTGGTATCGATCTAGTATCACAGGGCGTAGTACACTCCTATCAACCGTCCGTAGCCACTGCCACGGGTAACCAGTATAACGGGATAGCCGTATTTCGACTCATAGGAGAGATTTTACAACAGGCTACATACCAACATCACCCCTACTGCATGCACTAGCAATGCAACAACTTCGCTAATCCCTTGACTGCCGCTAGCGGATAGTGGCGGCTGTGCTTACTGAACTGGCGCGTGTTCAACAACTCAAGTGATAGAAAATGAATCGGTGTCGTAAAAGTCTGAACAGTTCTCCTAGGGATGGGTCACGCGAACAATGGTTCTTGGTGAACGTCAGGGCACTTTCCTTTGTGCAACCTGATGCACTGTCTGCATTCTGTGTCCCGACTACAGCTGTGTACCCCTCCTAGGGGACCGAGAGAATATTCAAGATTAGTAAGCAAAAGGTGGGTTGGGGGACGGGGGTGCCTGGTATTATACCTAGAGGACACCGCTTCCGAGTCAAGCACCCACGCCTTCTCTCGTCAATATGAGCCTGAATGGCGGAATAGCCCATGACTACACAGGACCCGACCTACAACATCCTATCAGTGGGTCCGCCAGAGCCAAGCGAGGGGGTAAACCATGGCACTTGACGAAAAGGACGCTTCTAGACGCGGTGTACCCTTGGCCCATTTATACCCCTAAATGGCTCTGTGCATGAAGTACGCTATGTCTGCTGCCCCCAGATAACTGGGGGGAACAGCGAAATGTGTCCAATAGAACCTCCAATTTTATGCCTACTAAGCGGCGAGATAGAGCGCGCGGCGTACGGGCACACTCCCCAGATCGGGTTCTGGAGGCTGTCGGTCGATATACCCGTACACCCTCGCCGACGTGGACCTCTGAACGGTGTAGTATAGGGTCATCGTAGGACCAAGGGTGATTCCACCTCAATCGTTGCCCACTCACGGTTTAGGTCTGGCTCTTGGGGTGCTCCCCTATAGTATCGCGGTGCAGTGGAGCAATCGCAGAGACTTCCTCTGAAATTGAGTTGTTTAAACGAACGTCCGGGACGCCATTTCCGGTCCGTCCGGGCTTGACACCCCGCCCAGCCTTAGATCGTTACAGAACTAAACCCCGCATAGAAAGTGCAATACCCGCTGTGGATGTCCTTCGGAGATAATCAGCCCGGTAGAGTCAAGGTAACTCGAGAGGTTCTCTTTTTTCGCAGAGAGCGCCGTCCTAATTGGCCATGTTTTGCTTATTATATCGGAGCCAATTTAACGGGCGCATGGACGGAAATCATTCCTAGTGCGTAGGTGCTTGGATTACGATTAGTAATTGAATGGCTGT
TCGCCTGAGGTCTCACTATACGAGCGTATAGTGTCTGCTCACGTTGGAGTGGATACTCACCAGAGACGTCGCTGACTTAGGCTGGCGGTTGAGTGAGGCAGCCCGGAGTACAAGGCCGCCCTATTCCTGTCACGCTGGCAGATATAAAGATCGCTCAGATAGAATACCTCAGCCCTATAGGGTTGCACAGGGCATGGTTTGATCCTCACCGAGAATTGCTAGTTGGAGAGTCCCGCGCAACCTTAGATAGACTTATCGTGCAAAACACTGTCGGTGGGGCGATAATGCCGTGGGAAACTCACTATTTGCTGCCCCTTGGTTGACTTTCGTGGGTTTTCCGTGGCCCAGCGGTATTCTACGTGGGTCTCAAGAATCGACCTCCCAGACACTCCCGATAACTCTCCGCGTCACGCCCCAGCGAGCAGAGCCGAGACAGCTACGCTCGCCATCGCGAATGCGAAGCATAAGTCAGGTGGTATCGATCTAGTATCACAGGGCGTAGTACACTCCTATCAACCGTCCGTAGCCACTGCCACGGGTAACCAGTATAACGGGATAGCCGTATTTCGACTCATAGGAGAGATTTTACAACAGGCTACATACCAACATCACCCCTACTGCATGCACTAGCAATGCAACAACTTCGCTAATCCCTTGACTGCCGCTAGCGGATAGTGGCAGCTGTGCTTACTGAACTGGCGCGTGTTCAACAACTCAAGTGATAGAAAATGAATCGGTGTCGTAAAAGTCTGAACAGTTCTCCTAGGGATGGGTCACGCGAGCAATGGTTCTTGGTGAACGTCAGGGCACTTTCCTTTGTGCAACCTGATGCACTGTATGCATTCCATGTCCCGAGCATAGTTGTGTACTCCTTGCATGGGACCGAAAGTACATTCAAGATAAGTAAGCAAAAGGTGAGTTGGGAGACAACGGTGCCCGGAATTATACCTAGAGGACGTCTCTCCGGGGATAAGTACCTACGCCTTCACTCGTCAACGTGAGCCTGAGTGGCGGAGTAAGACATGAGTACACAAGACTCGGCCTACAACAGTCCATCGGTGGGTTTGCTAGTGCCGAGGGAAGGAGTAAACCATAGCACTTGACGAAAAGAACACTTCTAGGCGCAATATACCCTTTGCTCGGTCATACGCCTATATGGCTCAGGTCATGAAGTACGCTGCGACGGCTGCCCCCAGATAAGTGGGGGGGTCGATGCATTACAACCTTGCGAACTCTCAATTATACTCCTACTGACTGGTGAAGCAGTCAATACTTCGAACTAGCACGCTTACTAGTTTGGGTTTTAGAAATTGGTAGTCAGCATGACCGTGCACCCTCTCCGACATGGACCTCTCAACCTTTTGGTATAGGGTCATCGCAGAATCAAGGGTAATTACCCGTCAATTGCTGGGTATTCATGGCTTAGTTCTGGCTCTTGGAGTGCTGCTTTGTGGCATCGGTCCGGGATGGGACTAATTTGCGAGTTCTCCCTGGGGATGAGTCGCCTAAACGTACGCCCGTGACGCTATTACGAGCCCGTTCGGTCTTCACGCTCCGTCCGGACTTAAAGCACTGCGTACCTAACTACCAAAGCGAGGATGTAATAACGGCCAAGGGTCCGATCCTAGGAAAGACAGTGTAACGGGATACGGGCGCGTGGGCGATTTCCGTACCCTATTGAAAAATATAATTCCCGTGAAGTGATTTCTCCTCTTCACACAAGGACTAACCTGATAAGAATAGATACGATGGTTCGCCTCCGTACGTAAGTGGCTGTATTACGACTAATAGTTGAGTTACTTT
TTGCCTGATGTCTCACTACATGAGTATATAGTGTCTAGTCGCGTAGGAATGGCCATCGACTAGAAGCGTGGATAATATGAGCTAATGATCAGCTATCATACTTCAGCACACGAGGCCGTGTTATTACCAGTACGCTACCTGCTATAGGGGACGCTAAGATAGAATACCTCAGCCCTATAAGGTTGCACAGGGTATATTTTGATCCCTACCGAGGAGTCCTAGATGGAGGTTCCCGCGTCACCTTAGACAAACTTATCTTGTAGGAAGCAACCGGTGGGGTGTTAGTGCTGTGATAAACTCACTACTTGTTGTCTCTTGGTTAGCTTTTGTGGGTTTTCCGCGGCCCAGCGGTATTCTACGTGGGTCTCAAAAATCGAGTCCCCTGACATGCTCAATGACTTTCTGCGTCACGCCCGAGTGAGCAGTGGCGAGATATCTGCGCTCACCATCGCGATCGCGAGCCAAAATTCAGGTGGTATCGAGAGAGTATCAGAGGGCGCAGTACAATACAATCGGCCGTCCGTGGCGGCTATAACCGCTGACAGGTATAACGGGATCGCCATATATCAAGGCTCAAGAGGGGTCTCGCGACGGATTACATGACGTCACCAACCCTATCTTACACACTGGTAATACAGCAACTTCGCTGTTCCCTTGATATGCGTTCGCGGGCAGTAGCAGTTGCGCTGGCTGGACTGGCAGGTGTTCGGCAGCTCAAAAGGTAGGGAGTGACTTGGGGCTGTTAAAACCGGAAGGACTTTGCTAGTAAGGAACCAAGCTAGAAGTTCTCTCTGGTGGACGTCAGGGCTCTTTCCTATGTGTGACCTAAGGCCCTACCTGCATTTCATGCAGTGACTATGACTGTGTGCTTCTCGTATGGGACCGAGAGTATATTGTAAGGAAACGAAAGGGGTTCAGGCTAGGAGGTAACAGTGCCCGGAATTATACCTAGAGGTCGTCTTTCCGGGGATACGCACCTACCCCTTCTCTCGTCAACGTGAGCCTGAGTGGCGGAGTAAGACATGAGTACACAAGACTCGGCCTACAACAGTCCATCGGTGGGTTTGCTAGTGCCGAGGGAAGGAGTAACCCATAGCACCGGACGAAAAGGCCGCCTTTCGACGCGATATACTCTTGGTCCGGTCATACCCCTATATGGCTCTGGTCATTTACTACGCCGCCTCTGCGAGCCTCAGATATCTGGGGAAAACAACAAGATGTGTCCAATATAACCTCTGACTAGGTTCAGCTTAGGCAGTCGGACAAAGCGCACGGTGTACGGGCACACTCACCAGTTCGGGTTTTAGAGATTGTTAGTCAGCATGACCGTGCACTCTCGCCGGTACAGACCGATCAAAGGTTCGGCGCAGGGTCATAGCAAAGTCAAGTGGGGCCACCCGTAGTCTCTCCCCCGTATGCAACCGAATCCAGATCTTTTAATGACACTCCTATAGTATCGCGGTTCAGTGGAGCATTCGCAGAGACTTCCTCTTGGATTGAGTTGTTAAAACTTACGCTTGGGACGTTATTTCCGGTCCGTCCGGTCTTGACACCCCGCCCAGCCTTAGAGCGTTACAGAACGAAACCCCGCATAGAAAGTGCAACACCCGCTGTGAATGTCCTTCGGAGATAAACAGCCCGGTAGAGTCAAGGTAAGTCGAGAGGGCCCGTACCCTATCGACAAGTATAATTCCCGTGAGGTGATTTCGCTTCTTCACCCAAGGACCAATCTGATAGGAACATGGACGGAAACTCTTCCTAATGCGTAGGTTCTTGTATTACGATTAGTAGGTGAGTGACTGT
TCGCCCGAGGTCTCACTATACGAGTGTATAGCGTCTGCTCACATTGGAGTGGACACTGACCAGAGGCGTCGATGACTTGGGATGGCGGTTGAGTGAGGCAGCCCGGAGTACAAAGCAGCCCTATTCCTGTCACGGCAGCTGCTATAGGCAACGCTCATATGGAAGAGCCCAGCCCGGTAAGGCTGCACAGAGTATGGTTTGGCCCCTACCGAGAATTGCTGTTTGGGGATTCCCGCGCAACTTTAGACAGAGGTACCTTGCGGGACATTGTCGGTGGGATGTTAATGCCGTGGTAAGCTCATTGTTTGCTGCCCGTTGGTTAGCTTTTGCGGGTTTTCAGCGGCTCCGCGGTAATCTACGTGGGCCTCAAGAATCGAGCTCCCAGTCATGCTCGATAACTTTGCGCGTTACGCCCCAGCGAGCGGAGCCGAGGCAGCTACGCTCACCGTCGCGATCGCAAACCATAAGTCAGCTGGTGTTGAGCGAGTATCAGAAGGCGCAGTACAATACTGTCGGCCGTCCGTGGCCGCCGTAACGGCTGACCAGTGTAACGTGAACATCAGATATCAACGCTTGGGAGGGGCTTCGCGGCGGACTACGTGCCGTCACCAACCCTATCTCGCGCATTGGTAATACGGCGACCCCGTTGATACCTCGACAGGTCTTAGCGGACGGCGGTAGCTGTACTTGCTGAACTGGCGGTTGTTCGACAGCTCGAGTGGCGGGAAATGACCTTGGGCTTCTCATGCTGTGAGAGCTTTGTTACTATTAAATAAATCGAGCAATTCTCCCCAACGGGCGCGGGAGCTCTTATCCTTGTGTGACCTGATGCCCTACCTGCATTTCAAGCAGTTACTATAACTGTGTGCTCATCGTATGGATTCTAGAATGCTTTGTAAGGAAACGAGCGGGGTTCAGTCTATGAGGTAACAGTGTTCAGACTTTTGCCCTGAAGATGCTGTTCTGGAGTTAAGCGATCATGTTTCCTCCCATGAATGTAAGCCTGAGTGGCGGAATAACAAATGACTACACAGGACTAGGCGTACAACGTCCTATCAGTGGGTCTGTTAGAGCCAAGGGAAGTGGCAAACCATAGCACTTGACGAAAAGGACACTTCTAGACGCGATATACCCTTGGCCTGTTCGTGTCTTTGTATGTTCTTTGGTAAGAGCTACGTTGCGTCTGCTGCCCCCAGATAAGTGGGGGGGTCGATGCATTACAACCTTGCGAACTCTCAATTATACTCCTACTGACTGGTGAAGCAGTCAATACTTCGAACTAGCATGCTTACTAGTTTGGGTTTTAGAAATTGGTAGTCAGCATGACCGTGCACCCTCTCCGACATGGACCTCTCAACCTTTTGGTATAGGGTCATCGCAGAATCAAGGGTAATTACCCGTCAATTGCTGGGTATTCATGGCTTAGTTCTGGCTCTTGGAGTGCTGCTTTGTGGCATCGGTCCGGGATGGGACTAATTTGCGAGTTTTCCCTGGGGATGAGTCGCCTAAACGTACGCCCGTGACGCTATTACGAGCCCGTTCGGTCTTCACGCTCCGTCCGGACTTAAAGCACTGCGTACCTAACTACCAAAGCGAGGATGTAATAACGGCCAAGGGTCCGATCCTAGGAAAGACAGTGTAACGGGATACGGGCGCGTGGGCGATTTCCGTACCCTATTGAAAAATATAATTCCCGTGAAGTGATTTCTCCTCTTCACACAAGGACTAACCTGATAAGAATAGATACGATGGTTCGCCTCCGTACGTAAGTGGCTGTATTACGACTAATAGTTGAGTTACTTT
TTGCCTGATGTCTCACTACATGAGTATATAGTGTCTAGTCGCGTAGGAATGGCCATCGACTAGAAGCGTGGATAATATGAGCTAATGATCAGCTATCATACTTCAGCACACGAGGCCGTGTTATTACCAGTACGCTACCTGCTATAGGGGACGCTAAGATAGAATACCTCAGCCCTATAAGGTTGCACAGGGTATATTTTGATCCCTACCGAGGAGTCCTAGATGGAGGTTCCCGCGTCACCTTAGACAAACTTATCTTGTAGGAAGCAACCGGTGGGGTGTTAGTGCTGTGATAAACTCACTACTTGTTGTCTCTTGGTTAGCTTTTGTGGGTTTTCCGCGGCCCAGCGGTATTCTACGTGGGTCTCAAAAATCGAGTCCCCTGACATGCTCAATGACTTTCTGCGTCACGCCCGAGTGAGCAGTGGCGAGATATCTGCGCTCACCATCGCGATCGCGAGCCAAAATTCAGGTGGTATCGAGAGAGTATCAGAGGGCGCAGTACAATACAATCGGCCGTCCGTGGCGGCTATAACCGCTGACAGGTATAACGGGATCGCCATATATCAAGGCTCAAGAGGGGTCTCGCGACGGATTACATGACGTCACCAACCCTATCTTACACACTGGTAATACAGCAACTTCGCTGTTCCCTTGATATGCGTTCGCGGGCAGTAGCAGTTGCGCTGGCTGGACTGGCAGGTGTTCGGCAGCTCAAAAGGTAGGGAGTGACTTGGGGCTGTTAAAACCGGAAGGACTTTGCTAGTAAGGAACCAAGCTAGAAGTTCTCTCTGGTGGACGTCAGGGCTCTTTCCTATGTGTGACCTAAGGCCCTACCTGCATTTCATGCAGTGACTATGACTGTGTGCTTCTCGTATGGGACCGAGAGTATATTGTAAGGAAACGAAAGGGGTTCAGGCTAGGAGGTAACAGTGCCCGGAATTATACCTAGAGGTCGTCTTTCCGGGGATACGCACCTACCCCTTCTCTCGTCAACGTGAGCCTGAGTGGCGGAGTAAGACATGAGTACACAAGACTCGGCCTACAACAGTCCATCGGTGGGTTTGCTAGTGCCGAGGGAAGGAGTAACCCACAGCACCGGACGAAAAGAACGCTTCTCGGCGCGATATACCCTTGGTCCGGTCATACCCCTATATGGCTCTGGTCATTTACTACGCCGCCTCTGCGAGCCTCAGATATCTGGGGAAAACAACAAGATGTGTCCAATATAACCTCTGACTAGGTTCAGCTTAGGCAGTCGGACAAAGCGCACGGTGTACGGGCACACTCACCAGTTCGGGTTTTAGAGATTGTTAGTCAGCATGACCGTGCACTCTCGCCGGTACAGACCGATCAAAGGTTCGGCGCAGGGTCATAGCAAAGTCAAGTGGGGCCACCCGTAGTCTCTCCCCCGTATGCAACCGAATCCAGATCTTTTAATGACACTCCTATAGTATCGCGGTTCAGTGGAGCATTCGCAGAGACTTCCTCTTGGATTGAGTTGTTAAAACTTACGCTTGGGACGTTATTTCCGGTCCGTCCGGTCTTGACACCCCGCCCAGCCTTAGAGCGTTACAGAACGAAACCCCGCATAGAAAGTGCAACACCCGCTGTGAATGTCCTTCGGAGATAAACAGCCCGGTAGAGTCAAGGTAAGTCGAGAGGGCCCGTACCCTATCGACAAGTATAATTCCCGTGAGGTGATTTCGCTTCTTCACCCAAGGACCAATCTGATAGGAACATGGACGGAAACTCTTCCTAATGCGTAGGTTCTTGTATTACGATTAGTAGGTGAGTGACTGT
TTGCCTGATGTCTCACTACATGAGTATATAGTGTCTAGTCGCGTAGGAATGGCCATCGACTAGAAGCGTGGATAATATGAGCTAATGATCAGCTATCATACTTCAGCACACGAGGCCGTGTTATTACCAGTACGCTACCTGCTATAGGGGACGCTAAGATAGAATACCTCAGCCCTATAAGGTTGCACAGGGTATATTTTGATCCCTACCGAGGAGTCCTAGATGGAGGTTCCCGCGTCACCTTAGACAAACTTATCTTGTAGGAAGCAACCGGTGGGGTGTTAGTGCTGTGATAAACTCACTACTTGTTGTCTCTTGGTTAGCTTTTGTGGGTTTTCCGCGGCCCAGCGGTATTCTACGTGGGTCTCAAAAATCGACCTCCCAGACACTCCCGATAACTCTCCGCGTCACGCCCCAGCGAGCAGAGCCGAGACAGCTACGCTCGCCATCGCGAATGCGAAGCATAAGTCAGGTGGTATCGATCTAGTATCACAGGGCGTAGTACACTCCTATCAACCGTCCGTAGCCACTGCCACGGGTAACCAGTATAACGGGATAGCCGTATTTCGACTCATAGGAGAGATTTTACAACAGGCTACATACCAACATCACCCCTACTGCATGCACTAGCAATGCAACAACTTCGCTAATCCCTTGACTGCCGCTAGCGGATAGTGGCAGCTGTGCTTACTGAACTGGCGCGTGTTCAACAACTCAAGTGATAGAAAATGAATCGGTGTCGTAAAAGTCTGAACAGTTCTCCTAGGGATGGGTCACGCGAACAATGGTTCTTGGTGAACGTCAGGGCACTTTCCTTTGTGCAACCTGATGCACTGTATGCATTCCATGTCCCGAGCATAGTTGTGTACTCCTTGCATGGGACCGAAAGTACATTCAAGATAAGTAAGCAAAAGGTGAGTTGGGAGACAACGGTGCCCGGAATTATACCTAGAGGACGTCTCTCCGGGGATAAGTACCTACGCCTTCACTCGTCAACGTGAGCCTGAGTGGCGGAATAACACATGTCTACACAGGACTCGGCCTACAACATCTTATCAGTGGGTCTGCTAGAGCCAAGCGAAGGGGTAAACCATAGCACTTGACGAAAAGGACGCTTCTAGACGCGGTGTACCCTTGGCCCATTTATACCCCTAAATGGCTCTGTGCATGAAGTACGCTACGTCTGCTGCCCCCAGATAACTGGGGGGAACAGCGAAATGTGTCCAATAGAACCTCCAATTTTATGCCTACTAAGCGGCGAGATAGAGCGCGCGGCGTACGGGCACACTCCCCAGATCGGGTTCTGGAGGCTGTCGGTCGATATACCCGTACACCCTCGCCGACGTGGACCTCTGAACGGTGTAGTATAGGGTCATCGTAGAACCAAGGGTGATTCCACCTCAATCGTTGCCCACTCACGGTTTAGGTCTGGCTCTTGGGGTGCTCCCCTATAGTATCGCGGTGCAGTGGAGCAATCGCAGAGACTTCCTCTGAAATTGAGTTGTTTAAACGAACGTCCGGGACGCCATTTCCGGTCCGTCCGGGCTTGACACCCCGCCCAGCCTTAGATCGTTACAGAACTAAACCCCGCATAGAAAGTGCAATACCCGCTGTGGATGTCCTTCGGAGATAATCAGCCCGGTAGAGTCAAGGTAACTCGAGAGGTTCTCTTTTTTCGCAGAGAGCGCCGTCCTAATTGGCCATGTTTTGCTTATTATATCGGAGCCAATTTAACGGGCGCATGGACGGAAATCATTCCTAGTGCGTAGGTGCTTGGATTACGATTAGTAATTGAATGGCTGT
TTGCCTGATGTCTCACTACATGAGTATATAGTGTCTAGTCGCGTAGGAATGGCCATCGACTAGAAGCGTGGATAATATGAGCTAATGATCAGCTATCATACTTCAGCACACGAGGCCGTGTTATTACCAGTACGCTACCTGCTATAGGGGACGCTAAGATAGAATACCTCAGCCCTATAAGGTTGCACAGGGTATATTTTGATCCCTACCGAGGAGTCCTAGATGGAGGTTCCCGCGTCACCTTAGACAAACTTATCTTGTAGGAAGCAACCGGTGGGGTGTTAGTGCTGTGATAAACTCACTACTTGTTGTCTCTTGGTTAGCTTTTGTGGGTTTTCCGCGGCCCAGCGGTATTCTACGTGGGTCTCAAAAATCGAGTCCCCTGACATGCTCAATGACTTTCTGCGTCACGCCCGAGTGAGCAGTGGCGAGATATCTGCGCTCACCATCGCGATCGCGAGCCAAAATTCAGGTGGTATCGAGAGAGTATCAGAGGGCGCAGTACAATACAATCGGCCGTCCGTGGCGGCTATAACCGCTGACAGGTATAACGGGATCGCCATATATCAAGGCTCAAGAGGGGTCTCGCGACGGATTACATGACGTCACCAACCCTATCTTACACACTGGTAATACAGCAACTTCGCTGTTCCCTTGATATGCGTTCGCGGGCAGTAGCAGTTGCGCTGGCTGGACTGGCAGGTGTTCGGCAGCTCAAAAGGTAGGGAGTGACTTGGGGCTGTTAAAACCGGAAGGACTTTGCTAGTAAGGAACCAAGCTAGAAGTTCTCTCTGGTGGACGTCAGGGCTCTTTCCTATGTGTGACCTAAGGCCCTACCTGCATTTCATGCAGTGACTATGACTGTGTGCTTCTCGTATGGGACCGAGAGTATATTGTAAGGAAACGAAAGGGGTTCAGGCTAGGAGGTAACAGTGTTCGGAATTTCACCTAGAAGACGCTGCTCTGGAATTAAGCGATCATGTTTTCTCCCATCAATATGAGCCTGAATGGCGGAATAGCCCATGACTACACAGGACCCGATCCACAACATCCTATCAGTGGGTTTGCTAGTGCCGAGGGAAGGAGTAAACCATAGCACTTGACGAAAAGGACACTTCTAGACGCGATATACCCTTGGCCTGTTCGTGTCTTTGTATGTTCTTTGGTAAGAGCTACGTTGCGTCTGCTGCCCCCAGATAAGTGGGGGGGTCGATGCATTACAACCTTGCGAACTCTCAATTATACTCCTACTGACTGGTGAAGCAGTCAATACTTCGAACTAGCATGCTTACTAGTTTGGGTTTTAGAAATTGGTAGTCAGCATGACCGTGCACCCTCTCCGACATGGACCTCTCAACCTTTTGGTATAGGGTCATCGCAGAATCAAGGGTAATTACCCGTCAATTGCTGGGTATTCATGGCTTAGTTCTGGCTCTTGGAGTGCTGCTTTGTGGCATCGGTCCGGGATGGGACTAATTTGCGAGTTTTCCCTGGGGATGAGTCGCCTAAACGTACGCCCGTGACGCTATTACGAGCCCGTTCGGTCTTCACGCTCCGTCCGGACTTAAAGCACTGCGTACCTAACTACCAAAGCGAGGATGTAATAACGGCCAAGGGTCCGATCCTAGGAAAGACAGTGTAACGGGATACGGGCGCGTGGGCGATTTCCGTACCCTATTGAAAAATATAATTCCCGTGAAGTGATTTCTCCTCTTCACACAAGGACTAACCTGATAAGAATAGATACGATGGTTCGCCTCCGTACGTAAGTGGCTGTATTACGACTAATAGTTGAGTTACTTT
TCGCCTGAGGTCTCACTATACGAGCGTATAGTGTCTGCTCACGTTGGGGTGGACACTGACCAGAGGCGCCGATGACTTGGGCTGGCGGTTGAGTGAGGCAGCCCGGAGTACAAGGTCGCCCTATTCCTGTCACGCTAGCTGATATAGGGAACGCTCGTATGGAATAGCTCGGCCCGGTAGGGTTGCACAGGGCATGGTTTGATCCCTAGCGGGAATTGCTGGTCGGAGATTCCCGTGCAGCCTTAGACAGAGGTACCTTGCGGGTCACTGTGGGAGCGATGTTAATGCCGTGGTAAACTCACGATTTGCTGCCCGTTGGCTAACTCTTGTGGGTTTTCCCCGGCCCAGCGGTATTCTACGTGGGTCTCAAGAATCGAGCTCCAAGACACTCCCGATAACTCTCCGCGTCACGCCCCAGCGAGCAGAGCCGAGACAGCTACGCTCGCCATCGCGAATGCGAAGCATAAGTCAGGTGGTATCGATCTAGTATCACAGGGCGTAGTACACTCCTATCAACCGTCCGTAGCCACTGCCACGGGTAACCAGTATAACGGGATAGCCGTATTTCGACTCATAGGAGAGATTTTACAACAGGCTACATACCAACATCACCCCTACTGCATGCACTAGCAATGCAACAACTTCGCTAATCCCTTGACTGCCGTTAGCGGATAGTGGCAGCTGTGCTTACTGAACTGGCGCGTGTTCAACAACTCAAGTGATAGAAAATGAATCGGTGTCGTAAAAGTCTGAACAGTTCTCCTAGGGATGGGTCACGCGAGCAATGGTTCTTGGTGAACGTCAGGGCACTTTCCTTTGTGCAACCTGATGCACTGTCTGCATTCTGTGTCCCGACTACAGCTGTGTACCCCTCCTAGGGGACCGAGAGAATATTCAAGATTAGTAAGCAAAAGGTGGGTTGGGGGACGGGGGTGCCTGGTATTATACCTAGAGGACACCGCTTCCGAGTCAAGCACCCACGCCTTCTCTCGTCAATATGAGCCTGAATGGCGGAATAGCCCATGACTACACAGGACCCGACCTACAACATCCTATCAGTGGGTCCGCCAGAGCCAAGCGAGGGGGTAAACCATAGCACTTGACGAAAAGAACACTTCTAGGCGCAATATACCCTTGGCTCGGTCATACGCCTATATGGCTCAGGTCATGAAGTACGCTGCGACGGCTGCCCCCAGATAAGTGGGGGGGTCGATGCATTACAACCTTGCGAACTCTCAATTATACTCCTACTGACTGGTGAAGCAGTCAATACTTCGAACTAGCACGCTTACTAGTTTGGGTTTTAGAAATTGGTAGTCAGCATGACCGTGCACCCTCTCCGACATGGACCTCTCAACCTTTTGGTATAGGGTCATCGCAGAATCAAGGGTAATTACCCGTCAATTGCTGGGTATTCATGGCTTAGTTCTGGCTCTTGGAGTGCTGCTTTGTGGCATCGGTCCGGGATGGGACTAATTTGCGAGTTTTCCCTGGGGATGAGTCGCCTAAACGTACGCCCGTGACGCTATTACGATCCCGTTCGGTCTTCACGCTCCGTCCGGACTTAAAGCACTGCGTACCTAACTACCAAAGCGAGGATGTAATAACGGCCAAGGGTCCGATCCTAGGAAAGACAGTGTAACGGGATACGGGCGCGTGGGCGATTTCCGTACCCTATTGAAAAATATAATTCCCGTGAAGTGATTTCTCCTCTTCACACAAGGACTAACCTGATAAGAATAGATACGATGGTTCGCCTCCGTACGTAAGTGGCTGTATTACGACTAATAGTTGAGTTACTTT
TCGCCTGAGGTCTCACTATACGAGCGTATAGTGTCTGCTCACGTAGGAATGGCCATCGACTAAAAGCGTGGATAATATGAGCTAATGATCAGCTATCATACTTCAGCACACGAGGCCGTGTTATTACCAGCACGCTAGCTGCTATAGGGGACGCTAAGATAGAATACCTCAGCCCTATAAGGTTGCACAGGGTATAGTTTGATCCTTACCGAGAATTGCTAGTTGTAGATCACCACGCAACCTTAGACAGACTTCTCGCGCAGGAAACTGTCGCTAGGGTGTTAATGCTATGGTGGATCCACTACTGATTATCTGTTGGTTAGTTTTTGTGGGCTTTTCGCGCTCCCGCGATGTTCTACAGATGTCCGAAGATTCGAGCTCCCAGACATGCTCGATAACTTACCACGTCACGCCCCAGCGAGCAGAGCCGAGACAGTTACGCTCACCATCACAATCGCGAACCATAGGTCGGGTGGTATCGATCTAGTATCACAGGGCGTAGTACACTCCTATCAACCGTCCGTAGTCACTGCCACGGGTAACCAGTATAACGGGATAGCCGTATTTCGAGGCTCAAGAGGGGTCTCGCGACGGATTACATGACGTCACCAACCCTATCTTACACACTGGTAATACAGCAACTTCGCTGTTCCCTTGATATGCGTTCGCGGGCAGTAGCAGTTGCGCTGGCTGGACTGGCAGGTGTTCGGCAGCTCAAAAGGTAGGGAGTGACTTGGGGCTGTTAAAACCGGAAGGACTTTGCTAGTAAGGAACCAAGCTAGAAGTTCTCTCTGGTGGACGTCAGGGCTCTTTCCTATGTGTGACCTAAGGCCCTACCTGCATTTCATGCAGTGACTATGACTGTGTGCTTCTCGTATGGGACCGAGAGTATATTGTAAGGAAACGAAAGGGGTTCAGGCTAGGAGGTAACAGTGCCCGGAATTATACCTAGAGGTCGTCTTTCCGGGGATACGCACCTACCCCTTCTCTCGTCAGTGTAAGCCTGAGTGGCGGAATAACAAATGACTACACAGGACTAGGCGTACAACGTCCTATCAGTGGGTCTACTAGAGTCGAGGGAAGGAGTAAACCATAGCACTTGACGAAAAGGACACTTCTAGACGCGATATACCCTTGACCTGTTCGTGTCTTTGTATGTTCTTTGGTAAGAGCTACGTTGCGTCTGCTGCCCCCAGATAAGTGGGGGGGTCGATGCATTACAACCTTGCGAACTCTCAATTATACTCCTACTGACTGATGAAGCAGTCAATACTTCGAACTAGCATGCTTACTAGTTTGGGTTTTAGAAATTGGTAGTCAGCATGACCGTGCACCCTCTCCGACATGGACCTCTCAACCTTTTGGTATAGGGTCATCGCAGAATCAAGGGTAATTACCCGTCAATTGCTGGGTATTCATGGCTTAGTTCTGGCTCTTGGAGTGCTGCTTTGTGGCATCGGTCCGGGATGGGACTAATTTGCGAGTTTTCCCTGGGGATGAGTCGCCTAAACGTACGCCCGTGACGCTATTACGAGCCCGTTCGGTCTTCACGCTCCGTCCGGACTTAAAGCACTGCGTACCTAACTACCAAAGCGAGGATGTAATGACGGCCAAGGGTCCGATCCTAGGAAAGACAGTGTAACGGGATACGGGCGCGTGGGCGATTTCCGTACCCTATTGAAAAATATAATTCCCGTGAAGTGATTTCTCCTCTTCACACAAGGACTAACCTGATAAGAATAGATACGATGGTTCGCCTCCGTACGTAAGTGGCTGTATTACGACTAATAGTTGAGTTACTTT
TCGCCTGAGGTCTCACTATACGAGCGTATAGTGTCTGCTCACGTTGGGGTGGACACTGACCAGAGGCGCCGATGACTTGGGCTGGCGGTTGAGTGAGGCAGCCCGGAGTACAAGGTCGCCCTATTCCTGTCACGCTAGCTGATATAGGGAACGCTCGTATGGAATAGCTCGGCCCGGTAGGGTTGCACAGGGCATGGTTTGATCCCTAGCGGGAATTGCTGGTCGGAGATTCCCGTGCAGCCTTAGACAGAGGTACCTTGCGGGTCACTGTGGGAGCGATGTTAATGCCGTGGTAAACTCACGATTTGCTGCCCGTTGGCTAACTCTTGTGGGTTTTCCCCGGCCCAGCGGTATTCTACGTGGGTCTCAAGAATCGAGCTCCCAGACACTCTCGATAACTCTCCGCGTCACGCCCCAGCGAGCAGAGCCGAGACAGCTACGCTCGCCATCGCGAATGCGAAGCATAAGTCAGGTGGTATCGATCTAGTATCACAGGGCGTAGTACACTCCTATCAACCGTCCGTAGCCACTGCCACGGGTAACCAGTATAACGGGATAGCCGTATTTCGACTCATAGGAGAGATTTTACAACAGGCTACATACCAACATCACCCCTACTGCATGCACTAGCAATGCAACAACTTCGCTAATCCCTTGACTGCCGTTAGCGGATAGTGGCAGCTGTGCTTACTGAACTGGCGCGTGTTCAACAACTCAAGTGATAGAAAATGAATCGGTGTCGTAAAAGTCTGAACAGTTCTCCTAGGGATGGGTCACGCGAGCAATGGTTCTTGGTGAACGTCAGGGCACTTTCCTTTGTGCAACCTGATGCACTGTCTGCATTCTGTGTCCCGACTACAGCTGTGTACCCCTCCTAGGGGACCGAGAGAATATTCAAGATTAGTAAGCAAAAGGTGGGTTGGGGGACGGGGGTGCCTGGTATTATACCTAGAGGACACCGCTTCCGAGTCAAGCACCCACGCCTTCACTCGTCAATATGAGCCTGAATGGCGGAATAGCCCATGACTACACAGGACCCGACCTACAACATCCTATCAGTGGGTCCGCCAGAGCCAAGCGAGGGGGTAAACCATAGCACTTGACGAAAAGGACGCTTCTAGACGCGGTGTACCCTTGGCCCATTTATACCCCTAAATGGCTCTGTGCATGAAGTACGCTACGTCTGCTGCCCCCAGATAACTGGGGGGAACAGCGAAATGTGTCCAATAGAACCTCCAATTTTATGCCTACTAAGCGGCGAGATAGAGCGCGCGGCGTACGGGCACACTCCCCAGATCGGGTTCTGGAGGCTGTCGGTCGATATACCCGTACACCCTCGCCGACGTGGACCTCTGAACGGTGTAGTATAGGGTCATCGTAGAACCAAGGGTGATTCCACCTCAATCGTTGCCCACTCACGGTTTAGGTCTGGCTCTTGGGGTGCTGCCCTATAGTATCGCGGTGCAGTGGAGCAATCGCAGAGACTTCCTCTGAAATTGAGTTGTTTAAACGAACGTCCGGGACGCCATTTCCGGTCCGTCCGGGCTTGACACCCCGCCCAGCCTTAGATCGTTACAGAACTAAACCCCGCATAGAAAGTGCAATACCCGCTGTGGATGTCCTTCGGAGATAATCAGCCCGGTAGAGTCAAGGTAACTCGAGAGGTTCTCTTTTTTCGCAGAGAGCGCCGTCCTAATTGGCCATGTTTTGCTTATTATATCGGAGCCAATTTAACGGGCGCATGGACGGAAATCATTCCTAGTGCGTAGGTGCTTGGATTACGATTAGTAATTGAATGGCTGT
TTGCCTGATGTCTCACTACATGAGTGTATAGTGTCTGCTCGAATAGAAGTGGACATTGACTAGAGGCGTCGACAACTAGGGCTGGCGGTTGAGTGAGGCAGCCCGGAGTACAAGGCCGCCTTGTTCCTAGCACGCTAGCTGCTATAGGGAACGCTAATATGGAATACCTCAGCCCTGTAAGGTCGCACAGGGTATAGCTTGATCCTTACCGAGAATTGCTAGTTGGAGATTCCCGCGCAACCTTAGACAGACTTATCTTGCAGGAAACTGTCGGTGGGGTGTTAATGCTGTGGTAAACTCACTACTTGTTGTCTGTTGGTTAGCTTTTGTGGGTTTTCCGCGGCCCCGCGGTATTCTACGTGGGTCTCAAGATTCGAGCTCCCAGACATGCTCGATAACTTTCCGCACCACGACCCAGCGAGCAGAGCCCAGACAGCAACGCTCACCATCGCGATCGCGAACCATAGGTCAGCTGTTATCGATCGAGTATCACAGAGCGCAGTATACTCCTATTAGCCGTCCGTGGCCGCCGTAACGGCTGACCAGTGTAACGTGAACATCAGATATCAACGCTTGGGAGGGGCTTCGCGGCGGACTACGTGCCGTCACCAACCCTATCTCGCGCATTGGTAATACGGCGACCCCGTTGATACCTCGACAGGTGTTAGCGGACGGCGGTAGCCGTACTTGCTGAACTGGCGGTTGTTCGACAGCTCGAGTGGCGGGAAATGACCTTGGGCTTCACATGCTGTGAGAGCTTTGTTACTATTAAATAAATCGAGCAATTCTCCCCAACGGGCGCGGGAGCTCTTATCTTTGTGCGACCTGATGCACTGTCTGCATTCTGTGTCCCGACTACAGCTGTGTACCCCTCCTAGGGGACCGAGAGAATATTCAAGATTAGTAAGCAAAAGGTGGGTTGGGGGACGGGGGTGCCTGGTATTATACCTAGAGGACACCGCTTCCGAGTCAAGCACCCACGCCTTCTCTCGTCAATATGAGCCTGAATGGCGGAATAGCCCATGACTACACAGGACCCGACCTACAACATCCTATCAGTGGGTCCGCCAGAGCCAAGCGAGGGGGTAAACCATAGCACTTGACGAAAAGAACACTTCTAGGCGCAATATACCCTTGGCTCGGTCATACGCCTATATGGCTCAGGTCATGAAGTACGCTGCGACGGCTGCCCCCAGATAAGTGGGGGGGTCGATGCATTACAACCTTGCGAACTCTCAATTATACTCCTACTGACTGGTGAAGCAGTCAATACTTCGAACTAGCACGCTTACTAGTTTGGGTTTTAGAGATTGTTAGTCAGCATGACCGTGCACTCTCGCCGGTACAGACCGATCAAAGGTTCGGCGCAGGGTCATAGCAAAGTCAAGTGGGGCCACCCGTAGTCTCTCCCCCGTATGCAACCGAATCCAGATCTTTTAATGACACTCCTATAGTATCGCGGTTCAGTGGAGCATTCGCAGAGACTTCCTCTTGGATTGAGTTGTTAAAACTTACGCTTGGGACGTTATTTCCGGTCCGTCCGGTCTTGACACCCCGCCCAGCCTGAGAGCGTTACAGAACGAAACCCCGCATAGAAAGTGCAACACCCGCTGTGAATGTCCTTCGGAGATAAACAGCCCGGTAAAGTCAAGGTAAGTCGAGAGGGCCCGTACCCTATCGACAAGTATAATTCCCGTGAGGTGATTTCGCTTCTTCACCCAAGGACCAATCTGATAGGAACATGGACGGAAACTCTTCCTAATGCGTAGGTTCTTGTATTACGATTAGTAGGTGAGTGACTGT
TCGCCTGAGGTCTCACTATACGAGCGTATAGTGTCTGCTCACGTTGGGGTGGACACTGACCAGAGGCGCCGATGACTTGGGCTGGCGGTTGAGTGAGGCAGCCCGGAGTACAAGGTCGCCCTATTCCTGTCACGCTAGCTGATATAGGGAACGCTCGTATGGAATAGCTCGGCCCGGTAGGGTTGCACAGGGCATGGTTTGATCCCCACCGAGAATTGCTAGTTGGAGAGTCCCGCGCAACCTTAGATAGACTTATCGTGCAAAACACTGTCGGTGGGGCGATAATGCCATGGTGGATCCACTACTGATTATCTGTTGGTTAGTTTTTGTGGGCTTTTCGCGCTCCCGCGATGTTCTACAGATGTCCGAAGATTCGACCTCCCAGACACTCCCGATAACTCTCCGCGTCACGCCTCAGCGAGCAGAGCCGAGACAGCTACGCTCGCCATCGCGAATGCGAAGCATAAGTCAGGTGGTATCGATCTAGTATCACAGGGCGTAGTACACTCCTATCAACCGTCCGTAGCCACTGCCACGGGTAACCAGTATAACGGGATAGCCGTATTTCGACTCATAGGAGAGATTTTACAACAGGCTACATACCAACATCACCCCTACTGCATGCACTAGCAATGCAACAACTTCGCTAATCCCTTGACTGCCGTTAGCGGATAGTGGCAGCTGTGCTTACTGAACTGGCGCGTGTTCAACAACTCAAGTGATAGAAAATGAATCGGTGTCGTTAAAGTCTGAACAGTTCTCCTAGGGATGGGTCACGCGAGCAATGGTTCTTGGTGAACGTCAGGGCACTTTCCTTTGTGCAACCTGATGCACTGTCTGCATTCTGTGTCCCGACTACAGCTGTGTACCCCTCCTAGGGGACCGAGAGAATATTCAAGATTAGTAAGCAAAAGGTGGGTTGGAGGACGGGGGTGCCTGGTATTATACCTAGAGGACACCGCTTCCGAGTCAAGCACCCACGCCTTCTCTCGTCAATATGAGCCTGAATGGCGGAATAGCCCATGACTACACAGGACCCGACCTACAACATCCTATCAGTGGGTCCGCCAGAGCCAAGCGAGGGGGTAAACCATAGCACCTGGCGAAAAGGATGCTTCTAGACGCGACATGACCTTGGTCCGGCCATACCCCCATATCGCTCAGGTCATGAAGTACGCTGCGTCTGCTGCCCCTAGATAACTGGGGGGGTCAGTGCATCGTGTCCAATAGAACTTCCAATTTTATGCCTACTAAGCGGCGAGATAGAGCGCACGGTGTACGGGCACACTCACCAGATTGAGTTCTGGAGGTTGTCAGTCGATATACCCGTACACCCTCGCCGACATGGACCTCTGAACGGTGTAATATAGGGTCATCGCAGAACCAAGGGTGATTCCCCCTCAATCGTTGCCCACTCACGGTTTTGGTCTGGCTCTTGGGGTGCTCCTTTGTGGCATCGGTCCGGGATGGGACTAATTTGCGAGTTTTCCCTGGGGATGAGTCGCCTAAACGTACGCCCGTGACGCTATTACGAGCCCGTTCGGTCTTCACGCTCCGTCCGGACTTAAAGCACTGCGTACCTAACTACCAAAGCGAGGATGTAATAACGGCCAAGGGTCCGATCCTAGGAAAGACAGTGTAACGGGATACGGGCGCGTGGGCGATTTCCGTACCCTATTGAAAAATATAATTCCCGTGAAGTGATTTCTCCTCTTCACACAAGGACTAACCTGATAAGAATAGATACGATGGTTCGCCTCCGTACGTAAGTGGCTGTATTACGACTAATAGTTGAGTTACTTT
TCGCCCGAGGTCTCACTATACGAGTGTATAGTGTCTGCTCACAATGGAGTGGACTCTGACCAGAGGCGTCGATGACTTGGGATGGCGGTTGAGTGAGGCAGCCCGGAGTACAAAGCCGCCCTATTCCTGTCACGGCAGCTGCTATAGGCAACGCTCATATGGAAGAGCCCAGCCCGGTAAGGCTGCACAGAGTATGGTTTGGCCCCTGCCGAGAATTGCTGTTTGGGGATTCCCGCGCAACTTTAGACAGAGGTACCTTGCGGGACATTGTCGGTGGGATGTTAATGCCGTGGTAAGCTCATTGTTTGCTGCCCGTTGGTTAGCTTTTGCGGGTTTTCAGCGGCTCCGCGGTAATCTACGTGGGCCTCAAGAATCGAGTCCCCTGACATGCTCAATGACTTTCTGCGTCACGCCCCAGCGAGCAGTGGCGAGATATCTACGCTCACCATCGCGATCGCGAAGCATAAGTCAGCTGGTGTTGAGCGAGTATCAGAAGGCGCAGTACAATACTGTCGGCCGTCCGTGGCCGCCGTAACGGCTGACCAGTGTAACGTGAACATCAGATATCAACGCTTGGGAGGGGCTTCGCGGCGGACTACGTGCCGTCACCAACCCTATCTCGCGCATTGGTAATACGGCGACCCCGTTGATACCTCGACAGGTGTTAGCGGACGGCGGTAGCTGTACTTGCTGAACTGGCGGTTGTTCGACAGCTCGAGTGGCGGGAAATGACCTTGGGCTTCTCATGCTGTGAGAGCTTTGTTACTATTAAATAAATCGAGCAATTCTCCCCAACGGGCGCGGGAGCTCTTATCTTTGTGTGACCTGATGCACTGTCTGCATTCTGTGTCCCGACTACAGCTGTGTACCCCTCCTAGGGGACCGAGAGAATATTCAAGATTAGTAAGCAAAAGGTGGGTTGGGGGACGGGGGTGCCTGGTATTATACCTAGAGGACACCGCTTCCGAGTCAAGCACCCACGCCTTTTCTCGTCAGTGTAAGCCTGAGTGGCGGAATAACAAATGACTACACAGGACTAGGCGTACAACGTCCTATCAGTGGGTCTACTAGAGTCGAGGGAAGGAGTAAACCATAGCACTTGACGAAAAGGACACTTCTAGACGCGATATACCCTTGGCCTGTTCGTGTCTTTGTATGTTCTTTGGTAAGAGCTACGTTGCGTCTGCTGCCCCCAGATAAGTGGGGGGGTCGATGCATTACAACCTTGCGAACTCTCAATTATACTCCTACTGACTGGTGAAGCAGTCAATACTTCGAACTAGCATGCTTACTAGTTTGGGTTTTAGAAATTGGTAGTCAGCATGACCGTGCACCCTCTCCGACATGGACCTCTCAACCTTTTGGTATAGGGTCATCGCAGAATCAAGGGTAATTACCCGTCAATTGCTGGGTATTCATGGCTTAGTTCTGGCTCTTGGAGTGCTGCTTTGTGGCATCGGTCCGGGATGGGACTAATTTGCGAGTTTTCCCTGGGGATGAGTCGCCTAAACGTACGCCCGTGACGCTATTACGAGCCCGTTCGGTCTTCACGCTCCGTCCGGATTTAAAGCACTGCGTACCTAACTACCAAAGCGAGGATGTAATAACGGCCAAGGGTCCGATCCTAGGAAAGACAGTGTAACGGGATACGGGCGCGTGGGCGATTTCCGTACCCTATTGAAAAATATAATTCCCGTGAAGTGATTTCTCCTCTTCACACAAGGACTAACCTGATAAGAATAGATACGATGGTTCGCCTCCGTACGTAAGTGGCTGTATTACGACTAATAGTTGAGTTACTTT
TCGCCTGAGGTCTCACTATACGAGCGTATAGCGTCTGCTCACGTTGGGGTGGACACTGACCAGAGGCGCCGATGACTTGGGCTGGCGGTTGAGTGAGGCAGCCCGGAGTACAAGGTAGCCCTATTCCTGTCACGCTAGCTGATATAGGGAACGCTCGTATGGAATAGCTCGGCCCGGTAGTGTTGCACAGGGCATGGTTTGATCCCTAGCGGGAATTGCTGGTCGGAGATTCCCGTGCAGCCTTAGACAGAGGTACCTTGCGGGTCACTGTGGGAGCGATGTTAATGCCGTGGTAAACTCACGATTTGCTGCCCGTTGGTTAACTCTTGTGGGTTTTCCCCGGCTCAGCGGTATTCTACGTGGGTCTCAAGAATCGACCTCCCAGACCCTCCCGATAACTCTCCGCGTCACGCCCCAGCGAGCAGAGCCGAGACAGCTACGCTCGCCATCGCGAATGCGAAGCATAAGTCAGGTGGTATCGATCTAGTATCACAGGGCGTAGTACACTACTATCAACCGTCCGTAGTCACTGCCACGGGTAACCAGTATAACGGGATAGCCGTATTTCGACTCATAGGAGAGATTTTACAACAGGCTACATACCAACATCACCCCTACTGCATGCACTAGCAATGTAACAACTTCGCTAATCCCTTGACTGCCGTTAGCGGATAGTGGCAGCTGTGCTTACTGAACTGGCGCGTGTTCAACAACTCAAGTGATAGAAAATGAATCGGTGTCGTAAAAGTCTGAACAGTTCTCCTAGGGATGGGTCACGCGAGCAATGGTTCTTGGTGAACGTCAGGGTACTTTCCTTTGTGCAACCTGATGCCTTGCCTGCATTTCATGCAGTGACTATAACTGTGTGCTCCTCGTATGGGACCGTGGGTATACTCAAGATACGTAAGCAAAAGGTGGGTTGGGAGGTAACAGTGTTCGGAATTTCACCTAGAAGACGCTGCTCTGGAATTAAGCGATCATGTTTTCTCCCATCAATATGAGCCTGAATGGCGGAATAGCCCATGACTACACAGGACCCGATCCACAACATCCTATCAGTGGGTTTGCTAGTGCCGAGGGAAGGAGTAAACCATAGCACTTGACGAAAAGGACATTTCTAGGCGCGATATACCTTTGGCTCGGTCATACGCCTATATGGCTCAGGTCATGAAGTACGCTGCGACGGCTGCCCCCAGATAAGTGGGGGGGTCGATGCATTACAACCTTGCGAACTCTCAATTATACTCCTACTGACTGGTGAAGCAGTCAATACTTCGAACTAGCACGCTTACTTGTTTGGGTTTTAGAGATTGTTAGTCAGCATGACCGTGCACCCTCTCCGACATGGATCTCTCAACCTTTTGGTATAGGGTTATAGCAAAGTCAAGTGGGGCCACCCGTAGTCTCTCCCCCGTATGCAACCGAATCCAGATCTTTTAATGACACTCCTATAGTATCGCGGTTCAGTGGAGCATTCGCAGAGACTTCCTCTTGGATTGAGTTGTTAAAGCTTACGCTTGGGACGTTATTTCCGGTCCGTCCGGTCTTGACACCCCGCCCAGCCTTAGAGCGTTACAGAACGAAACCCCGCATAGAAAGTGCAACACCCGCTGTGAATGTCCTTCGGAGATAAACAGCCCGGTAGAGTCAAGGTAAGTCGAGAGGGCCCGTACCCTATCGACAAGTATAATTCCCGTGAGGTGATTTCGCTTCTTCACCCAAGGACCAATCTGATAGGAACATGGACGGAAACTCTTCCTAATGCGTAGGTTCTTGTATTACGATTAGTAGGTGAGTGACTGT
TCGCCCGAGGTCTCACTATACGAGTGTATAGCGTCTGCTCACAATGGAGTGGACACTGACCAGAGGCGTCGATGACTTGGGATGGCGGTTGAGTGAGGCAGCCCGGAGTACAAAGCAGCCCTATTCCTGTCACGGCAGCTGCTATAGGCAACGCTCATATGGAAGAGCCCAGCCCGGCAAGGCTGCACAGAGTATGGTTTGGCCTTCACCGAGAATTGCTGTTTGGGGATTCCCGCGCAACTTTAAACAGAGGTACCTTGCGGGACATTGTCGGTGGGATGTTAATGCCGTGGTAAGCTCATTGTTTGCTGCCCGTTGGTTAGCTTTTGCGGGTTTTCAGCGGCTCCGCGGTAATCTACGTGGGCCTCAAGAATCGAGTCCTCTGACATGCTCAATGACTTTCTGCGTCACGCCCGAGTGAGCAGTGGCGAGATATCTGCGCTCACCATTGCGATCGCGAGCCAAAATTCAGCTGGTGTTGAGCGAGTATCAGAAGGCGCAGTACAATACTGTCGACCGTCCGTAGCCACTGCCACGGGTAACCAGTATAACGGGATAGCCGTATTTCGACTCATAGGAGAGATTTTACAACAGGCTACATACGAACATCACCCCTACTGCATGCACTAGCAATGCAACAACTTCGCTAATCCCTTGACTGCCGTTAGCGGATAGTGGCAGCTGTGCTTACTGAACTGGCGCGTGTTCAACAACTCAAGTGATAGAAAATGAATCGGTGTCGTAAAAGTCTGAACAGTTCTCCTAGGGATGGGTCACGCGAGCAATGGTTCTTGGTGAACGTCAGGGCACTTTCCTTTGTGCAACCTGATGCACTGTATGCATTCCATGTCCCGAGCATAGTTGTGTACTCCTTGCATGGGACCGAAAGTACATTCAAGATAAGTAAGCAAAAGGTGAGTTGGGAGACAACGGTGCCCGGAATTATACCTAGAGGACGTCTCTCCGGGGATAAGTACCTACGCCTTCACTCGTCAACGTGAGCCTGAGTGGCGGAATAACACATGTCTACACAGGACTCGGCCTACAACATCTTATCAGTGGGTCTGCTAGAGCCAAGCGAAGGGGTAAACCATAGCACTTGACGAAAAGAACACTTCTAGGCGCAATATACCCTTGGCTCGGTCATACGCCTATATGGCTCAGGTCATGAAGTACGCTGCGACGGCTGCCCCCAGATAAGTGGGGGGGTCGATGCATTACAACCTTGCGAACTCTCAATTATACTCCTACTGACTGGTGAAGCAGTCAATACTTCGAACTAGCACGCTTACTAGTTTGGGTTTTAGAGATTGTTAGTCAGCATGACCGTGCACTCTCGCCGGTACAGACCGATCAAAGGTTCGGCGCAGGGTCATAGCAAAGTCAAGTGGGGCCACCCGTAGTCTCTCCCCCGTATGCAACCGAATCCAGATCTTTTAATGACACTCCTATAGTATCGCGGTTCAGTGGAGCATTCGCAGAGACTTCCTCTTGGATTGAGTTGTTAAAACTTACGCTTGGGACGTTATTTCCGGTCCGTCCGGTCTTGACACCCCGCCCAGCCTTAGAGCGTCACAGAACGAAACCCCGCATAGAAAGTGCAACACCCGCTGTGAATGTCCTTCGGAGATAAACAGCCCGGTAAAGTCAAGGTAAGTCGAGAGGGCCCGTACCCTATCGACAAGTATAATTCCCGTGAGGTGATTTCGCTTCTTCACCCAAGGACCAATCTGATAGGAACATGGACGGAAACTCTTCCTAATGCGTAGGTTCTTGTATTACGATTAGTAGGTGAGTGACTGT
TCGCCTGAGGTCTCACTATACGAGCGTATAGTGTCTGCTCACGTTGGGGTGGACACTGACCAGAGGCGCCGATGACTTGGGCTGGCGGTTGAGTGAGGCAGCCCGGAGTACAAGGTCGCCCTATTCCTGTCACGCTAGCTGATATAGGGAACGCTCGTATGGAATAGCTCGGCCCGGTAGTGTTGCACAGGGCATGGTTTGATCCCTAGCGGGAATTGCTGGTCGGAGATTCCCGTGCAGCCTTAGACAGAGGTACCTTGCGGGTCACTGTGGGAGCGATGTTAATGCCGTGGTAAACTCACGATTTGCTGCCCGTTGGTTAACTCTTGTGGGTTTTCCCCGGCCCAGCGGTATTCTACGTGGGTCTCAAGAATCGACCTCCCAGACCCTCCCGATAACTCTCCGCGTCACGCCCCAGCGAGCAGAGCCGAGACAGCTACGCTCGCCATCGCGAATGCGAAGCATAAGTCAGGTGGTATCGGTCTAGTATCACAGGGCGTAGTACACTCCTATCAACCGTCCGTAGTCACTGCCACGGGTAACCAGTATAACGGGATAGCCGTATTTCGACTCATAGGAGAGATTTTACAACAGGCTACATACCAACATCACCCCTACTGCATGCACTAGCAATGCAACAACTTCGCTAATCCCTTGACTGCCGTTAGCGGATAGTGGCAGCTGTGCTTACTGAACTGGCGCGTGTTCAACAACTCAAGTGATAGAAAATGAATCGGTGTCGTAAAAGTCTGAACAGTTCTCCTAGGGATGGGTCACGCGAGCAATGGTTCTTGGTGAACGTCAGGGCACTTTCCTTTGTGCAACCTGATGCACTGTCTGCATTCTGTGTCCCGACTACAGCTGTGTACCCCTCCTAGGGGACCGAGAGAATATTCAAGATTAGTAAGCAAAAGGTGGGTTGGGGGACGGGGGTGCCTGGTATTATACCTAGAGGACACCGCTTCCGAGTCAAGCACCCACGCCTTCTCTCGTCAATATGAGCCTGAATGGGGGAATAGCCCATGACTACACAGGACCCGACCTACAACATCCTATCAGTGAGTCCGCCAGAGCCAAGCGAGGGGGTAAACCATAGCACTTGACGAAAAGAACACTTCTAGGCGCAATATACCCTTGGCTCGGTCATACGCCTATATGGCTCAGGTCATGAAGTACGCTGCGACGGCTGCCCCCAGATAAGTGGGGGGGTCGATGCATTACAACCTTGCGAGCTCTCAATTATACTCCTACTGACTGGTGAAGCAGTCAATACTTCGAACTAGCACGCTTACTAGTTTGGGTTTTAGAAATTGGTAGTCAGCATGACCGTGCACCCTCTCCGACATGGACCTCTCAACCTTTTGGTATAGGGTCATCGCAGAATCAAGGGTAATTACCCGTCAATTGCTGGGTATTCATGGCTTAGTTCTGGCTCTTGGAGTGCTGCTTTGTGGCATCGGTCCGGGATGGGACTAATTTGCGAGTTTTCCCTGGGGATGAGTCGCCTAAACGTACGCCCGTGACGCTATTACGATCCCGTTCGGTCTTCACGCTCCGTCCGGACTTAAAGCACTGCGTACCTAACTACCAAAGCGAGGATGTAATAACGGCCAAGGGTCCGATCCTAGGAAAGACAGTGTAACGGGATACGGGCGCGTGGGCGATTTCCGTACCCTATTGAAAAATATAATTCCCGTGAAGTGATTTCTCCTCTTCACACAAGGACTAACCTGATAAGAATAGATACGATGGTTCGCCTCCGTACGTAAGTGGCTGTATTACGACTAATGGTTGAGTTACTTT
TCGTCTGAGGTCTCACTATACGAGTGCATAGTGTCTGCTGACGTTGGAGTGGATACTCACCAGAGACGTCGCTGACTTAGGCTGGCGGTTGAGTGAGGCAGCCCGGAGTACAAGGCCGCCCTATCCCTGTCACGCTGGCAGATATAAAGATCGCTCAGATAGAATACCTCAGCCCTATAGGGTTGCACAGGGCATGGTTTGATCCTCACCGAGAATTGCTAGTTGGAGAGTCCCGCGCAACCTTAGATAGACTTATCGTGCAAAACACTGTCGGTGGGGCGATAATGCCATGGTGGATCCACTACTGATTATCTGTTGGTTAGTTTTTGTGGGCTTTTCGCGCTCCCGCGATGTTCTACAGATGTCCGAAGATTCGACCTCCCAGACACTCCCGATAACTCTCCGCGTCACGCCTCAGCGAGCAGAGCCGAGACAGCTACGCTCGCCATCGCGAATGCGAAGCATAAGTCAGGTGGTATCGATCTAGTATCACAGGGCGTAGTACACTCCTATCAACCGTCCGTAGCCACTGCCACGGGTAACCAGTATAACGGGATAGCCGTATTTCGACTCATAGGAGAGATTTTACAACAGGCTACATACCAACATCACCCCTACTGCATGCACTAGCAATGCAACAACTTCGCTAATCCCTTGACTGCCGTTAGCGGATAGTGGCAGCTGTGCTTACTGAACTGGCGCGTGTTCAACAACTCAAGTGATAGAAAATGAATCGGTGTCGTAAAAGTCTGAACAGTTCTCCTAGGGATGGGTCACGCGAGCAATGGTTCTTGGTGAACGTCAGGGCACTTTCCTTTGTGCAACCTGATGCACTGTCTGCATTCTGTGTCCCGACTACAGCTGTGTACCCCTCCTAGGGGACCGAGAGAATATTCAAGATTAGTAAGCAAAAGGTGGGTTGGGGGACGGGGGTGCCTGGTATTATACCTAGAGGACACCGCTTCCGAGTCAAGCACCCACGCCTTCTCTCGTCAATATGAGCCTGAATGGGGGAATAGCCCATGACTACACAGGACCCGACCTACAACATCCTATCAGTGAGTCCGCCAGAGCCAAGCGAGGGGGTAAACCATAGCACTTGACGAAAAGAACACTTCTAGGCGCAATATACCCTTGGCTCGGTCATACGCCTATATGGCTCAGGTCATGAAGTACGCTGCGACGGCTGCCCCCAGATAAGTGGGGGGGTCGATGCATTACAACCTTGCGAGCTCTCAATTATACTCCTACTGACTGGTGAAGCAGTCAATACTTCGAACTAGCACGCTTACTAGTTTGGGTTTTAGAAATTGGTAGTCAGCATGACCGTGCACCCTCTCCGACATGGACCTCTCAACCTTTTGGTATAGGGTCATCGCAGAATCAAGGGTAATTACCCGTCAATTGCTGGGTATTCATGGCTTAGTTCTGGCTCTTGGAGTGCTGCTTTGTGGCATCGGTCCGGGATGGGACTAATTTGCGAGTTTTCCCTGGGGATGAGTCGCCTAAACGTACGCCCGTGACGCTATTACGATCCCGTTCGGTCTTCACGCTCCGTCCGGACTTAAAGCACTGCGTACCTAACTACCAAAGCGAGGATGTAATAACGGCCAAGGGTCCGATCCTAGGAAAGACAGTGTAACGGGATACGGGCGCGTGGGCGATTTCCGTACCCTATTGAAAAATATAATTCCCGTGAAGTGATTTCTCCTCTTCACACAAGGACTAACCTGATAAGAATAGATACGATGGTTCGCCTCCGTACGTAAGTGGCTGTATTACGACTAATGGTTGAGTTACTTT
TCGTCTGAGGTCTCACTATACGAGTGCATAGTGTCTGCTGACGTTGGAGTGGATACTCACCAGAGACGTCGCTGACTTAGGCTGGCGGTTGAGTGAGGCAGCCCGGAGTACAAGGCCGCCCTATCCCTGTCACGCTGGCAGATATAAAGATCGCTCAGATAGAATACCTCAGCCCTATAGGGTTGCACAGGGCATGGTTTGATCCTCACCGAGAATTGCTAGTTGGAGAGTCCCGCGCAACCTTAGATAGACTTATCGTGCAAAACACTGTCGGTGGGGCGATAATGCCATGGTGGATCCACTACTGATTATCTGTTGGTTAGTTTCTGTGGGCTTTTCGCGCTCCCGCGATGTTCTACAGATGTCCGAAGATTCGACCTCCCAGACACTCCCGATAACTCTCCGCGTCACGCCTCAGCGAGCAGAGCCGAGACAGCTACGCTCGCCATCGCGAATGCGAAGCATAAGTCAGGTGGTATCGATCTAGTATCACAGGGCGTAGTACACTCCTATCAACCGTCCGTAGCCACTGCCACGGGTAACCAGTATAACGGGATAGCCGTATTTCGACTCATAGGAGAGATTTTACAACAGGCTACATACCAACATCACCCCTACTGCATGCACTAGCAATGCAACAACTTCGCTAATCCCTTGACTGCCGTTAGCGGATAGTGGCAGCTGTGCTTACTGAACTGGCGCGTGTTCAACAACTCAAGTGATAGAAAATGAATCGGTGTCGTAAAAGTCTGAACAGTTCTCCTAGGGATGGGTCACGCGAGCAATGGTTCTTGGTGAACGTCAGGGCACTTTCCTTTGTGCAACCTGATGCACTGTCTGCAATCTGTGTCCCGACTACAGCTGTGTACCCCTCCTAGGGGACCGAGAGAATATTCAAGATTAGTAAGCAAAAGGTGGGTTGGGGGACGGGGGTGCCTGGTATTATACCTAGAGGACACCGCTTCCGAGTCAAGCACCCACGCCTTCTCTCGTCAATATGAGCCTGAATGGGGGAATAGCCCATGACTACACAGGACCCGACCTACAACATCCTATCAGTGAGTCCGCCAGAGCCAAGCGAGGGGGTAAACCATAGCACTTGACGAAAAGAACACTTCTAGGCGCAATATACCCTTGGCTCGGTCATACGCCTATATGGCTCAGGTCATGAAGTACGCTGCGACGGCTGCCCCCAGATAAGTGGGGGGGTCGATGCATTACAACCTTGCGAGCTCTCAATTATACTCCTACTGACTGGTGAAGCAGTCAATACTTCGAACTAGCACGCTTACTAGTTTGGGTTTTAGAAATTGGTAGTCAGCATGACCGTGCACCCTCTCCGACATGGACCTCTCAACCTTTTGGTATAGGGTCATCGCAGAATTAAGGGTAATTACCCGTCAATTGCTGGGTATTCATGGCTTAGTTCTGGCTCTTGGAGTGCTGCTTTGTGGCATCGGTCCGGGATGGGACTAATTTGCGAGTTTTCCCTGGGGATGAGTCGCCTAAACGTACGCCCGTGACGCTATTACGATCCCGTTCGGTCTTCACGCTCCGTCCGGACTTAAAGCACTGCGTACCTAACTACCAAAGCGAGGATGTAATAACGGCCAAGGGTCCGATCCTAGGAAAGACAGTGTAACGGGATACGGGCGCGTGGGCGATTTCCGTACCCTATTGAAAAATATAATTCCCGTGAAGTGATTTCTCCTCTTCACACAAGGACTAACCTGATAAGAATAGATACAATGGTTCGCCTCCGTACGTAAGTGGCTGTATTACGACTAATGGTTGAGTTACTTT
TCGCCCGAGGTCTCACTATACGAGTGTATAGCGTCTGCTCACAATGGAGTGGACACTGACCAGAGGCGTCGATGACTTGGGATGGCGGTTGAGTGAGGCAGCCCGGAGTACAAAGCAGCCCTATTCCTGTCACGGCAGCTGCTATAGGCAACGCTCATATGGAAGAGCCCAGCCCGGTAAGGCTGCACAGAGTATGGTTTGGCCCCTACCGAGAATTGCTGTTTGGGGATTCCCGCGCAACTTTAGACAGAGGTACCTTGCGGGACATTGTCGGTGGGATGTTAATGCCGTGGTAAGCTCATTGTTTGCTGCCCGTTGGTTAGCTTTTGCGGGTTTTCAGCGGCTCCGCGGTAATCTACGTGGGCCTCAAGAATCGAGCTCCCAGTCATGCTCGATAACTTTGCGCGTTACGCCCCGGCGAGCGGAGCCGAGGCAGCTACGCTCACCGTCGCGATCGCAAACCATAAGTCAGGTGTTATCGATCGAGTATCACAGAGCGCAGTATACTCCTATTAGCCGTCCGTGGCCGCCGTAACGGCTGACCAGTGTAACGTGAACATCAGATATCAACGCTTGGGAGGGGCTTCGCGGCGGACTACGTGCCGTCACCAACCCTATCTCGCGCATTGGTAATACGGCGACCCCGTTGATACCTCGACAGGTGTTAGCGGACGGCGGTAGCCGTACTTGCTGAACTGGCGGTTGTTCGACAGCTCGAGTGGCGGGAAATGACCTTGGACTTCTCATGCTGTGAGAGCTTTGTTACTATTAAATAAATCGAGCAATTCTCCCCAACGGGCGCGGGAGCTCTTATCTTTGGGCGACTTGATGCACTGTCTGCATTCTGTGTCCCGACTACAGCTGTGTACCCCTCCTAGGGGACTGAGAGAATATTCAAGATTAGTAAGCAAAAGGTGGGTTGGGGGACGGGGGTGCCTGGTATTATACCTAGAGGACACCGCTTCCGAGTCAAGCACCCACGCCTTCTCTCGTCAATATGAGCCTGAATGGCGGAATAGCCCATGACTACACAGGACCCGACCTACAACATCCTATCAGTGGGTCCGCCAGAGCCAAGCGAGGGGGTAACCCACAGCACCTGACGAAAAGAACGCTTCTAGGCGCAATATACCCTTGGCTCGGTCATACGCCTATATGGCTCAGGTCATGAAGTACGCTGCGACGGCTGCCCCCAGATAAGTGGGGGGGTCGATGCATTACAACCTTGCGAACTCTCAATTATACTCCTACTGACTGGTGAAGCAGTCAATACTTCGAACTAGCATGCTTACTAGTTTGGGTTTTAGAAATTGGTAGTCAGCATGACCGTGCACCCTCTCCAACATGGACCTCTCAACCTTTTGGTATAGGGTCATCGCGGAATCAAGGGTAATTACCCGTCGTCTCTCCCCCGTATGCAACCGAATCCAGATCTTTTAATGACACTCCTATAGTATCGCGGTTCAGTGGAGCATTCGCAGAGACTTCCTCTTGGATTGAGTTGTTAAAGCTTACGCTTGGGACGTTATTTCCGGTCCGTCCGGTCTTGACACCCCGCCCAGCCTTAGAGCGTTACAGAACGAAACCCCGCATAGAAAGTGCAACACCCGCTGTGAATGTCCTTCGGAGATAAACAGCCCGGTAGAGTCAAGGTAAGTCGAGAGGGCCCGTACCCTATCGACAAGTATAATTCCCGTGAGGTGATTTCGCTTCTTCACCCAAGGACCAATCTGATAGGAACATGGACGGAAACTCTTCCTAATGCGTAGGTTCTTGTATTACGATTAGTAGGTGAGTGACTGT
TCGTCTGAGGTCTCACTATACGAGTGCATAGTGTCTGCTGACGTTGGAGTGGATACTCACCAGAGACGTCGCTGACTTGGGCTGGCGGTTGAGTGAGGCAGCCCGGAGTACAAGGCCGCCCTATTCCTGTCACGCTGGCAGATATAGGGAACGCTCAGATGGAGTACCTCAGCCCTATAGGGTTGCACAGGGCATGGTTTGATCCTCACCGAGAATTGCTAGTTGGAGAGTCCCGCGCAACCTTAGATAGACTTATCGTGCAAAACACTGTCGGTGGGGCGATAATGCCGTGGGAAACTCACTATTTGCTGCCCCTTGGTTGACTTTCGTGGGTTTTCCGTGGCCCAGCGGTATTCTACGTGGGTCTCAAGAATCGACCTCCCAGACACTCCCGATAACTCTCCGCGTCACGCCCCAGCGAGCAGAGCCGAGACAGCTACGCTCGCCATCGCGAATGCGAAGCATAAGTCAGGTGGTATCGATCTAGTATCACAGGGCGTAGTACACTCCTATCAACCGTCCGTAGCCACTGCCCCGGGTAACCAGTATAACGGGGTAGCCGTATTTCGACTCATAGGAGAGATTTTACAACAGGCTACATACCAACATCACCCCTACTGCATGCACTAGCAATGCAACAACTTCGCTAATCCCTTGACTGCCGTTAGCGGATAGTGGCAGCTGTGCTTACTGAACTGGCGCGTGTTCAACAACTCAAGTGATAGAAAATGAATCGGTGTCGTAAAAGTCTGAACAGTTCTCCTAGGGATGGGTCACGCGAGCAATGGTTCTTGGTGAACGTCAGGGCACTTTCCTTTGTGCAACCTGATGCACTGTCTGCATTCTGTGTCCCGACTACAGCTGTGTACCCCTCCTAGGGGACCGAGAGAATATTCAAGATTAGTAAGCAAAAGGTGGGTTGGAGGACGGGGGTGCCTGGTATTATACCTAGAGGACACCGCTTCCGAGTCAAGCACCCACGCCTTCTCTCGTCAATATGAGCCTGAATGGCGAAATAGCCCATGACTACACAGGACCCGACCTACAACATCCTATCAGTGGGTCCGCCAGAGCCAAGCGAGGGGGTAAACCATAGCACTTGACGAAAAGGACACTTCTAGACGCGATATACCCTTGGCCTGTTCGTGTCTTTGTATGTTCTTTGGTAAGAGCTACGTTGCGTCTGCTGCCCCCAGATAAGTGGGGGGGTCGATGCATTACAACCTTGCGAACTCTCAATTATACTCCTACTGACTGGTGAAGCAGTCAATACTTCGAACTAGCATGCTTACTAGTTTGGGTTTTAGAAATTGGTAGTCAGCATGACCGTGCACCCTCTCCGACATGGACCTCTCAACCTTTTGGTATAGGGTCATCGCAGAATCAAGGGTAATTACCCGTCAATTGCTGGGTATTCATGGCTTAGTTCTGGCTCTTGGAGTGCTGCTTTGTGGCATCGGTCCGGGATGGGACTAATTTGCGAGTTTTCCCTGGGGATGAGTCGCCTAAACGTACGCCCGTGACGCTATTACGAGCCCGTTCGGTCTTCACGCTCCGTCCGGACTTTAAGCACTGCGTACCTAACTACCAAAGCGAGGATGTAATAACGGCCAAGGGTCCGATCCTAGGAAAGACAGTGTAACGGGATACGGGCGCGTGGGCGATTTCCGTACCCTATTGAAAAATATAATTCCCGTGAAGTGATTTCTCCTCTTCACACAAGGACTAACCTGATAAGAATAGATACGATGGTTCGCCTCCGTACGTAAGTGGCTGTATTACGACTAATAGTTGAGTTACTTT
TCGTCTGAGGTCTCACTATACGAGTGCATAGTGTCTGCTGACATAGGAATGGCCATCGACTAAAAGCGTGGATAATATGAGCTAATGATCAGCTATCATACTTCAGCACACGAGGCCGTGTTATTACCAGCACGCTAGCTGCTATAGGGGACGCTAAGATAGAATACCTCAGCCCTATAAGGTTGCACAGGGTATAGTTTGATCCTTACCGAGAATTGCTAGTTGTAGATCACCACGCAACCTTAGACAGACTTCTCGCGCAGGAAACTGTCGCTAGGGTGTTAATGCTATGGTGGATCCACTACTGATTATCTGTTGGTTAGTTTTTGTGGGCTTTTCGCGCTCCCGCGATGTTCTACAGATGTCCGAAGATTCGAGCTCCCAGACATGCTCGATAACTTACCACGTCACGCCCCAGCGAGCAGAGCCGAGACAGTTACGCTCACCATCACAATCGCGAACCATAGGTCGGGTGGTATCGAGAGAGTATCAGAGGGCGCAGTACAATACAATCGGCCGTCCGTGGCGGCTATAACCGCTGACAGGTATAACGTGAACATCAGATATCAACGCTTGGGAGGGGCTTCGCGGCGGACTACGTGCCGTCACCAACCCTATCTCGCGCATTGGTAATACGGCGACCCCGTTGATACCTCGACAGGTGTTAGCGGACGGCGGTAGCTGTACTTGCTGAACTGGCGGTTGTTCGACAGCTCGAGTGGCGGGAAATGACCTTGGGCTTCTCATGCTGTGAGAGCTTTGTTACTATTAAATAAATCGAGCAATTCTCCCCAACGGGCGCGGGAGCTCTTATCTTTGTGTGACCTGATGCCTTGCCTGCATTTCATGCAGTGACTATAACTGTGTGCTCCTCGTATGGGACCGTGAGTATACTCAAGATACGTAAGCAAAAGGTGGGTTGGGAGGTAACAGTGTTCGGAATTTCACCTAGAAGACGCTGCTCTGGAATTAAGCGATCATGTTTTCTCTCGTCAATATGAGCCTGAATGGCGGAATAGCCCATGACTACACAGGACCCGATCCACAACATCCTATCAGTGGGTTTGCTAGTGCCGAGGGAAGGAGTAAACCATAGCACTTGACGAAAAGGACATTTCTAGGCGCGATATACCCTTGGCTCGGTCATACGCCTATATGGCTCAGGTCATGAAGTACGCTGCGACGGCTGCCCCCAGATAAGTCGGGGGGTCGATGCATTACAACCTTGCGAACTCTCAATTATACTCCTACTGACTGGTGAAGCAGTCAATACTTCGACCTAGCATGCTTACTAGTTTGGGTTTTAGAAATTGGTAGTCAGCATGACCGTGCACCCTCTCCGACATGGACCTCTCAACCTTTTGGTATAGGGTCATCGCGGAATCAAGGGTAATTACCCGTCAATTGCTGGGTATTCATGGCTTAGTTCTGGCTCTTGGAGTGCTGCTTTGCGGCATCGGTCCGGGATGGGACTAATTTGCGAGTTTTCCCTGGGGATGAGTCGCCTAAACGTACGCCCGTGACGCTATTACGAGCCCGTTCAGTCTTCACGCTCCGTCCGGACTTAAAGCACTGCGTACCTAACTACCAAAGCGAGGATGTAATAACGGCCAAGGGTCCGATCCTAGGAAAGACAGTGTAACGGGATACGGGCGCGTGGGCGATTTCCGTACCCTATTGAAAAATATAATTCCCGTGAAGTGATTTCTCCTCTTCACACAAGGACTAACCTGATAAGAATAGATACGATGGTTCGCCTCCGTACGTAAGTGGCTGTATTACGACTAATAGTTGAGTTACTTT
TCGCCTGGGGTCTCACAATACGAGTGTATAGTGTCTGCTCACGTTGGAGTGGACACTGACCAGAGGCGTCGATGACTTGGGATGGCGGTTGAGTGAGGCAGCCCGGAGTACAAAGCAGCCCTATTCCTGTCACGGCAGCTGCTATAGGCAACGCTCATATGGAAGAGCCCAGCCCGGTAAGGCTGCACAGAGTATGGTTTGGCCCCTACCGAGAATTGCTGTTTGGGAATTCCCGCGCAACTTTAGACAGAGGTACCTTGCGGGACATTGTCGGTGGGATGTTAATGCCGTGGTAAGCTCATTGTTTGCTGCCCGTTGGTTAGCTTTTGCGGGTTTTCAGCGGCTCCGCGGTAATCTACGTGGGCCTCAAGAATCGAGCTCCCAGTCATGCTCGATAACTTTGCGCGTTACGCCCCAGCGAGCGGAGCCGAGGCAGCTACGCTCACCGTCGCGATCGCAAACCATAAGACAGGTGTTATCGATCGAGTATCACAGAGCGCAGTATACTCCTATTAGCCGTCCGTGGCCGCCGTAACGGCTGACCAGTGTAACGTGAACATCAGATATCAACGCTTGGGAGGGGCTTCGCGGCGGACTACGTGCCGTCACCAACCCTATCTCGCGCATTGGTAATACGGCGACCCCGTTGATACCTCGACAGGTGTTAGCGGACGGCGGTAGCCGTACTTGCTGAACTGGCGGTTGTTCGACAGCTCGAGTGGCGGGAAATGACCTTGGACTTCTCATGCTGTGAGAGCTTTGTTACTATTAAATAAATCGAGCAATTCTCCCCAACGGGCGCGGGAGCTCTTATCCTTGTGCGACTTGATGCACTGTCTGCATTCTGTGTCCCGACTACAGCTGTGTACCCCTCCTAGGGGACTGAGAGAATATTCAAGATTAGTAAGCAAAAGGTGGGTTGGGGGACGGGGGTGCCTGGTATTATACCTAGAGGACACCGCTTCCGAGTCAAGCACCCACGCCTTCTCTCGTCAATATGAGCCTGAATGGCGGAATAGCCCATGACTACACAGGACCCGACCTACAACATCCTATCAGTGGGTCCGCCAGAGCCAAGCGAGGGGGTAACCCACAGCACCTGACGAAAAGAACGCTTCTAGGCGCAATATACCCTTGGCTCGGTCATACGCCTATATGGCTCAGGTCATGAAGTACGCTGCGACGGCTGCCCCCAGATAAGTGGGGGGGTCGATGCATTACAACCTTGCGAACTCTCAATTATACTCCTACTGACTGGTGAAGCAGTCAATACTTCGAACTAGCATGCTTACTAGTTTGGGTTTTAGAAATTGGTAGTCAGCATGACCGTGCACCCTCTCCAACATGGACCTCTCAACCTTTTGGTATAGGGTCATCGCGGAATCAAGGGTAATTACCCGTCAATTGCTGGGTATTCATGGCTTAGTTTTGGCTCTTGGAGTGCTGCTTTGTGGCATCGGTCCGGGATGGGACTAATTTGCGAGTTTTCCCTGGGGATGAGTCGCCTAAACGTACGCCCGTGACGCTATTACGAGCCCGTTCAGTCTTCACGCTCCGTCCGGACTTAAAGCACTGCGTACCTAACTACCAAAGCGAGGATGTAATAACGGCCAAGGGTCCGATCCTAGGAAAGACAGTGTAACGGGATACGGGCGCGTGGGCGATTTCCGTACCCTATTGAAAAATATAATTCCCGTGAAGTGATTTCTCCTCTTCACACAAGGACTAACCTGATAAGAATAGATACGATGGTTCGCCTCCGTACGTAAGTGGCTGTATTACGACTAATAGTTGAGTTACTTT
TCGTCTGAGGTCTCACTATACGAGTGCATAGTGTCTGCTGACGTTGGAGTGGATACTCACCAGAGACGTCGCTGACTTAGGCTGGCGGTTGAGTGAGGCAGCCCGGAGTACAAGGCCGCCCTATCCCTGTCACGCTGGCAGATATAAAGATCGCTCAGATAGAATACCTCAGCCCTATAGGGTTGCACAGGGCATGGTTTGATCCTCACCGAGAATTGCTAGTTGGAGAGTCCCGCGCAACCTTAGATAGACTTATCGTGCAAAACACTGTCGGTGGGGCGATAATGCCATGGTGGATCCACTACTGATTATCTGTTGGTTAGTTTTTGTGGGCTTTTCGCGCTCCCGCGATGTTCTACAGATGTCCGAAGATTCGACCTCCCAGACACTCCCGATAACTCTCCGCGTCACGCCTCAGCGAGCAGAGCCGAGACAGCTACGCTCGCCATCGCGAATGCGAAGCATAAGTCAGGTGGTATCGATCTAGTATCACAGGGCGTAGTACACTCCTATCAACCGTCCGTAGCCACTGCCACGGGTAACCAGTATAACGGGATAGCCGTATTTCGACTCATAGGAGAGATTTTACAACAGGCTACATACCAACATCACCCCTACTGCATGCACTAGCAATGCAACAACTTCGCTAATCCCTTGACTGCCGTTAGCGGATAGTGGCAGCTGTGCTTACTGAACTGGCGCGTGTTCAACAACTCAAGTGATAGAAAATGAATCGGTGTCGTAAAAGTCTGAACAGTTCTCCTAGGGATGGGTCACGCGAGCAATGGTTCTTGGTGAACGTCAGGGCACTTTCCTTTGTGCAACCTGATGCACTGTATGCATTCCATGTCCCGAGCATAGTTGTGTACTCCTTGCATGGGACCGAAAGTACATTCAAGATAAGTAAGCAAAAGGTGAGTTGGGAGACAACGGTGCCCGGAATTATACCTAGAGGACGTCTCTCCGGGGATAAGTACCTACGCCTTCACTCGTCAACGTGAGCCTGAGTGGCGGAATAACACATGTCTACACAGGACTCGGCCTACAACATCTTATCAGTGGGTCTGCTAGAGCCAAGCGAAGGGGTAAACCATAGCACTTGACGAAAAGAACACTTCTAGGCGCAATATACCCTTGGCTCGGTCATACGCCTATATGGCTCAGGTCATGAAGTACGCTGCGACGGCTGCCCCCAGATAAGTGGGGGGGTCGATGCATTACAACCTTGCGAACTCTCAATTATACTCCTACTGACTGGTGAAGCAGTCAATACTTCGAACTAGCACGCTTACTAGTTTGGGTTTTAGAGATTGTTAGTCAGCATGACCGTGCACTCTCGCCGGTACAGACCGATCAAAGGTTCGGCGCAGGGTCATAGCAAAGTCAAGTGGGGCCACCCGTAGTCTCTCCCCCGTATGCAACCGAATCCAGATCTTTTAATGACACTCCTATAGTATCGCGGTTCAGTGGAGCATTCGCAGAGACTTCCTCTTGGATTGAGTTGTTAAAACTTACGCTTGGGACGTTATTTCCGGTCCGTCCGGTCTTGACACCCCGCCCAGCCTGAGAGCGTTACAGAACGAAACCCCGCATAGAAAGTGCAACACCCGCTGTGAATGTCCTTCGGAGATAAACAGCCCGGTAAAGTCAAGGTAAGTCGAGAGGGCCCGTACCCTATCGACAAGTATAATTCCCGTGAGGTGATTTCGCTTCTTCACCCAAGGACCAATCTGATAGGAACATGGACGGAAACTCTTCCTAATGCGTAGGTTCTTGTATTACGATTAGTAGGTGAGTGACTGT
TCGCCTGAGGTCTCACTATACGAGCGTATAGTGTCTGCTCACGTTGGGGTGGACACTGACCAGAGGCGCCGATGACTTGGGCTGGCGGTTGAGTGAGGCAGCCCGGAGTACAAGGTCGCCCTATTCCTGTCACGCTAGCTGATATAGGGAACGCTCGTATGGAATAGCTCGGCCCGGTAGTGTTGCACAGGGCATGGTTTGATCCCTAGCGGGAATTGCTGGTCGGAGATTCCCGTGCAGCCTTAGACAGAGGTACCTTGCGGGTCACTGTGGGAGCGATGTTAATGCCGTGGTAAACTCACGATTTGCTGCCCGTTGGTTAACTCTTGTGGGTTTTCCCCGGCCCAGCGGTATTCTACGTGGGTCTCAAGAATCGACCTCCCAGACCCTCCCGATAACTCTCCGCGTCACGCCCCAGCGAGCAGAGCCGAGACAGCTACGCTCGCCATCGCGAATGCGAAGCATAAGTCAGGTGGTATCGATCTAGTATCACAGGGCGTAGTACACTCCTATCAACCGTCCGTAGTCACTGCCACGGGTAACCAGTATAACGGGATAGCCGTATTTCGACTCATAGGAGAGATTTTACAACAGGCTACATACCAACATCACCCCTACTGCATGCACTAGCAATGCAACAACTTCGCTAATCCCTTGACTGCCGTTAGCGGATAGTGGCAGCTGTGCTTACTGAACTGGCGCGTGTTCAACAACTCAAGTGATAGAAAATGAATCGGTGTCGTAAAAGTCTGAACAGTTCTCCTAGGGATGGGTCACGCGAGCAATGGTTCTTGGTGAACGTCAGGGCACTTTCCTTTGTGCAACCTGATGCCTTGCCTGCATTTCATGCAGTGACTATAACTGTGTGCTCCTCGTATGGGACCGTGAGTATACTCAAGATACGTAAGCAAAAGGTGGGTTGGGAGGTAACAGTGTTCGGAATTTCACCTAGAAGACGCTGCTCTGGAATTAAGCGATCATGTTTTCTCCCATCAATATGAGCCTGAATGGCGGAATAGCCCATGACTACACAGGACCCGACCCACAACATCCTATCAGTGGGTCTACTAGAGCCGAGGGAAGGAGTAAACCATAGCACTTGACGAAAAGGACATTTCTAGGCGCGATATACCCTTGGCTCGGTCATACGCCTATATGGCTCAGGTCATGAAGTACGCTGCGACGGCTGCCCCCAGATAAGTGGGGGGGTCGATGCATTACAACCTTGCGAACTCTCAATTATACTCCTACTGACTGGTGAAGCAGTCAATACTTCGAACTAGCACGCTTACTTGTTTGGGTTTTAGAGATTGTTAGTCAGCATGACCGTGCACCCTCTCCGACATGGATCTCTCAACCTTTTGGTATAGGGTTATAGCAAAGTCAAGTGGGGCCACCCGTAGTCTCTCCCCCGTATGCAACCGAATCCAGATCTTTTAATGACACTCCTATAGTATCGCGGTTCAGTGGAGCATTCGCAGAGACTTCCTCTTGGATTGAGTTGTTAAAACTTACGCTTGGGACGTTATTTCCGGTCCGTCCGGTCTTGACACCCCGCCCAGCCTTAGAGCGTTACAGAACGAAACCCCGCATAGAAAGTGCAACACCCGCTGTGAATCTCCTTCGGAGATAAACAGCCCGGTAGAGTCAAGGTAAGTCGAGAGGGCCCGTACCCTATCGACAAGTATAATTCCCGTGAGGTGATTTCGCTTCTTCACCCAAGGACCAATCTGATAGGAACATGGACGGAAACTCTTCCTAATGCGTAGGTTCTTGTATTACGATTAGTAGGTGAGTGACTGT
TCGTCTGAGGTCTCACTATACGAGTGCATAGTGTCTGCTGACGTTGGAGTGGACACTGACCAGAGGCGTCGATGACTTGGGATGGCGGTTGAGTGAGGCAGCCCGGAGTACAAAGCAGCCCTATTCCTGTCACGGCAGCTGCTATAGGCAACGCTCATATGGAAGAGCCCAGCCCGGTAAGGCTGCACAGAGTATGGTTTGGCCCCTACCGAGAATTGCTGTTTGGGGATTCCCGCGCAACTTTAGACAGAGGTACCTTGCGGGACATTGTCGGTGGGATGTTAATGCCGTGGTAAGCTCATTGTTTGCTGCCCGTTGGTTAGCTTTTGCGGGTTTTCAGCGGCTCCGCGGTAATCTACGTGGGCCTCAAGAATCGAGCTCCCAGTCATGCTCGATAACTTTGCGCGTTACGCCCCAGCGAGCGGAGCCGAGGCAGCTACGCTCACCGTCGCGATCGCAAACCATAAGTCAGCTGGTGTTGAGCGAGTATCAGAAGGCGCAGTACAATCCTGTCGGCCGTCCGTGGCCGCCGTAACGGCTGACCAGTGTAACGTGAACATCAGATATCAACGCTTGGGAGGGGCTTCGCGGCGGACTACGTGCCGTCACCAACCCTATCTTACACACTGGTAATACAGCAACTTCGCTGTTCCCTTGATATGCGTTCGCGGGCAGTAGCAGTTGCGCTGGCTGGACTGGCAGGTGTTCGGCAGCTCAAAAGGTAGGGAGTGACTTGGGGCTGTTAAAACCGGAAGGACTTTGCTAGTAAGGAACCAAGCTAGAAGTTCTCTCTGGTGGACGTCAGGGCTCTTTCCTATGTGTGACCTAAGGCCCTACCTGCATTTCATGCAGTGACTATGACTGTGTGCTTCTCGTATGGGACCGAGAGTATATTGTAAGGAAACGAAAGGGGTTCAGGCTAGGAGGTAACAGTGCCCGGAATTATACCTAGAGGTCGTCTTTCCGGGGATACGCACCTACCCCTTCTCTCGTCAACGTGAGCCTGAGTGGCGGAGTAAGACATGAGTACACAAGACTCGGCCTACAACAGTCCATCGGTGGGTTTGCTAGTGCCGAGGGAAGGAGTAACCCATAGCACCGGACGAAAAGGCCGCCTTTCGACGCGATATACTCTTGGTCCGGTCATACCCCTATATGGCTCTGGTCATTTACTACGCCGCCTCTGCGAGCCTCAGATATCTGGGGAAAACAACAAGATGTGTCCAATATAACCTCTGACTAGGTTCAGCTTAGGCAGTCGGACAAAGCGCACGGTGTACGGGCACACTCACCAGTTCGGGTTTTAGAGATTGTTAGTCAGCATGACCGTGCACTCTCGCCGGTACAGACCGATCAAAGGTTCGGCGCAGGGTCATAGCAAAGTCAAGTGGGGCCACCCGTAGTCTCTCCCCCGTATGCAACCGAATCCAGATCTTTTAATGACACTCCTATAGTATCGCGGTTCAGTGGAGCATTCGCAGAGACTTCCTCTTGGATTGAGTTGTTAAAACTTACGCTTGGGACGTTATTTCCGGTCCGTCCGGTCTTGACACCCCGCCCAGCCTTAGAGCGTTACAGAACGAAACCCCGCATAGAAAGTGCAACACCCGCTGTGAATGTCCTTCGGAGATAAACAGCCCGGTAGAGTCAAGGTAAGTCGAGAGGGCCCGTACCCTATCGACAAGTATAATTCCCGTGAGGTGATTTCGCTTCTTCACCCAAGGACCAATCTGATAGGAACATGGACGGAAACTCTTCCTAATGCGTAGGTTCTTGTATTACGATTAGTAGGTGAGTGACTGT
TCGCCTGAGGTCTCACTATACGAGCGTATAGTGTCTGCTCACGTTGGGGTGGACACTGACCAGAGGCGCCGATGACTTGGGCTGGCGGTTGAGTGAGGCAGCCCGGAGTACAAGGTCGCCCTATTCCTGTCACGCTAGCTGATATAGGGAACGCTCGTATGGAATAGCTCGGCCCGGTAGGGTTGCACAGGGCATGGTTTGATCCCTAGCGGGAATTGCTGGTCGGAGATTCCCGTGCAGCCTTAGACAGAGGTACCTTGCGGGTCACTGTGGGAGCGATGTTAATGCCGTGGTAAACTCACGATTTGCTGCCCGTTGGCTAACTCTTGTGGGTTTTCCCCGGCCCAGCGGTATTCTACGTGGGTCTCAAGAATCGAGCTCCCAGACACTCTCGATAACTCTCCGCGTCACGCCCCAGCGAGCAGAGCCGAGACAGCTACGCTCGCCATCGCGAATGCGAAGCATAAGTCAGGTGGTATCGATCTAGTATCACAGGGCGTAGTACACTCCTATCAACCGTCCGTAGCCACTGCCACGGGTAACCAGTATAACGGGATAGCCGTATTTCGACTCATAGGAGAGATTTTACAACAGGCTACATACCAACATCACCCCTACTGCATGCACTAGCAATGCAACAACTTCGCTAATCCCTTGACTGCCGTTAGCGGATAGTGGCAGCTGTGCTTACTGAACTGGCGCGTGTTCAACAACTCAAGTGATAGAAAATGAATCGGTGTCGTAAAAGTCTGAACAGTTCTCCTAGGGATGGGTCACGCGAGCAATGGTTCTTGGTGAACGTCAGGGCACTTTCCTTTGTGCAACCTGATGCACTGTCTGCATTCTGTGTCCCGACTACAGCTGTGTACCCCTCCTAGGGGACCGAGAGAATATTCAAGATTAGTAAGCAAAAGGTGGGTTGGGGGACGGGGGTGCCTGGTATTATACCTAGAGGACACCGCTTCCGAGTCAAGCACCCACGCCTTCACTCGTCAATATGAGCCTGAATGGCGGAATAGCCCATGACTACACAGGACCCGACCTACAACATCCTATCAGTGGGTCCGCCAGAGCCAAGCGAGGGGGTAAACCATAGCACTTGACGAAAAGGACGCTTCTAGACGCGGTGTACCCTTGGCCCATTTATACCCCTAAATGGCTCTGTGCATGAAGTACGCTACGTCTGCTGCCCCCAGATAACTGGGGGGAACAGCGAAATGTGTCCAATAGAACCTCCAATTTTATGCCTACTAAGCGGCGAGATAGAGCGCGCGGCGTACGGGCACACTCCCCAGATCGGGTTCTGGAGGCTGTCGGTCGATATACCCGTACACCCTCGCCGACGTGGACCTCTGAACGGTGTAGTATAGGGTCATCGTAGAACCAAGGGTGATTCCACCTCAATCGTTGCCCACTCACGGTTTAGGTCTGGCTCTTGGGGTGCTGCCCTATAGTATCGCGGTGCAGTGGAGCAATCGCAGAGACTTCCTCTGAAATTGAGTTGTTTAAACGAACGTCCGGGACGCCATTTCCGGTCCGTCCGGGCTTGACACCCCGCCCAGCCTTAGATCGTTACAGAACTAAACCCCGCATAGAAAGTGCAATACCCGCTGTGGATGTCCTTCGGAGATAATCAGCCCGGTAGAGTCAAGGTAACTCGAGAGGTTCTCTTTTTTCGCAGAGAGCGCCGTCCTAATTGGCCATGTTTTGCTTATTATATCGGAGCCAATTTAACGGGCGCATGGACGGAAATCATTCCTAGTGCGTAGGTGCTTGTATTACGATTAGTAATTGAATGGCTGT
TCGCCCGAGGTCTCACTATACGAGTGTATAGCGTCTGCTCACATTGGAGTGGATACTCACCAGAGACGTCGCTGACTTAGGCTGGCGGTTGAGTGAGGCAGCCCGGAGTACAAGGCCGCCCTATTCCTGTCACGCTGGCAGATATAAAGATCGCTCAGATAGAATACCTCAGCCCTATAGGGTTGCACAGGGCATGGTTTGATCCTCACCGAGAATTGCTAGTTGGAGAGTCCCGCGCAACCTTAGATAGACTTATCGTGCAAAACACTGTCGGTGGGGCGATAATGCCGTGGGAAACTCACTATTTGCTGCCCCTTGGTTGACTTTCGTGGGTTTTCCGTGGCCCAGCGGTATTCTACGTGGGTCTCAAGAATCGACCTCCCAGACACTCCCGATAACTCTCCGCGTCACGCCCCAGCGAGCAGAGCCGAGACAGCTACGCTCGCCATCGCGAATGCGAAGCATGAGTCAGGTGGTATCGATCTAGTATCACAGGGCGTAGTACACTCCTATCAACCGTCCGTAGCCACTGCCACGGGTAACCAGTATAACGGGATAGCCGTATTTCGACTCATAGGAGAGATTTTACAACAGGCTACATACCAACATCACCCCTACTGCATGCACTAGCAATGCAACAACTTCGCTAATCCCTTGACTGCCGCTAGCGGATAGTGGCAGCTGTGCTTACTGAACTGGCGCGTGTTCAACAACTCAAGTGATAGAAAATGAATCGGTGTCGTAAAAGTCTGAACAGTTCTCCTAGGGATGGGTCACGCGAGCAATGGTTCTTGGTGAACGTCAGGGCACTTTCCTTTGTGCAACCTGATGCCCTACCTGCATTTCAAGCAGTTACTATAACTGTGTGCTCATCGTATGGATTCTAGAATGCTTTGTAAGGAAACGAGCGGGGTTCAGTCTATGAGGTAACAGTGTTCGGACTTTTGCCCTGAAGATGCTGCTCTGGAGTTAAGCGATCATGTTTCCTCCCATGAATGTAAGCCTGAGTGGCGGAATAACAAATGACTACACAGGACTAGGCGTACAACGTCCTATCAGTGGGTCTGTTAGAGCCAAGGGAAGTGGCAAACCATAGCACTTGACGAAAAGGACACTTCTAGACGCGATATACCCTTGGCCTGTTCGTGTCTTTGTATGTTCTTTGGTAAGAGCTACGTTGCGTCTGCTGCCCCCAGATAAGTGGGGGGGTCGATGCATTACAACCTTGCGAACTCTCAATTATACTCCTACTGACTGGTGAAGCAGTCAATACTTCGAACTAGCATGCTTACTAGTTTGGGTTTTAGAAATTGGTAGTCAGCATGACCGTGCACCCTCTCCGACATGGACCTCTCAACCTTTTGGTATAGGGTCATCGCAGAATCAAGGGTAATTACCCGTCAATTGCTGGGTATTCATGGCTTAGTTCTGGCTCTTGGAGTGCTGCTTTGTGGCATCGGTCCGGGATGGGACTAATTTGCGAGTTTTCCCTGGGGATGAGTCGCCTAAACGTACGCCCGTGACGCTATTACGAGCCCGTTCGGTCTTCACGCTCCGTCCGGACTTAAAGCACTGCGTACCTAACTACCAAAGCGAGGATGTAATAACGGCCAAGGGTCCGATCCTAGGAAAGACAGTGTAACGGGATACGGGCGCGTGGGCGATTTCCGTACCCTATTGAAAAATATAATTCCCGTGAAGTGATTTCTCCTCTTCACACAAGGACTAACCTGATAAGAATAGATACGATGGTTCGCCTCCGTACGTAAGTGGCTGTATTACGACTAATAGTTGAGTTACTTT
TCGCCTGAGGTCTCACTATACGAGCGTATAGTGTCTGCTCACGTTGGGGTGGACACTGACCAGAGGCGCCGATGACTTGGGCTGGCGGTTGAGTGAGGCAGCCCGGAGTACAAGGTCGCCCTATTCCTGTCACGCTAGCTGATATAGGGAACGCTCGTATGGAATAGCTCGGCCCGGTAGGGTTGCACAGGGCATGGTTTGATCCCTAGCGGGAATTGCTGGTCGGAGATTCCCGTGCAGCCTTAGACAGAGGTACCTTGCGGGTCACTGTGGGAGCGATGTTAATGCCGTGGTAAACTCACGATTTGCTGCCCGTTGGCTAACTCTTGTGGGTTTTCCCCGGCCCAGCGGTATTCTACGTGGGTCTCAAGAATCGAGCTCCCAGACACTCTCGATAACTCTCCGCGTCACGCCCCAGCGAGCAGAGCCGAGACAGCTACGCTCGCCATCGCGAATGCGAAGCATAAGTCAGGTGGTATCGATCTAGTATCACAGGGCGTAGTACACTCCTATCAACCGTCCGTAGCCACTGCCACGGGTAACCAGTATAACGGGATAGCCGTATTTCGACTCATAGGAGAGATTTTACAACAGGCTACATACCAACATCACCCCTACTGCATGCACTAGCAATGCAACAACTTCGCTAATCCCTTGACTGCCGTTAGCGGATAGTGGCAGCTGTGCTTACTGAACTGGCGCGTGTTCAACAACTCAAGTGATAGAAAATGAATCGGTGTCGTAAAAGTCTGAACAGTTCTCCTAGGGATGGGTCACGCGAGCAATGGTTCTTGGTGAACGTCAGGGCACTTTCCTTTGTGCAACCTGATGCACTGTCTGCATTCTGTGTCCCGACTACAGCTGTGTACCCCTCCTAGGGGACCGAGAGAATATTCAAGATTAGTAAGCAAAAGGTGGGTTGGGGGACGGGGGTGCCTGGTATTATACCTAGAGGACACCGCTTCCGAGTCAAGCACCCACGCCTTCACTCGTCAATATGAGCCTGAATGGCGGAATAGCCCATGACTACACAGGACCCGACCTACAACATCCTATCAGTGGGTCCGCCAGAGCCAAGCGAGGGGGTAAACCATAGCACTTGACGAAAAGGACGCTTCTAGACGCGGTGTACCCTTGGCCCATTTATACCCCTAAATGGCTCTGTGCATGAAGTACGCTACGTCTGCTGCCCCCAGATAACTGGGGGGAACAGCGAAATGTGTCCAATAGAACCTCCAATTTTATGCCTACTAAGCGGCGAGATAGAGCGCGCGGCGTACGGGCACACTCCCCAGATCGGGTTCTGGAGGCTGTCGGTCGATATACCCGTACACCCTCGCCGACGTGGACCTCTGAACGGTGTAGTATAGGGTCATCGTAGAACCAAGGGTGATTCCACCTCAATCGTTGCCCACTCACGGTTTAGGTCTGGCTCTTGGGGTGCTGCCCTATAGTATCGCGGTGCAGTGGAGCAATCGCAGAGACTTCCTCTGAAATTGAGTTGTTTAAACGAACGTCCGGGACGCCATTTCCGGTCCGTCCGGGCTTGACACCCCGCCCAGCCTTAGATCGTTACAGAACTAAACCCCGCATAGAAAGTGCAATACCCGCTGTGGATGTCCTTCGGAGATAATCAGCCCGGTAGAGTCAAGGTAACTCGAGAGGTTCTCTTTTTTCGCAGAGAGCGCCGTCCTAATTGGCCATGTTTTGCTTATTATATCGGAGCCAATTTAACGGGCGCATGGACGGAAATCATTCCTAGTGCGTAGGTGCTTGGATTACGATTAGTAATTGAATGGCTGT
TCGCCTGAGGTCTCACTATACGAGCGTATAGTGTCTGCTCACGTTGGGGTGGACACTGACCAGAGGCGCCGATGACTTGGGCTGGCGGTTGAGTGAGGCAGCCCGGAGTACAAGGTCGCCCTATTCCTGTCACGCTAGCTGATATAGGGAACGCTCGTATGGAATAGCTCGGCCCGGTAGGGTCGCACAGGGTATAGCTTGATCCTTACCGAGAATTGCTAGTTGTAGATCACCACGCAACCTTAGACAGACTTCTCGCGCAGGAAACTGTCGCTAGGGTGTTAATGCTATGGTGGATCCACTACTGATTATCTGTTGGTTAGTTTTTGTGGGCTTTTCGCGCTCCCGCGATGTTCTACAGATGTCCGAAGAATCGACCTCCCAGACACTCCCGATAACTCTCCGCGTCACGCCCCAGCGAGCAGAGCTGAGACAGCTACGCTCGCCATCGCGAATGCGAAGCATAAGTCAGGTGGTATCGATCTAGTATCACAGGGCGTAGTACACTCCTATCAACCGTCCGTAGTCACTGCCACGGGTAACCAGTATAACGGGATAGCCGTATTTCGACTCATAGGAGAGATTTTACAACAGGCTACATACCAACATCACCCCTACTGCATGCACTAGCAATGCAATAACTTCGCTAATCCCTTGACTGCCGTTAGCGGATAGTGGCAGCTGTGCTTACTGAACTGGCGCGTGTTCAACAAATCAAGTGATAGAAAATGAATCGGTGTCGTAAAAGTCTGAACAGTTCTCCTAGGGATGGGTCACGCGAGCAATGGTTCTTGGTGAACGTCAGGGCACTTTCCTTTGTGCAACCTGATGCACTGTCTGCATTCTGTGTCCCGACTACAGCTGTGTACCCCTCCTAGGGGACCGAGAGAATATTCAAGATTAGTAAGCAAAAGGTGGGTTGGGGGACGGGGGTGCCTGGTATTATACCTAGAGGACACCGCTTCCGAGTCAAGCACCCACGCCTTTTCTCGTCAGTGTAAGCCTGAATGGCGGAATAGCCCATGACTACACAGGACCCGACCTGCAACATCCTATCAGTGGGTCCGCCAGAGCCAAGCGAGGGGGTAAACCATAGCACTTGACGAAAAGAACACTTCTAGGCGCAATATACCCTTGGCTCGGTCATACGCCTATATGGCTCAGGTCATGAAGTACGCTGCGACGGCTGCCCCCAGATAAGTGGGGGGGTCGATGCATTACAACCTTGCGAACTCTCAATTATACTCCTACTGACTGGTGAAGCAGTCAATACTTCGAACTAGCACGCTTATTAGTTTGGGTTTTAGAAATCGGTAGTCAGCATGACCGTGCACCCTCTCCGACATGGACCTCTCAACCTTTTGGTATAGGGTCATCGCAGAATCAAGGGTAATTACCCGTCAATTGCTGGGTATTCATGGCTTAGTTCTGGCTCTTGGAGTGCTGCTTTGTGGCATCGGTCCGGGATGGGACTAATTTGCGAGTTTTCCCTGGGGATGAGTCGCCTAAACGTACGCCCGTGACGCTATTACGAGCCCGTTCGGTCTTCACGCTCCGTCCGGACTTAAAGCACTGCGTACCTAACTACCAAAGCGAGGATGTAATAACGGCCAAGGGTCCGATCCTAGGAAAGACAGTGTAACGGGATACGGGCGCGTGGGCGATTTCCGTACCCTATTGAAAAATATAATTCCCGTGAAGTGATTTCTCCTCTTCACACAAGGACTAACCTGATAAGAATAGATACGATGGTTCTTCTCCGTACGTAAGTGGCTGTATTACGACTAATAGTTGAGTTACTTT
TCGCCCGAGGTCTCACTATACGAGTGTATAACGTCTGCTCACAATGGAGTGGACACTGACCAGAGGCGTCGATGACTTGGGATGGCGGTTGAGTGAGGCAGCCCGGAGTACAAAGCAGCCCTATTCCTGTCACGGCAGCTGCTATAGGCAACGCTCATATGGAAGAGCCCAGCCCGGTAAGGCTGCACAGAGTATGGTTTGGCCCCTACCGAGAATTGCTGTTTGGGGATTCCCGCGCAACTTTAGACAGAGGTACCTTGCGGGACATTGTCGGTGGGATGTTAATGCCGTGGTAAGCTCATTGTTTGCTGCCCGTTGGTTAGCTTTTGCGGGTTTTCAGCGGCTCCGCGGTAATCTACGTGGGCCTCAAGAATCGAGCTCCCAGTCATGCTCGATAACTTTGCGCGTTACGCCCCAGCGAGCGGAGCCGAGGCAGCTACGCTCACCGTCGCGATCGCAAACCATAAGTCAGCTGGTGTTGAGCGAGTATCAGAAGGCGCAGTACAATACTGTCGGCCGTCCGTGGCCGCCGTAACGACTGACCAGTGTAACGTGAACATCAGATATCAACGCTTGGGAGGGGCTTCGCGGCGGACTACGTGCCGTCACCAACCCTATCTCGCGCATTGGTAATACGGCGACCCCGTTGATACCTCGACAGGTCTTAGCGGACGGCGGTAGCTGTACTTGCTGAACTGGCGGTTGTTCGACAGCTCGAGTGGCGGGAAATGACCTTGGGCTTCTCATGCTGTGAGAGCTTTGTTACTATTAAATAAATCGAGCAATTCTCCCCAACGGGCGCGGGAGCTCTTATCTTTGTGTGACCTGATGCCTTGCCTGCATTTCATGCAGTGACTATAACTGTGTGCTCCTCGTATGGGACCGTGAGTATACTCAAGATACGTAAGCAAAAGGTGGGTTGGGAGGTAACAGTGTTCGGAATTTCACCTAGAAGACGCTGCTCTGGAATTAAGCGATCATGTTTTCTCTCGTCAATATGAGCCTGAATGGCGGAATAGCCCATGACTACACAGGACCCGATCCACAACATCCTATCAGTGGGTTTGCTAGTGCCGAGGGAAGGAGTAAACCATAGCACTTGACGAAAAGGACATTTCTAGGCGCGATATACCCTTGGCTCGGTCATACGCCTATATGGCTCAGGTCATGAAGTACGCTGCGACGGCTGCCCCCAGATAAGTCGGGGGGTCGATGCATTACAACCTTGCGAACTCTCAATTATACTCCTACTGACTGGTGAAGCAGTCAATACTTCGACCTAGCATGCTTACTAGTTTGGGTTTTAGAAATTGGTAGTCAGCATGACCGTGCACCCTCTCCGACATGGACCTCTCAACCTTTTGGTATAGGGTCATCGCGGAATCAAGGGTAATTACCCGTCAATTGCTGGGTATTCATGGCTTAGTTCTGGCTCTTGGAGTGCTGCTTTGCGGCATCGGTCCGGGATGGGACTAATTTGCGAGTTTTCCCTGGGGATGAGTCGCCTAAACGTACGCCCGTGACGCTATTACGAGCCCGTTCAGTCTTCACGCTCCGTCCGGACTTAAAGCACTGCGTACCTAACTACCAAAGCGAGGATGTAATAACGGCCAAGGGTCCGATCCTAGGAAAGACAGTGTAACGGGATACGGGCGCGTGGGCGATTTCCGTACCCTATTGAAAAATATAATTCCCGTGAAGTGATTTCTCCTCTTCACACAAGGACTAACCTGATAAGAATAGATACGATGGTTCGCCTCCGTACGTAAGTGGCTGTATTACGACTAATAGTTGAGTTACTTT
TCGCCTGAGGTCTCACTATACGAGCGTATAGTGTCTGCTCACGTTGGAGTGGATACTCACCAGAGACGTCGCTGACTTAGGCTGGCGGTTGAGTGAGGCAGCCCGGAGTACAAGGCCGCCCTATTCCTGTCACGCTGGCAGATATAAAGATCGCTCAGATAGAATACCTCAGCCCTATAGGGTTGCACAGGGCATGGTTTGATCCTCACCGAGAATTGCTAGTTGGAGAGTCCCGCGCAACCTTAGATAGACTTATCGTGCAAAACACTGTCGGTGGGGCGATAATGCCGTGGGAAACTCACTATTTGCTGCCCCTTGGTTGACTTTCGTGGGTTTTCCGTGGCCCAGCGGTATTCTACGTGGGTCTCAAGATTCGACCTCCCAGACACTCCCGATAACTCTCCGCGTCACGCCCCAGCGAGCAGAGCCGAGACAGCTACGCTCGCCATCGCGAATGCGAAGCATAAGTCAGGTGGTATCGATCTAGTATCACAGGGCGTAGTACACTCCTATCAACCGTCCGTAGCCACTGCCACGGGTAACCAGTATAACGGGATAGCCGTATTTCGACTCATAGGAGAGATTTTACAACAGGCTACATACCAACATCACCCCTACTGCATGCACTAGCAATGCAACAACTTCGCTAATCCCTTGACTGCCGCTAGCGGATAGTGGCAGCTGTGCTTACTGAACTGGCGCGTGTTCAACAACTCAAGTGATAGAAAATGAATCGGTGTCGTAAAAGTCTGAACAGTTCTCCTAGGGATGGGTCACGCGAACAATGGTTCTTGGTGAACGTCAGGGCACTTTCCTTTGTGCAACCTGATGCACTGTATGCATTCCATGTCCCGAGCATAGTTGTGTACTCCTTGCATGGGACCGAAAGTACATTCAAGATAAGTAAGCAAAAGGTGAGTTGGGAGACAACGGTGCCCGGAATTATACCTAGAGGACGTCTCTCCGGGGATAAGTACCTACGCCTTCACTCGTCAACGTGAGCCTGAGTGGCGGAATAACACATGTCTACACAGGACTCGGCCTACAACATCTTATCAGTGGGTCTGCTAGAGCCAAGCGAAGGGGTAAACCATAGCACTTGACGAAAAGGACGCTTCTAGACGCGGTGTACCCTTGGCCCATTTATACCCCTAAATGGCTCTGTGCATGAAGTACGCTACGTCTGCTGCCCCCAGATAACTGGGGGGAACAGCGAAATGTGTCCAATAGAACCTCCAATTTTATGCCTACTAAGCGGCGAGATAGAGCGCGCGGCGTACGGGCACACTCCCCAGATCGGGTTCTGGAGGCTGTCGGTCGATATACCCGTACACCCTCGCCGACGTGGACCTCTGAACGGTGTAGTATAGGGTCATCGTAGAACCAAGGGTGATTCCACCTCAATCGTTGCCCACTCACGGTTTAGGTCTGGCTCTTGGGGTGCTCCCCTATAGTATCGCGGTGCAGTGGAGCAATCGCAGAGACTTCCTCTGAAATTGAGTTGTTTAAACGAACGTCCGGGACGCCATTTCCGGTCCGTCCGGGCTTGACACCCCGCCCAGCCTTAGATCGTTACAGAACTAAACCCCGCATAGAAAGTGCAATACCCGCTGTGGATGTCCTTCGGAGATAATCAGCCCGGTAGAGTCAAGGTAACTCGAGAGGTTCTCTTTTTTCGCAGAGAGCGCCGTCCTAACTGGCCATGTTTTGCTTATTATATCGGAGCCAGTTTAACGGGCGCATGGACGGAAATCATTCCTAGTGCGTAGGTGCTTGGATTACGATTAGTAATTGAATGGCTGT
TTGCCTGATGTCTCACTACATGAGTATATAGTGTCTAGTCGCGTAGGAATGGCCATCGACTAGAAGCGTGGATAATATGAGCTAATGATCAGCTATCATACTTCAGCACACGAGGCCGTGTTATTACCAGTACGCTACCTGCTATAGGGGACGCTAAGATAGAATACCTCAGCCCTATAAGGTTGCACAGGGTACATTTTGATCCCTACCGAGGAGTCCTAGATGGAGGTTCCCGCGTCACCTTAGACAAACTTATCTTCTAGGAAGCAACCGGTGGGGTGTTAGTGCTGTGATAAACTCACTACTTGTTGTCTCTTGGTTAGCTTTTGTGGGTTTTCCGCGGCCCAGCGGTATTCTACGTGGGTCTCAAAAATCGAGTCCCCTTACATGCTCAATGACTTTCTGCGTCACGCCCGAGTGGGCAGTGGCGATATATCTGCGCTCACCATCGCGATCGCGAGCCAAAATTCAGGTGGTATCGATCGAGTATCAGAGGGCGCAATACGACCCTATCGACCGTCCGTGGCCGCCGTAACGGCTGACCAGTGTAACGTGAACATCAGATATCAACGCTTGGGAGGGGCTTCGCGGCGGACTACGTGCCGTCACCAACCCTATCTCGCGCATTGGTAATACGGCGACCCCGTTGATACCTCGACAGGTGTTAGCGGACGGCGGTAGCTGTACTTGCTGAACTGGCGGTTGTTCGACAGCTCGAGTGGCGGGAAATGACCTTGGGCTTCTCATGCTGTGAGAGCTTTGTTACTATTAAATAAATCGAGCAATTCTCCCCAACGGGCGCGGGAGCTCTTATCTTTGTGTGACCTGATGCCTTGCCTGCATTTCATGCAGTGACTATAACTGTGTGCTCCTCGTATGGGACCGTGGGTATACTCAAGATACGTAAGCAAAAGGTGGGTTGGGAGGTAACAGTGTTCGGAATTTCACCTAGAAGACGCTGCTCTGGAATTAAGCGATCATGTTTTCTCCCATCAATATGAGCCTGAATGGCGGAATAGCCCATGACTACACAGGACCCGATCCACAACATCCTATCAGTGGGTTTGCTAGTGCCGAGGGAAGGAGTAAACCATAGCACTTGACGAAAAGGACATTTCTAGGCGCGATATACCTTTGGCTCGGTCATACGCCTATATGGCTCAGGTCATGAAGTACGCTGCGACGGCTGCCCCCAGATAAGTGGGGGGGTCGATGCATTACAACCTTGCGAACTCTCAATTATACTCCTACTGACTGGTGAAGCAGTCAATACTTCGAACTAGCACGCTTACTTGTTTGGGTTTTAGAGATTGTTAGTCAGCATGACCGTGCACCCTCTCCGACATGGATCTCTCAACCTTTTGGTATAGGGTTATAGCAAAGTCAAGTGGGGCCACCCGTAGTCTCTCCCCCGTATGCAACCGAATCCAGATCTTTTAATGACACTCCTATAGTATCGCGGTTCAGTGGAGCATTCGCAGAGACTTCCTCTTGGATTGAGTTGTTAAAGCTTACGCTTGGGACGTTATTTCCGGTCCGTCCGGTCTTGACACCCCGCCCAGCCTTAGAGCGTTACAGAACGAAACCCCGCATAGAAAGTGCAACACCCGCTGTGAATGTCCTTCGGAGATAAACAGCCCGGTAGAGTCAAGGTAAGTCGAGAGGGCCCGTACCCTATCGACAAGTATAATTCCCGTGAGGTGATTTCGCTTCTTCACCCAAGGACCAATCTGATAGGAACATGGACGGAAACTCTTCCTAATGCGTAGGTTCTTGTATTACGATTAGTAGGTGAGTGACTGT
TTACCTGATATGTCACTACGTGAGTGTCTAGTGTTTGCTCGCGTTGGAGTAGACACTGACCAGAGGCTTCGATGACTTGGGATGGCGGTTGAGTGAGGCAGCCCGGAGTACAGGGCCGCCCTATTCTTGTCACGCCAGCTGCGATAGGCAACGCTCATACGGAAGAGCCCAGCTCGGTAAGGTTGCACAGGGTATGGTTTGATCCTTACCGAGAATTGCTAGTTGGAGATTCCCGCGCAACCTTAGACAGAGGTACCTTGCGGGTCACTGTGGGAGGGATGTTGATGCTGTGATAAACTCACTACTTGTTGTCTCTTGGTTAGCTTTTGTGGGTTTTCCGCGGCCCAGCGGTATCCTACGTGGGTCTCAAGAATCGAGCTCCCAGTCATGCTCGATAACTTTGCGCGTTACGCCCCAGCGAGCGGAGCCGAGGCAGCTACGCTCACCGTCGCGATCGCAAACCATAAGTCAGCTGGTGTTGAGCGAGTATCAGAAGGCGCAGTACAATACTGTCGGCCGTCCGTGGCCGCCGTAACGGCTGACCAGTGTAACGTGAACATCAGATATCAACGCTTGGGAGGGGCTTCGCGGCGGACTACGTGCCGTCACCAACCCTATCTCGCGCATTGGTAATACGGCGACCCCGTTGATACCTCGACAGGTGTTAGCGGACGGCGGTAGCTGTACTTGCTGAGCTGGCGGTTGTTCGACAGCTCGAGTGGCGGGAAATGACCTTGGGCTTCTCATGCTGTGAGAGCTTTGTTACTATTAAATAAATCGAGCAATTCTCCCCAACGGGCGCGGGAGCTCTTATCTTTGTGTGACCTGATGCCTTGCCTGCATTTCATGCAGTGACTATAACTGTGTGCTCCTCGTATGGGACCGTGAGTATACTCAAGATACGTAAGCAAAAGGTGGGTTGGGAGGTAACAGTGTTCGGAATTTCACCTAGAAGACGCTGCTCTGGAATTAAGCGATCATGTTTTCTCCCATCAATATGAGCCTGAATGGCGGAATAGCCCATGACTACACAGGACCCGACCCACAACATCCTATCAGTGGGTCTACTAGAGCCGAGGGAGGGGGTAAACCATAGCACTTGACGAAAAGGACGCTTCTAGACGCGGTGTACCCTTGGCCCATTTATACCCCTAAATGGCTCTGTGCATGAAGTACGCTACGTCTGCTGCCCCCAGATAACTGGGGGGAACAGCGAAATGTGTCCAATAGAACCTCCAATTTTATGCCTACTAAGCGGCGAGATAGAGCGCGCGGCGTACGGGCACACTCCCCAGATCGGGTTCTGGAGGCTGTCGGTCGATATACCCGTACACCCTCGCCGACGTGGACCTCTGAACGGTGTAGTATAGGGTCATCGTAGAACCAAGGGTGATTCCACCTCAATCGTTGCCCACTCACGGTTTAGGTCTGGCTCTTGGGGTGCTCCCCTATAGTATCGCGGTGCAGTGGAGCAATCGCAGAGACTTCCTCTGAAATTGAGTTGTTTAAACGAACGTCCGGGACGCCATTTCCGGTCCGTCCGGGCTTGACACCCCGCCCAGCCTTAGATCGTTACGGAACTAAACCCCGCATAGGAAGTGCAATACCCGCTGTGGATGTCCTTCGGAGATAATCAGCCCGGTAGAGTCAAGGTAACCCGAGAGGTTCTCTTTTTTCGCAGAGAGCGCCGTCCTAATTGGCCATGTTTTGCTTATTATATCGGAGCCAATTTAACGGGCGCATGGACGGAAATCATTCCTAGTGCGTAGGTGCTTGGATTACGATTAGTAATTGAATGGCTGT
TCGTCTGAGGTCTCACTATACGAGTGCATAGTGTCTGCTGACGTTGGAGTGGATACTCACCAGAGACGTCGCTGACTTAGGCTGGCGGTTGAGTGAGGCAGCCCGGAGTACAAGGCCGCCCTATCCCTGTCACGCTGGCAGATATAAAGATCGCTCAGATAGAATACCTCAGCCCTATAGGGTTGCACAGGGCATGGTTTGATCCTCACCGAGAATTGCTAGTTGGAGAGTCCCGCGCAACCTTAGATAGACTTATCGTGCAAAACACTGTCGGTGGGGCGATAATGCCATGGTGGATCCACTACTGATTATCTGTTGGTTAGTTTTTGTGGGCTTTTCGCGCTCCCGCGATGTTCTACAGATGTCCGAAGATTCGACCTCCCAGACACTCCCGATAACTCTCCGCGTCACGCCTCAGCGAGCAGAGCCGAGACAGCTACGCTCGCCATCGCGAATGCGAAGCATAAGTCAGGTGGTATCGATCTAGTATCACAGGGCGTAGTACACTCCTATCAACCGTCCGTAGCCACTGCCACGGGTAACCAGTATAACGGGATAGCCGTATTTCGACTCATAGGAGAGATTTTACAACAGGCTACATACCAACATCACCCCTACTGCATGCACTAGCAATGCAACAACTTCGCTAATCCCTTGACTGCCGTTAGCGGATAGTGGCAGCTGTGCTTACTGAACTGGCGCGTGTTCAACAACTCAAGTGATAGAAAATGAATCGGTGTCGTAAAAGTCTGAACAGTTCTCCTAGGGATGGGTCACGCGAGCAATGGTTCTTGGTGAACGTCAGGGCACTTTCCTTTGTGCAACCTGATGCACTGTCTGCATTCTGTGTCCCGACTACAGCTGTGTACCCCTCCTAGGGGACCGAGAGAATATTCAAGATTAGTAAGCAAAAGGTGGGTTGGGGGACGGGGGTGCCTGGTATTATACCTAGAGGACACCGCTTCCGAGTCAAGCACCCACGCCTTCTCTCGTCAATATGAGCCTGAATGGGGGAATAGCCCATGACTACACAGGACCCGACCTACAACATCCTATCAGTGAGTCCGCCAGAGCCAAGCGAGGGGGTAAACCATAGCACTTGACGAAAAGAACACTTCTAGGCGCAATATACCCTTGGCTCGGTCATACGCCTATATGGCTCAGGTCATGAAGTACGCTGCGACGGCTGCCCCCAGATAAGTGGGGGGGTCGATGCATTACAACCTTGCGAGCTCTCAATTATACTCCTACTGACTGGTGAAGCAGTCAATACTTCGAACTAGCACGCTTACTAGTTTGGGTTTTAGAAATTGGTAGTCAGCATGACCGTGCACCCTCTCCGACATGGACCTCTCAACCTTTTGGTATAGGGTCATCGCAGAATCAAGGGTAATTACCCGTCAATTGCTGGGTATTCATGGCTTAGTTCTGGCTCTTGGAGTGCTGCTTTGTGGCATCGGTCCGGGATGGGACTAATTTGCGAGTTTTCCCTGGGGATGAGTCGCCTAAACGTACGCCCGTGACGCTATTACGATCCCGTTCGGTCTTCACGCTCCGTCCGGACTTAAAGCACTGCATACCTAACTACCAAAGCGAGGATGTAATAACGGCCAAGGGTCCGATCCTAGGAAAGACAGTGTAACGGGATACGGGCGCGTGGGCGATTTCCGTACCCTATTGAAAAATATAATTCCCGTGAAGTGATTTCTCCTCTTCACACAAGGACTAACCTGATAAGAATAGATACGATGGTTCGCCTCCGTACGTAAGTGGCTGTATTACGACTAATGGTTGAGTTACTTT
TTACCTGATATCCCACTACATGAGTGTCTAGTGTCTGCTCGCGTAGGAATGGCCATCGACTGAAAGCGTGGATAATATGAGCTAATGATCAGCTATCATACTTCAGCACACGAGGCCGTGTTATTACCAGCACGCTAGCTGCTATAGGGGACGCTAAGATAGAATACCTTAGCCCTATAAGGTTGCACAGGGTATAGTTTGATCCTTACCGAGAATTGCTAGTTGTAGATCACCACGCAACCTTAGACAGACTTCTCGCGCAGGAAACTGTCGCTAGGGTGTTAATGCTATGGTGGATCCACTACTGATTATCTGTTGGTTAGTTTTTGTGGGCTTTTCGCGCTCCCGCGATGTTCTACAGATGTCCGAAGTTTCGAGCTCCCAGACATGCTCGATAACTTACCACGTCACGCCCCAGCGAGCAGAGCCGAGACAGTTACGCTCACCATCGCAATCGCGAACCATAGGTCGGGTGGTGTTGAGCGAGTATCAGAAGGCGCAGCACAATACTGTCGGCCGTCCGTGGCCGCCGTAACGGCTGACCAGTGTAACGTGAACATCAGATATCAACGCTTGGGAGGGGCTTCGCGGCGGACTACGTGCCGTCACCAACCCTATCTCGCGCATTGGTAATACGGCGACCCCGTTGATACCTCGACAGGTGTTAGCGGACGGCGGTAGCTGTACTTGCTGAACTGGCGGTTGTTCGACAGCTCGAGTGGCGGGAAATGACCTTGGGCTTCTCATGCTGTGAGAGCTTTGTTACTATTAAATAAATCGAGCAATTCTCCCCAACGGGCGCGGGAGCTCTTATCTTTGTGTGACCTAAGGCACTGTCTGCATGCCATGTCCCGACTATAGCCGTGTACCCCTCGTATGCATTCTAGAATGCTTTGTAAGGAAACGAGCGGGGTTCAGTCTATGAGGTAACAGCGTTCGGACTTTTGCCCTGAAGATGCTGCTCTGGAGTTAAGCGATCGTGTTTTCTCCCATGAATATGAGCCTGAATGGCGGAATAGCCCATGACTACACAGGACCCGATCCACAACATCCTATCAGTGGGTTTGCTAGTGCCGAGGGAAGGAGTAAACCATAGCACTTGACGAAAAGGACATTTCTAGGCGCGATATACCCTTGGCTCGGTCATACGCCTATATGGCTCAGGTCATGAAGTACGCTGCGACGGCTGCCCCCAGATAAGTGGGGGGGTCGATGCATTACAACCTTGCGAACTCTCAATTATACTCCTACTGACTGGTGAAGCAGTCAATACTTCGAACTAGCACGCTTACTTGTTCGGGTTCTGGAGGCTGTCGGTCGATATACCCGTACACCCTCGCCGACGTGGACCTCTGAACGGTGTAGTATAGGGTCATCGTAGAACCAAGGGTGATTCCACCTCAATCGTTGCCCACTCACGGTTTAGGTCTGGCTCTCGGGGTGCTCCCCTATAGTATCGCGGTGCAGTGGAGCAATCGCAGAGACTTCCTCTGAAATTGAGTTGTTTAAACGAACGCCCGGGACGCCATTTCCGGTCCGTCCGGGCTTGACACCCCGCCCAGCCTTAGATCGTTACAGAACTAAACCCCGCATAGAAAGTGCAATACCCGCTGTGGATGTCCTTCGGAGATAATCAGCCCGGTAGAGTCAAGGTAACTCGAGAGGTTCTCTTTTTTCGCAGAGAGCGCCGTCCTAATTGGCCATGTTTTGCTTATTATATCGGAGCCAATTTAACGGGCGCATGGACGGAAATCATTCCTAGTGCGTAGGTGCTTGGATTACGATTAGTAATTGAATGGCTGT
TCGCCTGAGGTCTCACTATACGAGCGTATAGCGTCTGCTCACGTTGGAGTGGATACTCACCAGAGACGTCGCTGACTTAGGCTGGCGGTTGAGTGAGGCAGCCCGGAGTACAAGGCCGCCCTATTCCTGTCACGCTGGCAGATATAAAGATCGCTCAGATAGAATACCTCAGCCCTATAGGGTTGCACAGGGCATGGTTTGATCCTCACCGAGAATTGCTAGTTGGAGAGTCCCGCGCAACCTTAGATAGACTTATCGTGCAAAACACTGTCGGTGGGGCGATAATGCCGTGGGAAACTCACTATTTGCTGCCCCTTGGTTGACTTTCGTGCGTTTTCCGTGGCCCAGCGGTATTCTACGTGGGTCTCAAGAATCGACCTCCCAGACACTCCCGATAACTCTCCGCGTCACGCCCCAGCGAGCAGAGCCGAGACAGCTACGCTCGCCATCGCGAATGCGAAGCATAAGTCAGGTGGTATCGATCTAGTATCACAGGGCGTAGTACACTCCTATCAACCGTCCGTAGCCACTGCCACGGGTAACCAGTATAACGGGATAGCCGTATTTCGACTCATAGGAGAGATTTTACAACAGGCTACATACCAACATCACCCCTACTGCATGCACTAGCAATGCAACAACTTCGCTAATCCCTTGACTGCCGCTAGCGGATAGTGGCGGCTGTGCTTACTGAACTGGCGCGTGTCCAACAACTCAAGTGATAGAAAATGAATCGGTGTCGTAAAAGTCTGAACAGTTCTCCTAGGGATGGGTCACGCGAACAATGGTTCTTGGTGAACGTCAGGGCACTTTCCTTTGTGCAACCTGATGCCTTGCCTGCATTTCATGCAGTGACTATAACTGTGTGCTCCTCGTATGGGACCGTGAGTATACTCAAGATACGTAAGCAAAAGGTGGGTTGGGAGGTAACAGTGTTCGGAATTTCACCTAGAAGACGCTGCTCTGGAATTAAGCGATCATGTTTTCTCCCATCAATATGAGCCTGAATGGCGGAATAGCCCATGACTACACAGGACCCGACCCACAACATCCTATCAGTGGGTCTACTAGAGCCGAGGGAGGGGGTAAACCATAGCACTTGACGAAAAGGACGCTTCTAGACGCGGTGTACCCTTGGCCCATTTATACCCCTAAATGGCTCTGTGCATGAAGTACGCTACGTCTGCTGCCCCCAGATAACTGGGGGGAACAGCGAAATGTGTCCAATAGAACCTCCAATTTTATGCCTACTAAGCGGCGAGATAGAGCGCGCGGCGTACGGGCACACTCCCCAGATCGGGTTCTGGAGGCTGTCGGTCGATATACCCGTACACCCTCGCCGACGTGGACCTCTGAACGGTGTAGTATAGGGTCATCGTAGAACCAAGGGTGATTCCACCTCAATCGTTGCCCACTCACGGTTTAGGTCTGGCTCTTGGAGTGCTCCCCTATAGTATCGCGGTGCAGTGGAGCAATCGCAGAGACTTCCTCTGAAATTGAGTTGTTTAAACGAACGTCCGGGACGCCATTTCCGGTCCGTCCGGGCTTGACACCCCGCCCAGCCTTAGATCGTTACAGAACTAAACCCCGCATAGGAAGTGCAATACCCGCTGTGGATGTCCTTCGGAGATAATCAGCCCGGTAGGGTCAAGGTAACCCGAGAGGTTCTCTTTTCTCGCAGAGAGCGCCGTCCTAATTGGCCATGTTTTGCTTATTATATCGGAGCCAATTTAACGGGCGCATGGACGGAAATCATTCCTAGTGCGTAGGTGCTTGGATTACGATTAGTAATTGAATGGCTGT
TTACCTGATATCTCACTACATGAGTGTCTAGTGTCTGCTCGCGTTGGAGTGGATACTCACCAGAGGCGTCGCTGACTTAGGCTGGCGGTTGAGTGAGGCAGCCCGGAGTACAAGGCCGCCCTATTCCTGTCACGCTGGCTGATATAGAGATCGCTCAGATAGAATACCTCAGCCCTATAGGGTTGCACAGGGCATGGTTTGATCCCTACCGAGGAGTGCTAGATGGAGGTTCCCGCGTCACCTTGGACAAACTTATCTTGTAGGAAACAACCCGTGGGGTGTTAACACTGTGATAAACTCACTACTTGTTGTCTCTTGGTTAGCTTTTGTGGGTTTTCCGCGGCCCAGCGGTATCCTACGTGGGTCTCAAGATACGAGTCCCCTGACATGCTCAATGACTTTCTGCGTCACGCCCCAGCGAGCAGTGGCGAGATATCTACGCTCACCATCGCGATCGCGAAGCATAAGTCAGGTGGTATCGATCGAGTATCAGAGGGCGCAATACGACCCTATCGACTGTCTGTGTCCGCCGTAATGGGTGGCAAGTATCGGGTGATCGCCATATTTCAAGGTTCAAGAGGTGCTCTGTAACAAACCACATACCAACATCACCCCTACTGCATGCACTAGCAATGCAACAACTTCGCTAATCCCTTGACTGCCGTTAGCGGATAGTGGCAGCTGTGCTTACTGAACTGGCGCGTGTTCAACAACTCAAGTGATAGAAAATGAATCGGTGTCGTAAAAGTCTGAACAGTTCTCCTAGGGATGGGTCACGCGAGCAATGGTTCTTGGTGAACGTCAGGGCACTTTCCTTTGTGCAACCTGATGCACTGTCTGCATTCTGTGTCCCGACTACAGCTGTGTACCCCTCCTAGGGGACCGAGAGAATATTCAAGATTAGTAAGCAAAAGGTGGGTTGGGGGACGGGGGTGCCTGGTATTATACCTAGAGGACACCGCTTCCGAGTCAAGCACCCACGCCTTCTCTCGTCAACGTGAGCCTGAGTGGCGGAATAACACATGTCTACACAGGACTCGGCCTACAACATCTTATCAGTGGGTCTGCTAGAGCCAAGCGAAGGGGTAAACCATAGCACTTGACGAAAAGGACGCTTCTAGACGCGGTGTACCCTTGGCCCATTTATACCCCTAAATGGCTCTGTGCATGAAGTACGCTACGTCTGCTGCCCCCAGATAACTGGGGGGAACAGCGAAATGTGTCCAATAGAACCTCCAATTTTATGCCTACTAAGCGGCGAGATAGAGCGCGCGGCGTACGGGCACACTCCCCAGATCGGGTTCTGGAGGCTGTCGGTCGATATACCCGTACACCCTCGCCGACGTGGACCTCTGAACGGTGTAGTATAGGGTCATCGTAGAACCAAGGGTGATTCCACCTCAATCGTTGCCCACTCACGGTTTAGGTCTGGCTCTTGGGGTGCTCCCCTATAGTATCGCGGTGCAGTGGAGCAATCGCAGAGACTTCCTCTGAAATTGAGTTGTTTAAACGAACGTCCGGGACGCCATTTCCGGTCCGTCCGGGCTTGACACCCCGCCCAGCCTTAGATCGTTACAGAACTAAACCCCGCATAGAAAGTGCAATACCCGCTGTGGATGTCCTTCGGAGATAATCAGCCCGGTAGAGTCAAGGTAACTCGAGAGGTTCTCTTTTTTCGCAGAGAGCGCCGTCCTAATTGGCCATGTTTTGCTTATTATATCGGAGCCAATTTAACGGGCGCATGGACGGAAATCATTCCTAGTGCGTAGGTGCTTGGATTACGATTAGTAATTGAATGGCTGT
TCGCCTGAGGTCTCACTATACGAGCGTATAGTGTCTGCTCACGTTGGGGTGGACACTGACCAGAGGCGCCGATGACTTGGGCTGGCGGTTGAGTGAGGCAGCCCGGAGTACAAGGTCGCCCTATTCCTGTCACGCTAGCTGATATAGGGAACGCTCGTATGGAATAGCTCGGCCCGGTAGGGTTGCACAGGGCATGGTTTGATCCCTAGCGGGAATTGCTGGTCGGAGATTCCCGTGCAGCCTTAGACAGAGGTACCTTGCGGGTCACTGTGGGAGCGATGTTAATGCCGTGGTAAACTCACGATTTGCTGCCCGTTGGTTAACTTTTGTGGGTTTTCCCCGGCCCAGCGGTATTCTACGTGGGTCTCAAGAATCGAGCTCCCAGACATGCTCGATAACTTACCACGTCACGCCCCAGCGAGCAGAGCCGAGACAGTTACGCTCACCATCACAATCGCGAACCATAGGTCGGGTGGTATCGATCTAGTATCACAGGGCGTAGTACACTCCTATCAACCGTCCGTAGCCACTGCCACGGGTAACCAGTATAACGGGATAGCCGTATTTCGACTCATAGGAGAGATTTTACAACAGGCTACATACCAACATCACCCCTACTGCATGCACTAGCAATGCAACAACTTCGCTAATCCCTTGACTGCCGTTAGCGGATAGTGGCAGCTGTGCTTACTGAACTGGCGCGTGTTCAACAACTCAAGTGATAGAAAATGAATCGGTGTCGTAAAAGTCTGAACAGTTCTCCTAGGGATGGGTCACGCGAGCAATGGTTCTTGGTGAACGTCAGGGCACTTTCCTTTGTGCAACCTGATGCACTGTCTGCATTCTGTGTCCCGACTACAGCTGTGTACCCCTCCTAGGGGACCGAGAGAATATTCAAGATTAGTAAGCAAAAGGTGGGTTGGAGGACGGGGGTGCCTGGTATTATACCTAGAGGACACCGCTTCCGAGTCAAGCACCCACGCCTTCTCTCGTCAATATGAGCCTGAATGGCGGAATAGCCCATGACTACACAGGACCCGACCTACAACATCCTATCAGTGGGTCCGCCAGAGCCAAGCGAGGGGGTAACCCACAGCACCTGACGAAAAGAACGCTTCTAGGCGCAATATACCCTTGGCTCGGTCATACGCCTATATGGCTCAGGTCATGAAGTACGCTGCGACGGCTGCCCCCAGATAAGTGGGGGGGTCGATGCATTACAACCTTGCGAACTCTCAATTATACTCCTACTGACTGGTGAAGCAGTCAATACTTCGAACTAGCATGCTTACTAGTTTGGGTTTTAGAAATTGGTAGTCAGCATGACCGTGCACCCTCTCCAACATGGACCTCTCAACCTTTTGGTATAGGGTCATCGCGGAATCAAGGGTAATTACCCGTCAATTGCTGGGTATTCATGGCTTAGTTTTGGCTCTTGGAGTGCTGCTTTGTGGCATCGGTCCGGGATGGGACTAATTTGCGAGTTTTCCCTGGGGATGAGTCGCCTAAACGTACGCCCGTGACGCTATTACGAGCCCGTTCAGTCTTCACGCTCCGTCCGGACTTAAAGCACTGCGTACCTAACTACCAAAGCGAGGATGTAATAACGGCCAAGGGTCCGATCCTAGGAAAGACAGTGTAACGGGATACGGGCGCGTGGGCGATTTCCGTACCCTATTGAAAAATATAATTCCCGTGAAGTGATTTCTCCTCTTCACACAAGGACTAACCTGATAAGAATAGATACGATGGTTCGCCTCCGTACGTAAGTGGCTGTATTACGACTAATAGTTGAGTTACTTT
TCGCCTGAGGTCTCACTATACGAGCGTATAGTGTCTGCTCACGTTGGAGTGGACACTGACCAGAGGCGCCGATGACTTGGGCTGGCGGTTGAGTGAGGCAGCCCGGAGTACAAGGTCGCCCTATTCCTGTCACGCTAGCTGATATAGGGAACGCTCGTATGGAATAGCTCGGCCCGGTAGGGTTGCACAGGGCATGGTTTGATCCCTAGCGGGAATTGCTGGTCGGAGATTCCCGTGCAGCCTTAGACAGAGGTACCTTGCGGGTCACTGTGGGAGCGATGTTAATGCCGTGGTAAACTCACGATTTGCTGCCCGTTGGCTAACTCTTGTGGGTTTTCCCCGGCCCAGCGGTATTCTACGTGGGTCTCAAGAATCGAGCTCCCAGACACTCCCGATAACTCTCCGCGTCACGCCCCAGCGAGCAGAGCCGAGACAGCTACGCTCGCCATCGCGAATGCGAAGCATAAGTCAGGTGGTATCGATCTAGTATCACAGGGCGTAGTACACTCCTATCAACCGTCCGTAGCCACTGCCACGGGTAACCAGTATAACGGGATAGCCGTATTTCGACTCATAGGAGAGATTTTACAACAGGCTACATACCAACATCACCCCTACTGCATGCACTAGCAATGCAACAACTTCGCTAATCCCTTGACTGCCGTTAGCGGATAGTGGCAGCTGTGCTTACTGAACTGGCGCGTGTTCAACAACTCAAGTGATAGAAAATGAATCGGTGTCGTAAAAGTCTGAACAGTTCTCCTAGGGATGGGTCACGCGAGCAATTCTCCCCAACGGGCGCGGGAGCTCTTATCTTTGTGCGACTTGATGCACTGTCTGCATTCTGTGTCCCGACTACAGCTGTGTACCCCTCCTAGGGGACTGAGAGAATATTCAAGATTAGTAAGCAAAAGGTGGGTTGGGGGACGGGGGTGCCTGGTATTATACCTAGAGGACACCGCTTCCGAGTCAAGCACCCACGCCTTCTCTCGTCAATGTGAGCCCAGGTCCCGGCAAAAGACCTGAGTACACGAGAGTCGGCCTACAGCAGCCCATCAGGTGGTCTGCTAGAACCAAGCGAAGGAATAAACCATAGCACCTGGCGAAAAGGATGCTTCTAGACGCGACATGACCTTGGTCCGGCCATACCCCCATATCGCTCAGGTCATGAAGTACGCTGCGTCTGCTGCCCCTAGATAACTGGGGGGGTCAGTGCATCGTGTCCAATAGAACTTCCAATTTTATGCCTACTAAGCGGCGAGATAGAGCGCACGGTGTACGGGCACACTCACCAGATTGAGTTCTGGAGGTTGTCAGTCGATATACCCGTACACCCTCGCCGACATGGACCTCTGAGCGGTGTAATATAGGGTCATCGCAGAACCAAGGGTGATTCCCCCTCAATCGTTGCCCACTCACGGTTTTGGTCTGGCTCCTGGGGTGCTCCCCTGTGGCATCGGTCCGGGATGGGACTAATTTGCGAGTTTTCCCTGGGGAAGAGTCGCCTAAACGTACGCCCGTGACGCTATTACGAGCCCGTTCGGTCTTCACGCTCCGTCCGGACTTAAAGCACTGCGTACCTAACTACCAAAGCGAGGATGTAATAACGGCCAAGGGTCCGATCCTAGGAAAGACAGTGTAACGGGATACGGGCGCGTGGGCGATTTCCGTACCCTATTGAAAAATATAATTCCCGTGAAGTGATTTCTCCTCTTCACACAAGGACTAACCTGATAAGAATAGATACGATGGTTCGCCTCCGTACGTAAGTGGCTGTATTACGACTAATGGTTGAGTTACTTT
TTGCCTGATGTCTCACTACATGAGTATATAGTGTCTAGTCGCGTAGGAATGGCCATCGACTAAAAGCGTGGATAATATGAGCTAATGATCAGCTATCATACTTCAGCACACGAGGCCGTGTTATTACCAGCACGCTAGCTGCTATAGGGGACGCTAAGATAGAATACCTCAGCCCTATAAGGTTGCACAGGGTATAGTTTGATCCTTACCGAGAATTGCTAGTTGTAGATCACCACGCAACCTTAGACGGACTTCTCGCGCAGGAAACTGTCGCTAGGGTGTTAATGCTATGGTGGATCCACTACTGATTATCTGTTGGTTAGTTTTTGTGGGCTTTTCGCGCTCCCGCGATGTTCTACAGATGTCCGAAGATACGAGTCCCCTGACATGCTCAATGACTTTCTGCGTCACGCCCCAGCGAGCAGTGGCGAGATATCTACGCTCACCATCGCGATCGCGAAGCATAAGTCAGGTGGTATCGATCTAGTATCACAGGGCGTAGTACACTCCTATCAACCGTCCGTAGCCACTGCCACGGGTAACCAGTATAACGGGATAGCCGTATTACGACTCATAGGAGAGATTTTACAACAGGCTACATACCAACATCACCCCTACTGCATGCACTAGCAATGCAACAACTTCGCTAATCCCTTGACTGCCGTTAGCGGATAGTGGCAGCTGTGCTTACTGAACTGGCGCGTGTTCAACAACTCAAGTGATAGAAAATGAATCGGTGTCGTAAAAGTCTGAACAGTTCTCCTAGGGATGGGTCACGCGAGCAATGGTTCTTGGTGAACGTCAGGGCACTTTCCTTTGTGCAACCTGATGCCCTACCTGCATTTCAAGCAGTTACTATAACTGTGTGCTCATCGTATGGATTCTAGAATGCTTTGTAAGGAAACGAGCGGGGTTCAGTCTATGAGGTAACAGTGTTCGGACTTTTGCCCTGAAGATGCTGCTCTGGAGTTAAGCGATCATGTTTCCTCCCATGAATGTAAGCCTGAGTGGCGGAATAACAAATGACTACACAGGACTAGGCGTACAACGTCCTATCAGTGGGTCTGTTAGAGCCAAGGGAAGTGGCAAACCATAGCACTTGACGAAAAGGACACTTCTAGACGCGATGTACCCTTGGCCTGTTCGTGTCTTTGTATGTTCTTTGGTAAGAGCTACGTTGCGTCTGCTGCCCCCAGATAAGTGGGGGGGTCGATGCATTACAACCTTGCGAACTCTCAATTATACTCCTACTGACTGGTGAAGCAGTCAATACTTCGAACTAGCATGCTTACTAGTTTGGGTTTTAGAAATTGGTAGTCAGCATGACCGTGCACCCTCTCCGACATGGACCTCTCAACCTTTTGGTATAGGGTCATCGCAGAATCAAGGGTAATTACCCGTCAATTGCTGGGTATTCATGGCTTAGTTCTGGCTCTTGGAGTGCTGCTTTGTGGCATCGGTCCGGGATGGGACTAATTTGCGAGTTTTCCCTGGGGATGAGTCGCCTAAACGTACGCCCGTGACGCTATTACGAGCCCGTTCGGTCTTCACGCTCCGTCCGGACTTAAAGCACTGCGTACCTAACTACCAAAGCGAGGATGTAATAACGGCCAAGGGTCCGATCCTAGGAAAGACAGTGTAACGGGATACGGGCGCGTGGGCGATTTCCGTACCCTATTGAAAAATATAATTCCCGTGAAGTGATTTCTCCTCTTCACACAAGGACTAACCTGATAAGAATAGATACGATGGTTCGCCTCCGTACGTAAGTGGCTGTATTACGACTAATAGTTGAGTTACTTT
TCGCCTGAGGTCTCACTATACGAGCGTATAGTGTCTGCTCACGTTGGGGTGGACACTGACCAGAGGCGCCGATGACTTGGGCTGGCGGTTGAGTGAGGCAGCCCGGAGTACAAGGTCGCCCTATTCCTGTCACGCTAGCTGATATAGGGAACGCTCGTATGGAATAGCTCGGCCCGGTAGGGTTGCACAGGGCATGGTTTGATCCCCACCGAGAATTGCTAGTTGGAGAGTCCCGCGCAACCTTAGATAGACTTATCGTGCAAAACACTGTCGGTGGGGCGATAATGCCATGGTGGATCCACTACTGATTATCTGTTGGTTAGTTTTTGTGGGCTTTTCGCGCTCCCGCGATGTTCTACAGATGTCCGAAGATTCGACCTCCCAGACACTCCCGATAACTCTCCGCGTCACGCCCCAGCGAGCAGAGCCGAGACAGCTACGCTCGCCATCGCGAATGCGAAGCATAAGTCAGGTGGTATCGATCTAGTATCACAGGGCGTAGTACACTCCTATCAACCGTCCGTAGCGACTGCCACGGGTAACCAGTATAACGGGATCGCCGTATATCGACGCATAGGAGAGATTTTACAACAGGCTACATACCAACATCACCCCTACTGCATGCACTAGCAATGCAACAACTTCGCTAATCCCTTGACTGCCGTTAGCGGATAGTGGCAGCTGTGCTTACTGAACTGGCGCGTGTTCAACAACTCAAGTGATAGAAAATGAATCGGTGTCGTAAAAGTCTGAACAGTTCTCCTAGGGATGGGTCACGCGAGCAATGGTTCTTGGTGAACGTCAGGGCACTTTCCTTTGTGCAACCTGATGCACTGTCTGCATTCTGTGTCCCGACTACAGCTGTGTACCCCTCCTAGGGGACCGAGAGAATATTCAAGATTAGTAAGCAAAAGGTGGGTTGGGGGACGGGGGTGCCTGGTATTATACCTAGAGGACACCGCTTCCGAGTCAAGCACCCACGCCTTCTCTCGTCAATATGAGCCTGAATGGCGGAATAGCCCATGACTACACAGGACCCGACCTACAACATCCTATCAGTGGGTCCGCCAGAGCCAAGCGAGGGGGTAAACCATAGCACTTGACGAAAAGAACACTTCTAGGCGCAATATACCCTTGGCTCGGTCATACGCCTATATGGCTCAGGTCATGAAGTACGCTGCGACGGCTGCCCCCAGATAAGTGGGGGGGTCGATGCATTACAACCTTGCGAACTCTCAATTATACTCCTACTGACTGGTGAAGCAGTCAATACTTCGAACTAGCACGCTTACTAGTTTGGGTTTTAGAAATTGGTAGTCAGCATGACCGTGCACCCTCTCCGACATGGACCTCTCAACCTTTTGGTATAGGGTCATCGCAGAATCAAGGGTAATTACCCGTCAATTGCTGGGTATTCATGGCTTAGTTCTGGCTCTTGGAGTGCTGCTTTGTGGCATCGGTCCGGGATGGGACTAATTTGCGAGTTTTCCCTGGGGATGAGTCGCCTAAACGTACGCCCGTGACGCTATTACGATCCCGTTCGGTCTTCACGCTCCGTCCGGACTTAAAGCACTGCGTACCTAACTACCAAAGCGAGGATGTAATAACGGCCAAGGGTCCGATCCTAGGAAAGACAGTGTAACGGGATACGGGCGCGTGGGCGATTTCCGTACCCTATTGAAAAATATAATTCCCGTGAAGTGATTTCTCCTCTTCACACAAGGACTAACCTGATAAGAATAGATACGATGGTTCGCCTCCGTACGTAAGTGGCTGTATTACGACTAATGGTTGAGTTACTTT
TCGCCTGAGGTCTCACTATACGAGCGTATAGTGTCTGCTCACGTTGGAGTGGATACTCACCAGAGACGTCGCTGACTTAGGCTGGCGGTTGAGTGAGGCAGCCCGGAGTACAAGGCCGCCCTATTCCTGTCACGCTGGCAGATATAAAGATCGCTCAGATAGAATACCTCAGCCCTATAGGGTTGCACAGGGCATGGTTTGATCCTCACCGAGAATTGCTAGTTGGAGAGTCCCGCGCAACCTTAGATAGACTTATCGTGCAAAACACTGTCGGTGGGGCGATAATGCCGTGGGAAACTCACTATTTGCTGCCCCTTGGTTGACTTTCGTGGGTTTTCCGTGGCCCAGCGGTATTCTACGTGGGTCTCAAGAATCGACCTCCCAGACACTCCCGATAACTCTCCGCGTCACGCCCCAGCGAGCAGAGCCGAGACAGCTACGCTCGCCATCGCGAATGCGAAGCATAAGTCAGGTGGTATCGATCTAGTATCACAGGGCGTAGTACACTCCTATCAACCGTCCGTAGCCACTGCCACGGGTAACCAGTATAACGGGATAGCCGTATTTCGACTCATAGGAGAGATTTTACAACAGGCTACATACCAACATCACCCCTACTGCATGCACTAGCAATGCAACAACTTCGCTAATCCCTTGACTGCCGCTAGCGGATAGTGGCAGCTGTGCTTACTGAACTGGCGCGTGTTCAACAACTCAAGTGATAGAAAATGAATCGGTGTCGTAAAAGTCTGAACAGTTCTCCTAGGGATGGGTCACGCGAGCAATGGTTCTTGGTGAACGTCAGGGCACTTTCCTTTGTGCAACCTGATGCACTGTATGCATTCCATGTCCCGAGCATAGTTGTGTACTCCTTGCATGGGACCGAAAGTACATTCAAGATAAGTAAGCAAAAGGTGAGTTGGGAGACAACGGTGCCCGGAATTATACCTAGAGGACGTCTCTCCGGGGATAAGTACCTACGCCTTCACTCGTCAACGTGAGCCTGAGTGGCGGAGTAAGACATGAGTACACAAGACTCGGCCTACAACAGTCCATCGGTGGGTTTGCTAGTGCCGAGGGAAGGAGTAAACCATAGCACTTGACGAAAAGAACACTTCTAGGCGCAATATACCCTTTGCTCGGTCATACGCCTATATGGCTCAGGTCATGAAGTACGCTGCGACGGCTGCCCCCAGATAAGTGGGGGGGTCGATGCATTACAACCTTGCGAACTCTCAATTATACTCCTACTGACTGGTGAAGCAGTCAATACTTCGAACTAGCACGCTTACTAGTTTGGGTTTTAGAAATTGGTAGTCAGCATGACCGTGCACCCTCTCCGACATGGACCTCTCAACCTTTTGGTATAGGGTCATCGCAGAATCAAGGGTAATTACCCGTCAATTGCTGGGTATTCATGGCTTAGTTCTGGCTCTTGGAGTGCTGCTTTGTGGCATCGGTCCGGGATGGGACTAATTTGCGAGTTCTCCCTGGGGATGAGTCGCCTAAACGTACGCCCGTGACGCTATTACGAGCCCGTTCGGTCTTCACGCTCCGTCCGGACTTAAAGCACTGCGTACCTAACTACCAAAGCGAGGATGTAATAACGGCCAAGGGTCCGATCCTAGGAAAGACAGTGTAACGGGATACGGGCGCGTGGGCGATTTCCGTACCCTATTGAAAAATATAATTCCCGTGAAGTGATTTCTCCTCTTCACACAAGGACTAACCTGATAAGAATAGATACGATGGTTCGCCTCCGTACGTAAGTGGCTGTATTGCGACTAATAGTTGAGTTACTTT
TTACCTGATATGTCACTACGTGAGTGTCTAGTGTTTGCTCGCGTTGGAGTGGACACTGACCAGAGGCTTCGATGACTTGGGATGGCGGTTGAGTGAGGCAGCCCGGAGTACAGGGCCGCCCTATTCTTGTCACGCCAGCTGCGATAGGCAACGCTCATACGGAAGAGCCCAGCTCGGTAAGGTTGCACAGGGTATGGTTTGATCCTTACGGGGAATTGTTGGTTGGAGATTCCCGCGCAACCTTAGACAGAGGTACCTTGCGGGTCACTGTGGGAGGGATGTTGATGCCGTGGTAAGCTCATTGTTTGCTGCCCGTTGGTTAGCTTTTGCGGGTTTTCAGCGGCTCCGCGGTAATCTACGTGGGTCTCAAGATTCGAGCTCCCAGACATGCTCGATAACTTACCACGTCACGCCCCAGCGAGCAGAGCCGAGACAGTTACGCTCACCATCACAATCGCGAACCATAGGTCGGGTGGTATCGATCGAGTATCAGAGGGCACAATACGACCCTATCGGCCGTCCGTAGCCACTGCCACGGGTAACCAGTATAACGGGATAGCCGTATTTCGACTCATAGGAGAGATTTTACAACAGGCTACATACCAACATCACCCCTACTGCATGCACTAGCAATGCAACAACTTCGCTAATCCCTTGACTGCCGTTAGCGGATAGTGGCAGCTGTGCTTACTGAACTGGCGCGTGTTCAACAACTCAAGTGATAGAAAATGAATCGGTGTCGTAAAAGTCTGAACAGTTCTCCTAGGGATGGGTCACGCGAGCAATGGTTCTTGGTGAACGTCAGGGCACTTTCCTTTGTGCAACCTGATGCCCTACCTGCATTTCAAGCAGTTACTATAACTGTGTGCTCATCGTATGGATTCTAGAATGCTTTGTAAGGAAACGAGCGGGGTTCAGTCTATGAGGTAACAGTGTTCGGACTTTTGCCCTGAAGATGCTGCTCTGGAGTTAAGCGATCATGTTTCCTCCCATCAATATGAGCCTGAATGGCGGAATAGCCCATGACTACACAGGACCCGACCTACAACATCCTATCAGTGGGTCCGCCAGAGCCAAGCGAGGGGGTAAACCATAGCACTTGACGAAAAGAACACTTCTAGGCGCAATGTACCCTTGGCTCGGTCATACGCCTATATGGCTCAGGTCATGAAGTACGCTGCGACGGCTGCCCCCAGATAAGTGGGGGGGTCGATGCATTACAACCTTGCGAACTCTCAATTATACTCCTACTGACTGGTGAAGCAGTCAATACTTCGACCTAGCATGCTTACTAGTTTGGGTTTTAGAAATTGGTAGTCAGCATGACCGTGCACCCTCTCCGACATGGACCTCTCAACCTTTTGGTATAGGGTCATCGCGGAATCAAGGGTAATTACCCGTCAATTGCTGGGTATTCATGGCTTAGTTCTGGCTCTTGGAGTGCTGCTTTGTGGCATCGGTCCGGGATGGGACTAATTTGCGAGTTTTCCCTGGGGATGAGTCGCCTAAACGTACGCCCGTGACGCTATTACGAGCCCGTTCAGTCTTCACGCTCCGTCCGGACTTAAAGCACTGCGTACCTAACTACCAAAGCGAGGATGTAATAACGGCCAAGGGTCCGATCCTAGGAAAGACAGTGTAACGGGATACGGGCGCGTGGGCGATTTCCGTACCCTATTGAAAAATATAATTCCCGTGAAGTGATTTCTCCTCTTCACACAAGGACTAACCTGATAAGAATAGATACGATGGTTCGCCTCCGTACGTAAGTGGCTGTATTACGACTAATAGTTGAGTTACTTT
TCGCCTGAGGTCCCACTATACGAGCGTATAGTGTCTGCTCACGTTGGGGTGGACACTGACCAGAGGCGCCGATGACTTGGGCTGGCGGTTGAGTGAGGCAGCCCGGAGTACAAGGTCGCCCTATTCCTGTCACGCTAGCTGATATAGGGAACGCTCGTATGGAATAGCTCGGCCCGGTAGTGTTGCACAGGGCATGGTTTGATCCCTAGCGGGAATTGCTGGTCGGAGATTCCCGCGCAGCCTTAGACAGAGGTACCTTGCGGGTCACTGTGGGAGCGATGTTAATGCCGTGGTAAACTCACGATTTGCTGCCCGTTGGTTAACTCTTGTGGGTTTTCCCCGGCCCAGCGGTATTCTACGTGGGTCTCAAGAATCGACCTCCCAGACACTCCCGATAACTCTCCGCGTCACGCCCCAGCGAGCAGAGCTGAGACAGCTACGCTCGCCATCGCGAATGCGAAGCATAAGTCAGGTGGTATCGATCTAGTATCACAGGGCGTAGTACACTCCTATCAACCGTCCGTAGTCACTGCCACGGGTAACCAGTATAACGGGATAGCCGTATTTCGACTCATAGGAGAGATTTTACAACAGGCTACATACCAACATCACCCCTACTGCATGCACTAGCAATGCAACAACTTCGCTAATCCCTTGACTGCCGTTAGCGGATAGTGGCAGCTGTGCTTACTGAACTGGCGCGTGTTCAACAACTCAAGTGATAGAAAATGAATCGGTGTCGTAAAAGTCTGAACAGTTCTCCTAGGGATGGGTCACGCGAGCAATGGTTCTTGGTGAACGTCAGGGCACTTTCCTTTGTGCAACCTGATGCCCTACCTGCATTTCAAGCAGTTACTATAACTGTGTGCTCATCGTATGGATTCTAGAATGCTTTGTAAGGAAACGAGCGGGGTTCAGTCTATGAGGTAACAGTGTTCGGACTTTTGCCCTGAAGATGCTGCTCTGGAGTTAAGCGATCATGTTTCCTCCCATGAATGTAAGCCTGAGTGGCGGAATAACAAATGACTACACAGGACTAGGCGTACAACGTCCTATCAGTGGGTCTGTTAGAGCCAAGGGAAGTGGCAAACCATAGCACTTGACGAAAAGGACACTTCTAGACGCGATATACCCTTGGCCTGTTCGTGTCTTTGTATGTTCTTTGGTAAGAGCTACGTTGCGTCTGCTGCCCCCAGATAAGTGGGGGGGTCGATGCATTACAACCTTGCGAACTCTCAATTATACTCCTACTGACTGGTGAAGCAGTCAATACTTCGAACTAGCATGCTTACTAGTTTGGGTTTTAGAAATTGGTAGTCAGCATGACCGTGCACCCTCTCCGACATGGACCTCTCAACCTTTTGGTATAGGGTCATCGCAGAATCAAGGGTAATTACCCGTCAATTGCTGGGTATTCATGGCTTAGTTCTGGCTCTTGGAGTGCTGCTTTGTGGCATCGGTCCGGGATGGGACTAATTTGCGAGTTTTCCCTGGGGATGAGTCGCCTAAACGTACGCCCGTGACGCTATTACGAGCCCGTTCGGTCTTCACGCTCCGTCCGGACTTAAAGCACTGCGTACCTAACTACCAAAGCGAGGATGTAATAACGGCCAAGGGTCCGATCCTAGGAAAGACAGTGTAACGGGATACGGGCGCGTGGGCGATTTCCGTACCCTATTGAAAAATATAATTCCCGTGAAGTGATTTCTCCTCTTCACACAAGGACTAACCTGATAAGAATAGATACGATGGTTCGCCTCCGTACGTAAGTGGCTGTATTACGACTAATAGTTGAGTTACTTT
TCGCCTGAGGTCTCACTATACGAGCGTATAGTGTCTGCTCACGTTGGGGTGGACACTGACCAGAGGCGCCGATGACTTGGGCTGGCGGTTGAGTGAGGCAGCCCGGAGTACAAGGTCGCCCTATTCCTGTCACGCTAGCTGATATAGGGAACGCTCGTATGGAATAGCTCGGCCCGGTAGTGTTGCACAGGGCATGGTTTGATCCCTAGCGGGAATTGCTGGTCGGAGATTCCCGTGCAGCCTTAGACAGAGGTACCTTGCGGGTCACTGTGGGAGCGATGTTAATGCCGTGGTAAACTCACGATTTGCTGCCCGTTGGTTAACTCTTGTGGGTTTTCCCCGGCCCAGCGGTATTCTACGTGGGTCTCAAGAATCGACCTCCCAGACACTCCCGATAACTCTCCGCGTCACGCCCCAGCGAGCAGAGCCGAGACAGCTACGCTCGCCATCGCGAATGCGAAGCATAAGTCAGGTGGTATCGATCTAGTATCACAGGGCGTAGTACACTCCTATCAACCGTCCGTAGCCACTGCCACGGGTAACCAGTATAACGGGATAGCCGTATTTCGACTCATAGGAGAGATTTTACAACAGGCTACATACCAACATCACCCCTACTGCATGCACTAGCAATGCAACAACTTCGCTAATCCCTTGACTGCCGCTAGCGGATAGTGGCAGCTGTGCTTACTGAACTGGCGCGTGTTCAACAACTCAAGTGATAGAAAATGAATCGGTGTCGTAAAAGTCTGAACAGTTCTCCTAGGGATGGGTCACGCGAGCAATGGTTCTTGGTGAACGTCAGGGCACTTTCCTTTGTGCAACCTGATGCCTTGCCTGCATTTCATGCAGTGACTATAACTGTGTGCTCCTCGTATGGGACCGTGAGTATACTCAAGATACGTAAGCAAAAGGTGGGTTGGGAGGTAACAGTGTTCGGAATTTCACCTAGAAGACGCTGCTCTGGAATTAAGCGATCATGTTTTCTCCCATCAATATGAGCCTGAATGGCGGAATAGCCCATGACTACACAGGACCCGATCCACAACATCCTATCAGTGGGTTTGCTAGTGCCGAGGGAAGGAGTAAACCATAGCACTTGACGAAAAGGACATTTCTAGGCGCGATATACCCTTGGCTCGGTCATACGCCTATATGGCTCAGGTCATGAAGTACGCTGCGACGGCTGCCCCCAGATAAGTGGGGGGGTCGATGCATTACAACCTTGCGAACTCTCAATTATACTCCTACTGACTGGTGAAGCAGTCAATACTTCGAACTAGCACGCTTACTTGTTTGGGTTTTAGAGATTGTTAGTCAGCATGACCGTGCACCCTCTCCGACATGGATCTCTCAACCTTTTGGTATAGGGTTATAGCAAAGTCAAGTGGGGCCACCCGTAGTCTCTCCCCCGTATGCAACCGAATCCAGATCTTTTAATGACACTCCTATAGTATCGCGGTTCAGTGGAGCATTCGCAGAGACTTCCTCTTGGATTGAGTTGTTAAAACTTACGCTTGGGACGTTATTTCCGGTCCGTCCGGTCTTGACACCCCGCCCAGCCTTAGAGCGTTACAGAACGAAACCCCGCATAGAAAGTGCAACACCCGCTGTGAATGTCCTTCGGAGATAAACAGCCCGGTAGAGTCAAGGTAAGTCGAGAGGGCCCGTACCCTATCGACAAGTATAATTCCCGTGAGGTGATTTCGCTTCTTCACCCAAGGACCAATCTGATAGGAACATGGACGGAAACTCTTCCTAATGCGTAGGTTCTTGTATTACGATTAGTAGGTGAGTGACTGT
TCGTCTGAGGTCTCACTATACGAGTGCATAGTGTCTGCTGACGTTGGAGTGGATACTCACCAGAGACGTCGCTGACTTAGGCTGGCGGTTGAGTGAGGCAGCCCGGAGTACAAGGCCGCCCTATCCCTGTCACGCTGGCAGATATAAAGATCGCTCAGATAGAATACCTCAGCCCTATAGGGTTGCACAGGGCATGGTTTGATCCTCACCGAGAATTGCTAGTTGGAGAGTCCCGCGCAACCTTAGATAGACTTATCGTGCAAAACACTGTCGGTGGGGCGATAATGCCATGGTGGATCCACTACTGATTATCTGTTGGTTAGTTTTTGTGGGCTTTTCGCGCTCCCGCGATGTTCTACAGATGTCCGAAGATTCGACCTCCCAGACACTCCCGATAACTCTCCGCGTCACGCCTCAGCGAGCAGAGCCGAGACAGCTACGCTCGCCATCGCGAATGCGAAGCATAAGTCAGGTGGTATCGATCTAGTATCACAGGGCGTAGTACACTCCTATCAACCGTCCGTAGCCACTGCCACGGGTAACCAGTATAACGGGATAGCCGTATTTCGACTCATAGGAGAGATTTTACAACAGGCTACATACCAACATCACCCCTACTGCATGCACTAGCAATGCAACAACTTCGCTAATCCCTTGACTGCCGTTAGCGGATAGTGGCAGCTGTGCTTACTGAACTGGCGCGTGTTCAACAACTCAAGTGATAGAAAATGAATCGGTGTCGTAAAAGTCTGAACAGTTCTCCTAGGGATGGGTCACGCGAGCAATGGTTCTTGGTGAACGTCAGGGCACTTTCCTTTGTGCAACCTGATGCACTGTCTGCATTCTGTGTCCCGACTACAGCTGTGTACCCCTCCTAGGGGACCGAGAGAATATTCAAGATTAGTAAGCAAAAGGTGGGTTGGGGGACGGGGGTGCCTGGTATTATACCTAGAGGACACCGCTTCCGAGTCAAGCACCCACGCCTTCTCTCGTCAATATGAGCCTGAATGGGGGAATAGCCCATGACTACACAGGACCCGACCTACAACATCCTATCAGTGAGTCCGCCAGAGCCAAGCGAGGGGGTAAACCATAGCACTTGACGAAAAGAACACTTCTAGGCGCAATATACCCTTGGCTCGGTCATACGCCTATATGGCTCAGGTCATGAAGTACGCTGCGACGGCTGCCCCCAGATAAGTGGGGGGGTCGATGCATTACAACCTTGCGAGCTCTCAATTATACTCCTACTGACTGGTGAAGCAGTCAATACTTCGAACTAGCACGCTTACTAGTTTGGGTTTTAGAAATTGGTAGTCAGCATGACCGTGCACCCTCTCCGACATGGACCTCTCAACCTTTTGGTATAGGGTCATCGCAGAATCAAGGGTAATTACCCGTCAATTGCTGGGTATTCATGGCTTAGTTCTGGCTCTTGGAGTGCTGCTTTGTGGCATCGGTCCGGGATGGGACTAATTTGCGAGTTTTCCCTGGGGATGAGTCGCCTAAACGTACGCCCGTGACGCTATTACGATCCCGTTCGGTCTTCACGCTCCGTCCGGACTTAAAGCACTGCGTACCTAACTACCAAAGCGAGGATGTAATAACGGCCAAGGGTCCGATCCTAGGAAAGACAGTGTAACGGGATACGGGCGCGTGGGCGATTTCCGTACCCTATTGAAAAATATAATTCCCGTGAAGTGATTTCTCCTCTTCACACAAGGACTAACCTGATAAGAATAGATACGATGGTTCGCCTCCGTACGTAAGTGGCTGTATTACGACTAATGGTTGAGTTACTTT
TCGCCTGGGGTCTCACAATACGAGTGTATAGTGTCTGCTCACGTTGGAGTGGACACTGACCAGAGGCGTCGATGACTTGGGATGGCGGTTGAGTGAGGCAGCCCGGAGTACAAAGCAGCCCTATTCCTGTCACGGCAGCTGCTATAGGCAACGCTCATATGGAAGAGCCCAGCCCGGTAAGGCTGCACAGAGTATGGTTTGGCCCCTACCGAGAATTGCTGTTTGGGAATTCCCGCGCAACTTTAGACAGAGGTACCTTGCGGGACATTGTCGGTGGGATGTTAATGCCGTGGTAAGCTCATTGTTTGCTGCCCGTTGGTTAGCTTTTGCGGGTTTTCAGCGGCTCCGCGGTAATCTACGTGGGCCTCAAGAATCGAGCTCCCAGTCATGCTCGATAACTTTGCGCGTTACGCCCCAGCGAGCGGAGCCGAGGCAGCTACGCTCACCGTCGCGATCGCAAACCATAAGTCAGCTGGTGTTGAGCGAGTATCAGAAGGCGCAGTACAATCCTGTCGGCCGTCCGTGGCCGCCGTAACGGCTGACCAGTGTAACGTGAACATCAGATATCAACGCTTGGGAGGGGCTTCGCGGCGGACTACGTGCCGTCACCAACCCTATCTCGCGTATTGGTAATACGGCGACCCCGTCGATACCTCGACAGGTGTTAGCGGACGGCGGTAGCTGTACTTGCTGAACTGGCGGTTGTTCGACAGCTCGAGTGGCGGGAAATGACCTTGGGCTTCTCATGCTGTGAGAGCTTTGTTACTATTAAATAAATCGAGCAATTCTCCCCAACGGGCGCGGGAGCTCTTATCTTTGTGTGACCTGATGCACTGTCTGCATTCTGTGTCCCGACTACAGCTGTGTACCCCTCCTAGGGGACCGAGAGAATATTCAAGATTAGTAAGCAAAAGGTGGGTTGGGGGACGGGGGTGCCCGGAAAAATACCTAGAGGACGCCGCTCCGTAGTCAAGCACCCATGCCTTCTCTCGTCAATGTGAGCCCAGGTCCCGGCAAAAGACCTGAGTACACGAGAGTCGGCCTACAGCAGCCCATCAGGTGGTCTGCTAGAACCAAGCGAAGGAATAAACCATAGCACCTGGCGAAAAGGATGCTTCTAGACGCGACATGACCTTGGTCCGGCCATACCCCCATATCGCTCAGGTCATGAAGTACGCTGCGTCTGCTGCCCCTAGATAACTGGGGGGGTCAGTGCATCGTGTCCAATAGAACTTCCAATTTTATGCCTACTAAGCGGCGAGATAGAGCGCACGGTGTACGGGCACACTCACCAGATTGAGTTCTGGAGGTTGTCAGTCGATATACCCGTACACCCTCGCCGACATGGACCTCTGAACGGTGTAATATAGGGTCATCGCAGAACCAAGGGTGATTCCCCCTCAATCGTTGCCCACTCACGGTTTTGGTCTGGCTCTTGGGGTGCTCCCCTGTGGCATCGGTCCGGGATGGGACTAATTTGCGAGTTTTCCCTGGGGATGAGTCGCCTAAACGTACGCCCGTGACGCTATTACGAGCCCGTTCGGTCTTCACGCTCCGTCCGGACTTAAAGCACTGCGTACCTAACTACCAAAGCGAGGATGTAATAACGGCCAAGGGTCCGATCCTAGGAAAGACAGTGTAACGGGATACGGGCGCGTGGGCGATTTCCGTACCCTATTGAAAAATATAATTCCCGTGAAGTGATTTCTCCTCTTCACACAAGGACTAACCTGATAAGAATAGATACGATGGTTCGCCTCCGTACGTAAGTGGCTGTATTACGACTAATAGTTGAGTTACTTT
TCGCCTGAGGTCTCACTATACGAGCGTATAGTGTCTGCTCACGTTGGAGTGGATACTCACCAGAGACGTCGCTGACTTAGGCTGGCGGTTGAGTGAGGCAGCCCGGAGTACAAGGCCGCCCTATTCCTGTCACGCTGGCAGATATAAAGATCGCTCAGATAGAATACCTCAGCCCTATAGGGTTGCACAGGGCATGGTTTGATCCTCACCGAGAATTGCTAGTTGGAGAGTCCCGCGCAACCTTAGATAGACTTATCGTGCAAAACACTGTCGGTGGGGCGATAATGCCGTGGGAAACTCACTATTTGCTGCCCCTTGGTTGACTTTCGTGGGTTTTCCGTGGCCCAGCGGTATTCTACGTGGGTCTCAAGAATCGACCTCCCAGACACTCCCGATAACTCTCCGCGTCACGCCCCAGCGAGCAGAGCCGAGACAGCTACGCTCGCCATCGCGAATGCGAAGCATGAGTCAGGTGGTATCGATCTAGTATCACAGGGCGTAGTACACTCCTATCAACCGTCCGTAGCCACTGCCACGGGTAACCAGTATAACGGGATAGCCGTATTTCGACTCATAGGAGAGATTTTACAACAGGCTACATACCAACATCACCCCTACTGCATGCACTAGCAATGCAACAACTTCGCTAATCCCTTGACTGCCGTTAGCGGATAGTGGCAGCTGTGCTTACTGAACTGGCGCGTGTTCAACAACTCAAGTGATAGAAAATGAATCGGTGTCGTAAAAGTCTGAACAGTTCTCCTAGGGATGGGTCACGCGAGCAATGGTTCTTGGTGAACGTCAGGGCACTTTCCTTTGTGCAACCTGATGCCCTACCTGCATTTCAAGCAGTTACTATAACTGTGTGCTCATCGTATGGATTCTAGAATGCTTTGTAAGGAAACGAGCGGGGTTCAGTCTATGAGGTAACAGTGTTCGGACTTTTGCCCTGAAGATGCTGCTCTGGAGTTAAGCGATCATGTTTCCTCCCATGAATGTAAGCCTGAGTGGCGGAATAACAAATGACTACACAGGACTAGGCGTACAACGTCCTATCAGTGGGTCTGTTAGAGCCAAGGGAAGTGGCAAACCATAGCACTTGACGAAAAGGACACTTCTAGACGCGATATACCCTTGGCCTGTTCGTGTCTTTGTATGTTCTTTGGTAAGAGCTACGTTGCGTCTGCTGCCCCCAGATAAGTGGGGGGGTCGATGCATTACAACCTTGCGAACTCTCAATTATACTCCTACTGACTGGTGAAGCAGTCAATACTTCGAACTAGCATGCTTACTAGTTTGGGTTTTAGAAATTGGTAGTCAGCATGACCGTGCACCCTCTCCGACATGGACCTCTCAACCTTTTGGTATAGGGTCATCGCAGAATCAAGGGTAATTACCCGTCAATTGCTGGGTATTCATGGCTTAGTTCTGGCTCTTGGAGTGCTGCTTTGTGGCATCGGTCCGGGATGGGACTAATTTGCGAGTTTTCCCTGGGGATGAGTCGCCTAAACGTACGCCCGTGACGCTATTACGAGCCCGTTCGGTCTTCACGCTCCGTCCGGACTTAAAGCACTGCGTACCTAACTACCAAAGCGAGGATGTAATAACGGCCAAGGGTCCGATCCTAGGAAAGACAGTGTAACGGGATACGGGCGCGTGGGCGATTTCCGTACCCTATTGAAAAATATAATTCCCGTGAAGTGATTTCTCCTCTTCACACAAGGACTAACCTGATAAGAATAGATACGATGGTTCGCCTCCGTACGTAAGTGGCTGTATTACGACTAATAGTTGAGTTACTTT
TCGCCCGAGGTCTCACTATACGAGTGTATAGCGTCTGCTCACATTGGAGTGGACACTGACCAGAGGCGTCGATGACTTGGGATGGCGGTTGAGTGAGGCAGCCCGGAGTACAAAGCAGCCCTATTCCTGTCACGGCAGCTGCTATAGGCAACGCTCATATGGAAGAGCCCAGCCCGGTAAGGCTGCACAGAGTATGGTTTGGCCCCTACCGAGAATTGCTGTTTGGGGATTCCCGCGCAACTTTAGACAGAGGTACCTTGCGGGACATTGTCGGTGGGATGTTAATGCCGTGGTAAGCTCATTGTTTGCTGCCCGTTGGTTAGCTTTTGCGGGTTTTCAGCGGCTCCGCGGTAATCTACGTGGGCCTCAAGAATCGAGCTCCCAGTCATGCTCGATAACTTTGCGCGTTACGCCCCAGCGAGCGGAGCCGAGGCAGCTACGCTCACCGTCGCGATCGCAAACCATAAGTCAGCTGGTGTTGAGCGAGTATCAGAAGGCGCAGTACAATACTGTCGACCGTCCGTAGCCACTGCCACGGGTAACCAGTATAACGGGATAGCCGTATTTCGACTCATAGGAGAGATTTTACAACAGGCTACATACGAACATCACCCCTACTGCATGCACTAGCAATGCAACAACTTCGCTAATCCCTTGACTGCCGTTAGCGGATAGTGGCAGCTGTGCTTACTGAACTGGCGCGTGTTCAACAACTCAAGTGATAGAAAATGAATCGGTGTCGTAAAAGTCTGAACAGTTCTCCTAGGGATGGGTCACGCGAGCAATGGTTCTTGGTGAACGTCAGGGCACTTTCCTTTGTGCAACCTGATGCACTGTATGCATTCCATGTCCCGAGCATAGTTGTGTACTCCTTGCATGGGACCGAAAGTACATTCAAGATAAGTAAGCAAAAGGTGAGTTGGGAGACAACGGTGCCCGGAATTATACCTAGAGGACGTCTCTCCGGGGATAAGTACCTACGCCTTCACTCGTCAATATGAGCCTGAATGGCGGAATAGCCCATGACTACACAGGACCCGACCTACAACATCCTATCAGTGGGTCCGCCAGAGCCAAGCGAGGGGGTAACCCACAGCACCTGACGAAAAGAACGCTTCTAGGCGCAATATACCCTTGGCTCGGTCATACGCCTATATGGCTCAGGTCATGAAGTACGCTGCGACGGCTGCCCCCAGATAAGTGGGGGGGTCGATGCATTACAACCTTGCGAACTCTCAATTATACTCCTACTGACTGGTGAAGCAGTCAATACTTCGAACTAGCATGCTTACTAGTTTGGGTTTTAGAAATTGGTAGTCAGCATGACCGTGCACCCTCTCCAACATGGACCTCTCAACCTTTTGGTATAGGGTCATCGCGGAATCAAGGGTAATTACCCGTCAATTGCTGGGTATTCATGGCTTAGTTTTGGCTCTTGGAGTGCTGCTTTGTGGCATCGGTCCGGGATGGGACTAATTTGCGAGTTTTCCCTGGGGATGAGTCGCCTAAACGTACGCCCGTGACGCTATTACGAGCCCGTTCAGTCTTCACGCTCCGTCCGGACTTAAAGCACTGCGTACCTAACTACCAAAGCGAGGATGTAATAACGGCCAAGGGTCCGATCCTAGGAAAGACAGTGTAACGGGATACGGGCGCGTGGGCGATTTCCGTACCCTATTGAAAAATATAATTCCCGTGAAGTGATTTCTCCTCTTCACACAAGGACTAACCTGATAAGAATAGATACGATGGTTCGCCTCCGTACGTAAGTGGCTGTATTACGACTAATAGTTGAGTTACTTT
TCGTCTGAGGTCTCACTATACGAGTGCATAGTGTCTGCTGACGTTGGAGTGGATACTCACCAGAGACGTCGCTGACTTAGGCTGGCGGTTGAGTGAGGCAGCCCGGAGTACAAGGCCGCCCTATCCCTGTCACGCTGGCAGATATAAAGATCGCTCAGATAGAATACCTCAGCCCTATAGGGTTGCACAGGGCATGGTTTGATCCTCACCGAGAATTGCTAGTTGGAGAGTCCCGCGCAACCTTAGATAGACTTATCGTGCAAAACACTGTCGGTGGGGCGATAATGCCATGGTGGATCCACTACTGATTATCTGTTGGTTAGTTTTTGTGGGCTTTTCGCGCTCCCGCGATGTTCTACAGATGTCCGAAGATTCGACCTCCCAGACACTCCCGATAACTCTCCGCGTCACGCCTCAGCGAGCAGAGCCGAGACAGCTACGCTCGCCATCGCGAATGCGAAGCATAAGTCAGGTGGTATCGATCTAGTATCACAGGGCGTAGTACACTCCTATCAACCGTCCGTAGCCACTGCCACGGGTAACCAGTATAACGGGATAGCCGTATTTCGACTCATAGGAGAGATTTTACAACAGGCTACATACCAACATCACCCCTACTGCATGCACTAGCAATGCAACAACTTCGCTAATCCCTTGACTGCCGTTAGCGGATAGTGGCAGCTGTGCTTACTGAACTGGCGCGTGTTCAACAACTCAAGTGATAGAAAATGAATCGGTGTCGTAAAAGTCTGAACAGTTCTCCTAGGGATGGGTCACGCGAGCAATGGTTCTTGGTGAACGTCAGGGCACTTTCCTTTGTGCAACCTGATGCACTGTCTGCATTCTGTGTCCCGACTACAGCTGTGTACCCCTCCTAGGGGACCGAGAGAATATTCAAGATTAGTAAGCAAAAGGTGGGTTGGGGGACGGGGGTGCCTGGTATTATACCTAGAGGACACCGCTTCCGAGTCAAGCACCCACGCCTTCTCTCGTCAATATGAGCCTGAATGGGGGAATAGCCCATGACTACACAGGACCCGACCTACAACATCCTATCAGTGAGTCCGCCAGAGCCAAGCGAGGGGGTAAACCATAGCACTTGACGAAAAGAACACTTCTAGGCGCAATGTACCCTTGGCTCGGTCATACGCCTATATGGCTCAGGTCATGAAGTACGCTGCGACGGCTGCCCCCAGATAAGTGGGGGGGTCGATGCATTACAACCTTGCGAGCTCTCAATTATACTCCTACTGACTGGTGAAGCAGTCAATACTTCGAACTAGCACGCTTACTAGTTTGGGTTTTAGAAATTGGTAGTCAGCATGACCGTGCACCCTCTCCGACATGGACCTCTCAACCTTTTGGTATAGGGTCATCGCAGAATCAAGGGTAATTACCCGTCAATTGCTGGGTATTCATGGCTTAGTTCTGGCTCTTGGAGTGCTGCTTTGTGGCATCGGTCCGGGATGGGACTAATTTGCGAGTTTTCCCTGGGGATGAGTCGCCTAAACGTACGCCCGTGACGCTATTACGATCCCGTTCGGTCTTCACGCTCCGTCCGGACTTAAAGCACTGCGTACCTAACTACCAAAGCGAGGATGTAATAACGGCCAAGGGTCCGATCCTAGGAAAGACAGTGTAACGGGATACGGGCGCGTGGGCGATTTCCGTACCCTATTGAAAAATATAATTCCCGTGAAGTGATTTCTCCTCTTCACACAAGGACTAACCTGATAAGAATAGATACGATGGTTCGCCTCCGTACGTAAGTGGCTGTATTACGACTAATGGTTGAGTTACTTT
TCGCCTGGGGTCTCACAATACGAGTGTATAGTGTCTGCTCACGTTGGAGTGGACACTGACCAGAGGCGTCGATGACTTGGGATGGCGGTTGAGTGAGGCAGCCCGGAGTACAAAGCCGCCCTATTCCTGTCACGGCAGCTGCTATAGGCAACGCTCATATGGAAGAGCCCAGCCCGGTAAGGCTGCACAGAGTATGGTTTGGCCCCTACCGAGAATTGCTGTTTGGGAATTCCCGCGCAACTTTAGACAGAGGTACCTTGCGGGACATTGTCGGTGGGATGTTAATGCCGTGGTAAGCTCATTGTTTGCTGCCCGTTGGTTAGCTTTTGCGGGTTTTCAGCGGCTCCGCGGTAATCTACGTGGGCCTCAAGAATCGAGCTCCCAGTCATGCTCGATAACTTTGCGCGTTACGCCCCAGCGAGCGGAGCCGAGGCAGCTACGCTCACCGTCGCGATCGCAAACCATAAGTCAGCTGGTGTTGAGCGAGTATCAGAAGGCGCAGTACAATCCTGTCGGCCGTCCGTGGCCGCCGTAACGGCTGACCAGTGTAACGTGAACATCAGATATCAACGCTTGGGAGGGGCTTCGCGGCGGACTACGTGCCGTCACCAACCCTATCTCGCGTATTGGTAATACGGCGACCCCGTCGATACCTCGACAGGTGTTAGCGGACGGCGGTAGCTGTACTTGCTGAACTGGCGGTTGTTCGACAGCTCGAGTGGCGGGAAATGACCTTGGGCTTCTCATGCTGTGAGAGCTTTGTTACTATTAAATAAATCGAGCAATTCTCCCCAACGGGCGCGGGAGCTCTTATCTTTGTGTGACCTGATGCACTGTCTGCATTCTGTGTCCCGACTACAGCTGTGTACCCCTCCTAGGGGACCGAGAGAATATTCAAGATTAGTAAGCAAAAGGTGGGTTGGGGGACGGGGGTGCCTGGTATTATACCTAGAGGACACCGCTTCCGAGTCAAGCACCCACGCCTTCTCTCGTCAATATGAGCCTGAATGGCGGAATAGCCCATGACTACACAGGACCCGACCTACAACATCCTATCAGTGGGTCCGCCAGAGCCAAGCGAGGGGGTAAACCATAGCACTTGACGAAAAGAACACTTCTAGGCGCAATATACCCTTGGCTCGGTCATACGCCTATATGGCTCAGGTCATGAAGTACGCTGCGACGGCTGCCCCCAGATAAGTGGGGGGGTCGATGCATTACAACCTTGCGAACTCTCAATTATACTCCTACTGACTGGTGAAGCAGTCAATACTTCGAACTAGCACGCTTACTAGTTTGGGTTTTAGAAATTGGTAGTCAGCATGACCGTGCACCCTCTCCGACATGGACCTCTCAACCTTTTGGTATAGGGTCATCGCAGAATCAAGGGTAATTACCCGTCAATTGCTGGGTATTCATGGCTTAGTTCTGGCTCTTGGAGTGCTGCTTTGTGGCATCGGTCCGGGATGGGACTAATTTGCGAGTTTTCCCTGGGGATGAGTCGCCTAAACGTACGCCCGTGACGCTATTACGATCCCGTTCGGTCTTCACGCTCCGTCCGGACTTAAAGCACTGCGTACCTAACTACCAAAGCGAGGATGTAATAACGGCCAAGGGTCCGATCCTAGGAAAGACAGTGTAACGGGATACGGGCGCGTGGGCGATTTCCGTACCCTATTGAAAAATATAATTCCCGTGAAGTGATTTCTCCTCTTCACACAAGGACTAACCTGATAAGAATAGATACGATGGTTCGCCTCCGTACGTAAGTGGCTGTATTACGACTAATAGTTGAGTTACTTT
TCGCCTGAGGTCTCACTATACGAGCGTATAGTGTCTGCTCACGTTGGAGTGGATACTCACCAGAGACGTCGCTGACTTAGGCTGGCGGTTGAGTGAGGCAGCCCGGAGTACAAGGCAGCCCTATTCCTGTCACGCTGGCAGATATAAAGATCGCTCAGATAGAATACCTCAGCCCTATAGGGTTGCACAGGGCATGGTTTGATCCTCACCGAGAATTGCTAGTTGGAGAGTCCCGCGCAACCTTAGATAGACTTATCGTGCAAAACACTGTCGGTGGGGCGATAATGCCGTGGGAAACTCACTATTTGCTGCCCCTTGGTTGACTTTCGTGGGTTTTCCGTGGCCCAGCGGTATTCTACGTGGGTCTCAAGAATCGACCTCCCAGACACTCCCGATAACTCTCCGCGTCACGCCCCAGCGAGCAGAGCCGAGACAGCTACGCTCGCCATCGCGAATGCGAAGCATAAGTCAGGTGGTATCGATCTAGTATCACAGGGCGTAGTACACTCCTATCAACCGTCCGTAGCCACTGCCACGGGTAACCAGTATAACGGGATAGCCGTATTTCGACTCATAGGAGAGATTTTACAACAGGCTACATACCAACATCACCCCTACTGCATGCACTAGCAATGCAACAACTTCGCTAATCCCTTGACTGCCGCTAGCGGATAGTGGCAGCTGTGCTTACTGAACTGGCGCGTGTTCAACAACTCAAGTGATAGAAAATGAATCGGTGTCGTAAAAGTCTGAACAGTTCTCCTAGGGATGGGTCACGCGAGCAATGGTTCTTGGTGAACGTCAGGGCACTTTCCTTTGTGCAACCTGATGCACTGTATGCATTCCATGTCCCGAGCATAGTTGTGTACTCCTTGCATGGGACCGAAAGTACATTCAAGATAAGTAAGCAAAAGGTGAGTTGGGAGACAACGGTGCCCGGAATTATACCTAGAGGACGTCTCTCCGGGGATAAGTACCTACGCCTTCACTCGTCAACGTGAGCCTGAGTGGCGGAGTAAGACATGAGTACACAAGACTCGGCCTACAACAGTCCATCGGTGGGTTTGCTAGTGCCGAGGGAAGGAGTAAACCATAGCACTTGACGAAAAGAACACTTCTAGGCGCAATATACCCTTTGCTCGGTCATACGCCTATATGGCTCAGGTCATGAAGTACGCTGCGACGGCTGCCCCCAGATAAGTGGGGGGGTCGATGCATTACAACCTTGCGAACTCTCAATTATACTCCTACTGACTGGTGAAGCAGTCAATACTTCGAACTAGCACGCTTACTAGTTTGGGTTTTAGAAATTGGTAGTCAGCATGACCGTGCACCCTCTCCGACATGGACCTCTCAACCTTTTGGTATAGGGTCATCGCAGAATCAAGGGTAATTACCCGTCAATTGCTGGGTATTCATGGCTTAGTTCTGGCTCTTGGAGTGCTGCTTTGTGGCATCGGTCCGGGATGGGACTAATTTGCGAGTTCTCCCTGGGGATGAGTCGCCTAAACGTACGCCCGTGACGCTATTACGAGCCCGTTCGGTCTTCACGCTCCGTCCGGACTTAAAGCACTGCGTACCTAACTACCAAAGCGAGGATGTAATAACGGCCAAGGGTCCGATCCTAGGAAAGACAGTGTAACGGGATACGGGCGCGTGGGCGATTTCCGTACCCTATTGAAAAATATAATTCCCGTGAAGTGATTTCTCCTCTTCACACAAGGACTAACCTGATAAGAATAGATACGATGGTTCGCCTCCGTACGTAAGTGGCTGTATTACGACTAATAGTTGAGTTACTTT
TCGTCTGAGGTCTCACTATACGAGTGCATAGTGTCTGCTGACGTTGGAGTGGATACTCACCAGAGACGTCGCTGACTTAGGCTGGCGGTTGAGTGAGGCAGCCCGGAGTACAAGGCCGCCCTATCCCTGTCACGCTGGCAGATATAAAGATCGCTCAGATAGAATACCTCAGCCCTATAGGGTTGCACAGGGCATGGTTTGATCCTCACCGAGAATTGCTAGTTGGAGAGTCCCGCGCAACCTTAGATAGACTTATCGTGCAAAACACTGTCGGTGGGGCGATAATGCCATGGTGGATCCACTACTGATTATCTGTTGGTTAGTTTTTGTGGGCTTTTCGCGCTCCCGCGATGTTCTACAGATGTCCGAAGATTCGACCTCCCAGACACTCCCGATAACTCTCCGCGTCACGCCCCAGCGAGCAGAGCCGAGACAGCTACGCTCGCCATCGCGAATGCGAAGCATAAGTCAGGTGGTATCGATCTAGTATCACAGGGCGTAGTACACTCCTATCAACCGTCCGTAGCCACTGCCACGGGTAACCAGTATAACGGGATAGCCGTATTTCGACTCATAGGAGAGATTTTACAACAGGCTACATACCAACATCACCCCTACTGCATGCACTAGCAATGCAACAACTTCGCTAATCCCTTGACTGCCGTTAGCGGATAGTGGCAGCTGTGCTTACTGAACTGGCGCGTGTTCAACAACTCAAGTGATAGAAAATGAATCGGTGTCGTAAAAGTCTGAACAGTTCTCCTAGGATTAAATAAATCGAGCAATTCTCCCCAACGGGCGCGGGAGCACTTTCCTTTGTGCAACCTGATGCACTGTCTGCATTCTGTGTCCCGACTACAGCTGTGTACCCCTCCTAGGGGACCGAGAGAATATTCAAGATTAGTAAGCAAAAGGTGGGTTGGGGGACGGGGGTGCCTGGTATTATACCTAGAGGACACCGCTTCCGAGTCAAGCACCCACGCCTTCTCTCGTCAATATGAGCCTGAATGGCGGAATAGCCCATGACTACACAGGACCCGACCTACAACATCCTATCAGTGGGTCCGCCAGAGCCAAGCGAGGGGGTAAACCATAGCACTTGACGAAAAGAACACTTCTAGGCGCAATATACCCTTGGCTCGGTCATACGCCTATATGGCTCAGGTCATGAAGTACGCTGCGACGGCTGCCCCCAGATAAGTGGGGGGGTCGATGCATTACAACCTTGCGAACTCTCAATTATACTCCTACTGACTGGTGAAGCAGTCAATACTTCGAACTAGCACGCTTACTAGTTTGGGTTTTAGAAATTGGTAGTCAGCATGACCGTGCACCCTCTCCGACATGGACCTCTCAACCTTTTGGTATAGGGTCATCGCAGAATCAAGGGTAATTACCCGTCAATTGCTGGGTATTCATGGCTTAGTTCTGGCTCTTGGAGTGCTGCTTTGTGGCATCGGTCCGGGATGGGACTAATTTGCGAGTTTTCCCTGGGGATGAGTCGCCTAAACGTACGCCCGTGACGCTATTACGATCCCGTTCGGTCTTCACGCTCCGTCCGGACTTAAAGCACTGCGTACCTAACTACCAAAGCGAGGATGTAATAACGGCCAAGGGTCCGATCCTAGGAAAGACAGTGTAACGGGATACGGGCGCGTGGGCGATTTCCGTACCCTATTGAAAAATATAATTCCCGTGAAGTGATTTCTCCTCTTCACACAAGGACTAACCTGATAAGAATAGATACGATGGTTCGCCTCCGTACGTAAGTGGCTGTATTACGACTAATGGTTGAGTTACTTT
TCGCCTGAGGTCTCACTATACGAGCGTATAGTGTCTGCTCACGTTGGGGTGGACACTGACCAGAGGCGCCGATGACTTGGGCTGGCGGTTGAGTGAGGCAGCCCGGAGTACAAGGTCGCCCTATTCCTGTCACGCTAGCTGATATAGGGAACGCTCGTATGGAATAGCTCGGCCCGGTAGGGTTGCACAGGGCATGGTTTGATCCCTAGCGGGAATTGCTGGTCGGAGATTCCCGTGCAGCCTTAGACAGAGGTACCTTGCGGGTCACTGTGGGAGCGATGTTAATGCCGTGGTAAACTCACGATTTGCTGCCCGTTGGTTAACTCTTGTGGGTTTTCCCCGGCCCAGCGGTATTCTACGTGGGTCTCAAGAATCGACCTCCCAGACACTCCCGATAACTTTGCGCGTTACGCCCCAGCGAGCGGAGCCGAGGCAGCTACGCTCACCGTCGCGATCGCAAACCATAAGTCAGCTGGTGTTGAGCGAGTATCAGAAGGCGCAGTACAATACTGTCGGCCGTCCGTGGCCGCCGTAACGGCTGACCAGTGTAACGTGAACATCAGATATCAACGCTTGGGAGGGGCTTCGCGGCGGACTACGGGCCGTCACCAACCCTATCTCGCGCATTGGTAATACGGCGACCCCGTTGATACCTCGACAGGTGTTAGCGGACGGCGGTAGCTGTACTTGCTGAACTGGCGGTTGTTCGACAGCTCGAGTGGCGGGAAATGACCTTGGGCTTCTCATGCTGTGAGAGCTTTGTTACTGATGGGTCACGCGAGCAATGGTTCTTGGTGAACGTCAGGGCACTTTCCTTTGTGCAACCTGATGCACTGTCTGCATTCTGTGTCCCGACTACAGCTGTGTACCCCTCCTAGGGGACCGAGAGAATATTCAAGATTAGTAAGCAAAAGGTGGGTTGGGGGACGGGGGTGCCTGGTATTATACCTAGAGGACACCGCTTCCGAGTCAAGCACCCACGCCTTCTCTCGTCAATATGAGCCTGAATGGCGGAATAGCCCATGACTACACAGGACCCGACCTACAACATCCTATCAGTGGGTCCGCCAGAGCCAAGCGAGGGGGTAAACCATAGCACTTGACGAAAAGAACACTTCTAGGCGCAATATACCCTTGGCTCGGTCATACGCCTATATGGCTCAGGTCATGAAGTACGCTGCGACGGCTGCCCCCAGATAAGTGGGGGGGTCGATGCATTACAACCTTGCGAACTCTCAATTATACTCCTACTGACTGGTGAAGCAGTCAATACTTCGAACTAGCACGCTTACTAGTTTGGGTTTTAGAAATTGGTAGTCAGCATGACCGTGCACCCTCTCCGACATGGACCTCTCAACCTTTTGGTATAGGGTCATCGCAGAATCAAGGGTAATTACCCGTCAATTGCTGGGTATTCATGGCTTAGTTCTGGCTCTTGGAGTGCTGCTTTGTGGCATCGGTCCGGGATGGGACTAATTTGCGAGTTTTCCCTGGGGATGAGTCGCCTAAACGTACGCCCGTGACGCTATTACGATCCCGTTCGGTCTTCACGCTCCGTCCGGACTTAAAGCACTGCGTACCTAACTACCAAAGCGAGGATGTAATAACGGCCAAGGGTCCGATCCTAGGAAAGACAGTGTAACGGGATACGGGCGCGTGGGCGATTTCCGTACCCTATTGAAAAATATAATTCCCGTGAAGTGATTTCTCCTCTTCACACAAGGACTAACCTGATAAGAATAGATACGATGGTTCGCCTCCGTACGTAAGTGGCTGTATTACGACTAATAGTTGAGTTACTTT
TCGCCCGAGGTCTCACTATACGAGTGTATAACGTCTGCTCACAATGGAGTGGACACTGACCAGAGGCGTCGATGACTTGGGATGGCGGTTGAGTGAGGCAGCCCGGAGTACAAAGCAGCCCTATTCCTGTCACGGCAGCTGCTATAGGCAACGCTCATATGGAAGAGCCCAGCCCGGTAAGGCTGCACAGAGTATGGTTTGGCCCCTACCGAGAATTGCTGTTTGGGGATTCCCGCGCAACTTTAGACAGAGGTACCTTGCGGGACATTGTCGGTGGGATGTTAATGCCGTGGTAAGCTCATTGTTTGCTGCCCGTTGGTTAGCTTTTGCGGGTTTTCAGCGGCTCCGCGGTAATCTACGTGGGCCTCAAGAATCGAGTCCCCTGACATGCTCAATGACTTTCTGCGTCACGCCCGAGTGAGCAGTGGCGAGATATCTGCGCTCACCATTGCGATCGCGAGCCAAAATTCAGGTGGTATCGATCTAGTATCACAGGGCGTAGTACACTCCTATCAACCGTCCGTGGCCGCCGTAACGGCTGACCAGTGTAACGTGAACATCAGATATCAACGCTTGGGAGGGGCTTCGCGGCGGACTACGTGCCGTCACCAACCCTATCTCGCGCATTGGTAATACGGCGACCCCGTTGATACCTCGACAGGTGTTAGCGGACGGCGGTAGCTGTACTTGCTGAACTGGCGGTTGTTCGACAGCTCGAGTGGCGGGAAATGACCTTGGGCTTCTCATGCTGTGAGAGCTTTGTTACTATTAAATAAATCGAGCAATTCTCCCCAACGGGCGCGGGAGCTCTTATCTTTGTGTGACCTGATGCCTTGCCTGCATTTCATGCAGTGACTATAACTGTGTGCTCCTCGTATGGGACCGTGAGTATACTCAAGATACGTAAGCAAAAGGTGGGTTGGGAGGTAACAGTGTTCGGAATTTCACCTAGAAGACGCTGCTCTGGAATTAAGCGATCATGTTTTCTCCCATCAATATGAGCCTGAATGGCGGAATAGCCCATGACTACACAGGACCCGATCCACAACATCCTATCAGTGGGTTTGCTAGTGCCGAGGGAAGGAGTAAACCATAGCACTTGACGAAAAGGACATTTCTAGGCGCGATATACCCTTGGCTCGGTCATACGCCTATATGGCTCAGGTCATGAAGTACGCTGCGACGGCTGCCCCCAGATAAGTGGGGGGGTCGATGCATTACAACCTTGCGAACTCTCAATTATACTCCTACTGACTGGTGAAGCAGTCAATACTTCGAACTAGCACGCTTACTTGTTTGGGTTTTAGAGATTGTTAGTCAGCATGACCGTGCACCCTCTCCGACATGGATCTCTCAACCTTTTGGTATAGGGTTATAGCAAAGTCAAGTGGGGCCACCCGTAGTCTCTCCCCCGTATGCAACCGAATCCAGATCTTTTAATGACACTCCTATAGTATCGCGGTTCAGTGGAGCATTCGCAGAGACTTCCTCTTGGATTGAGTTGTTAAAACTTACGCTTGGGACGTTATTTCCGGTCCGTCCGGTCTTGACACCCCGCCCAGCCTTAGAGCGTTACAGAACGAAACCCCGCATAGAAAGTGCAACACCCGCTGTGAATGTCCTTCGGAGATAAACAGCCCGGTAGAGTCAAGGTAAGTCGAGAGGGCCCGTACCCTATCGACAAGTATAATTCCCGTGAGGTGATTTCGCTTCTTCACCCAAGGACCAATCTGATAGGAACATGGACGGAAACTCTTCCTAATGCGTAGGTTCTTGTATTACGATTAGTAGGTGAGTGACTGT
TCGCCTGAGGTCTCACTATACGAGCGTATAGTGTCTGCTCACGTTGGAGTGGATACTCACCAGAGACGTCGCTGACTTAGGCTGGCGGTTGAGTGAGGCAGCCCGGAGTACAAGGCCGCCCTATTCCTGTCACGCTGGCAGATATAAAGATCGCTCAGATAGAATACCTCAGCCCTATAGGGTTGCACAGGGCATGGTTTGATCCTCACCGAGAATTGCTAGTTGGAGAGTCCCGCGCAACCTTAGATAGACTTATCGTGCAAAAAACTGTCGGTGGGGCGATAATGCCGTGGGAAACTCACTATTTGCTGCCCCTTGGTTGACTTTCGTGGGTTTTCCGTGGCCCAGCGGTATTCTACGTGGGTCTCAAGAATCGACCTCCCAGACACTCCCGATAACTCTCCGCGTCACGCCCCAGCGAGCAGAGCCGAGACAGCTACGCTCGCCATCGCGAATGCGAAGCATAAGTCAGGTGGTATCGATCTAGTATCACAGGGCGTAGTACACTCCTATCAACCGTCCGTAGCCACTGCCACGGGTAACCAGTATAACGGGATAGCCGTATTTCGACTCATAGGAGAGATTTTACAACAGGCTACATACCAACATCACCCCTACTGCATGCACTAGCAATGCAACAACTTCGCTAATCCCTTGACTGCCGCTAGCGGATAGTGGCGGCTGTGCTTACTGAACTGGCGCGTGTTCAACAACTCAAGTGATAGAAAATGAATCGGTGTCGTAAAAGTCTGAACAGTTCTCCTAGGGATGGGTCACGCGAACAATGGTTCTTGGTGAACGTCAGGGCACTTTCCTTTGTGCAACCTGATGCCCTACCTGCATTTCAAGCAGTTACTATAACTGTGTGCTCATCGTATGGATTCTAGAATGCTTTGTAAGGAAACGAGCGGGGTTCAGTCTATGAGGTAACAGTGTTCGGACTTTTGCCCTGAAGATGCTGCTCTGGAGTTAAGCGATCATGTTTCCTCCCATCAATATGAGCCTGAATGGCGGAATAGCCCATGACTACACAGGACCCGACCTACAACATCCTATCAGTGGGTCCGCCAGAGCCAAGCGAGGGGGTAAACCATAGCACTTGACGAAAAGAACACTTCTAGGCGCAATATACCCTTTGCTCGGTCATACGCCTATATGGCTCAGGTCATGAAGTACGCTGCGACGGCTGCCCCCAGATAAGTGGGGGGGTCGATGCATTACAACCTTGCGAACTCTCAATTATACTCCTACTGACTGGTGAAGCAGTCAATACTTCGAACTAGCACGCTTACTAGTTTGGGTTTTAGAAATTGGTAGTCAGCATGACCGTGCACCCTCTCCGACATGGACCTCTCAACCTTTTGGTATAGGGTCATCGCAGAATCAAGGGTAATTACCCGTCAATTGCTGGGTATTCATGGCTTAGTTCTGGCTCTTGGAGTGCTGCTTTGTGGCATCGGTCCGGGATGGGACTAATTTGCGAGTTCTCCCTGGAGATGAGTCGCCTAAACGTACGCCCGTGACGCTATTACGAGCCCGTTCGGTCTTCACGCTCCGTCCGGACTTAAAGCACTGCGTACCTAACTACCAAAGCGAGGATGTAATAACGGCCAAGGGTCCGATCCTAGGAAAGACAGTGTAACGGGATACGGGCGCGTGGGCGATTTCCGTACCCTATTGAAAAATATAATTCCCGTGAAGTGATTTCTCCTCTTCACACAAGGACTAACCTGATAAGAATAGATACGATGGTTCGCCTCCGTACGTAAGTGGCTGTATTACGACTAATAGTTGAGTTACTTT
TCGCCTGAGGTCTCACTATACGAGCGTATAGTGTCTGCTCACGTTGGAGTGGATACTCACCAGAGACGTCGCTGACTTAGGCTGGCGGTTGAGTGAGGCAGCCCGGAGTACAAGGCCGCCCTATTCCTGTCACGCTGGCAGATATAAAGATCGCTCAGATAGAATACCTCAGCCCTATAGGGTTGCACAGGGCATGGTTTGATCCTCACCGAGAATTGCTAGTTGGAGAGTCCCGCGCAACCTTAGATAGACTTATCGTGCAAAACACTGTCGGTGGGGCGATAATGCCGTGGGAAACTCACTATTTGCTGCCCCTTGGTTGACTTTCGTGGGTTTTCCGTGGCCCAGCGGTATTCTACGTGGGTCTCAAGAATCGACCTCCCAGACACTCCCGATAACTCTCCGCGTCACGCCCCAGCGAGCAGAGCCGAGACAGCTACGCTCGCCATCGCGAATGCGAAGCATAAGTCAGGTGGTATCGATCTAGTATCACAGGGCGTAGTACACTCCTATCAACCGTCCGTAGCCACTGCCACGGGTAACCAGTATAACGGGATAGCCGTATTTCGACTCATAGGAGAGATTTTACAACAGGCTACATACCAACATCACCCCTACTGCATGCACTAGCAATGCAACAACTTCGCTAATCCCTTGACTGCCGCTAGCGGATAGTGGCGGCTGTGCTTACTGAACTGGCGCGTGTTCAACAACTCAAGTGATAGAAAATGAATCGGTGTCGTAAAAGTCTGAACAGTTCTCCTAGGGATGGGTCACGCGAACAATGGTTCTTGGTGAACGTCAGGGCACTTTCCTTTGTGCAACCTGATGCCCTACCTGCATTTCAAGCAGTTACTATAACTGTGTGCTCATCGTATGGATTCTAGAATGCTTTGTAAGGAAACGAGCGGGGTTCAGTCTATGAGGTAACAGTGTTCGGACTTTTGCCCTGAAGATGCTGCTCTGGAGTTAAGCGATCATGTTTCCTCCCATCAATATGAGCCTGAATGGCGGAATAGCCCATGACTACACAGGACCCGACCTACAACATCCTATCAGTGGGTCCGCCAGAGCCAAGCGAGGGGGTAAACCATAGCACTTGACGAAAAGAACACTTCTAGGCGCAATATACCCTTGGCTCGGTCATACGCCTATATGGCTCAGGTCATGAAGTACGCTGCGACGGCTGCCCCCAGATAAGTGGGGGGGTCGATGCATTACAACCTTGCGAACTCTCAATTATACTCCTACTGACTGGTGAAGCAGTCAATACTTCGACCTAGCATGCTTACTAGTTTGGGTTTTAGAAATTGGTAGTCAGCATGACCGTGCACCCTCTCCGACATGGACCTCTCAACCTTTTGGTATAGGGTCATCGCGGAATCAAGGGTAATTACCCGTCAATTGCTGGGTATTCATGGCTTAGTTCTGGCTCTTGGAGTGCTGCTTTGTGGCATCGGTCCGGGATGGGACTAATTTGCGAGTTTTCCCTGGGGATGAGTCGCCTAAACGTACGCCCGTGACGCTATTACGAGCCCGTTCAGTCTTCACGCTCCGTCCGGACTTAAAGCACTGCGTACCTAACTACCAAAGCGAGGATGTAATAACGGCCAAGGGTCCGATCCTAGGAAAGACAGTGTAACGGGATACGGGCGCGTGGGCGATTTCCGTACCCTATTGAAAAATATAATTCCCGTGAAGTGATTTCTCCTCTTCACACAAGGACTAACCTGATAAGAATAGATACGATGGTTCGCCTCCGTACGTAAGTGGCTGTATTACGACTAATAGTTGAGTTACTTT
TCGCCTGAGGTCTCACTATACGAGCGTATAGTGTCTGCTCACGTTGGAGTGGATACTCACCAGAGACGTCGCTGACTTAGGCTGGCGGTTGAGTGAGGCAGCCCGGAGTACAAGGCCGCCCTATTCCTGTCACGCTGGCAGATATAAAGATCGCTCAGATAGAATACCTCAGCCCTATAGGGTTGCACAGGGCATGGTTTGATCCTCACCGAGAATTGCTAGTTGGAGAGTCCCGCGCAACCTTAGATAGACTTATCGTGCAAAACACTGTCGGTGGGGCGATAATGCCGTGGGAAACTCACTATTTGCTGCCCCTTGGTTGACTTTCGTGGGTTTTCCGTGGCCCAGCGGTATTCTACGTGGGTCTCAAGAATCGACCTCCCAGACACTCCCGATAACTCTCCGCGTCACGCCCCAGCGAGCAGAGCCGAGACAGCTACGCTCGCCATCGCGAATGCGAAGCATAAGTCAGGTGTTATCGATCGAGTATCACAGAGCGCAGTATACTCCTATTAGCCGTCCGTGGCCGCCGTAACGGCTGACCAGTGTAACGTGAACATCAGATATCAACGCTTGGGAGGGGCTTCGCGGCGGACTACGTGCCGTCACCAACCCTATCTCGCGCATTGGTAATACGGCGACCCCGTTGATACCTCGACAGGTGTTAGCGGACGGCGGTAGCCGTACTTGCTGAACTGGCGGTTGTTCGACAGCTCGAGTGGCGGGAAATGACCTTGGACTTCTCATGCTGTGAGAGCTTTGTTACTATTAAATAAATCGAGCAATTCTCCCCAACGGGCGCGGGAGCTCTTATCTTTGTGCGACTTGATGCACTGTCTGCATTCTGTGTCCCGACTACAGCTGTGTACCCCTCCTAGGGGACTGAGAGAATATTCAAGATTAGTAAGCAAAAGGTGGGTTGGGGGACGGGGGTGCCTGGTATTATACCTAGAGGACACCGCTTCCGAGTCAAGCACCCACGCCTTCTCTCGTCAATATGAGCCTGAATGGCGGAATAGCCCATGACTACACAGGACCCGACCTACAACATCCTATCAGTGGGTCCGCCAGAGCCAAGCGAGGGGGTAACCCACAGCACCTGACGAAAAGAACGCTTCTAGGCGCAATATACCCTTGGCTCGGTCATACGCCTATATGGCTCAGGTCATGAAGTACGCTGCGACGGCTGCCCCCAGATAAGTGGGGGGGTCGATGCATTACAACCTTGCGAACTCTCAATTATACTCCTACTGACTGGTGAAGCAGTCAATACTTCGAACTAGCATGCTTACTAGTTTGGGTTTTAGAAATTGGTAGTCAGCATGACCGTGCACCCTCTCCAACATGGACCTCTCAACCTTTTGGTATAGGGTCATCGCGGAATCAAGGGTAATTACCCGTCAATTGCTGGGTATTCATGGCTTAGTTTTGGCTCTTGGAGTGCTGCTTTGTGGCATCGGTCCGGGATGGGACTAATTTGCGAGTTTTCCCTGGGGATGAGTCGCCTAAACGTACGCCCGTGACGCTATTACGAGCCCGTTCAGTCTTCACGCTCCGTCCGGACTTAAAGCACTGCGTACCTAACTACCAAAGCGAGGATGTAATAACGGCCAAGGGTCCGATCCTAGGAAAGACAGTGTAACGGGATACGGGCGCGTGGGCGATTTCCGTACCCTATTGAAAAATATAATTCCCGTGAAGTGATTTCTCCTCTTCACACAAGGACTAACCTGATAAGAATAGATACGATGGTTCGCCTCCGTACGTAAGTGGCTGTATTACGACTAATAGTTGAGTTACTTT
TCGCCCGAGGTCTCACTATACGAGTGTATAGCGTCTGCTCACAATGGAGTGGACACTGACCAGAGGCGTCGATGACTTGGGATGGCGGTTGAGTGAGGCAGCCCGGAGTACAAAGCAGCCCTATTCCTGTCACGGCAGCTGCTATAGGCAACGCTCATATGGAAGAGCCCAGCCCGGCAAGGCTGCACAGAGTATGGTTTGGCCTTCACCGAGAATTGCTGTTTGGGGATTCCCGCGCAACTTTAAACAGAGGTACCTTGCGGGACATTGTCGGTGGGATGTTAATGCCGTGGTAAGCTCATTGTTTGCTGCCCGTTGGTTAGCTTTTGCGGGTTTTCAGCGGCTCCGCGGTAATCTACGTGGGCCTCAAGAATCGAGTCCCCTGACATGCTCAATGACTTTCTGCGTCACGCCCGAGTGAGCAGTGGCGAGATATCTGCGCTCACCATTGCGATCGCGAGCCAAAATTCAGGTGGTATCGATCTAGTATCACAGGGCGTAGTACACTCCTATCAACCGTCCGTAGCCACTGCCACGGGTAACCAGTATAACGGGATAGCCGTATTTCGACTCATAGGAGAGATTTTACAACAGGCTACATACCAACACCAACCCTATCTCGTGCATTGGTAATACGGCGACCCCGTTGATACCTCGACAGGTGTTAGCGGACGGCGGTAGCTGTACTTGCTGAACTGGCGGTTGTTCGACAGCTCGAGTGGCGGGAAATGACCTTGGGCTTCTCATGCTGTGAGAGCTTTGTTACTATTAAATAAATCGAGCAATTCTCCCCAACGGGCGCGGGAGCTCTTATCTTTGTGCGACCTGATGCACTGTCTGCATTCTGTGTCCCGACTACAGCTGTGTACCCCTCCTAGGGGACCGAGAGAATATTCAAGATTAGTAAGCAAAAGGTGGGTTGGGGGACGGGGGTGCCTGGTATTATACCTAGAGGACACCGCTTCCGAGTCAAGCACCCACGCCTTCTCTCGTCAATATGAGCCTGAATGGCGGAATAGCCCATGACTACACAGGACCCGACCTGCAACATCCTATCAGTGGGTCCGCCAGAGCCAAGCGAGGGGGTAAACCATAGCACTTGACGAAAAGAACACTTCTAGGCGCAATATACCCTTGGCTCGGTCATACGCCTATATGGCTCAGGTCATGAAGTACGCTGCGACGGCTGCCCCCAGATAAGTGGGGGGGTCGATGCATTACAACCTTGCGAACTCTCAATTATACTCCTACTGACTGGTGAAGCAGTCAATACTTCGAACTAGCACGCTTATTAGTTTGGGTTTTAGAAATCGGTAGTCAGCATGACCGTGCACCCTCTCCGACATGGACCTCTCAACCTTTTGGTATAGGGTCATCGCAGAATCAAGGGTAATTACCCGTCAATTGCTGGGTATTCATGGCTTAGTTCTGGCTCTTGGAGTGCTGCTTTGTGGCATCGGTCCGGGATGGGACTAATTTGCGAGTTTTCCCTGGGGATGAGTCGCCTAAACGTACGCCCGTGACGCTATTACGAGCCCGTTCGGTCTTCACGCTCCGTCCGGACTTAAAGCACTGCGTACCTAACTACCAAAGCGAGGATGTAATAACGGCCAAGGGTCCGATCCTAGGAAAGACAGTGTAACGGGATACGGGCGCGTGGGCGATTTCCGTACCCTATTGAAAAATATAATTCCCGTGAAGTGATTTCTCCTCTTCACACAAGGACTAACCTGATAAGAATAGATACGATGGTTCTTCTCCGTACGTAAGTGGCTGTATTACGACTAATAGTTGAGTTACTTT
TCACCTGAGGTCTCACTATACGAGCGTATAGTGTCTGCTCACGTTGGAGTGGATACTCACCAGAGACGTCGCTGACTTAGGCTGGCGGTTGAGTGAGGCAGCCCGGAGTACAAGGCCGCCCTATTCCTGTCACGCTGGCAGATATAAAGATCGCTCAGATAGAATACCTCAGCCCTATAGGGTTGCACAGGGCATGGTTTGATCCTCACCGAGAATTGCTAGTTGGAGAGTCCCGCGCAACCTTAGATAGACTTATCGTGCAAAACACTGTCGGTGGGGCGATAATGCCGTGGGAAACTCACTATTTGCTGCCCCTTGGTTGACTTTCGTGGGTTTTCCGTGGCCCAGCGGTATTCTACGTGGGTCTCAAGAATCGACCTCCCAGACACTCCCGATAACTCTCCGCGTCACGCCCCAGCGAGCAGAGCCGAGACAGCTACGCTCGCCATCGCGAATGCGAAGCATAAGTCAGGTGGTATCGATCTAGTATCACAGGGCGTAGTACACTCCTATCAACCGTCCGTAGCCACTGCCACGGGTAACCAGTATAACGGGATAGCCGTATTTCGACTCATAGGAGAGATTTTACAACAGGCTACATACCAACATCACCCCTACTGCATGCACTAGCAATGCAACAACTTCGCTAATCCCTTGACTGCCGCTAGCGGATAGTGGCAGCTGTGCTTACTGAACTGGCGCGTGTTCAACAACTCAAGTGATAGAAAATGAATCGGTGTCGTAAAAGTCTGAGCAGTTCTCCTAGGGATGGGTCACGCGAGCAATGGTTCTTGGTGAACGTCAGGGCACTTTCCTTTGTGCAACCTGATGCACTGTATGCATTCCATGTCCCGAGCATAGTTGTGTACTCCTTGCATGGGACCGAAAGTACATTCAAGATAAGTAAGCAAAAGGTGAGTTGGGAGACAACGGTGCCCGAAATTATACCTAGAGGACGTCTCTCCGGGGATAAGTACCTACGCCTTCACTCGTCAACGTGAGCCTGAGTGGCGGAGTAAGACATGAGTACACAAGACTCGGCCTACAACAGTCCATCGGTGGGTTTGCTAGTGCCGAGGGAAGGAGTAAACCATAGCACTTGACGAAAAGAACACTTCTAGGCGCAATATACCCTTTGCTCGGTCATACCCCTATATGGCTCAGGTCATGAAGTACGCTGCGACGGCTGCCCCCAGATAAGTGGGGGGGTCGATGCATTACAACCTTGCGAACTCTCAATTATACTCCTACTGACTGGTGAAGCAGTCAATACTTCGAACTAGCACGCTTACTAGTTTGGGTTTTAGAAATTGGTAGTCAGCATGACCGTGCACCCTCTCCGACATGGACCTCTCAACCTTTTGGTATAGGGTCATCGCAGAATCAAGGGTAATTACCCGTCAATTGCTGGGTATTCATGGCTTAGTTCTGGCTCTTGGAGTGCTGCTTTGTGGCATCGGTCCGGGATGGGACTAATTTGCGAGTTCTCCCTGGGGATGAGTCGCCTGAACGTACGCCCGTGACGCTATTACGAGCCCGTTCGGTCTTCACGCTCCGTCCGGACTTAAAGTACTGCGTACCTAACTACCAAAGCGAGGATGTAATAACGGCCAAGGGTCCGATCCTAGGAAAGACAGTGTAACGGGATACGGGCGCGTGGGCGATTTCCGTACCCTATTGAAAAATATAATTCCCGTGAAGTGATTTCTCCTCTTCACACAAGGACTAACCTGATAAGAATAGATACGATGGTTCGCCTCCGTACGTAAGTGGCTGTATTACGACTAATAGTTGAGTTACTTT
TTACCTGATATCTCACTACATGAGTGTCTAGTGTCTGCTCGCGTTGGAGTGGATACTCACCAGAGGCGTCGCTGACTTAGGCTGGCGGTTGAGTGAGGCAGCCCGGAGTACAAGGCCGCCCTATTCCTGTCACGCTGGCTGATATAGAGATCGCTCAGATAGAATACCTCAGCCCTATAGGGTTGCACAGGGCATGGTTTGATCCCTACCGAGGAGTGCTAGATGGAGGTTCCCGCGTCACCTTGGACAAACTTATCTTGTAGGAAACAACCCGTGGGGTGTTAACACTGTGATAAACTCACTACTTGTTGTCTCTTGGTTAGCTTTTGTGGGTTTTCCGCGGCCCAGCGGTATCCTACGTGGGTCTCAAGATACGAGTCCCCTGACATGCTCAATGACTTTCTGCGTCACGCCCCAGCGAGCAGTGGCGAGATATCTACGCTCACCATCGCGATCGCGAAGCATAAGTCAGGTGGTATCGATCGAGTATCAGAGGGCGCAATACGACCCTATCGACTGTCTGTGTCCGCCGTAATGGGTGGCAAGTATCGGGTGATCGCCATATTTCAAGGTTCAAGAGGTGCTCTGTAACAAACCACATACCAACATCACCCCTACTGCATGCACTAGCAATGCAACAACTTCGCTAATCCCTTGACTGCCGTTAGCGGATAGTGGCAGCTGTGCTTACTGAACTGGCGCGTGTTCAACAACTCAAGTGATAGAAAATGAATCGGTGTCGTAAAAGTCTGAACAGTTCTCCTAGGGATGGGTCACGCGAGCAATGGTTCTTGGTGAACGTCAGGGCACTTTCCTTTGTGCAACCTGATGCCCTACCTGCATTTCAAGCAGTTACTATAACTGTGTGCTCATCGTATGGATTCTAGAATGCTTTGTAAGGAAACGAGCGGGGTTCAGTCTATGAGGTAACAGTGTTCGGACTTTTGCCCTGAAGATGCTGCTCTGGAGTTAAGCGATCATGTTTCCTCCCATGAATGTGAGCCTGAATGGCGGAATAGCCCATGACTACACAGGACCCGACCTACAACATCCTATCAGTGGGTCCGCCAGAGCCAAGCGAGGGGGTAAACCATAGCACTTGACGAAAAGAACACTTCTAGGCGCAATATACCCTTGGCTCGGTCATACGCCTATATGGCTCAGGTCATGAAGTACGCTGCGACGGCTGCCCCCAGATAAGTGGGGGGGTCGATGCATTACAACCTTGCGAACTCTCAATTATACTCCTACTGACTGGTGAAGCAGTCAATACTTCGAACTAGCATGCTTACTAGTTTGGGTTTTAGAAATTGGTAGTCAGCATGACCGTGCACCCTCTCCGACATGGACCTCTCAACCTTTTGGTATAGGGTCATCGCAGAATCAAGGGTAATTACCCGTCAATTGCTGGGTATTCATGGCTTAGTTCTGGCTCTTGGAGTGCTGCTTTGTGGCATCGGTCCGGGATGGGACTAATTTGCGAGTTTTCCCTGGGGATGAGTCGCCTAAACGTACGCCCGTGACGCTATTACGAGCCCGTTCGGTCTTCACGCTCCGTCCGGACTTAAAGCACTGCGTACCTAACTACCAAAGCGAGGATGTAATAACGGCCAAGGGTCCGATCCTAGGAAAGACAGTGTAACGGGATACGGGCGCGTGGGCGATTTCCGTACCCTATTGAAAAATATAATTCCCGTGAAGTGATTTCTCCTCTTCACACAAGGACTAACCTGATAAGAATAGATACGATGGTTCGCCTCCGTACGTAAGTGGCTGTATTACGACTAATAGTTGAGTTACTTT
TCGCCCGAGGTCTCACTATACGAGTGTATAGCGTCTGCTCACAATGGAGTGGACACTGACCAGAGGCGTCGATGACTTGGGATGGCGGTTGAGTGAGGCAGCCCGGAGTACAAAGCAGCCCTATTCCTGTCACGGCAGCTGCTATAGGCAACGCTCATATGGAAGAGCCCAGCCCGGTAAGGCTGCACAGAGTATGGTTTGGCCCCTACCGAGAATTGCTGTTTGGGGATTCCCGCGCAACTTTAGACAGAGGTACCTTGCGGGACATTGTCGGTGGGATGTTAATGCCGTGGTAAGCTCATTGTTTGCTGCCCGTTGGTTAGCTTTTGCGGGTTTTCAGCGGCTCCGCGGTAATCTACGTGGGCCTCAAGAATCGAGCTCCCAGTCATGCTCGATAACTTTGCGCGTTACGCCCCGGCGAGCGGAGCCGAGGCAGCTACGCTCACCGTCGCGATCGCAAACCATAAGTCAGGTGGTATCGATCTAGTATCACAGGGCGTAGTACACTCCTATCAACCGTCCGTAGCCACTGCCACGGGTAACCAGTATAACGGGATAGCCGTATTTCGACTCATAGGAGAGATTTTACAACAGGCTACATACCAACATCACCCCTACTGCATGCACTAGCAATGCAACAACTTCGCTAATCCCTTGACTGCCGCTAGCGGATAGTGGCGGCTGTGCTTACTGAACTGGCGCGTGTTCAACAACTCAAGTGATAGAAAATGAATCGGTGTCGTAAAAGTCTGAACAGTTCTCCTAGGGATGGGTCACGCGAACAATGGTTCTTGGTGAACGTCAGGGCACTTTCCTTTGTGCAACCTGATGCCCTACCTGCATTTCAAGCAGTTACTATAACTGTGTGCTCATCGTATGGATTCTAGAATGCTTTGTAAGGAAACGAGCGGGGTTCAATCTATGAGGTAACAGTGTTCGGACTTTTGCCCTGAAGATGCTGCTCTGGAGTTAAGCGATCATGTTTCCTCCCATCAATATAAGCCTGAGTGGCGGAATAACAAATGACTACACAGGACTAGGCGTACAACGTCCTATCAGTGGGTCTGTTAGAGCCAAGGGAAGTGGCAAACCATAGCACTTGACGAAAAGGACACTTCTAGACGCGATATACCCTTGGCCTGTTCGTGTCTTTGTATGTTCTTTGGTAAGAGCTACGTTGCGTCTGCTGCCCCCAGATAAGTGGGGGGGTCGATGCATTACAACCTTGCGAACTCTCAATTATACTCCTACTGACTGGTGAAGCAGTCAATACTTCGACCTAGCATGCTTACTAGTTTGGGTTTTAGAAATTGGTAGTCAGCATGACCGTGCACCCTCTCCGACATGGACCTCTCAACCTTTTGGTATAGGGTCATCGCGGAATCAAGGGTAATTACCCGTCAATTGCTGGGTATTCATGGCTTAGTTCTGGCTCTTGGAGTGCTGCTTTGTGGCATCGGTCCGGGATGGGACTAATTTGCGAGTTTTCCCTGGGGATGAGTCGCCTAAACGTACGCCCGTGACGCTATTACGAGCCCGTTCAGTCTTCACGCTCCGTCCGGACTTAAAGCACTGCGTACCTAACTACCAAAGCGAGGATGTAATAACGGCCAAGGGTCCGATCCTAGGAAAGACAGTGTAACGGGATACGGGCGCGTGGGCGATTTCCGTACCCTATTGAAAAATATAATTCCCGTGAAGTGATTTCTCCTCTTCACACAAGGACTAACCTGATAAGAATAGATACGATGGTTCGCCTCCGTACGTAAGTGGCTGTATTACGACTAATAGTTGAGTTACTTT
TCGTCTGAGGTCTCACTATACGAGTGCATAGTGTCTGCTGACGTTGGAGTGGATACTCACCAGAGACGTCGCTGACTTGGGCTGGCGGTTGAGTGAGGCAGCCCGGAGTACAAGGCCGCCCTATTCCTGTCACGCTGGCAGATATAGGGAACGCTCAGATGGAATACCTCAGCCCTATAGGGTTGCACAGGGCATGGTTTGATCCTCACCGAGAATTGCTAGTTGGAGAGTCCCGCGCAACCTTAGATAGACTTATCGTGCAAAACACTGTCGGTGGGGCGATAATGCCGTGGGAAACTCACTATTTGCTGCCCCTTGGTTGACTTTCGTGGGTTTTCCGTGGCCCAGCGGTATTCTACGTGGGTCTCAAGAATCGACCTCCCAGACCCTCCCGATAACTCTCCGCGTCACGCCCCAGCGAGCAGAGCCGAGACAGCTACGCTCGCCATCGCGAATGCGAAGCATAAGTCAGGTGGTATCGATCTAGTATCACAGGGCGTAGTACACTCCTATCAACCGTCCGTAGTCACTGCCACGGGTAACCAGTATAACGGGATAGCCGTATTTCGACTCATAGGAGAGATTTTACAACAGGCTACATACCAACATCACCCCTACTGCATGCACTAGCAATGCAACAACTTCGCTAATCCCTTGACTGCCGTTAGCGGATAGTGGCAGCTGTGCTTACTGAACTGGCGCGTGTTCAACAACTCAAGTGATAGAAAATGAATCGGTGTCGTAAAAGTCTGAACAGTTCTCCTAGGGATGGGTCACGCGAGCAATTCTCCCCAACGGGCGCGGGAGCTCTTATCTTTGTGCGACTTGATGCACTGTCTGCATTCTGTGTCCCGACTACAGCTGTGTACCCCTCCTAGGGGACTGAGAGAATATTCAAGATTAGTAAGCAAAAGGTGGGTTGGGGGACGGGGGTGCCTGGTATTATACCTAGAGGACACCGCTTCCGAGTCAAGCACCCACGCCTTCTCTCGTCAATATGAGCCTGAATGGCGGAATAGCCCATGACTACACAGGACCCGACCTACAACATCCTATCAGTGGGTCCGCCAGAGCCAAGCGAGGGGGTAACCCACAGCACCTGACGAAAAGAACGCTTCTAGGCGCAATATACCCTTGGCTCGGTCATACGCCTATATGGCTCAGGTCATGAAGTACGCTGCGACGGCTGCCCCCAGATAAGTGGGGGGGTCGATGCATTACAACCTTGCGAACTCTCAATTATACTCCTACTGACTGGTGAAGCAGTCAATACTTCGAACTAGCATGCTTACTAGTTTGGGTTTTAGAAATTGGTAGTCAGCATGACCGTGCACCCTCTCCAACATGGACCTCTCAACCTTTTGGTATAGGGTCATCGCGGAATCAAGGGTAATTACCCGTCAATTGCTGGGTATTCATGGCTTAGTTTTGGCTCTTGGAGTGCTGCTTTGTGGCATCGGTCCGGGATGGGACTAATTTGCGAGTTTTCCCTGGGGATGAGTCGCCTAAACGTACGCCCGTGACGCTATTACGAGCCCGTTCAGTCTTCACGCTCCGTCCGGACTTAAAGCACTGCGTACCTAACTACCAAAGCGAGGATGTAATAACGGCCAAGGGTCCGATCCTAGGAAAGACAGTGTAACGGGATACGGGCGCGTGGGCGATTTCCGTACCCTATTGAAAAATATAATTCCCGTGAAGTGATTTCTCCTCTTCACACAAGGACTAACCTGATAAGAATAGATACGATGGTTCGCCTCCGTACGTAAGTGGCTGTATTACGACTAATAGTTGAGTTACTTT
TCGTCTGAGGTCTCACTATACGAGTGCATAGTGTCTGCTGACGTTGGAGTGGATACTCACCAGAGACGTCGCTGACTTAGGCTAGCGGTTGAGTGAGGCAGCCCGGAGTACAAGGCCGCCCTATTCCTGTCACGCTGGCAGATATAAAGATCGCTCAGATAGAATACCTCAGCCCTATAGGGTTGCACAGGGCATGGTTTGATCCTCACCGAGAATTGCTAGTTGGAGAGTCCCGCGCAACCTTAGATAGACTTATCGTGCAAAACACTGTCGGTGGGGCGATAATGCCGTGGGAAACTCACTATTTGCTGCCCCTTGGTTGACTTTCGTGGGTTTTCCGTGGCCCAGCGGTATTCTACGTGGGTCTCAAGAATCGACCTCCCAGACACTCCCGATAACTCTCCGCGTCACGCCCCAGCGAGCAGAGCCGAGACAGCTACGCTCGCCATCGCGAATGCGAAGCATGAGTCAGGTGGTATCGATCTAGTATCACAGGGCGTAGTACACTCCTATCAACCGTCCGTAGCCACTGCCACGGGTAACCAGTATAACGGGATAGCCGTATTTCGACTCATAGGAGAGATTTTACAACAGGCTACATACCAACATCACCCCTACTGCATGCACTAGCAATGCAACAACTTCGCTAATCCCTTGACTGCCGCTAGCGGATAGTGGCAGCTGTGCTTACTGAACTGGCGCGTGTTCAACAACTCAAGTGATAGAAAATGAATCGGTGTCGTAAAAGTCTGAACAGTTCTCCTAGGGATGGGTCACGCGAGCAATGGTTCTTGGTGAACGTCAGGGCACTTTCCTTTGTGCAACCTGATGCCCTACCTGCATTTCAAGCAGTTACTATAACTGTGTGCTCATCGTATGGATTCTAGAATGCTTTGTAAGGAAACGAGCGGGGTTCAGTCTATGAGGTAACAGTGTTCGGACTTTTGCCCTGAAGATGCTGCTCTGGAGTTAAGCGATCATGTTTCCTCCCATGAATGTAAGCCTGAGTGGCGGAATAACAAATGACTACACAGGACTAGGCGTACAACGTCCTATCAGTGGGTCTGTTAGAGCCAAGGGAAGTGGCAAACCATAGCACTTGACGAAAAGGACACTTCTAGACGCGATATACCCTTGGCCTGTTCGTGTCTTTGTATGTTCTTTGGTAAGAGCTACGTTGCGTCTGCTGCCCCCAGATAAGTGGGGGGGTCGATGCATTACAACCTTGCGAACTCTCAATTATACTCCTACTGACTGGTGAAGCAGTCAATACTTCGAACTAGCATGCTTACTAGTTTGGGTTTTAGAAATTGGTAGTCAGCATGACCGTGCACCCTCTCCGACATGGACCTCTCAACCTTTTGGTATAGGGTCATCGCAGAATCAAGGGTAATTACCCGTCAATTGCTGGGTATTCATGGCTTAGTTCTGGCTCTTGGAGTGCTGCTTTGTGGCATCGGTCCGGGATGGGACTAATTTGCGAGTTTTCCCTGGGGATGAGTCGCCTAAACGTACGCCCGTGACGCTATTACGAGCCCGTTCGGTCTTCACGCTCCGTCCGGACTTAAAGCACTGCGTACCTAACTACCAAAGCGAGGATGTAATAACGGCCAAGGGTCCGATCCTAGGAAAGACAGTGTAACGGGATACGGGCGCGTGGGCGATTTCCGTACCCTATTGAAAAATATAATTCCCGTGAAGTGATTTCTCCTCTTCACACAAGGACTAACCTGATAAGAATAGATACGATGGTTCGCCTCCGTACGTAAGTGGCTGTATTACGACTAATAGTTGAGTTACTTT
TCGCCCGAGGTCTCACTATACGAGTGTATAACGTCTGCTCACAATGGAGTGGACACTGACCAGAGGCGTCGATGACTTGGGATGGCGGTTGAGTGAGGCAGCCCGGAGTACAAAGCAGCCCTATTCCTGTCACGGCAGCTGCTATAGGCAACGCTCATATGGAAGAGCCCAGCCCGGTAAGGCTGCACAGAGTATGGTTTGGCCCCTACCGAGAATTGCTGTTTGGGGATTCCCGCGCAACTTTAGACAGAGGTACCTTGCGGGACATTGTCGGTGGGATGTTAATGCCGTGGTAAGCTCATTGTTTGCTGCCCGTTGGTTAGCTTTTGCGGGTTTTCAGCGGCTCCGCGGTAATCTACGTGGGCCTCAAGAATCGAGCTCCCAGTCATGCTCGATAACTTTGCGCGTTACGCCCCAGCGAGCGGAGCCGAGGCAGCTACGCTCACCGTCGCGATCGCAAACCATAAGTCAGCTGGTATCGAGCGAGTATCAGAGGGTGCGGTACAATACTATCGACCGTCCGTGGCCGCCGTAACGGGTAACAAGTATCACGGGAACGCCATATATCAACGCTTAGGAGGGGTTTTGCAACAGACCACAGGCCGTCGTCAAACGCGTCTCACGCATTGGTAATACAGCAATTTTGCTGAACCCTTGATATGCGTAAATAGACAATAGCAGCTGCGCTTGCTGGATTGGCGGGTGTTTGAGAACCCGAGTGGCGGGAAATGACCTTGGGCTGCTCATGCCGTAAGAGCTTTGTTAGTATTGAATCAATCGAGCAATGGTTCTTGGTGGACGTCAGGGCTCTTTCCTTTGTGTGACCTGAGGCCCTACCTGCATTTCATGCAGTGACTATGACTGTGTGCTTCTCGTATGGGACCGAGAGTATATTGTAAGGAAACGAAAGGGGTTCAGGCTAGGAGGTAACAGTGCCCGGAATTATACCTAGAGGTCGTCTTTCCGGGGATACGCACCTACCCCTTCTCTCGTCAACGTGAGCCTGAGTGGCGGAGTAAGACATGAGTACACAAGACTCGGCCTACAACAGTCCATCGGTGGGTTTGCTAGTGCCGAGGGAAGGAGTAAACCATAGCACTTGACGAAAAGGACATTTCTAGGCGCGATGTACCCTTGGCTCGGTCATACGCCTATATGGCTCAGGTCATGAAGTACGCTGCGACGGCTGCCCCCAGATAAGTGGGGGGGTCGATGCATTACAACCTTGCGAACTCTCAATTATACTCCTACTGACTGGTGAAGCAGTCAATACTTCGAACTAGCACGCTTACTTGTTCGGGTTCTGGAGGCTGTCGGTCGATATACCCGTACACCCTCGCCGACGTGGACCTCTGAACGGTGTAGTATAGGGTCATCGTAGAACCAAGGGTGATTCCACCTCAATCGTTGCCCACTCACGGTTTAGGTCTGGCTCTTGGGGTGCTCCCCTATAGTATCGCGGTGCAGTGGAGCAATCGCAGAGACTTCCTCTGAAATTGAGTTGTTTAAACGAACGTCCGGGACGCCATTTCCGGTCCGTCCGGGCTTGACACCCCGCCCAGCCTTAGATCGTTACAGAACTAAACCCCGCATAGAAAGTGCAATACCCGCTGTGGATGTCCTTCGGAGATAATCAGCCCGGTAGAGTCAAGGTAACTCGAGAGGTTCTCTTTTTTCGCAGAGAGCGCCGTCCTAATTGGCCATGTTTTGCTTATTATATCGGAGCCAATTTAACGGGCGCATGGACGGAAATCATTCCTAGTGCGTAGGTGCTTGGATTACGATTAGTAATTGAATGGCTGT
TCGCCTGAGGTCTCACTATACGAGCGTATAGTGTCTGCTCACGTAGGAATGGCCATCGACTAAAAGCGTGGATAATATGAGCTAATGATCAGCTATCATACTTCAGCACACGAGGCCGTGTTATTACCAGCACGCTAGCTGCTATAGGGGACGCTAAGATAGAATACCTCAGCCCTATAAGGTTGCACAGGGTATAGTTTGATCCTTACCGAGAATTGCTAGTTGTAGATTACCACGCAACCTTAGACAGACTTCTCGCGCAGGAAACTGTCGCTAGGGTGTTAATGCTATGGTGGATCCACTACTGATTATCTGTTGGTTAGTTTTTGTGGGCTTTTCGCGCTCCCGCGATGTTCTACAGATGTCCGAAGATTCGAGCTCCCAGACATGCTCGATAACTTACCACGTCACGCCCCAGCGAGCAGAGCCGAGACAGTTACGCTCACCATCACAATCGCGAACCATAGGTCGGGTGGTATCGAGCGAGTATCAGAGGGCACAGTACAATACTATCAGCCGTCCGTGGCCGCTGTAACCGCTGACCAGAATAACGTGATAGCCATATATCAACGCTTAGGAGGGGTCTCGCGACGGACTACATGCCGTCGCCAACCCTACCTCACGCACTGGTAATACAGCAACCCCGTTGATCCCTTGATATGCGTTAGCGGACAGTAGCAGCTGCGGTTGCTGGACTGGCGGTTGTTTGAGAACCCGAGTGGCGGGAAATGACCTTGGGCTGCTCATGCCGTAAGAGCTTTGTTAGTATTGAATCAATCGAGCAATTCTCCCCAACGGGCGCGGGAGCTCTTATCTTTGTGTGACCTAAGGCACTGTCTGCATGCCATGTCCCGACTATAGCCGTGTACCCCTCGTATGCATTCTAGAATGCTTTGTAAGGAAACGAGCGGGGTTCAGTCTATGAGGTAACAGCGTTCGGACTTTTGCCCTGAAGATGCTGTTCTGGAGTTAAGCGATCGTGTTTTCTCCCATGAGTGTAAGCCTGAGTGGCGGAATAACAAATGACTACACAGGACTAGGCGTACAACGTCCTATCAGTGGGTCTACTAGAGCCGAGGGAAGGAGTAAACCATAGCACTTGACGAAAAGGACGCTTCTAGACGCGGTATACCCTTGGCCCATTTATACCCCTAAATGGCTCTGTGCATGAAGTACGCTACGTCTGCTGCCCCCAGATAACTGGGGGGAACAGCGAAATGTGTCCAATAGAACCTCCAATTTTATGCCTACTAAGCGGCGAGATAGAGCGCGCGGCGTACGGGCACACTCCCCAGATCGGGTTCTGGAGGCTGTCGGTCGATATACCCGTACACCCTCGCCGACGTGGACCTCTGAACGGTGTAGTATAGGGTCATCGTAGAACCAAGGGTGATTCCACCTCAATCGTTGCCCACTCACGGTTTAGGTCTGGCTCTTGGGGTGCTCCCCTATAGTATCGCGGTGCAGTGGAGCAATCGCAGAGACTTCCTCTGAAATTGAGTTGTTTAAACGAACGCCCGGGACGCCATTTCCGGTCCGTCCGGGCTTGACACCCCGCCCAGCCTTAGATCGTTACAGAACTAAACCCCGCATAGAAAGTGCAATACCCGCTGTGGATGTCCTTCGGAGATAATCAGCCCGGTAGAGTCAAGGTAACTCGAGAGGTTCTCTTTTTTCGCAGAGAGCGCCGTCCTAATTGGCCATGTTTTGCTTTTTATATCGGAGCCAATTTAACGGGCGCATGGACGGAAATCATTCCTAGTGCGTAGGTGCTTGGATTACGATTAGTAATTGAATGGCTGT
TCGCCTGAGGTCTCACTATACGAGCGTATAGTGTCTGCTCACGTTGGGGTGGACACTGACCAGAGGCGCCGATGACTTGGGCTGGCGGTTGAGTGAGGCAGCCCGGAGTACAAGGTCGCCCTATTCCTGTCACGCTAGCTGATATAGGGAACGCTCGTATGGAATAGCTCGGCCCGGTAGGGTTGCACAGGGCATGGTTTGATCCCCACCGAGAATTGCTAGTTGGAGAGTCCCGCGCAACCTTAGATAGACTTATCGTGCAAAACACTGTCGGTGGGGCGATAATGCCATGGTGGATCCACTACTGATTATCTGTTGGTTAGTTTTTGTGGGCTTTTCGCGCTCCCGCGATGTTCTACAGATGTCCGAAGATTCGACCTCCCAGACACTCCCGATAACTCTCCGCGTCACGCCCCAGCGAGCAGAGCCGAGACAGCTACGCTCGCCATCGCGAATGCGAAGCATAAGTCAGGTGGTATCGATCTAGTATCACAGGGCGTAGTACACTCCTATCAACCGTCCGTAGCCACTGCCACGGGTAACCAGTATAACGGGATAGCCGTATTTCGACTCATAGGAGAGATTTTACAACAGGCTACATACCAACATCACCCCTACTGCATGCACTAGCAATGCAACAACTTCGCTAATCCCTTGACTGCCGTTAGCGGATAGTGGCAGCTGTGCTTACTGAACTGGCGCGTGTTCAACAACTCAAGTGATAGAAAATGAATCGGTGTCGTAAAAGTCTGAACAGTTCTCCTAGGGATGGGTCACGCGAGCAATGGTTCTTGGTGAACGTCAGGGCACTTTCCTTTGTGCAACCTGATGCACTGTCTGCATTCTGTGTCCCGACTACAGCTGTGTACCCCTCCTAGGGGACCGAGAGAATATTCAAGATTAGTAAGCAAAAGGTGGGTTGGGGGACGGGGGTGCCCGGAAAAATACCTAGAGGACGCCGCTCCGTAGTCAAGCACCCATGCCTTCTCTCGTCAATGTGAGCCCAGGTCCCGGCAAAAGACCTGAGTACACGAGAGTCGGCCTACAGCAGCCCATCAGGTGGTCTGCTAGAACCAAGCGAAGGAATAAACCATAGCACCTGGCGAAAAGGATGCTTCTAGACGCGACATGACCTTGGTCCGGCCATACCCCCATATCGCTCAGGTCATGAAGTACGCTGCGTCTGCTGCCCCTAGATAACTGGGGGGGTCAGTGCATCGTGTCCAATAGAACTTCCAATTTTATGCCTACTAAGCGGCGAGATAGAGCGCACGGTGTACGGGCACACTCACCAGATTGAGTTCTGGAGGTTGTCAGTCGATATACCCGTACACCCTCGCCGACATGGACCTCTGAACGGTGTAATATAGGGTCATCGCAGAACCAAGGGTGATTCCCCCTCAATCGTTGCCCACTCACGGTTTTGGTCTGGCTCTTGGGGTGCTCCCCTGTGGCATCGGTCCGGGATGGGACTAATTTGCGAGTTTTCCCTGGGGATGAGTCGCCTAAACGTACGCCCGTGACGCTATTACGAGCCCGTTCGGTCTTCACGCTCCGTCCGGACTTAAAGCACTGCGTACCTAACTACCAAAGCGAGGATGTAATAACGGCCAAGGGTCCGATCCTAGGAAAGACAGTGTAACGGGATACGGGCGCGTGGGCGATTTCCGTACCCTATTGAAAAATATAATTCCCGTGAAGTGATTTCTCCTCTTCACACAAGGACTAACCTGATAAGAATAGATACGATGGTTCGCCTCCGTACGTAAGTGGCTGTATTACGACTAATGGTTGAGTTACTTT
TCGCCCGAGGTCTCACTATACGAGTGTATAGCGTCTGCTCACAATGGAGTGGACACTGACCAGAGGCGTCGATGACTTGGGATGGCGGTTGAGTGAGGCAGCCCGGAGTACAAAGCAGCCCTATTCCTGTCACGGCAGCTGCTATAGGCAACGCTCATATGGAAGAGCCCAGCCCGGTAAGGCTGCACAGAGTATGGTTTGGCCCCTACCGAGAATTGCTGTTTGGGGATTCCCGCGCAACTTTAGACAGAGGTACCTTGCGGGACATTGTCGGTGGGATGTTAATGCCGTGGTAAGCTCATTGTTTGCTGCCCGTTGGTTAGCTTTTGCGGGTTTTCAGCGGCTCCGCGGGAATCTACGTGGGCCTCAAGAATCGAGCTCCCAGTCATGCTCGATAACTTTGCGCGTTACGCCCCAGCGAGCGGAGCCGAGGCAGCTACGCTCACCGTCGCGATCGCAAACCATAAGTCAGCTGGTGTTGAGCGAGTATCAGAAGGCGCAGTACAATACTGTCGGCCGTCCGTGGCCGCCGTAACGGCTGACCAGTGTAACGTGAACATCAGATATCAACGCTTGGGAGGGGCTTCGCGGCGGACTACGTGCCGTCACCAACCCTATCTCGCGCATTGGTAATACGGCGACCCCGTTGATACCTCGACAGGTGTTAGCGGACGGCGGTAGCTGTACTTGCTGAACTGGCGGTTGTTCGACAGCTCGAGTGGCGGGAAATGACCTTGGGCTTCTCATGCTGTGAGAGCTTTGTTACTATTAAATAAATCGAGCAATTCTCCCCAACGGGCGCGGGAGCTCTTATCTTTGTGTGACCTGATGCCCTACCTGCATTTCAAGCAGTTACTATAACTGTGTGCTCATCGTATGGATTCTAGAATGCTTTGTAAGGAAACGAGCGGGGTTCAGTCTATGAGGTAACAGTGTTCGGACTTTTGCCCTGAAGATGCTGCTCTGGAGTTAAGCGATCATGTTTCCTCCCATGAATGTAAGCCTGAGTGGCGGAATAACAAATGACTACACAGGACTAGGCGTACAACGTCCTATCAGTGGGTCTGTTAGAGCCAAGGGAAGTGGCAAACCATAGCACTTGACGAAAAGGACACTTCTAGACGCGATATACCCTTGGCCTGTTCGTGTCTTTGTATGTTCTTTGGTAAGAGCTACGTTGCGTCTGCTGCCCCCAGATAAGTGGGGGGGTCGATGCATTACAACCTTGCGAACTCTCAATTATACTCCTACTGACTGGTGAAGCAGTCAATACTTCGAACTAGCATGCTTACTAGTTTGGGTTTTAGAAATTGGTAGTCAGCATGACCGTGCACCCTCTCCGACATGGACCTCTCAACCTTTTGGTATAGGGTCATCGCAGAATCAAGGGTAATTACCCGTCAATTGCTGGGTATTCATGGCTTAGTTCTGGCTCTTGGAGTGCTGCTTTGTGGCATCGGTCCGGGATGGGACTAATTTGCGAGTTTTCCCTGGGGATGAGTCGCCTAAACGTACGCCCGTGACGCTATTACGAGCCCGTTCGGTCTTCACGCTCCGTCCGGACTTAAAGCACTGCGTACCTAACTACCAAAGCGAGGATGTAATAACGGCCAAGGGTCCGATCCTAGGAAAGACAGTGTAACGGGATACGGGCGCGTGGGCGATTTCCGTACCCTATTGAAAAATATAATTCCCGTGAAGTGATTTCTCCTCTTCACACAAGGACTAACCTGATAAGAATAGATACGATGGTTCGCCTCCGTACGTAAGTGGCTGTATTACGACTAATAGTTGAGTTACTTT
TCGCCCGAGGTCTCACTATACGAGTGTATAGCGTCTGCTCACAATGGAGTGGACACTGACCAGAGGCGTCGATGACTTGGGATGGCGGTTGAGTGAGGCAGCCCGGAGTACAAAGCAGCCCTATTCCTGTCACGGCAGCTGCTATAGGCAACGCTCATATGGAAGAGCCCAGCCCGGCAAGGCTGCACAGAGTATGGTTTGGCCTTCACCGAGAATTGCTGTTTGGGGATTCCCGCGCAACTTTAAACAGAGGTACCTTGCGGGACATTGTCGGTGGGATGTTAATGCCGTGGTAAGCTCATTGTTTGCTGCCCGTTGGTTAGCTTTTGCGGGTTTTCAGCGGCTCCGCGGTAATCTACGTGGGCCTCAAGAATCGAGTCCCCTGACATGCTCAATGACTTTCTGCGTCACGCCCGAGTGAGCAGTGGCGAGATATCTGCGCTCACCATTGCGATCGCGAGCCAAAATTCAGCTGGTATCGAGCGAGTATCAGAGGGTGCGGTACAATACTATCGACCGTCCGTGGCCGCCGTAACGGGTAACAAGTATCACGGGAACGCCATATATCAACGCTTAGGAGGGGTTTTGCAACAGACCACAGGCCGTCGTCAAACGCGTCTCACGCATTGGTAATACAGCAATTTTGCTGAACCCTTGATATGCGTAAATAGACAATAGCAGCTGCGCTTGCTGGATTGGCGGGTGTTTGAGAACCCGAGTGGCGGGAAATGACCTTGGGCTGCTCATGCCGTAAGAGCTTTGTTAGTATTGAATCAATCGAGCAATGGTTCTTGGTGGACGTCAGGGCTCTTTCCTTTGTGTGACCTGATGCACTGTCTGCATTCTGTGTCCCGACTACAGCTGTGTACCCCTCCTAGGGGACCGAGAGAATATTCAAGATTAGTAAGCAAAAGGTGGGTTGGGGGACGGGGGTGCCTGGTATTATACCTAGAGGACACCGCTTCCGAGTCAAGCACCCACGCCTTCTCTCGTCAATATGAGCCTGAATGGCGGAATAGCCCATGACTACACAGGACCCGACCTGCAACATCCTATCAGTGGGTCCGCCAGAGCCAAGCGAGGGGGTAAACCATAGCACTTGACGAAAAGAACACTTCTAGGCGCAATATACCCTTGGCTCGGTCATACGCCTATATGGCTCAGGTCATGAAGTACGCTGCGACGGCTGCCCCCAGATAAGTGGGGGGGTCGATGCATTACAACCTTGCGAACTCTCAATTATACTCCTACTGACTGGTGAAGCAGTCAATACTTCGAACTAGCACGCTTATTAGTTTGGGTTTTAGAAATCGGTAGTCAGCATGACCGTGCACCCTCTCCGACATGGACCTCTCAACCTTTTGGTATAGGGTCATCGCAGAATCAAGGGTAATTACCCGTCAATTGCTGGGTATTCATGGCTTAGTTCTGGCTCTTGGAGTGCTGCTTTGTGGCATCGGTCCGGGATGGGACTAATTTGCGAGTTTTCCCTGGGGATGAGTCGCCTAAACGTACGCCCGTGACGCTATTACGAGCCCGTTCGGTCTTCACGCTCCGTCCGGACTTAAAGCACTGCGTACCTAACTACCAAAGCGAGGATGTAATAACGGCCAAGGGTCCGATCCTAGGAAAGACAGTGTAACGGGATACGGGCGCGTGGGCGATTTCCGTACCCTATTGAAAAATATAATTCCCGTGAAGTGATTTCTCCTCTTCACACAAGGACTAACCTGATAAGAATAGATACGATGGTTCTTCTCCGTACGTAAGTGGCTGTATTACGACTAATAGTTGAGTTACTTT
TCGTCTGAGGTCTCACTATACGAGTGCATAGTGTCTGCTGACGTTGGAGTGGATACTCACCAGAGACGTCGCTGACTTGGGCTGGCGGTTGAGTGAGGCAGCCCGGAGTACAAGGCCGCCCTATTCCTGTCACGCTGGCAGATATAGGGAACGCTCAGATGGAATACCTCAGCCCTATAGGGTTGCACAGGGCATGGTTTGATCCTCACCGAGAATTGCTAGTTGGAGAGTCCCGCGCAACCTTAGATAGACTTATCGTGCAAAACACTGTCGGTGGGGCGATAATGCCGTGGGAAACTCACTATTTGCTGCCCCTTGGTTGACTTTCGTGGGTTTTCCGTGGCCCAGCGGTATTCTACGTGGGTCTCAAGAATCGACCTCCCAGACACTCCCGATAACTCTCCGCGTCACGCCCCAGCGAGCAGAGCCGAGACAGCTACGCTCGCCATCGCGAATGCGAAGCATAAGTCAGGTGGTATCGAGAGAGTATCAGAGGGCGCAGTACAATACAATCGGCCGTCCGTGGCGGCTATAACCGCTGACAGGTATAACGGGATCGCCATATATCAAGGCTCAAGAGGGGTCTCGCGACGGATTACATGACGTCACCAACCCTATCTTACACACTGGTAATACAGCAACTTCGCTGTTCCCTTGATATCCGTTCGCGGGCAGTAGCAGTTGCGCTGGCTGGACTGGCAGGTGTTCGGCAGCTCAAAAGGTAGGGAGTGACTTGGGGCTGTTAAAACCGGAAGGACTTTGCTAGTAAGGAACCAAGCTAGAAGTTCTCTCTGGTGGACGTCAGGGCTCTTTCCTATGTGTGAGCTAAGGCCCTACCTGCATTTCATGCAGTGACTATGACTGTGTGCTTCTCGTATGGGACCGAGAGTATATTGTAAGGAAACGAAAGGGGTTCAGGCTAGGAGGTAACAGTGCCCGGAATTATACCTAGAGGTCGTCTTTCCGGGGATACGCACCTACCCCTTCTCTCGTCAACGTGAGCCTGAGTGGCGGAGTAAGACATGAGTACACAAGACTCGGCCTACAACAGTCCATCGGTGGGTTTGCTAGTGCCGAGGGAAGGAGTAACCCATAGCACCGGACGAAAAGGCCGCCTTTCGACGCGATATACTCTTGGTCCGGTCATACCCCTATATGGCTCTGGTCATTTACTACGCCGCCTCTGCGAGCCTCAGATATCTGGGGAAAACAACAAGATGTGTCCAATATAACCTCTGACTAGGTTCAGCTTAGGCAGTCGGACAAAGCGCACGGTGTACGGGCACACTCACCAGTTCGGGTTTTAGAGATTGTTAGTCAGCATGACCGTGCACTCTCGCCGGTACAGACCGATCAAAGGTTCGGCGCAGGGTCATAGCAAAGTCAAGTGGGGCCACCCGTAGTCTCTCCCCCGTATGCAACCGAATCCAGATCTTTTAATGACACTCCTATAGTATCGCGGTTCAGTGGAGCATTCGCAGAGACTTCCTCTTGGATTGAGTTGTTAAAACTTACGCTTGGGACGTTATTTCCGGTCCGTCCGGTCATGACACCCCGCCCAGCCTTAGAGCGTTACAGAACGAAACCCCGCATAGAAAGTGCAACACCCGCTGTGAATGTCCTTCGGAGATAAACAGCCCGGTAGAGTCAAGGTAAGTCGAGAGGGCCCGTACCCTATCGACAAGTATAATTCCCGTGAGGTGATTTCGCTTCTTCACCCAAGGACCAATCTGATAGGAACATGGACGGAAACTCTTCCTAATGCGTAGGTTCTTGTATTACGATTAGTAGGTGAGTGACTGT
TCGCCCGAGGTCTCACTATACGAGTGTATAGTGTCTGCTCACAATGGAGTGGACACTGACCAGAGGCGTCGATGACTTGGGATGGCGGTTGAGTGAGGCAGCCCGGAGTACAAAGCCGCCCTATTCCTGTCACGGCAGCTGCTATAGGCAACGCTCATATGGAAGAGCCCAGCCCGGTAAGGCTGCACAGAGTATGGTTTGGCCCCTACCGAGAATTGCTGTTTGGGGATTCCCGCGCAACTTTAGACAGAGGTACCTTGCGGGACATTGTCGGTGGGATGTTAATGCCGTGGTAAGCTCATTGTTTGCTGCCCGTTGGTTAGCTTTTGCGGGTTTTCAGCGGCTCCGCGGTAATCTACGTGGGCCTCAAGAATCGAGTCCCCTGACATGCTCAATGACTTTCTGCGTCACGCCCGAGTGAGCAGTGGCGAGATATCTGCGCTCACCATCGCGATCGCGAGCCAAAATTCAGGTGGTATCGAGAGAGTATCAGAGGGCGCAGTACAATACAATCGGCCGTCCGTGGCGGCTATAACCGCTGACAGGTATAACGGGATCGCCATATATCAAGGCTCAAGAGGGGTCTCGCGACGGATTACATGACGTCACCAACCCTATCTTACACACTGGTAATACAGCAACTTCGCTGTTCCCTTGATATGCGTTCGCGGGCAGTAGCAGTTGCGCTGGCTGGACTGGCAGGTGTTCGGCAGCTCAAAAGGTAGGGAGTGACTTGGGGCTGTTAAAACCGTAAGGACTTTGCTAGTAAGGAACCAAGCTAGAAGTTCTCTCTGGTGGACGTCAGGGCTCTTTCCTATGTGTGACCTAAGGCCCTACCTGCATTTCATGCAGTGACTATGACTGTGTGCTTCTCGTATGGGACCGAGAGTATATTGTAAGGAAACGAAAGGGGTTCAGGCTAGGAGGTAACAGTGCCCGGAATTATACCTAGAGGTCGTCTTTCCGGGGATACGCACCTACCCCTTCTCTCGTCAACGTGAGCCTGAGTGGCGGAGTAAGACATGAGTACACAAGACTCGGCCTACAACAGTCCATCGGTGGGTTTGCTAGTGCCGAGGGAAGGAGTAACCCATAGCACCGGACGAAAAGGCCGCCTTTCGACGCGATATACTCTTGGTCCGGTCATACCCCTATATGGCTCTGGTCATTTACTACGCCGCCTCTGCGAGCCTCAGATATCTGGGGAAAACAACAAGATGTGTCCAATATAACCTCTGACTAGGTTCAGCTTAGGCAGTCGGACAAAGCGCACGGTGTACGGGCACACTCACCAGTTCGGGTTTTAGAGATTGTTAGTCAGCATGACCGTGCACTCTCGCCGGTACAGACCGATCAAAGGTTCGGCGCAGGGTCATAGCAAAGTCAAGTGGGGCCACCCGTAGTCTCTCCCCCGTATGCAACCGAATCCAGATCTTTTAATGACACTCCTATAGTATCGCGGTTCAGTGGAGCATTCGCAGAGACTTCCTCTTGGATTGAGTTGTTAAAACTTACGCTTGGGACGTTATTTCCGGTCCGTCCGGTCTTGACACCCCGCCCAGCCTTAGAGCGTTACAGAACGAAACCCCGCATAGAAAGTGCAACACCCGCTGTGAATGTCCTTCGGAGATAAACAGCCCGGTAGAGTCAAGGTAAGTCGAGAGGGCCCGTACCCTATCGACAAGTATAATTCCCGTGAGGTGATTTCGCTTCTTCACCCAAGGACCAATCTGATAGGAACATGGACGGAAACTCTTCCTAATGCGTAGGTTCTTGTATTACGATTAGTAGGTGAGTGACTGT
TCGTCTGAGGTCTCACTATACGAGTGCATAGCGTCTGCTGACAATGGAGTGGACACTGACCAGAGGCGTCGATGACTTGGGATGGCGGTTGAGTGAGGCAGCCCGGAGTACAAAGCAGCCCTATTCCTGTCACGGCAGCTGCTATAGGCAACGCTCATATGGAAGAGCCCAGCCCGGTAAGGCTGCACAGAGTATGGTTTGGCCCCTACCGAGAATTGCTGTTTGGGGATTCCCGCGCAACTTTAGACAGAGGTACCTTGCGGGACATTGTCGGTGGGATGTTAATGCCGTGGTAAGCTCATTGTTTGCTGCCCGTTGGTTAGCTTTTGCGGGTTTTCAGCGGCTCCGCGGTAATCTACGTGGGCCTCAAGAATCGAGCTCCCAGTCATGCTCGATAACTTTGCGCGTTACGCCCCGGCGAGCGGAGCCGAGGCAGCTACGCTCACCGTCGCGATCGCAAACCATAAGTCAGGTGTTATCGATCGAGTATCACAGAGCGCAGTATACTCCTATTAGCCGTCCGTGGCCGCCGTAACGGCTGACCAGTGTAACGTGAACATCAGATATCAACGCTTGGGAGGGGCTTCGCGGCGGACTACGTGCCGTCACCAACCCTATCTCGCGCATTGGTAATACGGCGACCCCGTTGATACCTCGACAGGTGTTAGCGGACGGCGGTAGCCGTACTTGCTGAACTGGCGGTTGTTCGACAGCTCGAGTGGCGGGAAATGACCTTGGACTTCTCATGCTGTGAGAGCTTTGTTACTATTAAATAAATCGAGCAATTCTCCCCAACGGGCGCGGGAGCTCTTATCTTTGTGCGACCTGATGCCTTGCCTGCATTTCATGCAGTGACTATAACTGTGTGCTCCTCGTATGGGACCGTGAGTATACTCAAGATACGTAAGCAAAAGGTGGGTTGGGAGGTAACAGTGTTCGGAATTTCACCTAGAAGACGCTGCTCTGGAATTAAGCGATCATGTTTTCTCTCGTCAATATGAGCCTGAATGGCGGAATAGCCCATGACTACACAGGACCCGATCCACAACATCCTATCAGTGGGTTTGCTAGTGCCGAGGGAAGGAGTAAACCATAGCACTTGACGAAAAGGACATTTCTAGGCGCGATATACCCTTGGCTCGGTCATACGCCTATATGGCTCAGGTCATGAAGTACGCTGCGACGGCTGCCCCCAGATAAGTCGGGGGGTCGATGCATTACAACCTTGCGAACTCTCAATTATACTCCTACTGACTGGTGAAGCAGTCAATACTTCGAACTAGCACGCTTACTTGTTTGGGTTTTAGAGATTGTTAGTCAGCATGACCGTGCACCCTCTCCGACATGGATCTCTCAACCTTTTGGTATAGGGTTATAGCAAAGTCAAGTGGGGCCACCCGTAGTCTCTCCCCCGTATGCAACCGAATCCAGATCTTTTAATGACACTCCTATAGTATCGCGGTTCAGTGGAGCATTCGCAGAGACTTCCTCTTGGATTGAGTTGTTAAAACTTACGCTTGGGACGTTATTTCCGGTCCGTCCGGTCTTGACACCCCGCCCAGCCTTAGAGCGTTACGGAACGAAACCCCGCATAGAAAGTGCAACACCCGCTGTGAATGTCCTTCGGAGATAAACAGCCCGGTAGAGTCAAGGTAAGTCGAGAGGGCCCGTACCCTATCGACAAGTATAATTCCCGTGAGGTGATTTCGCTTCTTCACCCAAGGACCAATCTGATAGGAACATGGACGGAAACTCTTCCTAATGCGTAGGTTCTTGTATTACGATTAGTAGGTGAGTGACTGT
TCGCCTGAGGTCTCACTATACGAGCGTATAGTGTCTGCTCACGTTGGAGTGGATACTCACCAGAGACGTCGCTGACTTAGGCTGGCGGTTGAGTGAGGCAGCCCGGAGTACAAGGCCGCCCTATTCCTGTCACGCTGGCAGATATAAAGATCGCTCAGATAGAATACCTCAGCCCTATAGGGTTGCACAGGGCATGGTTTGATCCTCACCGAGAATTGCTAGTTGGAGAGTCCCGCGCAACCTTAGATAGACTTATCGTGCAAAACACTGTCGGTGGGGCGATAATGCCGTGGGAAACTCACTATTTGCTGCCCCTTGGTTGACTTTCGTGGGTTTTCCGTGGCCCAGCGGTATTCTACGTGGGTCTCAAGAATCGACCTCCCAGACACTCCCGATAACTCTCCGCGTCACGCCCCAGCGAGCAGAGCCGAGACAGCTACGCTCGCCATCGCGAATGCGAAGCATAAGTCAGGTGGTATCGATCTAGTATCACAGGGCGTAGTACACTCCTATCAACCGTCCGTAGCCACTGCCACGGGTAACCAGTATAACGGGATAGCCGTATTTCGACTCATAGGAGAGATTTTACAACAGGCTACATACCAACATCACCCCTACTGCATGCACTAGCAATGCAACAACTTCGCTAATCCCTTGACTGCCGCTAGCGGATAGTGGCAGCTGTGCTTACTGAACTGGCGCGTGTTCAACAACTCAAGTGATAGAAAATGAATCGGTGTCGTAAAAGTCTGAACAGTTCTCCTAGGGATGGGTCACGCGAGCAATGGTTCTTGGTGAACGTCAGGGCACTTTCCTTTGTGCAACCTGATGCACTGTATGCATTCCATGTCCCGAGCATAGTTGTGTACTCCTTGCATGGGACCGAAAGTACATTCAAGATAAGTAAGCAAAAGGTGAGTTGGGAGACAACGGTGCCCGGAATTATACCTAGAGGACGTCTCTCCGGGGATAAGTACCTACGCCTTCACTCGTCAACGTGAGCCTGAGTGGCGGAGTAAGACATGAGTACACAAGACTCGGCCTACAACAGTCCATCGGTGGGTTTGCTAGTGCCGAGGGAAGGAGTAAACCATAGCACTTGACGAAAAGAACACTTCTAGGCGCAATATACCCTTTGCTCGGTCATACGCCTATATGGCTCAGGTCATGAAGTACGCTGCGACGGCTGCCCCCAGATAAGTGGGGGGGTCGATGCATTACAACCTTGCGAACTCTCAATTATACTCCTACTGACTGGTGAAGCAGTCAATACTTCGAACTAGCACGCTTACTAGTTTGGGTTTTAGAAATTGGTAGTCAGCATGACCGTGCACCCTCTCCGACATGGACCTCTCAACCTTTTGGTATAGGGTCATCGCAGAATCAAGGGTAATTACCCGTCAATTGCTGGGTATTCATGGCTTAGTTCTGGCTCTTGGAGTGCTGCTTTGTGGCATCGGTCCGGGATGGGACTAATTTGCGAGTTCTCCCTGGGGATGAGTCGCCTAAACGTACGCCCGTGACGCTATTACGAGCCCGTTCGGTCTTCACGCTCCGTCCGGACTTAAAGCACTGCGTACCTAACTACCAAAGCGAGGATGTAATAACGGCCAAGGGTCCGATCCTAGGAAAGACAGTGTAACGGGATACGGGCGCGTGGGCGATTTCCGTACCCTATTGAAAAATATAATTCCCGTGAAGTGATTTCTCCTCTTCACACAAGGACTAACCTGATAAGAATAGATACGATGGTTCGCCTCCGTACGTAAGTGGCTGTATTACGACTAATAGTTGAGTTACTTT
TCGCCTGAGGTCTCACTATACGAGCGTATAGTGTCTGCTCACGTTGGGGTGGACACTGACCAGAGGCGCCGATGACTTGGGCTGGCGGTTGAGTGAGGCAGCCCGGAGTACAAGGTCGCCCTATTCCTGTCACGCTAGCTGATATAGGGAACGCTCGTATGGAATAGCTCGGCCCGGTAGTGTTGCACAGGGCATGGTTTGATCCCTAGCGGGAATTGCTGGTCGGAGATTCCCGTGCAGCCTTAGACAGAGGTACCTTGCGGGTCACTGTGGGAGCGATGTTAATGCCGTGGTAAACTCACGATTTGCTGCCCGTTGGTTAACTCTTGTGGGTTTTCCCCGGCCCAGCGGTATTCTACGTGGGTCTCAAGAATCGACCTCCCAGACACTCCCGATAACTCTCCGCGTCACGCCCCAGCGAGCAGAGCTGAGACAGCTACGCTCGCCATCGCGAATGCGAAGCATAAGTCAGGTGGTATCGATCGAGTATCAGAGGGCGCAATACGACCCTATCGACCGTCCGTGGCCGCCGTAACGGCTGACCAGTGTAACGTGAACATCAGATATCAACGCTTGGGAGGGGCTTCGCGGCGGACTACGTGCCGTCACCAACCCTATCTCGCGCATTGGTAATACGGCGACCCCGTTGATACCTCGACAGGTGTTAGCGGACGGCGGTAGCTGTACTTGCTGAACTGGCGGTTGTTCGACAGCTCGAGTGGCGGGAAATGACCTTGGGCTTCTCATGCTGTGAGAGCTTTGTTACTATTAAATAAATCGAGCAATTCTCCCCAACGGGCGCGGGAGCTCTTATCTTTGTGTGACCTGATGCCTTGCCTGCATTTCATGCAGTGACTATAACTGTGTGCTCCTCGTATGGGACCGTGAGTATACTCAAGATACGTAAGCAAAAGGTGGGTTGGGAGGTAACAGTGTTCGGAATTTCACCTAGAAGACGCTGCTCTGGAGTTAAGCGATCGTGTTTTCTCCCATCAGTATGAGCCTGAATGGCGGAATAGCCCATGACTACACAGGACCCGATCCACAACATCCTATCAGTGGGTTTGCTAGTGCCGAGGGAAGGAGTAAACCATAGCACTTGACGAAAAGGACATTTCTAGGCGCGATATACCCTTGGCTCGGTCATACGCCTATATGGCTCAGGTCATGAAGTACGCTGCGACGGCTGCCCCCAGATAAGTGGGGGGGTCGATGCATTACAACCTTGCGAACTCTCAATTATACTCCTACTGACTGGTGAAGCAGTCAATACTTCGAACTAGCACGCTTACTTGTTTGGGTTTTAGAGATTGTTAGTCAGCATGACCGTGCACCCTCTCCGACATGGATCTCTCAACCTTTTGGTATAGGGTTATAGCAAAGTCAAGTGGGGCCACCCGTAGTCTCTCCCCCGTATGCAACCGAATCCAGATCTTTTAATGACACTCCTATAGTATCGCGGTTCAGTGGAGCATTCGCAGAGACTTCCTCTTGGATTGAGTTGTTAAAACTTACGCTTGGGACGTTATTTCCGGTCCGTCCGGTCTTGACACCCCGCCCAGCCTTAGAGCGTTACAGAACGAAACCCCGCATAGAAAGTGCAACACCCGCTGTGAATGTCCTTCGGAGATAAACAGCCCGGTAGAGTCAAGGTAAGTCGAGAGGGCCCGTACCCTATCGACAAGTATAATTCCCGTGAGGTGATTTCGCTTCTTCACCCAAGGACCAATCTGATAGGAACATGGACGGAAACTCTTCCTAATGCGTAGGTTCTTGTATTACGATTAGTAGGTGAGTGACTGT
TCGCCTGAGGTCTCACTATACGAGCGTATAGTGTCTGCTCACGTTGGAGTGGACACTGACCAGAGGCGTCGATGACTTGGGATGGCGGTTGAGTGAGGCAGCCCGGAGTACAAAGCAGCCCTATTCCTGTCACGGCAGCTGCTATAGGCAACGCTCATATGGAAGAGCCCAGCCCGGTAAGGCTGCACAGAGTATGGTTTGGCCCCTACCGAGAATTGCTGTTTGGGGATTCCCGCGCAACTTTAGACAGAGGTACCTTGCGGGACATTGTCGGTGGGATGTTAATGCCGTGGTAAGCTCATTGTTTGCTGCCCGTTGGTTAGCTTTTGCGGGTTTTCAGCGGCTCCGCGGTAATCTACGTGGGCCTCAAGAATCGAGCTCCCAGTCATGCTCGATAACTTTGCGCGTTACGCCCCAGCGAGCGGAGCCGAGGCAGCTACGCTCACCGTCGCGATCGCAAACCATAAGTCAGCTGGTGTTGAGCGAGTATCAGAAGGCGCAGTACAATCCTGTCGGCCGTCCGTGGCCGCCGTAACGGCTGACCAGTGTAACGTGAACATCAGATATCAACGCTTGGGAGGGGCTTCGCGGCGGACTACGTGCCGTCACCAACCCTATCTCGCGTATTGGTAATACGGCGACCCCGTCGATACCTCGACAGGTGTTAGCGGACGGCGGTAGCTGTACTTGCTGAACTGGCGGTTGTTCGACAGCTCGAGTGGCGGGAAATGACCTTGGGCTTCTCATGCTGTGAGAGCTTTGTTACTATTAAATAAATCGAGCAATTCTCCCCAACGGGCGCGGGAGCTCTTATCTTTGTGTGACCTGATGCACTGTCTGCATTCTGTGTCCCGACTACAGCTGTGTACCCCTCCTAGGGGACCGAGAGAATATTCAAGATTAGTAAGCAAAAGGTGGGTTGGGGGACGGGGGTGCCTGGTATTATACCTAGAGGACACCGCTTCCGAGTCAAGCACCCACGCCTTCTCTCGTCAATATGAGCCTGAATGGCGGAATAGCCCATGACTACACAGGACCCGACCTACAACATCCTATCAGTGGGTCCGCCAGAGCCAAGCGAGGGGGTAAACCATAGCACTTGACGAAAAGGACACTTCTAGACGCGATATACCCTTGGCCTGTTCGTGTCTTTGTATGTTCTTTGGTAAGAGCTACGTTGCGTCTGCTGCCCCCAGATAAGTGGGGGGGTCGATGCATTACAACCTTGCGAACTCTCAATTATACTCCTACTGACTGGTGAAGCAGTCAATACTTCGAACTAGCATGCTTACTAGTTTGGGTTTTAGAAATTGGTAGTCAGCATGACCGTGCACCCTCTCCGACATGGACCTCTCAACCTTTTGGTATAGGGTCATCGCAGAATCAAGGGTAATTACCCGTCAATTGCTGGGTATTCATGGCTTAGTTCTGGCTCTTGGAGTGCTGCTTTGTGGCATCGGTCCGGGATGGGACTAATTTGCGAGTTTTCCCTGGGGATGAGTCGCCTAAACGTACGCCCGTGACGCTATTACGAGCCCGTTCGGTCTTCACGCTCCGTCCGGACTTAAAGCACTGCGTACCTAACTACCAAAGCGAGGATGTAATAACGGCCAAGGGTCCGATCCTAGGAAAGACAGTGTAACGGGATACGGGCGCGTGGGCGATTTCCGTACCCTATTGAAAAATATAATTCCCGTGAAGTGATTTCTCCTCTTCACACAAGGACTAACCTGATAAGAATAGATACGATGGTTCGCCTCCGTACGTAAGTGGCTGTATTACGACTAATAGTTGAGTTACTTT
TCGCCTGAGGTCTCACTATACGAGCGTATAGTGTCTGCTCACGTTGGAGTGGATACTCACCAGAGACGTCGCTGACTTAGGCTGGCGGTTGAGTGAGGCAGCCCGGAGTACAAGGCCGCCCTATTCCTGTCACGCTGGCAGATATAAAGATCGCTCAGATAGAATACCTCAGCCCTATAGGGTTGCACAGGGCATGGTTTGATCCTCACCGAGAATTGCTAGTTGGAGAGTCCCGCGCAACCTTAGATAGACTTATCGTGCAAAACACTGTCGGTGGGGCGATAATGCCGTGGGAAACTCACTATTTGCTGCCCCTTGGTTGACTTTCGTGGGTTTTCCGTGGCTCAGCGGTATTCTACGTGGGTCTCAAGAATCGACCTCCCAGACACTCCCGATAACTCTCCGCGTCACGCCCCAGCGAGCAGAGCCGAGACAGCTACGCTCGCCATCGCGAATGCGAAGCATAAGTCAGGTGGTATCGATCTAGTATCACAGGGCGTAGTACACTCCTATCGGCCGTCCGTAGCCACTGCCACGGGTAACCAGTATAACGGGATAGCCGTATTTCGACTCATAGGAGAGATTTTACAACAGGCTACATACCAACATCACCCCTACTGCATGCACTAGCAATGCAACAACTTCGCTAATCCCTTGACTGCCGCTAGCGGATAGTGGCAGCTGTGCTTACTGAACTGGCGCGTGTTCAACAACTCAAGTGATAGAAAATGAATCGGTGTCGTAAAAGTCTGAACAGTTCTCCTAGGGATGGGTCACGCGAACAATGGTTCTTGGTGAACGTCAGGGCACTTTCCCTTGTGCAACCTGATGCACTGTATGCATTCCATGTCCCGAGCATAGTTGTGTACTCCTTGCATGGGACCGAAAGTACATTCAAGATAAGTAAGCAAAAGGTGAGTTGGGAGACAACGGTGCCCGGAATTATACCTAGAGGACGTCTCTCCGGGGATAAGTACCTACGCCTTCACTCGTCAACGTGAGCCTGAGTGGCGGAATAACACATGTCTACACAGGACTCGGCCTACAACATCTTATCAGTGGGTCTGCTAGAGCCAAGCGAAGGGGTAAACCATAGCACTTGACGAAAAGAACACTTCTAGGCGCAATATACCCTTGGCTCGGTCATACGCCTATATGGCTCAGGTCATGAAGTACGCTGCGACGGCTGCCCCCAGATAAGTGGGGGGGTCGATGCATTACAACCTTGCGAACTCTCAATTATACTCCTACTGACTGGTGAAGCAGTCAATACTTCGAACTAGCACGCTTACTAGTTTGGGTTTTAGAGATTGTTAGTCAGCATGACCGTGCACTCTCGCCGGTACAGACCGATCAAAGGTTCGGCGCAGGGTCATAGCAAAGTCAAGTGGGGCCACCCGTAGTCTCTCCCCCGTATGCAACCGAATCCAGATCTTTTAATGACACTCCTATAGTATCGCGGTTCAGTGGAGCATTCGCAGAGACTTCCTCTTGGATTGAGTTGTTAAAACTTACGCTTGGGACGTTATTTCCGGTCCGTCCGGTCTTGACACCCCGCCCAGCCTGAGAGCGTTACAGAACGAAACCCCGCATAGAAAGTGCAACACCCGCTGTGAATGTCCTTCGGAGATAAACAGCCCGGTAAAGTCAAGGTAAGTCGAGAGGGCCCGTACCCTATCGACAAGTATAATTCCCGTGAGGTGATTTCGCTTCTTCACCCAAGGACCAATCTGATAGGAACATGGACGGAAACTCTTCCTAATGCGTAGGTTCTTGTATTACGATTAGTAGGTGAGTGACTGT
