# Supplementary material for: HAPSIMU: a genetic simulation platform for population-based association studies
Source: BMC Bioinformatics. 2008 Aug 5;9:331. doi: 10.1186/1471-2105-9-331 (PMC2518933; doi:10.1186/1471-2105-9-331)
Supplement: Additional file 1 — The HIPSIMU package. This zipped file contains the HAPSIMU program and user document. [file 1471-2105-9-331-S1.zip › HAPSIMU1.0/data/ENr113.4q26Theta.txt]

118705598 0 0
118705682 3.7341440080447e-005 3.73414400800604e-007
118706346 0.000361176908619008 3.61176908611027e-006
118706365 9.7137523117293e-06 9.71375231386169e-008
118706772 0.000194148730870290 1.94148730867089e-006
118707023 0.000119721424730969 1.1972142472955e-006
118710144 0.00143204324340833 1.43204324301913e-005
118710239 4.35899096840088e-005 4.35899096830814e-007
118710550 0.000142699599070808 1.42699599068978e-006
118710642 4.22133862203033e-005 4.2213386218632e-007
118710688 2.11066931101516e-005 2.11066931096374e-007
118710700 5.50609385482217e-006 5.50609385736163e-008
118710752 2.38597400375627e-005 2.38597400388548e-007
118710891 6.37789204850234e-005 6.37789204858401e-007
118710926 1.6059440409898e-005 1.60594404097034e-007
118710980 2.48439988489148e-005 2.48439988482456e-007
118711083 4.73876274340413e-005 4.7387627435456e-007
118711310 0.000104436809975994 1.04436809973067e-006
118711384 3.40454799040685e-005 3.4045479901481e-007
118711445 2.80645172182186e-005 2.80645172174224e-007
118711928 0.000222215767481961 2.22215767478938e-006
118712090 7.45319965467445e-005 7.45319965462051e-007
118712667 0.000265462728441183 2.65462728438534e-006
118712822 7.13114781774408e-005 7.13114781789189e-007
118713174 0.000161946066570704 1.61946066571755e-006
118713276 7.8529553976078e-005 7.85295539784639e-007
118713559 0.000217881017404216 2.17881017405015e-006
118713688 9.93167888520986e-005 9.93167888527555e-007
118714423 0.00109995977943761 1.09995977925746e-005
118715229 0.00120621439758736 1.20621439735505e-005
118716533 0.00195149326855325 1.95149326756075e-005
118716660 0.000190061077535478 1.90061077536905e-006
118717237 0.00146006758677889 1.46006758636343e-005
118717933 0.00176119071126188 1.7611907105326e-005
118717993 0.000151826785453611 1.51826785451807e-006
118718008 3.79566963634027e-005 3.79566963653508e-007
118718599 0.00149549383671806 1.4954938362732e-005
118718770 0.000557184592516577 5.5718459249624e-006
118719094 0.00126264824979409 1.26264824952662e-005
118720709 0.00629375593647364 6.29375590323292e-005
118721139 0.00167573687472673 1.6757368741004e-005
118721299 0.000623529999898317 6.2352999986667e-006
118721439 0.000545588749911027 5.45588749887319e-006
118722334 0.00450029385966585 4.50029384751096e-005
118723510 0.00478437801797406 4.78437800337116e-005
118724223 4.54450268363123e-005 4.54450268369225e-007
118724260 2.35829732530653e-006 2.35829732388085e-008
118724502 1.54245392628157e-005 1.54245392614856e-007
118726094 0.00010147052275373 1.01470522754851e-006
118726495 2.5529367025583e-005 2.55293670249738e-007
118727525 6.55741846293029e-005 6.55741846305555e-007
118727554 1.84626345072795e-006 1.84626345167085e-008
118727802 1.578873571657e-005 1.57887357180521e-007
118728003 1.27965156412523e-005 1.27965156417074e-007
118728293 1.84626345072795e-005 1.84626345094974e-007
118728664 2.36194393179334e-005 2.3619439315681e-007
118728815 9.61430421771009e-06 9.61430421924263e-008
118729468 4.15916001515536e-005 4.15916001501204e-007
118729849 2.4267074514153e-005 2.42670745126177e-007
118730042 1.22927700294791e-005 1.2292770027238e-007
118730284 1.54137323685733e-05 1.54137323683315e-007
118730446 1.03307249407514e-005 1.03307249393149e-007
118731897 9.25531712230478e-005 9.25531712234355e-007
118732347 2.87058055515399e-005 2.87058055500421e-007
118733337 6.31527722133877e-005 6.3152772215665e-007
118733379 2.67920851814372e-006 2.67920851692004e-008
118733418 2.48783648113346e-006 2.48783647960652e-008
118733427 5.74116111030798e-007 5.74116109166896e-009
118734058 4.02519184511593e-005 4.02519184514093e-007
118734869 5.17342406717752e-005 5.17342406698913e-007
118735190 2.05059314119214e-005 2.0505931414077e-007
118735485 1.8845014848962e-005 1.88450148513449e-007
118736208 4.62732676819517e-05 4.62732676812056e-007
118737118 5.83876597955302e-05 5.83876597978243e-007
118738258 7.39325266638504e-005 7.39325266650091e-007
118738695 2.83408018878093e-005 2.83408018895237e-007
118738719 1.55647424555475e-006 1.55647424544336e-008
118738927 1.34894434614745e-005 1.34894434589223e-007
118738968 2.65897683615602e-006 2.65897683608446e-008
118738990 8.29261440291961e-006 8.29261440204507e-008
118739248 9.72497507251482e-005 9.7249750722608e-007
118739309 2.29931581171862e-005 2.29931581175431e-007
118739390 4.40864613278585e-005 4.40864613281351e-007
118739603 0.000115931064973258 1.15931064970886e-006
118739625 1.19741006075665e-005 1.19741006078382e-007
118739678 2.88466969182284e-005 2.88466969196436e-007
118739712 1.85054282116937e-005 1.85054282130794e-007
118739900 0.000102324132464659 1.02324132466861e-006
118739935 1.90497055120376e-005 1.90497055105092e-007
118740127 0.000104501241666035 1.04501241663589e-006
118740189 3.37451926213238e-005 3.3745192619456e-007
118740484 0.00016056180360146 1.60561803603403e-006
118740559 1.14356846497565e-05 1.14356846483072e-007
118740938 3.12556993476533e-05 3.12556993469054e-007
118741772 7.75722485118022e-05 7.75722485124832e-007
118741885 1.29120156864492e-05 1.29120156862461e-007
118742015 1.80564421102326e-005 1.80564421100278e-007
118743146 0.000157091046359024 1.57091046356128e-006
118743195 6.80588971847228e-006 6.80588971909759e-008
118743417 3.08348472959357e-005 3.0834847294513e-007
118743507 1.25006137686226e-005 1.25006137663121e-007
118743576 9.5838038892773e-006 9.583803889812e-008
118743824 3.44461357179822e-005 3.44461357162908e-007
118743910 1.19450309344616e-005 1.1945030936197e-007
118744566 9.11155848024045e-005 9.11155848030077e-007
118744606 5.55582834161003e-006 5.55582834065913e-008
118745310 9.77825788123365e-005 9.77825788131035e-007
118745529 3.04181601703149e-005 3.04181601705833e-007
118745687 2.19455219493596e-005 2.19455219487352e-007
118745710 3.19460129642577e-006 3.19460129589105e-008
118745764 7.50036826117354e-006 7.50036826157088e-008
118746485 0.000100143805857521 1.00143805855841e-006
118747417 0.000129450800359514 1.29450800359932e-006
118747824 5.6530553375882e-005 5.65305533731344e-007
118747871 6.68254487668187e-006 6.68254487916808e-008
118748005 1.90523619888377e-005 1.90523619890759e-007
118748048 6.11381765313447e-006 6.1138176539676e-008
118748181 1.89624964026357e-05 1.89624964035932e-007
118748228 6.98490990029576e-006 6.98490990169276e-008
118748486 3.83426968994959e-005 3.83426969018255e-007
118749088 8.94662927654904e-005 8.94662927670458e-007
118749450 6.05362897519827e-05 6.0536289751658e-007
118749543 1.56081050449025e-005 1.56081050433721e-007
118749695 2.55114272518332e-005 2.55114272491923e-007
118750024 5.5238823885677e-005 5.52388238840371e-007
118750445 7.0685546674377e-005 7.06855466735481e-007
118750846 0.000104652656589101 1.04652656588076e-006
118750998 3.96688374103326e-005 3.96688374118213e-007
118751133 3.52321911210191e-005 3.52321911185394e-007
118751528 8.55853948221022e-005 8.55853948232072e-007
118751709 3.92176112982291e-005 3.92176112956104e-007
118751769 1.30003131375345e-005 1.3000313137578e-007
118752039 5.85014091189053e-005 5.85014091194297e-007
118752115 1.64670633075437e-005 1.64670633075336e-007
118752470 7.69185193970792e-005 7.69185193964989e-007
118752509 8.45020353939744e-006 8.4502035409714e-008
118753019 0.000110502661669043 1.10502661669462e-006
118753355 7.71558686585294e-005 7.71558686603219e-007
118754259 0.000207586027581282 2.07586027579707e-006
118754497 5.86430762744963e-005 5.86430762763697e-007
118754560 1.55231672491314e-005 1.55231672506107e-007
118755780 0.00030060736577683 3.0060736577509e-006
118755900 2.95679376173931e-005 2.95679376157374e-007
118755941 1.01023786859426e-005 1.01023786852452e-007
118756161 5.42078856318873e-005 5.42078856299589e-007
118756375 5.27294887510177e-005 5.27294887506045e-007
118756474 2.77498727996796e-05 2.77498727973077e-007
118756722 7.74791818482971e-005 7.7479181846943e-007
118756750 8.74764956351742e-006 8.74764956195013e-008
118756834 2.62429486905523e-005 2.62429486903747e-007
118757008 5.4360393716144e-005 5.43603937158138e-007
118757178 5.31107294927843e-005 5.31107294930321e-007
118757350 5.37355616044641e-005 5.37355616039046e-007
118757410 1.87449633503945e-005 1.87449633484301e-007
118757572 5.06114010460651e-005 5.06114010488066e-007
118758243 0.000209631173468578 2.09631173469854e-006
118758755 0.000159957020590033 1.5995702058752e-006
118758948 6.02962987771022e-005 6.02962987772266e-007
118759523 0.000179639232107947 1.79639232104846e-006
118759659 4.24885835942275e-005 4.24885835947284e-007
118759703 1.37463064569559e-005 1.37463064553216e-007
118759973 8.43523350767751e-005 8.43523350742426e-007
118760293 9.99731378687705e-005 9.99731378708268e-007
118760325 9.99731378687705e-006 9.99731378739929e-008
118760489 5.12362331577449e-005 5.12362331555324e-007
118760897 0.000129465881068749 1.29465881068458e-006
118761493 0.000189121728227878 1.8912172822912e-006
118761501 2.54880533620135e-06 2.54880533675628e-008
118762776 0.000406543586920059 4.06543586909007e-006
118763077 9.59761722846571e-005 9.59761722833952e-007
118763366 9.21498797018801e-005 9.21498797031248e-007
118764165 0.000254767314469904 2.5476731446657e-006
118764475 0.000115429657356039 1.15429657355221e-006
118764714 8.89925422841717e-005 8.8992542281572e-007
118764849 5.02677540098878e-005 5.02677540096516e-007
118765047 0.000174930400711772 1.74930400710212e-006
118765429 0.000633048013099132 6.33048013062557e-006
118765703 0.000496400489977436 4.96400489958701e-006
118765989 0.000518140657421703 5.18140657400614e-006
118766007 3.26102511664009e-005 3.2610251163815e-007
118766239 0.000422939369274395 4.2293936926384e-006
118766271 5.83364647275027e-005 5.83364647248088e-007
118766272 1.82301452273446e-006 1.82301452281849e-008
118766367 0.000173186379659774 1.73186379657096e-006
118766536 0.000308089454342124 3.08089454335865e-006
118766786 0.000455753630683615 4.55753630668704e-006
118767073 0.00052320516802479 5.23205168008452e-006
118767092 3.46372759319547e-005 3.46372759334186e-007
118767903 0.00147368637953058 1.47368637910438e-005
118768004 0.000183253942218717 1.83253942218764e-006
118768209 0.00037195107083997 3.71951070835183e-006
118768422 0.000386466234580066 3.86466234573157e-006
118768723 0.000546133035721127 5.46133035698754e-006
118768913 0.000344976249718132 3.44976249712781e-006
118769186 0.00049567640091079 4.95676400893185e-006
118769233 8.53362301934327e-005 8.5336230192271e-007
118769269 6.5363920999225e-005 6.53639209973451e-007
118769758 0.00088785992690614 8.87859926810354e-006
118770359 0.00109121434779262 1.09121434761971e-005
118770361 3.63132894440139e-006 3.63132894582143e-008
118770676 0.000571934308743219 5.71934308716662e-006
118771255 0.0010512697294042 1.05126972925067e-005
118771451 0.000355870236551336 3.5587023654585e-006
118772249 0.00144890024881615 1.44890024841014e-005
118772336 0.000259382142435333 2.59382142432673e-006
118772579 0.00115250295837147 1.15250295816627e-005
118772814 0.00114065952641696 1.14065952621815e-005
118772821 1.17316224299566e-005 1.17316224298007e-007
118772918 0.000162566767957971 1.62566767958068e-006
118773052 0.000224576772230599 2.24576772228263e-006
118773164 0.000116798586121748 1.16798586123487e-006
118773384 0.000169948906811776 1.69948906808557e-006
118773430 2.69813967254764e-005 2.69813967230659e-007
118774379 0.000556637945488634 5.56637945467009e-006
118774904 0.000278176173296977 2.78176173293241e-006
118775340 0.000231018688680918 2.31018688677468e-006
118775488 7.84191879008621e-005 7.84191879033436e-007
118775811 0.000170922806048432 1.70922806047194e-006
118775819 4.11642475563099e-06 4.11642475633616e-008
118776010 9.79044810586959e-005 9.79044810572589e-007
118776176 8.50897584070341e-005 8.50897584067348e-007
118776326 7.49272230188004e-005 7.49272230209557e-007
118776591 0.000132371427333214 1.32371427333094e-006
118776681 4.49563338112802e-005 4.49563338129308e-007
118776930 0.000124379190211209 1.24379190211983e-006
118776985 2.74733151068935e-005 2.7473315109583e-007
118777004 9.49078158238138e-006 9.49078157991714e-008
118777209 0.000102400538125694 1.02400538124457e-006
118777412 9.91748517171503e-005 9.9174851715742e-007
118777563 7.37704562033975e-005 7.37704562037742e-007
118777646 4.054932360849e-005 4.05493236097994e-007
118777774 6.25338966492376e-005 6.25338966495842e-007
118778061 0.000140212721393212 1.40212721392316e-006
118778546 0.000236944842772502 2.36944842769016e-006
118778560 6.83964494601036e-006 6.83964494737947e-008
118778720 7.8167370811547e-005 7.81673708087567e-007
118778856 4.05848250709583e-05 4.05848250705834e-007
118778915 1.34294455818879e-005 1.34294455845809e-007
118779037 2.77693620506835e-005 2.77693620525261e-007
118779096 1.34294455818879e-005 1.34294455845809e-007
118779187 7.35179501607673e-006 7.351795018697e-008
118779632 3.59510855181774e-005 3.59510855160434e-007
118779855 1.8015937237199e-005 1.80159372398154e-007
118780054 1.6077002287904e-005 1.60770022892463e-007
118780462 3.29618941380143e-005 3.29618941392462e-007
118780492 2.4236686866187e-006 2.42366868705752e-008
118780546 4.36260363591366e-006 4.36260363628132e-008
118781151 4.88773185134771e-005 4.88773185133287e-007
118781194 3.42995099446274e-06 3.42995099330384e-008
118781310 9.08350103773723e-06 9.08350103871122e-008
118781404 6.50272026081355e-006 6.50272026032004e-008
118782653 8.64031660186822e-005 8.64031660198746e-007
118782677 1.40110756409987e-06 1.40110756289934e-008
118783482 4.63918139113441e-005 4.63918139119372e-007
118783899 2.40315359019012e-005 2.40315359017082e-007
118783987 5.07140325987364e-006 5.07140326032083e-008
118784605 3.56150819841126e-005 3.56150819834722e-007
118784875 1.55599872746123e-005 1.55599872747324e-007
118785454 2.84666416567275e-005 2.84666416572649e-007
118785464 4.91651842085104e-007 4.91651842177734e-009
118785537 3.58905844722126e-006 3.58905844816169e-008
118786030 2.42353381442419e-005 2.42353381465597e-007
118786280 1.13609737463505e-05 1.13609737449338e-007
118786611 1.42472986241315e-05 1.42472986223573e-007
118787329 3.10544729706379e-005 3.10544729678711e-007
118787399 3.02759485786163e-006 3.02759485801169e-008
118787525 5.44967074415094e-006 5.44967074244331e-008
118788868 5.8086569915831e-005 5.80865699134128e-007
118788870 8.6502710224618e-008 8.65027104004527e-010
118789031 6.96346817308175e-006 6.96346817039972e-008
118789232 8.69352237757411e-006 8.69352237811105e-008
118789274 1.81655691471698e-006 1.81655691661693e-008
118790025 3.24817676893441e-005 3.24817676906865e-007
118790325 3.00025972645222e-005 3.00025972668474e-007
118791010 6.85059304206591e-005 6.85059304197222e-007
118791074 1.44445378469413e-05 1.44445378451492e-007
118791261 6.72477680996682e-005 6.72477680974725e-007
118791822 0.000201743304299005 2.01743304300586e-006
118792186 0.000130899398867803 1.30899398868824e-006
118792333 7.00392398069487e-05 7.0039239808231e-007
118792417 5.28061979270955e-005 5.28061979275741e-007
118792705 0.000181049821464327 1.81049821466285e-006
118792951 0.000474338782290706 4.74338782275736e-006
118793107 0.000300800203403863 3.00800203399602e-006
118793181 0.000373971472786202 3.73971472781879e-006
118793438 0.00129879281764938 1.29879281735827e-005
118793468 0.000152403114683315 1.52403114682149e-006
118793763 0.0013221226309037 1.32212263059828e-005
118794060 0.00133108617416407 1.33108617385235e-005
118794155 0.000294523022575047 2.94523022573955e-006
118794340 0.000573544833435617 5.73544833409228e-006
118794796 0.000463754734746014 4.63754734731068e-006
118796060 0.00123547012960916 1.23547012935924e-005
118796475 0.000386928631017422 3.86928631008415e-006
118797078 0.000332629541132416 3.32629541127944e-006
118797975 0.000494807128351205 4.94807128334395e-006
118798257 0.000155288964741264 1.55288964739941e-006
118799312 0.000582683832404136 5.8268383237532e-006
118799325 7.29360406548686e-006 7.2936040670313e-008
118799469 8.07906911869314e-005 8.0790691184146e-007
118799495 1.45872081309737e-005 1.45872081322724e-007
118799512 9.53778993179051e-006 9.53778993144638e-008
118799527 8.41569699863869e-006 8.41569699944069e-008
118799550 1.2904068731246e-005 1.29040687305924e-007
118799586 2.01976727967328e-005 2.01976727965908e-007
118799648 3.55473167792132e-005 3.55473167809912e-007
118799853 0.000117535482899011 1.175354828996e-006
118800094 0.000138175860383716 1.38175860384575e-006
118800261 0.000158446065514701 1.58446065511617e-006
118800353 0.000115710044767162 1.15710044765741e-006
118800448 0.000119483198400874 1.19483198398167e-006
118800600 0.000191173117441398 1.91173117439062e-006
118800826 0.000569708568003979 5.69708567980933e-006
118801035 0.000526854383685096 5.26854383665496e-006
118801194 0.000400812665100145 4.00812665090515e-006
118801505 0.000189747953422292 1.89747953424064e-006
118802089 0.000356311269448935 3.56311269441275e-006
118802126 2.25745153589222e-005 2.25745153567001e-007
118802426 0.000183036611018288 1.83036611014696e-006
118802453 1.21668866773792e-005 1.21668866795671e-007
118802585 5.94825570894092e-005 5.94825570874724e-007
118802750 5.22956275315388e-005 5.22956275323762e-007
118803020 8.55746632334272e-005 8.55746632332453e-007
118803355 4.14617806584897e-005 4.14617806607737e-007
118803619 3.26743584890785e-005 3.26743584883812e-007
118803848 2.66925004971944e-005 2.66925004987171e-007
118803868 2.33122275084668e-006 2.33122275050563e-008
118803874 6.99366825114304e-07 6.9936682688277e-009
118803897 2.63104056012228e-006 2.6310405579739e-008
118804461 6.45176902569117e-005 6.45176902562678e-007
118805499 0.000118740004408997 1.18740004407807e-006
118806059 6.41140292332187e-005 6.41140292354081e-007
118806122 7.21282828873711e-006 7.21282828775341e-008
118806225 1.17924018053956e-005 1.17924018049374e-007
118806309 9.61710438498281e-006 9.61710438382051e-008
118807284 0.000111620795395347 1.11620795394917e-006
118807427 1.62655336829771e-05 1.62655336854695e-007
118807703 3.15879847402869e-005 3.15879847392428e-007
118808128 4.8640918531239e-005 4.86409185307305e-007
118808513 4.40629497282988e-005 4.40629497269531e-007
118808633 1.37339064088204e-005 1.37339064089302e-007
118808766 1.5221746269776e-005 1.52217462701493e-007
118809626 9.84263292632129e-005 9.84263292656064e-007
118809653 3.27054615537848e-06 3.27054615313291e-008
118809723 8.92499066953465e-006 8.92499066879557e-008
118809788 8.28749133599646e-006 8.28749133510791e-008
118810200 5.25299450835468e-005 5.25299450838726e-007
118811624 0.000194637083993847 1.9463708399134e-006
118811782 2.1595968589205e-005 2.15959685893448e-007
118811982 2.73366691002595e-005 2.73366690983214e-007
118812134 2.07758685161972e-005 2.07758685137016e-007
118812182 1.54004884942763e-05 1.5400488492726e-007
118812783 0.00019282694966122 1.92826949659678e-006
118812930 4.71639960069873e-005 4.71639960064254e-007
118812939 2.88759159226453e-006 2.88759159338414e-008
118813056 3.75386906994389e-005 3.75386907002582e-007
118813604 0.000175822243617885 1.75822243615042e-006
118813646 1.34754274305678e-005 1.34754274281511e-007
118813866 7.05855722553551e-005 7.05855722552785e-007
118813958 2.95176029431485e-005 2.95176029443906e-007
118814033 2.40632632688711e-005 2.4063263269676e-007
118814217 5.9035205886297e-005 5.90352058870649e-007
118814422 6.57729196015809e-005 6.57729196032167e-007
118815160 0.000236783242782163 2.36783242779062e-006
118815219 1.89640781557802e-005 1.89640781537899e-007
118815248 9.33047454019994e-006 9.33047453933368e-008
118815395 4.72958537037721e-005 4.72958537041034e-007
118815527 4.2469746182979e-005 4.24697461840195e-007
118816014 0.0113660948651624 0.000113660946693794
118816055 0.00101672786098458 1.0167278608445e-005
118816224 0.00419090264649742 4.19090263668472e-005
118816245 0.000610227998385919 6.10227998352928e-006
118816303 0.00168539161458968 1.68539161395077e-005
118816786 0.0140352439628761 0.000140352435942415
118816817 0.00090081275952207 9.00812759427295e-006
118816850 0.000958929711749301 9.58929711631641e-006
118816851 2.89541543950657e-005 2.89541543937958e-007
118817069 0.00631200565812431 6.31200562459415e-005
118817256 0.00233287276964956 2.33287276795528e-005
118817718 0.000251222992043639 2.5122299203895e-006
118818391 0.000213526360670459 2.13526360667175e-006
118818514 3.90248772102028e-005 3.90248772076515e-007
118818940 0.000135159330825581 1.35159330823279e-006
118819350 0.000130082924034009 1.30082924035106e-006
118819548 5.67628656601151e-005 5.67628656601751e-007
118819809 7.48237774610609e-005 7.48237774622401e-007
118820040 6.03184733823626e-05 6.03184733802902e-007
118820106 1.60549922180226e-005 1.60549922207455e-007
118820526 0.000102168132296508 1.02168132298162e-006
118820537 2.6758320363371e-006 2.67583203485468e-008
118820819 6.85986031133694e-005 6.85986031126988e-007
118820892 1.77577944229644e-005 1.77577944230909e-007
118821120 5.54627003895327e-005 5.54627003886384e-007
118821503 9.3167606356101e-005 9.31676063532227e-007
118821629 3.06504396889523e-005 3.06504396878324e-007
118821721 2.23796861220921e-005 2.23796861237059e-007
118821794 1.77577944229644e-005 1.77577944230909e-007
118822088 7.15176926075553e-005 7.15176926071332e-007
118822130 1.02168132296508e-005 1.02168132283228e-007
118822252 2.9677409857557e-005 2.96774098560807e-007
118822544 7.10311776918577e-005 7.10311776891588e-007
118822686 3.45425590145335e-005 3.45425590135996e-007
118822906 5.35166407267421e-005 5.35166407257836e-007
118823111 3.56140017939994e-05 3.56140017935192e-007
118823753 6.21867839201184e-005 6.21867839220045e-007
118824953 0.000116236979289941 1.16236979287597e-006
118824954 9.68641494082841e-008 9.68641498466393e-010
118825297 3.32244032470414e-005 3.32244032448196e-007
118826156 8.3206304341716e-005 8.32063043420028e-007
118826869 5.92528162420913e-005 5.9252816240464e-007
118826897 2.32689881455618e-006 2.32689881525449e-008
118827366 3.63281955078319e-005 3.63281955081399e-007
118827756 3.02089472239967e-005 3.02089472219451e-007
118827807 3.95040079083033e-006 3.95040078856966e-008
118827857 3.77774326302241e-006 3.7777432603362e-008
118828485 4.74484553835615e-005 4.74484553848895e-007
118828690 1.54887473783919e-005 1.54887473772471e-007
118828706 1.20887784416717e-006 1.20887784635261e-008
118829330 4.65660444022261e-005 4.65660444011252e-007
118829406 5.67150540796344e-006 5.67150541036428e-008
118829756 2.61187749050948e-005 2.61187749048195e-007
118829959 1.5148889444955e-005 1.51488894438669e-007
118830852 6.66401885435704e-005 6.66401885446152e-007
118831210 2.67157754743541e-005 2.67157754724507e-007
118831471 1.9477143572085e-005 1.94771435713902e-007
118832418 7.06699423860707e-005 7.06699423887231e-007
118832782 2.71635259012986e-005 2.71635258985328e-007
118833936 8.61263748533994e-005 8.61263748524146e-007
118834112 1.31353916587507e-005 1.31353916597261e-007
118834275 1.21651638657748e-005 1.21651638640715e-007
118834388 8.43351850817516e-006 8.43351850991989e-008
118834414 1.9408907488862e-006 1.94089075049445e-008
118835086 5.01645608942896e-005 5.01645608963751e-007
118835237 1.13553258245447e-005 1.13553258264801e-007
118835281 3.30883666410575e-006 3.30883666329734e-008
118835372 6.8432758280369e-006 6.8432758253167e-008
118835607 1.76721958196557e-005 1.76721958222538e-007
118835843 1.77473966529308e-005 1.77473966533907e-007
118835981 1.0377714991968e-005 1.03777149927969e-007
118836051 5.26405832925915e-006 5.26405832903018e-008
118836197 1.09793216581691e-005 1.09793216556628e-007
118836198 7.52008332751307e-008 7.5200834335349e-010
118836593 2.97043291436766e-005 2.97043291464372e-007
118836814 1.66797058366903e-005 1.6679705836704e-007
118837615 6.0454499435244e-005 6.04544994363248e-007
118837999 2.89819323135252e-005 2.89819323137696e-007
118838259 1.96231833372827e-005 1.9623183337375e-007
118838335 5.73600743705186e-006 5.73600743824413e-008
118839419 8.95114780966967e-005 8.9511478093986e-007
118839526 8.83554257965549e-006 8.83554257943628e-008
118840876 0.000111473103496684 1.11473103495719e-006
118841017 1.16426648348001e-005 1.1642664835685e-007
118841776 6.26722170894561e-005 6.2672217091369e-007
118841830 4.45889291545537e-006 4.45889291804961e-008
118842083 2.08907390298187e-005 2.08907390309979e-007
118843709 0.00136484532510903 1.36484532477243e-005
118843919 0.000176278565460855 1.76278565462671e-006
118843970 4.28105087547792e-005 4.28105087538423e-007
118844245 0.000230840978579692 2.30840978579254e-006
118844695 0.000377205704230678 3.77205704224397e-006
118844799 8.6834333900491e-05 8.68343338984097e-007
118844971 0.000143230563989417 1.43230563991077e-006
118845071 8.30372484433273e-005 8.30372484408204e-007
118845136 5.39742114881627e-005 5.39742114892475e-007
118845520 0.000490478583745309 4.90478583728204e-006
118845539 0.000130297636124722 1.30297636125288e-006
118845697 0.0010835277109319 1.08352771076121e-005
118845855 0.00130179755942615 1.30179755913383e-005
118846365 0.00579513687094145 5.79513684499284e-005
118846471 0.00123107052358331 1.23107052333642e-005
118846566 0.00110331792207938 1.10331792190307e-005
118847263 0.00809486938620346 8.09486931547789e-005
118847332 0.00080135722761555 8.01357227544418e-006
118847481 0.00172334086123644 1.72334086055631e-005
118847638 0.00181586922962498 1.81586922882867e-005
118848069 0.00498496584693226 4.98496583041279e-005
118848108 0.000451075795894102 4.51075795880386e-006
118848468 0.00416377657748402 4.16377656785764e-005
118848551 0.000703511649909318 7.03511649860787e-006
118848628 0.000652655386060452 6.52655386022781e-006
118848874 0.00137588105678632 1.3758810564404e-005
118848920 0.00025727857159419 2.57278571591583e-006
118849283 0.00203026351062372 2.03026350950707e-005
118849379 0.000249587660563432 2.4958766056177e-006
118849497 6.38881348845613e-005 6.38881348831696e-007
118849521 1.29941969256735e-005 1.29941969276662e-007
118849523 1.08284974380612e-006 1.08284974195902e-008
118849584 3.30269171860868e-005 3.30269171847539e-007
118849948 0.000197078653372715 1.97078653372355e-006
118850071 6.65952592440766e-005 6.65952592430444e-007
118850490 0.000226857021327383 2.26857021324679e-006
118850842 0.000190581554909878 1.90581554910374e-006
118851681 0.000454255467526669 4.54255467514196e-006
118851806 6.76781089878828e-005 6.7678108987071e-007
118851968 8.77108292482961e-005 8.77108292458286e-007
118852430 0.000250138290819215 2.50138290817655e-006
118852635 0.000110992098740128 1.10992098740438e-006
118852758 6.67243448220259e-005 6.67243448241332e-007
118852809 2.76661917554742e-005 2.76661917558091e-007
118853475 0.000361287915865604 3.61287915859143e-006
118853929 0.000273522427009185 2.73522427006827e-006
118854749 0.000494027291073859 4.94027291058139e-006
118855040 0.000196397283712581 1.96397283711367e-006
118855352 0.000210570283568128 2.10570283566425e-006
118855426 4.99429518719279e-005 4.99429518704064e-007
118855584 0.000106634951294116 1.06634951294156e-006
118855705 8.16634753581523e-005 8.16634753577222e-007
118856047 0.00023081742621891 2.30817426214611e-006
118856274 0.000153203379390914 1.53203379391392e-006
118856435 0.000112039565559972 1.12039565560933e-006
118856700 0.000184412949524177 1.84412949523901e-006
118857213 0.000364569543773088 3.64569543766715e-006
118857411 0.000338512267569772 3.38512267562647e-006
118858156 0.00127369514817919 1.2736951479063e-005
118858749 0.0010138271447923 1.01382714465413e-005
118859983 0.00286730900902897 2.86730900588579e-005
118860007 5.57661395597206e-005 5.57661395590862e-007
118860122 0.000266843049324519 2.66843049322531e-006
118860277 0.000359658023002612 3.59658022997702e-006
118860413 0.000315570910505518 3.15570910502727e-006
118860941 0.00122515765255083 1.22515765230389e-005
118860987 0.000106737219729808 1.06737219728879e-006
118861253 0.000324153574527924 3.24153574521401e-006
118861303 6.04427048838187e-005 6.04427048828657e-007
118861833 0.000640692671768478 6.40692671735109e-006
118862390 0.000350198082559515 3.50198082551729e-006
118862726 0.000211250548904842 2.11250548905744e-006
118862791 4.08669216631391e-005 4.08669216623117e-007
118863062 0.000169792768189859 1.69792768190534e-006
118863142 5.01233264029105e-005 5.01233264022175e-007
118863234 5.7641825363347e-005 5.76418253635527e-007
118864074 0.00052629492723056 5.26294927211102e-006
118864135 3.82190363822192e-005 3.82190363817289e-007
118864190 3.4459786902001e-005 3.44597868998685e-007
118864984 0.000497474014548886 4.97474014532686e-006
118865418 0.000271919045735789 2.71919045734222e-006
118865789 0.000232446926193497 2.32446926189598e-006
118865853 4.01486921193039e-005 4.01486921178283e-007
118865946 5.83410682358635e-005 5.83410682371845e-007
118866071 7.84760800803349e-005 7.84760800823127e-007
118866166 5.96418208610545e-005 5.96418208598944e-007
118866370 0.000128072962691107 1.28072962690419e-006
118866601 0.000145023795988459 1.45023795985297e-006
118867064 0.000290571105972885 2.90571105967813e-006
118867457 0.000246644711574862 2.46644711575243e-006
118867506 3.07431194260571e-005 3.07431194267148e-007
118867536 1.88223180159534e-005 1.88223180184884e-007
118867571 2.19593710186122e-005 2.19593710195659e-007
118867691 7.52892720638134e-005 7.52892720620045e-007
118867765 4.64283844393516e-005 4.64283844405985e-007
118867792 1.6940086214358e-005 1.69400862120794e-007
118868400 0.000381465645123321 3.81465645117424e-006
118868509 6.83877554579639e-005 6.83877554570476e-007
118868856 0.000217711478384527 2.17711478383716e-006
118868908 3.25490601117418e-005 3.25490601136175e-007
118869396 0.000305460410279423 3.05460410273842e-006
118871206 0.000994034375569373 9.94034375440848e-006
118871475 0.000102174740896967 1.02174740895913e-006
118871476 3.78717113887079e-007 3.78717115907817e-009
118872269 0.000300322671312453 3.00322671309263e-006
118872322 2.00720070360152e-005 2.00720070367508e-007
118872356 1.28763818721607e-005 1.28763818698531e-007
118872568 8.02880281440607e-005 8.02880281436202e-007
118873069 0.000191106496500965 1.91106496501174e-006
118873347 0.000106731590089340 1.06731590089512e-006
118873608 0.000101029419880470 1.01029419882967e-006
118874357 0.000894012558334205 8.94012558241558e-006
118874528 0.000204107005974832 2.04107005972222e-006
118874620 0.000109811956430904 1.09811956433461e-006
118874849 0.000160865798795372 1.60865798793269e-006
118875652 0.000565882853868896 5.65882853845395e-006
118875876 0.000158775848034218 1.58775848035604e-006
118875974 6.97242704739252e-005 6.97242704720822e-007
118876033 4.19768567138938e-005 4.19768567156813e-007
118876073 2.86845880600927e-05 2.86845880577632e-007
118876599 0.000381516649055838 3.81516649050678e-006
118876626 2.42214343115878e-005 2.42214343097411e-007
118876752 0.000113033360120743 1.1303336011935e-006
118876789 3.31923359084722e-005 3.31923359108839e-007
118876831 5.13149577031018e-005 5.13149577041504e-007
118876889 7.08635130185692e-005 7.08635130165426e-007
118876997 0.000176578780734534 1.76578780733833e-006
118877083 0.000140609029103425 1.40609029101339e-006
118877121 6.2129570999188e-005 6.21295709966379e-007
118877210 0.00014551399523494 1.45513995232439e-006
118877288 0.000127529119419386 1.27529119419053e-006
118877325 6.04945822886831e-005 6.04945822874367e-007
118877478 0.000198860065509695 1.98860065511076e-006
118878088 0.000384212937377834 3.84212937372786e-006
118878523 0.000273987914359603 2.73987914354193e-006
118878533 4.09586909360885e-006 4.09586909143371e-008
118878773 9.83008582466125e-005 9.83008582483202e-007
118878950 7.24968829568767e-005 7.24968829577648e-007
118878954 1.32920439251511e-006 1.3292043945206e-008
118879098 4.7851358130544e-005 4.7851358133063e-007
118879573 0.000157843021611169 1.57843021609041e-006
118880041 0.000155516913924268 1.55516913925813e-006
118880538 0.000165153645770002 1.65153645767598e-006
118880832 9.76965228498606e-005 9.76965228485732e-007
118881050 7.24416393920735e-005 7.24416393916433e-007
118882036 0.000326520317399483 3.26520317393036e-006
118882421 0.000127591490450779 1.27591490447785e-006
118882722 9.9964293900342e-05 9.99642939028842e-007
118882810 3.00260255784654e-005 3.00260255757681e-007
118882994 6.27816898458823e-005 6.27816898473333e-007
118883029 1.65529569004022e-05 1.65529568985593e-007
118883309 0.000181950990500177 1.81950990496801e-006
118884285 0.00063422916688633 6.34229166853608e-006
118884732 0.000309424581568719 3.09424581564323e-006
118884828 6.40296915296387e-005 6.40296915315744e-007
118884963 9.00417537135543e-005 9.00417537116198e-007
118885139 0.000116891394624099 1.16891394622479e-006
118885202 2.71935037911591e-005 2.719350379164e-007
118885870 0.00028833746876975 2.88337468763851e-006
118886330 0.000193178056077890 1.93178056074193e-006
118887097 0.000317112101320329 3.17112101315763e-006
118887333 9.70582747630306e-05 9.70582747655552e-007
118887435 4.18304229812827e-05 4.18304229795188e-007
118888221 0.00032103075175666 3.21030751749578e-006
118888227 2.45113997425568e-006 2.45113997628712e-008
118888293 2.69672418614389e-05 2.69672418610683e-007
118888456 6.66111546761383e-05 6.66111546745229e-007
118888694 9.71568771073035e-05 9.71568771085369e-007
118889116 0.000172277643304301 1.72277643304698e-006
118889642 0.000213798878381035 2.13798878377954e-006
118889770 5.20271034843583e-005 5.20271034845356e-007
118889795 1.01615436492887e-005 1.01615436508411e-007
118890194 0.000162200904720353 1.62200904718909e-006
118890226 1.3008593862284e-005 1.30085938649265e-007
118890312 3.52347072586644e-005 3.52347072578429e-007
118890764 0.000185187066057167 1.85187066056787e-006
118891116 0.000143538540763693 1.43538540761822e-006
118891959 0.000343758493931231 3.43758493926599e-006
118892032 2.97679360106523e-005 2.9767936012716e-007
118892458 0.000173714256719697 1.73714256717127e-006
118892545 2.4957306606585e-005 2.49573066040313e-007
118893376 0.000238385307931864 2.38385307927854e-006
118893834 0.000108389488538909 1.08389488536e-006
118894114 0.000204403907827223 2.04403907825394e-006
118894234 8.76016747830957e-005 8.76016747822797e-007
118894483 0.00035226507123205 3.52265071224303e-006
118894538 7.78095538865973e-005 7.78095538886712e-007
118894661 0.000142360906084744 1.42360906083388e-006
118894683 1.22432248757559e-05 1.22432248780314e-007
118894720 1.10825032110347e-05 1.10825032122866e-007
118895414 0.000165568841122583 1.6556884111942e-006
118895451 8.82715723564203e-006 8.8271572344269e-008
118895543 2.29713539758428e-05 2.29713539735576e-007
118895802 6.4674641796343e-05 6.46746417966127e-007
118895866 4.09817873258868e-05 4.09817873244442e-007
118895956 0.000162408334622242 1.62408334622184e-006
118896125 0.000713131300765601 7.13131300716201e-006
118896261 3.01406148089481e-005 3.01406148092041e-007
118896465 4.52109222134221e-005 4.52109222149233e-007
118896647 3.97659946334271e-005 3.97659946340562e-007
118896778 2.86227763570272e-005 2.86227763562413e-007
118896799 4.65235979023421e-006 4.65235979195476e-008
118897054 5.64929403099868e-005 5.64929403122265e-007
118897320 5.89298906763e-005 5.89298906736289e-007
118897329 1.00190067273338e-05 1.00190067261534e-007
118897360 6.13661604181878e-05 6.13661604156248e-007
118898023 0.00159974167114128 1.59974167059398e-005
118898035 9.98704994552005e-06 9.98704994617241e-008
118898185 1.05442201757121e-005 1.05442201771536e-007
118898217 2.24943363748524e-006 2.2494336380774e-008
118898418 1.41292550354542e-005 1.41292550367203e-007
118900812 0.000168285459430567 1.68285459429365e-006
118901246 3.05078560231891e-005 3.05078560230561e-007
118901513 1.87686579681832e-005 1.87686579657955e-007
118901825 2.19319149291129e-005 2.19319149285084e-007
118901935 7.73240590449494e-006 7.73240590214677e-008
118902182 1.73454719374117e-005 1.73454719366461e-007
118902726 3.82021730119514e-005 3.82021730134887e-007
118902994 1.88093406234735e-05 1.88093406257697e-007
118903091 6.80030634745765e-06 6.80030634796385e-008
118903210 8.34264386970523e-06 8.34264387150944e-008
118903623 2.89360884291206e-05 2.89360884271179e-007
118903731 7.566822156148e-006 7.56682215613877e-008
118903823 6.4458114663483e-006 6.44581146406079e-008
118904202 2.65087489778e-005 2.65087489803887e-007
118904292 6.29495358311873e-006 6.2949535819017e-008
118904350 4.05674786467651e-006 4.05674786378247e-008
118904487 9.56212376890457e-006 9.56212376820017e-008
118904614 8.86415853104412e-06 8.86415852890831e-008
118904658 3.07109603539265e-06 3.0710960331413e-008
118904703 3.13826397630618e-06 3.13826397378044e-008
118904752 3.41091213039027e-006 3.41091213097964e-008
118905226 3.29953540776528e-005 3.29953540798905e-007
118905353 8.84058770883495e-006 8.84058770863237e-008
118905613 1.80993469812232e-05 1.80993469808561e-007
118905616 2.08522701349608e-007 2.08522703789241e-009
118905708 6.39469617472132e-006 6.39469617630685e-008
118905904 1.36234831548411e-005 1.36234831544118e-007
118906104 1.39015134233072e-005 1.39015134222643e-007
118906630 3.6560980303298e-005 3.65609803044018e-007
118906883 1.75854144804836e-005 1.75854144791631e-007
118907167 0.000296328172508541 2.96328172504736e-006
118907280 0.000117905223568539 1.17905223567466e-006
118907503 0.000232680219962692 2.32680219963032e-006
118907891 0.000404842714553922 4.04842714545316e-006
118908014 0.000128339314149826 1.28339314147628e-006
118908171 7.93988115807435e-05 7.93988115798849e-007
118908281 4.46955997010503e-05 4.46955997020655e-007
118908688 0.000154039099286262 1.54039099284065e-006
118908693 1.89237222710396e-006 1.89237222613007e-008
118908724 1.17327078080445e-005 1.17327078055247e-007
118909168 0.000168042653766832 1.68042653766129e-006
118909500 0.000125653515879703 1.25653515879388e-006
118909512 4.53501183579189e-06 4.53501183773615e-008
118909586 2.78843002050769e-005 2.78843002057064e-007
118910039 0.000170697135039187 1.7069713503621e-006
118910112 2.75074853374407e-005 2.7507485338625e-007
118910602 0.000184639285141725 1.84639285141099e-006
118910870 0.000101054782689784 1.01054782692229e-006
118911326 0.000171943958606499 1.71943958607237e-006
118911495 6.36563871293152e-005 6.36563871315955e-007
118912291 0.000299825350029201 2.99825350027041e-006
118912455 1.81022540216207e-006 1.8102254039846e-008
118912594 1.53427640793005e-006 1.53427640880336e-008
118912647 5.8501186777189e-007 5.85011865433552e-009
118912654 7.72657183849666e-008 7.72657159280923e-010
118913153 5.50794192487119e-006 5.5079419230991e-008
118913806 7.20047887758631e-006 7.20047887537902e-008
118914437 0.000637220478322154 6.37220478284939e-006
118914738 2.5402110420605e-005 2.54021104216721e-007
118914936 1.11265794986417e-005 1.11265794964267e-007
118915060 1.25141319543184e-006 1.2514131972772e-008
118915362 3.04779665339046e-006 3.04779665134878e-008
118915364 2.01840837972878e-008 2.01840821752575e-010
118915478 1.1504927764454e-006 1.15049277455485e-008
118915486 8.07363351891512e-008 8.07363341543696e-010
118916071 5.90384451070668e-006 5.90384451004813e-008
118916980 9.17366608510573e-006 9.17366608674509e-008
118917059 8.86144741688815e-07 8.86144741867488e-009
118918449 1.63985067240876e-005 1.63985067255546e-007
118918584 6.08939252573520e-06 6.08939252579142e-008
118919050 0.000650914401737762 6.50914401698719e-006
118919193 0.000215464414174338 2.15464414171083e-006
118919534 0.000116435844978528 1.16435844979799e-006
118920244 0.000240843097418257 2.40843097418363e-006
118920344 2.13512505076647e-05 2.13512505094675e-007
118920555 2.44762666021786e-05 2.44762665999504e-007
118921086 3.09890450107374e-005 3.09890450082958e-007
118921095 3.76690327139238e-07 3.76690326091374e-009
118921227 3.35785306807262e-06 3.35785306991238e-008
118921516 5.09971331551942e-006 5.09971331441386e-008
118921635 2.09988195344917e-006 2.09988195228376e-008
118921737 1.7489845224085e-006 1.74898452375828e-008
118922040 5.19551284597819e-006 5.19551284631316e-008
118922083 7.35298942920499e-07 7.35298944243571e-009
118922120 6.3116914219875e-007 6.31169142310565e-009
118922215 1.61562048964554e-06 1.61562049070061e-008
118923032 1.38960752766923e-05 1.38960752753573e-007
118923115 1.35422856279977e-006 1.35422856480134e-008
118924070 1.55845590504861e-005 1.55845590484748e-007
118924132 1.01593664798131e-06 1.0159366474825e-008
118924527 6.5027045219275e-006 6.50270452291276e-008
118924858 5.44910176394431e-006 5.44910176436945e-008
118925075 5.7696061179607e-006 5.76960611545801e-008
118925129 1.43575451783354e-006 1.43575451845876e-008
118925154 1.37050962552261e-006 1.37050962374776e-008
118925434 1.53497078049372e-005 1.53497078054373e-007
118925774 3.97708262439774e-05 3.97708262448091e-007
118926093 5.36709366903301e-005 5.36709366929715e-007
118926398 5.13154723841714e-005 5.13154723858348e-007
118926435 6.22515566627653e-006 6.22515566528015e-008
118926588 2.6362382699141e-05 2.63623826995216e-007
118927327 0.000129917520577346 1.29917520577189e-006
118927474 2.57459099852125e-05 2.57459099862921e-007
118927560 1.50522664029821e-005 1.50522664038182e-007
118927701 2.46787158467496e-005 2.46787158470186e-007
118927935 4.11106270065887e-05 4.11106270072176e-007
118927992 1.08926272654875e-05 1.08926272641732e-007
118928018 5.81821632112817e-006 5.81821632004484e-008
118928147 2.88673040548282e-005 2.88673040562797e-007
118928360 6.58468635402028e-005 6.58468635427157e-007
118928389 8.96506592800883e-006 8.96506592533616e-008
118928430 5.28054569374189e-05 5.2805456938537e-007
118928496 5.63568573734678e-005 5.63568573746928e-007
118928970 0.000404744702954905 4.04744702945858e-006
118929538 0.000485010530123177 4.85010530107965e-006
118929843 0.000260436992407692 2.60436992403452e-006
118930897 0.000900001934418712 9.00001934319526e-006
118931041 0.000122960416087566 1.22960416087819e-006
118931144 8.79585088120033e-005 8.79585088129031e-007
118931278 0.000114431458066101 1.14431458063517e-006
118931549 0.000231424814447115 2.31424814445693e-006
118931571 5.29702339982577e-005 5.29702339983329e-007
118931873 0.000990269169123074 9.90269168994451e-006
118931983 0.000360694068223636 3.60694068219978e-006
118932226 1.60876022627817e-005 1.60876022644307e-007
118932412 1.23139671641045e-005 1.23139671663973e-007
118932493 3.84544587361076e-06 3.84544587130097e-008
118932743 9.5180472648483e-06 9.51804726480849e-008
118932844 3.6418940603587e-06 3.64189405973375e-008
118933403 1.98325631984749e-05 1.98325631965798e-007
118933454 1.80949800843021e-006 1.80949800811598e-008
118933658 7.23799203372085e-006 7.2379920348942e-008
118933783 4.44062550523064e-06 4.44062550594288e-008
118933818 1.25422556710868e-006 1.25422556969332e-008
118933938 4.30020194437262e-006 4.30020194661924e-008
118934011 2.61595618282667e-006 2.61595618136587e-008
118934029 6.56829822285367e-007 6.56829820786665e-009
118934113 3.10805800459124e-06 3.10805800649623e-008
118934148 1.55624911546714e-06 1.55624911443244e-008
118934340 1.11868262393784e-05 1.11868262382255e-007
118934421 8.66595760871693e-05 8.66595760859525e-007
118934812 0.000418964406912083 4.1896440690079e-006
118935096 0.000304311743127958 3.04311743126725e-006
118935507 2.65990413418528e-005 2.65990413413288e-007
118935967 2.97702165869886e-005 2.97702165857286e-007
118936225 4.10140738820231e-05 4.10140738837694e-007
118936290 1.10545719063763e-05 1.10545719062837e-007
118936581 0.000186813688898135 1.86813688898029e-006
118936653 8.79027070593245e-05 8.79027070572228e-007
118937258 0.00103934471021141 1.03934471006095e-005
118937699 0.000425967368504638 4.25967368496967e-006
118937920 0.000244391368895488 2.44391368893446e-006
118938053 0.000147077158656561 1.47077158654206e-006
118938060 0.000121225943576688 1.21225943577477e-006
118938200 0.00545078661792044 5.45078659632707e-005
118938280 0.00311473521024025 3.11473520621296e-005
118938281 4.42986201954902e-05 4.42986201932771e-007
118938316 0.00174198150710016 1.74198150639341e-005
118938325 0.000447938101825754 4.47938101816095e-006
118938340 0.000749867544599339 7.49867544544716e-006
118938527 0.00936040721865788 9.36040710930535e-005
118938737 0.0105116872508992 0.000105116870960343
118939079 0.0171190335226446 0.000171190328537207
118939260 0.00906007329707216 9.06007319791069e-005
118939569 0.0154671969545747 0.000154671964612056
118940043 0.0237263797943961 0.000237263780135206
118940224 0.00906007329701623 9.0600731978552e-005
118940379 4.15502524286153e-005 4.1550252427018e-007
118940708 8.81937616065447e-005 8.8193761606233e-007
118940931 5.93343136489348e-005 5.93343136502832e-007
118941912 0.000259072995630448 2.59072995627127e-006
118942017 2.71869163890532e-005 2.71869163904079e-007
118942392 9.70935877941117e-005 9.70935877919375e-007
118942421 7.50855674696616e-006 7.5085567478888e-008
118942504 2.1490007241317e-005 2.14900072410312e-007
118943240 0.000190561991923003 1.90561991919504e-006
118943372 3.41768789861908e-005 3.41768789858857e-007
118943543 4.42745932321108e-005 4.42745932332304e-007
118943998 0.0001178066662024 1.17806666203526e-006
118944533 0.000903409322620744 9.03409322524369e-006
118944662 2.38388486018636e-05 2.38388486035523e-007
118944822 1.19702052249473e-05 1.19702052256883e-007
118944910 3.66871229015039e-006 3.668712292333e-008
118945362 1.88438403994088e-005 1.88438403972524e-007
118945542 6.57548263442032e-06 6.57548263184522e-008
118945957 1.36335152096637e-05 1.36335152074602e-007
118946360 1.25138443381582e-05 1.25138443374375e-007
118946632 8.20814885900259e-006 8.20814885649555e-008
118946655 6.94071410871542e-007 6.94071412923138e-009
118946687 9.52681481200363e-07 9.52681482202617e-009
118947033 1.03008685186244e-005 1.03008685176428e-007
118947244 6.28174351858309e-006 6.28174351885037e-008
118947654 1.19810303994816e-05 1.19810304001443e-007
118947719 1.89049050198903e-06 1.89049050371688e-008
118947971 7.31768981795856e-06 7.31768981560501e-008
118948766 2.30855999812285e-005 2.30855999808913e-007
118948929 4.73370848990827e-006 4.73370848778453e-008
118949061 3.8334326421343e-006 3.83343264384571e-008
118949714 1.89638751160129e-005 1.89638751163572e-007
118949759 1.30685203709124e-006 1.30685203684632e-008
118950202 1.28652322762538e-005 1.28652322776817e-007
118950212 2.90411563798053e-007 2.90411565329813e-009
118950249 1.39835069122952e-05 1.3983506910721e-007
118950315 3.41086463997835e-05 3.4108646398455e-007
118950619 0.000592443168401728 5.92443168374616e-006
118950774 0.000302068062836407 3.02068062834297e-006
118950953 0.000348839891920754 3.48839891912365e-006
118951071 0.000218227376219299 2.18227376217654e-006
118951373 0.00033158568350323 3.31585683500205e-006
118951550 1.04869409583034e-005 1.04869409587864e-007
118951995 2.63654730307627e-005 2.63654730298073e-007
118952360 2.16256127106256e-005 2.16256127119667e-007
118952772 1.82042745963154e-05 1.82042745989821e-007
118953676 3.91002041856212e-05 3.91002041845148e-007
118953782 4.58475845536225e-006 4.58475845770093e-008
118954160 1.63494216615748e-005 1.63494216606053e-007
118954455 1.27594692861497e-005 1.27594692835654e-007
118954749 1.27162168478915e-005 1.27162168484317e-007
118954909 6.92039012130151e-006 6.92039011902281e-008
118954957 2.07611703642228e-006 2.07611703645718e-008
118955043 3.71970969025658e-006 3.71970969109507e-008
118955337 1.27162168480864e-005 1.27162168484317e-007
118955491 6.6608754918548e-006 6.66087549089406e-008
118955589 4.2343199807042e-06 4.23431998021354e-008
118955724 5.86223977346088e-06 5.86223977241364e-008
118955738 2.2370829567663e-06 2.23708295759708e-008
118955972 0.000345025060257019 3.45025060249816e-006
118956222 0.00036861651736861 3.6861651736447e-006
118956244 0.000136331201486682 1.36331201488967e-006
118956327 0.000514340441972483 5.14340441956399e-006
118956390 0.00065856533704726 6.58565337011565e-006
118956532 1.48519059395017e-005 1.48519059399708e-007
118956702 1.77662953592618e-005 1.7766295361444e-007
118956740 8.1001747261127e-07 8.10017473296391e-009
118956784 4.34831607151997e-07 4.3483160582654e-009
118956943 9.29923088625922e-007 9.29923087891109e-009
118957313 1.79091286815899e-06 1.79091287047092e-008
118957497 8.84997395416334e-07 8.84997393025561e-009
118957570 3.45228547891133e-07 3.45228548918047e-009
118957574 1.88340708963498e-08 1.88340731828273e-010
118958053 2.23754524066357e-06 2.23754524332093e-008
118958159 4.95000492824868e-07 4.95000491247414e-009
118958206 2.19235084853467e-007 2.19235084679865e-009
118958207 4.66457627347802e-009 4.66457428195181e-011
118958614 1.89391140852309e-06 1.89391140590816e-008
118958808 9.0151807384388e-07 9.01518071704322e-009
118958867 2.74035791324662e-07 2.74035792554803e-009
118958967 4.64474693109193e-07 4.6447469327763e-009
118959329 1.67990009952644e-06 1.67990010142805e-008
118959613 1.31789772515748e-06 1.31789772285408e-008
118959798 8.58507582700237e-07 8.5850758360401e-009
118959952 7.14611980178085e-007 7.14611981589932e-009
118959977 1.16007206929576e-007 1.16007209125044e-009
118959984 3.24820179402812e-008 3.24820170549615e-010
118960069 3.94328443682119e-007 3.94328444562722e-009
118960591 2.42149081829696e-006 2.42149081827231e-008
118961082 2.2773429518217e-006 2.27734294929958e-008
118961547 2.15675045335457e-006 2.15675045179244e-008
118961745 9.18358257623202e-07 9.18358255893572e-009
118962117 1.7266203610903e-006 1.72662035923826e-008
118962191 3.4346749118463e-007 3.43467490976182e-009
118962378 8.8083133138262e-07 8.80831331232823e-009
118962497 6.8245498751767e-07 6.82454988753952e-009
118962498 7.10202016482244e-09 7.10201897190663e-011
118962739 2.29911235184438e-06 2.29911235025401e-008
118962841 3.56462779789361e-06 3.56462779971117e-008
118963638 0.00351766099772727 3.51766099192616e-005
118963823 0.000836051570673573 8.36051570596331e-006
118963877 0.000302340722716082 3.02340722713678e-006
118964435 0.0032065604436111 3.20656043921436e-005
118964456 0.000129932894054658 1.29932894055274e-006
118964519 0.000389798682163973 3.89798682156252e-006
118964541 0.000117930831633547 1.17930831634472e-006
118964553 6.43259081637529e-005 6.43259081662088e-007
118964889 0.00180112542858508 1.80112542780801e-005
118964912 2.30092572890123e-005 2.30092572913799e-007
118965448 0.00053621573508307 5.36215735061713e-006
118965888 5.01948566925388e-005 5.01948566902794e-007
118966102 2.44129530277348e-005 2.44129530297426e-007
118966130 3.19421815316156e-006 3.1942181524231e-008
118966171 4.67724800998657e-006 4.6772480121252e-008
118966676 5.76100059766639e-005 5.76100059787183e-007
118966737 6.95883240510197e-006 6.95883240769563e-008
118966763 2.96605971365002e-006 2.96605971618972e-008
118967037 3.1257706213081e-005 3.12577062112912e-007
118967624 6.6964501996637e-005 6.69645019978614e-007
118967709 9.69673367924045e-006 9.69673367841732e-008
118968801 0.000124574507973301 1.24574507972887e-006
118968882 9.0129434791706e-006 9.01294347669767e-008
118969101 2.43683286659057e-005 2.43683286635563e-007
118969243 1.58004688153361e-005 1.5800468814017e-007
118969631 4.30364024327995e-05 4.30364024305613e-007
118969884 2.74820837295504e-05 2.74820837302116e-007
118969928 4.70845889952568e-006 4.70845890124607e-008
118970276 3.72396294780667e-005 3.72396294776518e-007
118970800 5.54144519178968e-05 5.5414451918276e-007
118971565 8.03282279155173e-005 8.03282279134504e-007
118971671 1.11304472667253e-005 1.11304472674737e-007
118971723 5.87146223245679e-06 5.87146223193259e-008
118971735 1.47807577586990e-06 1.47807577360193e-008
118971818 1.10020418254835e-005 1.10020418269663e-007
118972084 3.52595557298627e-005 3.52595557293951e-007
118972127 5.69985299392518e-006 5.69985299485855e-008
118972203 1.00741587799608e-005 1.00741587813393e-007
118972773 7.55561908497058e-005 7.55561908487176e-007
118973021 6.62689606117381e-005 6.62689606115824e-007
118973055 9.08526072902861e-006 9.08526073046359e-008
118973244 4.10711766161707e-005 4.10711766180451e-007
118973307 1.36903922053902e-005 1.3690392207241e-007
118973657 7.60577344743902e-005 7.60577344721988e-007
118973692 7.60577344743902e-006 7.60577344761282e-008
118973975 6.14981110178641e-005 6.14981110193457e-007
118974019 9.56154376249477e-006 9.56154376015837e-008
118974407 8.53625352875285e-005 8.53625352882732e-007
118975170 0.000167864985629856 1.67864985630488e-006
118975175 1.10003267123104e-006 1.10003266851209e-008
118975270 2.09006207533897e-005 2.09006207515071e-007
118975329 1.29803855205262e-005 1.29803855217168e-007
118975520 4.20212480410256e-005 4.20212480427711e-007
118975802 6.20418426574305e-005 6.20418426567538e-007
118976031 0.000335432841577668 3.3543284157268e-006
118976094 9.32885758103053e-05 9.32885758084256e-007
118976407 0.000464716735113487 4.64716735098764e-006
118976596 0.000280611702672361 2.8061170266942e-006
118976678 0.000440663427786763 4.40663427777141e-006
118977028 0.00188088048445569 1.8808804835676e-005
118977097 0.000370802152649837 3.70802152644582e-006
118977169 0.000386923985373743 3.86923985368724e-006
118977906 0.00402214728314605 4.02214727447245e-005
118977965 0.000324489033879113 3.24489033876307e-006
118978325 0.00191560771905298 1.91560771811534e-005
118978585 0.00110150480280284 1.10150480262265e-005
118978819 0.000283157505290738 2.83157505287805e-006
118978990 0.000206922792327847 2.0692279232687e-006
118979015 2.86616824363349e-005 2.86616824344349e-007
118979083 7.79597762268308e-005 7.7959776227086e-007
118980099 0.00115043823065654 1.15043823045576e-005
118980122 2.15778999893926e-005 2.15778999916744e-007
118980890 0.000720514225732762 7.20514225684855e-006
118981001 0.000104136821687938 1.04136821685698e-006
118981333 0.000311472295499058 3.11472295497113e-006
118982238 0.000849043456104361 8.49043456023473e-006
118983909 4.45475175915884e-05 4.45475175922314e-007
118984406 1.23094375282587e-005 1.2309437530852e-007
118984496 2.22907319425208e-006 2.22907319323911e-008
118984586 2.22907319425208e-006 2.22907319323911e-008
118984788 5.00303094709912e-006 5.00303094962831e-008
118984877 2.17389364823716e-006 2.17389364827992e-008
118984926 1.19686279509686e-006 1.19686279686473e-008
118984973 1.12243682721534e-06 1.12243682937529e-008
118985026 1.18811231934137e-06 1.18811231916225e-008
118985156 2.81986220841954e-06 2.81986220680018e-008
118985212 1.19244448297922e-06 1.19244448136257e-008
118985218 1.23042745101943e-07 1.23042742358493e-009
118985277 1.15048368567379e-006 1.15048368737981e-008
118985348 1.38448036750574e-006 1.38448036975964e-008
118985665 5.93550415905559e-006 5.93550416077991e-008
118985742 1.44174706702612e-006 1.44174706901384e-008
118985785 8.05131478988613e-007 8.05131476291805e-009
118985817 5.98889327081308e-007 5.98889325396983e-009
118985921 1.94639031301425e-006 1.94639031198386e-008
118986061 2.61641674760285e-006 2.61641674623721e-008
118986099 7.1017026006363e-007 7.10170262501848e-009
118986277 3.32600863745517e-006 3.32600863597177e-008
118987322 1.95262866637115e-005 1.95262866615107e-007
118987441 2.22356757223127e-006 2.22356756999471e-008
118990032 4.84139796609345e-005 4.84139796594547e-007
118990089 1.06616934038059e-06 1.06616934117146e-008
118990664 1.07961578796844e-005 1.07961578791281e-007
118990691 5.06950022176485e-007 5.06950021262142e-009
118990860 3.17313162028985e-006 3.17313162258832e-008
118991147 5.38869097646856e-006 5.38869097887808e-008
118991229 1.54721599510989e-06 1.54721599629563e-008
118991234 9.57852571569991e-008 9.57852573199261e-010
118991446 4.06129490345676e-006 4.06129490356609e-008
118991708 5.08511311927876e-006 5.08511311856016e-008
118991790 1.59152395336205e-006 1.59152395081736e-008
118992028 4.73071292711767e-06 4.73071292899543e-008
118992771 1.54054734374827e-005 1.54054734354442e-007
118992974 4.20903244658007e-006 4.20903244575412e-008
118993026 1.57057750398593e-006 1.5705775020121e-008
118993279 7.64146362516233e-006 7.6414636264218e-008
118993579 9.06102406145731e-006 9.06102405992954e-008
118994870 3.89926068778046e-005 3.89926068771926e-007
118994989 1.24828121335327e-005 1.24828121317144e-007
118995420 4.52108573911984e-005 4.52108573891181e-007
118995604 3.95844748173481e-005 3.95844748176272e-007
118995648 9.46585267371368e-006 9.46585267488026e-008
118995877 4.92654605063734e-005 4.92654605082851e-007
118996765 0.000191038117596767 1.91038117593893e-006
118997556 0.000170170215111534 1.70170215112493e-006
118997661 2.25889666077258e-005 2.25889666060557e-007
118997821 3.44212824498679e-005 3.44212824477733e-007
118999283 0.000909578050337242 9.09578050235936e-006
118999499 0.000145951373491176 1.45951373492164e-006
118999901 0.000271631722886356 2.71631722883615e-006
119000159 0.0001875212688608 1.87521268857614e-006
119000187 2.03511454577612e-005 2.03511454566089e-007
119000414 0.000164989643532564 1.64989643534005e-006
119000535 5.80312437289279e-05 5.80312437261491e-007
119001805 0.000508443837909571 5.08443837891012e-006
119001863 3.04675204594656e-05 3.04675204596179e-007
119002177 0.000164091986751359 1.64091986753455e-006
119002272 7.33617253071309e-005 7.3361725308359e-007
119002504 0.000179157055486888 1.7915705548573e-006
119002932 0.000330486847177048 3.30486847173579e-006
119003163 0.000164753127060857 1.64753127060868e-006
119003416 0.000172559873863013 1.72559873862248e-006
119003654 0.000162329051301965 1.62329051302059e-006
119004206 0.000376494270246574 3.76494270239973e-006
119004527 0.000236132739532772 2.36132739529873e-006
119004535 5.88492808804416e-006 5.88492809052538e-008
119004556 1.54421213318360e-05 1.54421213308678e-007
119005063 0.000630307027440888 6.30307027409804e-006
119005081 2.24004671169983e-05 2.24004671153403e-007
119005191 0.000141871745536783 1.41871745537597e-006
119005717 0.000690534875199369 6.90534875157527e-006
119005893 0.000231053494363287 2.31053494363887e-006
119006119 0.000296693691625584 2.96693691619877e-006
119006212 0.000325568655254873 3.25568655248699e-006
119006217 3.34758218745131e-05 3.34758218728519e-007
119007586 0.0126279956896603 0.000126279954211591
119007719 0.00112959424622559 1.12959424603159e-005
119007762 0.000365207162313536 3.65207162305198e-006
119007995 0.000409876903024939 4.09876903015741e-006
119008184 0.000332475256101775 3.32475256097169e-006
119008295 0.000195263245647074 1.95263245643788e-006
119008397 0.000179431090594609 1.79431090591218e-006
119008555 0.000277942277587727 2.77942277582907e-006
119008833 0.000489037678287266 4.89037678272942e-006
119009376 0.000955206688165416 9.55206688048933e-006
119009414 6.68468768881875e-005 6.68468768865876e-007
119009906 0.000865491142868112 8.65491142778923e-006
119009947 7.2124261905676e-005 7.21242619079468e-007
119009963 2.81976289960398e-05 2.81976289946756e-007
119009992 5.1259149567947e-005 5.12591495661762e-007
119010060 0.000120193867952428 1.20193867950901e-006
119010275 0.000380024729555469 3.80024729548789e-006
119010383 0.000190896143218561 1.9089614321923e-006
119010385 3.53511376330669e-006 3.53511376269102e-008
119010425 7.09483358667837e-005 7.09483358689583e-007
119010469 7.8043169453462e-005 7.80431694534543e-007
119010944 0.000842511488418056 8.42511488339422e-006
119011038 0.000166728589286942 1.66728589286424e-006
119011271 0.000413274056424015 4.13274056412612e-006
119011560 0.000512601726637512 5.12601726619454e-006
119011716 0.000236966290079689 2.36966290076167e-006
119012091 0.000569630504999251 5.69630504977352e-006
119012662 0.000894428337644233 8.94428337546092e-006
119013078 0.000651632554220667 6.51632554184543e-006
119013386 0.000450681880956884 4.50681880945366e-006
119013621 0.000343864422158661 3.43864422151504e-006
119014842 0.00166561771288411 1.66561771226761e-005
119015125 0.000386052262691402 3.86052262684264e-006
119015586 9.60169556057373e-005 9.60169556033883e-007
119015607 4.37387433345007e-006 4.37387433535112e-008
119015638 6.45667163509296e-006 6.45667163512964e-008
119015963 6.7690912303394e-005 6.76909123052299e-007
119016129 3.4574435207272e-005 3.45744352045207e-007
119016137 1.66623784131431e-006 1.66623784213032e-008
119016299 3.37413162866148e-005 3.37413162865487e-007
119016557 5.37361703823866e-005 5.37361703822894e-007
119016853 6.16508001286296e-005 6.16508001265543e-007
119017221 7.66469407004584e-005 7.66469406995171e-007
119017715 0.000102890950412709 1.02890950414512e-006
119017747 6.6650008364508e-006 6.66500083430502e-008
119017961 4.77208861830436e-05 4.77208861827425e-007
119018447 0.000120272369491074 1.20272369489439e-006
119018840 9.72572864403129e-005 9.72572864375438e-007
119018961 2.99443553671192e-005 2.9944355369871e-007
119018994 8.16952274344512e-06 8.16952274462656e-008
119019336 0.000103573176000825 1.03573175998951e-006
119019474 6.47888950492787e-05 6.47888950518441e-007
119019546 4.83032772247608e-05 4.83032772265424e-007
119019601 3.67907270637926e-05 3.67907270664781e-007
119019780 5.30052492258358e-05 5.30052492258869e-007
119020249 0.000131363454521491 1.31363454521125e-006
119020775 0.000363761407428836 3.63761407423563e-006
119021128 0.000138756832668976 1.38756832667798e-006
119021488 6.41174827325983e-005 6.41174827307005e-007
119022368 0.000127853561569328 1.27853561567064e-006
119022545 2.57160004520125e-005 2.57160004533616e-007
119022607 1.44476978203035e-05 1.44476978211582e-007
119023051 0.000195557056991019 1.9555705698731e-006
119023158 6.29434602340668e-05 6.29434602317676e-007
119023880 0.000490815144726996 4.90815144713267e-006
119024028 0.000618672740963435 6.1867274093328e-006
119024622 0.0008682740939301 8.68274093841362e-006
119025056 4.24256372076097e-005 4.24256372091665e-007
119025152 9.38447274638371e-006 9.38447274723334e-008
119025191 3.81244205321838e-006 3.81244205445812e-008
119025714 7.53030267559644e-005 7.53030267568163e-007
119025723 1.38348601316225e-006 1.38348601521602e-008
119025850 4.97726781459927e-05 4.97726781484687e-007
119025940 5.23496014553495e-05 5.23496014557651e-007
119026087 0.000100128427032879 1.00128427030387e-006
119026254 0.000115431497361213 1.15431497363753e-006
119026354 6.68408351120688e-05 6.68408351134508e-007
119026530 0.000120802664340541 1.208026643386e-006
119026660 8.92292407060817e-005 8.92292407036166e-007
119026725 4.46146203530409e-005 4.46146203513797e-007
119026956 0.000150653540989801 1.50653540986937e-006
119027296 0.000221741142582391 2.21741142579437e-006
119027377 6.58392713202694e-05 6.5839271319211e-007
119027735 4.98210946878326e-05 4.98210946893948e-007
119027881 1.6450479133354e-005 1.64504791344257e-007
119028006 1.40843143265017e-005 1.40843143276119e-007
119028061 6.23842437468639e-006 6.23842437587802e-008
119028089 3.17592513620398e-006 3.17592513765258e-008
119028175 9.75462720405509e-006 9.75462720140827e-008
119028284 1.23634228516512e-005 1.23634228537366e-007
119028492 2.35925867260867e-005 2.359258672646e-007
119028901 0.000402048979412309 4.02048979401313e-006
119028999 9.6334474284612e-005 9.63344742866946e-007
119029033 3.34221645477225e-005 3.34221645494496e-007
119029125 9.04364452467786e-005 9.04364452485988e-007
119029142 8.20628943220835e-007 8.20628945761881e-009
119030186 5.03962715719148e-005 5.03962715695188e-007
119030308 5.88921947487893e-006 5.88921947342973e-008
119030323 7.24084361665443e-007 7.24084359754555e-009
119031042 3.47077770691635e-005 3.47077770682701e-007
119031554 2.47154128781804e-005 2.47154128783731e-007
119031604 1.40209136217651e-05 1.40209136230364e-007
119031605 9.34223135574371e-07 9.34223136936387e-009
119031751 0.000247391660453134 2.47391660452747e-006
119032442 0.00117080221765648 1.17080221744128e-005
119032889 0.000682653253482892 6.82653253438851e-006
119033197 3.22662268002982e-05 3.22662268015566e-007
119033981 8.19509221332438e-005 8.19509221327413e-007
119034198 2.26863670812517e-005 2.26863670832497e-007
119034275 8.05000122237965e-006 8.05000122408184e-008
119034575 8.74842612870839e-005 8.74842612870545e-007
119034635 4.24795799419595e-005 4.24795799399971e-007
119039198 0.000902664005422188 9.02664005321741e-006
119040588 6.93000308092741e-005 6.93000308092212e-007
119041637 1.68600273885573e-05 1.68600273900043e-007
119041775 1.43586480381146e-006 1.43586480245658e-008
119042056 2.92375369471753e-006 2.92375369582361e-008
119042253 1.45250315641101e-006 1.45250315885397e-008
119042797 4.01097318318575e-006 4.01097318157409e-008
119042839 3.09670723701841e-007 3.09670726031377e-009
119043799 6.62695439828352e-06 6.626954400646e-008
119044083 1.93536944142634e-06 1.93536943973647e-008
119044522 2.97885331006282e-006 2.97885330863059e-008
119044915 2.66350002017361e-06 2.66350001743206e-008
119045017 6.91290081555602e-07 6.9129008227891e-009
119045074 4.00583264950118e-007 4.00583263348336e-009
119045906 5.84711011295611e-006 5.84711011176866e-008
119045914 5.6176541101322e-08 5.61765411334903e-010
119046089 0.000163242802272630 1.63242802272327e-006
119046515 0.000389322464716799 3.89322464706311e-006
119046577 4.85159169830261e-06 4.85159169614012e-008
119049988 0.000135205330545627 1.35205330545043e-006
119051083 1.46466852901798e-05 1.46466852928884e-007
119051310 1.79032215199463e-06 1.79032215414852e-008
119051402 5.90169695625655e-07 5.90169695031206e-009
119051492 5.7733335842584e-07 5.77333357782486e-009
119051615 7.78681796863156e-07 7.78681795795603e-009
119051683 4.30765761476199e-007 4.30765763789491e-009
119051692 5.70131154894969e-008 5.70131163851121e-010
119051718 1.64568260182063e-07 1.6456825847846e-009
119052030 1.97397479087914e-006 1.97397478896634e-008
119052197 1.05658266050262e-006 1.05658266012978e-008
119052621 2.68258112606652e-006 2.68258112430701e-008
119052726 6.83459614302606e-007 6.83459612888146e-009
119052936 1.36691922860521e-006 
