# Supplementary material for: HAPSIMU: a genetic simulation platform for population-based association studies
Source: BMC Bioinformatics. 2008 Aug 5;9:331. doi: 10.1186/1471-2105-9-331 (PMC2518933; doi:10.1186/1471-2105-9-331)
Supplement: Additional file 1 — The HIPSIMU package. This zipped file contains the HAPSIMU program and user document. [file 1471-2105-9-331-S1.zip › HAPSIMU1.0/data/ENr123.12q12HaploBlack.txt]

CTTAATTGGCTACACCCGCGATTCAAGCCAATAGGGTAGAGAGGTTGGACACATCGCCCTACCTAGGAGGTCCGTGGCCATCGACGTTTGATCTTAAAACCCTACTGTCAATGCTAGTCGTAACGCACAACCTTAATCTTCATTGTTTTAGGCGCAAAATCAATTATGTGGGCTCCTTCACGAGTTGTAATTAACACTATTGTATTTCGAGCGACGCCTTTTGTCGATGAAAACCTAAGTAGGAATTGAGTGGCAACGGAAGCGACAGTCTGCCCACGTATCCACTGCGTGACCACTTCCCTCGCCTTCGATCGATCTAAGACGTGAAGCTTTGGCCTCACAGGCCCGACGCCAAATGGCTACTGTGGGAAGACCATTGTCAGGATACGCCCGCTATTTTTTTAGTGGCCGTCATCTCCTAACCTCAATTCTATGAGTGCTGACTAAGACGCCGCTGATGACTATCCATTACTCTCAGTCAGTCCTACTAACGAGAGGGCTCGGAATGACTGTTTTACCAGACCCCTCAGCGCGGGCGAGCGACAGCTAACGCCCAGCGGGTCATTTGGGAGTGTTGGCACTAACTCGTCCTTTTCACTGACTGTCGTAACACACGTAGGCACGGGATTTTCTTGTGTTAAAATCCTTAGCAACCTGGAGGGGCAGAATTGGGCTGGGTATAGTTTAAGGGGCAGACCCTAAGTGGTCGAGCGGCGACAGTTCCTTCTAAGTAACAGTGATCCGCCTGGAGTGGGAAAGTTCACGGGTATGCGTGTTAAACGCTAACTACTAAAAACATCCCTTAGGAAATAAATC
TTTGATCGGCTAAGTCCACGATTCAGGCTTATGGGGCAGAGGGGCTGGACACATCACTTTATATAGGAACTGCGTAGCCATCTACGCTTGATCTTAGAACCCTACTGTCAATGTTAGGCGTAATGCACAACCTTAATCCTCATTGCTTCATGCCCAATCTCAATTATCCGGGCTCCTTCACGAGTTTTAATTGACACCGTTTAATTTCTAGCGGCGCCTTTTATCGACGGATATCTGAGAAGGATCAAAATAACATCGGAAGTAACCGCTTGCCCACACACCCGGTGCCTGGCCACTTCCCTCGCCTTCGATCAATTGAAGGTAAGAAGACTTGCCGCCCCGAGCCCAATCTGGAGAGGCTGCTGTAGGCAGACCATTGTCCGGATACGCCCGCTACCCCTATGGCGGCCGTGACCCCGTGACCCCAATTCTGCAAGTGCTGACTATAGAATTGCGGGTGACTATCCCTAACTCCCGACCAACTTTACCCGCCAGAGGGCTCGGAATGACTGTTTTACCAGTTCCCCCAGGGAAGACAAGGGATAGCCAACGCCTAGCAGCCCATTTGATAGCTCTAATGCTAACTAGTCACTACATTTTACCTTTGTAAGGCCTCCCATTCTTGATCCCCCTCGCAACGCGATCCCCGAGTACTAAGCAGAGCAGATTTGCGCTGGGAGTGGTCTAGTGGCTGCACCCCGACTGGCTGAACGATGACGATTCCTTCTAAGTAACGATGATCCGCCTGGAGTGGGAAAGTTCACGGGTATGCGTGTGAAGCGCTAATTACTAAAGGCATCCCCTAGGAAGTAAATC
CTTGATCGGCTACGTCCGCGATTAAGGCCTACGAAGTAGGGAGGTTGGGCGCATCGCCTTACCCCAGTGGTGCGTAGCCACCGACGTTTGATCTTAAAACCCTACTGTCAATGTTAGGCGTAACGCACAACCCTAATTCTCATTGCTTCATGCCCAATATCAATTATGCGGGCTCCTTCACGAGCTTTAATTAACACCATTTAATTTCTAGCGGCGCCTTTTATCAATGGAAATCTGAGAAGGATCAAAATAACATCGGAAGTAACCGCTTGCCCACACACCCGGTGCCTGGCCACTTCCCTCGCCTTCGATCAATTTAAGGTAAGAAGACTCGCCGCCCCAAGCCCAATCTGGAGAGGCTGCTGTAAGCAGGCCACTGTCAGGATATACTCGTCGCTTCGTTAGTGGCCATCACCCCCTGACCCCAATCCTATGAGTGCTGACTAAGACGTCGCTGATGACTATCCCTTACTCTCGACCAACCCTACCCACGAGAGGGCTCGTAATGACTGTTTTACCAGACCCCTCAGCGCGGGCGAGGGACAGCTAACGCCCAGCGGGTCATTTGGGAGTGTTGGCACTAACTCGTCCTTTTCACTGACTGTCGTAACACACGTAGGCACGGGATTTTCTTGTGTTAAAATCCTTAGCAACCTGGAGGGGCAGAATTGGGCTGGGTGTGGTTTAGTGGCTGGACCCCGACTGGTCTAGCAACGACGGCTCCTTTTATGTAACAGTGATCCGCCTGGGGTGGGAAAGTTCAAGGGGATGCGTGTTAAGCGCTAACTACTAAAAACATCCCTAAGGAAATAAATC
CTTGATCGGCCACACCCGCGATTCAGGCCTATAGGGTAGAGAGGTTGGACACATCGCCTGACCCCAGAACTGCGGGGCCATCGACGTTTAATCTTAAAACCCTATTGTCAACACCAAGCGTAACGCATACCCTTAATCCTTATTGCTTCATTCGTAAAACCAATTATGCGGGCTCCCTCACCAGTTTTAATTAACACCATTTTATTTCGAGCGACGCCTTTTATCGATGGAAACCTGAGAAGGGTTTGAGTGGCAATGTAGCCGACAGTCTGCCCACGTATCCACTACGTAACCACTTCCCTCGCCTTCGATCAATTTAAGGTGAGAAGACTTGCAGCCCCAAGCCCAATCTGGAGAGGCTGCTGTGGACAGACCATTGCCAGGCTATACTCGCCGTTTCTTTAGTGGCCGTCACCTCCTGGCCTCAAATCTATGAGTGCTAACTAAGACGTTGCGGGTGATTATCCCTTACTCTCGACCAACCCTACCCGCCAGAGGGCTCGGAATGACTGTTTTACCAGTCCCCCCAGGAAAGACAAGGGATAGGTAACACCTAGCAGCTCATTTGATAGCTCTAATGCTAACTAGTTACTTCAACTTACTTTCGTAAGACACGTCGGCACGGGACTTTCTTGTGTTAAAGCCCTTAGCAACCTAGCAAAACAGAATTACGCTGGGAGTGGTTTAGTGGCTGGACCCCGACTGGCTGAGCGACGACGGCTCCTTTTATGTAACAGTGATCCGCCTGAGGTGGGACAGTTCAAGGGGATGCGTGTTAAGCGCTAACTATTGAGAGGACGCATTAAGTCGTGAGCT
CTTGATCCGCTACGTCCGCGATTCAGGCCTATGGGGTAGAGGGGTTGGACAGATCGCCTTATCTCGGAACTGCGTAGCCATCTACGCTTGATCTTGGAACCCTACTGTCAATGTTAGGCGTAATGCACAACCTTAATCCTCATTGCTTCATGCCCAATATCAATTATGCGGGCTCCTTCACGAGTTTTAATTGGCACCGTTTAATTTCTAGCGGCGCCTTTTATCGATGGAAATCTGTGAGGGATCAGAATAACATCGGAAGTAACCGCTTGCCCACACACCCACTGCGTGACCACTTCCCTCGCCTTCGATCGATCTAAGACGTGAAGCTTTGGCGTCCCAGGCCCAACGCCAAGTGGCTGCTGTGGGAAGACCATTGTCAGGATATACTCGTCGCTTCTATGGCGGCCGACACCCTCTGACCCCAATTCTATGAGTGCTGACTAAAGCGTTGCGGGTGACTACCCCCTACTCTCGACCAACCCTACCCGGCAGAGGGCTCAGAACGAGTGTATTACAAGTCCCCCCAACGAAGACGAGGGATAGCTGACGCCCAGCGGGCCATTTGGGAGCGTTGACGCTAACTCGTCCCTTCCTTTTACCTTCATAACGCACGTAGGCACGGGACTTTCATGTGTTAAAATCCTTAGCAGCCTAGCAAAACAGAATTACGCTGGGAGTGGTTTAGTGGCTGGACCCCGACTTGCTGAGCGACGACGGTTCCTCCTAAGTAACGATGCTCCGCCTGGAGTGGGAAAGTTCACGGGTATGCGTGTGAAGCTCTAACTACTAAAAGCATCCCTTAGGAAGTAAATC
CTTGACCGGCTTCATCCGCAATTCAGGCCTATGGGGTAAAGACGTTGGACACACCGCCTTACCCCGTAACTGCGTAGCCATCTACGCTTGATCTTGGAACCCTACCGTCAATGTTAGGCGTAATGCACAACCTTAATCCTCATTGCTTCATGCCCAATATCAATTATGCGGGCTCCTTCACGAGTTTTAATTGACACCGTTTAATTTCTAGCGGCGCCTTTTATCGATGGAAATCTGTGAGGGATCAGAATAACATCGGAAGTAACCGCTTGCCCACACACCCGGTGCCCGGCCACTTCCCTCGCCTTCGATCAATTTAAGGTGAAAAGACTTGCCGCCCCAAGCCCAATCTGGAGAGGCTGCTGTAGGCAGACCATTGTCAGGATACGCCCGCTACCTCTATGGCGGCTGTCCCCCCCTGACCCCAGTTCTATGAGTGCTGACAAAGACGCTGCGGGTGACTATCTCTTACTCTCGACCAACCCTACCCGGCAGAGGGCTCAGAATGAGTGTATTACCAGTCCCCCCAGCGAAGACAAGGGCTAACTAACGCCCAACGGGCCATTTGGGAGCGTTGACGCTAACTCGTCCCTTTATTTTACCTTCGTAACACACGTAGGCACGGGACTTTCTTGTGTTAAAATCCTTAGCAACCTGGAGGGGCAGAATTGGGCTGGGTATAGTTTAAGGGGCAGACCCTGACTGGTCGAGCGACGACGGCTCCTTTTATGTAACAGTGATCCGCCTGAGGTGGGAAAGTTCAAGGGGATGCGTGTTAAGCGCTAACTACTGGGAGGATGCATTAAGTCGTGAGCT
TTTGATCGGCTAAGTCCACGATTCAGGCTTATGGGGCAGAGGGGTTGGACACATCACTTTATATAGGAACTGCGTAGCCATCTACGCTTGATCTTAGAACCCTACTGTCAATGCTAGGCGTAATGCACAACCTTAATCCTCATTGCTTCATGCCCAATCTCAATTATGCGGGCTCCTTCACGAGTTTTAATTGACACCGTTTAATTTCTAGCGGCGCCTTTTATCGACGGATATCTGAGAAGGATCAAAATAACATCGGAAGTAACCGCTTGCCCACACACCCGGTGCCTGGCCACTTCCCTCGCCTTCGATCAATTTAAGGTAAGAAGACTTGCCGCCCCGAGCCCAATCTGGAGAGGCTGCTGTAGGCAGACCATTGTCCGGATACGCCCGCTACCCCTATGGCGGCCGTGACCCCGTGACCCCAATTCTGCAAGTGCTGGCTATAGAATTGCGGGTGACTATCCCTAACTCCCGACCAACTTTACCCGCCAGAGGGCTCGGAATGACTGTTTTACCAGTTCCCCCAGGGAAGACAAGGGATAGCCAACGCCTAGCAGCCCATTTGATAGCTCTAATGCTAACTAGTCACTACATTTTACCTTTGTAAGGCCTCCCATTCTTGATCCCCCTCGCAACGCGATCCCCGAGTACTAAGCAAAACAGAATTACGCTGGGAGTGGTTTAGTGGCTGGACCCCGACTGGCTGAGCGACGACGGCTCCTTTTATGTAACAGTGATCCGCCTGAGGTGGGACAGTTCAAGGAGATGCGTGTTAAGCGCTAACTACTGAGAGGATGCATTAAGTCGTGGGCT
CTTGATCGGCCACACCCGCGATTCAGGCCTATAGGGTAGAGAGGTTGGACACATCGCCTGACCCCAGAACTGCGGGGCCATCGACGTTTAATTTTAAAACCCTATTGTCAACACCAAGCGTAACGCATACCCTTAATCCTTATTGCTTCATGCCCAATCTCAATTATGCGGGCTCCTTCACGAGTTTTAATTGACACCGTTTAATTTCTAGCGGCGCCTTTTATCGACGGATATCTGAGAAGGATCAAAATAACATCGGAAGTAACCGCTTGCCCACACACCCGGTGCCTGGCCACTTCCCTCGCCTTCGATCAATTTAAGGTAAGAAGACTTGCCGCCCCGAGCCCAATCTGGAGAGGCTGCTGTAGGCAGACCATTGTCCGGATACGCCCGCTACCCCTATGGCGGCCGTGACCCCGTGACCCCAATTCTGCAAGTGCTGACTATAGAATTGCGGGTGACTATCCCTAACTCCCGACCAACCTTACCCGCCAGAGGGCTCGGAATGACTGTTTTACCAGTTCCCCCAGGGAAGACAAGGGATAGCCAACGCTTAGCAGCCCATTTGATAGCTCTAATGCTAACTAGTCACTACATTTTACCTTTGTAAGGTCTCCCATTCTTGATCCCCCTCGCAACGCGATCCCCGAGTACTAAGCAAAACAGAATTACGGTGGGAGTGGTTTAGTGGCTGGACGCCGACTGGCTGAGCGACGACGGCTCCTTTTATGTAACAGTGATCCGCCTGAGGTGGGACAGTTCAAGGAGATGCGTGTTAAGCGCTAACTACTGAGAGGATGCATTAAGTCGGGGGCT
CTTGATCGACTACATCAGCGATTCAGGCCTATGGGGTAGAAAGGTGGGACACATCGCCTTATCTAGGAGCTGCGTGGCCATCGACGTTTGATCTTAAAACCGTACTGTCAGTGCTAGGCGCAACGTACAATTTTGATCTTCATTATTTCAGGCGCAAAATCAATTATCCAAGTTTACTCGCGAGTTTTAATTAACATCATTTTATTTTGGGCGACGCCTCCTATCGATGGAAACCTGTGAGGGATCAGAATAACATCGGAAGTAACCGCTTGCCCACACACCCGGTGCCTGGCCACTTCCCTCGCCTTCGATCAATTTAAGGTAAGAAGACTCGCCGCCCCAAGCCCAATCTGGAGAGGCTGCTGTAGGCAGACCATTGTCAGGATACGCCCGCTATTTCTTTAGTGGCCGTCACCCCCTGACCCCAATTCTATGAGTGCTGACTAAGACGCTGCGGGTGACTATCCCCTACTCCCGACCAACCCTATCCGGCAGAGGGTTCAGAACGAGTGTATTACCAGTCGCCCCAGGGAAGACAAGGAATAGCTAACGCCCAGCGGGTCATTTGGGAGTGTTGGCACTAACTCGTCCTTTTCACTGACTGTCGTAACACACGTAGGCACGGGACTTTCTTGTGTTAAAATCCTTAGCAACCTGGAGGGGCAAAATGGGGCTGCGTATAGTTTAAGGGGCAGACCCTAAGTGGTCGAGTGGCGACAGTTCCTTCTAAGTAACAGTGATCCGCCTGGAGTGGGAAAGTTCACGGGTATGCGTGTTAAACGCTAACTACTGGGAGGATGCATTAAGTCGTGAGCT
CCTGATCCGCTACACCCGCGATTCAGGCCTGTGGGGTAGAGGGGTTGGACAGATCGCCTGACCCAGGAACTCCGTGGCCATCGACGTTTGATCTTAAAACCCTACTGTCAATGCTAGTCGTAACGCACAACCTTAATCTTCATTGTTTTAGGCGCAAAATCAATTATGTGGGCTCCTTCACGAGTTGTAATTAACACTATTGTATTTCGAGCGACGCCTTTTGTCGATGAAAACCTAAGTAGGAATTGAGTGGCAACGGAAGCGACAGTCTGCCCACGTATCCACTGCGTGACCACTTCCCTCGCCTTCGATCGATCTAAGACGTGAAGCTTTGGCCTCACAGGCCCGACGCCAAATGGCTACTGTGGGAAGACCATTGTCAGGATACGCCCGCTATTTCTTTAGTGGCCGTCATCTCCTAACCTCAATTCTATGAGTGCTGACTAAGACGCCGCTGATGACTATTCATTACTCTCGACCAACCCTACCCACGAGAGGGCTCGTAATGACTGTTTTACCAGACCCCTCAGCGCGGGCGAGGGATAGCTGACGCCCAGCGGGCCATTTGGGAGCGTTGACGCTAACTCGTCCCTTCCTTTTACCTTCATAACACACGTAGGCACGGGACTTTCTTTTGTTAAAATCCTTAGCAACCTGGAGGGGCAGAAGTGGGCTGGGTGTGGTTTAGTGGCTGGACCCCAAGTGGTCGAGCGGCGACAGTTCCTTCTAAGTAACAGTGATCCGCCTGGAGTGGGAAAGTTCACGGGTATGCGTGTTAAACGCTAACTGTTAAAAGCATCCCTTAGGAAGTAAATC
CTTGATCCGCTACGTCCGCGATTCAGGCCTATGGGGTAGAGGGGTTGGACAGATCGCCTGACCCCAGAAGTCCGTGGCCATCGACGTTTGATCTTAAAACCCTACTGTCAATGCTAGTCGTAACGCACAACCTTAATCTTCATTGTTTTAGGCGCAAAATCAATTATGTGGGCTCCTTCACGAGTTGTAATTAACACTATTGTATTTCGAGCGACGCCTTTTGTCGATGAAAACCTAAGTAGGAATTGAGTGGCAACGGAAGCGACAGTCTGCCCACGTATCCACTGCGTGACCACTTCCCTCGCCTTCGATCGATCTAAGACGTGAAGCTTTGGCCTCACAGGCCCGACGCCAAATGGCTACTGTGGGAAGACCATTGTCAGGATACGCCCGCTATTTTTTTAGTGGCCGTCATCTCCTAACCTCAATTCTATGAGTGCTGACTAAGACGCCGCTGATGACTATCCATTACTCTCAGTCAGTCCTACTAACGAGAGGGCTCGGAATGACTGTTTTACCAGACCCCTCAGCGCGGGCGAGCGACAGCTAACGCCCAGCGGGTCATTTGGGAGTGTTGGCACTAACTCGTCCCTTTCACTGACTGTCGTAACACACGTAGGCACGGGATTTTCTTGTGTTAAAATCCTTAGCAACCTGGAGGGGCAGAATTGGGCTGGGTATAGTTTAAGGGGCAGACCCTAAGTGGTCGAGCGGCGACAGTTCCTTCTAAGTAACAGTGATCCGCCTGGAGTGGGAAAGTTCACGGGTATGCGTGTTAAACGCTAACTACTAAAAACATCCCTTAGGAAATAAATC
CTTGACCGGCTTCATCCGCAATTCAGGCCTATGGGGTAAAGACGTTGGACACACCGCCTTACCCCGTAACTGCGTAGCCATCTACGCTTGATCTTGGAACCCTACTGTCAATGTTAGGCGTAATGCACAACCTTAATCCTCATTGCTTCATGCCCAATATCAATTATGCGGGCTCCTTCACGAGTTTTAATCGGCACCGTTTAATTTCTAGCGGCGCCTTTTATCGATGGAAATCTGTGAGGGATCAGAATAACATCGGAAGTAACCGCTTGCCCACACACCCGGTGCCCGGCCACTTCCCTCGCCTTCGATCAATTTAAGGTGAAAAGACTTGCCGCCCCAAGCCCAATCTGGAGAGGCTGCTGTGGAAAGACCATTGCCAGGCTATACTCGCCGTTTCTTTAGTGGCCGTCACCCCCTGACCCCAATTCTATGAGTGCTGACTAAGACGTTGCGGGTGACTATCCCCTACTCCCGACCAACCCTACCCGCCAGAGGGCACGGAATGACTGTTTTACCAGTCCACCCAGCGAAAACACGGGATAGCTGACGCCCAGCAGCCCGTTTAATAGCTCGAATGCCAACTAGTCCTTTCATTCTACCTTCGTAGGGCATCTCATTCTTGATCCCCCTCGTAACGCGATCTCCGAGTATTAAGCAGAGCAGAATTGCGCTGGGAGTGGTCTAGTGGCTGCACCCCGACTGGCTGAACGATGACGATTCCTTCTAAGTAACGATGATCCGCCTGGAGTGGGAAAGTTCACGGGTATGCGTGTGAAGCGCTAATTACTAAAGGCATCCCCTAGGAAGTAAATC
TCTGATCCGCTACGTCCGCGAATCAGGCCTATGGGGTAGAGGGGTTGGACAGATCGCCTGACCCCAGAGGTCCGTGGCCATCGACGTTTGATCTTAAAACCCTACTGTCAATGCTAGTCGTAACGCACAACCTTAATCTCCATTGTTTTAGGCGCAAAATCAATTATGTGGGCTCCTTCACGAGTTGTAATTAACACTATTGTATTTCGAGCGACGCCTTTAGTCGATGAAAACCCGAGTAGGAATTGAGTGGTAACGGAAGCGATAGTCTGCCCACGTATCCACTGCGTGACCACTTCCCTCGCCTTCGATCGATCTAAGACGTGAAGCTTTGGCGTCCCAGGCCCAACGCCAAGTGGCTGATGTGGGAAGATCATTGTCAGGATATACTCGTCGCTTCTATGGCGCCCGTCACCCTCTGACCCCAATTCTATGAGTGCTGACTAAAGCGCTGTGGGCTACCATCCCTTGCTCTCGACCAACTCTACCCGCCAGAGGGCACGGGGTGACTGTTTTACCAGTCCACCCAGCGAAAACAAGGGATGGCTAACGCCCAGCGGGCTATTTGGGAGTGTTGGCGCTAATTCGTCCTTTTCACTGACTGTCGTAAGGCATCTCATTCTTGATCCCCCTCGTAACGCGATCCCCGAGTACTAAGCAGAGCAGAATTGCGCTGGGAGTGGTTTAGTGGCTGCACCCCGACTGGTCGAGCGGCGACAGTTCCTTCTAAGTAACAATGATCCGCCTGGAGTGGGAAAGTACACGGGTATGCGTGTTAAGCGCTAACTACTGGGAGGATGCATTAAGTCGTGAGCT
CTTGATCCGCTACGTCCGCGATTCAGGCCTATGGGGTAGAGGGGTTGGACAGATCGCCTGACCCCAGAAGTCCGTGGCCATCGACGTTTGATCTTAAAACCCTGCTGTCAATGCTAGTCGTAACGCACAACCTTAATCTTCATTGTTTTAGGCGCAAAATCAATTATGTGGGCTCCTTCACGAATTGTAATTAACACTATTGTATTTCGAGCGACGCCTTTTGTCGATGATAACCTAAGTAGGAATTGAGTGGCAACGGAAGCGACAGTCTGCCCACGTATCCACTACGTGACCACTTCCCTCGCCTTCGATCGAACTAAGACGTGAAGCTTTGGCCTCACAGGCCCGACGCCAAATGGCTACTGTGGGAAGACCATTGTCAGGATACGCCCGCTATTTCTTTAGTGGCCGTCATCTCCTAACCTCAATTCTATGAGTGCTGACTAAGACGCCGCTGATGACTATCCATTACTCTCAGTCAGTCCTACTAACGAGAGGGCTCGGAATGACTGTTTTACCAGACCCCTCAGCGCGGGCGAGCGACAGCTAACGCCCAGCGGGTCATTTGGGAGTGTTGGCACTAACTCGTCCTTTTCACTGACTGTCGTAACACACGTAGGCACGGGATTTTCTTGTGTTAAAATCCTTAGCAACCTGGAGGGGCAGAATTGGGCTGGGAATAGTTTAAGGAGCAGACCCTAAGTGGTCGAGCGGCGACAGTTCCTTCTAAGTAACAGTGATCCGCCTGGAGTGGGAAAGTTCACGGGTATGCGTGTTAAACGCTAACTACTAAAAACATCCCTTGGGAAATAAATC
CTTGATCGACTACATCAGCGATTCAGGCCTATGGGGTAGAAAGGTGGGACACATCGCCTTATCTAGGAACTGCGTGGCCATCGACGTTTGATCTTAAAACCGTACTGTCAGTGCTAGGCGCAACGTACAATTTTGATCTTCATTATTTCAGGCGCAAAATCAATTATCCAAGTTTACTCGCGAGTTTTAATTAACATCATTTTATTTTGGGCGACGCCTCCTATCGATGGAAACCTGTGAGGGATCAGAATAACATCGGAAGTAACCGCTTGCCCACACACCCGGTGCCTGGCCACTTCCCTCGCCTTCGATCAATTTAAGGTAAGAAGACTCGCCGCCCCAAGCCCAATCTGGAGAGGCTGCTGTAGGCAGACCATTGTCAGGATACGCCCGCTATTTCTTTAGTGGCCATCACCCCCTGACCCCAATTCTATGAGTGCTGACTAAGACGCTGCGGGTGACTATCCCCTACTCTCGACCAACCCTATCCGGCAGAGGGCTCAGAACGAGTGTATTACCAGTCGCCCCAGGGAAGACAAGGAATAGCTAACGCCCAGCGGGTCATTTGGGAGTGTTGGCACTAACTCGTCCTTTTCACTGACTGTCGTAACACACGTAGGCACGGGACTTTCTTGTGTTAAAATCCTTAGCAACCTGGAGGGGCAAAATGGGGCTGCGTATAGTTTAAGGGGCAGACCCTAAGTGGTCGAGTGGCGACAGTTCCTTCTAAGTAACAGTGATCCGCCTGGAGTGGGAAAGTTCACGGGTATGCGTGTTAAACGCTAACTACTAAAAACATCCCTTAGGAAATAAATC
CTTGATCCGCTACGTTCGCGATTCAGGCCTATGGGGTAGAGGGGTTGGACAGATCGCCTTGTCCCGGAAGTGCGTAGCCACCGACGTTTGATCTTAAAACCCTACTGTCAATGCTAGGCATAACGCGCAACCTTAATCCTCATTGCTGCATGACCGATATCTACTATGCGGGCCCCTTCAAGAGTTTTAATTAATACCATTTAATTTCGAGCGGCGCCTTTTATCGATGGAAATCTGAGAAGGATCAGAATAACATCGGAAGTAACCGCTTGCCCCCACACCCGGTGCCTGGCCACTTCCCTCGCCTTCGATCAATTTAAGGTGAGAAGACTTGCCGCCCCAAGCCCAGTCTGGAGAGGCTGCTGTAGGCAGACCGTTGTCAGGATACGTCCGCTACCTCTATGGCGGCCGACCCCCCCTGACCCCAATTCTATGAGTGCTGACTAAGACGCTGCGGGTGACTATCCCTTACTCTCGACCAACTCTACCCGCCAGAGGGCACGGAATGACTGTTTTACCAGTCCACCCAGCGAAAACACGGGATAGCTAACGCCCAACGGGCCATTTGGGAGCGTTGACGCTAACTCGTCCCTTTATTTTACCTTCATAACACACGTAGGCACGGGACTTTCTTTTGTTAAAATTCTTAGCAACCTGGAGGGGCGGAAGTGGGCTGGGTGTGGTTTAGTGGCTGGACCCCGACTGGTCGAGCGACGACGATTCCTTCTAAGTAACGATGATCCGCCTGGAGTGGGAAAGTTCACGGGTATGTGTGTTAAACGCTAACTACTAAAAGCGTCTCTTAGGAAGTAAATC
CTTAATTGGCTACACCCGCGATTCAAGCCAATAGGGTAGAGAGGTTGGACACATCGCCCTACCTAGGAGGTGCGGGGCCATCGACGTTTGATTTCAAAACCCTATTGTCGACACCAAGCGTAACGCACACCCTTAATCCTTATTGCTTCATGCCCAATATCAATTATGCGGGCTCCTTCACGAGTTTTAATTAACACCATTTAATTTCTAGCGGCGCCTTTTATCGATGGAAATCTGAGAAGGATCAGAGTAACGACAGAAGCAGCCGTTGGCCCACGCGCTCGGCGCGTGACCACCTCCCTCGAGGGCGATAGGTTTAAGATGAGAAGACTTGCCGCCCCAAGCGTAATGTGGAGAGTCCGCTGTAAGCAAGCGATTATTAGGCTACGCCCGCTACCTCTATGGCGGCTGTCCCCCCCTGACCCCAGTTCTATGAGTGCTGACAAAGACGCTGCGGGTGACTACCCCCTACTCTCGACCAACCCTACCCGGCAGAGGGCTCAGAACGAGTGTATTACAAGTCCCCCCAACGAAGACAAGGGCTAGCTAACGCCCAACGGGCCATTTGGGAGCGTTGACGCTAACTCGTCCCTTTATTTTACCTTCATAACACACGTAGGCACGGGACTTTCTTTTGTTAAAATCCTTAGCAACCTGGAGGGGCAGAAGTGGGCTGGGTGTGGTTTAGTGGCTGGACCCCGACTGGTCTAGCAACGACGGCTCCTTTTATATAACAGTGATCCGCCTGGGGTGGGAAAGTTCAAGGGGATGCGTGTGAAGCGCTAACTATTAAAAGCATCCCTTAGGAAGTAAATC
CTTGATCGACTACATCAGCGATTCAGGCCTATGGGGTAGAAAGGTGGGACACATCGCCTTATCTAGGAGCTGCGTGGCCATCTACGTTTGATCTTAAAACCGTACTGTCAGTGCTAGGCGCAACGTACAATTTTGATCTTCATTATTTCAGGCGCAAAATCAATTATCCAAGTTTACTCGCGAGTTTTAATTAACATCATTTTATTTTGGGCGACGCCTCCTATCGATGGAAACCTGTGAGGGATCAGAATAACATCGGAAGTAACCGCTTGCCCACACACCCGGTGCCCGGCCACTTCCCTCGCCTTCGATCAATTTAAGGTAAGAAGACTCGCCGCCACAAGCCCAATCTGGAGAGGCTGCTGTAGGCAGACCATTGTCAGGATACGCCCGCTATTTCTTTAGTGGCCGTCACCCCCTGACCCCAATTCTATGAGTGCTGACTAAGACGCTGCGGGTGACTATCCCCTACTCCCGACCAACCCTATCCGGCAGAGGGTTCAGAACGAGTGTATTACCAGTCGCCCCAGGGAAGACAAGGAATAGCTAACGCCCAGCGGGTCATTTGGGAGTGTTGGCACTAACTCGTCCTTTTCACTGACTGTCGTAACACACGTAGGCACGGGACTTTCTTGTGTTAAAATCCTTAGCAACCTGGAGGGGCAAAATGGGGCTGCGTATAGTTTAAGGGGCAGACCCTAAGTGGTCGAGTGGCGACAGTTCCTTCTAAGTAACAGTGATCCGCCTGGAGTGGGAAAGTTCACGGGTATGCGTGTTAAACGCTAACTACTGGGAGGATGCATTAAGTCGTGAGCT
CTTGATCGGCTACATCCGCGATTCAGGCCTATGGGGTAGAGAGGTGGGACACATCGCCTTACCCCGGAGGTGCGTGGTCATCGACATCTGATCTTAAAACCCTACTGTCAATGCTAGGCATAACGCGCAACCTTAATCCTCATTGCTGCATGACCGATATCAACTATGCGGGCTCCTTCACGAGTTTTAATTGACACCGTTTAATTTCTAGCGGCGCCTTTTATCGATGGAAATCTGAGAAGGATTTGAGTGGTAACGGAAGCGATAGTCTGCCCACGTATCCACTGCGTGACCACTTCCCTCGCCTTCGATCGATCTAAGACGTGAAGCTTTGGCGTCCCAGGCCCAACGCCAAGTGGCTGCTGTGGGAAGACCATTGTCAGGATATACTCGTCGCTTCTATGGCGGCCGACACCCTCTGACCCCAATTCTATGAGTGCTGACTAAAGCGTTGCGGGTGACTATCCCCTACTCTCGACCAACCCCACCCGCCAGAGGGCTCAGAACGAGTGTATTACAAGTCCCCCCAACGAAGACAAGGGCTAGCTAACGCCCAACGGGCCATTTGGGAGCGTTGACGCTAACTCGTCCCTTTATTTTACCTTCATAAGGCCTCCCATTCTTGATCCCCCTCGCAACGCGATCCCCGAGTACTAAGCAAAACAGAATTACGCTGGGAGTGGTTTAGTGGCTGGACCCCGACTGGCTGAGCGACGACGGCTCCTTTTATGTAACAGTGATCCGCCTGAGGTGGGACAGTTCAAGGGGATGCGTGTTAAGCGCTAACTACTAAAAGCATCCCTTAGGAAGTAAATC
CCTGATCCGCTACACCCGCGATTCAGGCCTGTGGGGTAGAGGGGTTGGACAGATCGCCTGACCCAGGAACTCCGTGGCCATCGACGTTTGATCTTAAAACCCTACTGTCAATGCTAGTCGTAACGCACAACCTTAATCTTCATTGTTTTAGGCGCAAAATCAATTATGTGGGCTCCTTCACGAGTTGTAATCAACACTATTGTATTTCGAGCGACGCCTTTTGTCGATGAAAACCTAAGTAGGAACTGAGTGGCAACGGAAGCGACAGTCTGCCCACGTATCCACTGCGTGACCACTTCCCTCGCCTTCGATCGATCTAAGACGTGAAGCTTTGGCCTCACAGGCCCGACGCCAAATGGCTACTGTGGGAAGACCATTGTCAGGATACGCCCGCTATTTCTTTAGTGGCCGTCATCTCCTAACCTCAATTCTATGAGTGCTGACTAAGACGCCGCTGATGACTATCCATTACTCTCGACCAACCCTACCCACGAGAGGGCTCGTAATGACTGTTTTACCAGACCCCCCAGCGCGGGCGAGGGATAGCTGAGGCCCAGCGGGCCATTTGGGAGCGTTGACGCTAACTCGTCCCTTCCTTTTACCTTCATAACACACGTAGGCACGGGACTTTCTTTTGTTAAAATCCTTAGCAACCTGGAGGGGCAGAAGTGGGCTGGGTGTGGTTTAGTGACTGGACCCCGACTGGTCTAGCAACGACGGCTCCTTTTATGTAACAGTGATCCGCCTGGGTTGGGAAAGTTCAAGGGGATGCGTGTTAAGCGCTAACTACTGAGAGGATGCATTAAGTCGTGGGCT
CCTGATCCGCTACACCCGCGATTCAGGCCTGTGGGGTAGAGGGGTTGGACAGATCGCCTGACCCAGGAACTCCGTGGCCATCGACGTTTGATCTTAAAACCCTACTGTCAATGCTAGTCGTAACGCACAACCTTAATCTTCATTGTTTTAGGCCCAATATCAATCACGCGGACTCCTTCACGAGTTTTAATTGACACCGTTTAATTTCTACCGGCGCCTTTTATCGATGGAAATCTGAGAACGATCAGAGTGGCAACGGAAGCGACAGTCTGCCCACGTATCCACTGCCTGGCCACTTCCCTCGCCTTCGATCAATTTAAGGTAAGAAGACTTGCCGCCACGAGCCCAATCTGGAGAGGCTGCTGTAGGCAGACCATTGTCCGGATACGCCCGCTACCCCTATGGCGGCCGTGACCCCGTGACCCCAATTCTGCAAGTGCTGACTATAGAATTGCGGGTGACTATCCCTAACTCCCGACCAACTTTACCCGCCAGAGGGCTCGGAATGACTGTTTTACCAGTTCCCCCAGGGAAGACAAGGGATAGCCAACGCCTAGCAGCCCATTTGATAGCTCTAATGCTAACTAGTCACTACATTTTGCCTTTGTAAGGCCTCCCATTCTTGATCCCCCTCGCAACGCGATCCCCGAGTACTAAGCAAAACAGAATTACGCTGGGAGTGGTTTAGTGGCTGGACCCCGACTGGCTGAGCGACGACGGCTCCTTTTATGTAACAGTGATCCGCCTGAGGTGGGACAGTTCAAGGGGATGCGTGTTAAGCGCTGACTACTAAAAGCATCCCTTAGGAAGTAAATC
CTTGATCGGCTACATCCGCGATTCAGGCCTATGGGGTAGAGAGGTGGGACACATCGCCTTACCCCGGAGGTGCGTGGCCATTGACGTTTGATCTTAAAACCCTACTGTCAATGCTAGTCGTAACGCACAACCTTAATCTTCATTGTTTTAGGCGCAAAATCAATTATGTGGGCTCCTTCACGAGTTGTAATCAACACTATTGTATTTCGAGCGACGCCTTTTGTCGATGAAAACCTGAGTAGGAATTGAGTGGCAACGGAAGCGACAGTCTGCCCACGTATCCACTGCGTGACCACTTCCCTCGCCTTCGATCGATCTAAGACGTGAAGCTTTGGCCTCCCAGGCCCGACGCCAAATGGCTACTGTGGGAAGACCATTGTCAGGATACGCCCGCTATTTCTTTAGTGGCCGTCATCTCCTAACCTCAATTCTATGAGTGCTGACTAAGACGCCGCTGATGACTATCCATTACTCTCGACCAACCCTACCCACGAGAGGGCTCGTAATGACTGTTTTACCAGACCCCTCAGCGCGGGCGAGGGATAGCTGACGCCCAGCGGGCCATTTGGGAGCGTTGACGCTAACTCGTCCCTTCCTTTTACCTTCATAACGCACGTAGGCACGGGACTTTCATGTGTTAAAATCCTTAGCAGCCTAGCAAAACAGAATTACGCTGGGAGTGGTTTAGTGGCTGGACCCCGACTGGCTGAGCGACGACGGTTCCTCCTAAGTAACGATGCTCCGCCTGGAGTGGGAAAGTTCACGGGTATGTGTGTGAAGCTCTAACTACTAAAAGCATCCCTTAGGAAGTAAATC
CTTGATCGGCTACATCCGCGATTCAGGCCTATGGGGTAGAGAGGTTGGACACATCGCCTTATCTAGGAACTGCGTGGCCATCGACGTTTGATCTTAAAACCGTACTGTCAGTGCTAGGCGCAACGTACAATCTTGATCTTCATTGTTTCAGGCGCAAAATCAATTATCCAAGTTTACTCACGAGTTTTAATTAACATCATTTTATTTTGGGCGACGCCTCCTATCGATGGAAACCTGTGAGGGATCAGAATAACATCGGAAGTAACCGCTTGCCCACACACCCGGTGCCCGGCCACTTCCCTCGCCTTCGATCAATTTAAGGTGAAAAGACTTGCCGCCCCAAGCCCAATCTGGAGAGGCTGCTGTAGGCAGACCATTGTCAGGATACGCCCGCTACCTCTATGGCGGCTGTCCCCCCCTGACCCCAGTTCTATGAGTGCTGACTAAGACGCTGCGGGTGACTATCCCTTACTCTCGACCAACCCTACCCGCCAGAGGGCTCAGAATGACTGTATTACCAGTCCCCCCAGCGAAGACAAGGGCTAGCTAACACCTAGCGGGCCATTTGGGAGCGTTGGCGCTAACTCGTCACTTCAATTTACCTTTGTAAGGCACGTCGGCACGAGACTTTCTTGTGTTAAAATCCTTAGCAACCTGGAGGGGCAGAATTGGGCTGGGTATGGCTCGAGGGGCGGATCCTGACTGGTCGAGCGACGACGATTCCTTCTAAGTAACGATGATCCGCCTGGAGTGGGAAAGTTCACGGGTATGTGTGTGAAGCGCTAATTATTGAGAGGATGCATTAAGTCGTGAGCT
TCTGATCCGCTACGTCCGCGAATCAGGCCTATGGGGTAGAGGGGTTGGACAGATCGCCTGACCCCAGAGGTCCGTGGCCATCGACGTTTGATCTTAAAACCCTACTCTCAATGCTAGTCGTAACGCACAACCTTAATCTTCATTGTTTTAGGCGCAAAATCAGTTATGTGGGCTCCTCCACGAGTTGTAATTAACACTATTGTATTTCGAGCGACGCCTTTTGTCGATGAAAACCTGAGTAGGATTTGAGTGGCAACGGAAGCGACAGTCTGCCCACGTATCCACTGCGTGACCACTTCCCTCGCCTTCGATCGATCTAAGACGTGAAGCTTTGGCCTCACAGGCCCGACGCCAAATGGCTACTGTGGGAAGACCATTGTCAGGATACGCCCGCTATTTCTTTAGTGGCCGTCATCTCCTAACCTCAATTCTATGAGTGCTGACTAAGACGCCGCTGATGACTATCCATTACTCTCGACCAACCCTACCCACGAGAGGGCTCGTAATGACTGTTTTAACAGACCCCTCAGCGCGGGCGAGGGATAGCTGACGTCCAGCAGCCCGTTTAATAGCTCGAATGCCAACTAGTCCCTTCATTCTACCTTCGTAAGGCACGTCGGCACGGGACTTTCATGTGTTAAAATCCTTAGCAGCCTAGCAAAACAGAATTACGCTGGGAGTGGTTTAGTGGCTGGACCCCGACTGGCTGAGCGACGACGGTTCCTCCTAAGTAACGATGCTCCGCCTGGAGTGGGAAAGTTCACGGGTATGCGTGTGAAGCTCTAACTACTAAAAGCATCCCTTAGGAAGTAAATC
CTTGATCGACTACATCAGCGATTCAGGCCTATGGGGTAGAAAGGTGGGACACATCGCCTTATCTAGGAGCTGCGTGGCCATCGACGTTTGATCTTAAAACCGTACTGTCAGTGCTAGGCGCAACGTACAATTTTGATCTTCATTGCTTTAGGCGCAAAATCAATTATGTGGGCTCCTTCACGAGTTGTAATTAACACTATTGTATTTCGAGCGACGCCTTTTGTCGATGAAAACCTGAGTAGGAATTGAGTGGCAACGGAAGCGACAGTCTGCCCACGTATCCACTGCGTGACCACTTCCCTCGCCTTCGATCGATCTAAGACGTGAAGCTTTGGCCTCACAGGCCCGACGCCAAATGGCTACTGTGGGAAGACCATTGTCAGGATACGCCCGCTATTTTTTTAGTGGCCGTCATCTCCTAACCTCAATTCTATGAGTGCTGACTAAGACGCCGCTGATGACTATCCATTACTCTCGACCAACCCTACCCACGAGAGGGCTCGTAATGACTGTTTTACCAGACCCCTCAGCGCGGGCGAGGGATAGCTGACGCCCAGCGGGCCATTTGGGAGCGTTGACGCTAACTCGTCCCTTCCTTTTACCTTCATAACGCACGTAGGCACGGGACTTTCATGTGTTAAAATCCTTAGCAGCCTAGCAAAACAGAATTACGCTGGGAGTGGTTTAGTGGCTGGACCCCGACTGGCTGAGCGACGACGGTTCCTCCTAAGTAACGATGCTCCGCCTGGAGTGGGAAAGTTCACGGGTATGCGTGTGAAGCTCTAACTACTAAAAGCATCCCTTAGGAAGTAAATC
CTTGACCGGCTTCATCCGCAATTCAGGCCTATGGGGCAAAGACGTTGGACACACCGCCTGACCCCAGAGGTCCGTGGCCATTGACGTTTGATCTTAAAACCCTACTGTCAATGCTAGTCGTAACGCACAACCTTAATCTTCATTGTTTTAGGCGCAAAATCAATTATGTGGGCTCCTTCACGAGTTGTAATCAACACTATTGTATTTCGAGCGACGCCTTTTGTCGATGAAAACCTGAGTAGGAATTGAGTGGCAACGGAAGCGACAGTCTGCCCACGTATCCACTGCGTGACCAATTCCCTCGCCTTCGATCGATCTAAGACGTGAAGCTTTGGCCTCACAGGCCCGACGCCAAATGGCTACTGTGGGAAGACCATTGTCAGGATACGCCTGCTATTTTTTTAGTGGCCGTCATCTCCTAACCTCAATTCTATGAGTGCTGACTAAGACGCCGCTGATGACTATCCATTACTCTCGACCAACCCTACCCACGAGAGGGCTCGTAATGACTGTTTTACCAGACCCCTCAGCGCGGGCGAGGGATAGCTGACGCCCAGCGGGCCATTTGGGAGCGTTGACGCTAACTCGTCCCTTCCTTTTACCTTCATAACGCACGTAGGCACGGGACTTTCATGTGTTAAAATCCTTAGCAGCCTAGCAAAACAGAATTACGCTGGGAGTGGTTTAGTGGCTGGACCCCGACTGGCTGAGCGACGACGGTTCCTCCTAAGTAACGATGCTCCGCCTGGAGTGGGAAAGTTCACGGGTATGCGTGTGAAGCTCTAACTACTAAAAGCATCCCTTAGGAAGTAAATC
CTTGATCGGCTACACCCGCGATTCAGGCCTATAGGGTAGAGAGGTTGGACACATCGCCTGACCCCAGAGGTCCGTGGCCATCGACGTTTGATCTTAAAACCCTACTGTCAATGCTAGTCGTAACGCACAACCTTAATCTTCATTGTTTTAGGCGCAAAATCAATTATGCGGGCTCCTTCACGAGTTTTAATTAACACTATTGTATTTCGAGCGACGCCTTTTGTCGATGAAAACCTGAGTAGGATTTGAGTGGCAACGGAAGCGACAGTCTGCCCATGTATCCACTGCGTGACCACTTCCCTCGCCTTCGATCGATCTAAGACGTGAAGCTTTGGCGTCACAGGCCCGACGCCAAATGGCTGCTGTGGGAAGACCATTGTCAGGATACGCCCGCTGCTTCTATGGCGGCCGTCACCCTCTGACCCCAATTCTATGAGTGCTGACTAAAGCGCCGCTGATGACTATCCCTTACTCTCAATCAACCCTACCCACGAGAGGGCTCGGAATGACTGTTTTACCAGTCCCCCCAGGAAAGACAAGGGATAGGTAACACCTAGCAGCCCATTTGATAGCTCTAATGCTAACTAGTTACTTCAACTTACTTTCGTAAGACACGTCGGCACGGGACTTTCTTGTGTTAAAGCCCTTAGCAACCTGAAGGGGTAGAATTGGGCTGGGAGTGGTTTAATGGCTGGACCCCGACTGGTCGAGCGATGACGATTCCTTCTAAGTAACGATGATCCGCCTGGAGTGGGAAAGTTCACGGGTATGCGTGTGAAGCGCTAATTATTGAGAGGATGCATTAAGTCGTGAGCT
CTTAATTGGCTACACCCGCGATTCAGGCCTATAGGGTAGAGAGGTTGGACACATCGACTTACCCCAGAGGTGCGTGGCCATCGACGTTTGATCTTAAAACCCTACTGTCAATGCTAGTCGTAACGCACAACCTTAGTCTTCATTGTTTTAGGCGCAAAATCAATTATGTGGGCTCCTTCACGAGTTGTAACTAACACTATTGTATTTCGAGCGACGCCTTTTGTCGATGAAAACCTGAGTAGGATCAGAATAACATCGGAAGTAACCGCTTGCCCACACACCCGGTGCCCGGCCACTTCCCTCGCCTTCGATCAATTTAAGGTGAAAAGACTTGCCGCCCCAAGCCCAATCTGGAGAGGCTGCTGTAGGCAGACCATTGTCAGGATACGCCCGCTACCTCTATGGCGGCTGTCCCCCCCTGACCCCAGTTCTATGAGTGCTGACAAAGACGCTGCGGGTGGCTACCCCCTACTCTCGACCAACCCTACCCGCCAGAGGGCACGGAATGACTGTTTTACCAGTCCACCCAGCGAAAACACGGGATAGCTGACGCCCAGCAGCTCGTTTAATAGCTCGAATGCCAACTAGTCCCTTCATTCTACCTTCGTAGGGCATCTCATTCTTGATCCCCCTCGTAACGCGATCTCCGAGTATTAAGCAGAGCAGAATTGCGCTGGGAGTGGTCTAGTGGCTGCACCCCGACTGGCTGAACGATGACGATTCCTTCTAAGTAACGATGATCCGCCTGGAGTGGGAAAGTTCACGGGTATGCGTGTGAAGCGCTAATTACTAAAGGCATCCCCTAGGAAGTAAATC
CTTGACCGGCTTCATCCGCAATTCAGGCCTATGGGGTAAAGACGTTGGACACACCGCCTTACCCCGTAACTGCGTAGCCATCTACGCTTGATCTTGGAACCCTACTGTCAATGTTAGGCGTAATGCACAACCTTAATCCTCATTGCTTCATGCCCAATATCAATTATGCGGGCTCCTTCACGAGTTTTAATTGGCACCGTTTAATTTCTAGCGGCGCCTTTTATCGATGGAAATCTGTGAGGGATCAGAATAACATCGGAAGTAACCGCTTGCCCACACACCCGGTGCCCGGCCACTTCCCTCGCCTTCGATCAATTTAAGGTGAAAAGACTTGCCGCCCCAAGCCCAATCTGGAGAGGCTGCTGTGGACAGACCATTGCCAGGCTATACTCGCCGTTTCTTTAGTGGCCGTCACCCCCTGACCCCAATTCTATGAGTGCTGACTAAGACGTTGCGGGTGACTATCCCCTACTCCCGACCAACCCTACCCGCCAGAGGGCACGGAATGACTGTTTTACCAGTCCACCCAGCGAAAACACGGGATAGCTGACGCCCAGCAGCCCGTTTAATAGCTCGAATGCCAACTAGTCCCTTCATTCTACCTTCGTAGCGCATCTCATTCTTGATCCCCCTCGTAACGCGATCTCCGAGTATTAAGCAGAGCAGAATTGCGCTGGGAGTGGTCTAGTGGCTGCACCCCGACTGGCTGAACGATGACGATTCCTTCTAAGTAACGATGATCCGCCTGGAGTGGGAAAGTTCACGGGTATGCGTGTGAAGCGCTAATTACTAAAGGCATCCCCTAGGAAGTAAATC
CTTGATCCGCTACGTCCGCGATTCAGGCCTATGGGGTAGAGGGGTTGGACAGATCGCCTTATATAGGAACTGCGTAGCCATCTACGCTTGATCTTAGAACCCTACTGTCAATGTTAGGCGTAATGCACAACCTTAATCCTCATTGCTTCATGCCCAATCTCAATTATGCGGGCTCCTTCACGAGTTTTAATTGACACCGTTTAATTTCTAGCGGCGCCTTTTATCGACGGATATCTGAGAAGGATCAAAATAACATCGGAAGTAACCGCTTGCCCACACACCCGGTGCCTGGCCACTTCCCTCGCCTTCGATCAATTTAAGGTAAGAAGACTTGCCGCCCCGAGCCCAATCTGGAGAGGCTGCTGTAGGCAGACCATTGTCCGGATACGCCCGCTACCCCTATGGCGGCCGTGACCCCGTGACCCCAATTCTGCAAGTGCTGACTATAGAACTGCGGGTGACTATCCCTAACTCTCGACCAACCCTACCCGGCAGAGGGCTCAGAACGAGTGTATTACAAGTCCCCCCAACGAAGACAAGGGCTAGCTAACGCCCAACGGGCCATTTGGGAGCGTTGACGCTAACTCGTCCCTTTATTTTACCTTCATAAGACACGTAGGCACGGGACTTTCTTTTGTTAAAATCCTTAGCAACCTGGAGGGGCAGAAGTGGGCTGGGTGTGGTTTAGTGGCTGGACCCCGACTGGTCTAGCAACGACGGCTCCTTTTATATAACAGTGATCCGCCTGGGGTGGGAAAGTTCAAGGGGATGCGTGTGAAGCGCTAACTATTAAAAGCATCCCTTAGGAAGTAAATC
TTTGATCGGCTAAGTCCACGATTCAGGCTTATGGGGCAGAGGGGTTGGACACATCACCTTATATAGGAACTGCGTAGCCATCTACGCTTGATCTTAGAACCCTACTGTCAATGTTAGGCGTAATGCACAACCTTAATCCTCATTGCTTCATGCCCAATATCAATTATGCGGGCTCCTTCACGAGTTTTAATTGACACCGTTTAATTTCTAGCGGCGCCTTTTATCGACGGATATCTGAGAAGGATCAAAATAACATCGGAAGTAACCGCTTGCCCACACACCCGGTGCCTGGCCACTTCCCTCGCCTTCGATCAATTTAAGGTAAGAAGACTTGCCGCCCCGAGCCCAATCTGGAGAGGCTGCTGTAGGCAGACCATTGTCCGGATACGCCCGCTACCTCTATGGCGGCCGTCCCCCCCTGACCCCAATTCTATGAGTGCTGACTAAGACGTCGCGAGTGACTATCCCCTACTCTCGACCAACCCTACCCGGCAGAGGGCTCAGAATGAGTGTATTACCAGTCCCCCCAGCGAAGACAAGGGATAGCCAACGCCTAGCAGCCCATTTGATAGCTCTAATGCTAACTAGTCACTACATTTTACCTTTGTAAGGCCTCCCATTCTTGATCCCCCTCGCAACGCGATCCCCGAGTACTAAGCAAAACAGAATTACGCTGGGAGTGGTTTAGTGGCTGGACCCCGACTGGCTGAGCGACGACGGCTCCTTTTATGTAACAGTGATCCGCCTGAGGTGGGACAGTTCAAGGAGATGCGTGTTAAGCGCTAACTACTGAGAGGATGCATTAAGTCGTGGGCT
CTTAATTGGCTACACCCGCGATTCAGGTCTATAGGGTAGAGAGGTTGGACACATCGCCTTACCCCAGAGGTGCGTAGCCACCGACGTTTGATCTTAAAACCCTACTGTCAATGTTAGGCGTAACGCACAACCTTAATCCTCAGTGCTTCATGCCCAATATCAATTATGCGGGCTCCTTCACGGGTTTTAATTAACACCATTTAATTTCTAGCTGCGCCTTTTATCAATGGAAATCTGAGAAGGATCAGAATAACATCGGAAGTAACCGCTTGCCCACACACCCGGTGCGTGACAGATCTTTGCACCTTCAACCGATCTGCGATGAGAAGATTTGCCGTCCTAGGTCCAACGCCGAGTTGCTGCTATAAGCAGGCCACTGTCAGGATATACTCGTCGCTTCGTTAGTGGCCATCACCCCCAGACACCAATCCTATGAGTGCTGACTAAGACGCCGCTGATGACTATCCCTTACTCTCAGTCAGCCCTACTAACGAGAGGGCTCGGAATGACTGTTTTACCAGACCCCTCAGCGCGGGCGAGGGACAGCTAACGCCCAGCGGGTCATTTGGGAGTGTTGGCACTAACTCGTCCTTTTCACTGACTGTCGTAACACACGTAGGCACGGGATTTTCTTGTGTTAAAATCCTTAGCAACCTGGAGGGGCAGAATTGGGCTGGGTGTGGTTTAGTGGCTGGACCCCGACTGGTCTAGCAACGACGGCTCCTTTTATGTAACAGTGATCCGCCTGGGGTGGGAAAGTTCAAGGGGATGCGTGTTAAGCGCTAACTACTAAAAACATCCCTAAGGAAATAAATC
CTTGATCGGCTACGTCCGCGATTAAGGCCTACGAAGTAGGGAGGTTGGGCGCATCGCCTTACCCCAGTGGTGCGTAGCCACCGACGTTTGATCTTAAAACCCTACTGTCAATGTTAGGCGTAACGCACAACCCTAATTCTCATTGCTTCATGCCCAATATCAATTATGCGGGCTCCTTCACGAGCTTTAATTAACACCATTTAATTTCTAGCGGCGCCTTTTATCAATGGAAATCTGAGAAGGATCAAAATAACATCGGAAGTAACCGCTTGCCCACACACCCGGTGCCTGGCCACTTCCCTCGCCTTCGATCAATTTAAGGTAAGAAGACTTGCCGCCCCGAGCCCAATCTGGAGAGGCTGCTGTAGGCAGACCATTGTCCGGATACGCCCGCTACCCCTATGGCGGCCGTGACCCCGTGACCCCAATTCTGCAAGTGCTGACTATAGAATTGCGGGTGACTATCCCTAACTCCCGACCAACTTTACCCGCCAGAGGGCTCGGAATGACTGTTTTACCAGTTCCCCCAGGGAAGACAAGGGATAGCCAACGCCTAGCAGCCCATTTGATAGCTCTAATGCCAACTAGTCACTACATTTTGCCTTTGTAAGGCCTCCCATTCTTGATCCCCCTCGCAACGCGATCCCCGAGTACTAAGCAAAACAGAATTACGCTGGGAGTGGTTTAGTGGCTGGACCCCGACTGGCTGAGCGACGACGGCTCCTTTTATGTAACAGTGATCCGCCTGAGGTGGGACAGTTCAAGGGGATGCGTGTTAAGCGCTGACTACTAAAAGCATCCCTTAGGAAGTAAATC
CTTGACCGGCTTCATCCGCAATTCAGGCCTATGGGGTAAAGACGTTGGACACACCGCCTTACCCCGTAACTGCGTAGCCATCTACGCTTGATCTTGGAACCCTACTGTCAATGTTAGGCGTAATGCACAACCTTAATCCTCATTGCTTCATGCCCAATATCAATTATGCGGGCTCCTTCACGAGTTTTAATTGGCACCGTTTAATTTCTAGCGGCGCCTTTTATCGATGGAAATCTGTGAGGGATCAGAATAACATCGGAAGTAACCGCTTGCCCACACACCCGGTGCCCGGCCACTTCCCTCGCCTTCGATCAATTTAAGGTGAAAAGACTTGCCGCCCCAAGCCCAATCTGGAGAGGCTGCTGTGGACAGACCATTGCCAGGCTATACTCGCCGTTTCTTTAGTGGCCGTCACCCCCTGACCCCAATTCTATGAGTGCTGACTAAGACGTTGCGGGTGACTATCCCCTACTCCCGACCAACCCTACCCGCCAGAGGGCACGGAATGACTGTTTTACCAGTCCACCCAGCGAAAACACGGGATAGCTGACGCCCAGCAGCCCGTTTAATAGCTCGAATGCTAACTAGTCCCTTCATTCTACCTTCGTAGGGCATCTCATTCTTGATCCCCCTCGTAACGCGATCTCCGAGTATTAAGCAGAGCAGAATTGCGCTGGGAGTGGTCTAGTGGCTGCACCCCGACTGGCTGAACGATGACGATTCCTTCTAAGTAACGATGATCCGCCTGGAGTGGGAAAGTTCACGGGTATGCGTGTGAAGCGCTAATTACTAAAGGCATCCCCTAGGAAGTAAATC
TCTGATCCGCTACGTCCGCGAATCAGGCCTATGGGGTAGAGGGGTTGGACAGATCGCCTGACCCCAGAGGTCCGTAGCCACCGACGTTTGATCTTAAAACCCTACTGTCAATGTTAGGCGTAACGCACAACCTTAATCCTCAGTGCTTCATGCCCAATATCAATTATGCGGGCTCCTTCACGGGTTTTAATTAACACCATTTAATTTCTAGCTGCGCCTTTTATCAATGGAAATCTGAGAAGGATCAGAATAACATCGGAAGTAACCGCTTGCCCACACACCCGGTGCGTGACAGATCTTTGCACCTTCAACCGATCTGCGATGAGAAGATTTGCCGTCCTAGGTCCAACGCCGAGTTGCTGCTATAAGCAGGCCACTGTCAGGATATACTCGTCGCCCCTATGGCGGCCGTGACCCCCTGACCCCAATCCTATGAGTGCTGACTAAGACGCCGCTGATGACTATCCCTTACTCTCAGTCAGCCCTACTAACGAGAGGGCTCGGAATGACTGTTTTACCAGACCCCTCAGCGCGGGCGAGGGACAGCTAACGCCCAGCGGGTCATTTGGGAGTGTTGGCACTAACTCGTCCTTTTCACTGACTGTCGTAACACACGTAGGCACGGGATTTTCTTGTGTTAAAATCCTTAGCAACCTGGCGGGGCAGAATTGGGCTGGGTATAGTTTAAGGGGCAGACCCTAAGTGGTCGAGCGGCGACAGTTCCTTCTAAGTAACAGTGATCCGCCTGGAGTGGGAAAGTTCACGGGTATGCGTGTTAAACGCTAACTACTGAGAGGATGCATTAAGTCGTGGGCT
CTTAATTGGCTACACCCGCGATTCAGGTCTATAGGGTAGAGAGGTTGGACACATCGCCTTACCCCAGAGGTGCGTAGCCACCGACGTTTGATCTTAAAACCCTACTGTCAATGTTAGGCGTAACGCACAACCTTAATCCTCAGTGCTTCATGCCCAATATCAATTATGCGGGCTCCTTCACGGGTTTTAATTAACACCATTTAATTTCTAGCTGCGCCTTTTATCAATGGAAATCTGAGAAGGATCAGAATAACATCGGAAGTAACCGCTTGCCCACACACCCGGTGCGTGACAGATCTTTGCACCTTCAACCGATCTGCGATGAGAAGATTTGCCGTCCTAGGTCCAACGCCGAGTTGCTGCTATAAGCAGGCCACTGTCAGGATATACTCGTCGCTTCGTTAGTGGCCATCACCCCCTGACCCCAATCCTATGAGTGCTGACTAAGACGCCGCTGATGACTATCCCTTACTCTCAGTCAGCCCTACTAACGAGAGGGCTCGGAATGACTGTTTTACCAGACCCCTCAGCGCGGGCGAGGGACAGCTAACGCCCAGCGGGTCATTTGGGAGTGTTGGCACTAACTCGTCCTTTTCACTGACTGTCGTAACACACGTAGGCACGGGATTTTCTTGTGTTAAAATCCTTAGCAACCTGGAGGGGCAGAATTGGGCTGGGTATAGTTTAAGGGGCAGACCCTAAGTGGTCGAGCGGCGACAGTTCCTTCTAAGTAACAGTGATCCGCCTGGAGTGGGAAAGTTCACGGGTATGCGTGTTAAACGCTAACTGTTAAAAGCATCCCTTAGGAAGTAAATC
CTTGATCGACTACATCAGCGATTCAGGCCTATGGGGTAGAAAGGTGGGACACATCGCCTTATCTAGGAACTGCGTGGCCATCGACGTTTGATCTTAAAACCGTACTGTCAGTGCTAGGCGCAACGTACAATCTTGATCTTCATTATTTCAGGCGCAAAATCAATTATCCAAGTTTACTCGCGAGTTTTAATTAACATCATTTTATTTTGGGCGACGCCTCCTATCGATGGAAACCTGTGAGGGATCAGAATAACATCGGAAGTAACCGCTTGCCCACACACCCGGTGCCTGGCCACTTCCCTCGCCTTCGATCAATTTAAGGTAAGAAGACTCGCCGCCCCAAGCCCAATCTGGAGAGGCTGCTGTAGGCAGACCATTGTCAGGATACGCCCGCTATTTCTTTAGTGGCCATCACCCCCTGACCCCAATTCTATGAGTGCTGACTAAGACGCTGCGGGTGACTATCCCCTACTCTCGACCAACCCTATCCGGCAGAGGGCTCAGAACGAGTGTATTACCAGTCGCCCCAGGGAAGACAAGGAATAGCTAACGCCCAGCGGGTCATTTGGGAGTGCTGGCACTAACTCGTCCTTTTCACTGACTGTCGTAACACACGTAGGCACGGGACTTTCTTGTATTAAAATCCTTAGCAACCTGGAGGGGCAAAATGGGGCTGCGTATAGTTTAAGGGGCAGACCCTAAGTGGTCGAGTGGCGACAGTTCCTTCTAAGTAACAGTGATCCGCCTGGAGTGGGAAAGTTCACGGGTATGCGTGTTAAACGCTAACTACTAAAAACATCCCTTAGGAAATAAATC
TTTGATCGGCTAAGTCCACGATTCAGGCTTATGGGGCAGAGGGGTTGGACACATCACTTTATATAGGAACTGCGTAGCCATCTACGCTTGATCTTAGAACCCTACTGTCAATGCTAGGCGTAATGCACAACCTTAATCCTCATTGCTTCATGCCCAATCTCAATTATGCGGGCTCCTTCACGAGTTTTAATTGACACCGTTTAATTTCTAGCGGCGCCTTTTATCGACGGATATCTGAGAAGGATCAAAATAACATCGGAAGTAACCGCTTGCCCACACACCCGGTGCCTGGCCACTTCCCTCGCCTTCGATCAATTTAAGGTAAGAAGACTTGCCGCCCCGAGCCCAATCTGGAGAGGCTGCTGTAGGCAGACCATTGTCCGGATACGCCCGCTACCCCTATGGCGGCCGTGACCCCGTGACCCCAATTCTGCAAGTGCTGACTATAGAATTGCGGGTGACTATCCCTAACTCCCGACCAACTTTACCCGCCAGAGGGCTCGGAATGACTGTTTTACCAGTTCCCCCAGGGAAGACAAGGGATAGCCAACGCCTAGCAGCCCATTTGATAGCTTTAATGCTAACTAGTCACTACATTTTACCTTTGTAAGGCCTCCCATTCTTGATCCCCCTCGCGACGCGATCCCCGAGTACTAAGCAAAACAGAATTACGCTGGGAGTGGTTTAGTGGCTGGACCCCGACTGGCTGAGCGACGACGGCTCCTTTTATGTAACAGTGATCCGCCTGAGGTGGGACAGTTCAAGGAGATGCGTGTTAAGCGCTAACTACTGAGAGGATGCATTAAGTCGTGGGCT
TCTGATCCGCTACGTCCGCGAATCAGGCCTATGGGGTAGAGGGGTTGGACAGATCGCCTGACCCCAGAAGTCCGTGGCCATCGACGTTTGATCTTAAAACCCTACTGTCAATGCTAGTCGTAACGCACAACCTTAATCTTCATTGTTTTAGGCGCAAAATCAATTATGTGGGCTCCTTCACGAGTTGTAATTAACACTATTGTATTTCGAGCGACGCCTTTTGTCGATGAAAACCTGAGTAGGAATTGAGTGGCAACGGAAGCGACAGTCTGCCCACGTATCAACTGCGTGGCCACTTCCCTCGCCTTCGATCGATCTAAGACGTGAAGCTTTGGCCTCACAGGCCCGACGCCAAATGGCTACTGTGGGAAGACCATTGTCAGGATACGCCCGCTATTTCTTTAGTGGCCGTCATCTCCTAACCTCAATTCTATGAGTGCTGACTAAGACGCTGCGGGTGACTACCCCCTACTCTCGACCAACCCTACCCGCCAGAGGGCACGGAATGACTGTTTTACCAGTCCACCCAGCGAAAACACGGGATAGCTGACGCCCAGCAGCCCGTTTAATAGCTTGAATGCCAACTAGTCCCTTCATTCTACCTTCGTAGGGCATCTCATTCTTGATCCCCCTCGTGACGCGATCTCCGAGTATTAAGCAGAGCAGAATTGCGCTGGGAGTGGTCTAGTGGCTGCACCCCGACTGGCTGAACGATGACGATTCCTTCTAAGTAACGATGATCCGCCTGGAGTAGGAAAGTTCACGGGTATGCGTGTGAAGCGCTAATTACTAAAGGCATGCCCTAGGAAGTAAATC
CCTGATCCGCTACACCCGCGATTCAGGCCTGTGGGGTAGAGGGGTTGGACAGATCGCCTGACCCAGGAACTCCGTGGCCATCGACGTTTGATCTTAAAACCCTACTGTCAATGCTAGTCGTAACGCACAACCTTAATCTTCATTGTTTTAGGCGCAAAATCAATTATGTGGGCTCCTTCACGAGTTGTAATTAACACTATTGTATTTCGAGTGACGCCTTTTGTCGATGGAAACCTAAGTAGGAATTGAGTGGCATCGGAAGCGACAGTCTGCCCACGTATCCACTGCGTGACCACTTCCCTCGCCTTCGATCGGTCTAAGACGTGAAGCTTTGGCCTCACAGGCCCGACGCCAAATGGCTACTGTGGGAAGACCATTGTCAGGATACGCCCGCTATTTCTTTAGTGGCCGTCATCTCCTAACCTCAATTCTATGAGTGCTGACTAAGACGCCGCTGATGACTATTCATTACTCTCGACCAACCCTACCCACGAGAGGGCTCGTAATGACTGTTTTACCAGACCCCTCAGCGCGGGCGAGGGATAGCTGACGCCCAGCGGGCCATTTGGGAGCGTTGACGCTAACTCGTCCCTTCCTTTTACCTTCATAACACACGTAGGTACGGGACTTTCTTTTGTTAAAATCCTTAGCAACCTGGAGGGGCAGAAGTGGGCTGGGTGTGGTTTAGTGGCCGGACCCCGACTGGTCTAGCAACGACGGCTCCTTTTATGTAACAGTGATCCGCCTGGGGTGGGAAAGTTCAAGGGGATGCGTGTTAAGCGCTAACTACTGAGAGGATCCATTAAGTCGTGGGCT
CTTGATCGGCTACATCCGCGATTCAGGCCTATGGGGTAGAGAGGTGGGACACATCGCCTTACCCCGGAGGTGCGTGGTCATCGACATCTGATCTTAAAACCCTACTGTCAATGCTAGGCATAACGCGCAACCTTAATCCTCATTGCTGCATGACCGATATCAACTATGCGGGCTCCTTCACGAGTTTTAATTGACACCGTTTAATTTCTAGCGGCGCCTTTTATCGATGGAAATCTGAGAAGGATTTGAGTGGTAACGGAAGCGATAGTCTGCCCACGTATCCACTGCGTGACCACTTCCCTCGCCTTCGATCGATCTAAGACGTGAAGCTTTGGCGTCCCAGGCCCAACGCCAAGTGGCTGCTGTGGGAAGACCATTGTCAGGATATACTCGTCGCTTCTATGGCGGCCGACACCCTCTGACCCCAATTCTATGAGTGCTGACTAAAGCGTTGCGGGTGACTATCCCCTACTCTCGACCAACCCCACCCGCCAGAGGGCTCAGAACGAGTGTATTACAAGTCCCCCCAACGAAGACAAGGGCTAGCTAACGCCCAACGGGCCATTTGGGAGCGTTGACGCTAACTCGTCCCTTTATTTTACCTTCATAACACACGTAGGCACGGGACTTTCTTTTGTTAAAATCCTTAGCAACCTGGAGGGGCAGAAGTGGGCTGGGTGTGGTTTAGTGGCTGGACCCCGACTGGTCTAGCAACGACGGCTCCTTTTATATAACAGTGATCCGCCTGGGGTGGGAAAGTTCAAGGGGATGCGTGTGAAGCGCTAACTATTAAAAGCATCCCTTAGGAAGTAAATC
CTTGATCGGCTACGTCCGCGATTCAGGCCTATGGGGTAGGGAGGTGGGAGACGTCGCCTGACCCCAGAGGTCCGTGGCCATTGACGTTTGATCTTAGAACCCTACTGTCAATGCTAGTCGTAACGCACAACCTTAATCTTCATTGTTTTAGGCGCAAAATCAATTATGTGGGCTCCTTCACGAGTTGTAATTAACACTATTGTATTTCGAGCGACGCCTTTTGTCGATGAAAACCTGAGTAGGAATTGAGTGGCAACGGAAGCGACAGTCTGCCCACGTATCCACTGCGTGACCACTTCCCTCGCCTTCGATCGATCTAAGACGTGAAGCTTTGGCCTCACAGGCCCGACGCCAAATGGCTACTGTGGGAAGACCATTGTCAGGATACGCCCGCTATTTTTTTAGTGGCCGTCATCTCCTAACCTCAATTCTATGAGTGCTGACTAAGACGCCGCTGATGACTATCCATTACTCTCGACCAACCCTACCCACGAGAGGGCTCGTAATGACTGTTTTACCAGACCCCTCAGCGCGGGCGAGGGATAGCTGACGCCCAGCGGGCCATTTGGGAGCGTTGACGCTAACTCGTCCCTTCCTTTTACCTTCGTAACGCACGTAGGCACGGGACTTTCATGTGTTAAAATCCTTAGCAGCCTAGCAAAACAGAATTACGCTGGGAGTGGTTTAGTGGCTGGACCCCGACTGGCTGAGCGACGACGGTTCCTCCTAAGTAACGATGCTCCGCCTGGAGTGGGAAAGTTCACGGGTATGCGTGTGAAGCTCTAACTACTAAAAGCATCCCTTAGGAAGTAAATC
CTTAATTGGCTACACCCGCGATTCAGGTCTATAGGGTAGAGAGGTTGGACACATCGCCTTACCCCAGAGGTGCGTAGCCACCGACGTTTGATCTTAAAACCCTACTGTCAATGTTAGGCGTAACGCACAACCTTAATCCTCAGTGCTTCATGCCCAATATCAATTATGCGGGCTCCTTCACGGGTTTTAATTAACACCATTTAATTTCTAGCTGCGCCTTTTATCAATGGAAATCTGTGAGGGATCAGAATAACATCGGAAGTAACCGCTTGCCCACACACCCGGTGCCCGGCCACTTCCCTCGCCTTCGATCAATTTAAGGTGAAAAGACTTGCCGCCCCAAGCCCAATCTGGAGAGGCTGCTGTAGGCAGACCATTGTCAGGATACGCCCGCTACCTCTATGGCGGCTGTCCCCCCCTGACCCCAGTTCTATGAGTGCTGACAAAGACGCTGCGGGTGGCTACCCCCTACTCCCGACCAACTTTACCCGCCAGAGGGCTCGGAATGACTGTTTTACCAGTTCCCCCAGGGAAGACAAGGGATAGCCAACGCCTAGCAGCCCATTTGATAGCTCTAATGCTAACTAGTCACTTCATTTTACCTTTGTAAGGCCTCCCATTCTTGATCCCCCTCGCAACGCGATCCCCGAGTACTAAGCAAAACAGAATTACGCTGGGAGTGGTTTAGTGGCTGGACCCCGACTGGCTGAGCGACGACGGCTCCTTTTATGTAACAGTGATCCGCCTGAGGTGGGACAGTTCAAGGAGATGCGTGTTAAGCGCTAACTACTAAAAGCATCCCTTAGGAAGTAAATC
CTTAATTGGCTACACCCGCGATTCAGGTCTATAGGGTAGAGAGGTTGGACACATCGCCTTACCCCAGAGGTGCGTAGCCACCGACGTTTGATCTTAAAACCCTACTGTCAATGTTAGGCGTAACGCACAACCTTAATCCTCAGTGCTTCATGCCCAATATCAATTATGCGGGCTCCTTCACGGGTTTTAATTAACACCATTTAATTTCTAGCTGCGCCTTTTATCAATGGAAATCTGAGAAGGATCAGAATAACATCGGAAGTAACCGCTTGCCCACACACCCGGTGCGTGACAGATCTTTGCACCTTCAACCGATCTGCGATGAGAAGATTTGCCGTCCTAGGTCCAACGCCGAGTTGCTGCTATAAGCAGGCCACTGTCAGGATATACTCGTCGCTTCGTTAGTGGCCATCACCCCCTGACCCCAATCCTATGAGTGCTGACTAAGACGCCGCTGATGACTATCCCTTACTCTCAGTCAGCCCTACTAACGAGAGGGCTCGGAATGACTGTTTTACCAGACCCCTCAGCGCGGGCGAGGGACAGCTAACGCCCAGCGGGTCATTTGGGAGTGTTGGCACTAACTCGTCCTTATCACTGACTGTCGTAACACACGTAGGCACGGGATTTTCTTGTGTTAAAATCCTTAGCAACCTGGAGGGGCAGAATTGGGCTGGGTGTGGTTTAGTGGCTGGACCCCGACTGGTCTAGCAACGACGGCTCCTTTTATGTAACAGTGATCCGCCTGGGGTGGGAAAGTTCAAGGGGATGCGTGTTAAGCGCTAACTACTAAAAACATCCCTAAGGAAATAAATC
CTTGATCCGCTACACCCGCGATTCAGGCCTATGGGGTAGAGAGGTTGGACACATCGCCTGACCCCAGAGGTCCGTGGCCATCGACGTTTGATCTTAAAACCCTACTGTCAATGCTAGTCGTAACGCACAACCTTAATCTTCATTGTTTTAGGCGCAAAATCAATTATGCGGGCTCCTTCACGAGTTTTAATTAACACTATTGTATTTCGAGCGACGCCTTTTGTCGATGAAAACCTGAGTAGGATCAGAATAACATCGGAAGTAACCGCTTGGCCACACACCCGGTGCGTGACAAATCTTTGCACCTTCAATCGATCTAAGATGTGAAGCTTTGGCGTCCCAGGCCCAACGCCAAGTGGCTGCTGTGGACAGACCATTGTCAGGCTATACTCGCCGTTTCTTTAGTGGCCGTCACCTCCTGACCCCAATTCTATGAGTGCTGACTAAGACGCTGTGGGTGACCATCCCTTACTCTCGACCAACCCTACCCGCCAGAGGGCTCGGAATGACTGTTTTACCAGTCCCCCCAGCGAAGACAAGGGCTAGCTAACGCCCAGCGGGCCATTTGGGAGCGTTGACGCTCACTCGTCCCTTTATTTTACCTTCGTAAGGCATCTCATTCTTGATCCCCCTCGTAACGCGATCCCCGAGTACTAAGCAGAGCAGAATTGCGCTGGGAGTGGTTTAGTGGCTGCACCTCGACTGGTCGAGCGACGACGGTTCTTTCTAAGTACCGATGATCCGCCTGGAGTGGGAAAGTTCACGGGTATGCGTGTGAAGCGCTAACTACTAAAAACATCCCTAAGGAAATAAATC
CTTGATCGACTACATCAGCGATTCAGGCCTATGGGGTAGAAAGGTGGGACACATCGCCTTATCTAGGAGCTGCGTGGCCATCGACGTTTGATCTTAAAACCGTACTGTCAGTGCTAGGCGCAACGTACAATTTTGATCTTCATTATTTCAGGCGCAAAATCAATTATCCAAGTTTACTCGCGAGTTTTAATTAACATCATTTTATTTTGGGCGACGCCTCCTATCGATGGAAACCTGTGAGGGATCAGAATAACATCGGAAGTAACCGCTTGCCCACACACCCGGTGCCTGGCCACTTCCCTCGCCTTCGATCAATTTAAGGTAAGAAGACTCGCCGCCCCAAGCCCAATCTGGAGAGGCTGCTGTAGGCAGACCATTGTCAGGATACGCCCGCTATTTCTTTAGTGGCCGTCACCCCCTGACCCCAATTCTATGAGTGCTGACTAAGACGCTGCGGGTGACTATCCCCTACTCCCGACCAACCCTATCCGGCAGAGGGTTCAGAACGAGTGTATTACCAGTCGCCCCAGGGAAGACAAGGAATAGCTAACGCCCAGCGGGTCATTTGGGAGTGTTGGCACTAACTCGTCCTTTTCACTGACTGTCGTAACACACGTAGGCACGGGACTTTCTTGTGTTAAAATCCTTAGCAACCTGGAGGGGCAAAATGGGGCTGCGTATAGTTTAAGGGGCAGACCCTAAGTGGTCGAGTGGCGACAGTTCCTTCTAAGTAACAGTGATCCGCCTGGAGTGGGAAAGTTCACGGGTATGCGTGTTAAACGCTAACTACTGGGAGGATGCATTAAGTCGTGAGCT
CTTGATCGGCTACATCCGCGATTCAGGCCTATGGGGTAGAGAGGTGGGACACATCGCCTTACCCCGGAGGTGCGTGGCCATTGACGTTTGATCTTAAAACCCTACTGTCAATGCTAGTCGTAACGCACAACCTTAATCTTCATTGTTTTAGGCGCAAAATCAATTATGTGGGCTCCTTCACGAGTTGTAATCAACACTATTGTATTTCGAGCGACGCCTTTTGTCGATGAAAACCTGAGTAGGAATTGAGTGGCAACGGAAGCGACAGTCTGCCCACGTATCCACTGCGTGACCAATTCCCTCGCCTTCGATCGATCTAAGACGTGAAGCTTTGGCCTCACAGGCCCGACGCCAAATGGCTACTGTGGGAAGACCATTGTCAGGATACGCCTGCTATTTTTTTAGTGGCCGTCATCTCCTAACCTCAATTCTATGAGTGCTGACTAAGACGCCGCTGATGACTATCCATTACTCTCGACCAACCCTACCCACGAGAGGGCTCGTAATGACTGTTTTACCAGACCCCTCAGCGCGGGCGAGGGATAGCTGACGCCCAGCGGGCCATTTGGGAGCGTTGACGCTAACTCGTCCCTTCCTTTTACCTTCATAACGCACGTAGGCACGGGACTTTCATGTGTTAAAATCCTTAGCAGCCTAGCAAAACAGAATTACGCTGGGAGTGGTTTAGTGGCTGGACCCCGACTGGCTGAGCGACGACGGTTCCTCCTAAGTAACGATGCTCCGCCTGGAGTGGGAAAGTTCACGGGTATGCGTGTGAAGCTCTAACTACTAAAAGCATCCCTTAGGAAGTAAATC
CTTAATTGGCTACACCCGCGATTCAGGTCTATAGGGTAGAGAGGTTGGACACATCGCCTTACCCCAGAGGTGCGTAGCCACCGACGTTTGATCTTAAAACCCCACTGTCAATGTTAGGCGTAACGCACAACCTTAATCCTCAGTGCTTCATGCCCAATATCAATTATGCGGGCTCCTTCACGGGTTTTAATTAACACCATTTAATTTCTAGCTGCGCCTTTTATCAATGGAAATCTGAGAAGGATCAGAATAACATCGGAAGTAACCGCTTGCCCACACACCCGGTGCGTGACCACTTCCCTCGCCTTCGATCGATCTAAGACGTGAAGCTTTGGCCTCACAGGCCCGACGCCAAATGGCTACTGTGGGAAGACCATTGTCAGGATACGCCCGCTATTTTTTTAGTGGCCGTCATCTCCTAACCTCAATTCTATGAGTGCTGACTAAGACGCCGCTGATGACTATCCATTACTTTCGACCAACCCTACCCACGAGAGGGCTCGTAATGACCGTTTTACCAGACCCCTCAGCGCGGGCGAGGGATAGCTGACGCCCAGCGGGCCATTTGGGAGCGTTGACGCTAACTCGTCCCTTCCTTTTACCTTCATAACGCACGTAGGCACGGGACTTTCATGTGTTAAAATCCTTAGCAGCCTAGCAAAACAGAATTACGCTGGGAGTGGTTTAGTGGCTGGACCCCGACTTGCTGAGCGACGACGGTTCCTCCTAAGTAACGATGCTCCGCCTGGAGTGGGAAAGTTCACGGGTATGCGTGTGAAGCTCTAACTACTAAAAGCATCCCTTAGGAAGTAAATC
TTTGATCGGCTAAGTCCACGATTCAGGCTTATGGGGCAGAGGGGCTGGACACATCACTTTATATAGGAACTGCGTAGCCATCTACGCTTGATCTTAGAACCCTACTGTCAATGTTAGGCGTAATGCACAACCTTAATCCTCATTGCTTCATGCCCAATCTCAATTATGCGGGCTCCTTCACGAGTTTTAATTGACACCGTTTAATTTCTAGCGGCGCCTTTTATCGACGGATATCTGAGAAGGATCAAAATAACATCGGAAGTAACCGCTTGCCCACACACCCGGTGCCTGGCCACTTCCCTCGCCTTCGATCAATTGAAGGTAAGAAGACTTGCCGCCCCGAGCCCAATCTGGAGAGGCTGCTGTAGGCAGACCATTGTCCGGATATGCCCGCTACCCCTATGGCGGCCGTGACCCCGTGACCCCAATTCTGCAAGTGCTGACTATAGAATTGCGGGTGACTATCCCTAACTCCCGACCAACTTTACCCGCCAGAGGGCTCGGAATGACTGTTTTACCAGTTCCCCCAGGGAAGACAAGGGATAGCCAACGCCTAGCAGCCCATTTGATAGCTCTAATGCTAACTAGTCACTACATTTTACCTTTGTAAGGCCTCCCATTCTTGATCCCCCTCGCAACGCGATCCCCGAGTACTAAGCAGAGCAGAATTGCGCTGGGAGTGGTCTAGTGGCTGCACCCCGACTGGCTGAACGATGACGATTCCTTCTAAGTAACGATGATCCGCCTGGAGTGGGAAAGTTCACGGGTATGCGTGTGAAGCGCTAATTACTAAAGGCATCCCCTAGGAAGTAAATC
CTTGATCCGCTACGTCCGCGATTCAGGCCTATGGGGTAGAGGGATTGGACAGATCGCCTTATCTAGGAACTGCGTAGCCATCTGCGCTTGATCTTGGAACCCTACTGTCAATGTTAGGCGTAATGCACAACCTTAATCCTCATTGCTTCATGCCCAATATCAATTATGCGGGCTCCTTCACGAGTTTTAATTGGCACCGTCTAATTTCTAGCGGCGCCTTTTATCGATGGAAATCTGAGAAGGATCAGAATAACATCGGAAGTAACCGCTTGCCCACACACCCGGTGCGTGACAGATCTTTGCACCTTCAACCGATCTGCGATGAGAAGATTTGCCGTCCTAAGTCCAACGCCGAGTTGCTACTATAAGCAGGCCACTGTCAGGATACACTCGTCGCTTCGTTAGTGGCCATCACCCCCTGACCCCAATCCTATGAGTGCTGACTAAGACGCCGCTGATGACTATCCCTTACTCTCAGTCAGCCCTACTAACGAGAGGGCTCGGAATGACTGTTTTACCAGACCCCTCAGCGCGGGCGAGGGACAGCTAACGCCCAGCGGGTCATTTGGGAGTGTTGGCACTAACTCGTCCTTTTCACTGACTGTCGTAACACACGTAGGCACGGGATTTTCTTGTGTTAAAATCCTTAGCAACCTGGAGGGGCAGAATTGGGCTGGGTGTGGTTTAGTGGCTGGACCCCGACTGGTCTAGCAACGACGGCTCCTTTTATGTAACAGTGATCCGCCTGGGGTGGGAAAGTTCAAGGGGATGCGTGTTAAGCGCTAACTACTAAAAACATCCCTAAGGAAATAAATC
CCTGATCCGCTACACCCGCGATTCAGGCCTGTGGGGTAGAGGGGTTGGACAGATCGCCTGACCCAGGAACTCCGTGGCCATCGACGTTTGATCTTAAAACCCTACTGTCAATGCTAGTCGTAACGCACAACCTTAATCTTCATTGTTTTAGGCGCAAAATCAATTATGTGGGCTCCTTCACGAGTTGTAATTAACACTATTGTATTTCGAGCGACGCCTTTTGTCGATGAAAACCTAAGTAGGAATTGAGTGGTAACGGAAGCGACAGTCTGCCCACGTATCCACTGCGTGACCACTTCCCTCGCCTTCGATCGATCTAAGACGTGAAGCTTTGGCCTCACAGGCCCGACGCCAAATGGCTACTGTGGGAAGACCATTGTCAGGATACGCCCGCTATTTCTTTAGTGGCCGTCATCTCCTAACCTCAATTCTATGAGTGCTGACTAAGACGCCGCTGATGACTATTCATTACTCTCGACCAACCCTACCCACGAGAGGGCTCGTAATGACTGTTTTACCAGACCCCTCAGCGCGGGCGAGGGATAGCTGACGCCCAGCGGGCCATTTGGGAGCGTTGACGCTAACTCGTCCCTTCCTTTTACCTTCATAACACACGTAGGCACGGGACTTTCTTTTGTTAAAATCCTTAGCAACCTGGAGGGGCAGAATTGGGCTGGGTGTGGTTTAGTGGCTGGACCCCGACTGGTCTAGCAACGACGGCTCCTTTTATGTAACAGTGATCCGCCTGGGGTGGGAAAGTTCAAGGGGATGCGTGTTAAGCGCTAACTACTGAGAGGATGCATTAAGTCGTGGGCT
CTTGATCGGCTACATCCGCGATTCAGGCCTATGGGGTAGAGAGGTGGGACACATCGCCTTACCCCGGAGGTGCGTGGTCATCGACATCTGATCTTAAAACCCTACTGTCAATGCTAGGCATAACGCGCAACCTTAATCCTCATTGCTGCATGACCGATATCAACTATGCGGGCTCCTTCACGAGTTTTAATCGACACCGTTTAATTTCTAGCGGCGCCTTTTATCGATGGAAATCTGAGAAGGATTTGAGTGGCAACGGAAGCGATAGTCTGCCCACGTATCCACTGCGTGACCACTTCCCTCGCCTTCGATCGATCTAAGACGTGAAGCTTTGGCGTCCCAGGCCCAACGCCAAGTGGCTGCTGTGGGAAGACCATTGTCAGGATATACTCGTCGCTTCTATGGCGGCCGACACCCTCTGACCCCAATTCTATGAGTGCTGACTAAAGCGTTGCGGGTGACTATCCCCTACTCTCGACCAACCCCACCCGCCAGAGGGCTCAGAACGAGTGTATTACAAGTCCCCCCAACGAAGACAAGGGCTAGCTAACGCCCAACGGGCCATTTGGGAGCGTTGACGCTAACTCGTCCCTTTATTTTACCTTCATAACACACGTAGGCACGGGACTTTCTTTTGTTAAAATCCTTAGCAACCTGGAGGGGCAGAAGTGGGCTGGGTGTGGTTTAGTGGCTGGACCCCGACTGGTCTAGCAACGACGGCTCCTTTTATATAACAGTGATCCGCCTGGGGTGGGAAAGTTCAAGGGGATGCGTGTGAAGCGCTAACTATTAAAAGCATCCCTTAGGAAGTAAATC
CTTGATCGACTACATCAGCGATTCAGGCCTATGGGGTAGAAAGGTGGGACACATCGCCTTATCTAGGAGCTGCGTGGCCATCGACGTTTGATCTTAAAACCGTACTGTCAGTGCTAGGCGCAACGTACAATTTTGATCTTCATTATTTCAGGCGCAAAATCAATTATCCAAGTTTACTCGCGAGTTTTAATTAACATCATTTTATTTTGGGCGACGCCTCCTATCGATGGAAACCTGTGAGGGATCAGAATAACATCGGAAGTAACCGCTTGCCCACACACCCGGTGCCTGGCCACTTCCCTCGCCTTCGATCAATTTAAGGTAAGAAGACTCGCCGCCCCAAGCCCAATCTGGAGAGGCTGCTGTAGGCAGACCATTGTCAGGATACGCCCGCTATTTCTTTAGTGGCCGTCACCCCCTGACCCCAATTCTATGAGTGCTGACTAAGACGCTGCGGGTGACTATCCCCTACTCCCGACCAACCCTATCCGGCAGAGGGTTCAGAACGAGTGTATTACCAGTCGCCCCAGCGAAGACAAGGAATAGCTAACGCCCAGCGGGTCATTTGGGAGTGTTGGCACTAACTCGTCCTTTTCACTGACTGTCGTAACACACGTAGGCACGGGACTTTCTTGTGTTAAAATCCTTAGCAACCTGGAGGGGCAAAATGGGGCTGCGTATAGTTTAAGGGGCAGACCCTAAGTGGTCGAGTGGCGACAGTTCCTTCTAAGTAACAGTGATCCGCCTGGAGTGGGAAAGTTCACGGGTATGCGTGTTAAACGCTAACTACTGGGAGGATGCATTAAGTCGTGAGCT
CTTGATCGGCTACATCCGCGATTCAGGCCTATGGGGTAGAGAGGTTGGACACATCGCCTTATCTAGGAACTGCGTGGCCATCGACGTTTGATCTTAAAACCGTACTGTCAGTGCTAGGCGCAACGTACAATCTTGATCTTCATTGTTTCAGGCGCAAAATCAATTATGCAAGTTTACTCACGAGTTTTAATTAACATCATTTTATTTTGGGCGACGCCTCCTATCGATGGAAACCTGTGAGGGATCAGAATAACATCGGAAGTAACCGCTTGCCCACACACCCGGTGCCCGGCCACTTCCCTCGCCTTCGATCAATTTAAGGTGAAAAGACTTGCCGCCCCAAGCCCAATCTGGAGAGGCTGCTGTAGGCAGACCATTGTCAGGATACGCCCGCTACCTCTATGGCGGCTGTCCCCCCCTGACCCCAGTTCTATGAGTGCTGACTAAGACGCTGCGGGTGACTATCCCTTACTCTCGACCAACCCTACCCGCCAGAGGGCTCAGAATGACTGTATTACCAGTCCCCCCAGGGAAGACAAGGGCTAGCTAACACCTAGCGGGCCATTTGGGAGCGTTGGCGCTAACTCGTCACTTCAATTTACCTTTGAAAGGCACGTCGGCACGAGACTTTCTTGTGTTAAAATCCTTAGCAACCTGGAGGGGCAGAATTGGGCTGGGTATGGCTCGAGGGGCGGATCCTGACTGGTCGAGCGACGACGATTCCTTCTAAGTAACGATGATCCGCCTGGAGTGGGAAAGTTCACGGGTATGTGTGTGAAGCGCTAATTATTGGGAGGATGCATTAAGTCGGGAGCT
CCTGATCCGCTACACCCGCGATTCAGGCCTGTGGGGTAGAGGGGTTGGACAGATCGCCTGACCCAGGAACTCCGTGGCCATCGACGTTTGATCTTAAAACCCTACTGTCAATGCTAGTCGTAACGCACAACCTTAATCTTCATTGTTTTAGGCCCAATATCAATCACGCGGACTCCTTCACGAGTTTTAATTGACACCGTTTAATTTCTACCGGCGCCTTTTATCGATGGAAATCTGAGAACGATCAGAGTGGCAACGGAAGCGACAGTCTGCCCACGTATCCACTGCGTGACCACTTCCCTCGCCTTCGATCGATCTAAGACGTGAAGCTTTGGCCTCACAGGCCCGACGCCAAATGGCTACTGTGGGAAGACCATTGTCAGGATACGCCCGCTATTTCTTTAGTGGCCGTCATCTCCTAACCTCAATTCTATGAGTGCTGACTAAGACGCCGCTGATGACTATCCATTACTCTCGACCAACCCTACCCACGAGAGGGCTCGTAATGACTGTTTTACCAGACCCCTCAGCGCGGGCGAGGGATAGCTGAGGCCCAGCGGGCCATTTGGGAGCGTTGACGCTAACTCGTCCCTTCCTTTTACCTTCATAACACACGTAGGCACGGGACTTTCTTTTGTTAAAATCCTTAGCAACCTGGAGGGGCAGAAGTGGGCTGGGTGTGGTTTAGTGGCTGGACCCCGACTGGTCTAGCAACGACGGCTCCTTTTATGTAACAGTGATCCGCCTGGGTTGGGAAAGTTCAAGGGGATGCGTGTTAAGCGCTAACTACTGAGAGGATGCATTAAGTCGTGGGCT
CTTGATCGGCTACGTCCGCGATTAAGGCCTACGAAGTAGGGAGGTTGGGCGCATCGCCTTACCCCAGTGGTGCGTAGCCACCGACGTTTGATCTTAAAACCCTACTGTCAATGTTAGGCGTAACGCACAACCCTAATTCTCATTGCTTCATGCCCAATATCAATTATGCGGGCTCCTTCACGAGCTTTAATTAACACCATTTAATTTCTAGCGGCGCCTTTTATCAATGGAAATCTGAGAAGGATCAAAATAACATCGGAAGTAACCGCTTGCCCACACACCCGGTGCCTGGCCACTTCCCTCGCCTTCGATCAATTTAAGGTAAGAAGACTTGCCGCCCCGAGCCCAATCTGGAGAGGCTGCTGTAGGCAGACCATTGTCCGGATACGCCCGCTACCCCTATGGCGGCCGTGACCCCGTGACCCCAATTCTGCAAGTGCTGACTATAGAATTGCGGGTGACTATCCCTAACTCCCGACCAACTTTACCCGCCAGAGGGCTCGGAATGACTGTTTTACCAGTTCCCCCAGGGAAGACAAGGGATAGCCAACGCCTAGCAGCCCATTTGATAGCTCTAATGCTAACTAGTCACTACATTTTGCCTTTGTAAGGCCTCCCATTCTTGATCCCCCTCGCAACGCGATCCCCGAGTACTAAGCAAAACAGAATTACGCTGGGAGTGGTTTAGTGGCTGGACCCCGACTGGCTGAGCGACGACGGCTCCTTTTATGTAACAGTGATCCGCCTGAGGTGGGACAGTTCAAGGGGATGCGTGTTAAGCGCTGACTACTAAAAGCATCCCTTAGGAAGTAAATC
CTTGATCGGCTACATCCGCGATTCAGGCCTATGGGGTAGAGAGGTGGGACACATCGCCTTACCCCGGAGGTGCGTGGTCATCGACATCTGATCTTAAAACCCTACTGTCAATGCTAGGCATAACGCGCAACCTTAATCCTCATTGCTGCATGACCGATATCAACTATGCGGGCTCCTTCACGAGTTTTAATTGACACCGTTTAATTTCTAGCGGCGCCTTTTATCGATGGAAATCTGAGAAGGATTTGAGTGGTAACGGAAGCGATAGTCTGCCCACGTATCCACTGCGTGACCACTTCCCTCGCCTTCGATCGATCTAAGACGTGAAGCTTTGGCGTCCCAGGCCCAACGCCAAGTGGCTGCTGTGGGAAGACCATTGTCAGGATATACTCGTCGCTTCTATGGCGGCCGACACCCTCTGACCCCAATTCTATGAGTGCTGACTAAAGCGTTGCGGGTGACTATCCCCTACTCTCGACCAACCCCACCCGCCAGAGGGCTCAGAACGAGTGTATTACAAGTCCCCCCAACGAAGACAAGGGCTAGCTAACGCCCAACGGGCCATTTGGGAGCGTTGACGCTAACTCGTCCCTTTATTTTACCTTCATAACACACGTAGGCACGGGACTTTCTTTTGTTAAAATCCTTAGCAACCTGGAGGGGCAGAAGTGGGCTGGGTGTGGTTTAGTGGCTGGACCCCGACTGGTCTAGCAACGACGGCTCCTTTTATATAACAGTGATCCGCCTGGGGTGGGAAAGTTCAAGGGGATGCGTGTGAAGCGCTAACTATTAAAAGCATCCCTTAGGAAGTAAATC
CTTGATCCGCTACGTCCGCGATTCAGGCCTATGGGGTAGAGAGGTGGGAGACGTCGCCTTATCTAGGAACTGCGTGGCCATCGACGTTTGATCTTAAAACCGTACTGTCAGTGCTAGGCGCAACGTACAATCTTGATCTTCATTGTTTCAGGCGCAAAATCAATTATGCAAGTTTACTCACGAGTTTTAATTAACATCATTTTATTTTGGGCGACGCCTCCTATCGATGGAAACCTGAGAAGGATCAAAATAACATCGGAAGTAACCGCTTGCCCACACACCCGGTGCCTGGCCACTTCCCTCGCCTTCGATCAATTTAAGATGTGAAGCTTTGGCGTCCCAGGCCCAACGCCAAGTGGCTGCTGTGGACAGACCATTGTCAGGCTATACTCGCTGTTTCTTTAGTGGCCGTCACCCCCTGACCCCAATTCTATGAGTGCTGACTAAGACGCTGCGGGTGACTATCCCTTACTCTCGACCAACCCTACCCGCCAGAGGGCTCGGAATGACTGTTTTACCAGTCGCCCCAGGGAAGACAAGGGATAGCTAACGCCCAGCGGGTCATTTGGGAGTGTTGGCACTAACTCGTCCTTTTCACTGACTGTCGTAACACACGTAGGCACGGGACTCTCTTGTGTTAAAATCCTTAGCAACCTGGAGGGGCAAAATTGGGCTGGGTATAGTTTAAGGGGCAGACCCTAAGTGGTCGAGCGGCGACAGTTCCTTCTAAGTAACAGTGATCCGCCTGGAGTGGGAAAGTTCACGGGTATGCGTGTTAAACGCTAACTATTAAAAGCGTCTCTTAGGAAGTAAATC
TCTGATCCGCTACGTCCGCGAATCAGGCCTATGGGGTAGAGGGGTTGGACAGATCGCCTGACCCCAGAGGTCCGTGGCCATCGACGTTTGATCTTAAAACCCTACTGTCAATGCTAGTCGTAACGCACAACCTTAATCTTCATTGTTTTAGGCGCAAAATCAATTATGTGGGCTCCTTCACGAGTTGTAATTAACACTATTGTATTTCGAGCGACGCCTTTTGTCGATGAAAACCTAAGTAGGAATTGAGTGGCAACGGAAGCGACAGTCTGCCCACGTATCCACTGCGTGACCACTTCCCTCGCCTTCGATCGATCTAAGACGTGAAGCTTTGGCCTCACAGGCCCGACGCCAAATGGCTACTGTGGGAAGACCATTGTCAGGATACGCCCGCTATTTCTTTAGTGGCCGTCATCTCCTAACCTCAATTCTATGAGTGCTGACTAAGACGCCGCTGATGACTATTCATTACTCTCGACCAACCCTACCCACGAGAGGGCTCGTAATGACTGTTTTACCAGACCCCTCAGCGCGGGCGAGGGATAGCTGACGCCCAGCGGGCCATTTGGGAGCGTTGACGCTAACTCGTCCCTTCCTTTTACCTTCATAACACACGTAGGCACGGGACTTTCTTTTGTTAAAATCCTTAGCAACCTGGAGGGGCAGAAGTGGGCTGGGTGTGGTTTAGTGGCTGGACCCCGACTGGTCTAGCAACGACGGCTCCTTTTATGTAACAGTGATCCGCCTGGGGTGGGAAAGTTCAAGGGGATGCGTGTTAAGCGCTAACTACTGAGAGGATGCATTAAGTCGTGGGCT
CTTACTTGGCTACATCCGTGGTTCAGGCCTATAGGGTAGAGAGGTGAGAGACGTCGCCTTATCTAGGAACTGCGTAGCCATCTACGCTTGATCTTGGAACCCTACTGTCAATGTTAGGCGTAATGCACAACCTTAATCCTCATTGCTTCATGCCCAATATCAATTATGCGGGCTCCTTCACGAGTTTTAATTGGCACCGTCTAATTTCTAGCGGCGCCTTTTATCGATGGAAATCTGTGAGGGATCAGAATAACATCGGAAGTAACCGCTTGCCCACACACCCGGTGCCCGGCCACTTCCCTCGCCTTCGATCAATTTAAGGTGAAAAGACTTGCCGCCCCAAGCCCAATCTGGAGAGGCTGCTGTAGGCAGACCATTGTCAGGATACGCCCGCTACCTCTATGGCGGCTGTCCCCCCCTGACCCCAGTTCTATGAGTGCTGACAAAGACGCTGCGGGTGGCTACCCCCTACTCCCGACCAACTTTACCCGCCAGAGGGCTCGGAATGACTGTTTTACCAGTTCCCCCAGGGAAGACAAGGGATAGCCAACGCCTAGCAGCCCATTTGATAGCTCTAATGCTAACTAGTCACTACATTTTACCTTTGTAAGGCCTCCCATTCTTGATCCCCCTCGCAACGCGATCCCCGAGTACTAAGCAAAACAGAATTACGCTGGGAGTGGTTTAGTGGCTGGACCCCGACTGGCTGAGCGACGACGGCTCCTTTTATGTAACAGTGATCCGCCTGAGGTGGGACAGTTCAAGGAGATGCGTGTTAAGCGCTAACTACTAAAAGCATCCCTTAGGAAGTAAATC
CTTGATCGACTACATCAGCGATTCAGGCCTATGGGGTAGAAAGGTGGGACACATCGCCTTATCTAGGAGCTGCGTGGCCATCGACGTTTGATCTTAAAACCGTACTGTCAGTGCTAGGCGCAACGTACAATTTTGATCTTCATTATTTCAGGCGCAAAATCAATTATCCAAGTTTACTCGCGAGTTTTAATTAACATCATTTTATTTTGGGCGACGCCTCCTATCGATGGAAACCTGTGAGGGATCAGAATAACATCGGAAGTAACCGCTTGCCCACACACCCGGTGCCTGGCCACTTCCCTCGCCTTCGATCAATTTAAGGTAAGAAGACTCGCCGCCCCAAGCCCAATCTGGAGAGGCTGCTGTAGGCAGACCATTGTCAGGATACGCCCGCTATTTCTTTAGTGGCCGTCACCCCCTGACCCCAATTCTATGAGTGCTGACTAAGACGCTGCGGGTGACTATCCCCTACTCCCGACCAACCCTATCCGGCAGAGGGTTCAGAACGAGTGTATTACCAGTCGCCCCAGGGAAGACAAGGAATAGCTAACGCCCAGCGGGTCATTTGGGAGTGTTGGCACTAACTCGTCCTTTTCACTGACTGTCGTAACACACGTAGGCACGGGACTTTCTTGTGTTAAAATCCTTAGCAACCTGGAGGGGCAAAATGGGGCTGCGTATAGTTTAAGGGGCAGACCCTAAGTGGTCGAGTGGCGACAGTTCCTTCTAAGTAACAGTGATCCGCCTGGAGTGGGAAAGTTCACGGGTATGCGTGTTAAACGCTAACTACTGGGAGGATGCATTAAGTCGTGAGCT
TTTGATCGGCTAAGTCCACGATTCAGGCTTATGGGGCAGAGGGGTTGGACACATCACTTTATATAGGAACTGCGTAGCCATCTACGCTTGATCTTAGAACCCTACTGTCAATGTTAGGCGTAATGCACAACCTTAATCCTCATTGCTTCATGCCCAATCTCAATTATGCGGGCTCCTTCACGAGTTTTAATTGACACCGTTTAATTTCTAGCGGCGCCTTTTATCGACGGATATCTGAGAAGGATCAAAATAACATCGGAAGTAACCGCTTGCCCACACACCCGGTGCCTGGCCACTTCCCTCGCCTTCGATCAATTTAAGGTAAGAAGACTTGCCGCCCCGAGCCCAATCTGGAGAGGCTGCTGTAGGCAGACCATTGTCCGGATACGCCCGCTACCCCTATGGCGGCCGTGACCCCGTGACCCCAATTCTGCAAGTGCTGACTATAGAATTGCGGGTGACTATCCCTAACTCCCGACCAACTTTACCCGCCAGAGGGCTCGGAATGACTGTTTTACCAGTTCCCCCAGGGAAGACAAGGGATAGCCAACGCCTAGCAGCCCATTTGATAGCTCTAATGCTAACTAGTCACTACATTTTACCTTTGTAAGGCCTCCCATTCTTGATCCCCCTCGCAACGCGATCCCCGAGTACTAAGCAAAACAGAATTACGCTGGGAGTGGTTTAGTGGCTGGACCCCGACTGGCTGAGCGACGACGGCTCCTTTTATGTAACAGTGATCCGCCTGAGGTGGGACAGTTCAAGGAGATGCGTGTTAAGCGCTAACTACTGAGAGGATGCATTAAGTCGGGGGCT
CTTGATCGACTACATCAGCGATTCAGGCCTATGGGGTAGAAAGGTGGGACACATCGCCTTATCTAGGAGCTGCGTGGCCATCGACGTTTGATCTTAAAACCGTACTGTCAGTGCTAGGCGCAACGTACAATTTTGATCTTCATTGCTTTAGGCGCAAAATCAATTATGTGGGCTCCTTCACGAGTTGTAATTAACACTATTGTATTTCGAGCGACGCCTTTTGTCGATGAAAACCTGAGTAGGAATTGAGTGGCAACGGAAGCGACAGTCTGCCCACGTATCCACTGCGTGACCACTTCCCTCGCCTTCGATCGATCTAAGACGTGAAGCTTTGGCCTCACAGGCCCGACGCCAAATGGCTACTGTGGGAAGACCATTGTCAGGATACGCCCGCTATTTCTTTAGTGGCCGTCATCTCCTAACCTCAATTCTATGAGTGCTGACTAAGACGCCGCTGATGACTATCCATTACTCTCGACCAACCCTACCCACGAGAGGGCTCGTAATGACTGTTTTACCAGACCCCTCAGCGCGGGCGAGGGATAGCTGACGCCCAGCGGGCCATTTGGGAGCGTTGACGCTAACTCGTCCCTTCCTTTTACCTTCATAACGCACGTAGGCACGGGACTTTCATGTGTTAAAATCCTTAGCAGCCTAGCAAAACAGAATTACGCTGGGAGTGGTTTAGTGGCTGGACCCCGACTGGCTGAGCGACGACGGTTCCTCCTAAGTAACGATGCTCCGCCTGGAGTGGGAAAGTTCACGGGTATGCGTGTGAAGCTCTAACTACTAAAAGCATCCCTTAGGAAGTAAATC
CCTGATCCGCTACACCCGCGATTCAGGCCTGTGGGGTAGAGGGGTTGGACAGATCGCCTGACCCAGGAACTCCGTGGCCATCGACGTTTGATCTTAAAACCCTACTGTCAATGCTAGTCGTAACGCACAACCTTAATCTTCATTGTTTTAGGCCCAATATCAATCACGCGGACTCCTTCACGAGTTTTAATTGACACCGTTTAATTTCTACCGGCGCCTTTTATCGATGGAAATCTGAGAACGATCAGAGTGGCAACGGAAGCGACAGTCTGCCCACGTATCCACTGCCCGGCCACTTCCCTCGACTTCGATCAATTTAAGGTGAAAAGACTTGCCGCCCCAAGCCCAATCTGGAGAGGCTGCTGTAGGCAGACCATTGTCAGGATACGCCCGCTACCTCTATGGCGGCTGTCCCCCCCTGACCCCAGTTCTATGAGTGCTGACAAAGACGCTGCGGGTGGCTACCCCCTACTCTCGACCAACCCTACCCACGAGAGGGCTCGTAATGACTGTTTTACCAGACCCCTCAGCGCGGGCGAGGGATAGCTGACGCCCAGCGGGCCATTTGGGAGCGTTGACGCTAACTCGTCCCTTCCTTTTACCTTCAAAACACACGTAGGCACGGGACTTTCTTTTGTTAAAATCCTTAGCAACCTGGAGGGGCAGAAGTGGGCTGGGTGTGGTTTAGTGGCTGGACCCCGACTGGTCTAGCAACGACGGCTCCTTTTATGTAACAGTGATCCGCCTGGGGTGGGAAAGTTCAAGGGGATGCGTGTTAAGCGCTAACTACTGAGAGGATGCATTAAGTCGTGGGCT
CTTAATTGGCTACGTCCACGATTCAGGCTTATGGGGCAGAGGGGTTGGACACATCACTTTATATAGGAACTGCGTAGCCATCTACGCTTGATCTTAGAACCCTACTGTCAATGTTAGGCGTAATGCACAACCTTAATCCTCATTGCTTCATGCCCAATCTCAATTATGCGGGCTCCTTCACGAGTTTTAATTGACACCGTTTAATTTCTAGCGGCGCCTTTTATCGACGGATATCTGAGAAGGATCAAAATAACATCGGAAGTAACCGCTTGCCCACACACCCGGTGCCTGGCCACTTCCCTCGCCTTCGATCAATTTAAGGTAAGAAGACTTGCCGCCACGAGCCCAATCTGGAGAGGCTGCTGTAGGCAGACCATTGTCCGGATACGCCCGCTACCCCTATGGCGGCCGTGACCCCGTGACCCCAATTCTGCAAGTGCTGACTATAGAATTGCGGGTGACTATCCCTAACTCCCGACCAACTTTACCCGCCAGAGGGCTCGGAATGACTGTTTTACCAGTTCCCCCAGGGAAGACAAGGGATAGCCAACGCCTAGCAGCCCATTTGATAGCTCTAATGCTAACTAGTCACTACATTTTACCTTTGTAAGGCCTCCCATTCTTGATCCCCCTCGCAACGCGATCCCCGAGTACTAAGCAAAACAGAATTACGCTGGGAGTGGTTTAGTGGCTGGACCCCGACTGGCTGAGCGACGACGGCTCCTTTTATGTAACAGTGATCCGCCTGAGGTGGGACAGTTCAAGGAGATGCGTGTTAAGCGCTAACTACTAAAAGCATCCCTTAGGAAGTAAATC
CCTGATCCGCTACACCCGCGATTCAGGCCTGTGGGGTAGAGGGGTTGGACAGATCGCCTGACCCAGGAACTCCGTGGCCATCGACGTTTGATCTTAAAACCCTACTGTCAATGCTAGTCGTAACGCACAACCTTAATCTTCATTGTTTTAGGCGCAAAATCAATTATGTGGGCTCCTTCACGAGTTGTAATTAACACTATTGTATTTCGAGCGACGCCTTTTGTCGATGAAAACCTAAGTAGGAATTGAGTGGCAACGGAAGCGACAGTCTGCCCACGTATCCACTGCGTGACCACTTCCCTCGCCTTCGATCGATCTAAGACGTGAAGCTTTGGCCTCCCAGGCCCGACGCCAAATGGCTACTGTGGGAAGACCATTGTCAGGATACGCCCGCTATTTCTTTAGTGGCCGTCATCTCCTAACCTCAATTCTATGAGTGCTGACTAAGACGCCGCTGATGACTATTCATTACTCTCGACCAACCCTACCCACGAGAGGGCTCGTAATGACTGTTTTACCAGACCCCTCAGGGCGGGCGAGGGATAGCTGACGCCCAGCGGGCCATTTGGGAGCGTTGACGCTAACTCGTCCCTTCCTTTTACCTTCATAACACACGTAGGCACGGGACTTTCTTTTGTTAAAATCCTTAGCAACCTGGAGGGGCAGAAGTGGGCTGCGTATAGTTTAAGGGGCAGACCCTAAGTGGTCGAGTGGCGACAGTTCCTTCTAAGTAACAGTGATCCGCCTGGAGTGGGAAAGTTCACGGGTATGCGTGTTAAACGCTAACTACTGGGAGGATGCATTAAGTCGTGAGCT
CTTGATCGGCTACATCCGCGATTCAGGCCTATGGGGTAGAGAGGTGGGACACATCGCCTTACCCCGGAGGTGCGTGGTCATCGACATCTGATCTTAAAACCCTACTGTCAATGCTAGGCATAACGCGCAACCTTAATCCTCATTGCTGCATGACCGATATCAACTATGCGGGCTCCTTCACGAGTTTTAATTGACACCGTTTAATTTCTAGCGGCGCCTTTTATCGATGGAAATCTGAGAAGGATTTGAGTGGTAACGGAAGCGATAGTCTGCCCACGTATCCACTGCGTGACCACTTCCCTCGCCTTCGATCGATCTAAGACGTGAAGCTTTGGCGTCCCAGGCCCAACGCCAAGTGGCTGCTGTGGGAAGACCATTGTCAGGATATACTCGTCGCTTCTATGGCGGCCGACACCCTCTGACCCCAATTCTATGAGTGCTGACTAAAGCGTTGCGGGTGACTATCCCCTACTCTCGACCAACCCCACCCGCCAGAGGGCTCAGAACGAGTGTATTACAAGTCCCCCCAACGAAGACAAGGGCTAGCTAACGCCCAACGGGCCATTTGGGAGCGTTGACGCTAACTCGTCCCTTTATTTTACCTTCATAACACACGTAGGCACGGGACTTTCTTTTGTTAAAATCCTTAGCAACCTGGAGGGGCAGAAGTGGGCTGGGTGTGGTTTAGTGGCTGGACCCCGACTGGTCTAGCAACGACGGCTCCTTTTATATAACAGTGATCCGCCTGGGGTGGGAAAGTTCAAGGGGATGCGTGTGAAGCGCTAACTATTAAAAGCATCCCTTAGGAAGTAAATC
CTTGATCGGCTACGTCCGCGATTCAGGCCTATGGGGTAGGGAGGTGGGAGACGTCGCCTTACCCAGGAGGTGCGTGGCCATCGACGTTTGACCTTAAACCCCTACTGCCAATGTTGGGCGTAACGCACGCCCTTAATCCTCATTGCTTCATGCCCAATATCAATTATGCGGGCTCCTTCACGAGTTTTAATTAACCCCATTTAATTCCTAGCGGCGCCTTTTATCGATGGAAATCTGAGAAGGATCAGAGTAACGACAGAAGCAGCCGTTGGCCCACGCGCTCGGCGCGTGACCACCTCCCTCGAGGGCGATAGGTTTAAGATGAGAAGACTTGCCGCCCCAAGCGTAATGTGGAGAGTCCGCTGTAAGCAAGCGATTATTAGGCTACGCCCGCTACCTCTATGGCGGCCGTCCCCCCCTGACCCCAATTCTATGAGTGCTGACTAAGACGCCGCGAGTGACCATCCCTTACTCTCGACCAACTCTACCCGCCAGAGGGCACGGAATGACTGTTTTACCAGTCCATCCAGCGAAAACACGGGATAGCTGACGCCCAGCAGCCCGTTTAATAGCTCGAATGCCAACTAGTCCCTTCATTCTACCTTCGTAGGGCATCTCATTCTTGATCCCCCTCGTAACGCGATCTCCGAGTATTAAGCAGAGCAGAATTGCGCTGGGAGTGGTTTAGTGGCTGCACCCCGACTGGTCGAGCGGCGACAGTTCCTTCTAAGTAACAATGATCCGCCTGGAGTGGGAAAGTACACGGGTATGCGTGTTAAGCGCTAACTACTGGGAGGATGCATTAAGTCGTGAGCT
CTTGATCGGCTACACCCGCGATTCAGGCCTATGGGGTAGAGGGGTTGGACAGATCGCCTGACCCCAGAGGTCCGTGGCCATCGACGTTTGATCTTAAAACCCTACTGTCAATGCTAGTCGTAACGCACAACCTTAATCTTCATTGTTTTAGGCGCAAAATCAATTATGCGGGCTCCTTCACGAGTTGTAATTAACACTATTGTATTTCGAGCGACGCCTTTTGTCGATGAAAACCTGAGTAGGAATTGAGTGGCAACGGAAGCGACAGTCTGCCCATGTATCCACTGCGTGACCACTTCCCTCGCCTTCGATCGATCTAAGACGTGAAGCTTTGGCGTCACAGGCCCGACGCCAAATGGCTGCTGTGGGAAGACCATTGTCAGGATACGCCCGCTACTTCTATGGCGGCCGTCACCCTCTGACCCCAATTCTATGAGTGCTGACTAAAGCGCCGCTGATGACTATCCCTTACTCTCAATCAACCCTACCCACGAGAGGGCTCGGAATGACTGTTTTACCAGTCCCCCCAGGAAAGACAAGGGATAGGTAACACCTAGCAGCCCATTTGATAGCTCTAATGCTAACTAGTTACTTCAACTTACTTTCGTAAGACACGTCGGCACGGGACTTTCTTGTGTTAAAGCCCTTAGCAACCTGAAGGGGTAGAATTGGGCTGGGAGTGGTTTAATGGCTGGACCCCGACTGGTCGAGCGACGACGGTTCCTTCTAAGTAACGATGCTCCGCCTGGAGTGGGAAAGTTCACGGGTATGCGTGTGAAGCTCTAACTACTGAGAGGATGCATTAAGTCGTGAGCT
CTTGACCGGCTTCATCCGCAATTCAGGCCTATGGGGTAAAGACGTTGGACACACCGCCTTACCCCGTAACTGCGTAGCCATCTACGCTTGATCTTGGAACCGTACTGTCAATGTTAGGCGTAATGCACAACCTTAATCCTCATTGCTTCATGCCCAATATCAATTATGCGGGCTCCTTCACGAGTTTTAATTGGCACCGTTTAATTTCTAGCGGCGCCTTTTATCGATGGAAATCTGTGAGGGATCAGAATAACATCGGAAGTAACCGCTTGCCCACACACCCGGTACCCGGCCACTTCCCTCGCCTTCGATCAATTTAAGGTGAAAAGACTTGCCGCCCCAAGCCCAATCTGGAGAGGCTGCTGTGGAAAGACCATTGCCAGGCTACACTCGCCGTTTCTTTAGTGGCCGTCACCCCCTGACCCCAATTCTATGAGTGCTGACTAAGACGTTGCGGGTGACTATCCCCTACTCCCGACCAACCCTACCCGCCAGAGGGCACGGAATGACTGTTTTACCAGTCCACCCAGCGAAAACACGGGATAGCTGACGCCCAGCAGCTCGTTTAATAGCTCGAATGCCAACTAGTCCCTTCATTCTACCTTCGTAGGGCATCTCATTCTTGATCCCCCTCGTAACGCGATCTCCGAGTATTAAGCAGAGCAGAATTGCGCTGGGAGTGGTCTAGTGGCTGCACCCCGACTGGCTGAACGATGACGATTCCTTCTAAGTAACGATGATCCGCCTGGAGTGGGAAAGTTCACGGGTATGCGTGTGAAGCGCTAATTACTAAAGGCATCCCCTAGGAAGTAAATC
CTTAATTGGCTACACCCGCGATTCAGGTCTATAGGGTAGAGAGGTTGGACACATCGCCTTACCCCAGAGGTGCGTAGCCACCGACGTTTGATCTTAAAACCCTACTGTCAATGTTAGGCGTAACGCACAACCTTAATCCTCAGTGCTTCATGCCCAATATCAATTATGCGGGCTCCTTCACGGGTTTTAATTAACACCATTTAATTTCTAGCTGCGCCTTTTATCAATGGAAATCTGTGAGGGATCAGAATAACATCGGAAGTAACCGCTTGCCCACACACCCGGTGCCCGGCCACTTCCCTCGCCTTCGATCAATTTAAGGTGAAAAGACTTGCCGCCCCAAGCCCAATCTGGAGAGGCTGCTGTAGGCAGACCATTGTCAGGATACGCCCGCTACCTCTATGGCGGCTGTCCCCCCCTGACCCCAGTTCTATGAGTGCTGACAAAGACGCTGCGGGTGGCTACCCCCTACTCCCGACCAACTTTACCCGCCAGAGGGCTCGGAATGACTGTTTTACCAGTTCCCCCAGGGAAGACAAGGGATAGCCAACGCCTAGCAGCCCATTTGATAGCTCTAATGCTAACTAGTCACTACATTTTACCTTTGTAAGGCCTCCCATTCTTGATCCCCCTCGCGACGCGATCCCCGAGTACTAAGCAAAACAGAATTACGCTGGGAGTGGTTTAGTGGCTGGACCCCGACTGGCTGAGCGACGACGGCTCCTTTTATGTAACAGTGATCCGCCTGAGGTGGGACAGTTCAAGGAGATGCGTGTTAAGCGCTAACTACTAAAAGCATCCCTTAGGAAGTAAATC
CTTGATCGACTACATCAGCGATTCAGGCCTATGGGGTAGAAAGGTGGGACACATCGCCTTATCTAGGAACTGCGTGGCCATCGACGTTTGATCTTAAAACCGTACTGTCAGTGCTAGGCGCAACGTACAATTTTGATCTTCATTGTTTCAGGCGCAAAATCAATTATCCAAGTTTACTCGCGAGTTTTAATTAACATCATTTTATTTTGGGCGACGCCTCCTATCGATGGAAACCTGTGAGGGATCAGAATAACATCGGAAGTAACCGCTTGCCCACACACCCGGTGCCTGGCCACTTCCCTCGCCTTCGATCAATTTAAGGTAAGAAGACTCGCCGCCCCAAGCCCAATCTGGAGAGGCTGCTGTAGGCAGACCATTGTCAGGATACGCCCGCTATTTCTTTAGTGGCCGTCACCCCCTGACCCCAATTCTATGAGTGCTGACTAAGACGCTGCGGGTGACTATCCCCTACTCCCGACCAACCCTATCCGGCAGAGGGCTCAGAACGAGTGTATTACCAGTCGCCCCAGGGAAGACAAGGAATAGCTAACGCCCAGCGGGCCATTTGGGAGTGTTGGCACTAACTCGTCCTTTTCACTGACTGTCGTAACACACGTAGGCACGGGACTTTCTTGTATTAAAATCCTTAGCAACCTGGAGGGGCAAAATGGGGCTGCGTATAGTTTAAGGGGCAGACCCTAAGTGGTCGAGTGGCGACAGTTCCTTCTAAGTAACAGTGATCCGCCTGGAGTGGGAAAGTTCACGGGTATGCGTGTTAAACGCTAACTACTGGGAGGATGCATTAAGTCGTGAGCT
CCTGATCCGCTACACCCGCGATTCAGGCCTGTGGGGTAGAGGGGTTGGACAGATCGCCTTACCCCGTAGGTCCGTGGCCATCGACGTTTGATCTTAAAACCCTACTGTCAATGCTAGTCGTAACGCACAACCTTAATCTTCATTGTTTTAGGCGCAAAATCAATTATGTGGGCTCCTTCACGAGTTGTAATTAACACTATTGTATTTCGAGCGACGCCTTTTGTCGATGAAAACCTGAGTAGGAATTGAGTGGCAACGGAAGCGACAGTCTGCCCACGTATCCACTGCGTGACCACTTCCCTCGCCTTCGATCGATCTAAGACGTGAAGCTTTGGCCTCACAGGCCCGACGCCAAATGGCTACTGTGGGAAGACCATTGTCAGGATACGCCCGCTACTTCTATGGCAGCCGTCACCCCCTGACCCCAATTCTATGAGTGCTGACTAAGACGCCGCGGGTGACTATCCCTTACTCTCAATCAACCCTACCCACGAGAGGGCTCGGAATGACTGTTTTACCAGTCCCCCCAGGAAAGACAAGGGATAGGTAACACCTAGCAGCCCATTTGATAGCTCTAATGCTAACTAGTTACTTCAACTTACTTTCGTAAGACACGTCGGCACGGGACTTTCTTGTGTTAAAGCCCTTAGCAACCTGAAGGGGTAGAATTGGGCTGGGAGTGGTTTAATGGCTGGACCCCGACTGGTCGAGCGACGACGATTCCTTCTAAGTAACGATGATCCGCCTGGAGTGGGAAAGTTCACGGGTATGCGTGTGAAGCGCTAATTACTAAAAGCATCCCTTAGGAAGTAAATC
CTTGATCGACTACATCAGCGATTCAGGCCTATGGGGTAGAAAGGTGGGACACATCGCCTTATCTAGGAACTGCGTGGCCATCGACGTTTGATCTTAAAACCGTACTGTCAGTGCTAGGCGCAACGTACAATTTTGATCTTCATTATTTCAGGCGCAAAATCAATTATCCAAGTTTACTCGCGAGTTTTAATTAACATCATTTTATTTTGGGCGACGCCTCCTATCGATAGAAACCTGTGAGGGATCAGAATAACATCGGAAGTAACCGCTTGCCCACACACCCGGTGCCTGGCCACTTCCCTCGCCTTCGATCAATTTAAGGTAAGAAGACTCGCCGCTCCAAGCCCAATCTGGAGAGGCTGCTGTGGGAAGGCCATTGTCAGGATACGCCCGCTATTTTTTTAGTGGCCGTCATCTCCTAACCTCAATTCTATGAGTGCTGACTAAGACGCTGCTGATGACTATCCATTACTCTCGACCAACCCTACCCACGAGAGGGCTCGTAATGACTGTTTTACCAGACCCCTCAGCGCGGGCGAGGGATAGCTGACGCCCAGCGGGCCATTTGGGAGCGTTGACGCTAACTCGTCCCTTCCTTTTACCTTCATAACGCACGTAGGCACGGGACTTTCATGTGTTAAAATCCTTAGCAGCCTAGCAAAACAGAATTACGCTGGGAGTGGTTTAGTGGCTGGACCCCGACTGGCTGAGCGATGACGGTTCCTCCTAAGTAACGATGCTCCGCCTGGAGTGGGAAAGTTCACGGGTATGCGTGTGAAGCTCTAACTACTAAAAGCATCCCTTAGGAAGTAAATC
CTTGATCCGCTACGTCCGCGATTCAGGCCTATGGGGTAGAGGGGTTGGACAGATCGCCTTATCTCGGAACTGCGTAGCCATCTACGCTTGATCTTGGAACCCTACTGTCAATGTTAGGCGTAATGCACAACCTTAATCCTCATTGCTTCATGCCCAATATCAATTATGCGGGCTCCTTCACGAGTTTTAATTGGCACCGTTTAATTTCTAGCGGCGCCTTTTATCGATGGAAATCTGTGAGGGATCAGAATAACATCGGAAGTAACCGCTTGCCCACACACCCACTGCGTGACCACTTCCCTCGCCTTCGATCGATCTAAGACGTGAAGCTTTGGCGTCCCAGGCCCAACGCCAAGTGGCTGCTGTGGGAAGACCATTGTCAGGATATACTCGTCGCTTCTATGGCGGCCGACACCCTCTGACCCCAATTCTATGAGTGCTGACTAAAGCGTTGCGGGTGACTACCCCCTACTCTCGACCAACTCTACCCGCCAGAGGGCACGGAATGACTGTTTTACCAGTCCATCCAGCGAAAACACGGGATAGCTGACGCCCAGCGGCCCGTTTAATAGCTCGAATGCCAACTAGTCCCTTCATTCTACCTTCGTAGGGCATCTCATTCTTGATCCCCCTCGTAACGCGATCTCCGAGTATTAAGCAGAGCAGAATTGCGCTGGGAGAGGTTTAGTGGCTGCACCCCGACTGGTCGAGCGATGACGATTCCTTCTAAGTAACGATGATCCGCCTGGAGTGGGAAAGTTCACGGGTATGCGTGTGAAGCGCTAATTACTAAAAGCATCCCTTAGGAAGTAAATC
CTTGATCGGCTACACCCGCGATTCAGGCCTATAGGGTAGAGAGGTTGGACACATCGCCTGACCCCAGAGGTCCGTGGCCATCGACGTTTGATCTTAAAACCCTACTGTCAATGCTAGTCGTAACGCACAACCTTAATCTTCATTGTTTTAGGCGCAAAATCAATTATGCGGGCTCCTTCACGAGTTTTAATTAACACTATTGTATTTCGAGCGACGCCTTTTGTCGATGAAAACCTGAGTAGGATTTGAGTGGCAACGGAAGCGACAGTCTGCCCATGTATCCACTGCGTGACCACTTCCCTCGCCTTCGATCGATCTAAGACGTGAAGCTTTGGCGTCACAGGCCCGACGCCAAATGGCTGCTGTGGGAAGACCATTGTCAGGATACGCCCGCTGCTTCTATGGCGGCCGTCACCCTCTGACCCCAATTCTATGAGTGCTGACTAAAGCGCCGCTGATGACTATCCCTTACTCTCAATCAACCCTACCCACGAGAGGGCTCGGAATGACTGTTTTACCAGTCCCCCCAGGAAAGACAAGGGATAGGTAACACCTAGCAGCCCATTTGATAGCTCTAATGCTAACTAGTTACTTCAACTTACTTTCGTAAGACACGTCGGCACGGGACTTTCTTGTGTTAAAGCCCTTAGCAACCTGAAGGGGTAGAATTGGGCTGGGAGTGGTTTAATGGCTGGACCCCGACTGGTCGAGCGATGACGATTCCTTCTAAGTAACGATGATCCGCCTGGAGTGGGAAAGTTCACGGGTATGCGTGTGAAGCGCTAATTATTGAGAGGATGCATTAAGTCGTGAGCT
TCTGATCCGCTACGTCCGCGAATCAGGCCTATGGGGTAGAGGGGTTGGACAGATCGCCTGACCCCAGAAGTCCGTGGCCATCGACGTTTGATCTTAAAACCCTACTGTCAATGCTAGTCGTAACGCACAACCTTAATCTTCATTGTTTTAGGCGCAAAATCAATTATGTGGGCTCCTTCACGAGTTGTAATTAACACTATTGTATTTCGAGCGACGCCTTTTGTCGATGAAAACCTGAGTAGGAATTGAGTGGCAACGGAAGCGACAGTCTGCCCACGTATCAACTGCGTGGCCACTTCCCTCGCCTTCGATCGATCTAAGACGTGAAGCTTTGGCCTCACAGGCCCGACGCCAAATGGCTACTGTGGGAAGACCATTGTCAGGATACGCCCGCTATTTCTTTAGTGGCCGTCATCTCCTAACCTCAATTCTATGAGTGCTGACTAAGACGCTGCGGGTGACTACCCCCTACTCTCGACCAACCCTACCCGCCAGAGGGCACGGAATGACTGTTTTACCAGTCCACCCAGCGAAAACACGGGATAGCTGACGCCCAGCAGCCCGTTTAATAGCTCGAATGCCAACTAGTCCCTTCATTCTACCTTCGTAGGGCATCTCATTCTTGATCCCCCTCGTAACGCGATCTCCGAGTATTAAGCAGAGCAGAATTGCGCTGGGAGTGGTCTAGTGGCTGCACCCCGACTGGCTGAACGATGACGATTCCTTCTAAGTAACGATGATCCGCCTGGAGTAGGAAAGTTCACGGGTATGCGTGTGAAGCGCTAATTACTAAAGGCATCCCCTAGGAAGTAAATC
CCTGATCCGCTACACCCGCGATTCAGGCCTGTGGGGTAGAGGGGTTGGACAGATCGCCTGACCCAGGAACTCCGTGGCCATCGACGTTTGATCTTAAAACCCTACTGTCAATGCTAGTCGTAACGCACAACCTTAATCTTCATTGTTTTGGGCGCAAAATCAATTATGTGGGCTCCTTCACGAGTTGTAATTAACACTATTGTATTTCGAGCGACGCCTTTTGTCGATGATAACCTAAGTAGGAACTGAGTGGCAACGGAAGCGACAGTCTGCCCACGTATCCACTGCGTGACCACTTCCCTCGCCTTCGATCGATCTAAGACGTGAAGCTTTGGCCTCACAGGCCCGACGCCAAATGGCTACTGTAAGCAAGCGATTATTAGGCTACGCCCGCTACCTCTATGGCGGCTGTCCCCCCCTGACCCCAGTTCTATGAGTGCTGACAAAGACGCTGCGGGTGACTATCCCCTACTCCCGACCAACCCTACCCGGCAGAGGGCTCAGAACGAGTGTATTACCAGTCCCCCCAACGAAGACAAGGGCTAGCTAACGCCCAACGGGCCATTTGGGAGCGTTGACGCTAACTCGTCCCTTTATTTTACCTTCATAACACACGTAGGCACGGGACTTTCTTTTGTTAAAATTCTTAGCAACCTGGAGGGGCAGAAGTGGGCTGGGTGTGGTTTAGTGGCTGGACCCCGACTGGTCGAGCGACGACGATTCCTTCTAAGTAACGATGATCCGCCTGGAGTGGGAAAGTTCACGGGTATGTGTGTTAAACGCTAACTATTAAAAGCATCCCTTAGGAAGTAAATC
CTTAATTGGCTACACCCGCGATTCAGGCCTATAGGGTAGAGAGGTTGGACACATCGCCTTACCCCAGAGGTGCGTAGCCACCGACGTTTGATCTTAAAACCCTACTGTCAATGTTAGGCGTAACGCACAACCTTAATCCTCAGTGCTTCATGCCCAATATCAATTGTGCGGGCTCCTTCACGGGTTTTAATTAACACCATTTAATTTCTAGCTGCGCCTTTTATCAATGGAAATCTGAGAAGGATCAGAATAACATCGGAAGTAACCGCTTGCCCACACACCCGGTGCGTGACAGATCTTTGCACCTTCAACCGATCTGCGATGAGAAGATTTGCCGTCCTAGGTCCAACGCCGAGTTGCTGCTATAAGCAGGCCACTGTCAGGATATACTCGTCGCCCCTATGGCGGCCGTGACCCCCTGACCCCAATCCTATGAGTGCTGACTAAGACGCCGCTGATGACTATCCCTTACTCTCAGTCAGCCCTACCCACGAGAGGGCTCGTAATGACTGTTTTACCAGACCCCTCAGCGCGGGCGAGGGATAGCTGAGGCCCAGCGGGCCATTTGGGAGCGTTGACGCTAACTCGTCCCTTCCTTTTACCTTCATAACACACGTAGGCACGGGACTTTCTTTTGTTAAAATCCTTAGCAACCTGGAGGGGCAGAAGTGGGCTGGGTGTGGTTTAGTGGCTGGACCCCGACTGGTCTAGCAACGACGGCTCCTTTTATGTAACAGTGATCCGCCTGGGTTGGGAAAGTTCAAGGGGATGCGTGTTAAGCGCTAACTACTGAGAGGATGCATTAAGTCGTGGGCT
CTTGATCGGCTACATCCGCGATTCAGGCCTATGGGGTAGAGAGGTGGGACACATCGCCTTACCCCGGAGGTGCGTGGCCATTGACGTTTGATCTTAAAACCCTACTGTCAATGCTAGTCGTAACGCACAACCTTAATCTTCATTGTTTTAGGCGCAAAATCAATTATGTGGGCTCCTTCACGAGTTGTAATCAACATTATTGTATTTCGAGCGACGCCTTTTGTCGATGAAAACCTGAGTAGGAATTGAGTGGCAACGGAAGCGACAGTCTGCCCACGTATCCACTACGTGACCAATTCCCTCGCCTTCGATCGATCTAAGACGTGAAGCTTTGGCCTCACAGGCCCGACGCCAAATGGCTACTGTGGGAAGACCATTGTCAGGATACGCCTGCTATTTTTTTAGTGGCCGTCATCTCCTAACCTCAATTCTATGAGTGCTGACTAAGACGCCGCTGATGACTATCCATTACTCTCGACCAACCCTACCCACGAGAGGGCTCGTAATGACTGTTTTACCATACCCCTCAGCGCGGGCGAGGGATAGCTGACGCCCAGCGGGCCATTTGGGAGCGTTGACGCTAACTCGTCCCTTCCTTTTACCTTCGTAACGCACGTAGGCACGGGACTTTCATGTGTTAAAATCCTTAGCAGCCTAGCAAAACAGAATTACGCTGGGAGTGGTTTAGTGGCTGGACCCCGACTGGCTGAGCGACGACGGTTCCTCCTAAGTAACGATGCTCCGCCTGGAGTGGGAAAGTTCACGGGTATGCGTGTGAAGCTCTAACTACTAAAAGCATCCCTTAGGAAGTAAATC
CTTGACCGGCTTCATCCGCAATTCAGGCCTATGGGGTAAAGACGTTGGACACACCGCCTTACCCCGTAACTGCGTAGCCATCTACGCTTGATCTTGGAACCCTACTGTCAATGTTAGGCGTAATGCACAACCTTAATCCTCATTGCTTCATGCCCAATATCAATTATGCGGGCTCCTTCACGAGTTTTAATTGGCACCGTTTAATTTCTAGCGGCGCCTTTTATCGATGGAAATCTGTGAGGGATCAGAATAACATCGGAAGTAACCGCTTGCCCACACACCCGGTGCCCGGCCACTTCCCTCGCCTTCGATCAATTTAAGGTGAAAAGACTTGCCGCCCCAAGCCCAATCTGGAGAGGCTGCTGTGGACAGACCATTGCCAGGCTATACTCGCCGTTTCTTTAGTGGCCGTCACCCCCTGACCCCAATTCTATGAGTGCTGACTAAGACGTTGCGGGTGACTATCCCCTACTCCCGACCAACCCTACCCGCCAGAGGGCACGGAATGACTGTTTTACCAGTCCACCCAGCGAAAACACGGGATAGCTGACGCCCAGCAGCCCGTTTAATAGCTCGAATGCCAACTAGTCCCTTCATTCTACCTTCGTAGGGCATCTCATTCTTGATCCCCCTCGTAACGCGATCTCCGAGTATTAAGCAGAGCAGAATTGCGCTGGGTGTGGTCTAGTGGCTGCACCCCGACTGGCTGAACGATGACGATTCCTTCTAAGTAACGATGATCCGCCTGGAGTGGGAAAGTTCACGGGTATGCGTGTGAAGCGCTAATTACTAAAGGCATCCCCTAGGAAGTAAATC
TTTGATCGGCTAAGTCCACGATTCAGGCTTATGGGGTAGAGGGGTTGGACAGATCGCCTTACCCCGGAGGTGCGTGGTCATCGACATCTGATCTTAAAACCCTACTGTCAATGCTAGGCATAACGCGCAACCTTAATCCTCATTGCTGCATGACCGATATCAACTATGCGGGCTCCTTCACGAGTTTTAATTGACACCGTTTAATTTCTAGCGGCGCCTTTTATCGATGGAAATCTGAGAAGGATTTGAGTGGTAACGGAAGCGATAGTCTGCCCACGTATCCACTGCGTGACCACTTCCCTCGCCTTCGATCGATCTAAGACGTGAAGCTTTGGCGTCCCAGGCCCAACGCCAAGTGGCTGCTGTGGGAAGACCATTGTCAGGATATACTCGTCGCTTCTATGGCGGCCGACACCCTCTGACCCCAATTCTATGAGTGCTGACTAAAGCGTTGCGGGTGACTATCCCCTACTCTCGACCAACCCCACCCGCCAGAGGGCTCAGAACGAGTGTATTACAAGTCCCCCCAACGAAGACAAGGGCTAGCTAACGCCCAACGGGCCATTTGGGAGCGTTGACGCTAACTCGTCCCTTTATTTTACCTTCATAACACACGTAGGCACGGGACTTTCTTTTGTTAAAATCCTTAGCAACCTGGAGGGGCAGAAGTGGGCTGGGAGTGGTTTAGTGGCTGGACCCCGACTGGTCTAGCAACGACGGCTCCTTTTATATAACAGTGATCCGCCTGGGGTGGGAAAGTTCAAGGGGATGCGTGTGAAGCGCTAACTATTAAAAGCATCCCTTAGGAAGTAAATC
CTTGATCGGCTACGTCCGCGATTCAGGCCTATGGGGTAGGGAGGTGGGAGACGTCGCCTTACCCAGGAGGTGCGTGGCCATCGACGTTTGACCTTAAACCCCTACTGCCAATGTTGGGCGTAACGCACGCCCTTAATCCTCATTGCTTCATGCCCAATATCAATTATGCGGGCTCCTTCACGAGTTTTAATTAACCCCATTTAATTCCTAGCGGCGCCTTTTATCGATGGAAATCTGAGAAGGATCAGAGTAACGACAGAAGCAGCCGTTGGCCCACGCGCTCGGCGCGTGACCACCTCCCTCGAGGGCGATAGGTTTAAGATGAGAAGACTTGCCGCCCCAAGCGTAATGTGGAGAGTCCGCTGTAAGCAAGCGATTATTAGGCTACGCCCGCTACCTCTATGGCGGCCGTCCCCCCCTGACCCCAATTCTATGAGTGCTGACTAAGACGCCGCGAGTGACCATCCCTTACTCTCGACCAACTCTACCCGCCAGAGGGCACGGAATGACTGTTTTACCAGTCCATCCAGCGAAAACACGGGATAGCTGACGCCCAGCAGCCCGTTTAATAGCTCGAATGCCAACTAGTCCCTTCATTCTACCTTCGTAGGGCATCTCATTCTTGATCCCCCTCGTAACGCGATCTCCGAGTATTAAGCAGAGCAGAATTGCGCTGGGAGAGGTTTAGTGGCTGCACCCCGACTGGTCGAGCGATGACGATTCCTTCTAAGTAACGATGATCCGCCTGGAGTGGGAAAGTTCACGGGTATGCGTGTGAAGCGCTAATTACTAAAAGCATCCCTTAGGAAGTAAATC
CTTGACCGGCTTCATCCGCAATTCAGGCCTATGGGGTAAAGACGTTGGACACACCGCCTGACCCCAGAGGTCCGTGGCCATTGACGTTTGATCTTAGAACCCTACTGTCAATGCTAGTCGTAACGCACAACCTTAATCTTCATTGTTTTAGGCGCAAAATCAATTATGTGGGCTCCTTCACGAGTTGTAATTAATACTATTGTATTTCGAGCGACGCCTTTTGTCGATGAAAACCTGAGTAGGAATTGAGTGGCAACGGAAGCGACAGTCTGCCCACGTATCCACTGCGTGACCACTTCCCTCGCCTTCGATCGATCTAAGACGTGAAGCTTTGGCCTCACAGGCCCGACGCCAAATGGCTACTGTGGGAAGACCATTGTCAGGATACGCCCGCTATTTCTTTAGTGGCCGTCATCTCCTAACCTCAATTCTATGAGTGCTGACTAAGACGCCGCTAATGACTATCCATTACTCTCGACCAACCCTACCCACGAGAGGGCTCGTAATGACTGTTTTACCAGACCCCTCAGCGCGGGCGAGGGATAGCTGACGCCCAGCGGGCCATTTGGGAGCGTTGACGCTAACTCGTCCCTTCCTTTTACCTTCATAACGCACGTAGGCACGGGACTTTCATGTGTTAAAATCCTTAGCAGCCTAGCAAAACAGAATTACGCTGGGAGTGGTTTAGTGGCTGGACCCCGACTGGCTGAGCGACGACGGTTCCTCCTAAGTAACGATGCTCCGCCTGGAGTGGGAAAGTTCACGGGTATGCGTGTGAAGCTCTAACTACTAAAAGCATCCCTTAGGAAGTAAATC
CTTGATCGGCTACGTCCGCGATTCAGGCCTATGGGGTAGGGAGGTGGGAGACGTCGCCTTACCCAGGAGGTGCGTGGCCATCGACGTTTGACCTTAAACCCCTACTGCCAATGTTGGGCGTAACGCACGCCCTTAATCCTCATTGCTTCATGCCCAATATCAATTATGCGGGCTCCTTCACGAGTTTTAATTAACCCCATTTAATTCCTAGCGGCGCCTTTTATCGATGGAAATCTGAGAAGGATCAGAGTAACGACAGAAGCAGCCGTTGGCCCACGCGCTCGGCGCGCGACCACCTCCCTCGAGGGCGATAGGTTTAAGATGAGAAGACTTGCCGCCCCAAGCGTAATGTGGAGAGTCCGCTGTAAGCAAGCGATTATTAGGCTACGCCCGCTACCTCTATGGCGGCCGTCCCCCCCTGACCCCAATTCTATGAGTGCTGACTAAGACGCCGCGAGTGACCATCCCTTACTCTCGACCAACTCTACCCGCCAGAGGGCACGGAATGACTGTTTTACCAGTCCATCCAGCGAAAACACGGGATAGCTGACGCCCAGCAGCCCGTTTAATAGCTCGAATGCCAACTAGTCCCTTCATTCTACCTTCGTAGGGCATCTCATTCTTGATCCCCCTCGTAACGCGATCTCCGAGTATTAAGCAGAGCAGAATTGCGCTGGGAGAGGTTTAGTGGCTGCACCCCGACTGGTCGAGCGATGACGATTCCTTCTAAGTAACGATGATCCGCCTGGAGTGGGAAAGTTCACGGGTATGCGTGTGAAGCGCTAATTACTAAAAGCATCCCTTAGGAAGTAAATC
CTTAATTGGCTACACCCGCGATTCAGGCCTATAGGGTAGAGAGGTTGGACACATCGACTTACCCCAGAGGTGCGTGGCCATCGACGTTTGATCTTAAAACCCTACTGTCAATGCTAGTCGTAACGCACAACCTTAGTCTTCATTGTTTTAGGCGCAAAATCAATTATGTGGGCTCCTTCACGAGTTGTAACTAATACTATTGTATTTCGAGCGACGCCTTTTGTCGATGAAAACCTGAGTAGGATCAGAATAACATCGGAAGTAACCGCTTTCCCACACACCCGGTGCCTGGCCACTTCCCTCGCCTTCGATCAATTTAAGGTGAAAAGACTTGCCGCCCCAAGCCCAATCTGGAGAGGCTGCTGTAGGCAGACCATTGTCAGGATACGCCCGCTACCTCTATGGCGGCTGTCCCCCCCTGACCCCAGTTCTATGAGTGCTGACAAAGACGCTGCGGGTGGCTACCCCCTACTCTCGACCAACCCTACCCGCCAGAGGGCACGGAATGACTGTTTTACCAGTCCACCCAGCGAAAACACGGGATAGCTGACGCCCAGCGGCCCGTTTAATAGCTCGAATGCCAACTAGTCCCTTCATTCTACCTTCGTAGGGCATCTCATTCTTGATCCCCCTCGTAACGCAATCTCCGAGTATTAAGCAGAGCAGAATTGCGCTGGGAGTGGTCTAGTGGCTGCACCCCGACTGGCTGAACGATGACGATTCCTTCTAAGTAACGATGATCCGCCTGGAGTAGGAAAGTTCACGGGTATGCGTGTGAAGCGCTAATTACTAAAGGCATCCCCTAGGAAGTAAATC
CTTGATCGGCTACACCCGCGATTCAGGCCTGTAGGGTAGAGAGGTTGGACACATCGCCTGACCCCAGAGGTCCGTGGCCATCGACGTTTGATCTTAAAACCCTACTGTCAATGCTAGTCGTAACGCACAACCTTAATCTTCATTGTTTTAGGCGCAAAATCAATTATGCGGGCTCCTTCACGAGTTTTAATTAACACTATTGTATTTCGAGCGACGCCTTTTGTCGATGAAAACCTGAGTAGGATCAGAATAACATCGGAAGTAACCGCTTGGCCACACACCCGGTGCGTGACAAATCTTTGCACCTTCAATCGATCTAAGATGTGAAGCTTTGGCGTCCCAGGCCCAACGCCAAGTGGCTGCTGTGGACAGACCATTGTCAGGCTATACTCGCCGTTTCTTTAGTGGCCGTCACCTCCTGACCCCAATTCTATGAGTGCTGACTAAGACGCTGTGGGTGACCATCCCTTACTCTCGACCAACCCTACCCGCCAGAGGGCTCGGAATGACTGTTTTACCAGTCCCCCCAGCGAAGACAAGGGCTAGCTAACGCCCAGCGGGCCATTTGGGAGCGTTGACGCTCACTCGTCCCTTTATTTTACCTTCGTAAGGCATCTCATTCTTGATCCCCCTCGTAACGCGATCCCCGAGTACTAAGCAGAGCAGAATTGCGCTGGGAGTGGTTTAGTGGCTGCACCTCGACTGGTCGAGCGACGACGGTTCTTTCTAAGTACCGATGATCCGCCTGGAGTGGGAAAGTTCACGGGTATGCGTGTGAAGCGCTAACTACTGGGAGGATGCATTAAGTCGTGAGCT
CTTGACCGGCTTCATCCGCAATTCAGGCCTATGGGGTAAAGACGTTGGACACACCGCCTTACCCCGTAACTGCGTAGCCATCTACGCTTGATCTTGGAACCCTACTGTCAATGTTAGGCGTAATGCACAACCTTAATCCTCATTGCTTCATGCCCAATATCAATTATGCGGGCTCCTTCACGAGTTTTAATTGGCACCGTTTAATTTCTAGCGGCGCCTTTTATCGATGGAAATCTGTGAGGGATCAGAATAACATCGGAAGTAACCGCTTGCCCACACACCCGGTGCCCGGCCACTTCCCTCGCCTTCGATCAATTTAAGGTGAAAAGACTTGCCGCCCCAAGCCCAATCTGGAGAGGCTGCTGTGGACAGACCATTGCCAGGCTATACTCGCCGTTTCTTTAGTGGCCGTCACCCCCTGACCCCAATTCTATGAGTGCTGACTAAGACGTTGCGGGTGACTATCCCCTACTCCCGACCAACCCTACCCGCCAGAGGGCACGGAATGACTGTTTTACCAGTCCACCCAGCGAAAACACGGGATAGCTGACGCCCAGCGGCCCGTTTAATAGCTCGAATGCCAACTAGTCCCTTCATTCTACCTTCGTAGGGCATCTCATTCTTGATCCCCCTCGTAACGCGATCTCCGAGTATTAAGCAGAGCAGAATTGCGCTGGGTGTGGTCTAGTGGCTGCACCCCGACTGGCTGAACGATGACGATTCCTTCTAAGTAACGATGATCCGCCTGGAGTGGGAAAGTTCACGGGTATGCGTGTGAAGCGCTAATTACTAAAGGCATCCCCTAGGAAGTAAATC
CTTACTTGGCTACATCCGTGGTTCAGGCCTATAGGGTAGAGAGGTGGGAGACGTCGCCTTATCTAGGAACTGCGTAGCCATCTACGCTTGATCTTGGAACCCTACTGTCAATGTTAGGCGTAATGCACAACCTTAATCCTCATTGCTTCATGCCCAATATCAATTATGCGGGCTCCTTCACGAGTTTTAATTGGCACCGTCTAATTTCTAGCGGCGCCTTTTATCGATGGAAATCTGTGAGGGATCAGAATAACATCGGAAGTAACCGCTTGCCCACACACCCGGTGCCTGGCCACTTCCCTCGCCTTCGATCAATTTAAGGTGAAAAGACTTGCCGCCCCAAGCCCAATCTGGAGAGGCTGCTGTAGGCAGACCATTGTCAGGATACGCCCGCTACCTCTATGGCGGCTGTCCCCCCCTGACCCCAGTTCTATGAGTGCTGACAAAGACGCTGCGGGTGGCTACCCCCTACTCCCGACCAACTTTACCCGCCAGAGGGCTCGGAATGACTGTTTTACCAGTTCCCCCAGGGAAGACAAGGGATAGCCAACGCCTAGCAGCCCATTTGATAGCTCTAATGCTAACTAGTCACTACATTTTACCTTTGTAAGGCCTCCCATTCTTGATCCCCCTCGCAACGCGATCCCCGAGTACTAAGCAAAACAGAATTACGCTGGGAGTGGTTTAGTGGCTGGACCCCGACTGGCTGAGCGACGACGGCTCCTTTTATGTAACAGTGATCCGCCTGAGGTGGGACAGTTCAAGGAGATGCGTGTTAAGCGCTAACTACTAAAAGCATCCCTTAGGAAGTAAATC
TCTGATCCGCTACGTCCGCGAATCAGGCCTATGGGGTAGAGGGGTTAGACAGATCGCCTTATCTCGGAACTGCGTACCCATCTACGCTTGATCTTAGAACCCTACTGTCAATGTTAGGCGTAATGCACAACCTTAATCCTCGTTGCTTCATGCCCAATATCAATCACGCGGACTCCTTCACGAGTTTTAATTGACACCGTTTAATTTCTACCGGCGCCTTTTATCGATGGAAATCTGAGAACGATCAGCATAACATCGGAAGTAACCGCTTGCCTACACACCCGGTGCGCGGCCACTTCCCTCGCGGGCGATCGGTTTAAGATGAGAGGACTTGCCGCCCCAAGCCCAATGTGGAGAGTCCGCTGTAAGCAGACCATTGTCAGGATGTACTCGCCGTTTCTTTATTGGCCGTCACCCCCTGACCCTGATTCTATGAGTGCTGACTAAGACGCCGCTGATGACTATCCATTACTCTCGACCAACCCTACCCACGAGAGGGCTCGTAATGACTGTTTTACCAGACCCCTCAGCGCGGGCGAGGGATAGCTGACGCCCAGCGGGCCATTTGGGAGCGTTGACGCTAACTCGTCCCTTCCTTTTACCTTCATAACACACGTAGGCACGGGACTTTCTTTTGTTAAAATCCTTAGCAACCTGGAGGGGCAGAAGTGGGCTGGGTGTGGTTTAGTGGCTGGACCCCGACTGGTCTAGCAACGACGGCTCCTTTTATGTAACAGTGATCCGCCTGGGGTGGGAAAGTTCAAGGGGATGCGTGTTAAGCGCTAACTATTAAAAGCGTCTCTTAGGAAGTAAATC
CTTAATTGGCTACACCCGCGATTCAGGCCTATAGGGTAGAGAGGTTGGACACATCGACTTACCCCAGAGGTGCGTGGCCATCGACGTTTGATCTTAAAACCCTACTGTCAATGCTAGTCGTAACGCACAACCTTAGTCTTCATTGTTTTAGGCGCAAAATCAATTATGTGGGCTCCTTCACGAGTTGTAACTAACACTATTGTATTTCGAGCGACGCCTTTTGTCGATGAAAACCTGAGTAGGATCAGAATAACATCGGAAGTAACCGCTTGCCCACACACCCGGTGCCCGGCCACTTCCCTCGCCTTCGATCAATTTAAGGTGAAAAGACTTGCCGCCCCAAGCCCAATCTGGAGAGGCTGCTGTAGGCAGACCATTGTCAGGATACGCCCGCTACCTCTATGGCGGCTGTCCCCCCCTGACCCCAGTTCTATGAGTGCTGACAAAGACGCTGCGGGTGGCTACCCCCTACTCTCGACCAACCCTACCCGCCAGAGGGCACGGAATGACTGTTTTACCAGTCCACCCAGCGAAAACACGGGATAGCTGACGCCCAGCAGCCCGTTTAATAGCTCGAATGCCAACTAGTCCCTTCATTCTACCTTCGTAGGGCATCTCATTCTTGATCCCCCTCGTAACGCGATCTCCGAGTATTAAGCAGAGCAGAATTGCGCTGGGAGTGGTCTAGTGGCTGCACCCCGACTGGCTGAACGATGACGATTCCTTCTAAGTAACGATGATCCGCCTGGAGTAGGAAAGTTCACGGGTATGCGTGTGAAGCGCTAATTACTAAAAACATCCCTAAGGAAATAAATC
CTTGATCCGCTACACCCGCGATTCAGGCCTATGGGGTAGAGAGGTTGGACACATCGCCTGACCCCAGAGGTCCGTGGCCATCGACGTTTGATCTTAAAACCCTACTGTCAATGCTAGTCGTAACGCACAACCTTAATCTTCATTGTTTTAGGCGCAAAATCAATTATGCGGGCTCCTTCACGAGTTTTAATTAACACTATTGTATTTCGAGCGACGCCTTTTGTCGATGAAAACCTGAGTAGGATCAGAATAACATCGGAAGTAACCGCTTGGCCACACACCCGGTGCGTGACAAATCTTTGCACCTTCAATCGATCTAAGATGTGAAGCTTTGGCGTCCCAGGCCCAACGCCAAGTGGCTGCTGTGGACAGACCATTGTCAGGCTATACTCGCCGTTTCTTTAGTGGCCGTCACCTCCTGACCCCAATTCTATGAGTGCTGACTAAGACGCTGTGGGTGACCATCCCTTACTCTCGACCAACCCTACCCGCCAGAGGGCTCGGAATGACTGTTTTACCAGTCCCCCCAGCGAAGACAAGGGCTAGCTAACGCCCAGCGGGCCATTTGGGAGCGTTGACGCTCACTCGTCCCTTTATTTTACCTTCGTAAGGCATCTCATTCTTGATCCCCCTCGTAACGCGATCCCCGAGTACTAAGCAGAGCAGAAGTGCGCTGGGAGTGGTTTAGTGGCTGCACCTCGACTGGTCGAGCGACGACGGTTCTTTCTAAGTACCGATGATCCGCCTGGAGTGGGAAAGTTCACGGGTATGCGTGTGAAGCGCTAACTACTAAAAACGTCCCTAAGGAAATAAATC
CCTGATCCGCTACACCCGCGATTCAGGCCTGTGGGGTAGAGGGGTTGGACAGATCGCCTGACCCAGGAACTCCGTGGCCATCGACGTTTGATCTTAAAACCCTACTGTCAATGCTAGTCGTAACGCACAACCTTAATCTTCATTGTTTTAGGCGCAAAATCAATTATGTGGGCTCCTTCACGAGTTGTAATTAACACCATTTAATTTCGAGCGACGCCTTTTGTCGATGAAAACCTAAGTAGGAATTGAGTGGCAACGGAAGCGACAGTCTGCCCACGTATCCACTGCGTGACCACTTCCCTCGCCTTAGATCGATCTAAGACGTGAAGCTTTGGCCTCACAGGCCCGACGCCAAATGGCTACTGTGGGAAGACCATTGTCAGGATACGCCCGCTATTTCTTTAGTGGCCGTCATCTCCTAACCTCAATTCTATGAGTGCTGACTAAGACGCCGCTGATGACTATTCATTACTCTCGACCAACCCTACCCACGAGAGGGCTCGTAATGACTGTTTTACCAGACCCCTCAGGGCGGGCGAGGGATAGCTGACGCCCAGCGGGCCATTTGGGAGCGTTGACGCTAACTCGTCCCTTCCTTTTACCTTCATAACACACGTAGGCACGGGACTTTCTTTTGTTAAAATCCTTAGCAACCTGGAGGGGCAGAAGTGGGCAGCGTATAGTTTAAGGGGCAGACCCTAAGTGGTCGAGTGGCGACAGTTCCTTCTAAGTAACAGTGATCCGCCTGGAGTGGGAAAGTTCACGGGTATGCGTGTTAAACGCTAACTACTGGGAGGATGCATTAAGTCGTGAGCT
CTTGATCGGCTACACCCGCGATTCAGGCCTATAGGGTAGAGAGGTTGGACACATCGCCCTACCTAGGAGGTGCGGGGCCATCGACGTTTGATCTCAAAACCCTATTGTCAACGCCAAGCGTAACGCACACCCTTAATCCTTATTGCTTCATGCCCAATATCAATTATGCGGGCTCCTTCACGAGTTTTAATTAACACCATTGTATTTCTAGCGGCGCCTTTTATCGATGGAAATCTGAGAAGGATCAGAGTAACGACAGAAGCAGCCGTTGGCCCACGCGCTCGGCGCGTGACCACCTCCCTCGAGGGCGATAGGTTTAAGATGAGAAGACTTGCCGCCCCAAGCGTAATGTGGAGAGTCCGCTGTAAGCAAGCGATTATTAGGCTATGCCCGCTACCTCTATGGCGGCTGTCCCCCCCTGACCCCAGTTCTATGAGTGCTGACAAAGACGCTGCGGGTGACTATCCCCTACTCTCGACCAACCCTACCCGCCAGAGGGCACGGAATGACTGTTTTACCAGTCCACCCAGCGAAAACACGGGATAGCTGACGCCCAGCAGCCCGTTTAATAGCTCGAATGCCAACTAGTCCCTTCATTCTACCTTCGTAGGGCATCTCATTCTTGATCCCCCTCGTAACGCGATCTCCGAGTATTAAGCAGAGCAGAATTGCGCTGGGTGTGGTTTAGTGGCTGGACCCCGACTGGTCTAGCAACGACGGCTCCTTTTATGTAACAGTGATCCGCCTGGGGTGGGAAAGTTCAAGGGGATGCGTGTTAAGCGCTAACTACTGAGAGGATGCATTAAGTCGGGGGCT
CTTGATCGGCTACATCCGCGATTCAGGCCTATGGGGTAGAGAGGTTGGACACATCGCCTTGTCCCGGAAGTGCGTAGCCACCGACGTTTGATCTTAAAACCCTACTGTCAATGCTAGGCATAACGCGCAACCTTAATCCTCATTGCTGCATGACCGATATCTACTATGCGGGCCCCTTCAAGAGTTTTAATTAATACTATTGTATTTCGAGCGGCGCCTTTTATCGATGGAAATCTGAGAAGGATCAGAATAACATCGGAAGTAACCGCTTGCCCCCACACCCGGTGCCTGGCCACTTCCCTCGCCTTCGATCAATTTAAGGTGAGAAGACTTGCCGCCCCAAGCCCAGTCTGGAGAGGCTGCTGTAGGCAGACCGTTGTCAGGATACGTCCGCTACCTCTATGGCGGCCGACCCCCCCTGACCCCAATTCTATGAGTGCTGACTAAGACGCTGCGGGTGACTATCCCTTACTCTCGACCAACTCTACCCGCCAGAGGGCACGGAATGACTGTTTTACCAGTCCACCCAGCGAAAACACGGGATAGCTAACGCCCAACGGGCCATTTGGGAGCGTTGACGCTAACTCGTCCCTTTATTTTACCTTCATAACACACGTAGGCACGGGACTTTCTTTTGTTAAAATTCTTAGCAACCTGGAGGGGCGGAAGTGGGCTGGGTGTGGTTTAGTGGCTGGACCCCGACTGGTCGAGCGACGACGATTCCTTCTAAGTAACGATGATCCGCCTGGAGTGGGAAAGTTCACGGGTATGTGTGTTAAACGCTAACTACAAAAAACATCCCTTAGGAAATAAATC
CTTGATCGGCTACACCCGCGATTCAGGCCTGTAGGGTAGAGAGGTTGGACACATCGCCTGACCCCAGAGGTCCGTGGCCATCGACGTTTGATCTTAAAACCCTACTGTCAATGCTAGTCGTAACGCACAACCTTAATCTTCATTGTTTTAGGCGCAAAATCAATTATGCGGGCTCCTTCACGAGTTTTAATTAACACCATTTAATTTCGAGCGACGCCTTTTGTCGATGAAAACCTGAGTAGGATCAGAATAACATCGGAAGTAACCGCTTGGCCACACACCCGGTGCGTGACAAATCTTTGCACCTTCAATCGATCTAAGATGTGAAGCTTTGGCGTCCCAGGCCCAACGCCAAGTGGCTGCTGTGGACAGACCATTGTCAGGCTATACTCGCCGTTTCTTTAGTGGCCGTCACCTCCTGACCCCAATTCTATGAGTGCTGACTAAGACGCTGTGGGTGACCATCCCTTACTCTCGACCAACCCTACCCGCCAGAGGGCTCGGAATGACTGTTTTACCAGTCCCCCCAGCGAAGACAAGGGCTAGCTAACGCCCAGCGGGCCATTTGGGAGCGTTGACGCTCACTCGTCCCTTTATTTTACCTTCGTAAGGCATCTCATTCTTGATCCCCCTCGTAACGCGATCCCCGAGTACTAAGCAGAGCAGAATTGCGCTGGGAGTGGTTTAGTGGCTGCACCTCGACTGGTCGAGCGACGACGGTTCTTTCTAAGTACCGATGATCCGCCTGGAGTGGGAAAGTTCACGGGTATGCGTGTGAAGCGCTAACTACTGGGAGGATGCATTAAGTCGTGAGCT
CTTGATCCGCTACGTTCGCGATTCAGGCCTATGGGGTAGAGGGGTTGGACAGATCGCCTTATCTAGGAACTGCGTGGCCATCGACGTTTGATCTTAAAACCGTACTGTCAGTGCTAGGCGCAACGTACAATCTTGATCTTCATTGTTTCAGGCGCAAAATCAATTATGCAAGTTTACTCACGAGTTTTAATTAACATCATTTTATTTCGGGCGACGCCTCCTATCGATGGAAACCTGTGAGGGATCAGAATAACATCGGAAGTAACCGCTTGCCCACACACCCGGTGCCCGGCCACTTCCCTCGCCTTCGATCAATTTAAGATGTGAAGCTTTGGCGTCCCAGGCCCAACGCCAAGTGGCCGCTGTGGACAGACCATTGCCAGGCTATACTCGCCGTTTCTTTAGTGGCCGTCACCCCCTGACCCCAATTCTATGAGTGCTGACTAAGACGCTGCGGGTGACTATCCCCTACTCCCGACCAACCCTACCCGGCAGAGGGCTCAGAACGAGTGTATTACCAGTCCCCCCAACGAAGACAAGGGCTAGCTAACGCCCAACGGGCCATTTGGGAGCGTTGACGCTAACTCGTCCCTTTATTTTACCTTCATAACACACGTAGGCACGGGACTTTCTTTTGTTAAAATTCTTAGCAACCTGGAGGGGCAGAATTGCGCTGGGAGTGGTCTAGTGGCTGCACCCCGACTGGCTGAACGATGACGATTCCTTCTAAGTAACGATGATCCGCCTGGAGTGGGAAAGTTCACGGGTATGCGTGTGAAGCGCTAATTACTAAAAACATCCCTTAGGAAATAAATC
CTTGATTGGCTACACCCGCGATTCAGGCCTATGGGGTAGAGAGGTTGGACACATCGCCTTGTCCCGGAAGTGCGTAGCCACCGACGTTTGATCTTAGAACCCTACTGTCAATGCTAGGCATAATGCGCAACCTTAATCCTCATTGCTGCATGACCGATATCTACTATGCGGGCCCCTTCACGAGTTTTAATTAATACCATTTAATTTCGAGCGGCGCCTTTTATCGATGGAAATCTGAGAAGGATCAGAATAACATCGGAAGTAACCGCTTGCCCCCACACCCGCTGCCTGGCCACTTCCCTCGCCTTCGATCAGTTTAAGGTGAGAAGACTTGCCGCCCCAAGCCCAGTCTGGAGAGGCTGCTGTAGGCAGACCGTTGTCAGGATACGTCCGCTACCTCTATGGCGGCCGACCCCCCCAGACCCCAATTCTATGAGTGCTGACTAAGACGCTGCGGGTGACTACCCCTTACTCTCGACCAACTCTACCCGCCAGAGGGCACGGAATGACTGTTTTACCAGTCCACCCAGCGAAAACACGGGATAGCTAACGCCCAACGGGCCATTTGGGAGCGCTGACGCTAACTCGTCCCTTTATTTTACCTTCATAACACACGTAGGCACGGGACTTTCTTTTGTTAAAATTCTTAGCAACCTGGAGGGGCGGAAGTGGGCTGGGTGTGGTTTAGTGGCTGGACCCCGACTGGTCGAGCGACGACGATTCCTTCTAAGTAACGATGATCCGCCTGGAGTGGGAAAGTTCACGGGTATGTGTGTTAAGCGCTAACTACAAAAAACATCCCTTAGGAAATAAATT
TCTGATCCGCTACGTCCGCGAATCAGGCCTATGGGGTAGAGGGGTTGGACAGATCGCCTGACCCCAGAGGTCCGTGGCCATCGACGTTTGATCTTAAAACCCTACTGTCAATGCTAGTCGTAACGCACAACCTTAATCTTCATTGTTTTAGGCGCAAAATCAATTATCCGGGCTCCTTCACGAGTTGTAATTAACACTATTGTATTTTGAGCGACGCCTTTTGTCGATGAAAACCTGAGTAGGATTTGAGTGGCAACGGAAGCGACAGTCTGCCCACGTATCCACTGCGTGACCACTTCCCTCGCCTTCGATCGATCTAAGGTAAGAAGACTTGCCGCCCCAAGCCCAATCTGGAGAGGCTGCTGTAGGCAGACCATTGTCAGGATACGCCCGCTACTTCTATGGCAGCCGTCACCCCCTGACCCCAATTCTATGAGTGCTGACTAAGACGCTGCGGGTGACTATCTCTTACTCTCGACCAACTCTACCCGCCAGAGGGCACGGAGTGACTGTTTTACCAGTCCACCCAGCGAAAACAAGGGATGGCTAACGCCCAGCGGGCTATTTGGGAGTGTTGGCGCTAATTCGTCCTTTTCACTGACTGTCGTAAGGCATCTCATTCTTGATCCCCCTCGTAACGCGATCCCCGAGTACTAAGCAGAGCAGAATTGCGCTGGGAGTGGTTTAGTGGCTGCACCCCGACTGGTCGAGCGGCGACAGTTCCTTCTAAGTAACAATGATCCGCCTGGAGTGGGAAAGTACACGGGTATGCGTGTTAAGCGCTAACTACTGGGAGGATGCATTAAGTCGTGAGCT
CTTGATCGGCTACGTCCGCGATTCAGGCCTATGGGGTAGGGAGGTGGGAGACGTCGCCTTACCCAGGAGGTGCGTGGCCATCGACGTTTGATCTTAAAACCGTACTGTCAGTGCTAGGCGCAACGTACAATTTTGATCTTCATTATTTCAGGCGCAAAATCAATTATCCAAGTTTACTCGCGAGTTTTAATTAACATCATTTTATTTCGGGCGACGCCTCCTATCGATGGAAACCTGAGTAGGAATTGAGTGGCAACGGAAGCGACAGTCTGCCCACGTATCCACTGCGTGGCCACTTCCCTCGCCTTCGATCGATCTAAGACGTGAAGCTTTGGCCTCACAGGCCCGACGCCAAATGGCTACTGTGGGAAGACCATTGTCAGGATACGCCCGCTATTTCTTTAGTGGCCGTCATCTCCTAACCTCAATTCTATGAGTGCTGACTAAGACGCTGCGGGTGACTACCCCCTACTCTCGACCAACCCTACCCGCCAGAGGGCACGGAATGACTGTTTTACCAGTCCACCCAGCGAAAACACGGGATAGCTGACGCCCAGCAGCCCGTTTAATAGCTCGAATGCCAACTAGTCCCTTCATTCTACCTTCGTAGGGCATCTCATTCTTGATCCCCCTCGTAACGCGATCTCCGAGTATTAAGCAGAGCAGAATTGCGCTGGGAGTGGTCTAGTGGCTGCACGCCGACTGGCTGAACGATGACGATTCCTTCTAAGTAACGATGATCCGCCTGGAGTGGGAAAGTTCACGGGTATGCGTGTGAAGCGCTAATTACTAAAGGCATCCCCTAGGAAGTAAATC
CTTGATCCGCTACGTCCGCGATTCAGGCCTATGGGGTAGAGGGGTTGGACAGATCGCCTTATATAGGAACTGCGTAGCCATCTACGCTTGATCTTAGAACCCTACTGTCAATGTTAGGCGTAATGCACAACCTTAATCCTCATTGCTTCATGCCCAATCTCAATTATGCGGGCTCCTTCACGAGTTTTAATTGACACCGTTTAATTTCTAGCGGCGCCTTTTATCGACGGATATCTGAGAAGGATCAAAATAACATCGGAAGTAACCGCTTGCCCACACACCCGGTGCCTGGCCACTTCCCTCGCCTTCGATCAATTTAAGGTAAGAAGACTTGCCGCCCCGAGCCCAATCTGGAGAGGCTGCTGTAGGCAGACCATTGTCCGGATACGCCCGCTACCCCTATGGCGGCCGTGACCCCGTGACCCCAATTCTGCAAGTGCTGACTATAGAACTGCGGGTGACTATCCCTAACTCTCGACCAACCCTACCCGGCAGAGGGCTCAGAACGAGTGTATTACAAGTCCCCCCAACGAAGACAAGGGCTAGCTAACGCCCAACGGGCCATTTGGGAGCGTTGACGCTAACTCGTCCCTTTATTTTACCTTCATAACACACGTAGGCACGGGACTTTCTTTTGTTAAAATCCTTAGCAACCTGGAGGGGCAGAAGTGGGCTGGGTGTGGTTTAGTGGCTGGACCCCGACTGGTCTAGCAACGACGGCTCCTTTTATATAACAGTGATCCGCCTGGGGTGGGAAAGTTCAAGGGGATGCGTGTGAAGCGCTAACTATTAAAAGCATCCCTTAGGAAGTAAATC
CTTGATCGGCTACATCCGCGATTCAGGCCTATGGGGTAGAGAGGTGGGACACATCGCCTTACCCCGGAAGTGCGTGGTCATCGACATCTGATCTTAAAACCCTACTGTCAATGCTAGGCATAACGCGCAACCTTAATCCTCATTGCTGCATGACCGATATCAACTATCCGGGCTCCTTCACGAGTTTTAATTGACACCGTTTAATTTCTAGCGGCGCCTTTTATCGATGGAAATCTGAGAAGGATTTGAGTGGTAACGGAAGCGATAGTCTGCCCACGTATCCACTGCGCGACCACTTCCCTCGCCTTCGATCGATCTAAGACGTGAAGCTTTGGCGTCCCAGGCCCAACGCCAAGTGGCTGCTGTGGGAAGACCATTGTCAGGATATACTCGTCGCTTCTATGGCGGCCGACACCCTCTGACCCCAATTCTATGAGTGCTGACTAAAGCGTTGCGGGTGACTATCCCCTACTCTCGACCAACCCCACCCGCCAGAGGGCTCAGAACGAGTGTATTACAAGTCCCCCCAACGAAGACAAGGGCTAGCTAACGCCCAACGGGCCATTTGGGAGCGTTGACGCTAACTCGTCCCTTTATTTTACCTTCATAACACACGTAGGCACGGGACTTTCTTTTGTTAAAATCCTTAGCAACCTGGAGGGGCAGAAGTGGGCTGGGTGTGGTTTAGTGGCTGGACCCCGACTGGTCTAGCAACGACGGCTCCTTTTATATAACAGTGATCCGCCTGGGGTGGGAAAGTTCAAGGGGATGCGTGTGAAGCGCTAACTATTAAAAGCATCCCTTAGGAAGTAAATC
CTTAATTGGCTACACCCGCGATTCAGGTCTATAGGGTAGAGAGGTTGGACACATCGCCTTACCCCAGAGGTGCGTAGCCACCGACGTTTGATCTTAAAACCCTACTGTCAATGTTAGGCGTAACGCACAACCTTAATCCTCAGTGCTTCATGCCCAATATCAATTATGCGGGCTCCTTCACGGGTTTTAATTAACACCATTTAATTTCTAGCTGCGCCTTTTATCAATGGAAATCTGAGAAGGATCAGAATAACATCGGAAGTAACCGCTTGCCCACACACCCGGTGCGTGACAGATCTTTGCACCTTCAACCGATCTGCGATGAGAAGATTTGCCGTCCTAGGTCCAACGCCGAGTTGCTGCTATAAGCAGGCCACTGTCAGGATATACTCGTCGCTTCGTTAGTGGCCATCACCCCCTGACCCCAATCCTATGAGTGCTGACTAAGACGCCGCTGATGACTATCCCTTACTCTCAGTCAGCCCTACTAACGAGAGGGCTCGGAATGACTGTTTTACCAGACCCCTCAGCGCGGGCGAGGGACAGCTAACGCCCAGCGGGTCATTTGGGAGTGTTGGCACTAACTCGTCCTTTTCACTGACTGTCGTAACACACGTAGGCACGGGATTTTCTTGTGTTAAAATCCTTAGCAACCTGGAGGGGCAGAATTGGGCTGGGTATAGTTTAAGGGGCAGACCCTAAGTGGTCGAGCGGCGACAGTTCCTTCTAAGTAACAGTGATCCGCCTGGAGTGGGAAAGTTCACGGGTATGCGTGTTAAACGCTAACTGTTAAAAGCATCCCTTAGGAAGTAAATC
CTTGATCGGCTACATCCGCGATTCAGGCCTATGGGGTAGAGAGGTGGGACACATCGCCTTACCCCGGAGGTGCGTGGTCATCGACATCTGATCTTAAAACCCTACTGTCAATGCTAGGCATAACGCGCAACCTTAATCCTCATTGCTGCATGACCGATATCAACTATGCGGGCTCCTTCACGAGTTTTAATTGACACCGTTTAATTTCTAGCGGCGCCTTTTATCGATGGAAATCTGAGAAGGATTTGAGTGGTAACGGAAGCGATAGTCTGCCCACGTATCCACTGCGTGACCACTTCCCTCGCCTTCGATCGATCTAAGACGTGAAGCTTTGGCGTCCCAGGCCCAACGCCAAGTGGCTGCTGTGGGAAGACCATTGTCAGGATATACTCGTCGCTTCTATGGCGGCCGACACCCTCTGACCCCAATTCTATGAGTGCTGACTAAAGCGTTGCGGGTGACTATCCCCTACTCTCGACCAACCCCACCCGCCAGAGGGCTCAGAACGAGTGTATTACAAGTCCCCCCAACGAAGACAAGGGCTAGCTAACGCCCAACGGGCCATTTGGGAGCGTTGACGCTAACTCGTCCCTTTATTTTACCTTCATAACACACGTAGGCACGGGACTTTCTTTTGTTAAAATCCTTAGCTACCTGGAGGGGCAGAAGTGGGCTGGGTGTGGTTTAGTGGCTGGACCCCGACTGGTCTAGCAACGACGGCTCCTTTTATATAACAGTGATCCGCCTGGGGTGGGAAAGTTCAAGGGGATGCGTGTGAAGCGCTAACTATTAAAAGCATCCCTTAGGAAGTAAATC
CTTGATCGGCTACATCCGCGATTCAGGCCTATGGGGTAGAGAGGTGGGACACATCGCCTTACCCCGGAGGTGCGTGGTCATCGACATCTGATCTTAAAACCCTACTGTCAATGCTAGGCATAACGCGCAACCTTAATCCTCATTGCTGCATGACCGATATCAACTATGCGGGCTCCTTCACGAGTTTTAATTGACACCGTTTAATTTCTAGCGGCGCCTTTTATCGATGGAAATCTGAGAAGGATTTGAGTGGTAACGGAAGCGATAGTCTGCCCACGTATCCACTGCGTGACCACTTCCCTCGCCTTCGATCGATCTAAGACGTGAAGCTTTGGCGTCCCAGGCCCAACGCCAAGTGGCTGCTGTGGGAAGACCATTGTCAGGATATACTCGTCGCTTCTATGGCGGCCGACACCCTCTGACCCCAATTCTATGAGTGCTGACTAAAGCGCTGCGGGTGACTATCCCTAACTCTCGACCAACCCTACCCGGCAGAGGGCTCAGAACGAGTGTATTACAAGTCCCCCCAACGAAGACAAGGGCTAGCTAACGCCCAACGGGCCATTTGGGAGCGTTGACGCTAACTCGTCCCTTTATTTTACCTTCATAACACACGTAGGCACGGGACTTTCTTTTGTTAAAATTCTTAGCAACCTGGAGGGGCAGAAGTGGGCTGGGTGTGGTTTAGTGGCTGGACCCCGACTGGTCGAGCGACGACGATTCCTTCTAAGTAACGATGATCCGCCTGGAGTGGGAAAGTTCACGGGTATGTGTGTTAAACGCTAACTATTAAAAGCATCCCTTAGGAAGTAAATC
CTTGATCGGCTACACCCGCGATTCAGGCCTATAGGGTAGAGAGGTTGGACACATCGCCTGACCCCAGAGGTCCGTGGCCATCGACGTTTGATCTTAAAACCCTACTGTCAATGCTAGTCGTAACGCACAACCTTAATCTTCATTGTTTTAGGCGCAAAATCAATTATGCGGGCTCCTTCACGAGTTTTAATTAACACTATTGTATTTCGAGCGACGCCTTTTGTCGATGAAAACCTGAGTAGGATCAGAATAACATCGGAAGTAACCGCTTGGCCACACACCCGGTGCGTGACAAATCTTTGCACCTTCAATCGATCTAAGATGTGAAGCTTTGGCGTCCCAGGCCCAACGCCAAGTGGCTGCTGTGGACAGACCATTGTCAGGCTATACTCGCCGTTTCTTTAGTGGCCGTCACCTCCTGACCCCAATTCTATGAGTGCTGACTAAGACGCTGTGGGTGACCATCCCTTACTCTCGACCAACCCTACCCGCCAGAGGGCTCGGAATGACTGTTTTACCAGTCCCCCCAGCGAAGACAAGGGCTAGCTAACGCCCAGCGGGCCATTTGGGAGCGTTGACGCTCACTCGTCCCTTTATTTTACCTTCGTAAGGCATCTCATTCTTGATCCCCCTCGTAACGCGATCCCCGAGTACTAAGCAGAGCAGAATTGCGCTGGGAGTGGTTTAGTGGCTGCACCTCGACTGGTCGAGCGACGACGGTTCTTTCTAAGTACCGATGATCCGCCTGGAGTGGGAAAGTTCACGGGTATGCGTGTGAAGCGCTAACTACTGGGAGGATGCATTAAGTCGTGAGCT
CTTAATTGGCTACACCCGCGATTCAAGCCAATAGGGTAGAGAGGTTGGACACATCGCCCTACCTAGGAGGTGCGGGGCCATCGACGTTTGATTTCAAAACCCTATTGTCAACACCAAGCGTAACGCACACCCTTAATCCTTATTGCTTCATGCCCAATATCAATTATGCGGGCTCCTTCACGAGTTTTAATTAACACCATTTAATTTCTAGCGGCGCCTTTTATCGATGGAAATCTGAGAAGGATCAGAGTAACGACAGAAGCAGCCGTTGGCCCACGCGCTCGGCGCGTGACCACCTCCCTCGAGGGCGATAGGTTTAAGATGAGAAGACTTGCCGCCCCAAGCGTAATGTGGAGAGTCCGCTGTAAGCAAGCGATTATTAGGCTACGCCCGCTACCTCTATGGCGGCTGTCCCCCCCTGACCCCAGTTCTATGAGTGCTGACAAAGACGCTGCGGGTGACTATCCCCTACTCCCGACCAACCCTACCCGGCAGAGGGCTCAGAACGAGTGTATTACCAGTCCCCCCAACGAAGACAAGGGATAGCTAACGCCCAACGGGCCATTTGGGAGCGTTGACGCTAACTCGTCCCTTTATTTTACCTTCATAACACACGTAGGCACGGGACTTTCTTTTGTTAAAATTCTTAGCAACCTGGAGGGGCAGAAGTGGGCTGGGTGTGGTTTAGTGGCTGGACCCCGACTGGTCGAGCGACGACGATTCCTTCTAAGTAACGATGATCCGCCTGGAGTGGGAAAGTTCACGGGTATGTGTGTTAAACGCTAACTATTAAAAGCGTCTCTTAGGAAGTAAATC
CTTGATCGGCCACACCCGCGATTCAGGCCTATAGGGTAGAGAGGTTGGACACATCGCCTGACCCCAGAACTGCGGGGCCATCGACGTTTAATTTTAAAACCCTATTGTCAACACCAAGCGTAACGCATACCCTTAATCCTTATTGCTTCATTCGTAAAACCAATTATGCGGGCTCCCTCACCAGTTTTAATTAACACCATTTTATTTCGAGCGACGCCTTTTATCGATGGAAACCTGAGAAGGGTTTGAGTGGCAATGTAGCCGACAGTCTGCCCACGTATCCACTACGTAACCACTTCCCTCGCCTTCGATCAATTTAAGGTGAGAAGACTTGCAGCCCCAAGCCCAATCTGGAGAGGCTGCTGTGGACAGACCATTGCCAGGCTATACTCGCCGTTTCTTTAGTGGCCGTCACCTCCTGGCCTCAAATCTATGAGTGCTAAAAAAGACGTTGCGGGTGATTATCCCTTACTCTCGACCAACCCTACCCGCCAGAGGGCTCGGAATGACTGTTTTACCAGTCCCCCCAGGAAAGACAAGGGCTAGGTAACACCTAGCAGCCCATTTGATAGCTCTAATGCTAACTAGTTACTTCAACTTACTTTCGTAAGACACGTCGGCACGGGACTTTCTTGTGTTAAAGCCCTTAGCAACCTAGCAAAACAGAATTACGCTGGGAGTGGTTTAGTGGCTGGACCCCGACTGGCTGAGCGACGACGGCTCCTTTTATGTAACAGTGATCCGCCTGAGGTGGGACAGTTCAAGGGGATGCGTGTTAAGCGCTAACTATTGAGAGGACGCATTAAGTCGTGAGCT
CTTAATTGGCTACACCCGCGATTCAGGCCTATAGGGTAGAGAGGTTGGACACATCGACTTACCCCAGAGGTGCGTGGCCATCGACGTTTGATCTTAAAACCCTACTGTCAATGCTAGTCGTAACGCACAACCTTAGTCTTCATTGTTTTAGGCGCAAAATCAATTATGTGGGCTCCTTCACGAGTTGTAACTAACACTATTGTATTTCGAGCGACGCCTTTTGTCGATGAAAACCTGAGTAGGATCAGAATAACATCGGAAGTAACCGCTTGCCCACACACCCGGTGCCCGGCCACTTCCCTCGCCTTCGATCAATTTAAGGTGAAAAGACTTGCCGCCCCAAGCCCAATCTGGAGAGGCTGCTGTAGGCAGACCATTGTCAGGATATGCCCGCTACCTCTATGGCGGCTGTCCCCCCCTGACCCCAGTTCTATGAGTGCTGACAAAGACGCTGCGGGTGGCTACCCCCTACTCTCGACCAACCCTACCCGCCAGAGGGCACGGAATGACTGTTTTACCAGTCCACCCAGCGCAAACACGGGATAGCTGACGCCCAGCAGCCCGTTTAATAGCTCGGATGCCAACTAGTCCCTTCATTCTACCTTCGTAGGGCATCTCATTCTTGATCCCCCTCGTAACGCGATCTCCGAGTATTAAGCAGAGCAGAATTGCGCTGGGAGTGGTCTAGTGGCTGCACCCCGACTGGCTGAACGATGACGATTCCTTCTAAGTAACGATGATCCGCCTGGAGTAGGAAAGTTCACGGGTATGCGTGTGAAGCGCTAATTACTAAAAACATCCCTAAGGAAATAAATC
CTTAATTGGCTACACCCGCGATTCAGGTCTATAGGGTAGAGAGGTTGGACACATCGCCTTACCCCAGAGGTGCGTAGCCACCGACGTTTGATCTTAAAACCCTACTGTCAATGTTAGGCGTAACGCACAACCTTAATCCTCAGTGCTTCATGCCCAATATCAATTATGCGGGCTCCTTCACGGGTTTTAATTAACACCATTTAATTTCTAGCTGCGCCTTTTATCAATGGAAATCTGAGAAGGATCAGAATAACATCGGAAGTAACCACTTTCCCACACACCCGGTGCGTGACAGATCTTTGCACCTTCAACCGATCTGCGATGAGAAGATTTGCCGTCCTAGGTCCAACGCCGAGTTGCTGCTATAAGCAGGCCACTGTCAGGATACACTCGTCGCTTCGTTAGTGGCCATCACCCCCTGACCCCAATCCTATGAGTGCTGACTAAGACGCCGCTGATGACTATCCCTTACTCTCAGTCAGCCCTACTAACGAGAGGGCTCGGAATGACTGTTTTACCAGACCCCTCAGCGAGGGCGAGGGACAGCTAACGCCCAGCGGGTCATTTGGGAGTGTTAGCACTAACTCGTCCTTTTCACTGACTGTCGTAACACACGTAGGCACGGGATTTTCTTGTGTTAAAATCCTTAGCAACCTGGAGGGGCAGAATTGGGCTGGGTGTGGTTTAGTGGCTGGACCCCGACTGGTCTAGCAACGACGGCTCCTTTTATGTAACAGTGATCCGCCTGGGGTGGGAAAGTTCAAGGGGATGCGTGTTAAGCGCTAACTACTAAAAGCATCCCTTAGGAAGTAAATC
CTTGATTGGCTACACCCGCGATTCAGGCCTATGGGGTAGAGAGGTTGGACACATCGCCTTGTCCCGGAAGTGCGTAGCCACCGACGTTTGATCTTAAAACCCTACTGTCAATGCTAGGCATAACGCGCAACCTTAATCCTCATTGCTGCATGACCGATATCAACTATGCGGGCCCCTTCAAGAGTTTTAATCAACACCATTTAATTTCGAGCGGCGCCTTTTATCGATGGAAATCTGAGAAGGATCAGAATAACATCGGAAGTAACCGCTTGCCCCCACACCCGGTGCCTGGCCACTTCCCTCGCCTTCGATCAATTTAAGGTGAGAAGACTTGCCGCCCCAAGCCCAGTCTGGAGAGGCTGCTGTAGGCAGACCGTTGTCAGGATACGTCCGCTACCTCTATGGCGGCCGACCCCCCCTGACCCCAATTCTATGAGTGCTGACTAAGACGCTGCGGGTGACTATCCCTTACTCTCGACCAACTCTACCCGCCAGAGGGCACGGAATGACTGTTTTACCAGTCCACCCAGCGAAAACACGGGATAGCTAACGCCCAACGGGCCATTTGGGAGCGTTGACGCTAACTCGTCCCTTTATTTTACCTTCATAACACACGTAGGCACGGGACTTTCTTTTGTTAAAATTCTTAGCAACCTGGAGGGGCGGAAGTGGGCTGGGTGTGGTTTAGTGGCTGGACCCCGACTGGTCGAGCGACGACGATTCCTTCTAAGTAACGATGATCCGCCTGGAGTGGGAAAGTTCACGGGTATGTGTGTTAAACGCTAACTACAAAAAACATCCCTTAGGAAATAAATC
CTTGATCCGCTACACCCGCGATTCAGGCCTATGGGGTAGAGAGGTTGGACACATCGCCTGACCCCAGAGGTCCGTGGCCATCGACGTTTGATCTTAAAACCCTACTGTCAATGCTAGTCGTAACGCACAACCTTAATCTTCATTGTTTTAGGCGCAAAATCAATTATCCGGGCTCCTTCACGAGTTTTAATTAACACTATTGTATTTCGAGCGACGCCTTTTGTCGATGAAAACCTGAGTAGGATCAGAATAACATCGGAAGTAACCGCTTGGCCACACACCCGGTGCGTGACAAATCTTTGCACCTTCAATCGATCTAAGATGTGAAGCTTTGGCGTCCCAGGCCCAACGCCAAGTGGCTGCTGTGGACAGACCATTGTCAGGCTATACTCGCCGTTTCTTTAGTGGCCGTCACCTCCTGACCCCAATTCTATGAGTGCTGACTAAGACGCTGTGGGTGACCATCCCTTACTCTCGACCAACCCTACCCGCCAGAGGGCTCGGAATGACTGTTTTACCAGTCCCCCCAGCGAAGACAAGGGCTAGCTAACGCCCAGCGGGCCATTTGGGAGCGTTGACGCTCACTCGTCCCTTTATTTTACCTTCGTAAGGCATCTCATTCTTGATCCCCCTCGTAACGCGATCCCCGAGTACTAAGCAGAGCAGAATTGCGCTGGGAGTGGTTTAGTGGCTGCACCTCGACTGGTCGAGCGACGACGGTTCTTTCTAAGTACCGATGATCCGCCTGGAGTGGGAAAGTTCACGGGTATGCGTGTGAAGCGCTAACTACTAAAAACATCCCTAAGGAAATAAATC
TCTGATCCGCTACGTCCGCGAATCAGGCCTATGGGGTAGAGGGGTTGGACAGATCGCCTGACCCAGGAACTCCGTGGCCATCGACATCTGATCTTAAAATCCTACTGTTAATGCTAGGCATGACGCGCAACCTCAATCCTCATTGCCGCATGACCGATATCAACTATGCGGGCTCCTTCAAGAGTTTTAATTAACACCACTTTATTTCTAGTGGCGCATTTTACCGATGGAAATCTGAAAAGGATCAGAATAACATCGGAAGTAACCGCTTGCCCACATACCCGGTGTGTGACAAATCTTTGGACGGGCGCTCGGTCTGATATGAGAGGACTTGCCGCCCCAGGTCCAACGCCGAGTGGCCGCTGTAAGCAGGCCATAGTCAGGATATACTCGCCGCCTCTATGGCGGCCGACCCCCCCTGACCCCAATTCTATGAGTGCTGACTAAGACGCTGCGGGTGACTGTCCCTTACTCTCGACCAACCCCACCCGCCAGAGGGCTCGGAATGACTGTTTTACCAGTCCCCCCAGGGAAGACAAGGGATAGCTAACGCCTAGCAGCCCATTTGATAGCTCTAATGTTAACTACTCACTACATTTTACCTTTGTAAGGCACGTCGGCACGAGACTTTCTTGTGTTAAAATCCTTAGCAACCTGGAGGGGCAGAAGTGGGCTGGGTGTGGTTTAGTGGCTGGACCCCGACTGGTCTAGCAACGACGGCTCCTTTTATGTAACAGTGATCCGCCTGGGGTGGGAAAGTTCAAGGGGATGCGTGTTAAGCGCTAACTACTGGGAGGATGCATTAAGTCGTGAGCT
TTTGATCGGCTAAGTCCACGATTCAGGCTTGTGGGGCAGAGGGGTTGGACACATCACCTTATATAGGAAGTGCGTGGCCATCGACATCTGATCTTAAAACCCTACTGTCAATGCTAGGCATGACGCGCAACCTTAATCCTCATTGCTGCATGACCGATATCAACTATGCGGGCTCCTTCAAGAGTTTTAATTAACACCATTTTATTTCTAGCGGCGCATTTTATCGATGGAAATCTGAGAAGGATCAGAATAACATCGGAAGTAACCGCTTGCCCACATACCCGGTGCGTGACAAATCTTTGCACGGGCGATCGGTCTAATATGAGAGGACTTGCCGCCCCAGGTCCAACGCCGAGTGGCCGCTGTAAGCAGGCCATTGTCAGGATATACCCGCCGCCTCTATGGCGGCTGTCCCCCCCTGACCCCAGTTCTATGAGTGCTGACAAAGACGCTGTGGGCTACCATCCCTTGCTCTCGACCAACTCTACTAACGAGAGGGCTCGGAATGACTGTTTTACCAGACCCCTCAGCGCGGGCGAGGGACAGCTAACGCCCAGCGGGTCATTTGGGAGTGTTGGCACTAACTCGTCCTTTTCACTGACTGTCGTAACACACGTAGGCACGGGACTTTCTTGTGTTAAAATCCTTAGCAACCTGGAGGGGCAGAATTGGGCTAGGTATGGCTCGAGGGGCGGATCCTGACTGGTCGAGCGACGACGATTCCTTCTAAGTACCGATGATCCGCCTGGAGTGGGAAAGTTCACGGGTATGTGTGTGAAGCGCTAATTATTGAGAGGATGCATTAAGTCGTGGGCT
CTTGATCGGCTACATCCGCGATTCAGGCCTATGGGGTAGAGAGGTGGGACACATCGCCTTACCCCGGAGGTGCGTGGTCATCGACATCTGATCTTAAAACCCTACTGTCAATGCTAGGCATAACGCGCAACCTTAATCCTCATTGCTGCATGACCGATATCAACTATGCGGGCTCCTTCACGAGTTTTAATTGACACCGTTTAATTTCTAGCGGCGCCTTTTATCGATGGAAATCTGAGAAGGATTTGAGTGGTAACGGAAGCGATAGTCTGCCCACGTATCCACTGCGTGACCACTTCCCTCGCCTTCGATCGATCTAAGACGTGAAGCTTTGGCGTCCCAGGCCCAACGCCAAGTGGCTGCTGTGGGAAGACCATTGTCAGGATATACTCGTCGCTTCTATGGCGGCCGACACCCTCTGACCCCAATTCTATGAGTGCTGACTAAAGCGTTGCGGGTGACTATCCCCTACTCTCGACCAACCCCACCCGCCAGAGGGCTCAGAACGAGTGTATTACAAGTCCCCCCAACGAAGACAAGGGCTAGCTAACGCCCAACGGGCCATTTGGGAGCGTTGACGCTAACTCGTCCCTTTATTTTACCTTCATAACACACGTAGGCACGGGACTTTCTTTTGTTAAAATCCTTAGCAACCTGGAGGGGCAGAAGTGGGCTGGGTGTGGTTTAGTGGCTGGACCCCGACTGGTCTAGCAACGACGGCTCCTTTTATATAACAGTGATCCGCCTGGGGTGGGAAAGTTCAAGGGGATGCGTGTGAAGCGCTAACTATTAAAAGCATCCCTTAGGAAGTAAATC
TTTGATCGGCTAAGTCCACGATTCAGGCTTATGGGGCAGAGGGGTTGGACACATCACCTTATATAGGAACTGCGTAGCCATCTACGCTTGATCTTAGAACCCTACTGTCAATGTTAGGCGTAATGCACAACCTTAATCCTCATTGCTTCATGCCCAATCTCAATTATGCGGGCTCCTTCACGAGTTTTAATTGACACCGTTTAATTTCTAGCGGCGCCTTTTATCGACGGATATCTGAGAAGGATCAAAATAACATCGGAAGTAACCGCTTGCCCACACACCCGGTGCCTGGCCACTTCCCTCGCCTTCGATCAATTTAAGGTAAGAAGACTTGCCGCCCCGAGCCCAATCTGGAGAGGCTGCTGTAGGCAGACCATTGTCCGGATACGCCCGCTACCCCTATGGCGGCCGTGACCCCGTGACCCCAATTCTGCAAGTGCTGACTATAGAATTGCGGGTGACTATCCCTAACTCCCGACCAACTTTACCCGCCAGAGGGCTCGGAATGACTGTTTTACCAGTTCCCCCAGGGAAGACAAGGGATAGCCAACGCCTAGCAGCCCATTTGATAGCTCTAATGCTAACTAGTCACTACATTTTACCTTTGTAAGGCCTCCCATTCTTGATCCCCCTCGCAACGCGATCCCCGAGTACTAAGCAAAACAGAATTACGCTGGGAGTGGTTTAGTGGCTGGACCCCGACTGGCTGAGCGACGACGGCTCCTTTTATGTAACAGTGATCCGCCTGAGGTGGGACAGTTCAAGGAGATGCGTGTTAAGCGCTAACTACTAAAAGCATCCCTTAGGAAGTAAATC
TCTGATCCGCTACGTCCGCGAATCAGGCCTATGGGGTAGAGGGGTTGGACAGATCGCCTGACCCCAGAGGTCCGTGGCCATCGACGTTTGATCTTAAAACCCTACTGTCAATGCTAGTCGTAACGCACAACCTTAATCTTCATTGTTTTAGGCGCAAAATCAATTATGTGGGCTCCTTCACGAGTTGTAATTAACACTATTGTATTTCGAGCGACGCCTTTTGTCGATGAAAACCTGAGTAGGATTTGAGTGGCAACGGAAGCGACAGTCTGCCCATGTATCCACTGCGTGACAAATCTTTGCACCTTCAACCGATCTAAGATGTGAAGCTTTGGCGTCCCAGGCCCAACGCCGAGTTGCTGCTGTAAGCAGGCCATTGTCAGGCTATACTCGCCGTTTCTTTAGTGGCCGTCACCCCCTGACCCCAATTCTATGAGTGCTGACTAAGACGCTGCGGGTGACTATCCCCTACTCCCGACCAACCCTACCCGCCAGAGGGCTCGGAATGACTGTTTTACCAGTCGCCCCAGGGAAGACAAGGGATAGCTAACGCCCAGCGGGTCATTTGGGAGTGTTGGCACTAACTCGTCCTTTTCACTGACTGTCGTAACACACGTAGGCACGGGACTTTCTTGTGTTAAAATCCTTAGCAACCTGGAGGGGCAAAATTGGGCTGGGTATAGTTTAAGGGGCAGACCCTAAGTGGTCGAGCGGCGACAGTTCCTTCTAAGTAACAGTGATCCGCCTGGAGTGGGAAAGTTCACGGGTATGCGTGTTAAACGCTAACTACTGAGAGGATGCATTAAGTCGTGGGCT
CTTGATCGGCTACATCCGCGATTCAGGCCTATGGGGTAGAGAGGTGGGACACATCGCCTTACCCCGGAGGTGCGTGGTCATCGACATCTGATCTTAAAACCCTACTGTCAATGCTAGGCATAACGCGCAACCTTAATCCTCATTGCTGCATGACCGATATCAACTATGCGGGCTCCTTCACGAGTTTTAATCGACACCGTTTAATTTCTAGCGGCGCCTTTTATCGATGGAAATCTGAGAAGGATTTGAGTGGTAACGGAAGCGATAGTCTGCCCACGTATCCACTGCGTGACCACTTCCCTCGCCTTCGATCGATCTAAGACGTGAAGCTTTGGCGTCCCAGGCCCAACGCCAAGTGGCTGCTGTGGGAAGACCATTGTCAGGATATACTCGTCGCTTCTATGGCGGTCGACACCCTCTGACCCCAATTCTATGAGTGCTGACTAAAGCGTTGCGGGTGACTATCCCCTACTCTCGACCAACCCCACCCGCCAGAGGGCTCAGAACGAGTGTATTACAAGTCCCCCCAACGAAGACAAGGGCTAGCTAACGCCCAACGGGCCATTTGGGAGCGTTGACGCTAACTCGTCCCTTCATTCTACCTTCGTAAGGCATGTCGGCACGAGACTTTCATGTGTTAAAATCCTTAGCAGCCTAGCAAAACAGAATTACGCTGGGAGTGGTTTAGTGGCTGGACCCCGACTGGTCGAGCGACGACGGCTCCTTTTATGTAACAGTGATCCGCCTGAGGTGGGAAAGTTCAAGGGGATGCGTGTTAAGCGCTAACTACTGGGAGGATGCATTAAGTCGGGAGCT
CTTGATCGGCTACGTCCGCGATTCAGGCCTATGGGGTAGGGAGGTGGGAGACGTCGCCTGACCCCAGAGGTCCGTGGCCATTGACGTTTGATCTTAGAACCCTACTGTCAATGCTAGTCGTAACGCACAACCTTAATCTTCATTGTTTTAGGCGCAAAATCAATTATGTGGGCTCCTTCACGAGTTGTAATTAACACTATTGTATTTCGAGCGACGCCTTTTGTCGATGAAAACCTGAGTAGGAATTGAGTGGCAACGGAAGCGACAGTCTGCCCACGTATCCACTGCGTGACCACTTCCCTCGCCTTCGATCGATCTAAGACGTGAAGCTTTGGCCTCACAGGCCCGACGCCAAATGGCTACTGTGGGAAGACCATTGTCAGGATACGCCCGCTATTTTTTTAGTGGCCGTCATCTCCTAACCTCAATTCTATGAGTGCTGACTAAGACGCCGCTGATGACTATCCATTACTCTCGACCAACCCTACCCACGAGAGGGCTCGTAATGACTGTTTTACCAGACCCCTCAGCGCGGGCGAGGGATAGCTGACGCCCAGCGGGCCATTTGGGAGCGTTGACGCTAACTCGTCCCTTCCTTTTACCTTCATAACGCACGTAGGCACGGGACTTTCATGTGTTAAAATCCTTAGCAGCCTAGCAAAACAGAATTACGCTGGGAGTGGTTTAGTGGCTGGACCCCGACTGGCTGAGCGACGACGGTTCCTCCTAAGTAACGATGCTCCGCCTGGAGTGGGAAAGTTCACGGGTATGCGTGTGAAGCTCTAACTACTAAAAGCATCCCTTAGGAAGTAAATC
CTTGATCGGCTACATCCGCGATTCAGGCCTATGGGGTAGAGAGGTGGGACACATCGCCTTACCCCGGAGGTGCGTGGTCATCGACATCTGATCTTAAAACCCTACTGTCAATGCTAGGCATAACGCGCAACCTTAATCCTCATTGCTGCATGACCGATATCAACTATGCGGGCTCCTTCACGAGTTTTAATTGACACCGTTTAATTTCTAGCGGCGCCTTTTATCGATGGAAATCTGAGAAGGATTTGAGTGGTAACGGAAGCGATAGTCTGCCCACGTATCCACTGCGTGACCACTTCCCTCGCCTTCGATCGATCTAAGACGTGAAGCTTTGGCGTCCCAGGCCCAACGCCAAGTGGCTGCTGTGGGAAGACCATTGTCAGGATATACTCGTCGCTTCTATGGCGGCCGACACCCTCTGACCCCAATTCTATGAGTGCTGACTAAAGCGTTGCGGGTGACTATCCCCTACTCTCGACCAACCCCACCCGCCAGAGGGCTCAGAACGAGTGTATTACAAGTCCCCCCAACGAAGACAAGGGCTAGCTAACGCCCAACGGGCCATTTGGGAGCGTTGACGCTAACTCGTCCCTTTATTTTACCTTCATAACACACGTAGGCACGGGACTTTCTTTTGTTAAAATCCTTAGCAACCTGGAGGGGCAGAAGTGGGCTGGGTGTGGTTTAGTGGCTGGACCCCGACTGGTCTAGCAACGACGGCTCCTTTTATATAACAGTGATCCGCCTGGGGTGGGAAAGTTCAAGGGGATGCGTGTGAAGCGCTAACTATTAAAAGCATCCCTTAGGAAGTAAATC
