# Supplementary material for: HAPSIMU: a genetic simulation platform for population-based association studies
Source: BMC Bioinformatics. 2008 Aug 5;9:331. doi: 10.1186/1471-2105-9-331 (PMC2518933; doi:10.1186/1471-2105-9-331)
Supplement: Additional file 1 — The HIPSIMU package. This zipped file contains the HAPSIMU program and user document. [file 1471-2105-9-331-S1.zip › HAPSIMU1.0/data/ENr123.12q12HaploWhite.txt]

TTCGATCGGATACGTCCGCGATTCAGGCCTATGGGGTAGAGGGGTTGTACACATCGCCTTACCCCGTAACTGCGTAGCCATCTACGCTTGATCTTGGAACCCTACTGTCAATGTTAGGCGTAATGCACAACCTTAATCCTCAGTGCTTCATGCCCAATATCAATTATGCGGGCTCCTTCACGGGTTTTGATTAACACCATTTAATTTCTAGCTGCGCCTTTTATCAATGGAAATCTGAGTAGGAATTGAGTGGCAACGGAAGCGACAGTCTGCCCACGTATCCACTGCGTGACCACTTCCCTCGCCTTCGATCGATCTAAGACGTGAAGCTTTGGCCTCACAGGCCCGACGCCAAATGGCTACTGTGGGAAGACCATTGTCAGGATACGCCCGCTATTTCTTTATTGGCCGTCACCCCCTGACCCTGATTATATGAGTGCTGACTAAGACGCTGCGGGTGACTACCCCCTACTTTCGACCAACCCTACCCGCCAGAGGGCACGGAATGACTGTTTTACCAGTCCACCTAGCGAAAACACGGGATAGCTGACGCCCAGCAGCCCGTTTAATAGCTCGAATGCCAACTAGTCCCTTCATTCTACCTTCGTAGGGCATCTCATTCTTGATCCCCCTCGTAACGCGATCTCCGAGTATTAAGCAGAGCAGAATTGCGCTGGGAGTGGTCTAGTGGCTGCACCCCGACTGGCTGAACGATGACGATTCCTTCTAAGTAACGATGATCCGCCTGGAGTGGGAAAGTTCACGGGTATGCGTGTGAAGCGCTAATTACTAAAGGCATCCCCTAGGAAGTAAATC
CTTGATCCGCTACGTCCGCGATTCAGGCCTATGGGGTAGAGGGGTTGGACAGATCGCCTGACCCCAGAAGTCCGTGGCCATCGACGTTTGATCTTAAAACCCTACTGTCAATGCTAGTCGTAACGCACAACCTTAATCTTCATTGTTTTAGGCGCAAAATCAATTATGTGGGCTCCTTCACGAGTTGGAATTAACACTATTGTATTTCGAGCGACGCCTTTTGTCGATGAAAACCTGAGTAGGAATTGAGTGGCAACGGAAGCGACAGTCTGCCCACGTATCCACTGCGTGACCACTTCCCTCGCCTTCGATCGATCTAAGACGTGAAGCTTTGGCCTCACAGGCCCGACGCCAAATGGCTACTGTGGGAAGACCATTGTCAGGATACGCCCGCTATTTCTTTAGTGGCCGTCATCTCCTAACCTCAATTCTATGAGTGCTGACTAAGACGCCGCTGATGACTATCCCTTACTCTCGACCAACTCTACCCGCCAGAGGGCACGGAATGACTGTTTTACCGGTCCACCCAGCGAAAACACGGGATAGCTGACGTCCAGAAGCCCGTTTAATAGCTCGAATGCCAACTAGTCCCTTCATTCTACCTTCGTAAGGCACGTCGGCACGAGACTTTCATGTGTTAAAATCCTTAGCAGCCTAGCAAAACAGAATTACGCTGGGAGTGGTTTAGTGGCTGGACCCCGACTGGCTGAGCGACGACGGTTCCTTCTAAGTAACGATGATCCGCTTGGAGTGGGAAAGTTCACGGGTGTGCGTGTGAAGCGCTAATTACTGGGAGGATGCATTAAGTCGTGAGCT
CTTGACCGGCTACGTCCGCGATTCAGGCCTATGGGGTAGAGGGGTTGGACACACCGCCTTACCCCGTAACTGCGTACCCATCTACGCTTGATCTTAGAACCCTACTGTCAATGTTAGGCGTAATGCACAACCTTAATCCTCGTTGCTTCATGCCCAATATCAATCACGCGGACTCCTTCACGAGTTTTAATTGACACCGTTTAATTTCTACCGGCGCCTTTTATCGATGGAAATCTGAGAACGATCAGCATAACATCGGAAGTAACCGCTTGCCTACACACCCGGTGCGTGGCCACTTCCCTCGCGGGCGATCGGTTTAAGATGAGAGGACTTGCCGCCCCAAGCCCAATGTGGAGAGTCCGCTGTAAGCAGACCATTGTCAGCACGTACTCGCCGTTTCTTTATTGGCCGTCACCCCCTGACCCCAATCCTATGAGTGCTGACTAAGACGCCGCTGATGACTATCCCTTACTCTCAGTCAACCCTACTAACGAGAGGGCTCGGAATGACTGTTTTACCAGACCCCTCAGCGCGGGCGAGGGACAGCTAACGCCCAGCGGGTCATTTGGGAGTGTTGGCACTAACTCGTCCTTTTCACTGACTGTCGTAACACACGTAGGCACGGGATTTTCTTGTGTTAAAATCCTTAGCAACCTGGAGGGGCAGAATTGGGCTGGGTATAGTTTAAGGGGCAGACCCTAAGTGGTCGAGCGGCGACAGTTCCTTCTAAGTAACAGTGATCCGCCTGGAGTGGGAAAGTTCACGGGTATGCGTGTTAAACGCTAACTACTGGGAGGATGCATTAAGTCGTGAGCT
CTTGATCGGCTACACCCACGATTCAGGCCTATAGGGTGGAGAGGTTGGACACATCGCCTGACCCCAGAGGTCCGTGGCCATCGACATCTGATCTTAAAATCCTACTGTTAATGCTAGGCATGACGCGCAACCTCAATCCTCATTGCCGCATGACCGATATCAACTATGCGGGCTCCTTCAAGAATTTTAATTAACACCACTTTATTTCTAGCGGCGCATTTTACCGATGGAAATCTGAATAGGATCAGAATAACATCGGAAGTAACCGCTTGCCCACATACCCGGTGTGTGACAAATCTTTGCACGGGCGCTCGGTCTGATATGTGAAGCTTTGGCCTCACAGGCCCGACGCCAAATGGCTACTGTGGGAAGACCATTGTCAGGATACGCCCGCTATTTCTTTAGTGGCCGTCATCTCCTAACCTCAATTCTATGAGTGCTGACTAAGACGCTGCTGATGACTATCCATTACTCTCGACCAACCCTACCCACGAGAGGGCTCGTAATGACTGTTTTACCAGACCCCTCAGCGCGGGCGAGGGATAGCTGACGTCCAGAAGCCCGTTTAATAGCTCGAATGCCAACTAGTCCCTTCATTCTACCTTCGTAACACACGTAGGCACGGGATTTTCTTGTGTTAAAATCCTTAGCAACCTGGAGGGGCAGAATTGGGCTGGGTATAGTTTAAGGGGCAGACCCTAAGTGGTCGAGCGGCGACAGTTCCTTCTAAGTAACAGTGATCCGCCTGGAGTGGGAAAGTTCACGGGTATGCGTGTTAAACGCTAACTACTAAAGGCATCCCCTAGGAAGTAAATC
CTTGACCGGCTTCATCCGCAATTCAGGCCTATGGGGTAAAGACGTTGGACACACCGCCTTACCCCGTAACTGCGTAGCCATCTACGCTTGATCTTGGAACCCTACCGTCAATGTTAGGCGTAATGCACAACCTTAATCCTCATTGCTTCATGCCCAATATCAATTATGTGGGCTCCTTCACGAGTTTTAATTGGCACCGTTTAATTTCTAGCGGCGCCTTTTATCGATGGAAATCTGTGTGGGATCAGAATAACATCGGAAGTAACCGCTTGCCCACACACCCGGTGCCCGGCCACTTCCCTCGCCTTCGATCAATTTAAGGTGAAAAGACTTGCCGCCCCAAGCCCAATCTGGAGAGGCTGCTGTAGGCAGACCATTGTCAGGATACGCCCGCTACCTCTATGGCGGCCGACCCCCCCTGACCCCAATTCTATGAGTGCTGACTAAGACGCTGCGGGTGACTATCCCTTACTCTCGACCAACCCTACCCACGAGAGGGCTCGTAATGACTGTTATACCAGACCCCTCAGCGCGGGCGAGGGATAGCTGACGCCCAGCGGGCCATTTGGGAGTGTTGACGCTAACTCGTCCCTTCCTTTTACCTTCATAACACACGTAGGCACGGGACTTTCTTTTGTTAAAATCCTTAGCAACCTGGAGGGGCAGAAGTGGGCTGGGTGTGGTTTAGTGGCTGGACCCCGACTGGTCTAGCAACGACGGCTCCTTTTATGTAACAGTGATCCGCCTGGGGTGGGAAAGTTCAAGGGGATGCGTGTTAAGCGCTAACTACTGAGAGGATGCATTAAGTCGTGGGCT
CTTGACCGGCTTCATCCGCAATTCAGGCCTATGGGGTAAAGACGTTGGACACACCGCCTTACCCCGTAACTGCGTACCCATCTACGCTTGATCTTAGAACCCTACTGTCAATGTTAGGCGTATTGCACAACCTTAATCCTCGTTGCTTCATGCCCAATATCAATCACGCGGACTCCTTCACGAGTTTTAATTGACACCGTTTAATATCTACCGGCGCCTTTTATCGATGGAAATCTGAGAACGATCAGCATAACATCGGAAGTAACCGCTTGCCTACACACCCGGTGCGTGGCCACTTCCCTCGCGGGCGATCGGTTTAAGATGAGAGGACTTGCCGCCCCAAGCCCAATGTGGAGAGTCCGCTGTAAGCAGACCATTGTCAGCACGTACTCGCCGTTTCTTTATTGGCCGTCACCCCCAGACCCCAATCCTATGAGTGCTGACTAAGACGCCGCTGATGACTATCCCTTACTCTCAGTCAACCCTACTAACGAGAGGGCTCGGAATGACTGTTTTACCAGACCCCTCAGCGCGGGCGAGGGACAGCTAACGCCCAGCGGGTCATTTGGGAGTGTTGGCACTAACTCGTCCTTTTCACTGACTGTCGTAACACACGTAGGCACGGGATTTTCTTGTGTTAAAATCCTTAGCAACCTGGAGGGGCAGAATTGGGCTGGGTATAGTTTAAGGGGCAGACCCTAAGTGGTCGAGCGGCGACAGTTCCTTCTAAGTAACAGTGATCCGCCTGGAGTGGGAAAGTTCACGGGTATGCGTGTTAAACGCTAACTACTGGGAGGATGCATTAAGTCGGGAGCT
TCTGATCCGCTACGTCCGCGAATCAGGCCTATGGGATAGAGGGGTTGGACAGATCGCCTGACCCCAGAAGTCCGTGGCCATCGACGTTTGATCTTAAAACCCTACTGTCAATGCTAGTCGTAACGCACAACCTTAATCTTCATCGTTTTAGGCGCAAAATCAATTATGTGGGCTCCTTCACGAGTTGGAATTAACACTATTGTATTTCGAGCGACGCCTTTTGTCGATGAAAACCTGAGAAGGAATTGAGTGGCAACGGAAGCGACAGTCTGCCCACGTATCCACTGCGTGACCACTTCCCTCGCCTTCGATCGATCTAAGACGTGAAGCTTTGGCCTCACAGGCCCGACGCCAAATGGCTACTGTGGGAAGACCATTGTCAGGATACGCCCGCTATTTCTTTAGTGGCCGTCATCTCCTAACCTCAATTCTATGAGTGCTGACTAAGACGCCGCTGATGACTATCCATTACTCTCGACCAACCCTACCCACGAGAGGGCTCGTAATGTCTGTTTTACCAGACCCCTCAGCGCGGGCGAGGGATAGCTGACGCCCAGCGGGCCATTTGGGAGCGTTGACGCTAACTCGTCCCTTCCTTTTACCTTTGTAAGGCACGTCGGCACGAGACTTTCTTGTGTTAAAATCCTTAGCAACCTGGAGGGGCAGAATTGGGCTAGGTATGGCTCGAGGGGCGGATCCTGACTGGTCGAGCGACCACGATTCCTTCTAAGTACCGATGATCCGCCTGGAGTGGGAAAGTTCACGGGTATGTGTGTGAAGCGCCAATTACTAAAAGCGTCTCTTAGGAAGTAAATC
TTTGATCGGCTACGTCCGCGGTTCAGGCCTATGGGGTAGAGGGGTGAGACAGGTCGCCTTGTCCCGGAAGTGCGTAGCCACCGACGTTTGATCTTAAAACCCTACTGTCAATGCTAGGCATAACGCGCAACCTTAATCCTCATTGCTGCATGACCGATATCAACTATGCGGGCCCCTTCAAGAGTTTTAATTAACACCATTTAATTTCTAGCGGCGCCTTTTATCGATGGAAATCTGAGAAGGATCAGAATAACATCGGAAGTAACCGCTTGCCCCCACACCCGCTGCCTGGCCACTTCCCTCGCCTTCGATCAATTTAAGGTGAGAAGACTTGCCGCCCCAAGCCCAATCTGGAGAGGCTGCTGTAGGCAGACCGTTGTCAGGATACGTCCGCTACCTCTATGGCGGCCGACCCCCCCTGACCCCAATTCTATGAGTGCTGACTAAGACGCTGCGGGTGACTATCCCTTACTCTCGACCAACTCTACCCGCCAGAGGGCACGGAATGACTGTTTTACCAGTCCACCCGGCGAAAACACGGGATAGCTGACGTCCAGAAGCCCGTTTAATAGCTCGAATGCCAACTAGTCCCTTCATTCTACCTTCGTAAGGCACGTCGGCACGAGACTTTCATGTGTTAAAATCCTTAGCAGCCTAGCAAAACAGAATTACGCTGGGAGTGGTTTAGTGGCTGGACCCCGACTGGCTGAGCGACGACGGTTCCTTCTAAGTAACGATGCTCCGCCTGGAGTGGGAAAGTTCACGGGTATGCGTGTGAAGCTCTAACTACTAAAAGCATCCCTTAGGAAGTAAATC
TTTGATCGGCTACGTCCGCGGTTCAGGCCTATGGGGTAGAGGGGTGAGACAGGTCGCCTTGTCCCGGAAGTGCGTAGCCACCGACGTTTGATCTTAAAACCCTACTGTCAATGCTAGGCATAACGCGCAACCTTAATCCTCATTGCTGCATGACCGATATCAACTATGCGGGCCCCTTCAAGAGTTTTAATTAACACCATTTAATTTCTAGCGGCGCCTTTTATCGATGGAAATCTGAGAAGGATCAGAATAACATCGGAAGTAACCGCTTGCCCACATACCCGGTGTGTGACAAATCTTTGCACGGGCGCTCGGTCTGATATGAGAGGACTTGCCGCCCCAGGTCCAACGCCGAGTGGACGCTGTAAGCAGGCCATAGTCAGCATATACTCGCCGTTTCTTTAGTGGCCGTCATCTCCTAACCTCAATTCTATGAGTGCTGACTAAGACGCCGCTGATGACTATCCATTACTCTCGACCAACCCTACCCACGAGAGGGCTCGGAATGACTGTTTTACCGGTCCACCCAGCGAAAACACGGGATAGCTGACGTCCAGAAGCCCGTTTAATAGCTCGAATGCCAACTAGTCCCTTCATTCTACCTTCGTAAGGCACGTCGGCACGAGACTTTCATGTGTTAAAATCCTTAGCAGCCTAGCAAAACAGAATTACGCTGGGAGTGGTTTAGTGGCTGGACCCCGACTGGCTGAGCGACGACGGTTCCTTCTAAGTAACGATGATCCGCTTGGAGTGGGAAAGTTCACGGGTGTGCGTGTGAAGCGCTAATTACTGAGAGGATGCATTAAGTCGTGGGCT
CTTACTTGGCTACATCCGTGGTTCAGGCCTATAGGGTAGAGAGGTGAGAGACGTCGCCTTATCTAGGAACTGCGTAGCCATCTACGCTTGATCTTGGAACCCTACTGTCAATGTTAGGCGTAATGCACAACCTTAATCCTCAGTGCTTCATGCCCAATATCAATTATGCGGGCTCCTTCACGGGTTTTAATTAACACCATTTAATTTCTAGCTGCGCCTTTTATCAATGGAAATCTGAGAAGGATCAGAATAACATCGGAAGTAACCGCTTTCCCACACACCCGGTGCGTGACAGATCTTTGCACCTTCAACCGATCTGCGATGAGAAGATTTGCCGTCCTAGGTCCAACGCCGAGTTGCTGCTATAAGCAGGCCACTGTCAGGATATACTCGTCGCTTCGTTAGTGGTCATCACCCCCTGACCCCAATCCTATGAGTGCTGACTAAGACGCCGCTGATGACTATCCCTTACTCTCAGTCAACCCTACTAACGAGAGGGCTCGGAATGACTGTTTTACCAGACCCCTCAGCGCGGGCGAGGGACAGCTAACGCCCAGCGGGTCATTTGGGAGTGTTGGCACTAACTCGTCCTTTTCACTGACTGTCATAACACACGTAGGCACGGGACTTTCTTTTGTTAAAATCCTTAGCAACCTGGAGGGGCAGAAGTGGGCTGGGTGTGGTTTAGTGGCTGGACCCCGAGTGGTCGAGCGGCGACAGTTCCTTCTAAGTAACAGTGATCCGCCTGGAGTGGGAAAGTTCACGGGTATGCGTGTTAAACGCTAACTACTAAAAGCATCCCTTAGGAAGTAAATC
CTTGACCGGCTTCATCCGCAATTCAGGCCTATGGGGTAAAGACGTTGGACACACCGCCTTACCCCGTAACTGCGTAGCCATCTACGCTTGATCTTGGAACCCTACCGTCAATGTTAGGCGTAATGCACAACCTTAATCCTCATTGCTTCATGCCCAATATCAATTATGTGGGCTCCTTCACGAGTTTTAATTGGCACCGTTTAATTTCTAGCGGCGCCTTTTATCGATGGAAATCTGTGTGGGATCAGAATAACATCGGAAGTAACCGCTTGCCCACACACCCGGTGCCCGGCCACTTCCCTCGCCTTCGATCAATTTAAGGTGAAAAGACTTGCCGCCCCAAGCCCAATCTGGAGAGGCTGCTGTAGGCAGACCATTGTCAGGATACGCCCGCTACCTCTATGGCGGCCGACCCCCCCTGACCCCAATTCTATGAGTGCTGACTAAGACGCTGCGGGTGACTATCCCTTACTCTCGACCAACCCTACCCACGAGAGGGCTCGTAATGACTGTTATACCAGACCCCTCAGCGCGGGCGAGGGATAGCTGACGCCCAGCGGGCCATTTGGGAGCGTTGACGCTAACTCGTCCCTTCCTTTTACCTTCATAACACACGTAGGCACGGGACTTTCTTTTGTTAAAATCCTTAGCAACCTGGAGGGGCAGAAGTGGGCTGGGTGTGGTTTAGTGGCTGGACCCCGACTGGTCTAGCAACGACGGCTCCTTTTATGTAACAGTGATCCGCCTGGGGTGGGAAAGTTCAAGGGGATGCGTGTTAAGCGCTAACTACTGAGAGGATGCATTAAGTCGGGGGCT
TCTGATCCGCTACGTCCGCGAATCAGGCCTATGGGATAGAGGGGTTGGACAGATCGCCTGACCCCAGAGGTCCGTGGCCATCGACGTTTGATCTTAAAACCCTACTCTCAATGCTAGTCGTAACGCACAACCTTAATCTTCATTGTTTTAGGCGCAAAATCAGTTATGTGGGCTCCTCCACGAGTTGTAATTAACACTATTGTATTTCGAGCGACGCCTTTTGTCGATGAAAACCTGAGAAGGAATTGAGTGGCAACGGAAGCGACAGTCTGCCCACGTATCCACTGCGTGACCACTTCCCTCGCCTTCGATCGATCTAAGACGTGAAGCTTTGGCCTCACAGGCCCGACGCCAAATGGCTACTGTGGGAAGACCATTGTCAGGATACGCCCGCTATTTCTTTAGTGGCCGTCATCTCCTAACCTCAATTCTATGAGTGCTGACTAAGACGCCGCTGATGACTATCCATTACTCTCGACCAACCCTACCCACGAGAGGGCTCGTAATGACTGTTTTAACAGACCCCTCAGCGCGGGCGAGGGATAGCTGACGCCCAGCGGGCCATTTGGGAGTGTTGACGCTAACTCGTCCCTTCCTTTTACCTTCATAACACACGTAGGCACGGGACTTTCTTTTGTTAAAATCCTTAGCAACCTGGAGGGGCAGAAGTGGGCTGGGTGTGGTTTAGTGGCTGGACCCCGACTGGTCTAGCAACGACGGCTCCTTTTATGTAACAGTGATCCGCCTGGGGTGGGAAAGTTCAAGGGGATGCGTGTTAAGCGCTAACTACTGAGAGGATGCATTAAGTCGTGGGCT
CTTACTTGGCTACATCCGTGGTTCAGGCCTATAGGGTAGAGAGGTGAGAGACGTCGCCTTATCTAGGAACTGCGTAGCCATCTACGCTTGATCTTGGAACCCTACTGTCAATGTTAGGCGTAATGCACAACCTTAATCCTCAGTGCTTCATGCGCAAAATCAGTTATGTGGGCTCCTCCACGAGTTGTAATTAACACTATTGTACTTCGAGCGACGCCTTTTGTCGATGAAAACCTGAGTAGGAATTGAGTGGCAACGGAAGCGACAGTCTGCCCACGTATCCACTGCGTGACCACTTCCCTCGCCTTCGATCGATCTAAGACGTGAAGCTTTGGCCTCACAGGCCCGACGCCAGATGGCTACTGTGGGAAGACCATTGTCAGGATACGCCCGCTATTTCTTTAGTGGCCGTCATCTCCTAACCTCAATTCTATGAGTGCTGACTAAGACGCCGCTGATGACTATCCATTACTCTCGACCAACCCTACCCGCCAGATGGCACGGAATGACTGTTTTACCAGTCCACCCAGCGAAAACACGGGATAGCTGGCGCCCAGCAGCCCGTTTAATAGCTCGAATGCCAACTAGTCCCTTCATTCTACCTTCGTAGGGCATCTCATTCTTGATCCCCCTCGTAACGCGATCTCCGAGTATTAAGCAGAGCAGAATTGCGCTGGGAGTGGTCTAGTGACTGCACCCCGACTGGCTGAACGATGACGATTCCTTCTAAGTAACGATGATCCGCCTGGAGTGGGAAAGTTCACGGGTATGCGTGTGAAGCGCTAATTACTAAAGGCATCCCCTAGGAAGTAAATC
TTTGATCGGCTACGTCCGCGGTTCAGGCCTATGGGGTAGAGGGGTGAGACAGGTCGCCTTGTCCCGGAAGTGCGTAGCCACCGACGTTTGATCTTAAAACCCTACTGTCAATGCTAGGCATAACGCGCAACCTTAATCCTCATTGCTGCATGACCGATATCAACTATGCGGGCCCCTTCAAGAGTTTTAATTAACACCATTTAATTTCTAGCGGCGCCTTTTATCGATGGAAATCTGAGAAGGATCAGAATAACATTGGAAGTAACCGCTTGCCCCCACACCCGCTGCCTGGCCACTTCCCTCGCCTTCGATCAATTTAAGGTGAGAAGACTTGCCGCCCCAAGCCCAATCTGGAGAGGCTGCTGTAGGCAGACCGTTGTCAGGATACGTCCGCTACCTCTATGGCGGCCGACCCCCCCTGACCCCAATTCTATGAGTGCTGACTAAGACGCTGCGGGTGACTATCCCTTACTCTCGACCAACTCTACCCGCCAGAGGGCACGGAATGACTGTTTTACCAGTCCACCCAGCGAAAACACGGGATAGCTGACGTCCAGAAGCCCGTTTAATAGCTCGAATGCCAACTAGTCCCTTCATTCTACCTTCGTAAGGCACGTCGGCACGAGACTTTCATGTGTTAAAATCCTTAGCAGCCTAGCAAAACAGAATTACGCTGGGAGTGGTTTAGTGGCTGGACCCCGACTGGCTGAGCGACGACGGTTCCTTCTAAGTAACGATGCTCCGCCTGGAGTGGGAAAGTTCACGGGTATGCGTGTGAAGCTCTAACTACTAAAAGCATCCCTTAGGAAGTAAATC
CTTACTTGGCTACATCCGTGGTTCAGGCCTATAGGGTAGAGAGGTGAGAGACGTCGCCTTATCTAGGAACTGCGTAGCCATCTACGCTTGATCTTGGAACCCTACTGTCAATGTTAGGCGTAATGCACAACCTTAATCCTCAGTGCTTCATGCCCAATATCAATTATGCGGGCTCCTTCACGGGTTTTAATTAACACCATTTAATTTCTAGCTGCGCCTTTTATCAATGAAAATCTGAGAAGGATCAGAATAACATCGGAAGTAACCGCTTGCCCACACACCCGGTGCGTGACAGATCTTTGCACCTTCAACCGATCTGCGATGAGAAGATTTGCCGTCCTAGGTCCAACGCCGAGTTGCTGCTATAAGCAGGCCACTGTCAGGATATACTCGTCGCTTCGTTAGTGGTCATCACCCCCTGACCCCAATCCTATGAGTGCTGACTAAGACGCCGCTGATGACTATCCCTTACTCTCAGTCAACCCTACTAACGAGAGGGCTCGGAATGACTGTTTTACCAGACCCCTCAGCGCGGGCGAGGGACAGCTAACGCCCAGCGGGTCATTTGGGAGTGTTGGCACTAACTCGTCCTTTTCACTGACTGTCATAACACACGTAGGCACGGGACTTTCTTTTGTTAAAATCCTTAGCAACCTGGAGGGGCAGAAGTGGGCTGGGTGTGGTTTAGTGGCTGGACCCCGACTGGTCTAGCAACGACGGCTCCTTTTATGTAACAGTGATCCGCCTGGGGTGGGAAAGTTCAAGGGGATGCGTGTTAAGCGCTAACTACTGAGAGGATGCATTAAGTCGTGGGCT
CTTGATCCGCTACGTCCGCGATTCAGGCCTATGGGGTAGAGGGGTTGGACAGATCGCCTTATCTCGGAGGTCCGTGGCCATCGACGTTTGATCTTAAAACCCTACTCTCAATGCTAGTCGTAACGCACAACCTTAATCTTCATTGTTTTAGGCGCAAAATCAGTTATGTGGGCTCCTCCACGAGTTGTAATTAACACTATTGTATTTCGAGCGACGCCTTTTGTCGATGAAAACCTGAGTAGGAATTGAGTGGCAACGGAAGCGACAGTCTGCCCACGTATCCACTGCGTGACCACTTCCCTCGCCTTCGATCGATCTAAGACGTGAAGCTTTGCCCTCACAGGCCCGACGCCAAATGGCTACTGTGGGAAGACCATTGTCAGGATACGCCCGCTATTTCTTTAGTGGCCGTCATCTCCTAACCTCAATTCTATGAGTGCTGACTAAGACGCCGCTGATGACTATCCATTACTCTCGACCAACCCTACCCACGAGAGGGCTCGTAATGACTGTTTTAACAGACCCCTCAGCGCGGGCGAGGGATAGCTGACGCCCAGCGGGCCATTTGGGAGCGTTGACGCTAACTCGTCCCTTCCTTTTACCTTCATAACACACGTAGGCACGGGACTTTCTTTTGTTAAAATCCTTAGCAACCTGGAGGGGCAGAAGTGGGCTGGGTGTGGTTTAGTGGCTGGACCCCGACTGGTCTAGCAACGACGGCTCCTTTTATGTAACAGTGATCCGCCTGGGGTGGGAAAGTTCAAGGGGATGCGTGTTAAGCGCTAACTACTGAGAGGATGCATTAAGTCGGGGGCT
TCTGATCCGCTACGTCCGCGAATCAGGCCTATGGGATAGAGGGGTTGGACAGATCGCCTGACCCCAGAAGTCCGTGGCCATCGACGTTTGATCTTAAAACCCTACTGTCAATGCTAGTCGTAACGCACAACCTTAATCTTCATTGTTTTAGGCGCAAAATCAATTATGTGGGCTCCTTCACGAGTTGGAATTAACACTATTGTATTTCGAGCGACGCCTTTTGTCGATGAAAACCTGAGTAGGAATTGAGTGGCAACGGAAGCGACAGTCTGCCCACGTATCCACTGCGTGACCACTTCCCTCGCCTTCGATCGATCTAAGACGTGAAGCTTTGGCCTCACAGGCCCGACGCCAAATGGCTACTGTGGGAGGACCATTGTCAGGATACGCCCGCTATTTCTTTAGTGGCCGTCATCTCCTAACCTCAATTCTATGAGTGCTGACTAAGACGCCGCTGATGACTATCCCTTACTCTCGACCAACCCTACCCGCCAGAGGGCACGGAATGACTGTTTTACCAGTCCACCCAGCGAAAACACGGGATAGCTGGCGCCCAGCAGCCCGTTTAATAGCTCGAATGCCAACTAGTCCCTTCATTCTACCTTCGTAGGGTATCTCATTCTTGATCCCCCTCGTAACGCGATCTCCGAGTATTAAGCAGAGCAGAATTGCGCTGGGAGTGGTCTAGTGGCTGCACCCCGACTGGCTGAACGATGACGATTCCTTCTAAGTAACAGTGATCCGCCTGGAGTGGGAAAGTTCACGGGTATGCGTGTTAAACGCTAACTACTAAAAGCGTCTCTTAGGAAGTAAATC
CTTGATCCGCTACGTCCGCGATTCAGGCCTATGGGGTAGAGGGGTTGGACAGATCGCCTGACCCCAGAAGTCCGTGGCCATCGACGTTTGATCTTAAAACCCTACTGTCAATGCTAGTCGTAACGCACAACCTTAATCTTCATTGTTTTAGGCGCAAAATCAATTATGTGGGCTCCTTCACGAGTTGGAATTAACACTATTGTATTTCGAGCGACGCCTTTTGTCGATGAAAACCTGAGTAGGAATTGAGTGGCAACGGAAGCGACAGTCTGCCCACGTATCCACTGCGTGACCACTTCCCTCGCCTTCGATCGATCTAAGACGTGAAGCTTTGGCCTCACAGGCCCGACGCCAAATGGCTACTGTGGGAAGACCATTGTCAGGATACGCCCGCTATTTCTTTAGTGGCCGTCATCTCCTAACCTCAATTCTATGAGTGCTGACTAAGACGCCGCTGATGACTATCCCTTACTCTCGACCAACTCTACCCGCCAGAGGGCACGGAATGACTGTTTTACCGGTCCACCCAGCGAAAACACGGGATAGCTGACGTCCAGAAGCCCGTTTAATAGCTCGAATGCCAACTAGTCCCTTCATTCTACCTTCATAAGGCACGTCGGCACGAGACTTTCATGTGTTAAAATCCTTAGCAGCCTAGCAAAACAGAATTACGCTGGGAGTGGTTTAGTGGCTGGACCCCGACTGGCTGAGCGACGACGGTTCCTTCTAAGTAACGATGATCCGCTTGGAGTGGGAAAGTTCACGGGTGTGCGTGTGAAGCGCTAATTACTGGGAGGATGCATTAAGTCGTGAGCT
TCTGATCCGCTACGTCCGCGAATCAGGCCTATGGGGTAGAGGGGTTGGACAGATCGCCTGACCCCAGAGGTGCGTGGCCATCGACATCTGATCTTAAAATCCTACTGTTAATGCTAGGCATGACGCGCAACCTCAATCCTCATTGCCGCATGACCGATATCAACTATGCGGGCTCCTTCAAGAGTTTTAATTAACACCACTTTATTTCTAGCGGCGCATTTTACCGATGGAAATCTGAAAAGGATCAGAATAACATCGGAAGTAACCGCTTGCCCACATACCCGGTGTGTGACAAATCTTTGCACGGGCGCTCGGTCTGATATGAGAGGACTTGCCGCCCCAGGTCCAACGCCGAGTGGACGCTGTAAGCAGGCCATAGTCAGCATATACTCGCCGCCTCTATGGCGGCCGACCCCCCCTGACCCCAATTCTATGAGTGCTGACTAAGACGCCGCTGATGACTATCCATTACTCTCGACCAACCCTACCCACGAGAGGGCTCGTAATGACTGTTTTAACAGACCCCTCAGCGCGGGCGAGGGATAGCTGACGCCCAGCGGGCCATTTGGGAGCGTTGACGCTAACTCGTCCCTTCCTTTTACCTTCATAACACACGTAGGCACGGGACTTTCTTTTGTTAAAATCCTTAGCAACCTGGAGGGGCAGAAGTGGGCTGGGTGTGGTTTAGTGGCTGGACCCCGACTGGTCTAGCAACGACGGCTCCTTTTATGTAACAGTGATCCGCCTGGGGTGGGAAAGTTCAAGGGGATGCGTGTTAAGCGCTAACTACTGAGAGGATGCATTAAGTCGTGGGCT
TCTGATCCGCTACGTCCGCGAATCAGGCCTATGGGGTAGAGGGGTTGGACAGATCGCCTGACCCCAGAGGTCCGTGGCCATCGACGTTTGATCTTAAAACCCTACTCTCAATGCTAGTCGTAACGCACAACCTTAATCTTCATTGTTTTAGGCGCAAAATCAGTTATGTGGGCTCCTCCACGAGTTGTAATTAACACTATTGTATTTCGAGCGACGCCTTTTGTCGATGAAAACCTGAGTAGGAATTGAGTGGCAACGGAAGCGACAGTCTGCCCACGTATCCACTGCGTGACCACTTCCCTCGCCTTCGATCGATCTAAGACGTGAAGCTTTGGCCTCACAGGCCCGACGCCAAATGGCTACTGTGGGAAGACCATTGTCAGGATACGCCCGCTATTTCTTTAGTGGCCGTCATCTCCTAACCTCAATTCTATGAGTGCTGACTAAGACGCCGCTGATGACTATCCCTTACTCTCAGTCAACCCTACTAACGCGAGGGCTCGGAATGACTGTTTTACCAGACCCCTCAGCGCGGGCGAGGGACAGCTAACGCCCAGCGGGTCATTTGGGAGTGTTGGCACTAACTCGTCCTTTTCACTGACTGTCGTAACACACGTAGGCACGGGATTTTCTTGTGTTAAAATTCTTAGCAACCTGGAGGGGCAGAAGTGGGCTGGGTGTGGTTTAGTGGCTGGACCCCGACTGGTCTAGCAACGACGGCTCCTTTTATGTAACAGTGATCCGCCTGGGGTGGGAAAGTTCAAGGGGATGCGTGTTAAGCGCTAACTACTGAGAGGATGCATTAAGTCGGGGGCT
TCTGATCCGCTACGTCCGCGAATCAGGCCTATGGGGTAGAGGGGTTGGACAGATCGCCTGACCCCAGAGGTCCGTGGCCATCGACGTTTGATCTTAAAACCCTACTCTCAATGCTAGTCGTAACGCACAACCTTAATCTTCATTGTTTTAGGCGCAAAATCAGTTATGTGGGCTCCTCCACGAGTTGTAGTTAACACTATTGTATTTCGAGCGACGCCTTTTGTCGATGAAAACCTGAGTAGGAATTGAGTGGCAACGGAAGCGACAGTCTGCCCACGTATCCACTGCGTGACCACTTCCCTCGCCTTCGATCGATCTAAGACGTGAAGCTTTGGCCTCACAGACCCGACGCCAAATGGCTACTGTGGGAAGACCATTGTCAGGATACGCCCGCTATTTCTTTAGTGGCCGTCATCTCCTAACCTCAATTCTATGAGTGCTGACTAAGACGCCGCTGATGACTATCCATTACTCTCGACCAACCCTACCCACGAGAGGGCTCGTAATGACTGTTTTAACAGACCCCTCAGCGCGGGCGAGGGATAGCTGACGCCCAGCGGGCCATTTGGGAGCGTTGACGCTAACTCGTCCCTTCCTTTTACCTTCATAACACACGTAGGCACGGGACTTTCTTTTGTTAAAATCCTTAGCAACCTGGAGGGGCAGAAGTGGACTGGATGTGGTTTAGTGGCTGGACCCCGACTGGTCTAGCAACGACGGCTCCTTTTATGTAACAGTGATCCGCCTGGGGTGGGAAAGTTCAAGGGGATGCGTGTTAAGCGCTAACTACTGAGAGGATGCATTAAGTCGTGGGCT
CTTGATCGGCTACACCCGCGATTCAGGCCTATAGGGTAGAGAGGTTGGACACATCGCCTGACCCCAGAGGTCCGTGGCCATCGACATCTGATCTTAAAATCCTACTGTTAATGCTAGGCATGACGCGCAACCTCAATCCTCATTGCCGCATGACCGATATCAACTATGCGGGCTCCTTCAAGAGTTTTAATTAACACCACTTTATTTCTAGCGGCGCATTTTACCGATGGAAATCTGAAAAGGATCAGAATAACATCGGAAGTAACCGCTTGCCCACATACCCGGTGTGTGACAAATCTTTGCACGGGCGCTCGGTCTGATATGAGAGGACTTGCCGCCCCAGGTCCAACGCCGAGTGGACGCTGTAAGCAGGCCATAGTCAGCATATACTCGCCGCCTCTATGGCGGCCGACCCCCCCTGACCCCAATTCTATGGGTGCTGACTAAGACGCCGCTGATGACTATCCATTACTCTCGACCAACCCTACCCGCCAGATGGCACGGAATGACTGTTTTACCAGTCCACCCAGCGAAAACACGGGATAGCTGGCGCCCAGCAGCCCGTTTAATAGCTCGAATGCCAACTAGTCCCTTCATTCTACCTTCGTAGGGCATCTCATTCTTGATCCCCCTCGTAACGCGATCTCCGAGTATTAAGCAGAGCAGAATTGCGCTGGGAGTGGTCTAGTGACTGCACCCCGACTGGCTGAACGATGACGATTCCTTCTAAGTAACGATGATCCGCCTGGAGTGGGAAAGTTCACGGGTATGCGTGTGAAGCGCTAATTACTAAAGGCATCCCCTAGGAAGTAAATC
TTCGATCGGATACGTCCGCGATTCAGGCCTATGGGGTAGAGGGGTTGTACACATCGCCTTACCCCGTAACTGCGTAGCCATCTACGCTTGATCTTGGAACCCTACTGTCAATGTTAGGCGTAATGCACAACCTTAATCCTCAGTGCTTCATGCCCAATATCAATTATGCGGGCTCCTTCACGGGTTTTGATTAACACCATTTAATTTCTAGCTGCGCCTTTTATCAATGGAAATCTGAGTAGGAATTGAGTGGCAACGGAAGCGACAGTCTGCCCACGTATCCACTGCGTGACCACTTCCCTCGCCTTCGATCGATCTAAGACGTGAAGCTTTGGCCTCACAGGCCCGACGCCAAATGGCTACTGTGGGAAGACCATTGTCAGGATACGCCCGCTATTTCTTTATTGGCCGTCACCCCCTGACCCTGATTATATGAGTGCTGACTAAGACGCTGCGGGTGACTACCCCCTACTTTCGACCAACCCTACCCGCCAGAGGGCACGGAATGACTGTTTTACCAGTCCACCTAGCGAAAACACGGGATAGCTGACGCCCAGCAGCCCGTTTAATAGCTCGAATGCCAACTAGTCCCTTCATTCTACCTTCGTAGGGCATCTCATTCTTGATCCCCCTCGTAACGCGATCTCCGAGTATTAAGCAGAGCAGAATTGCGCTGGGAGTGGTCTAGTGGCTGCACCCCGACTGGCTGAACGATGACGATTCCTTCTAAGTAACGATGATCCGCCTGGAGTGGGAAAGTTCACGGGTATGCGTGTGAAGCGCTAATTACTAAAGGCATCCCCTAGGAAGTAAATC
TTTGATCGGCTACGTCCGCGGTTCAGGCCTATGGGGTAGAGGGGTGAGACAGGTCACCTTGTCCCGGAAGTGCGTAGCCACCGACGTTTGATCTTAAAACCCTACTGTCAATGCTAGGCATAACGCGCAACCTTAATCCTCATTGCTGCATGACCGATATCAACTATGCGGGCCCCTTCAAGAGTTTTAATTAACACCATTTAATTTCTAGCGGCGCCTTTTATCGATGGAAATCTGAGAAGGATCAGAATAACATCGGAAGTAACCGCTTGCTCCCACACCCGCTGCCTGGCCACTTCCCTCGCCTTCGATCAATTTAAGGTGAGAAGACTTGCCGCCCCAAGCCCAATCTGGAGAGGCTGCTGTAGGCAGACCGTTGTCAGGATACGTCCGCTACCTCTATGGCGGCCGACCCCCCCTGACCCCAATTCTATGAGTGCTGACTAAGACGCTGCGGGTGACTATCCCTTACTCTCGACCAACTCTACCCGCGAGAGGGCTCGGAATGTCTGTTTTACCGGACCCCTCAGCGCGGGCGAGGGATAGCTGACGCCCAGCGGGCCATTTGGGAGCGTTGACGCTAACTCGTCCCTTCCTTTTACCTTCATAACACACGTAGGCACGGGACTTTCTTTTGTTAAAATCCTTAGCAACCTGGAGGGGCAGAAGTGGGCTGGGTGTGGTTTAGTGGCTGGACCCCGACTGGTCTAGCAACGACGGCTCCTTTTATGTAACAGTGATCCGCCTGGGGTGGGAAAGTTCAAGGGGATGCGTGTTAAGCGCTAACTACTGAGAGGATGCATTAAGTCGTGGGCT
CTTACTTGGCTACATCCGTGGTTCAGGCCTATAGGGTAGAGAGGTGAGAGACGTCGCCTTATCTAGGAACTGCGTAGCCATCTACGCTTGATCTTGGAACCCTACTGTCAATGTTAGGCGTAATGCACAACCTTAATCCTCAGTGCTTCATGCCCAATATCAATTATGCGGGCTCCTTCACGGGTTTTAATTAACACCATTTAATTTCTAGCTGCGCCTTTTATCAATGGAAATCTGAGAAGGATCAGAATAACATCGGAAGTAACCGCTTGCCCACACACCCGGTGCGTGACAGATCTTTGCACCTTCAACCGATCTGCGATGAGAAGATTTGCCGTCCTAGGTCCAACGCCGAGTTGCTGCTATAAGCAGGCCACTGTCAGGATATACTCGTCGCTTCGTTAGTGGTCATCACCCCCTGACCCCAATCCTATGAGTGCTGACTAAGACGCCGCTGATGACTATCCCTTACTCTCAGTCAACCCTACTAACGCGAGGGCTCGGAATGACTGTTTTACCAGACCCCTCAGCGCGGGCGAGGGACAGCTAACGCCCAGCGGGTCATTTGGGAGTGTTGGCACTAACTCGTCCTTTTCACTGACTGTCGTAACACACGTAGGCACGGGATTTTCTTGTGTTAAAATCCTTAGCAACCTGGAGGGGCAGAAGTGGGCTGGGTGTGGTTTAGTGGCTGGACCCCGACTGGTCTAGCAACGACGGCTCCTTTTATGTAACAGTGATCCGCCTGGGGTGGGAAAGTTCAAGGGGATGCGTGTTAAGCGCTAACTACTGAGAGGATGCATTAAGTCGTGGGCT
TCTGATCCGCTACGTCCGCGAATCAGGCCTATGGGGTAGAGGGGTTGGACAGATCGCCTGACCCCAGAGGTCCGTGGCCATCGACGTTTGATCTTAAAACCCTACTCTCAATGCTAGTCGTAACGCACGACCTTAATCTTCATTGTTTTAGGCGCAAAATCAGTTATGTGGGCTCCTCCACGAGTTGTAATTAACACTATTGTATTTCGAGCGAAGCCTTTTGTCGATGAAAACCTGAGTAGGAATTGAGTGGCAACGGAAGCGACAGTCTGCCCACGTATCCACTGCGTGACCACTTCCCTCGCCTTCGATCGATCTAAGACGTGAAGCTTTGGCCTCACAGGCCCGACGCCAAATGGCTACTGTGGGAAGACCATTGTCAGGATACGCCCGCTATTTCTTTAGTGGCCGTCATCTCCTAACCTCAATTCTATGAATGCTGACTAAGACGCCGCTGATGACTATCCATTACTCTCGACCAACCCTACCCACGAGAGTGCTCGTAATGACTGTTTTAACAGACCCCTCAGCGCGGGCGAGGGATAGCTGACGCCCAGCGGGCCATTTGGGAGCGTTGACGCTAACTCGTCCCTTCCTTTTACCTTCATAACACACGTAGGCACGGGACTTTCTTTTGTTAAAATCCTTAGCAACCTGGAGGGGCAGAAGTGGACTGGGTGTGGTTTAGTGGCTGGACCCCGACTGGTCTAGCAACGGCGGCTCCTTTTATGTAACAGTGATCCGCCTGGGGTGGGAAAGTTCAAGGGGATGCGTGTTAAGCGCTAACTACTGGGAGGATGCATTAAGTCGGGAGCT
TTTGATCGGCTACGTCCGCGATCCAGGCTTATGGGGTAGAGAGGTGAGAGACGTAGCCTTATATAGGAGGTGCGTGGCCTTCGACATCTGATCTTAAAATCCTACTGTTAATGCTAGGCATGACGCGCAACCTCAATCCTCATTGCCGCATGACCGATATCAACTATGCGGGCTCCTTCAAGAGTTTTAATTAACACCACTTTATTTCTAGCGGCGCATTTTACCGATGGAAATCTGAATAGGATCAGAATAACATCGGAAGTAACCGCTTGCCCACATACCCGGTGTGTGACAAATCTTTGCACGGGCGCTCGGTCTGATATGAGAGGACTTGCCGCCCCAGGTCCAACGCCGAGTGGACGCTGTAAGCAGGCCATAGTCAGCATATACTCGCCGCCTCTATGGCGGCCGACCCCCCCTGACCCCAATTCTATGAGCGGTGACTTAGACGCTGCGGGTGACTGTCCCTTACTCTCGACCAACCCCACCCGCCAGAGGGCTCGGAATGACTGTTTCACCAGTCCCCCCAGGGAAGACAAGGGATAGCTAACGCCTAGCAGCCCATTTGATAGCTCTAATGTTAACTACTCACTACATTTTACCTCTGTAAGGCACGTCGGCACGAGACTTTCTTGTGTTAAAATCCTTAGCAACCTGGAGGGGCAGAATTGGGCTAGGTATGGCTCGAGGGGCGGATCCTGACTGGTCGAGCGACCACGATTCCTTCTAAGTACCGATGATCCGCCTGGAGTGGGAAAGTTCACGGGTATGTGTGTGAAGCGCCAATTACTAAAAGCGTCTCTTAGGAAGTAAATC
TCTGATCCGCTACGTCCGCGAATCAGGCCTATGGGGTAGAGGGGTTGGACAGATCGCCTGACCCCAGAAGTCCGTGGCCATCGACGTTTGATCTTAAAACCCTACTGTCAATGCTAGTCGTGACGCACAACCTTAATCTTCATTGTTTTAGGCGCAAAATCAATTATGTGGGCTCCTTCACGAGTTGGAATTAACACTATTGTATTTCGAGCGACGCCTTTTGTCGATGAAAACCTGAGAAGGAATTGAGCGGCAACGGAAGCGACAGTCTGCCCACGTATCCACTGCGTGACCACTTCCCTCGCCTTCGATCGATCTAAGACGTGAAGCTTTGGCCTCACAGGCCCGACGCCAAATGGCTACTGTGGGAGGACCATTGTCAGGATACGCCCGCTATTTCTTTAGTGGCCGTCATCTCCTAACCTCAATTCTATGAGTGCTGACTAAGACGCCGCTGATGACTATCCCTTACTCTCGACCAACCCTACCCACGAGAGGGCTCGTAATGACTGTTTTAACAGACCCCTCAGCGCGGGCGAGGGATAGCTGACGCCCAGCGGGCCATTTGGGAGCGTTGACGCTAACTCGTCCCTTCCTTTTACCTTCATAACACACGTAGGCACGGGACTTTCTTTTGTTAAAATCCTTAGCAACCTGGAGGGGCAGAATTGGGCTAGGTATGGCTCGAGGGGCGGATCCTGACTGGTCGAGCGACCACGATTCCTTCTAAGTACCGATGATCCGCCTGGAGTGGGAAAGTTCACGGGTATGTGTGTGAAGCGCCAATTACTAAAAGCGTCTCTTAGGAAGTAAATC
TTTGATCGGCTACGTCCGCGGTTCAGGCCTATGGGGTAGAGGGGTGAGACAGGTCGCCTTGTCCCGGAAGTGCGTAGCCACCGACGTTTGATCTTAAAACCCTACTGTCAATGCTAGGCATAACGCGCAACCTTAATCCTCATTGCTGCATGACCGATATTAACTATGCGGGCCCCTTCAAGAGTTTTAATTAACACCATTTAATTTCTAGCGGCGCCTTTTATCGATGGAAATCTGAGAAGGATCAGAATAACATCGGAAGTAACCGCTTGCCCCCACACCCGCTGCCTGGCCACTTCCCTCGCCTTCGATCAATTTAAGGTGAGAAGACTTGCCGCCCCAAGCCCAATCTGGAGAGGCTGCTGTAGGCAGACCGTTGTCAGGATACGTCCGCTACCTCTATGGCGGCCGACCCCCCCTGACCCCAATTCTATGAGTGCTGACTAAGACGCTGCGGGTGACTATCCCTTACTCTCGACCAACTCTACCCGCCAGAGGGCACGGAATGACTGTTTTACCAGTCCACCCGGCGAAAACACGGGATAGCTGACGTCCAGAAGCCCGTTTAATAGCTCGAATGCCAACTAGTCCCTTCATTCTACCTTCGTAAGGCACGTCGGCACGAGACTTTCATGTGTTAAAATCCTTAGCAGCCTAGCAAAACAGAATTACGCTGGGAGTGGTTTAGTGGCTGGACCCCGACTGGCTGAGCGACGACGGTTCCTTCTAAGTAACGATGCTCCGCCTGGAGTGGGAAAGTTCACGGGTATGCGTGTGAAGCTCTAACTACTAAAAGCATCCCTTAGGAAGTAAATC
TTTGATCGGCTACGTCCGCGGTTCAGGCCTATGGGGTAGAGGGGTGAGACAGGTCGCCTTGTCCCGGAAGTGCGTAGCCACCGACGTTTGATCTTAAAACCCTACTGTCAATGCTAGGCATAACGCGCAACCTTAATCCTCATTGCTGCATGACCGATATTAACTATGCGGGCCCCTTCAAGAGTTTTAATTAACACCATTTAATTTCTAGCGGCGCCTTTTATCGATGGAAATCTGAGAAGGATCAGAATAACATCGGAAGTAACCGCTTGCCCCCACACCCGGTGCCTGGCCACTTCCCTCGCCTTCGATCAATTTAAGGTGAGAAGACTTGCCGCCCCAAGCCCAATCTGGAGAGGCTGCTGTAGGCAGACCGTTGTCAGGATACGTCCGCTACCTCTATGGCGGCCGACCCCCCCTGACCCCAATTCTATGAGTGCTGACTAAGACGCTGCGGGTGACTATCCCTTACTCTCGACCAACTCTACCCGCCAGAGGACACGGAATGACTGTTTTACCAGTCCACCCGGCGAAAACACGGGATAGCTGACGTCCAGAAGCCCGTTTAATAGCTCGAATGCCAACTAGTCCCTTCATTCTACCTTCGTAAGGCACGTCGGCACGAGACTTTCATGTGTTAAAATCCTTAGCAGCCTAGCAAAACAGAATTACGCTGGGAGTGGTTTAGTGGCTGGACCCCGACTGGCTGAGCGACGACGGTTCCTTCTAAGTAACGATGCTCCGCCTGGAGTGGGAAAGTTCACGGGTATGCGTGTGAAGCTCTAACTACTGAGAGGATGCATTAAGTCGTGGGCT
TTTGATCGGCTACGTCCGCGGTTCAGGCCTATGGGGTAGAGGGGTGAGACAGGTCGCCTTGTCCCGGAAGTGCGTAGCCACCGACGTTTGATCTTAAAACCCTACTGTCAATGCTAGGCATAACGCGCAACCTTAATCCTCATTGCTGCATGACCGATATCAACTATGCGGGCCCCTTCAAGAGTTTTAATTAACACCATTTAATTTCTAGCGGCGCCTTTTATCGATGGAAATCTGAGTAGGATCAGAATAACATCGGAAGTAACCGCTTGCCCCCACACCCGCTGCCTGGCCACTTCCCTCGCCTTCGATCAATTTAAGGTGAGAAGACTTGCCGCCCCAAGCCCAATCTGGAGAGGCTGCTGTAGGCAGACCGTTGTCAGGATACGTCCGCTACCTCTATGGCGGCCGACCCCCCCTGACCCCAATTCTATGAGTGCTGACTAAGACGCTGCGGGTGACTATCCCTTACTCTCGACCAACTCTACCCACGAGAGGGCTCGTAATGACTGTTTTACCAGACCCCTCAGCGCGGGCGAGGGATAGCTGACGTCCAGAAGCCCGTTTAATAGCTCGAATGCCAACTAGTCCCTTCATTCTACCTTCGTAACACACGTAGGCACGGGATTTTCTTGTGTTAAAATCCTTAGCAACCTGGAGGGGCAGAATTGGGCTGGGTATAGTTTAAGGGGCAGACCCTAAGTGGTCGAGCGGCGACAGTTCCTTCTAAGTAACAGTGATCCGCCTGGAGTGGGAAAGTTCACGGGTATGCGTGTTAAACGCTAACTACTAAAGGCATCCCCTAGGAAGTAAATC
TTTGATCGGCTACGTCCGCGGTTCAGGCCTATGGGGTAGAGGGGTGAGACAGGTCGCCTTGTCCCGGAAGTGCGTAGCCACCGACGTTTGATCTTAAAACCCTACTGTCAATGCTAGGCATAACGCGCAACCTTAATCCTCATTGCTGCATGACCGATATTAACTATGCGGGCCCCTTCAAGAGTTTTAATTAACACCATTTAATTTCTAGCGGCGCCTTTTATCGATGGAAATCTGAGAAGGATCAGAATAACATCGGAAGTAACCGCTTGCCCCCACACCCGCTGCCTGGCCACTTCCCTCGCCTTCGATCAATTTAAGGTGAGAAGACTTGCCGCCCCAAGCCCAATCTGGAGAGGCTGCTGTAGGCAGACCGTTGTCAGGATACGTCCGCTACCTCTATGGCGGCCGACCCCCCCTGAACCCAATTCTATGAGTGCTGACTAAGACGCTGCGGGTGACTATCCCTTACTCTCGACCAACTCTACCCGCCAGAGGGCACGGAATGACTGTTTTACCAGTCCACCCGGCGAAAACACGGGATAGCTGACGTCCAGAAGCCCGTTTAATAGCTCGAATGCCAACTAGTCCCTTCATTCTACCTTCGTAAGGCACGTCGGCACGAGACTTTCATGTGTTAAAATCCTTAGCAGCCTAGCAAAACAGAATTACGCTGGGAGTGGTTTAGTGGCTGGACCCCGACTGGCTGAGCGACGACGGTTCCTTCTAAGTAACGATGCTCCGCCTGGAGTGGGAAAGTTCACGGGTATGCGTGTGAAGCTCTAACTACTAAAAGCATCCCTTAGGAAGTAAATC
CTTACTTGGCTACATCCGTGGTTCAGGCCTATAGGGTAGAGAGGTGAGAGACGTCGCCTTATCTAGGAACTGCGTAGCCATCTACGCTTGATCTTGGAACCCTACTGTCAATGTTAGGCGTAATGCACAACCTTAATCCTCAGTGCTTCATGCGCAAAATCAGTTATGTGGGCTCCTCCACGAGTTGTAATTAACACTATTGTACTTCGAGCGACGCCTTTTGTCGATGAAAACCTGAGTAGGAATTGAGTGGCAACGGAAGCGACAGTCTGCCCACGTATCCACTGCGTGACCACTTCCCTCGCCTTCGATCGATCTAAGACGTGAAGCTCTGGCCTCACAGGCCCGACGCCAGATGGCTACTGTGGGAAGACCATTGTCAGGATACGCCCGCTACTTCGTTAGTGGTCATCACCCCCTGACCCCAATCCTATGAGTGCTGACTAAGACGCTGCGGGTGACTATCTCTTACTCTCGACCAACTCTACCCGCCAGAGGGCACGGAATGACTGTTTTACCAGTCCACCCGGCGAAAACACGGGATAGCTGACGTCCAGAAGCCCGTTTAATAGCTCGAATGCCAACTAGTCCCTTCATTCTACCTTCGTAAGGCACGTCGGCACGAGACTTTCATGTGTTAAAATCCTTAGCAGCCTAGCAAAACAGAATTACGCTGGGAGTGGTTTAGTGGCTGGACCCCGACTGGCTGAGCGACGACGGTTCCTTCTAAGTAACGATGCTCCGCCTGGAGTGGGAAAGTTCACGGGTATGCGTGTGAAGCTCTAACTACTGAGAGGATGCATTAAGTCGTGGGCT
TTCGATCGGATACGTCCGCGATTCAGGCCTATGGGGTAGAGGGGTTGTACACATCGCCTTACCCCGTAACTGCGTAGCCATCTACGCTTGATCTTGGAACCCTACTGTCAATGTTAGGCGTAATGCACAACCTTAATCCTCAGTGCTTCATGCCCAATATCAATTATGCGGGCTCCTTTACGGGTTTTGATTAACACCATTTAATTTCTAGCTGCGCCTTTTATCAATGGAAATCTGAGTAGGAATTGAGTGGCAACGGAAGCGACAGTCTGCCCACGTATCCACTGCGTGACCACTTCCCTCGCCTTCGATCGATCTAAGACGTGAAGCTTTGGCCTCACAGGCCCGACGCCAAATGGCTACTGTGGGAAGACCATTGTCAGGATACGCCCGCTATTTCTTTATTGGCCGTCACCCCCTGACCCTGATTCTATGAGTGCTGACTAAGACGCTGCGGGTGACTACCCCCTACTCTCGACCAACCCTACCCGCCAGAGGGCACGGAATGACTGTTTTACCAGTCCACCTAGCGAAAACACGGGATAGCTGACGCCCAGCAGCCCGTTTAATAGCTCGAATGCCAACTAGTCCCTTCATTCTACCTTCGTAGGGCATCTCATTCTTGATCCCCCTCGTAACGCGATCTCCGAGTATTAAGCAGAGCAGAATTGCGCTGGGAGTGGTCTAGTGGCTGCACCCCGACTGGCTGAACGATGACGATTCCTTCTAAGTAACGATGATCCGCCTGGAGTGGGAAAGTTCACGGGTATGCGTGTGAAGCGCTAATTACTAAAGGCATCCCCTAGGAAGTAAATC
TCTGATCCGCTACGTCCGCGAATCAGGCCTATGGGATAGAGGGGTTGGACAGATCGCCTGACCCCAGAAGTCCGTGGCCATCGACGTTTGATCTTAAAACCCTACTGTCAATGCTAGTCGTAACGCACAACCTTAATCTTCATCGTTTTAGGCGCAAAATCAATTATGTGGGCTCCTTCACGAGTCGGAATTAACACTATTGTATTTCGAGCGACGCCTTTTGTCGATGAAAACCTGAGTAGGAATTGAGTGGCAACGGAAGCGACAGTCTGCCCACGTATCCACTGCGTGACCACTTCCCTCGCCTTCGATCGATCTAAGACGTGAAGCTTTGGCCTCACAGGCCCGACGCCAAATGGCTACTGTGGGAAGACCATTGTCAGGATACGCCCGCTATTTCTTTAGTGGCCGTCATCTCCTAACCTCAATTCTATGAGTGCTGACTAAGACGCCGCTGATGACTATCCATTACTCTCGACCAACCCTACCCACGAGAGGGCTCGTAATGTCTGTTTTACCAGACCCCTCAGCGCGGGCGAGGGATAGCTGACGCCCAGCAGGCCATTTGGGAGCGTTGACGCTAACTCGTCCCTTCCTTTTACCTTTGTAAGGCACGTCGGCACGAGACTTTCTTGTGTTAAAATCCTTAGCAACCTGGAGGGGCAGAATTGGGCTAGGTATGGCTCGAGGGGCGGATCCTGACTGGTCGAGCGACCACGATTCCTTCTAAGTACCGATGATCCGCCTGGAGTGGGAAAGTTCACGGGTATGTGTGTGAAGCGCCAATTACTAAAAGCGTCTCTTAGGAAGTAAATC
TTTGATCGGCTACGTCCGCGATCCGGGCTTATGGGGTAGAGAGGTGAGAGACGTCGCCTTATATAGGAGGTGCGTGGCCATCGATATTAGATCTTAACATCCTACTGTTAATGCTAGGCATGACGCGCAACCTCAATCCTCATTGCCGCATGACCGATATCAACTATGCGGGCTCCTTCAAGAGTTTTAATTAACACCACTTTATTTCTAGCGGCGCATTTTACCGATGGAAATCTGAAAAGGATCAGAATAACATCGGAAGTAACCGCTTGCCCACATACCCGGTGTGTGACAAATCTTTGCACGGGCGCTCGGTCTGATATGAGAGGACTTGCCGCCCCAGGTCCAACGCCGAGTGGACGCTGTAAGCAGGCCATAGTCAGCATATACTCGCCGCCTCTATGGCGGCCGACCCCCCCTGACCCCAATTCTATGAGTGCTGACTAAGACGCTGCGGGTGACTATCCCTTACTCTCGACCAACTCTACCCGCCAGAGGGCACGGAATGACTGTTTTACCAGTCCACCCGGCGAAAACACGGGATAGCTGACGTCCAGAAGCCCGTTTAATAGCTCGAATGCCAACTAGTCCCCTCATTCTACCTTCGTAAGGCACGTCGGCACGAGACTTTCATGTGTTAAAATCCTTAGCAGCCTAGCAAAACAGAATTACGCTGGGTGTGGTTTAGTGGCTGGACCCCGACTGGCTGAGCGACGACGGTTCCTTCTAAGTAACGATGCTCCGCCTGGAGTGGGAAAGTTCACGGGTATGCGTGTGAAGCTCTAACTACTAAAAGCATCCCTTAGGAAGTAAATC
TCTGATCCGCTACGTCCGCGAATCAGGCCTATGGGGTAGAGGGGTTGGACAGATCGCCTTATATAGGAGCTGCGTACCCATCTACGCTTGATCTTAGAACCCTACTGTCAATGTTAGGCGTAATGCACAACCTTAATCCTCGTTGCTTCATGCCCAATATCAATCACGCGGACTCCTTCACGAGTTTTAATTGACACCGTTTAATTTCTACCGGCGCCTTTTATCGATGGAAATCTGAGAACGATCAGCATAACATCGGAAGTAACCGCTTGCCTACACACCCGGTGCGTGGCCACTTCCCTCGCGGGCGATCGGTTTAAGATGAGAGGACTTGCCGCCCCAAGCCCAATGTGGAGAGTCCGCTGTAAGCAGACCATTGTCAGCACGTACTCGCCGTTTCTTTATTGGCCGTCACCCCCTGACCCCAATCCTATGAGTGCTGACTAAGACGCCGCTGATGACTATCCCTTACTCTCAGTCAACCCTACTAACGAGAGGGCTCGGAATGACTGTTTTACCAGACCCCTCAGCGCGGGCGAGGGACAGCTAACGCCCAGCGGGTCATTTGGGAGTGTTGGCACTAACTCGTCCTTTTCACTGACTGTCGTAACACACGTAGGCACGGGATTTTCTTGTGTTAAAATCCTTAGCAACCTGGAGGGGCAGAATTGGGCTGGGTATAGTTTAAGGGGCAGACCCTAAGTGGTCGAGCGGCGACAGTTCCTTCTAAGTAACAGTGATCCGCCTGGAGTGGGAAAGTTCACGGGGATGCGTGTTAAGCGCTAACTACTGGGAGGATGCATTAAGTCGTGAGCT
TCTGATCCGCTACGTCCGCGAATCAGGCCTATGGGGTAGAGGGGTTGGACAGATCGCCTGACCCCAGAGGTCCGTGGCCATCGACGTTTGATCTTAAAACCCTACTCTCAATGCTAGTCGTAACGCACAACCTTAATCTTCATTGTTTTAGGCGCAAAATCAGTTATGTGGGCTCCTCCACGAGTTGTAATTAACACTATTGTATTTCGAGCGACGCCTTTTGTCGATGAAAACCTGAGTAGGAATTGAGTGGCAACGGAAGCGACAGTCTGCCCATGTATCCACTGCGTGACCACTTCCCTCGCCTTCGATCGATCTAAGACGTGAAGCTTTGGCCTCACAGGCCCGACGCCAAATGGCTACTGTGGGAAGACCATTGTCAGGATACGCCCGCTATTTCTTTAGTGGCCGTCATCTCCTAACCTCAATTCTATGAGTGCTGACTAAGACGCCGCTGATGACTATCCATTACACTCGACCAATCCTACCCACGAGAGGGCTCGTAATGTCTGTTTTACCAGACCCCTCAGCGCGGGCGAGGGATAGCTGACGCCCAGCGGGCCATTTGGGAGCGTTGACGCTAACTCGTCCCTTCCTTTTACCTTTGTAAGGCACGTCGGCACGAGACTTTCTTGTGTTAAAATCCTTAGCAACCTGGAGGGGCAGAATTGGGCTAGGTATGGCTCGAGGGGCGGATCCTGACTGGTCGAGCGACCACGATTCCTTCTAAGTACCGATGATCCGCCTGGAGTGGGAAAGTTCACGGGTATGTGTGTGAAGCGCCAATTACTAAAAGCGTCTCTTAGGAAGTAAATC
TCTGATCCGCTACGTCCGCGAATCAGGCCTATGGGGTAGAGGGGTTGGACAGATCGCCTGACCCCAGAAGTCCGTGGCCATCGACGTTTGATCTTAAAACCCTACTGTCAATGCTAGTCGTAACGCACAACCTTAATCTTCATTGTTTTAGGCGCAAAATCAATTATGTGGGCTCCTTCACGAGTTGGAATTAACACTATTGTATTTCGAGCGACGCCTTTTGTCGATGAAAACCTGAGTAGGAATTGAGTGGCAACGGAAGCGACAGTCTGCCCACGTATCCACTGCGTGACCACTTCCCTCGCCTTCGATCGATCTAAGACGTGAAGCTTTGGCCTCACAGGCCCGACGCCAAATGGCTACTGTGGGAAGACCATTGTCAGGATACGCCCGCTATTTCTTTAGTGGCCGTCATCTCCTAACCTCAATTCTATGAGTGCTGACTAAGACGCCGCTGATGACTATCCCTTACTCTCGACCAACTCTACCCGCCAGAGGGCACGGAATGACTGTTTTACCGGTCCACCCAGCGAAAACACGGGATAGCTGACGTCCAGAAGCCCGTTTAATAGCTCGAATGCCAACTAGTCCCTTCATTCTACCTTCGTAAGGCACGTCGGCACGAGACTTTCATGTGTTAAAATCCTTAGCAGCCTAGCAAAACAGAATTACGCTGGGAGTGGTTTAGTGGCTGGACCCCGACTGGCTGAGCGACGACGGTTCCTTCTAAGTAACGATGATCCGCTTGGAGTGGGAAAGTTCACGGGTGTGCGTGTGAAGCGCTAATTACTGGGAGGATGCATTAAGTCGTGAGCT
TTCGATCGGATACGTCCGCGATTCAGGCCTATGGGGTAGAGGGGTTGTACACATCGCCTTACCCCGTAACTGCGTAGCCATCTACGCTTGATCTTGGAACCCTACTGTCAATGTTAGGCGTAATGCACAACCTTAATCCTCAGTGCTTCATGCCCAATATCAATTATGCGGGCTCCTTCACGGGTTTTGATTAACACCATTTAATTTCTAGCTGCGCCTTTTATCAATGGAAATCTGAGTAGGAATTGAGTGGCAACGGAAGCGACAGTCTGCCCACGTATCCACTGCGTGACCACTTCCCTCGCCTTCGATCGATCTAAGACGTGAAGCTTTGGCCTCACAGGCCCGACGCCAAATGGCTACTGTGGGAAGACCATTGTCAGGATACGCCCGCTATTTCTTTATTGGCCGTCACCCCCTGACCCTGATTCTATGAGTGCTGACTAAGACGCTGCGGGTGACTACCCCCTACTCTCGACCAACCCTACCCGCCAGAGGGCACGGAATGACTGTTTTACCAGTCCACCTAGCGAAAACACGGGATAGCTGACGCCCAGCAGCCCGTTTAATAGCTCGAATGCCAACTAGTCCCTTCATTCTACCTTCGTAGGGCATCTCATTCTTGATCCCCCTCGTAACGCGATCTCCGAGTATTAAGCAGAGCAGAATTGCGCTGGGAGTGGTCTAGTGGCTGCACCCCGACTGGCTGAACGATGACGATTCCTTCTAAGTAACGATGATCCGCCTGGAGTGGGAAAGTTCACGGGTATGCGTGTGAAGCGCTAATTACTAAAGGCATCCCCTAGGAAGTAAATC
TTTGATCGGCTACGTCCGCGATCCAGACTTATGGGGTAGAGAGGTGAGAGACGTCGCCTTATATAGGAGGTGCGTGGCCATCGACATCTGATCTTAAAATCCTACTGTTAATGCTAGGCATGACGCGCAACCTCAATCCTCATTGCCGCATGACCGATATCAACTATGCGGGCTCCTTCAAGAGTTTTAATTAACACCACTTTATTTCTAGCGGCGCATTTTACCGATAGAAATCTGAAAAGGATCAGAATAACATCGGAAGTAACCGCTTGCCCACATACCCGGTGTGTGACAAATCTTTGCACGGGCGCTCGGTCTGATATGAGAGGACTTGCCGCCCCAGGTCCAACGCCGAGTGGACGCTGTAAGCAGGCCATAGTCAGCATATACTCGCCGCCTCTATGGCGGCCGACCCCCCCTGACCCCAATTCTATGAGTGCTGACTAAGACGCCGCTGATGACTATCCATTACTCTCGACCAACCCTACCCACGAGAGGGCTCGTAATGACTGTTATACCAGACCCCTCAGCGCGGGCGAGGGATAGCTGACGCCCAGCGGGCCATTTGGGAGCGTTGACGCTAACCCGTCCCTTCCTTTTACCTTCATAACACACGTAGGCACGGGACTTTCTTTTGTTAAAATCCTTAGCAACCTGGAGGGGCAGAATTGGGCTGGGTATAGTTTAAGGGGCAGACCCTAAGTGGTCGAGCGGCGACAGTTCCTTCTAAGTAACAGTGATCCGCCTGGAGTGGGAAAGTTCACGGGTATGCGTGTTAAACGCTAACTACTGGGAGGATGCATTAAGTCGTGAGCT
CTTGACCGGCTTCATCCGCAATTCAGGCCTATGGGGTAAAGACGTTGGACACACCGCCTTACCCCGTAACTGCGTAGCCATCTACGCTTGATCTTGGAACCCTACTGTCAATGTTAGGCGTAATGCACAACCTTAATCCTCATTGCTTCATGCCCAATATCAATTATGCGGGCTCCTTCACGAGTTTTAATTGGCACCGTTTAATTTCTAGCGGCGCCTTTTATCGATGGAAATCTGTGAGGGATCAGAATAACATCGGAAGTAACCGCTTGCCCACACACCCGGTGCCTGGCCACTTCCCTCGCCTTCGATCGGTTTAAGGTGAGAGGACTTGCCGCCCCAAGCCCAATGTGGAGAGGCCGCTGTAGGCAGACCGTTGTCAGGATACGTCCGCTACCTCTATGGCGGCCGACCCCCCCTGACCCCAATTCTATGAGTGCTGACTAAGACGCTGCGGGTGACTATCCCTTACTCTCAGTCAACCCTACTAACGAGAGGGCTCGGAATGACTGTTTTACCAGACCCCTCAGCGCGGGCGAGGGACAGCTAACGCCCAGCGGGCCATTTGGGAGTGTTGGCACTAACTCGTCCTTTTCACTGACTGTCGTAACACACGTAGGCACGGGATTTTCTTGTGTTAAAATCCTTAGCAACCTGGAGGGGCAGAATTGGGCTGGGTATAGTTTAAGGGGCAGACCCTGAGTGGTCGAGCGGCGACAGTTCCTTCTAAGTAACAGTGATCCGCCTGGAGTGGGAAAGTTCACGGGTATGCGTGTTAAACGCTAACTACTAAAAGCATCCCTTAGGAAGTAAATC
TCTGATCCGCTACGTCCGCGAATCAGGCCTATGGGATAGAGGGGTTGGACAGATCGCCTGACCCCAGAAGTCCGTGGCCATCGACGTTTGATCTTAAAACCCTACTGTCAATGCTAGTCGTGACGCACAACCTTAATCTTCATTGTTTTAGGCGCAAAATCAATTATGTGGGCTCCTTCACGAGTTGGAATTAACACTATTGTATTTCGAGCGACGCCTTTTGTCGATGAAAACCTGAGTAGGAATTGAGTGGCAACGGAAGCGACAGTCTGCCCACGTATCCACTGCGTGACCACTTCCCTCGCCTTCGATCGATCTAAGACGTGAAGCTTTGCCGCCCCAGGTCCAACGCCGAGTGGACGCTGTAAGCAGGCCATAGTCAGCATATACTCGCCGCCTCTATGGCGGCCGACCCCCCCTGACCCCAATTCTATGAGTGCTGACTAAGACGCCGCTGATGACTATCCATTACTCTCGACCAACCCTACCCACGAGAGGGCTCGTAATGACTGTTATACCAGACCCCTCAGCGCGGGCGAGGGATAGCTGACGCCCAGCGGGCCATTTGGGAGCGTTGACGCTAACCCGTCCCTTCCTTTTACCTTCATAACACACGTAGGCACGGGACTTTCTTTTGTTAAAATCCTTAGCAACCTGGAGGGGCAGAATTGGGCTGGGTATAGTTTAAGGGGCAGACCCTAAGTGGTCGAGCGGCGACAGTTCCTTCTAAGTAACAGTGATCCGCCTGGAGTGGGAAAGTTCACGGGTATGCGTGTTAAACGCTAACTACTGGGAGGATGCATTAAGTCGGGAGCT
TTTGATCGGCTACGTCCGCGATCCAGGCTTATGGGGTAGAGAGGTGAGAGACGTCGCCTTATATAGGAGGTGCGTGGCCATCGATATTAGATCTTAACATCCTACTGTTAATGCTAGGCATGACGCGCAACCTCAATCCTCATTGCCGCATGACCGATATCAACTATGCGGGCTCCTTCAAGAGTTTTAATTAACACCACTTTATTTCTAGCGGCGCATTTTACCGATGGAAATCTGAAAAGGATCAGAATAACATCGGAAGTAACCGCTTGCCCACATACCCGGTGTGTGACAAATCTTTGCACGGGCGCTCGGTCTGATATGAGAGGACTTGCCGCCCCAGGTCCAACGCCGAGTGGACGCTGTAAGCAGGCCATAGTCAGCATATACTCGCCGCCTCTATGGCGGCCGACCCCCCCTGACCCCAATTCTATGAGTGCTGACTAAGACGCTGCGGGTGACTATCCCTTACTCTCGACCAACTCTACCCGCCAGAGGGCACGGAATGACTGTTTTACCAGTCCACCCGGCGAAAACACGGGATAGCTGACGTCCAGAAGCCCGTTTAATAGCTCGAATGCCAACTAGTCCCCTCATTCTACCTTCGTAAGGCACGTCGGCACGAGACTTTCATGTGTTAAAATCCTTAGCAGCCTAGCAAAACAGAATTACGCTGGGAGTGGTTTAGTGGCTGGACCCCGACTGGCTGAGCGACGACGGTTCCTTCTAAGTAACGATGCTCCGCCTGGAGTGGGAAAGTTCACGGGTATGCGTGTGAAGCTCTAACTACTGAGAGGATGCATTAAGTCGTGGGCT
CTTACTTGGCTACATCCGTGGTTCAGGCCTATAGGGTAGAGAGGTGAGAGACGTCGCCTGACCCCAGAGGTCCGTGGCCATCGACGTTTGATCTTAAAACCCTACTCTCAATGCTAGTCGTAACGCACAACCTTAATCTTCATTGTTTTAGGCGCAAAATCAGTTATGTGGGCTCCTCCACGAGTTGTAATTAACACTATTGTATTTCGAGCGACGCCTTTTGTCGATGAAAACCTGAGTAGGAATTGAGTGGCAACGGAAGCGACAGTCTGCCCACGTATCCACTGCGTGACCACTTCCCTCGCCTTCGATCGATCTAAGACGTGAAGCTTTGGCCTCACAGGCCCGACGCCAAATGGCTACTGTGGGAAGACCATTGTCAGGATACGCCCGCTATTTCTTTAGTGGCCGTCATCTCCTAACCTCAATTCTATGAGTGCTGACTAAGACGCCGCTGATGACTATCCATTACTCTCGACCAACCCTACCCACGAGAGGGCTCGTAATGACTGTTTTAACAGACCCCTCAGCGCGGGCGAGGGATAGCTGACGCCCAGCGGGCCATTTGGGAGCGTTGACGCTAACTCGTCCCTTCCTTTTACCTTCATAACACACGTAGGCACGGGACTTTCTTTTGTTAAAATCCTTAGCAACCTGGAGGGGCAGAAGTGGGCTGGGTGTGGTTTAGTGGCTGGACCCCGACTGGTCTAGCAACGACGGCTCCTTTTATGTAACAGTGATCCGCCTGGGGTGGGAAAGTTCAAGGGGATGCGTGTTAAGCGCTAACTACTAAAAGCATCCCTTAGGAAGTAAATC
TCTGATCCGCTACGTCCGCGAATCAGGCCTATGGGATAGAGGGGTTGGACAGATCGCCTGACCCCAGAAGTCCGTGGCCATCGACGTTTGATCTTAAAACCCTACTGTCAATGCTAGTCGTAACGCACAACCTTAATCTTCATCGTTTTAGGCGCAAAATCAATTATGTGGGCTCCTTCACGAGTTGGAATTAACACTATTGTATTTCGAGCGACGCCTTTTGTCGATGATAACCTGAGTAGGAATTGAGTGGCAACGGAAGCGACAGTCTGCCCACGTATCCACTGCGTGACCACTTCCCTCGCCTTCGATCGATCTAAGACGTGAAGCTTTGGCCTCACAGGCCCGACGCCAAATGGCTACTGTGGGAAGACCATTGTCAGGATACGCCCGCTATTTCTTTAGTGGCCGTCATCTCCTAACCTCAATTCTATGAGTGCTGACTAAGACGCCGCTGATGACTATCCATTACTCTCGACCAACCCTACCCACGAGAGGGCTCGTAATGTCTGTTTTACCAGACCCCTCAGCGCGGGCGAGGGATAGCTGACGCCCAGCGGGCCATTTGGGAGCGTTGACGCTAACTCGTCCCTTCCTTTTACCTTTGTAAGGCACGTCGGCACGAGACTTTCTTGTGTTAAAATCCTTAGCAACCTGGAGGGGCAGAATTGGGCTAGGTATGGCTCGAGGGGCGGATCCTGACTGGTCGAGCGACCACGATTCCTTCTAAGTACCGATGATCCGCCTGGAGTGGGAAAGTTCACGGGTATGTGTGTGAAGCGCCAATTACTAAAAGCGTCTCTTAGGAAGTAAATC
TCTGATCCGCTACGTCCGCGAATCAGGCCTATGGGGTAGAGGGGTGGGACAGGTCGCCTGACCCCAGAAGTCCGTGGCCATCGACGTTTGATCTTAAAACCCTACTGTCAATGCTAGTCGTAACGCACAACCTTAATCTTCATTGTTTTAGGCGCAAAATCAATTATGTGGGCTCCTTCACGAGTTGGAATTAACACTATTGTATTTCGAGCGACGCCTTTTGTCGATGAAAACCTGAGTAGGAATTGAGTGGCAACGGAAGCGACAGTCTGCCCACGTATCCACTGCGTGACCACTTCCCTCGCCTTCGATCGATCTAAGACGTGAAGCTTTGGCCTCACAGGCCCGACGCCAAATGGCTACTGTGGGAGGACCATTGTCAGGATACGCCCTCTATTTCTTTAGTGGCCGTCATCTCCTAACCTCAATTCTATGAGTGCTGACTAAGACGCCGCTGATGACTATCCATTACTCTCGACCAACCCTACCCACGAGAGGGCTCGTAATGTCTGTTTTACCAGACCCCTCAGCGCGGGCGAGGGATAGCTGACGCCCAGCGGGCCATTTGGGAGCGTTGACGCTAACTCGTCCCTTCCTTTTACCTTCATAACACACGTAGGCACGGGACTTTCTTTTGTTAAAATCCTTAGCAACCTGGAGGGGCAGAAGTGGGCTGGGTGTGGTTTAGTGGCTGGACCCCGACGGGTCTAGCAACGACGGCTCCTTTTATGTAACAGTGATCCGCCTGGGGTGGGAAAGTTCAAGGGGATGCGTGTTAAACGCTAACTACTAAAAGCGTCTCTTAGGAAGTAAATC
CTTGACCGGCTTCATCCGCAATTCAGGCCTATGGGGTAAAGACGTTGGACACACCGCCTTACCCCGTAACTGCGTAGCCATCTACGCTTGATCTTGGAACCCTACCGTCAATGTTAGGCGTAATGCACAACCTTAATCCTCATTGCTTCATGCCCAATATCAATTATGTGGGCTCCTTCACGAGTTTTAATTGGCACCGTTTAATTTCTAGCGGCGCCATTTATCGATGGAAATCTGTGAGGGATCAGAATAACATCGGAAGTAACCGCTTGCCCACACACCCGGTGCCCGGCCACTTCCCTCGCCTTCGATCAATTTAAGGTGAAAAGACTTGCCGCCCCAAGCCCAATCTGGAGAGGCTGCTGTAGGCAGACCATTGTCAGGATACGCCCGCTACCTCTATGGCGGCCGACCCCCCCTGACCCCAATTCTATGAGTGCTGACTAAGACGCTGCGGGTGACTATCCCTTACTCTCGACCAACCCTACCCACGAGAGGGCTCGTAATGACTGTTATACCAGACCCCTCAGCGCGGGCGAGGGATAGCTGACGCCCAGCGGGCCATTTGGGAGTGTTGACGCTAACTCGTCCCTTCCTTTTACCTTCATAACACACGTAGGCACGGGACTTTCTTTTGTTAAAATCCTTAGCAACCTGGAGGGGCAGAAGTGGGCTGGGTGTGGTTTAGTGGCTGGACCCCGACTGGTCTAGCAACGACGGCTCCTTTTATGTAACAGTGATCCGCCTGGGGTGGGAAAGTTCAAGGGGATGCGTGTTAAGCGCTAACTACTGAGAGGATGCATTAAGTCGTGGGCT
TCTGATCCGCTACGTCCGCGAATCAGGCCTATGGGATAGAGGGGTTGGACAGATCGCCTGACCCCAGAAGTCCGTGGCCATCGACGTTTGATCTTAAAACCCTACTGTCAATGCTAGTCGTAACGCACAACCTTAATCTTCATTGTTTTAGGCGCAAAATCAATTATGTGGGCTCCTTCACGAGTTGGAATTAACACTATTGTATTTCGAGCGACGCCTTTTGTCGATGAAAACCTGAGTAGGAATTGAGTGGCAACGGAAGCGACAGTCTGCCCACGTATCCACTGCGTGACCACTTCCCTCGCCTTCGATCGATCTAAGACGTGAAGCTTTGGCCTCACAGGCCCGACGCCAAATGGCTACTGTGGGAGGACCATTGTCAGGATACGCCCGCTATTTCTTTAGTGGCCGTCATCTCCTAACCTCAATTCTATGAGTGCTGACTAAGACGCCGCTGATGACTATCCCTTACTCTCGACCAACCCTACCCGCCAGAGGGCACGGAATGACTGTTTTACCAGTCCACCCAGCGAAAACACGGGATAGCTGGCGCCCAGCAGCCCGTTTAATAGCTCGAATGCCAACTAGTCCCTTCATTCTACCTTCGTAGGGTATCTCATTCTTGATCCCCCTCGTAACGCGATCTCCGAGTATTAAGCAGAGCAGAATTGCGCTGGGAGTGGTCTAGTGGCTGCACCCCGACTGGCTGAACGATGACGATTCCTTCTAAGTAACAGTGATCCGCCTGGAGTGGGAAAGTTCACGGGTATGCGTGTTAAACGCTAACTACTAAAAGCGTCTCTTAGGAAGTAAATC
TCTGACCCGCTACGTCCGCGAATCAGGCCTATGGGGTAGAGGGGTTGGACAGATCGCCTGACCCCAGAAGTCCGTGGCCATCGACGTTTGATCTTAAAACCCTACTGTCAATGCTAGTCGTAACGCACAACCTTAATCTTCATTGTTTTAGGCGCAAAATCAATTATGTGGGCTCCTTCACGAGTTGGAATTAACACTATTGTATTTCGAGCGACGCCTTTTGTCGATGAAAACCTGAGTAGGAATTGAGTGGCAACGGAAGCGACAGTCTGCCCACGTATCCACTGCGTGACCACTTCCCTCGCCTTCGATCGATCTAAGACGTGAAGCTTTGGCCTCACAGGCCCGACGCCAAATGGCTACTGTGGGAGGACCATTGTCAGGATACGCCCGCTATTTCTTTAGTGGCCGTCATCTCCTAACCTCAATTCTATGAGTGCTGACTAAGACGCCGCTGATGACTATCCATTACTCTTGACCAACCCTACCCACGAGAGGGCTCGTAATGTCTGTTTTACCAGACCCCTCAGCGCGGGCGAGGGATAGCTGACGCCCAGCGGGCCATTTGGGAGCGTTGACGCTAACTCGTCCCTTCCTTTTACCTTCATAACACACGTAGGCACGGGACTTTCTTTTGTTAAAATTCTTAGCAACCTGGAGGGGCAGAAGTGGGCTGGGTGTGGTTTAGTGGCTGGACCCCGACTGGTCTAGCAACGACGGCTCCTTCTATGTAACAGTGATCCGCCTGGGGTGGGAAAGTTCAAGGGGATGCGTGTTAAGCGCTAACTACTGAGAGGATGCATTAAGTCGTGGGCT
TCTGATCCGCTACGTCCGCGAATCAGGCCTATGGGATAGAGGGGTTGGACAGATCGCCTGACCCCAGAAGTCCGTGGCCATCGACGTTTGATCTTAAAACTCTACTGTCAATGCTAGTCGTAACGCACAACCTTAATCTTCATTGTTTTAGGCGCAAAATCAATTATGTGGGCTCCTTCACGAGTTGGAATTAACACTATTGTATTTCGAGCGACGCCTTTTGTTGATGAAAACCTGAGTAGGAATTGAGTGGCAACGGAAGCGACAGTCTGCCCACGTATCCACTGCGTGACCACTTCCCTCGCCTTCGATCGATCTAAGACGTGAAGCTTTGGCCTCACAGGCCCGACGCCAAATGGCTACTGTGGGAAGACCATTGTCAGGATACGCCCGCTATTTCTTTAGTGGCCGTCATCTCCTAACCTCAATTCTATGAGTGCTGACTAAGACGCCGCTGATGACTATCCATTACTCTCGACCAACCCTACCCACGAGAGGGCTCGTAATGTCTGTTTTACCAGACCCCTCAGCGCGGGCGAGGGATAGCTGACGCCCAGCGGGCCATTTGGGAGCGTTGACGCTAACTCGTCCCTTCCTTTTACCTTCATAACACACGTAGGCACGGGACTTTCTTTTGTTAAAATCCTTAGCAACCTGGAGGGGCAGAAGTGGGCTGGGTGTGGTTTAGTGGCTGGACCCCGACTGGTCTAGCAACGACGGCTCCTTTTATGTAACAGTGATCCGCCTGGGGTGGGAAAGTTCAAGGGGATGCGTGTTAAGCGCTAACTACTGAGAGGATGCATTAAGTCGTGGGCT
TCTGATCCGCTACGTCCGCGAATCAGGCCTATGGGATAGAGGGGTTGGACAGATCGCCTGACCCCAGAAGTCCGTGGCCATCGACGTTTGATCTTAAAACCCTACTGTCAATGCTAGTCGTAACGCACAACCTTAATCTTCATTGTTTTAGGCGCAAAATCAATTATGTGGGCTCCTTCACGAGTTGGAATTAACACTATTGTATTTCGAGCGACGCCTTTTGTCGATGATAACCTGAGTAGGAATTGAGCGGCAACGGAAGCGACAGTCTGCCCACGTATCCACTGCGTGACCACTTCCCTCGCCTTCGATCGATCTAAGACGTGAAGCTTTGGCCTCACAGGCCCGACGCCAAATGGCTACTGTGGGAGGACCATTGTCAGGATACGCCCGCTATTTCTTTAGTGGCCGTCATCTCCTAACCTCAATTCTATGAGTGCTGACTAAGACGCCGCTGATGACTATCCCTTACTCTCGACCAACCCTACCCGCCAGAGGGCACGGAATGACTGTTTTACCAGTCCACCCAGCGAAAACACGGGATAGCTGGCGCCCAGCAGCCCGTTTAATAGCTCGAATGCCAACTAGTCCCTTCATTCTACCTTCGTAGGGTATCTCATTCTTGATCCCCCTCGTAACGCGATCTCCGAGTATTAAGCAGAGCAGAATTGCGCTGGGAGTGGTCTAGTGGCTGCACCCCGACTGGTCTAGCAACGACGGCTCCTTTTATGTAACAGTGATCCGCCTGGGGTGGGAAAGTTCAAGGGGATGCGTGTTAAGCGCTAACTACTGAGAGGATGCATTAAGTCGGGGGCT
TCTGATCCGCTACGTCCGCGAATCAGGCCTATGGGGTAGAGGGGTTGGACAGATCGCCTGACCCCAGAGGTCCGTAGCCATCTACGCTTGATCTTGGAACCCTACTGTCAATGTTAGGCGTAATGCACAACCTTAATCCTCATTGCTTCATGCCCAATATCAATTATGCGGGCTCCTTCACGAGTTTTAATTGGCACCGTTTAATTTCTAGCGGCGCCTTTTATCGATGGAAATCTGTGAGGGATCAGAATAACATCGGAAGTAACCGCTTGCCCACACACCCGGTGCCCGGCCACTTCCCTCGCCTTCGATCAATTTAAGGTGAAAAGACTTGCCGCCCCAAGCCCAATCTGGAGAGGCTGCTGTAGGCAGACCATTGTCAGGATACGCCCGCTACCTCTATGGCGGCTGTCCCCCCCTGACCCCAGTTCTATGAGTGCTGACAAAGACGCTGCGGGTGACTATCTCTTACTCTCGACCAACCCTACCCGGCAGAGGGCTCAGAATGAGTGTATTACCAGTCCCCCCAGCGAAGACAAAGGCTAACTAACGCCCAACGGGCCATTTGGGAGCGTTGACGCTAACTCGTCCCTTTATTTTACCTTCGTAACACACGTAGGCACGGGACTTTCTTGTGTTAAAATCCTTAGCAACCTGGAGGGGCAGAATTGGGCTGGGTATAATTTAAGGGGCAGACCCTGACTGGTCGAGCGACGACGGTTCCTTTTATGTAACAGTGATCCGCCTGAGGTGGGAAAGTTCAAGGGGATGCGTGTTAAGCGCTAACTACTGGGAGGATGCATTAAGTCGTGAGCT
CTTACTTGGCTACATCCGTGGTTCAGGCCTATAGGGTAGAGAGGTGAGAGACGTCGCCTTATCTAGGAACTGCGTAGCCATCTACGCTTGATCTTGGAACCCTACTGTCAATGTTAGGCGTAATGCACAACCTTAATCCTCAGTGCTTCATGCCCAATATCAATTATGCGGGCTCCTTCACGGGTTTTAATTAACACCATTTAATTTCTAGCTGCGCCTTTTATCAATGGAAATCTGAGAAGGATCAGAATAACATCGGAAGTAACCGCTTGCCCACACACCCGGTGCGTGACAGATCTTTGCACCTTCAACCGATCTGCGATGAGAAGATTTGCCGTCCTAGGTCCAACGCCGAGTTGCTGCTATAAGCAGGCCACTGTCAGGATATACTCGTCGCTTCGTTAGTGGTCATCACCCCCTGACCCCAATCCTATGAGTGCTGACTAAGACGCCGCTGATGACTATCCCTTACTCTCAGTCAACCCTACTAACGAGAGGGCTCGGAATGACTGTTTTACCAGACCCCTCAGCGCGGGCGAGGGACAGCTAACGCCCAGCGGGTCATTTGGGAGTGTTGGCACTAACTCGTCCTTTTCACTGACTGTCATAACACACGTAGGCACGGGACTTTCTTTTGTTAAAATCCTTAGCAACCTGGAGGGGCAGAAGTGGGCTGGGTGTGGTTTAGTGGCTGGACCCCGAGTGGTCGAGCGGCGACAGTTCCTTCTAAGTAACAGTGATCCGCCTGGAGTGGGAAAGTTCACGGGTATGCGTGTTAAACGCTAACTACTAAAAGCATCCCTTAGGAAGTAAATC
TCTGATCCGCTACGTCCGCGAATCAGGCCTATGGGATAGAGGGGTTGGACAGATCGCCTGACCCCAGAAGTCCGTGGCCATCGACGTTTGATCTTAAAACCCTACTGTCAATGCTAGTCGTAACGCACAACCTTAATCTTCATTGTTTTAGGCGCAAAATCAATTATGTGGGCTCCTTCACGAGTTGGAATTAACACTATTGTATTTCGAGCGACGCCTTTTGTCGATGAAAACCTGAGTAGGAATTGAGTGGCAACGGAAGCGACAGTCTGCCCACGTATCCACTGCGTGACCACTTCCCTCGCCTTCGATCGATCTAAGACGTGAAGCTTTGGCCTCACAGGCCCGACGCCAAATGGCTACTGTGGGAAGACCATTGTCAGGATACGCCCGCTATTTCTTTAGTGGCCGTCATCTCCTAACCTCAATTCTATGAGTGCTGACTAAGACGCCGCTGATGACTATCCATTACTCTCGACCAACTCTACCCGCCAGAGGGCACGGAATGACTGTTTTACCAGTCCACCCGGCGAAAACACGGGATAGCTGACGTCCAGAAGCCCGTTTAATAGCTCGAATGCCAACTAGTCCCTTCATTCTACCTTCATAAGGCACGTCGGCACGAGACTTTCATGTGTTAAAATCCTTAGCAGCCTAGCAAAACAGAATTACGCTGGGAGTGGTTTAGTGGCTGGACCCCGACTGGCTGAGCGACGACGGTTCCTTCTAAGTAACGATGCTCCGCCTGGAGTGGGAAAGTTCACGGGTATGCGTGTGAAGCTCTAACTACTAAAAGCATCCCTTAGGAAGTAAATC
CTTGACCGGCTTCATCCGCAATTCAGGCCTATGGGGTAAAGACGTTGGACACACCGCCTTACCCCGTAACTGCGTGGCCATCGACGTTTGATCTTAAAACCCTACTGTCAATGCTAGTCGTAACGCACAACCTTAATCTTCATTGTTTTAGGCGCAAAATCAATTATGTGGGCTCCTTCACGAGTTGGAATTAACACTATTGTATTTCGAGCGACGCCTTTTGTCGATGAAAACCTGAGTAGGAATTGAGTGGCAACGGAAGCGACAGTCTGCCCACGTATCCACTGCGTGACCACTTCCCTCGCCTTCGATCGATCTAAGACGTGAAGCTTTGGCCTCACAGGCCCGACGCCAAATGGCTACTGTGGGAAGACCATTGTCAGGATACGCCCGCTATTTCTTTAGTGGCCGTCATCTCCTAACCTCAATTCTATGAGTGCTGACTAAGACGCCGCTGATGACTATCCATTACTCTCGACCAACCCTACCCACGAGAGGGCTCGTAATGACTGTTTTACCAGACCCCTCAGCGCGGGCGAGGGATAGCTGACGCCCAGCGGGCCATTTGGGAGTGTTGACGCTAACTCGTCCCTTCCTTTTACCTTCGTAACACACGTAGGCACGGGACTTTCTTTTGTTAAAATCCTTAGCAACCTGGAGGGGCAGAAGTGGGCTGGGTGTGGTTTAGTGGCTGGACCCCGACTGGTCTAGCAACGACGGCGCCTTTTATGTAACAGTGATCCGCCTGGGGTGGGAAAGTTCAAGGGGATGCGTGTTAAGCGCTAACTACTGGGAGGATGCATTAAGTCGTGAGCT
TTTGATCGGCTACGTCCGCGGTTCAGGCCTATGGGGTAGAGGGGTGAGACAGGTCGCCTTGTCCCGGAAGTGCGTAGCCACCGACGTTTGATCTTAAAACCCTACTGTCAATGCTAGGCATAACGCGCAACCTTAATCCTCATTGCTGCATGACCGATATCAACTATGCGGGCCCCTTCAAGAGTTTTAATTAACACCATTTAATTTCTAGCGGCGCCTTTTATCGATGGAAATCTGAGAAGGATCAGAATAACATCGGAAGTAACCGCTTGCCCCCACACCCGCTGCCTGGCCACTTCCCTCGCCTTCGATCAATTTAAGGTGAGAAGACTTGCCGCCCCAAGCCCAATCTGGAGAGGCTGCTGTAGGCAGACCGTTGTCAGGATACGTCCGCTACCTCTATGGCGGCCGACCCCCCCTGACCCCAATTCTATGAGTGCTGACTAAGACGCTGCGGGTGACTATCCCTTACTCTCGACCAACTCTACCCGCCAGAGGGCACGGAATGACTGTTTTACCAGTCCACCCGGCGAAAACACGGGATAGCTGACGTCCAGAAGCCCGTTTAATAGCTCGAATGCCAACTAGTCCCTTCATTCTACCTTCGTAAGGCACGTCGGCACGAGACTTTCATGTGTTAAAATCCTTAGCAGCCTAGCAAAACAGAATTACGCTGGGAGTGGTTTAGTGGCTGGACCCCGACTGGCTGAGCGACGACGGTTCCTTCTAAGTAACGATGCTCCGCCTGGAGTGGGAAAGTTCACGGGTATGCGTGTGAAGCTCTAACTACTAAAAGCATCCCTTAGGAAGTAAATC
TCTGATCCGCTACGTCCGCGAATCAGGCCTATGGGGTAGAGGGGTTGGACAGATCGCCTGACCCCAGAGGTCCGTGGCCATCGACGTTTGATCTTAAAACCCTACTCTCAATGCTAGTCGTAACGCACAACCTTAATCTTCATTGTTTTAGGCGCAAAATCAGTTATGTGGGCTCCTCCACGAGTTGTAATTAACACTATTGTATTTCGAGCGACGCCTTTTGTCGATGAAAACCTGAGTAGGAATTGAGTGGCAACGGAAGCGACAGTCTGCCCACGTATCCACTGCGTGACCACTTCCCTCGCCTTCGATCGATCTAAGACGTGAAGCTTTGGCCTCACAGGCCCGACGCCAAATGGCTACTGCGGGAAGACCATTGTCAGGATACGCCCGCTATTTCTTTAGTGGCCGTCATCTCCTAACCTCAATTCTATGAGTGCTGACTAAGACGCCGCTGATGACTATCCATTACTCTCGACCAACCCTACCCACGACAGGGCTCGTAATGACTGTTTTAACAGACCCCTCAGCGCGGGCGAGGGATAGCTGACGCCCAGCGGGCCATTTGGGAGCGTTGACGCTAACTCGTCCCTTCCTTTTACCTTCATAACACATGTAGGCACGGGACTTTCTTTTGTTAAAATCCTTAGCAACCTGGAGGGGCAGAAGTGGGCTGGGTGTGGTTTAGTGGCTGGACCCCGACTGGTCTAGCAACGACGGCTCCTTTTATGTAACAGTGATCCGCCTGGGGTGGGAAAGTTCAAGGGGATGCGTGTTAAGCGCTAACTACTGAGAGGATGCATTAAGTCGTGGGCT
CTTGATCGGCTACACCCGCGATTCAGGCCTATAGGGTAGAGAGGTTGGACACATCGCCTGACCCCAGAGGTCCGTGGCCATCGACGTTTGATCTTAAAACCCTACTCTCAATGCTAGTCGTAACGCACAACCTTAATCTTCATTGTTTTAGGCGCAAAATCAGTTATGTGGGCTCCTCCACGAGTTGTAATTAACACTATTGTATTTCGAGCGACGCCTTTTGTCGATGAAAACCTGAGTAGGAATTGAGTGGCAACGGAAGCGACAGTCTGCCCACGTATCCACTGCGTGACCACTTCCCTCGCCTTCGATCGATCTAAGACGTGAAGCTTTGGCCTCACAGGCCCGACGCCAAATGGCTACTGTGGGAAGACCATTGTCAGGATACGCCCGCTATTTCTTTAGTGGCCGTCATCTCCTAACCTCAATTCTATGAGTGCTGACTAAGACGCCGCTGATGACTATCCATTACTCTCGACCAACCCTACCCACGAGAGGGCTCGTAATGACTGTTTTAACAGACCCCTCAGCGCGGGCGAGGGATAGCTGACGCCCAGCGGGCCATTTGGGAGCGTTGACGCTAACTCGTCCCTTCCTTTTACCTTCATAACACACGTAGGCACGGGACTTTCTTTTGTTAAAATCCTTAGCAACCTGGAGGGGCAGAAGTGGGCTGGGTGTGGTTTAGTGGCTGGACCCCGACTGGTCTAGCAACGACGGCTCCTTTTATGTAACAGTGATCCGCCTGGGGTGGGAAAGTTCAAGGGGATGCGTGTTAAGCGCTAACTACTGAGAGGATGCATTAAGTCGTGGGCT
TCTGACCCGCTACGTCCGCGAATCAGGCCTATGGGGTAGAGGGGTTGGACAGATCGCCTGACCCCGGAAGCGCGTGGCCATCGACGCTTGATCTTGGAACCCTACTCTCAATGCTAGGCGTAACGCACAACCTTAATCTTCATTGCTTTATGCGCAGAATCAATTATGTGGGCTCCTCCACGAGTTTTAATTGGCACCGTTTAATTTCGAGCGGCGCCTTTTGTCGATGGAAATCTGAGTGGGAATTGAGTGGCAACGGAAGCGACAGTCTGCCCACGTATCCACTGCGTGAGCACTTCCCTCGCCTTCGATCGATCTAAGACGTGAAGCTTTGGCCTCACAGGCCCGACGCCAAATGGCTACTGTGGGAAGACCATTGTCAGGATACGCCCGCTATTTCTTTAGTGGCCGTCATCTCCTAACCTCAATTCTATGAGTGCTGACTAAGACGCCGCTGATGACTATCCATTACTCTCGACCAACCCTACCCACGAGAGGGCTCGTAATGACTGTTTTAACAGACCCCTCAGCGCGGGCGAGGGATAGCTGACGCCCAGCGGGCCACTTGGGAGCGTTGACGCTAACTCGTCCCTTCCTTTTACCTTCATAACACACGTAGGCACGGGACTTTCTTTTGTTAAAATCCTTAGCAACCTGGAGGGGCAGAAGTGGGCTGGGTGTGGTTTAGTGGCTGGACCCCGACTGGTCTAGCAACGACGGCTCCTTTTATGTAACAGTGATCCGCCTGGGGTGGGAAAGTTCAAGGGGATGCGTGTTAAGCGCTAACTACTGAGAGGATGCATTAAGTCGGGGGCT
CTTACTTGGCTACATCCGTGGTTCAGGCCTATAGGGTAGAGAGGTGAGAGACGTCGCCTTATCTAGGAACTGCGTAGCCATCTACGCTTGATCTTGGAACCCTACTGTCAATGTTAGGCGTAATGCACAACCTTAATCCTCAGTGCTTCATGCGCAAAATCAGTTATGTGGGCTCCTCCACGAGTTGTAATTAACACTATTGTACTTCGAGCGACGCCTTTTGTCGATGAAAACCTGAGTAGGAATTGAGTGGCAACGGAAGCGACAGTCTGCCCACGTATCCACTGCGTGACCACTTCCCTCGCCTTCGATCGATCTAAGACGTGAAGCTTTGGCCTCACAGGCCCGACGCCAGATGGCTACTGTGGGAAGACCATTGTCAGGATACGCCCGCTATTTCTTTAGTGGCCGTCATCTCCTAACCTCAATTCTATGAGTGCTGACTAAGACGCCGCTGATGACTATCCATTACTCTCGACCAACCCTGCCCACGAGAGGGCTCGTAATGTCTGTTTTACCAGACCCCTCAGCGCGGGCGAGGGATAGCTGACGCCCAGCGGGCCATTTGGGAGCGTTGACGCTAACTCGTCCCTTCCTTTTACCTTCATAACACACGTAGGCACGGGACTTTCTTTTGTTAAAATCCTTAGCAACCTGGAGGGGCAGAAGTGGGCTGGGTGTGGTTTAGTGGCTGGACCCCGACTGGTCTAGCAACGACGGCTCCTTTTATGTAACAGTGATCCGCCTGGGGTGGGAAAGTTCAAGGGGATGCGTGTTAAGCGCTAACTACTAAAAGCATCCCTTAGGAAGTAAATC
TCTGATCCGCTACGTCCGCGAATCAGGCCTATGGGGTAGAGGGGTGGGACAGGTCGCCTGACCCCAGAAGTCCGTGGCCATCGACGTTTGATCTTAAAACCCTACTGTCAATGCTAGTCGTAACGCACAACCTTAATCTTCATTGTTTTAGGCGCAAAATCAATTATGTGGGCTCCTTCACGAGTTGGAATTAACACTATTGTATTTCGAGCGACGCCTTTTGTCGATGAAAACCTGAGTAGGAATTGAGTGGCAACGGAAGCGACAGTCTGCCCACGTATCCACTGCGTGACCACTTCCCTCGCCTTCGATCGATCTAAGACGTGAAGCTTTGGCCTCACAGGCCCGACGCCAAATGGCTACTGTGGGAGGACCATTGTCAGGATACGCCCTCTATTTCTTTAGTGGCCGTCATCTCCTAACCTCAATTCTATGAGTGCTGACTAAGACGCCGCTGATGACTATCCATTACTCTCGACCAACCCTACCCACGAGAGGGCTCGTAATGTCTGTTTTACCAGACCCCTCAGCGCGGGCGAGGGATAGCTGACGCCCAGCGGGCCATTTGGGAGCGTTGACGCTAACTCGTCCCTTCCTTTTACCTTCATAACACACGTAGGCACGGGACTTTCTTTTGTTAAAATCCTTAGCAACCTGGAGGGGCAGAAGTGGGCTGGGTGTGGTTTAGTGGCTGGACCCCGACGGGTCTAGCAACGACGGCTCCTTTTATGTAACAGTGATCCGCCTGGGGTGGGAAAGTTCAAGGGGATGCGTGTTAAACGCTAACTACTGGGAGGATGCATTAAGTCGTGAGCT
TTTGATCGGCTACGTCCGCGGTTCAGGCCTATGGGGTAGAGGGGTGAGACAGGTCGCCTTGTCCCGGAAGTGCGTAGCCACCGACGTTTGATCTTAAAACCCTACTGTCAATGCTAGGCATAACGCGCAACCTTAATCCTCATTGCTGCATGACCGATATCAACTATGCGGGCCCCTTCAAGAGTTTTAATTAACACCATTTAATTTCTAGCGGCGCCTTTTATCGATGGAAATCTGAGAAGGATCAGAATAACATCGGAAGTAACCGCTTGCCCCCACACCCGCTGCCTGGCCACTTCCCTCGCCTTCGATCAATTTAAGGTGAGAAGACTTGCCGCCCCAAGCCCAATCTGGAGAGGCTGCTGTAGGCAGACCGTTGTCAGGATACGTCCGCTACCTCTATGGCGGCCGACCCCCCCTGACCCCAATTCTATGAGTGCTGACTAAGACGCTGCGGGTGACTATCCCTTACTCTCGACCAACTCTACCCGCCAGAGGGCACGGAATGACTGTTTTACCAGTCCACCCGGCGAAAACACGGGATAGCTGACGTCCAGAAGCCCGTTTAATCGCTCGAATGCCAACTAGTCCCTTCATTCTACCTTCGTAAGGCACGTCGGCACGAGACTTTCATGTGTTAAAATCCTTAGCAGCCTAGCAAAACAGAATTACGCTGGGAGTGGTTTAGTGGCTGGACCCCGACTGGCTGAGCGACGACGGTTCCTTCTAAGTAACGATGCTCCGCCTGGAGTGGGAAAGTTCACGGGTATGCGTGTGAAGCTCTAACTACTAAAAGCATCCCTTAGGAAGTAAATC
TTTGATCGGCTACGTCCGCGGTTCAGGCCTATGGGGTAGAGGGGTGAGACAGGTCGCCTTGTCCCGGAAGTGCGTAGCCACCGACGTTTGATCTTAAAACCCTACTGTCAATGCTAGGCATAACGCGCAACCTTAATCCTCATTGCTGCATGACCGATATTAACTATGCGGGCCCCTTCAAGAGTTTTAATCAACACCATTTAATTTCTAGCGGCGCCTTTTATCGATGGAAATCTGAGAAGGATCAGAATAACATCGGAAGTAACCGCTTGCCCCCACACCCGGTGCCTGGCCACTTCCCTCGCCTTCGATCAATTTAAGGTGAGAAGACTTGCCGCCCCAAGCCCAATCTGGAGAGGCTGCTGTAGGCAGACCGTTGTCAGGATACGTCCGCTACCTCTATGGCGGCCGACCCCCCCTGACCCCAATTCTATGAGTGCTGACTAAGACGCTGCGGGTGACTATCCCTTACTCTCGACCAACTCTACCCGCCAGAGGGCACGGAATGACTGTTTTACCAGTCCACCCGGCGAAAACACGGGATAGCTGACGTCCAGAAGCCCGTTTAATAGCTCGAATGCCAACTAGTCCCTTCATTCTACCTTCGTAAGGCACGTCGGCACGAGACTTTCATGTGTTAAAATCCTTAGCAGCCTAGCAAAACAGAATTACGCTGGGAGTGGTTTAGTGGCTGGACCCCGACTGGCTGAGCGACGACGGTTCCTTCTAAGTAACGATGCTCCGCCTGGAGTGGGAAAGCTCACGGGTATGCGTGTGAAGCTCTAACTACTAAAAGCATCCCTTAGAAAGTAAATC
TTCGATCGGATACGTCCGCGATTCAGGCCTATGGGGTAGAGGGGTTGTACACATCGCCTTACCCCGTAACTGCGTAGCCATCTACGCTTGATCTTGGAACCCTACTGTCAATGTTAGGCGTAATGCACAACCTTAATCCTCAGTGCTTCATGCCCAATATCAATTATGCGGGCTCCTTCACGGGTTTTGATTAACACCATTTAATTTCTAGCTGCGCCTTTTATCAATGGAAATCTGAGTAGGAATTGAGTGGCAACGGAAGCGACAGTCTGCCCACGTATCCACTGCGTGAGCACTTCCCTCGCCTTCGATCGATCTAAGACGTGAAGCTTTGGCCTCACAGGCCCGACGCCAAATGGCTACTGTGGGAAGACCATTGTCAGGATACGCCCGCTATTTCTTTAGTGGCCGTCATCTCCTAACCTCAATTCTATGAGTGCTGACTAAGACGCCGCTGATGACTATCCATTACTCTCGACCAACCCTACCCACGAGAGGGCTCGTAATGACTGTTTTAACAGACCCCTCAGCGCGGGCGAGGGATAGCTGACGCCCAGCGGGCCATTTGGGAGCGTTGACGCTAACTCGTCCCTTCCTTTTACCTTCATAACACACGTAGGCACGGGACTTTCTTTTGTTAAAATCCTTAGCAACCTGGAGGGGCAGAAGTGGGCTGGGTGTGGTTTAGTGGCTGGACCCCGACTGGTCTAGCAACGACGGCTCCTTTTATGTAACAGTGATCCGCCTGGGGTGGGAAAGTTCAAGGGGATGCGTGTTAAGCGCTAACTACTGAGAGGATGCATTAAGTCGTGGGCT
TTTGATCGGCTACGTCCGCGGTTCAGGCCTATGGGGTAGAGGGGTGAGACAGGTCGCCTTGTCCCGGAAGTGCGTAGCCACCGACGTTTGATCTTAAAACCCTACTGTCAATGCTAGGCATAACGCGCAACCTTAATCCTCATTGCTGCATGACCGATATTAACTATGCGGGCCCCTTCAAGAGTTTTAATTAACACCATTTAATTTCTAGCGGCGCCTTTTATCGATGGAAATCTGAGAAGGATCAGAATAACATCGGAAGTAACCGCTTGCCCCCACACCCGGTGCCTGGCCACTTCCCTCGCCTTCGATCAATTTAAGGTGAGAAGACTTGCCGCCCCAAGCCCAATCTGGAGAGGCTGCTGTAGGCAGACCGTTGTCAGGATACGTCCGCTACCTCTATGGCGGCCGACCCCCCCTGACCCCAATTCTATGAGTGCTGACTAAGACGCTGCGGGTGACTATCCCTTACTCTCGACCAACCCTACCCGCCAGAGGGCACGGAATGACTGTTTTACCAGTCCACCCAGCGAAAACACAGGCTAACTAACGCCCAACGGGCCATTTGGGAGCGTTGACGCTAACTCGTCCCTTTATTTTACCTTCGTAACACACGTAGGCACGGGACTTTCTTGTGTTAAAATCCTTAGCAACCTGGAGGGGCAGAATTGGGCTGGGTATAATTTAAGGGGCAGACCCTGACTGGTCGAGCGACGACGGCTCCTTTTATGTAACAGTGATCCGCCTGAGGTGGGAAAGTTCAAGGGGATGCGTGTTAAGCGCCAACTACTAAAAGCGTCTCTTAGGAAGTAAATC
TCTGATCCGCTACGTCCGCGAATCAGGCCTATGGGGTAGAGGGGTTGGACAGATCGCCTGACCCCAGAGGTCCGTGGCCATCGACGTTTGATCTTAAAACCCTACTCTCAATGCTAGTCGTAACGCACAACCTTAATCTTCATTGTTTTAGGCGCAAAATCAGTTATGTGGGCTCCTCCACGAGTTGTAGTTAACACTATTGTATTTCGAGCGACGCCTTTTGTCGATGAAAACCTGAGTAGGAATTGAGTGGCAACGGAAGCGACAGTCTGCCCACGTATCCACTGCGTGACCACTTCCCTCGCCTTCGATCGATCTAAGACGTGAAGCTTTGGCCTCACAGGCCCGACGCCAAATGGCTACTGTGGGAAGACCATTGTCAGGATACGCCCGCTATTTCTTTAGTGGCCGTCATCTCCTAACCTCAATTCTATGAGTGCTGACTAAGACGCCGCTGATGACTATCCATTACTCTCGACCAACCCTACCCACGAGAGGGCTCGTAATGACTGTTTTAACAGACCCCTCAGCGCGGGCGAGGGATAGCTGACGCCCAGCGGGCCATTTGGGAGCGTTGACGCTAACTCGTCCCTTCCTTTTACCTTCATAACACACGTAGGCACGGGACTTTCTTTTGTTAAAATCCTTAGCAACCTGGAGGGGCAGAAGTGGACTGGGTGTGGTTTAGTGGCTGGACCCCGACTGGTCTAGCAACGACGGCTCCTTTTATGTAACAGTGATCCGCCTGGGGTGGGAAAGTTCAAGGGGATGCGTGTTAAGCGCTAACTACTGAGAGGATGCATTAAGTCGGGGGCT
TCTGATCCGCTACGTCCGCGAATCAGGCCTATGGGGTAGAGGGGTTGGACAGATCGCCTGACCCCAGAGGTCCGTGGCCATCGACGTTTGATCTTAAAACCCTACTCTCAATGCTAGTCGTAACACACAACCTTAATCTTCATTGTTTTAGGCGCAAAATCAGTTATGTGGGCTCCTCCACGAGTTGTAATTAACACTATTGTATTTCGAGCGACGCCTTTTGTCGATGAATACCTGAGTAGGAATTGAGTGGCAACGGAAGCGACAGTCTGCCCACGTATCCACTGCGTGACCACTTCCCTCGCCTTCGATCGATCTAAGACGTGAAGCTTTGGCCTCACAGGCCCGACGCCAAATGGCTACTGTGGGAAGACCATTGTCAGGATACGCCCGCTATTTCTTTAGTGGCCGTCATCTCCTAACCTCAATTCTATGAGTGCTGACTAAGACGCCGCTGATGACTATCCCTTACTCTCAGTCAACCCTACTAACGCGAGGGCTCGGAATGACTGTTTTACCAGACCCCTCAGCGCGGGCGAGGGACAGCTAACGCCCAGCGGGTCATTTGGGAGTGTTGGCACTAACTCGTCCTTTTCACTGACTGTCGTAACACACGTAGGCACGGGATTTTATTGTGTTAAAATCCTTAGCAACCTGGAGGGGCAGAAGTGGGCTGGGTGTGGTTTAGTGGCTGGTCCCCGACTGGTCTAGCAACGACGGCTCCTTTTATGTAACAGTGATCCGCCTGGGGTGGGAAAGTTCAAGGGGATGCGTGTTAAGCGCTAACTACTGAGAGGATGCATTAAGTCGGGGGCT
TCTGATCCGCTACGTCCGCGAATCAGGCCTATGGGGTAGAGGGGTTGGACAGATCGCCTGACCCCAGAGGTCCGTGGCCATCGACGTTTGATCTTAAAACCCTACTCTCAATGCTAGTCGTAACGCACAACCTTAATCTTCATTGTTTTAGGCGCAAAATCAGTTATGTGGGCTCCTCCACGAGTTGTAATTAACACTATTGTATTTCGAGCGACGCCTTTTGTCGATGAAAACCTGAGTAGGAATTGAGTGGCAACGGAAGCGACAGTCTGCCCACGTATCCACTGCGTGACCACTTCCCTCGCCTTCGATCGATCTAAGACGTGAAGCTTTGGCCTCACAGGCCCGACGCCAAATGGCTACTGTGGGAAGACCATTGTCAGGATACGCCCGCTATTTCTTTAGTGGCCGTCATCTCCTAACCTCAATTCTATGAGTGCTGACTAAGACGCCGCTGATGACTATCCATTACTCTCGACCAACCCTACCCACGAGAGGGCTCGTAATGTCTGTTTTACCAGACCCCTCAGCGCGGGCGAGGGATAGCTGACGCCCAGCGGGCCATTTGGGAGCGTTGACGCTAACTCGTCCCTTCCTTTTACCTTTGTAAGGCACGTCGGCACGAGACTTTCTTGTGTTAAAATCCTTAGCAACCTGGAGGGGCAGAATTGGGCTAGGTATGGCTCGAGGGGCGGATCCTGACTGGTCGAGCGACCACGATTCCTTCTAAGTACCGATGATCCGCCTGGAGTGGGAAAGTTCACGGGTATGTGTGTGAAGCGCCAATTACTAAAAGCGTCTCTTAGGAAGTAAATC
TCTGATCCGCTACGTCCGCGAATCAGGCCTATGGGGTAGAGGGGTTGGACAGATCGCCTGACCCCAGAGGTCCGTGGCCATCGACGTTTGATCTTAAAACCCTACTCTCAATGCTAGTCGTAACGCACAACCTTAATCTTCATTGTTTTAGGCGCAAAATCAGTTATGTGGGCTCCTCCACGAGTTGTAATTAACACTATTGTATTTCGAGCGACGCCTTTTGTCGATGAAAACCTGAGTAGGAATTGAGTGGCAACGGAAGCGACAGTCTGCCCACGTATCCACTGCGTGACCACTTCCCTCGCCTTCGATCGATCTAAGACGTGAAGCTTTGGCCTCACAGGCCCGACGCCAAATGGCTACTGTGGGAAGACCATTGTCAGGATACGCCCGCTATTTCTTTAGTGGCCGTCATCTCCTAACCTCAATTCTATGAGTGCTGACTAAGACGCCGCTGATGACTATCCATTACTCTCGACCAACCCTACCCACGAGAGGGCTCGTAATGACTGTTTTAACAGACCCCTCAGCGCGGGCGAGGGATAGCTGACGCCCAGCGGGCCATTTGGGAGCGTTGACGCTAACTCGTCCCTTCCTTTTACCTTCATAACACACGTAGGCACGGGACTTTCTTTTGTTAAAATCCTTAGCAACCTGGAGGGGCAGAAGTGGACTGGGTGTGGTTTAGTGGCTGGACCCCGACTGGTCTAGCAACGACGGCTCCTTTTATGTAACAGTGATCCGCCTGGGGTGGGAAAGTTCAAGGGGATGCGTGTTAAGCGCTAACTACTGAGAGGATGCATTAAGTCGTGGGCT
TTTGATCGGCTACGTCCGCGGTTCAGGCCTATGGGGTAGAGGGGTGAGACAGGTCGCCTTGTCCCGGAAGTGCGTAGCCACCGACGTTTGATCTTAAAACCCTACTGTCAATGCTAGGCATAACGCGCAACCTTAATCCTCATTGCTGCATGACCGATATTAACTATGCGGGCCCCTTCAAGAGTTTTAATTAACACCATTTAATTTCTAGCGGCGCCTTTTATCGATGGAAATCTGAGAAGGATCAGAATAACATCGGAAGTAACCGCTTGCCCCCACACCCGGTGCCTGGCCACTTCCCTCGCCTTCGATCAATTTAAGGTGAGAAGACTTGCCGCCCCAAGCCCAATCTGGAGAGGCTGCTGTAGGCAGACCGTTGTCAGGATACGTCCGCTACCTCTATGGCGGCCGACCCCCCCTGACCCCAATTCTATGAGTGCTGACTAAGACGCTGCGGGTGACTATCCCTTACTCTCGACCAACTCTACCCGCCAGAGGGCACGGAATGACTGTTTTACCAGTCCACCCGGCGAAAACACGGGATAGCTGACGTCCAGAAGCCCGTTTAATAGCTCGAATGCCAACTAGTCCCTTCATTCTACCTTCGTAAGGCACGTCGGCACGAGACTTTCATGTGTTAAAATCCTTAGCAGCCTAGCAAAACAGAATTACGCTGGGAGTGGTTTAGTGGCTGGACCCCGACTGGCTGAGCGACGACGGTTCCTTCTAAGTAACGATGCTCCGCCTGGAGTGGGAAAGTTCACGGGTATGCGTGTGAAGCTCTAACTACTAAAAGCATCCCTTAGGAAGTAAATC
TTTGATCGGCTACGTCCGCGGTTCAGGCCTATGGGGTAGAGGGGTGAGACAGGTCGCCTTGTCCCGGAAGTGCGTAGCCACCGACGTTTGATCTTAAAACCCTACTGTCAATGCTAGGCATAACGCGCAACCTTAATCCTCATTGCTGCATGACCGATATCAACTATGCGGGCCCCTTCAAGAGTTTTAATTAACACCATTTAATTTCTAGCGGCGCCTTTTATCGATGGAAATCTGAGAAGGATCAGAATAACATCGGAAGTAACCGCTTGCCCCCACACCCGCTGCCTGGCCACTTCCCTCGCCTTCGATCAATTTAAGGTGAGAAGACTTGCCGCCCCAAGCCCAATCTGGAGAGGCTGCTGTAGGCAGACCGTTGTCAGGATACGTCCGCTACCTCTATGGCGGCCGACCCCCCCTGACCCCAATTCTATGAGTGCTGACTAAGACGCTGCGGGTGACTATCCCTTACTCTCGACCAACTCTACCCGCCAGAGGGCAAGGAATGACTGTTTTACCAGTCCACCCGGCGAAAACACGGGATAGCTGACGTCCAGAAGCCCGTTTAATAGCTCGAATGCCAACTAGTCCCTTCATTCTACCTTCGTAAGGCACGTCGGCACGAGACTTTCATGTGTTAAAATCCTTAGCAGCCTAGCAAAACAGAATTACGCTGGGAGTGGTTTAGTGGCTGGACCCCGACTGGCTGAGCGACGACGGTTCCTTCTAAGTAACGATGCTCCGCCTGGAGTGGGAAAGTTCACGGGTATGCGTGTGAAGCTCTAACTACTAAAAGCATCCCTTAGGAAGTAAATC
TTCGATCGGCTACGTCCGCGATTCAGGCCTATGGGGTAGAGGGGTTGTACACATCGCCTTATCTAGGAACTGTGTACCCATCTACGCTTGATCTTAGAACCCTACTGTCAATGTTAGGCGTAATGCACAACCTTAATCCTCGTTGCTTCATGCCCAATATCAATCACGCGGACTCCTTCACGAGTTTTAATTGACACCGTTTAATTTCTACCGGCGCCTTTTATCGATGGAAATCTGAGAACGATCAGCATAACATCGGAAGTAACCGCTTGCCTACACACCCGGTGCGTGGCCACTTCCCTCGCGGGCGATCGGTTTAAGATGAGAGGACTTGCCGCCCCAAGCCCAATGTGGAGAGTCCGCTGTAAGCAGACCATTGTCAGCATGTACTCGCCGTTTCTTTATTGGCCGTCACCCCCTGACCCTGATTCTATGAGTGCTGACTAAGACGCTACGGGTGACTACCCCCTACTCTCGACCAACTCTACCCGCCAGAGGGCACGGAATGACTGTTTTACCGGTCCACCCAGCGAAAACACGGGATAGCTGACGTCCGGAAGCCCGTTTAATAGCTCGAATGCCAACTAGTCCCTTCATTCTACCTTCGTAAGGCACGTCGGCACGAGACTTTCATGTGTTAAAATCCTTAGCAGCCTAGCAAAACAGAATTACGCTGGGAGTGGTTTAGTGGCTGGACCCCGACTGGCTGAGCGACGACGGTTCCTTCTAAGTAACGATGATCCGCTTGGAGTGGGAAAGTTCACGGGTGTGCGTGTGAAGCGCTAATTACTGAGAGGATGCATTAAGTCGTGGGCT
TTTGATCGGCTACGTCCGCGATCCAGGCTTATGGGGTAGAGAGGTGAGAGACGTCGCCTTATATAGGAGGTGCGTGGCCATCGACATCTGATCTTAAAATCCTACTGTTAATGCTAGGCATGACGCGCAACCTCAATCCTCATTGCCGCATGACCGATATCAACTATGCGGGCTCCTTCAAGAGTTTTAATTAACACCACTTTATTTCTAGCGGCGCATTTTACCGATGGAAATCTGAAAAGGATCAGAATAACATCGGAAGTAACCGCTTGCCCACATACCCGGTGTGTGACAAATCTTTGCACGGGCGCTCGGTCTGATATGAGAGGACTTGCCGCCCCAGGTCCAACGCCGAGTGGACGCTGTAAGCAGGCCATAGTCAGCATATACTCGCCGCCTCTATGGCGGCCGACCCCCCCTGACCCCAATTCTATGAGTGCTGACTAAGACGCCGCTGATGACTATCCATTACTCTCGACCAACCCTACCCACGAGAGGGCTCGTAATGACTGTTATACCAGACCCCTCAGCGCGGGCGAGGGATAGCTGACGCCCAGCGGGCCATTTGGGAGCGTTGACGCTAACTCGTCCCTTCCTTTTACCTTCATAACACACGTAGGCACGGGACTTTCTTTTGTTAAAATCCTTAGCAACCTGGAGGGGCAGAAGTGGGCTGGGTGTGGTTTAGTGGCTGGACCCCGACTGGTCTAGCAACGACGGCTCCTTTTATGTAACAGTGATCCGCCTGGGGTGGGAAAGTTCAAGGGGATGCGTGTTAAGCGCTAACTACTGAGAGGATGCATTAAGTCGGGGGCT
TCTGATCCGCTACGTCCGCGAATCAGGCCTATGGGGTAGAGGGGTTGGACAGATCGCCTGACCCCAGAAGTCCGTGGCAATCGACGTTTGATCTTAAAACCCTACTGTCAATGCTAGTCGTAACGCACAACCTTAATCTTCATTGTTTTAGGCGCAAAATCAATTATGTGGGCTCCTTCACGAGTTGGAATTAACACTATTGTATTTCGAGCGACGCCTTTTGTCGATGAAAACCTGAGTAGGAATTGAGTGGCAACGGAAGCGACAGTCTGCCCACGTATCCACTGCGTGACCACTTCCCTCGCCTTCGATCGATCTAAGACGTGAAGCTTTGGCCTCACAGGCCCGACGCCAAATGGCTACTGTGGGAGGACCATTGTCAGGATACGCCCGCTATTTCTTTAGTGGCCGTCATCTCCTAACCTCAATTCTATGAGTGCTGACTAAGACGCCGCTGATGACTATCCCTTACTCTCGACCAACCCCACCCGCCAGAGGGCTCGGAATGACTGTTTCACCAGTCCCCCCAGGGAAGACAAGGGATAGCTAACGCCTAGCATCCCATTTGATAGCTCTAATGTTAACTACTCACTACATTTTACCTTTGTAAGGCACGTCGGCACGAGACTTTCTTGTGTTAAAATCCTTAGCAACCTGGAGGGGCAGAATTGGGCTAGGTATGGCTCGAGGGGCGGATCCTGACTGGTCGAGCGACCACGATTCCTTCTAAGTACCGATGATCCGCCTGGAGTGGGAAAGTTCACGGGTATGTGTGTGAAGCGCCAATTACTAAAAGCGTCTCTTAGGAAGTAAATC
TTCGATCGGCTACGTCCGCGATTCAGGCCTATGGGGTAGAGGGGTTGTACACATCGCCTTATCTAGGAACTGTGTGGCCATCGACGTTTGGTCATAAAACCCTACTGTCAATGCTAGGAGTAACGCACAACCTTAAACTTCATTGTTTCAGGCGCAAAATCAATTATGCGGGCTCCTTCACGAGTTTTAATTAACACCATTTTCTTTCGAGCGACTTCTTTTATCGCTGGAAGCGTGAGAAGAATCAGAGTAACATCGGGAGCAACCGCTTGCCCACACACCCGGCGCGTGACCACCTCCCTCGCGTGCGATCGGATTAAGATGAGAAGACTTCCCGCCCCAAGCCCAATGTGGAGAGTCTGCCGTAAGCAGACCATTGTCAAGATATACTCGCCGCTTCTACAGCGGCCGTCACTCCCTGACCCCAATTCCATGAGTGCTGACTAAGACGCTGCGGGTGACTATCCCTTAATCTCGACTTACCCTACCCGCCAGTGGGCTCGGAATAACTATTTTGCCAGTCCCCCCAGCGAAGATAAGGGATAGCTAACGCCCAGCGGGCCATTTGGGATCGTTGACGCTAGCTCGCCCCTTTATTTTATCTTCGTGAGGCATCTCATTCTTGATCCCCCTCGTAACGCGATCCCCGAGTACTAAGCAAAGCAGGATTGCGCTGGGAGTGGCTTAGTAGCTGGACCCCGGCTGGCTGTGCAACGATGGTTTCGTCCGAGCGAAAACAACTTAACGAGAGCGAATAGACTTCCAAGTAATCACACGGGGAGTTAGCCACTGAGAGGATGCATTAAGTCGTGAGCT
TCTGATCCGCTACGTCCGCGAATCAGGCCTATGGGATAGAGGGGTTGGACAGATCGCCTGACCCCAGAAGTCCGTGGCCATCGACGTTTGATCTTAAAACTCTACTGTCAATGCTAGTCGTAACGCACAACCTTAATCTTCATTGTTTTAGGCGCAAAATCAATTATGTGGGCTCCTTCACGAGTTGGAATTAACACTATTGTATTTCGAGCGACGCCTTTTGTTGATGAAAACCTGAGTAGGAATTGAGTGGCAACGGAAGCGACAGTCTGCCCACGTATCCACTGCGTGACCACTTCCCTCGCCTTCGATCGATCTAAGACGTGAAGCTTTGGCCTCACAGGCCCGACGCCAAATGGCTACTGTGGGAAGACCATTGTCAGGATACGCCCGCTATTTCTTTAGTGGCCGTCATCTCCTAACCTCAATTCTATGAGTGCTGACTAAGACGCCGCTGATGACTATCCATTACTCTCGACCAACCCTACCCACGAGAGGGCTCGTAATGTCTGTTTTACCAGACCCCTCAGCGCGGGCGAGGGATAGCTGACGCCCAGCGGGCCATTTGGGAGCGTTGACGCTAACTCGTCCCTTCCTTTTACCTTCGTAACACACGTAGGCACGGGACTTTCTTTTGTTAAAATCCTTAGCAACCTGGAGGGGCAGAAGTGGGCTGGGTGTGGTTTAGTGGCTGGACCCCGACTGGTCTAGCAACGACGGCTCCTTTTATGTAACAGTGATCCGCCTGGGGTGGGAAAGTTCAAGGGGATGCGTGTTAAGCGCTAACTACTGAGAGGATGCATTAAGTCGGGGGCT
TTTGATCGGCTACGTCCGCGATCCAGACTTATGGGGTAGAGAGGTGAGAGACGTCGCCTTATATAGGAGGTGCGTGGCCATCGACATCTGATCTTAAAATCCTACTGTTAATGCTAGGCATGACGCGCAACCTCAATCCTCATTGCCGCATGACCGATATCAACTATGCGGGCTCCTTCAAGAGTTTTAATTAACACCACTTTATTTCTAGCGGCGCATTTTACCGATAGAAATCTGAAAAGGATCAGAATAACATTGGAAGTAACCGCTTGCCCACATACCCGGTGTGTGACAAATCTTTGCACGGGCGCTCGGTCTGATATGAGAGGACTTGCCGCCCCAGGTCCAACGCCGAGTGGACGCTGTAAGCAGGCCATAGTCAGCATATACTCGCCGCCTCTATGGCGGCCGACCCCCCCTGACCCCAATTCTATGAGTGCGGACTAAGACGCCGCTGATGACTATCCATTACTCTCGACCAACCCTACCCACGAGAGGGCTCGTAATGACTGTTATACCAGACCCCTCAGCGCGGGCGAGGGATAGCTGACGCCCAGCGGGCCATTTGGGAGCGTTGACGCTAACCCGTCCCTTCCTTTTACCTTCATAACACACGTAGGCACGGGACTTTCTTTTGTTAAAATCCTTAGCAACCTGGAGGGGCAGAATTGGGCTGGGTATAGTTTAAGGGGCAGACCCTAAGTGGTCGAGCGGCGACAGTTCCTTCTAAGTAACAGTGATCCGCCTGGAGTGGGAAAGTTCACGGGTATGCGTGTTAAACGCTAACTACTGGGAGGATGCATTAAGTCGTGAGCT
TCTGATCCGCTACGTCCGCGAATCAGGCCTATGGGGTAGAGGGGTTGGACAGATCGCCTGACCCCAGAGGTCCGTGGCCATCGACGTTTGATCTTAAAACCCTACTCTCAATGCTAGTCGTAACGCACAACCTTAATCTTCATTGTTTTAGGCGCAAAATCAGTTATGTGGGCTCCTCCACGAGTTGTAATTAACACTATTGTATTTCGAGCGACGCCTTTTGTCGATGATAACCTGAGTAGGAATTGAGTGGCAACGGAAGCGACAGTCTGCCCACGTATCCACTGCGTGACCACTTCCCTCGCCTTCGATCGATCTAAGACGTGAAGCTTTGGCCTCACAGGCCCGACGCCAAATGGCTACTGTGGGAAGACCATTGTCAGGATACGCCCGCTATTTCTTTAGTGGCCGTCATCTCCTAACCTCAATTCTATGAGTGCTGACTAAGACGCCGCTGATGACTATCCATTACTCTCGACCAACCCTACCCACGAGAGGGCTCGTAATGACTGTTTTAACAGACCCCTCAGCGCGGGCGAGGGATAGCTGACGCCCAGCGGGCCATTTGGGAGCGTTGACGCTAACTCGTCCCTTCCTTTTACCTTCATAACACACGTAGGCACGGGACTTTCTTTTGTTAAAATCCTTAGCAACCTGGAGGGGCAGAAGTGGACTGGGTGTGGTTTAGTGGCTGGACCCCGACTGGTCTAGCAACGACGGCTCCTTTTATGTAACAGTGATCCGCCTGGGGTGGGAAAGTTCAAGGGGATGCGTGTTAAGCGCTAACTACTGAGAGGATGCATTAAGTCGTGGGCT
CTTACTTGGCTACATCCGTGGTTCAGGCCTATAGGGTAGAGAGGTGAGAGACGTCGCCTTATCTAGGAACTGCATAGCCATCTACGCTTGATCTTGGAACCCTACTGTCAATGTTAGGCGTAATGCACAACCTTAATCCTCAGTGCTTCATGCGCAAAATCAGTTATGTGGGCTCCTCCACGAGTTGTAATTAACACTATTGTACTTCGAGCGACGCCTTTTGTCGATGAAAACCTGAGTAGGAATTGAGTGGCAACGGAAGCGACAGTCTGCCCACGTATCCACTGCGTGACCACTTCCCTCGCCTTCGATCGATCTAAGACGTGGAGCTTTGGCCTCACAGGCCCGACGCCAGATGGCTACTGTGGGAAGACCATTGTCAGGATACGCCCGCTATTTCTTTAGTGGCCGTCATCTCCTAACCTCAATTCTATGAGTGCTGACTAAGACGCCGCTGATGACTATCCATTACTCTCGACCAACCCTACCCGCCAGATGGCACGGAATGACTGTTTTACCAGTCCACCCAGCGAAAACACGGGATAGCTGGCGCCCAGCAGCCCGTTTAATAGCTCGAATGCCAACTAGTCCCTTCATTCTACCTTCGTAGGGCATCTCATTCTTGATCCCCCTCGTAACGCGATCTCCGAGTATTAAGCAGAGCAGAATTGCGCTGGGAGTGGTCTAGTGACTGCACCCCGACTGGCTGAACGATGACGATTCCTTCTAAGTAACGATGATCCGCCTGGAGTGGGAAAGTTCACGGGTATGCGTGTGAAGCGCTAATTACTAAAGGCATCCCCTAGGAAGTAAATC
TTCGATCGGCTACGTCCGCGATTCAGGCCTATGGGGTAGAGGGGTTGTACACATCGCCTTATCTAGGAACTGTGTACCCATCTACGCTTGATCTTAGAACCCTACTGTCAATGTTAGGCGTAATGCACAACCTTAATCCTCGTTGCTTCATGCCCAATATCAATCACGCGGACTCCTTCACGAGTTTTAATTGACACCGTTTAATTTCTACCGGCGCCTTTTATCGATGGAAATCTGAGAACGATCAGCATAACATCGGAAGTAACCGCTTGCCTACACACCCGGTGCGTGGCCACTTCCCTCGCGGGCGATCGGTTTAAGATGAGAGGACTTGCCGCCCCAAGCCCAATGTGGAGAGTCCGCTGTAAGCAGACCATTGTCAGCATGTACTCGCCGTTTCTTTATTGGCCGTCACCCCCTGACCCTGATTCTATGAGTGCTGACTAAGACGCTACGGGTGACTACCCCCTACTCTCGACCAACTCTACCCGGCAGAGGGCTCAGAATGAGTGTATTACCAGTCCCCCCAGCGAAGACAAAGGCTAACTAACGCCCAACGGGCCATTTGGGAGCGTTGACGCTAACTCGTCCCTTTATTTTACCTTCGTAACACACGTAGGCACGGGACTTTCTTGTGTTAAAATCCTTAGCAACCTGGAGGGGCAGAATTGGGCTGGGTATAATTTAAGGGGCAGACCCTGACTGGTCGAGCGACGACGGCTCCTTTTATGTAACAGTGATCCGCCTGAGGTGGGAAAGTTCAAGGGGATGCGTGTTAAGCGCTAACTACTGGGAGGATGCATTAAGTCGTGAGCT
TTCGATCGGCTACGTCCGCGATTCAGGCCTATGGGGTAGAGGGGTTGTACACATCGCCTTATCTAGGAACTGTGTGGCCATCGACGTTTGGTCATAAAACCCTACTGTCAATGCTAGGAGTAACGCACAACCTTAAACTTCATTGTTTCAGGCGCAAAATCAATTATGCGGGCTCCTTCACGAGTTTTAATTAACACCATTTTCTTTCGAGCGACTTCTTTTATCGCTGGAAACGTGAGAAGAATCAGAGTAACATCGGGAGCAACCGCTTGCCCACACACCCGGCGCGTGACCACCTCCCTCGCGTGCGATCGGATTAAGATGAGAAGACTTCCCGCCCCAAGCCCAATGTGGAGAGTCTGCCGTAAGCAGACCATTGTCAAGATATACTCGCCGCTTCTACAGCGGCCGTCACTCCCTGACCCCAATTCCATGAGTGCTGACTAAGACGCTGCGGGTGACTATCCCTTAATCCCGACTTACCCTACCCGCCAGTGGGCTCGGAATAACTATTTTGCCAGTCCCCCCAGCGAAGATAAGGGATAGCTAACGCCCAGCGGGCCATTAGGGATCGTTGACGCTAGCTCGCCCCTTTATTTTATCTTCGTGAGGCATCTCATTCTTGATCCCCCTCGTAACGCGATCCCCGAGTACTAAGCAAAGCAGGATTGCGCTGGGAGTGGTTTAGTAGCTGGACCCCGGCTGGCTGTGCAACGATGGTTTCGTCCGAGCGAAAACAACTTAACGAGAGCGAATAGACTTCCAAGTAATCACACGGGGAGTTAGCCACTGAGAGGATGCATTAAGTCGGGAGCT
TCTGATCCGCTACGTCCGCGAATCAGGCCTATGGGGTAGAGGGGTTGGACAGATCGCCTTATATAGGAGGTGCGTGGCCATCGATATCAGATCTTAAAATCCTACTGTTAATGCTAGGCATGACGCGCAACCTCAATCCTCATTGCTGCATGACCGATATCAACTATGCGGGCTCCTTCAAGAGTTTTAATTAACACCACTTTATTTCTAGCGGCGCATTTTACCGATGGAAATCTGAAAAGGATCAGAATAACATCGGAAGTAACCGCTTGCCCACATACCCGGTGTGTGACAAATCTTTGCACGGGCGCTCGGTCTGATATGAGAGGACTTGCCGCCCCAGGTCCAACGCCGAGTGGACGCTGTAAGCAGGCCATAGTCAGCATATACTCGCCGCCTCTATGGCGGCCGACCCCCCCTGACCCCAATTCTATGAGTGCTGACTAAGACGCTGCGGGTGACTGTCCCTTACTCTCGACCAACCCCACCCGCCAGAGGGCTCGGAATGACTGTTTCACCAGTCCCCCCAGGGAAGACAAGGGATAGCTAACGCCTAGCAGCCCATTTGATAGCTCTAATGTTAACTACTCACTACATTTTACCTTTGTAAGGCACGTCGGCACGAGACTTTCTTGTGTTAAAATCCTTAGCAACCTGGAGGGGCAGAATTGGGCTAGGTATGGCTCGAGGGGCGGATCCTGACTGGTCGAGCGACCACGATTCCTTCTAAGTACCGATGATCCGCCTGGAGTGGGAAAGTTCACGGGTATGTGTGTGAAGCGCCAATTACTAAAAGCATCCCTTAGGAAGTAAATC
TTCGATCGGCTACGTCCGCGATTCAGGCCTATGGGGTAGAGGGGTTGTACACATCGCCTTATCTAGGAACTGTGTACCCATCTACGCTTGATCTTAGAACCCTACTGTCAATGTTAGGCGTAATGCACAACCTTAATCCTCGTTGCTTCATGCCCAATATCAATCACGCGGACTCCTTCACGAGTTTTAATTGACACCGTTTAATTTCTACCGGCGCCTTTTATCGATGGAAATCTGAGAACGATCAGCATAACATCGGAAGTAACCGCTTGCCTACACACCCGGTGCGTGGCCACTTCCCTCGCGGGCGATCGGTTTAAGATGAGAGGACTTGCCGCCCCAAGCCCAATGTGGAGAGTCCGCTGTAAGCAGACCATTGTCAGCATGTACTCGCCGTTTCTTTATTGGCCGTCACCCCCTGACCCTGATTCTATGAGTGCTGACTAAGACGCTACGGGTGACTACCCCCTACTCTCGACCAACTCTACCCGGCAGAGGGCTCAGAATGAGTGTATTACCAGTCCCCCCAGCGAAGACAAAGGCTAACTAACGCCCAACGGGCCATTTGGGAGCGTTGACGCTAACTCGTCCCTTTATTTTACCTTCGTAACACACGTAGGCACGGGACTTTCTTGTGTTAAAATCCTTAGCAACCTGGAGGGGCAGAATTGGGCTGGGTATAATTTAAGGGGCAGACCCTGACTGGTCGAGCGACGACGGCTCCTTTTATGTAACAGTGATCCGCCTGAGGTGGGAAAGTTCAAGGGGATGCGTGTTAAGCGCTAACTACTGGGAGGATGCATTAAGTCGTGAGCT
CTTACTTGGCTACATCCGTGGTTCAGGCCTATAGGGTAGAGAGGTGAGAGACGTCGCCTTATCTAGGAACTGCGTAGCCATCTACGCTTGATCTTGGAACCCTACTGTCAATGTTAGGCGTAATGCACAACCTTAATCCTCAGTGCTTCATGCCCAATATCAATTATGCGGGCTCCTTCACGGGTTTTAATTAACACCATTTAATTTCTAGCTGCGCCTTTTATCAATGGAAATCTGAGAAGGATCAGAATAACATCGGAAGTAACCGCTTGCCCACACACCCGGTGCGTGACAGATCTTTGCACCTTCAACCGATCTGCGATGAGAAGATTTGCCGTCCTAGGTCCAACGCCGAGTTGCTGCTATAAGCAGGCCACTGTCAGGATATACTCGTCGCTTCGTTAGTGGTCATCACCCCCTGACCCCAATCCTATGAGTGCTGACTAAGACGCCGCTGATGACTATCCCTTACTCTCAGTCAACCCTACTAACGAGAGGGCTCGGAATGACTGTTTTACCAGACCCCTCAGCGCGGGCGAGGGACAGCTAACGCCCAGCGGGTCATTTGGGAGTGTTGGCACTAACTCGTCCTTTTCACTGACTGTCATAACACACGTAGGCACGGGACTTTCTTTTGTTAAAATCCTTAGCAACCTGGAGGGGCAGAAGTGGGCTGGGTGTGGTTTAGTGGCTGGACCCCGAGTGGTCGAGCGGCGACAGTTCCTTCTAAGTAACAGTGATCCGCCTGGAGTGGGAAAGTTCACGGGTATGCGTGTTAAACGCTAACTACTAAAAGCATCCCTTAGGAAGTAAATC
CTTGACCGGCTTCATCCGCAATTCAGGCCTATGGGGTAAAGACGTTGGACACACCGCCTGACCCCAGAACTGCGTAGCCATCTACGCTTGATCTTGGAACCCTACTGTCAATGTTAGGCGTAATGCACAACCTTAATCCTCAGTGCTTCATGCCCAATATCAATTATGCGGGCTCCTTCACGGGTTTTAATTAACACCATTTAATTTCTAGCTGCGCCTTTTATCAATGGAAATCTGAGAAGGATCAGAATAACATCGGAAGTAACCGCTTGCCCACACACCCGGTGCGTGACAGATCTTTGCACCTTCAACCGATCTGCGATGAGAAGATTTGCCGTCCTAGGTCCAACGCCGAGTTGCTGCTATAAGCAGGCCACTGTCAGGATATACTCGTCGCTTCGTTAGTGGTCATCACCCCCTGACCCCAATCCTATGAGTGCTGACTAAGACGCCGCTGATGACTATCCCTTACTCTCAGTCAACCCTACTAACGAGAGGGCTCGGAATGACTGTTTTACCAGACCCCTCAGCGCGGGCGAGGGACAGCTAACGCCCAGCGGGTCATTTGGGAGTGTTGGCACTAACTCGTCCTTTTCACTGACTGTCATAACACACGTAGGCACGGGACTTTCTTTTGTTAAAATCCTTAGCAACCTGGAGGGGCAGAAGTGGGCTGGGTGTGGTTTAGTGGCTGGACCCCGAGTGGTCGAGCGGCGACAGTTCCTTCTAAGTAACAGTGATCCGCCTGGAGTGGGAAAGTTCACGGGTATGCGTGTTAAACGCTAACTACTAAAAGCATCCCTTAGGAAGTAAATC
TTTGATCGGCTACGTCCGCGGTTCAGGCCTATGGGGTAGAGGGGTGAGACAGGTCGCCTTGTCCCGGAAGTGCGTAGCCACCGACGTTTGATCTTAAAACCCTACTGTCAATGCTAGGCATAACGCGCAACCTTAATCCTCATTGCTGCATGACCGATATTAACTATGCGGGCCCCTTCAAGAGTTTTAATTAACACCATTTAATTTCTAGCGGCGCCTTTTATCGATGGAAATCTGAGAAGGATCAGAATAACATCGGAAGTAACCGCTTGCCCCCACACCCGCTGCCTGGCCACTTCCCTCGCCTTCGATCAATTTAAGGTGAGAAGACTTGCCGCCCCAAGCCCAATCTGGAGAGGCTGCTGTAGGCAGACCGTTGTCAGGATACGTCCGCTATTTCTTTAGTGGCCGTCATCTCCTAACCTCAATTCTATGAGTGCTGACTAAGACGCCGCTGATGACTATCCCTTACTCTCGACCAACTCTACCCGCCAGAGGGCACGGAATGACTGTTTTACCGGTCCACCCAGCGAAAACACGGGATAGCTGACGTCCAGAAGCCCGTTTAATAGCTCGAATGCCAACTAGTCCCTTCATTCTACCTTCGTAAGGCACGTCGGCACGAGACTTTCATGTGTTAAAATCCTTAGCAGCCTGGCAAAACAGAATTACGCTGGGAGTGGTTTAGTGGCTGGACCCCGACTGGCTGAGCGACGACGGTTCCTTCTAAGTAACGATGATCCGCTTGGAGTGGGAAAGTTCACGGGTGTGCGTGTGAAGCGCTAATTACTGGGAGGATGCATTAAGTCGTGAGCT
TTTGATCGGCTACGTCCGCGGTTCAGGCCTATGGGGTAGAGGGGTGAGACAGGTCGCCTTGTCCCGGAAGTGCGTAGCCACCGACGTTTGATCTTAAAACCCTACTGTCAATGCTAGGCATAACGCGCAACCTTAATCCTCATTGCTGCATGACCGATATCAACTATGCGGGCCCCTTCAAGAGTTTTAATTAACACCATTTAATATCTAGCGGCGCCTTTTATCGATGGAAATCTGAGAAGGATCAGAATAACATCGGAAGTAACCGCTTGCCCCCACACCCGGTGCCTGGCCACTTCCCTCGCCTTCGATCAATTTAAGGTGAGAAGACTTGCCGCCCCAAGCCCAATCTGGAGAGGCTGCTGTAGGCAGACCGTTGTCAGGATACGTCCGCTACCTCTATGGCGGCCGACCCCCCCAGACCCCAATTCTATGAGTGCTGACTAAGACGCTGCGGGTGACTATCCCTTACTCTCGACCAACTCTACCCGCGAGAGGGCTCGGAATGTCTGTTTTACCGGACCCCTCAGCGCGGGCGAGGGATAGCTGACGCCCAGCGGGCCATTTGGGAGCGTTGACGCTAACTCGTCCCTTCCTTTTACCTTCATAACACACGTAGGCACGGGACTTTCTTTTGTTAAAATCCTTAGCAACCTGGAGGGGCAGAAGTGGGCTGGGTGTGGTTTAGTGGCTGGACCCCGACTGGTCTAGCAACGACGGCTCCTTTTATGTAACAGTGATCCGCCTGGGGTGGGAAAGTTCAAGGGGGTGCGTGTTAAGCGCTAACTACTGAGAGGATGCATTAAGTCGGGGGCT
CTTACTTGGCTACATCCGTGGTTCAGGCCTATAGGGTAGAGAGGTGAGAGACGTCGCCTTATCTAGGAACTGCGTAGCCATCTACGCTTGATCTTGGAACCCTACTGTCAATGTTAGGCGTAATGCACAACCTTAATCCTCAGTGCTTCATGCGCAAAATCAGTTATGTGGGCTCCTCCACGAGTTGTAATTAACACTATTGTACTTCGAGCGACGCCTTTTGTCGATGAAAACCTGAGTAGGAATTGAGTGGCAACGGAAGCGACAGTCTGCCCACGTATCCACTGCGTGACCACTTCCCTCGCCTTCGATCGATCTAAGACGTGAAGCTTTGGCCTCACAGGCCCGACGCCAGATGGCTACTGTGGGAAGACCATTGTCAGGATACGCCCGCTATTTCTTTAGTGGCCGTCATCTCCTAACCTCAATTCTATGAGTGCTGACTAAGACGCCGCTGATGACTATCCATTACTCTCGACCAACCCTACCCACGAGAGGGCTCGTAATGACTGTTTTAACAGACCCCTCAGCGCGGGCGAGGGATAGCTGACGCCCAGCGGGCCATTTGGGAGCGTTGACGCTAACTCGTCCCTTCCTTTTACCTTCATAACACACGTAGGCACGGGACTTTCTTTTGTTAAAATCCTTAGCAACCTGGAGGGGCAGAAGTGGACTGGGTGTGGTTTAGTGGCTGGACCCCGACTGGTCTAGCAACGACGGCTCCTTTTATGTAACAGTGATCCGCCTGGGGTGGGAAAGTTCAAGGGGATGCGTGTTAAGCGCTAACTACTGAGAGGATGCATTAAGTCGGGGGCT
CTTACTTGGCTACATCCGTGGTTCAGGCCTATAGGGTAGAGAGGTGAGAGACGTCGCCTTGTCCCGGAAGTGCGTAGCCACCGACGTTTGATCTTAAAACCCTACTGTCAATGCTAGGCATAACGCGCAACCTTAATCCTCATTGCTGCATGACCGATATTAACTATGCGGGCCCCTTCAAGAGTTTTAATTAACACCATTTAATTTCTAGCGGCGCCTTTTATCGATGGAAATCTGAGAAGGATCAGAATAACATCGGAAGTAACCGCTTGCCCCCACACCCGCTGCCTGGCCACTTCCCTCGCCTTCGATCAATTTAAGGTGAGAAGACTTGCCGCCCCAAGCCCAATCTGGAGAGGCTGCTGTAGGCAGACCATTGTCAGGATACGCCCGCTACCTCTATGGCGGCTGTCCCCCCCTGACCCCAGTTCTATGAGTGCTGACAAAGACGCTGCGGGTGACTATCTCTTACTCTCGACCAACCCTACCCGGCAGAGGGCTCAGAATGAGTGTATTACCAGTCCCCCCAGCGAAGACAAAGGCTAACTAACGCCCAACGGGCCATTTGGGAGCGTTGACGCTAACTCGTCCCTTTATTTTACCTTCGTAACACACGTAGGCACGGGACTTTCTTGTGTTAAAATCCTTAGCAACCTGGAGGGGCAGAATTGGGCTGGGTATAATTTAAGGGGCAGACCCTGACTGGTCGAGCGACGACGGCTCCTTTTATGTAACAGTGATCCGCCTGAGGTGGGAAAGTTCAAGGGGATGCGTGTTAAGCGCTAACTACTGGGAGGATGCATTAAGTCGTGAGCT
TTTGATCGGCTACGTCCGCGATCCAGGCTTATGGGGTAGAGAGGTGAGAGACGTCGCCTTATATAGGAGGTGCGTGGCCATCGATATTAGATCTTAACATCCTACTGTTAATGCTAGGCATGACGCGCAACCTCAATCCTCATTGCCGCATGACCGATATCAACTATGCGGGCTCCTTCAAGAGTTTTAATTAACACCACTTTATTTCTAGCGGCGCATTTTACCGATGGAAATCTGAAAAGGATCAGAATAACATCGGAAGTAACCGCTTGCCCACATACCCGGTGTGTGACAAATCTTTGCACGGGCGCTCGGTCTGATATGAGAGGACTTGCCGCCCCAGGTCCAACGCCGAGTGGACGCTGTAAGCAGGCCATAGTCAGCATATACTCGCCGCCTCTATGGCGGCCGACCCCCCCTGACCCCAATTCTATGAGTGCTGACTAAGACGCTGCGGGTGACTATCCCTTACTCTCGACCAACTCTACCCGCCAGAGGGCACGGAATGACTGTTTTACCAGTCCACCCGGCGAAAACACGGGATAGCTGACGTCCAGAAGCCCGTTTAATAGCTCGAATGCCAACTAGTCCCCTCATTCTACCTTCGTAAGGCACGTCGGCACGAGACTTTCATGTGTTAAAATCCTTAGCAGCCTAGCAAAACAGAATTACGCTGGGAGTGGTTTAGTGGCTGGACCCCGACTGGCTGAGCGACGACGGTTCCTTCTAAGTAACGATGCTCCGCCTGGAGTGGGAAAGTTCACGGGTATGCGTGTGAAGCTCTAACTACTAAAAGCATCCCTTAGGAAGTAAATC
TCTGACCCGCTACGTCCGCGAATCAGGCCTATGGGGTAGAGGGGTTGGACAGATCGCCTGACCCCAGAAGTCCGTGGCCATCGACGTTTGATCTTAAAACCCTACTGTCAATGCTAGTCGTAACGCACAACCTTAATCTTCATTGTTTTAGGCGCAAAATCAATTATGTGGGCTCCTTCACGAGTTGGAATTAACACTATTGTATTTCGAGCGACGCCTTTTGTCGATGAAAACCTGAGTAGGAATTGAGTGGCAACGGAAGCGACAGTCTGCCCACGTATCCACTGCGTGACCACTTCCCTCGCCTTCGATCGATCTAAGACGTGAAGCTTTGGCCTCACAGGCCCGACGCCAAATGGCTACTGTGGGAGGACCATTGTCAGGATACGCCCGCTATTTCTTTAGTGGCCGTCATCTCCTAACCTCAATTCTATGAGTGCTGACTAAGACGCCGCTGATGACTATCCATTACTCTCGACCAACCCTACCCACGAGAGGGCTCGTAATGTCTGTTTTACCAGACCCCTCAGCGCGGGCGAGGGATAGCTGACGCCCAGCGGGCCATTTGGGAGCGTTGACGCTAACTCGTCCCTTCCTTTTACCTTCATAACACACGTAGGCACGGGACTTTCTTTTGTTAAAATCCTTAGCAACCTGGAGGGGCAGAAGTGGGCTGGGTGTGGTTTAGTGGCTGGACCCCGACTGGTCTAGCAACGACGGCTCCTTCTATGTAACAGTGATCCGCCTGGGGTGGGAAAGTTCAAGGGGATGCGTGTTAAGCGCTAACTACTGAGAGGATGCATTAAGTCGTGGGCT
TCTGATCCGCTACGTCCGCGAATCAGGCCTATGGGGTAGAGGGGTTGGACAGATCGCCTGACCCCAGAGGTCCGTGGCCATCGACGTTTGATCTTAAAACCCTACTCTCAATGCTAGTCGTAACGCACAACCTTAATCTTCATTGTTTTAGGCGCAAAATCAGTTATGTGGGCTCCTCCACGAGTTGTAATTAACACCATTGTATTTCGAGCGACGCCTTTTGTCGATGAAAACCTGAGTAGGAATTGAGTGGCAACGGAAGCGACAGTCTGCCCACGTATCCACTGCGTGACCACTTCCCTCGCCTTCGATCGATCTAAGACGTGAAGCTTTGGCCTCACAGGCCCGACGCCAAATGGCTACTGCGGGAAGACCATTGTCAGGATACGCCCGCTATTTCTTTAGTGGCCGTCATCTCCTAACCTCAATTCTATGAGTGCTGACTAAGACGCCGCTGATGACTATCCATTACTCTCGACCAACCCTACCCACGAGAGGGCTCGTAATGACTGTTTTAACAGACCCCTCAGCGCGGGCGAGGGATAGCTGACGCCCAGCGGGCCATTTGGGAGCGTTGACGCTAACTCGTCCCTTCCTTTTACCTTCATAACACACGTAGGCACGGGACTTTCTTTTGTTAAAATCCTTAGCAACCTGGAGGGGCAGAAGTGGGCTGGGTGTGGTTTAGTGGCTGGACCCCGACTGGTCTAGCAACGACGGCTCCTTTTATGTAACAGTGATCCGCCTGGGGTGGGAAAGTTCAAGGGGATGCGTGTTAAGCGCTAACTACTGAGAGGATGCATTAAGTCGGGGGCT
TCTGATCCGCTACGTCCGCGAATCAGGCCTATGGGGTAGAGGGGTTGGACAGATCGCCTGACCCCGTAACTGCGTAGCCATCTACGCTTGATCTTGGAACCCTACCGTCAATGTTAGGCGTAATGCACAACCTTAATCCTCATTGCTTCATGCCCAATATCAATTATGTGGGCTCCTTCACGAGTTTTAATTGGCACTGTTTAATTTCTAGCGGCGCCTTTTATCGATGGAAATCTGTGAGGGATCAGAATAACATCGGAAGTAACCGCTTGCCCACACACCCGGTGCCCGGCCACTTCCCTCGCCTTCGATCAATTTAAGGTGAAAAGACTTGCCGCCCCAAGCCCAATCTGGAGAGGCTGCTGTAGGCAGACCATTGTCAGGATACGCCCGCTACCTCTATGGCGGCCGACCCCCCCTGACCCCAATTCTATGAGTGCTGACTAAGACGCTGCGGGTGACTATCCCTTACTCTCGACCAACCCTACCCACGAGAGGGCTCGTAATGACTGTTATACCAGACCCCTCAGCGCGGGCGAGGGATAGCTGACGCCCAGCGGGCCATTTGGGAGTGTTGACGCTAACTCGTCCCTTCCTTTTACCTTCATAACACACGTAGGCACGGGACTTTCTTTTGTTAAAATCCTTAGCAACCTGGAGGGGCAGAAGTGGGCTGGGTGTGGTTTAGTGGCTGGACCCCGACTGGTCTAGCAACGACGGCTCCTTTTATGTAACAGTGATCCGCCTGGGGTGGGAAAGTTCAAGGGGATGCGTGTTAAGCGCTAACTACTGAGAGGATGCATTAAGTCGTGGGCT
TCTGATCCGCTACGTCCGCGAATCAGGCCTATGGGGTAGAGGGGTTGGACAGATCGCCTGACCCCAGAGGTGCGTGGCCATCGACATCTGATCTTAAAATCCTACTGTTAATGCTAGGCATGACGCGCAACCTCAATCCTCATTGCCGCATGACCGATATCAACTATGCGGGCTCCTTCAAGAGTTTTAATTAACACCACTTTATTTCTAGCGGCGCATTTTACCGATGGAAATCTGAAAAGGATCAGAATAACATCGGAAGTAACCGCTTGCCCACATACCCGGTGTGTGACAAATCTTTGCACGGGCGCTCGGTCTGATATGAGAGGACTTGCCGCCCCAGGTCCAACGCCGAGTGGACGCTGTAAGCAGGCCATAGTCAGCATATACTCGCCGCCTCTATGGCGGCCGACCCCCCCTGACCCCAATTCTATGAGTGCTGACTAAGACGCTGCGGGTGACTGTCCCTTACTCTCGACCAACCCCACCCGCCAGAGGGCTCGGAATGACTGTTTCACCAGTCCCCCCAGGGAAGACAAGGGATAGCTAACGCCTAGCAGCCCATTTGATAGCTCTAATGTTAACTACTCCCTTTATTTTACCTTCGTAACACACGTAGGCACGGGACTTTCTTGTGTTAAAATCCTTAGCAACCTGGAGGGGCAGAATTGGGCTGGGTATAATTTAAGGGGCAGACCCTGACTGGTCGAGCGACGACGGCTCCTTTTATGTAACAGTGATCCGCCTGAGGTGGGAAAGTTCAAGGGGATGCGTGTTAAGCGCTAACTACTGGGAGGATGCATTAAGTCGTGAGCT
TTTGATCGGCTACGTCCGCGGTTCAGGCCTATGGGGTAGAGGGGTGAGACAGGTCGCCTTGTCCCGGAAGTGCGTAGCCACCGACGTTTGATCTTAAAACCCTACTGTCAATGCTAGGCATAACGCGCAACCTTAATCCTCATTGCTGCATGACCGATATCAACTATGCGGGCCCCTTCAAGAGTTTTAATTAACACCATTTAATTTCTAGCGGCGCCTTTTATCGATGGAAATCTGAGAAGGATCAGAATAACATCGGAAGTAACCGCTTGCTCCCACACCCGCTGCCTGGCCACTTCCCTCGCCTTCGATCAATTTAAGGTGAGAAGACTTGCCGCCCCAAGCCCAATCTGGAGAGGCTGCTGTAGGCAGACCGTTGTCAGGATACGTCCGCTACCTCTATGGCGGCCGACCCCCCCTGACCCCAATTCTATGAGTGCTGACTAAGACGCTGCGGGTGACTATCCCTTACTCTCGACCAACTCTACCCGCGAGAGGGCTCGGAATGTCTGTTTTACCGGACCCCTCAGCGCGGGCGAGGGATAGCTGACGCCCAGCGGGCCATTTGGGAGCGTTGACGCTAACTCGTCCCTTCCTTTTACCTTCATAACACACGTAGGCACGGGACTTTCTTTTGTTAAAATCCTTAGCAACCTGGAGGGGCAGAAGTGGGCTGGGTGTGGTTTAGTGGCTGGACCCCGACTGGTCTAGCAACGACGGCTCCTTTTATGTAACAGTGATCCGCCTGGGGTGGGAAAGTTCAAGGGGATGCGTGTTAAGCGCTAACTACTGAGAGGATGCATTAAGTCGGGGGCT
TTTGATCGGCTACGTCCGCGATCCAGGCTTATGGGGTAGAGAGGTGAGAGACGTCGCCTTATATAGGAGGTGCGTGGCCATCGATATTAGATCTTAACATCCTACTGTTAATGCTAGGCATGACGCGCAACCTCAATCCTCATTGCCGCATGACCGATATCAACTATGCGGGCTCCTTCAAGAGTTTTAATTAACACCACTTTATTTCTAGCGGCGCATTTTACCGATGGAAATCTGAAAAGGATCAGAATAACATCGGAAGTAACCGCTTGCCCACATACCCGGTGTGTGACAAATCTTTGCACGGGCGCTCGGTCTGATATGAGAGGACTTGCCGCCCCAGGTCCAACGCCGAGTGGACGCTGTAAGCAGGCCATAGTCAGCATATACTCGCCGCCTCTATGGCGGCCGACCCCCCCTGACCCCAATTCTATGAGTGCTGACTAAGACGCTGCGGGTGACTATCCCTTACTCTCGACCAACTCTACCCGCCAGAGGGCACGGAATGACTGTTTTACCAGTCCACCCGGCGAAAACACGGGATAGCTGACGTCCAGAAGCCCGTTTAATAGCTCGAATGCCAACTAGTCCCCTCATTCTACCTTCGTAAGGCACGTCGGCACGAGACTTTCATGTGTTAAAATCCTTAGCAGCCTAGCAAAACAGAATTACGCTGGGAGTGGTTTAGTGGCTGGACCCCGACTGGCTGAGCGACGACGGTTCCTTCTAAGTAACGATGCTCCGCCTGGAGTGGGAAAGTTCACGGGTATGCGTGTGAAGCTCTAACTACTAAAAGCATCCCTTAGGAAGTAAATC
TTTGATCGGCTACGTCCGCGATCCAGACTTATGGGGTAGAGAGGTGAGAGACGTCGCCTTATATAGGAGGTGCGTGGCCATCGACATCTGATCTTAAAATCCTACTGTTAATGCTAGGCATGACGCGCAACCTCAATCCTCATTGCCGCATGACCGATATCAACTATGCGGGCTCCTTCAAGAGTTTTAATTAACACCACTTTATTTCTAGCGGCGCATTTTACCGATAGAAATCTGAAAAGGATCAGAATAACATCGGAAGTAACCGCTTGCCCACATACCCGGTGTGTGACAAATCTTTGCACGGGCGCTCGGTCTGATATGAGAGGACTTGCCGCCCCAGGTCCAACGCCGAGTGGACGCTGTAAGCAGGCCATAGTCAGCATATACTCGCCGCCTCTATGGCGGCCGACCCCCCCTGACCCCAATTCTATGAGTGCTGACTAAGACGCCGCTGATGACTATCCATTACTCTCGACCAACCCTACCCACGAGAGGGCTCGTAATGACTGTTATACCAGACCCCTCAGCGCGGGCGAGGGATGGCTGACGCCCAGCGGGCCATTTGGGAGCGTTGACGCTAACCCGTCCCTTCCTTTTACCTTCATAACACACGTAGGCACGGGACTTTCTTTTGTTAAAATCCTTAGCAACCTGGAGGGGCAGAATTGGGCTGGGTATAGTTTAAGGGGCAGACCCTAAGTGGTCGAGCGGCGACAGTTCCTTCTAAGTAACAGTGATCCGCCTGGAGTGGGAAAGTTCACGGGTATGCGTGTTAAACGCTAACTACTGGGAGGATGCATTAAGTCGTGAGCT
TCTGATCCGCTACGTCCGCGAATCAGGCCTATGGGGTAGAGGGGTTGGACAGATCGCCTGACCCCAGAGGTCCGTGGCCATCGACGTTTGATCTTAAAACCCTACTCTCAATGCTAGTCGTAACGCACAACCTTAATCTTCATTGTTTTAGGCGCAAAATCAGTTATGTGGGCTCCTCCACGAGTTGTAATTAACACTATTGTATTTCGAGCGACGCCTTTTGTCGATGAAAACCTGAGTAGGAATTGAGTGGCAACGGAAGCGACAGTCTGCCCACGTATCCACTGCGTGACCACTTCCCTCGCCTTCGATCGATCTAAGACGTGAAGCTTTGGCCTCACAGGCCCGACGCCAAATGGCTACTGTGGGAAGACCATTGTCAGGATACGCCCGCTATTTCTTTAGTGGCCGTCATCTCCTAACCTCAATTCTATGAGTGCTGACTAAGACGCCGCTGATGACTATCCATTACTCTCGACCAACCCTACCCACGAGAGGGCTCGTAATGACTGTTTTAACAGACCCCTCAGCGCGGGCGAGGGATAGCTGACGCCCAGCGGGCCATTTGGGAGCGTTGACGCTAACTCGTCCCTTCCTTTTACCTTCATAACACACGTAGGCACGGGACTTTCTTTTGTTAAAATCCTTAGCAACCTGGAGGGGCAGAAGTGGACTGGGTGTGGTTTAGTGGCTGGACCCCGACTGGTCTAGCAACGACGGCTCCTTTTATGTAACAGTGATCCGCCTGGGGTGGGAAAGTTCAAGGGGATGCGTGTTAAGCGCTAACTACTGAGAGGATGCATTAAGTCGTGGGCT
TCTGATCCGCTACGTCCGCGAATCAGGCCTATGGGATAGAGGGGTTGGACAGATCGCCTTATCTAGGAACTGCGTAGCCATCTACGCTTGATCTTGGAACCCTACTGTCAATGTTAGGCGTAATGCACAACCTTAATCCTCAGTGCTTCATGCCCAATATCAATTATGCGGGCTCCTTCACGGGTTTTAATTAACACCATTTAATTTCTAGCTGCGCCTTTTATCAATGGAAATCTGAGAAGGATCAGAATAACATCGGAAGTAACCGCTTGCCCACACACCCGGTGCGTGACAGATCTTTGCACCTTCAACCGATCTGCGATGAGAAGATTTGCCGTCCTAGGTCCAACGCCGAGTTGCTGCTATAAGCAGGCCACTGTCAGGATATACTCGTCGCTTCGTTAGTGGTCATCACCCCCTGACCCCAATCCTATGAGTGCTGACTAAGACGCCGCTGATGACTATCCCTTACTCTCAGTCAACCCTACTAACGAGAGGGCTCGGAATGACTGTTTTACCAGACCCCTCAGCGCGGGCGAGGGACAGCTAACGCCCAGCGGGTCATTTGGGAGTGTTGGCACTAGCTCGTCCTTTTCACTGACTGTCATAACACACGTAGGCACGGGACTTTCTTTTGTTAAAATCCTTAGCAACCTGGAGGGGCAGAAGTGGGCTGGGTGTGGTTTAGTGGCTGGACCCCGAGTGGTCGAGCGGCGACAGTTCCTTCTAAGTAACAGTGATCCGCCTGGAGTGGGAAAGTTCACGGGTATGCGTGTTAAACGCTAACTACTAAAAGCATCCCTTAGGAAGTAAATC
TCTGATCCGCTACGTCCGCGAATCAGGCCTATGGGATAGAGGGGTTGGACAGATCGCCTGACCCCAGAGGTCCGTAGCCATCTACGCTTGATCTTGGAACCCTACTGTCAATGTTAGGCGTAATGCACAACCTTAATCCTCAGTGCTTCATGCCCAATATCAATTATGCGGGCTCCTTCACGAGTTTTAATTGGCACCGTTTAATTTCTAGCGGCGCCTTTTATCGATGGAAATCTGTGAGGGATCAGAATAACATCGGAAGTAACCGCTTGCCCACACACCCGGTGCCCGGCCACTTCCCTCGCCTTCGATCAATTTAAGGTGAAAAGACTTGCCGCCCCAAGCCCAATCTGGAGAGGCTGCTGTAGGCAGACCATTGTCAGGATACGCCCGCTACCTCTATGGCGGCTGTCCCCCCCTGACCCCAGTTCTATGAGTGCTGACAAAGACGCTGCGGGTGACTATCTCTTACTCTCGACCAACCCTACCCGGCAGAGGGCTCAGAATGAGTGTATTACCAGTCCCCCCAGCGAAGACAAAGGCTAACTAACGCCCAACGGGCCATTTGGGAGCGTTGACGCTAACTCGTCCCTTTATTTTACCTTCGTAACACACGTAGGCACGGGACTTTCTTGTGTTAAAATCCTTAGCAACCTGGAGGGGCAGAATTGGGCTGGGTGTAATTTAAGGGGCAGACCCTGACTGGTCGAGCGACGACGGCTCCTTTTATGTAACAGTGATCCGCCTGAGGTGGGAAAGTTCAAGGGGATGCGTGTTAAGCGCTAACTACTGGGAGGATGCATTAAGTCGTGAGCT
CTTACTTGGCTACATCCGTGGTTCAGGCCTATAGGGTAGAGAGGTGAGAGACGTCGCCTGACCCCAGAGGTCCGTGGCCATCGACGTTTGATCTTAAAACCCTACTCTCAATGCTAGTCGTAACGCACAACCTTAATCTTCATTGTTTTAGGCGCAAAATCAGTTATGTGGGCTCCTCCACGAGTTGTAATTAACACTATTGTATTTCGAGCGACGCCTTTTGTCGATGAAAACCTGAGTAGGAATTGAGTGGCAACGGAAGCGACAGTCTGCCCACGTATCCACTGCGTGACCACTTCCCTCGCCTTCGATCGATCTAAGACGTGAAGCTTTGGCCTCACAGGCCCGACGCCAAATGGCTACTGTGGGAAGACCATTGTCAGGATACGCCCGCTATTTCTTTAGTGGCCGTCATCTCCTAACCTCAATTCTATGAGTGCTGACTAAGACGCCGCTGATGACTATCCCTTACTCTCAGTCAACCCTACTAACGCGAGGGCTCGGAATGACTGTTTTACCAGACCCCTCAGCGCGGGCGAGGGACAGCTAACGCCCAGCGGGTCATTTGGGAGTGTTGGCACTAACTCGTCCTTTTCACTGACTGTCGTAACACACGTAGGCACGGGATTTTCTTGTGTTAAAATCCTTAGCAACCTGGAGGGGCAGAAGTGGGCTGGGTATGGTTTAGTGGCTGGACCCCGACTGGTCTAGCAACGACGGCTCCTTTTATGTAACAGTGATCCGCCTGGGGTGGGAAAGTTCAAGGGGATGCGTGTTAAGCGCTAACTACTGAGAGGATGCATTAAGTCGGGGGCT
TCTGATCCGCTACGTCCGCGAATCAGGCCTATGGGGTAGAGGGGTTGGACAGATCGCCTGACCCCAGAAGTCCGTGGCCATCGACGTTTGATCTTAAAACCCTACTCTCAATGCTAGTCGTAACGCACAACCTTAATCTTCATTGTTTTAGGCGCAAAATCAGTTATGTGGGCTCCTCCACGAGTTGTAATTAACACTATTGTATTTCGAGCGACGCCTTTTGTCGATGAAAACCTGAGTAGGAATTGAGTGGCAACGGAAGCGACAGTCTGCCCACGTATCCACTGCGTGACCACTTCCCTCGCCTTCGATCGATCTAAGACGTGAAGCTTTGGCCTCACAGGCCCGACGCCAAATGGCTACTGTGGGAAGACCATTGTCAGGATACGCCCGCTATTTCTTTAGTGGCCGTCATCTCCTAACCTCAATTCTATGAGTGCTGACTAAGACGCCGCTGATGACTATCCATTACTCTCGACCAACCCTACCCACGAGAGGGCTCGTAATGACTGTTTTAACAGACCCCTCAGCGCGGGCGAGGGATAGCTGACGCCCAGCGGGCCATTTGGGAGCGTTGACGCTAACTCGTCCCTTCCTTTTACCTTCATAACACACGTAGGCACGGGACTTTCTTTTGTTAAAATCCTTAGCAACCTGGAGGGGCAGAAGTGGACTGGGTGTGGTTTAGTGGCTGGACCCCGACTGGTCGAGCGACCACGATTCCTTCTAAGTACCGATGATCCGCCTGGAGTGGGAAAGTTCACGGGTATGTGTGTGAAGCGCCAATTACTAAAAGCGTCTCTTAGGAAGTAAATC
TCTGATCCGCTACGTCCGCGAATCAGGCCTATGGGGTAGAGGGGTTGGACAGATCGCCTGACCCCAGAGGTCCGTAGCCATCTACGCTTGATCTTGGAACCCTACTGTCAATGTTAGGCGTAATGCACAACCTTAATCCTCATTGCTTCATGCCCAATATCAATTATGCGGGCTCCTTCACGAGTTTTAATTGGCACCGTTTAATTTCTAGCGGCGCCTTTTATCGATGGAAATCTGTGAGGGATCAGAATAACATCGGAAGTAACCGCTTGCCCACACACCCGGTGCCCGGCCACTTCCCTCGCCTTCGATCAATTTAAGGTGAAAAGACTTGCCGCCCCAAGCCCAATCTGGAGAGGCTGCTGTAGGCAGACCATTGTCAGGATACGCCCGCTACCTCTATGGCGGCTGTCCCCCCCTGACCCCAGTTCTATGAGTGCTGACAAAGACGCTGCGGGTGACTATCTCTTACTCTCGACCAACCCTACCCGGCAGAGGGCTCAGAATGAGTGGATTACCAGTCCCCCCAGCGAAGACAAAGGCTAACTAACGCCCAACGGGCCATTTGGGAGCGTTGACGCTAACTCGTCCCTTTATTTTACCTTCGTAACACACGTAGGCACGGGACTTTCTTGTGTTAAAATCCTTAGCAACCTGGAGGGGCAGAATTGGGCTGGGTATAATTTAAGGGGCAGACCCTGACTGGTCGAGCGACGACGGCTCCTTTTATGTAACAGTGATCCGCCTGAGGTGGGAAAGTTCAAGGGGATGCGTGTTAAGCGCTAACTACTAAAAGCATCCCTTAGGAAGTAAATC
TCTGATCCGCTACGTCCGCGAATCAGGCCTATGGGATAGAGGGGTTGGACAGATCGCCTGACCCCAGAAGTCCGTGGCCATCGACGTTTGATCTTAAAACCCTACTCTCAATGCTAGTCGTAACGCACAACCTTAATCTTCATTGTTTTAGGCGCAAAATCAATTATGTGGGCTCCTTTACGAGTTGGAATTAACACTATTGTATTTCGAGCGACGCCTTTTGTCGATGAAAACCTGAGTAGGAATTGAGTGGCAACGGAAGCGACAGTCTGCCCACGTATCCACTGCGTGACCACTTCCCTCGCCTTCGATCGATCTAAGACGTGAAGCTTTGGCCTCACAGGCCCGACGCCAAATGGCTACTGTGGGAGGACCATTGTCAGGATACGCCCGCTATTTCTTTAGTGGCCGTCATCTCCTAACCTCAATTCTATGAGTGCTGACTAAGACGCCGCTGATGACTATCCCTTACTCTCGACCAACCCTACCCGCCAGAGGGCACGGAATGACTGTTTTACCAGTCCACCCAGCGAAAACACGGGATAGCTGGCGCCCAGCAGCCCGTTTAATAGCTCGAATGCCAACTAGTCCCTTCATTCTACCTTCGTAGGGTATCTCATTCTTGATCCCCCTCGTAACGCGATCTCCGAGTATTAAGCAGAGCAGAATTGCGCTGGGAGTGGTCTAGTGGCTGCACCCCGACTGGCTGAACGATGACGATTCCTTCTAAGTAACAGTGATCCGCCTGGAGTGGGAAAGTTCACGGGTATGCGTGTTAAACGCTAACTACTAAAAGCGTCTCTTAGGAAGTAAATC
TTCGATCGGATACGTCCGCGATTCAGGCCTATGGGGTAGAGGGGTTGTACACATCGCCTTGTCCCGGAAGTGCGTAGCCACCGACGTTTGATCTTAAAACCCTACTGTCAATGCTAGGCATAACGCGCAACCTTAATCCTCATTGCTGCATGACCGATATCAACTATGCGGGCCCCTTCAAGAGTTTTAATTAACACCATTTAATTTCTAGCGGCGCCTTTTATCGATGGAAATCTGAGAAGGATCAGAATAACATCGGAAGTAACCGCTTGCCCCCACACCCGCTGCCTGGCCACTTCCCTCGCCTTCGATCAATTTAAGGTGAGAAACTTTGGCCTCACAGGCCCGACGCCAAATGGCTACTGTGGGAAGACCATTGTCAGGATACGCCCGCTATTTCTTTAGTGGCCGTCATCTCCTAACCTCAATTCTATGAGTGCTGACTAAGACGCCGCTGATGACTATCCCTTACTCTCAGTCAACCCTACTAACGAGAGGGCTCGGAATGACTGTTTTACCAGACCCCTCAGCGCGGGCGAGGGACAGCTAACGCCCAGCGGGTCATTTGGGAGTGTTGGCACTAACTCGTCCTTTTCACTGACTGTCATAACACACGTAGGCACGGGACTTTCTTTTGTTAAAATCCTTAGCAACCTGGAGGGGCAGAAGTGGGCTGGGTGTGGTTTAGTGGCTGGACCCCGAGTGGTCGAGCGGCGACAGTTCCTTCTAAGTAACAGTGATCCGCCTGGAGTGGGAAAGTTCACGGGTATGCGTGTTAAACGCTAACTACTAAAAGCATCCCTTAGGAAGTAAATC
TCTGATCCGCTACGTCCGCGAATCAGGCCTATGGGGTAGAGGGGTTGGACAGATCGCCTGACCCCAGAGGTCCGTAGCCATCTACGCTTGATCTTGGAACCCTACTGTCAATGTTAGGCGTAATGCACAACCTTAATCCTCATTGCTTCATGCCCAATATCAATTATGCGGGCTCCTTCACGAGTTTTAATTGGCACCGTTTAATTTCTAGCGGCGCCTTTTATCGATGGAAATCTGTGAGGGATCAGAATAACATCGGAAGTAACCGCTTGCCCACACACCCGGTGCCCGGCCACTTCCCTCGCCTTCGATCAATTTAAGGTGAAAAGACTTGCCGCCCCAAGCCCAATCTGGAGAGGCTGCTGTAGGCAGACCATTGTCAGGATACGCCCGCTACCTCTATGGCGGCTGTCCCCCCCTGACCCCAGTTCTATGAGTGCTGACAAAGACGCTGCGGGTGACTATCTCTTACTCTCGACCAACTCTACCCGCCAGAGGGCACGGAATGACTGTTTTACCAGTCCACCCGGCGAAAACACGGGATAGCTGACGTCCAGAAGCCCGTTTAATAGCTCGAATGCCAACTAGTCCCTTCATTCTACCTTCGTAAGGCACGTCGGCACGAGACTTTCATGTGTTAAAATCCTTAGCAGCCTAGCAAAACAGAATTACGCTGGGAGTGGTTTAGTGGCTGGACCCCGACTGGCTGAGCGACGACGGTTCCTTCTAAGTAACGATGCTCCGCCTGGAGTGGGAAAGTTCACGGGTATGCGTGTGAAGCTCTAACTACTGAGAGGATGCATTAAGTCGTGGGCT
TCTGATCCGCTACGTCCGCGAATCAGGCCTATGGGGTAGAGGGGTTGGACAGATCGCCTGACCCCAGAGGTCCGTAGCCATCTACGCTTGATCTTGGAACCCTACTGTCAATGTTAGGCGTAATGCACAACCTTAATCCTCAGTGCTTCATGCCCAATATCAATTATGCGGGCTCCTTCACGGGTTTTAATTAACACCATTTAATTTCTAGCTGCGCCTTTTATCAATGGAAATCTGAGAAGGATCAGAATAACATCGGAAGTAACCGCTTGCCCACACACCAGGTGCGTGACAGATCTTTGCACCTTCAACCGATCTGCGATGAGAAGATTTGCCGTCCTAGGTCCAACGCCGAGTTGCTGCTATAAGCAGGCCACTGTCAGGATATACTCGTCGTTTCTTTAGTGGCCGTCATCTCCTAACCTCAATTCTATGAGTGCTGACTAAGACGCCGCTGATGACTATCCATTACTCTCGACCAACCCTACCCACGAGAGGGCTCGGAATGACTGTTTTACCGGTCCACCCAGCGAAAACACGGGATAGCTGACGTCCAGAAGCCCGTATAATAGCTCGAATGCCAACTAGTCCCTTCATTCTACCTTCGTAAGGCACGTCGGCACGAGACTTTCATGTGTTAAAATCCTTAGCAGCCTAGCAAAACAGAATTACGCTGGGAGTGGTTTAGTGGCTGGACCCCGACTGGCTGAGCGACGACGGTTCCTTCTAAGTAACGATGATCCGCTTGGAGTGGGAAAGTTCACGGGTGTGCGTGTGAAGCGCTAATTACTGAGAGGATGCATTAAGTCGGGGGCT
CTTACTTGGCTACATCCGTGGTTCAGGCCTATAGGGTAGAGAGGTGAGAGACGTCGCCTTATCTAGGAACTGCGTAGCCATCTACGCTTGATCTTGGAACCCTACTGTCAATGTTAGGCGTAATGCACAACCTTAATCCTCAGTGCTTCATGCCCAATATCAATTATGCGGGCTCCTTCACGGGTTTTAATTAACACCATTTAATTTCTAGCTGCGCCTTTTATCAATGGAAATCTGAGAAGGATCAGAATAACATCGGAAGTAACCGCTTGCCCACACACCCGGTGCGTGACAGATCTTTGCACCTTCAACCGATCTGCGATGAGAAGATTTGCCGTCCTAGGTCCAACGCCGAGTTGCTGCTATAAGCAGGCCACTGTCAGGATATACTCGTCGCTTCGTTAGTGGTCATCACCCCCTGACCCCAATCCTATGAGTGCTGACTAAGACGCCGCTGATGACTATCCCTTACTCTCGACCAACCCTACCCACGAGAGGGCTCGTAATGTCTGTTTTACCAGACCCCTCAGCGCGGGCGAGGGATAGCTGACGCCCAGCGGGCCATTTGGGAGCGTTGACGCTAACTCGTCCCTTCCTTTTACCTTCATAACACACGTAGGCACGGGACTTTCTTTTGTTAAAATCCTTAGCAACCTGGAGGGGCAGAAGTGGGCTGGGTGTGGTTTAGTGGCTGGACCCCGACTGGTCTAGCAACGACGGCTCCTTTTATGTAACAGTGATCCGCCTGGGGTGGGAAAGTTCAAGGGGATGCGTGTTAAGCGCTAACTACTGAGAGGATGCATTAAGTCGTGGGCT
TCTGATCCGCTACGTCCGCGAATCAGGCCTATGGGGTAGAGGGGTTGGACAGATCGCCTTATCTAGGAACTGTGTACCCATCTACGCTTGATCTTAGAACCCTACTGTCAATGTTAGGCGTAATGCACAACCTTAATCCTCGTTGCTTCATGCCCAATATCAATCACGCGGACTCCTTCACGAGTTTTAATTGACACCGTTTAATTTCTACCGGCGCCTTTTATCGATGGAAATCTGAGAACGATCAGCATAACATCGGAAGTAACCGCTTGCCTACACACCCGGTGCGTGGCCACTTCCCTCGCGGGCGATCGGTTTAAGATGAGAGGACTTGCCGCCCCAAGCCCAATGTGGAGAGTCCGCTGTAAGCAGACCATTGTCAGCATGTACTCGCCGTTTCTTTATTGGCCGTCACCCCCTGACCCTGATTCTATGAGTGCTGACTAAGACGCTACGGGTGACTACCCCCTACTCTCGACCAACTCTACCCGCCAGAGGGCACGGAATGACTGTTTTACCGGTCCACCCAGCGAAAACACGGGATAGCTGACGTCCAGAAGCCCGTTTAATAGCTCGAATGCCAACTAGTCCCTTCATTCTACCTTCGTAAGGCACGTCGGCACGAGACTTTCATGTGTTAAAATCCTTAGCAGCCTAGCAAAACAGAATTACGCTGGGAGTGGTTTAGTGGCTGGACCCCGACTGACTGAGCGACGACGGTTCCTTCTAAGTAACGATGATCCGCTTGGAGTGGGAAAGTTCACGGGTGTGCGTGTGAAGCGCTAATTACTGAGAGGATGCATTAAGTCGGGGGCT
TCTGATCCGCTACGTCCGCGAATCAGGCCTATGGGATAGAGGGGTTGGACAGATCGCCTGACCCCAGAAGTCCGTGGCCATCGACGTTTGATCTTAAAACCCTACTGTCAATGCTAGTCGTAACGCACAACCTTAATCTTCATCGTTTTAGGCGCAAAATCAATTATGTGGGCTCCTTCACGAGTTGGAATTAACACTATTGTATTTCGAGCGACGCCTTTTGTCGATGAAAACCTGAGTAGGAATTGAGTGGCAACGGAAGCGACAGTCTGCCCACGTATCCACTGCGTGACCACTTCCCTCGCCTTCGATCGATCTAAGACGTGAAGCTTTGGCCTCACAGGCCCGACGCCAAATGGCTACTGTGGGAAGACCATTGTCAGGATACGCCCGCTATTTCTTTAGTGGCCGTCATCTCCTAACCTCAATTCTATGAGTGCTGACTAAGACGCCGCTGATGACTATCCATTACTCTCGACCAACCCTACCCACGAGAGGGCTCGTAATGTCTGTTTTACCAGACCCCTCAGCGCGGGCGAGGGATAGCTGACGCCCAGCGGGCCATTTGGGAGCGTTGACGCTAACTCGTCCCTTCCTTTTACCTTTGTAAGGCACGTCGGCACGAGACTTTCTTGTGTTAAAATCCTTAGCAACCTGGAGGGGCAGAATTGGGCTAGGTATGGCTCGAGGGGCGGATCCTGACTGGTCGAGCGACCACGATTCCTTCTAAGTACCGATGATCCGCCTGGAGTGGGAAAGTTCACGGGTATGTGTGTGAAGCGCCAATTACTAAAAGCGTCTCTTAGGAAGTAAATC
CTTGACCGGCTTCATCCGCAATTCAGGCCTATGGGGTAAAGACGTTGGACACACCGCCTTACCCCGTAACTGCGTGCCCATCTACGCTTGATCTTAGAACCCTACTGTCAATGTTAGGCGTAATGCACAACCTTAATCCTCGTTGCTTCATGCCCAATATCAATCACGCGGACTCCTTCACGAGTTTTAATTGACACCGTTTAATTTCTACCGGCGCCTTTTATCGATGGAAATCTGAGAACGATCAGCATAACATCGGAAGTAACCGCTTGCCTACACACCCGGTGCGTGGCCACTTCCCTCGCGGGCGATCGGTTTAAGATGAGAGGACTTGCCGCCCCAAGCCCAATGTGGAGAGTCCGCTGTAAGCAGACCATTGTCAGCACGTACTCGCCGTTTCTTTATTGGCCGTCACCCCCTGACCCCAATCCTATGAGTGCTGACTAAGACGCCGCTGATGACTATCCCTTACTCTCAGTCAACCCTACTAACGAGAGGGCTCGGAATGACTGTTTTACCAGACCCCTCAGCGCGGGCGAGGGACAGCTAACGCCCAGCGGGTCATTTGGGAGTGTTGGCACTAACTCGTCCTTTTCACTGACTGTCGTAACACACGTAGGCACGGGATTTTCTTGTGTTAAAATCCTTAGCAACCTGGAGGGGCAGAATTGGGCTGGGTATAGTTTAAGGGGCAGACCCTAAGTGGTCGAGCGGCGACAGTTCCTTCTAAGTAACAGTGATCCGCCTGGAGTGGGAAAGTTCACGGGTATGCGTGTTAAACGCTAACTACTGGGAGGATGCATTAAGTCGTGAGCT
TTTGATCGGCTACGTCCGCGATCCAGGCTTATGGGGTAGAGAGGTGAGAGACGTCGCCTTATATAGGAGGTGCGTGGCCATCGATATCAGATCTTAAAATCCTACTGTTAATGCTAGGCATGACGCGCAACCTCAATCCTCATTGCTGCATGACCGATATCAACTATGCGGGCTCCTTCAAGAGTTTTAATTAACACCACTTTATTTCTAGCGGCGCATTTTACCGATGGAAATCTGAAAAGGATCAGAATAACATCGGAAGTAACCGCTTGCCCACATACCCGGTGTGTGACAAATCTTTGCACGGGCGCTCGGTCTGATATGAGAGGACTTGCCGCCCCAGGTCCAACGCCGAGTGGACGCTGTAAGCAGGCCATAGTCAGCATATACTCGCCGCCTCTATGGCGGCCGACCCCCCCTGACCCCAATTCTATGAGTGCTGACTAAGACGCTGCGGGTGACTGTCCCTTACTCTCGACCAACCCCACCCGCCAGAGGGCTCGGAATGACTGTTTCACCAGTCCCCCCAGGGAAGACAAGGGATAGCTAACGCCTAGCAGCCCATTTGATAGCTCTAATGTTAACTACTCACTACATTTTACCTTTGTAAGGCACGTCGGCACGAGACTTTCTTGTGTTAAAATCCTTAGCAACCTGGAGGGGCAGAATTGGGCTAGGTATGGCTCGAGGGGCGGATCCTGACTGGTCGAGCGACCACGATTCCTTCTAAGTACCGATGATCCGCCTGGAGTGGGAAAGTTCACGGGTATGTGTGTGAAGCGCCAATTACTAAAAGCGTCTCTTAGGAAGTAAATC
TCTGATCCGCTACGTCCGCGAATCAGGCCTATGGGGTAGAGGGGTGGGACAGGTCGCCTGACCCCAGAAGTCCGTGGCCATCGACGTTTGATCTTAAAACCCTACTGTCAATGCTAGTCGTAACGCACAACCTTAATCTTCATTGTTTTAGGCGCAAAATCAATTATGTGGGCTCCTTCACGAGTTGGAATTAACACTATTGTATTTCGAGCGACGCCTTTTGTCGATGAAAACCTGAGTAGGAATTGAGTGGCAACGGAAGCGACAGTCTGCCCACGTATCCACTGCGTGACCACTTCCCTCGCCTTCGATCGATCTAAGACGTGAAGCTTTGGCCTCACAGGCCCGACGCCAAATGGCTACTGTGGGAGGACCATTGTCAGGATACGCCCTCTATTTCTTTAGTGGCCGTCATCTCCTAACCTCAATTCTATGAGTGCTGACTAAGACGCCGCTGATGACTATCCATTACTCTCGACCAACCCTACCCACGAGAGGGCTCGTAATGTCTGTTTTACCAGACCCCTCAGCGCGGGCGAGGGATAGCTGACGCCCAGCGGGCCATTTGGGAGCGTTGACGCTAACTCGTCCCTTCCTTTTACCTTCATAACACACGTAGGCACGGGACTTTCTTTTGTTAAAATCCTTAGCAACCTGGAGGGGCAGAAGTGGGCTGGGTGTGGTTTAGTGGCTGGACCCCGACGGGTCTAGCAACGACGGCTCCTTTTATGTAACAGTGATCCGCCTGGGGTGGGAAAGTTCAAGGGGATGCGTGTTAAACGCTAACTACTGGGAGGATGCATTAAGTCGTGAGCT
TCTGATCCGCTACGTCCGCGAATCAGGCCTATGGGATAGAGGGGTTGGACAGATCGCCTTGTCCCGGAAGTGCGTAGCCACCGACGTTTGATCTTAAAACCCTACTGTCAATGCTAGGCATAACGCGCAACCTTAATCCTCATTGCTGCATGACCGATATTAACTATGCGGGCCCCTTCAAGAGTTTTAATTAACACCATTTAATTTCTAGCGGCGCCTTTTATCGATGGAAATCTGAGAAGGATCAGAATAACATCGGAAGTAACCGCTTGCCCCCACACCCGGTGCCTGGCCACTTCCCTCGCCTTCGATCAATTTAAGGTGAGAAGACTTGCCGCCCCAAGCCCAATCTGGAGAGGCTGCTGTAGGCAGACCGTTGTCAGGATACGTCCGCTACCTCTATGGCGGCCGACCCCCCCTGACCCCAATTCTATGAGTGCTGACTAAGACGCTGCGGGTGACTATCCCTTACTCTCGACCAACTCTACCCGCCAGAGGGCACGGAATGACTGTTTTACCAGTCCACCCGGCGAAAACACGGGATAGCTGACGTCCAGAAGCCCGTTTAATAGCTCGAATGCCAACTAGTCCCTTCATTCTACCTTCGTAAGGCACGTCGGCACGAGACTTTCATGTGTTAAAATCCTTAGCAGCCTAGCAAAACAGAATTACGCTGGGAGTGGTTTAGTGGCTGGACCCCGACTGGCTGAGCGACGACGGTTCCTTCTAAGTAACGATGCTCCGCCTGGAGTGGGAAAGTTCACGGGTATGCGTGTGAAGCTCTAACTACTAAAAGCATCCCTTAGGAAGTAAATC
TTTGATCGGCTACGTCCGCGATCCAGGCTTATGGGGTAGAGAGGTGAGAGACGTCGCCTTATATAGGAGGTGCGTGGCCATCGATATCAGATCTTAAAATCCTACTGTTAATGCTAGGCATGACGCGCAACCTCAATCCTCATTGCTGCATGACCGATATCAACTATGCGGGCTCCTTCAAGAGTTTTAATTAACACCACTTTATTTCTAGCGGCGCATTTTACCGATGGAAATCTGAAAAGGATCAGAATAACATCGGAAGTAACCGCTTGCCCACATACCCGGTGTGTGACAAATCTTTGCACGGGCGCTCGGTCTGATATGAGAGGACTTGCCGCCCCAGGTCCAACGCCGAGTGGACGCTGTAAGCAGGCCATAGTCAGCATATACTCGCCGCCTCTATGGCGGCCGACCCCCCCTGACCCCAATTCTATGAGTGCTGACTAAGACGCTGCGGGTGACTGTCCCTTACTCTCGACCAACCCCACCCGCCAGAGGGCTCGGAATGACTGTTTCACCAGTCCCCCCAGGGAAGACAAGGGATAGCTAACGCCTAGCAGCCCATTTGATAGCTCTAATGTTAACTACTCACTACATTTTACCTTTGTAAGGCACGTCGGCACGAGACTTTCTTGTGTTAAAATCCTTAGCAACCTGGAGGGGCAGAATTGGGCTAGGTATGGCTCGAGGGGCGGATCCTGACTGGTCGAGCGACCACGATTCCTTCTAAGTACCGATGATCCGCCTGGAGTGGGAAAGTTCACGGGTATGTGTGTGAAGCGCCAATTACTAAAAGCGTCTCTTAGGAAGTAAATC
CTTGACCGGCTTCATCCGCAATTCAGGCCTATGGGGTAAAGACGTTGGACACACCGCCTTACCCCGTAACTGCGTAGCCATCTACGCTTGATCTTGGAACCCTACTGTCAATGTTAGGCGTAATGCACAACCTTAATCCTCAGTGCTTCATGCCCAATATCAATTATGCGGGCTCCTTCACGGGTTTTGATTAACACCATTTAATTTCTAGCTGCGCCTTTTATCAATGGAAATCTGAGTAGGAATTGAGTGGCAACGGAAGCGACAGTCTGCCCACGTATCCACTGCGTGACCACTTCCCTCGCCTTCGATCGATCTAAGACGTGAAGCTTTGGCCTCACAGGCCCGACGCCAAATGGCTACTGTGGGAAGACCATTGTCAGGATACGCCCGCTATTTCTTTAGTGGCCGTCATCTCCTAACCTCAATTCTATGAGTGCTGACTAAGACGCCGCTGATGACTATCCATTACTCTCGACCAACCCTACCCGGCAGAGGGCTCAGAATGAGTGTATTACCAGTCCCCCCAGCGAAGACAAAGGCTAACTAACGCCCAACGGGCCATTTGGGAGCGTTGACGCTAACTCGTCCCTTTATTTTACCTTCGTAACACACGTAGGCACGGGACTTTCTTGTGTTAAAATCCTTAGCAACCTGGAGGGGCAGAATTGGGCTGGGTATAATTTAAGGGGCAGACCCTGACTGGTCGAGCGACGACGGCTCCTTTTATGTAACAGTGATCCGCCTGAGGTGGGAAAGTTCAAGGGGATGCGTGTTAAGCGCTAACTACTAAAAGCATCCCTTAGGAAGTAAATC
TCTGATCCGCTACGTCCGCGAATCAGGCCTATGGGGTAGAGGGGTTGGACAGATCGCCTGACCCCAGAGGTCCGTGGCCATCGACGTTTGATCTTAAAACCCTACTCTCAATGCTAGTCGTAACGCACAACCTTAATCTTCATTGTTTTAGGCGCAAAATCAGTTATGTGGGCTCCTCCACGAGTTGTAATTAACACTATTGTATTTCGAGCGACGCCTTTTGTCGATGAAAACCTGAGTAGGAATTGAGTGGCAACGGAAGCGACAGTCTGCCCACGTATCCACTGCGTGACCACTTCCCTCGCCTTCGATCGATCTAAGACGTGAAGCTTTGGCCTCACAGGCCCGACGCCAAATGGCTACTGTGGGAAGACCATTGTCAGGATACGCCCGCTATTTCTTTAGTGGCCGTCATCTCCTAACCTCAATTCTATGAGTGCTGACTAAGACGCCGCTGATGACTATCCATTGCTCTCGACCAACCCTACCCACGAGAGGGCTCGTAATGACTGTTTTAACAGACCCCTCAGCGCGGGCGAGGGATAGCTGACGCCCAGCGGGCCATTTGGGAGCGTTGACGCTAACTCGTCCCTTCCTTTTACCTTCATAACACACGTAGGCACGGGACTTTCTTTTGTTAAAATCCTTAGCAACCTGGAGGGGCAGAAGTGGGCTGGGTGTGGTTTAGTGGCTGGACCCCGACTGGTCTAGCAACGACGGCTCCTTTTATGTAACAGTGATCCGCCTGGGGTGGGAAAGTTCAAGGGGATGCGTGTTAAGCGCTAACTACTGAGAGGATGCATTAAGTCGTGGGCT
CTTGACCGGCTTCATCCGCAATTCAGGCCTATGGGGTAAAGACGTTGGACACACCGCCTTACCCCGTAACTGCGTAGCCATCTACGCTTGATCTTGGAACCCTACTGTCAATGTTAGGCGTAATGCACAACCTTAATCCTCAGTGCTTCATGCCCAATATCAATTATGCGGGCTCCTTCACGGGTTTTGATTAACACCATTTAATTTCTAGCTGCGCCTTTTATCAATGGAAATCTGAGTAGGAATTGAGTGGCAACGGAAGCGACAGTCTGCCCACGTATCCACTGCGTGACCACTTCCCTCGCCTTCGATCGATCTAAGACGTGAAGCTTTGGCCTCACAGGCCCGACGCCAAATGGCTGCTGTGGGCAGACCGTTGTCAGGATACGCCCGCTACTTCTTTAGTGGCCGTCATCTCCTAACCTCAATTCTATGAGTGCTGACTAAGACGCCGCTGATGACTGTCCCTTACTCTCGACCAACCCCACCCGCCAGAGGGCTCGGAATGACTGTTTCACCAGTCCCCCCAGGGAAGACAAGGGATAGCTAACGCCTAGCAGCCCATTTGATAGCTCTAATGTTAACTACTCACTACATTTTACCTTTGTAAGGCACGTCGGCACGAGACTTTCTTGTGTTAAAATCCTTAGCAACCTGGAGGGGCAGAATTGGGCTAGGTATGGCTCGAGGGGCGGATCCTGACTGGTCGAGCGACCACGATTCCTTCTAAGTACCGATGATCCGCCTGGAGTGGGAAAGTTCACGGGTATGTGTGTGAAGCGCCAATTACTAAAAGCGTCTCTTAGGAAGTAAATC
CTTGATCGGCTACACCCGCGATTCAGGCCTGTAGGGTAGAGAGGTTGGACACATCGCCTGACCCCAGAGGTCCGTGGCCATCGACGTTTGATCTTAAAACCCTACTGTCAATGCTAGTCGTAACGCACAACCTTAATCTTCATTGTTTTAGGCGCAAAATCAATTATGCGGGCTCCTTCACGAGTTTTAATTAACACTATTGTATTTCGAGCGACGCCTTTTGTCGATGAAAACCTGAGTAGGATCAGAATAACATCGGAAGTAACCGCTTGGCCACACACCCGGTGCGTGACAAATCTTTGCACCTTCAATCGATCTAAGATGTGAAGCTTTGGCGTCCCAGGCCCAACGCCAAGTGGCTGCTGTGGACAGACCATTGTCAGGCTATACTCGCCGTTTCTTTAGTGGCCGTCACCTCCTGACCCCAATTCTATGAGTTCTGACTAAGACGCTGTGGGTGACCATCCCTTACTCTCGACCAACCCTACCCGCCAGAGGGCTCGGAATGACTGTTTTACCAGTCCCCCCAGCGAAGACAAGGGCTAGCTAACGCCCAGCGGGCCATTTGGGAGCGTTGACGCTCACTCGTCCCTTTATTTTACCTTCGTAAGGCATCTCATTCTTGATCCCCCTCGTAACGCGATCCCCGAGTACTAAGCAGAGCAGAATTGCGCTGGGAGTGGTTTAGTGGCTGCACCTCGACTGGTCGAGCGACGACGGTTCTTTCTAAGTACCGATGATCCGCCTGGAGTGGGAAAGTTCACGGGTATGCGTGTGAAGCGCTAACTACTAAAAACATCCCTAAGGAAATAAATC
