# Supplementary material for: HAPSIMU: a genetic simulation platform for population-based association studies
Source: BMC Bioinformatics. 2008 Aug 5;9:331. doi: 10.1186/1471-2105-9-331 (PMC2518933; doi:10.1186/1471-2105-9-331)
Supplement: Additional file 1 — The HIPSIMU package. This zipped file contains the HAPSIMU program and user document. [file 1471-2105-9-331-S1.zip › HAPSIMU1.0/data/ENr123.12q12Theta.txt]

38627116 0 0
38627352 9.51122471707635e-05 9.51122471729838e-007
38629418 0.000379164079409774 3.79164079403936e-006
38630356 0.000176949418788654 1.76949418786907e-006
38630933 0.000145311959452644 1.45311959453755e-006
38632512 0.00053022877427807 5.30228774256239e-006
38633126 0.000240494307033007 2.40494307032217e-006
38634222 0.000626092438402059 6.26092438367347e-006
38634375 0.000123603810683699 1.23603810683442e-006
38634506 0.000106158797968447 1.06158797966577e-006
38635319 0.000658832845407235 6.58832845367399e-006
38635373 4.37601151931005e-005 4.37601151907376e-007
38635498 8.20493599938337e-005 8.20493599952446e-007
38635770 0.000178539407346582 1.78539407347487e-006
38635868 5.03273414067621e-05 5.03273414080204e-007
38636255 0.000156600808033099 1.5660080803434e-006
38636394 5.62468018516815e-005 5.62468018524935e-007
38636474 3.23722600585217e-005 3.23722600576567e-007
38636780 0.000123822526400944 1.23822526401344e-006
38637192 0.00015321116122541 1.53211161224398e-006
38637298 3.66119161724166e-05 3.66119161742104e-007
38637353 1.74502057807115e-05 1.74502057797447e-007
38637824 0.000136163627996098 1.36163627997876e-006
38637868 1.27204362446568e-005 1.27204362433392e-007
38637938 2.02370576619541e-005 2.02370576600855e-007
38637975 1.06967304784614e-005 1.0696730477812e-007
38638136 4.65446402756472e-005 4.65446402736569e-007
38638139 8.67285547030969e-007 8.67285544991884e-009
38638881 0.000203329821242302 2.03329821243827e-006
38639213 8.71018859630808e-05 8.71018859640921e-007
38639902 0.000180954187772542 1.80954187769388e-006
38643501 0.00096908392818968 9.69083928069875e-006
38643914 9.383212214441e-005 9.38321221416711e-007
38644671 0.000172309216217742 1.72309216214551e-006
38644715 1.00153309294328e-005 1.00153309290718e-007
38644957 5.50843201118805e-005 5.5084320109887e-007
38645050 2.12408240585498e-005 2.12408240578481e-007
38645596 0.000124704192859873 1.24704192860864e-006
38646401 0.000185518084840777 1.85518084840764e-006
38647855 0.000560576709449779 5.60576709429e-006
38647932 3.22345678122697e-005 3.22345678114448e-007
38648398 0.000195081929876853 1.95081929875821e-006
38648460 3.96974651099327e-05 3.96974651109991e-007
38649785 0.00117902498511455 1.17902498489381e-005
38650494 0.000631825584017224 6.31825583982064e-006
38651009 0.000458942419984302 4.58942419973944e-006
38651603 0.00056092399196329 5.60923991941389e-006
38651650 4.69766281538947e-05 4.69766281549192e-007
38652692 0.00110152507528788 1.10152507511237e-005
38653324 0.000668103500558484 6.68103500516748e-006
38653566 0.000303641514538588 3.0364151453227e-006
38653720 0.000205860700754175 2.05860700754192e-006
38653784 9.8248869190191e-05 9.82488691897948e-007
38654024 0.000409001133428517 4.09001133419074e-006
38655065 0.00177404241624619 1.7740424155045e-005
38655430 0.000622022557089202 6.22022557056596e-006
38655769 0.00057771410096778 5.77714100941643e-006
38656733 0.00164853795526722 1.64853795467079e-005
38657677 0.00162715621735662 1.62715621678065e-005
38658287 0.000869713800313647 8.69713800226956e-006
38664600 0.00592468958593642 5.92468955820934e-005
38664914 0.000289686144173890 2.89686144170163e-006
38665006 8.57436575985777e-05 8.57436576000222e-007
38665040 3.20440939880611e-005 3.20440939864632e-007
38666068 0.000972589294867428 9.72589294745079e-006
38666302 0.000280201847144875 2.80201847142891e-006
38666789 0.000733921813784754 7.33921813733464e-006
38666819 4.90709344184832e-005 4.90709344181579e-007
38668966 0.00366106120108979 3.66106119454576e-005
38670169 0.00397267310328908 3.97267309492924e-005
38670787 0.00201573901617497 2.01573901508426e-005
38671005 0.000710832676888965 7.10832676841876e-006
38671385 0.00050556424250083 5.05564242486261e-006
38672476 0.0015005962651117 1.50059626465908e-005
38672779 0.000416755882977859 4.167558829701e-006
38673045 0.000365864900568022 3.65864900560846e-006
38673492 0.00126056286635268 1.26056286608611e-005
38673733 0.000167647980253634 1.67647980251934e-006
38673938 0.000124129564097815 1.24129564094999e-006
38674575 0.000371669548559609 3.71669548553341e-006
38674777 0.000115945297503215 1.15945297503315e-006
38675935 0.000555905017497793 5.55905017475861e-006
38677236 0.000587097300796722 5.87097300770262e-006
38677721 0.000111385631266552 1.11385631267562e-006
38680119 0.000537204569792399 5.37204569774241e-006
38681009 0.000182607730394853 1.82607730394781e-006
38682088 0.000135423868446001 1.3542386844346e-006
38683502 0.000135033012116255 1.35033012117606e-006
38685022 0.000145155713166149 1.45155713168487e-006
38685031 8.59474617431148e-007 8.59474615580807e-009
38685416 3.67664141901102e-005 3.67664141894517e-007
38685805 3.71484029089685e-005 3.71484029094065e-007
38686209 3.85808606046871e-005 3.85808606072145e-007
38686215 5.72983078287432e-007 5.72983076636224e-009
38686914 6.67525286204858e-005 6.67525286207983e-007
38689229 0.00022124808239444 2.21248082392022e-006
38689259 8.13699261221224e-06 8.13699260999145e-008
38689878 0.000297684488944344 2.97684488943037e-006
38689894 7.73029817953308e-006 7.73029817769304e-008
38690095 9.71118708803843e-005 9.71118708792444e-007
38690185 3.34731133062685e-005 3.34731133042232e-007
38690702 0.00017585563401168 1.75855634009338e-006
38690735 1.12248277028732e-005 1.12248277009327e-007
38690749 4.76204811637043e-006 4.76204811859571e-008
38691522 0.000262933085282453 2.62933085281575e-006
38691745 7.58526235679005e-005 7.58526235676073e-007
38692135 9.39158176183424e-05 9.39158176165852e-007
38693308 0.000136374185265949 1.36374185265323e-006
38693726 4.8742006897489e-005 4.8742006899141e-007
38694172 5.221902666579e-005 5.2219026666972e-007
38695945 0.00020758819344943 2.07588193445861e-006
38697125 0.000138157962927427 1.38157962927829e-006
38697297 2.01382793419639e-005 2.01382793432763e-007
38697385 1.0303305709842e-005 1.03033057115289e-007
38697659 2.95193490626029e-005 2.95193490622442e-007
38698593 0.000100624350454274 1.0062435045662e-006
38699087 5.322101619316e-005 5.3221016193632e-007
38699250 1.75607806467309e-005 1.75607806459638e-007
38699572 3.08963227628207e-005 3.08963227654892e-007
38699965 3.77088659807098e-005 3.77088659789274e-007
38700442 3.8496343599407e-005 3.84963435997685e-007
38700898 3.68014024030647e-005 3.68014024058101e-007
38701338 3.02645070369249e-005 3.02645070392181e-007
38701861 3.59734935916175e-005 3.59734935925114e-007
38702526 3.86798140296019e-005 3.86798140274235e-007
38703434 5.2813941562131e-005 5.28139415613819e-007
38704895 8.49792605967788e-005 8.49792605942038e-007
38705428 2.11908053166738e-005 2.11908053167362e-007
38705774 1.37561325320246e-005 1.37561325343073e-007
38706182 1.62211345053669e-005 1.62211345077836e-007
38707988 5.9331527045951e-005 5.9331527047065e-007
38708126 4.53390073579003e-006 4.53390073783686e-008
38708844 2.35894255673713e-005 2.35894255692205e-007
38709015 5.61809439000069e-006 5.61809439127065e-008
38709218 6.66943369105345e-006 6.66943369275775e-008
38709430 6.96512286947454e-006 6.96512286853913e-008
38710263 2.73676761805308e-005 2.73676761779403e-007
38710309 1.51130024527614e-006 1.51130024478818e-008
38710520 6.93226851637532e-006 6.93226851399686e-008
38712455 6.34377485558478e-005 6.34377485583265e-007
38713941 4.87321857486822e-005 4.87321857466335e-007
38714588 2.12178493804827e-005 2.12178493829884e-007
38714828 1.73782685185932e-05 1.73782685181909e-007
38714906 5.97992253599458e-005 5.97992253619032e-007
38715422 0.000395594875458103 3.95594875450708e-006
38715849 0.000327362426008934 3.27362426004156e-006
38716701 8.69138555824694e-005 8.69138555833122e-007
38716867 1.24902078608969e-005 1.24902078620457e-007
38718529 0.000136043071261249 1.36043071262358e-006
38718834 2.61303702808787e-05 2.61303702784652e-007
38720468 0.000149190661834172 1.49190661832232e-006
38721247 0.000183975196736352 1.83975196734407e-006
38723946 0.000637417926063504 6.37417926027704e-006
38724018 1.41501735473869e-05 1.41501735473588e-007
38724110 1.3799575979437e-005 1.37995759814078e-007
38724113 4.49986173242511e-007 4.49986172048953e-009
38724236 1.40401646085629e-005 1.40401646074747e-007
38724696 5.25079326824303e-005 5.2507932682695e-007
38724795 8.97751349008104e-006 8.97751349162124e-008
38725172 3.41870968258642e-005 3.41870968262555e-007
38725867 6.30239583394578e-005 6.30239583369838e-007
38728597 0.000465749511052405 4.65749511039737e-006
38729159 0.000610609176715558 6.10609176682635e-006
38729392 2.39181586707164e-005 2.39181586695873e-007
38730046 5.1123031353337e-005 5.11230313506443e-007
38730296 1.95424431778811e-005 1.95424431805545e-007
38731310 7.92641495294858e-005 7.92641495315886e-007
38731667 2.55413311056634e-005 2.55413311035827e-007
38732017 2.50405206918268e-005 2.50405206897096e-007
38732200 1.19535392072401e-005 1.19535392095463e-007
38732262 4.04983295533197e-006 4.04983295736814e-008
38732558 1.93346863673913e-005 1.93346863693578e-007
38734012 9.49751147911722e-005 9.49751147892965e-007
38734476 3.03084272786134e-005 3.0308427281189e-007
38735356 5.54870390649015e-005 5.54870390656615e-007
38736059 4.43265777984383e-005 4.43265777965816e-007
38738025 0.000123963089547269 1.23963089548648e-006
38738503 2.9764717726196e-005 2.97647177242485e-007
38739696 7.39829504873436e-005 7.39829504863941e-007
38740505 5.14406288968975e-005 5.1440628896905e-007
38740845 2.16190529356553e-005 2.16190529371437e-007
38741536 0.000173658741389273 1.73658741388571e-006
38741585 1.23089043955814e-005 1.2308904396467e-007
38741857 7.97763773599919e-005 7.97763773611339e-007
38741860 8.7988651499991e-007 8.79886514818792e-009
38743888 0.00059480328413994 5.94803284113074e-006
38744231 0.00010060035821499 1.00600358217281e-006
38744407 4.25319677151933e-05 4.2531967717193e-007
38744651 4.3364120959856e-05 4.33641209605642e-007
38746114 0.000227930199338161 2.27930199335242e-006
38746176 9.65937960284754e-006 9.65937960083616e-008
38746549 5.81120740622925e-005 5.81120740639969e-007
38746794 3.81701290757685e-005 3.81701290783014e-007
38747205 3.31782668845154e-05 3.3178266883631e-007
38748894 9.12317811271874e-05 9.12317811259136e-007
38750882 0.000103426239403479 1.03426239405973e-006
38750886 2.08101085318871e-007 2.08101085496923e-009
38750970 4.37012279169629e-006 4.37012279248691e-008
38751207 1.23299893051431e-005 1.23299893032224e-007
38751239 1.64900300430418e-006 1.64900300194121e-008
38752032 4.08643557004129e-005 4.08643557023982e-007
38752293 1.34492880886141e-005 1.34492880904329e-007
38752874 2.99387602206298e-005 2.99387602189016e-007
38753393 2.65765485857992e-005 2.65765485853892e-007
38754735 6.87200928750337e-005 6.87200928748031e-007
38756080 6.88737145431597e-005 6.88737145448789e-007
38757903 9.33507669979035e-005 9.33507670005112e-007
38761395 0.000178816615716827 1.78816615715355e-006
38761749 1.81275162060071e-005 1.81275162051611e-007
38762216 2.36964756886223e-005 2.36964756866707e-007
38762294 3.95786960109751e-006 3.95786960184414e-008
38763026 3.68978193455182e-005 3.68978193435685e-007
38764919 9.54189331827105e-005 9.54189331799707e-007
38765334 2.10469811194496e-05 2.10469811191116e-007
38765525 1.06275371239042e-05 1.06275371229664e-007
38766294 4.96811206757189e-05 4.96811206746824e-007
38767750 0.000644980060318189 6.44980060284298e-006
38768319 0.00022500133670435 2.25001336702375e-006
38768875 3.08829479983904e-005 3.08829479974017e-007
38769141 1.46899013025292e-005 1.46899013038372e-007
38771574 0.000134361690991779 1.34361690988834e-006
38772244 3.69982369018742e-005 3.69982369026417e-007
38772872 3.46789444393687e-005 3.46789444386969e-007
38775072 0.000121531585880031 1.21531585881589e-006
38776334 6.97149369911813e-005 6.97149369919212e-007
38776672 4.04221915077404e-05 4.04221915054465e-007
38776732 1.15269838711735e-05 1.15269838689723e-007
38777379 0.000151293088845181 1.51293088847425e-006
38778704 0.00030983515103534 3.09835151031427e-006
38779683 0.000228850348829815 2.28850348828932e-006
38779695 3.86491295484972e-006 3.86491295735088e-008
38779949 8.17913599698155e-005 8.17913599699972e-007
38780260 0.000100111101636589 1.00111101636486e-006
38780396 4.37784881754857e-005 4.37784881727918e-007
38781569 0.00102318550300244 1.02318550285842e-005
38782357 0.000744179292275488 7.44179292218967e-006
38783000 0.00060724274737708 6.07242747349566e-006
38784150 0.00107764924683111 1.07764924666189e-005
38784457 0.000250698707709121 2.50698707706911e-006
38784593 0.000111058710906972 1.11058710904603e-006
38784950 0.000245389722991171 2.45389722988779e-006
38787300 0.0016153105014825 1.61531050092221e-005
38787389 6.11755892050818e-005 6.1175589207577e-007
38788641 0.000861471376469026 8.61471376385775e-006
38788912 0.000186498632574102 1.86498632571184e-006
38789012 9.18914778938286e-05 9.18914778939595e-007
38789300 0.000324540635697971 3.24540635695427e-006
38789441 0.000177804826504087 1.77804826501935e-006
38789953 0.000645645894823352 6.45645894787551e-006
38790762 0.000206312458830182 2.06312458830309e-006
38790962 1.34105673614525e-005 1.3410567362404e-007
38791229 1.79031074275391e-005 1.79031074254436e-007
38791767 3.16631377438199e-005 3.1663137744582e-007
38792691 5.35251235968617e-05 5.35251235942386e-007
38792723 1.85207537818468e-006 1.85207537995703e-008
38793405 3.94723564975349e-005 3.94723564970826e-007
38793669 1.53013048240021e-005 1.5301304825731e-007
38793724 3.19073640596013e-006 3.19073640464465e-008
38793828 6.03091110745e-006 6.03091110915857e-008
38794088 1.50772829802519e-005 1.5077282977544e-007
38795452 7.90978668485345e-005 7.9097866848823e-007
38795476 1.39798497057850e-06 1.39798497199955e-008
38796619 6.65141445647086e-05 6.65141445664068e-007
38797734 6.50708899995948e-05 6.50708900018073e-007
38797789 3.20751438337508e-006 3.20751438150377e-008
38798440 3.79653066104419e-005 3.79653066092286e-007
38798777 1.96533154034941e-005 1.96533154049719e-007
38800154 8.07109661594544e-005 8.07109661597293e-007
38800919 4.48395780845385e-005 4.48395780843639e-007
38801003 4.94325346872023e-06 4.94325346745376e-008
38803518 0.0005305606301546 5.30560630136021e-006
38804039 0.000169710081727374 1.69710081728088e-006
38805440 0.000410999174817785 4.10999174806909e-006
38806081 5.20861680511062e-005 5.20861680535735e-007
38806258 1.43826080265925e-005 1.43826080251663e-007
38807760 0.00013634292109229 1.36342921089182e-006
38808310 0.00026747303232232 2.67473032317329e-006
38808601 0.000459298502783692 4.59298502770253e-006
38810447 0.000383547046634267 3.83547046624538e-006
38810969 0.000107113216116386 1.07113216114585e-006
38811027 1.19014684572516e-005 1.190146845892e-007
38811263 4.89811647025594e-005 4.898116470268e-007
38811758 0.000102735917490538 1.02735917488329e-006
38813662 0.000399302626533989 3.9930262652449e-006
38815159 0.000298179819949051 2.98179819944809e-006
38817958 0.000558738974413968 5.58738974388569e-006
38818139 0.000418276215886299 4.18276215874062e-006
38818268 0.000298108463255981 2.98108463253703e-006
38818762 0.00133201362181421 1.3320136214985e-005
38820850 0.000625799763405748 6.25799763372614e-006
38821167 9.53065097917725e-005 9.53065097941098e-007
38821385 6.55420161974965e-005 6.55420161970622e-007
38822040 0.000197114731146672 1.97114731145129e-006
38822328 8.66702940003688e-005 8.66702939975484e-007
38822737 0.00012328466873748 1.23284668736577e-006
38822780 1.29614688403708e-005 1.29614688410952e-007
38822848 2.05486562825673e-05 2.05486562803905e-007
38822945 2.94287506520205e-05 2.94287506514794e-007
38823112 5.08248176569485e-005 5.08248176554387e-007
38823313 6.11723853236327e-005 6.11723853227101e-007
38823717 0.000122953451098247 1.22953451099072e-006
38823923 6.9443801803252e-05 6.94438018050629e-007
38824424 0.000263667053606253 2.63667053603516e-006
38824806 0.000201173435468855 2.01173435466581e-006
38824988 9.58470294642189e-005 9.5847029466138e-007
38827301 0.00121919540028163 1.21919540003839e-005
38827425 5.59953743229195e-05 5.59953743218993e-007
38827503 3.01165288271089e-05 3.01165288272677e-007
38827676 5.53604786884739e-005 5.53604786898407e-007
38827710 1.08800940775035e-005 1.08800940784793e-007
38828143 0.000138561198104677 1.38561198106291e-006
38828867 0.000231655005106821 2.3165500510635e-006
38829055 6.01528414340503e-005 6.01528414326419e-007
38829161 3.39708908173945e-05 3.39708908181181e-007
38829721 0.00017828048696843 1.78280486967154e-006
38829812 2.86744386865835e-005 2.8674438688071e-007
38830000 5.9239384837457e-005 5.92393848385513e-007
38830179 5.50039094946212e-005 5.50039094922431e-007
38831157 0.000296338751447354 2.9633875144474e-006
38831677 0.000154923934595877 1.54923934594838e-006
38831885 6.19707724662846e-005 6.19707724667673e-007
38832713 0.00024608107329374 2.46081073292507e-006
38832768 1.44805445634199e-05 1.44805445608006e-007
38832890 3.00505689336385e-005 3.00505689358214e-007
38833067 0.000778670444770777 7.78670444708556e-006
38833646 0.000105183555940462 1.05183555938286e-006
38834060 5.18679175860166e-005 5.18679175844449e-007
38834345 3.55701584986688e-005 3.55701584992153e-007
38834589 2.96884772394002e-005 2.9688477239939e-007
38835230 7.79930897969488e-005 7.79930897972204e-007
38836591 0.000168092715711729 1.68092715711673e-006
38836969 5.07054310411854e-005 5.07054310419093e-007
38837215 3.29987725823588e-005 3.29987725797469e-007
38838432 0.000820081007893325 8.20081007819991e-006
38838469 6.2391135778798e-006 6.23911357995526e-008
38838567 1.65204808331633e-005 1.65204808315561e-007
38838718 2.51602616644438e-005 2.5160261664305e-007
38840926 0.000396200127794581 3.96200127784241e-006
38841421 0.000125986690848774 1.2598669084996e-006
38843505 0.000530439411337889 5.30439411319842e-006
38844531 0.000261003783586412 2.61003783585039e-006
38844711 4.57901374713004e-005 4.57901374689874e-007
38844801 2.28950687356502e-005 2.28950687376862e-007
38844881 9.91871650004974e-005 9.91871650005781e-007
38845394 0.00131748033234669 1.31748033204052e-005
38845905 9.23346540830586e-005 9.23346540832803e-007
38845967 1.11719227704171e-05 1.11719227719897e-007
38846470 9.04324849962543e-05 9.04324849974757e-007
38846594 2.2191825844472e-005 2.21918258417516e-007
38847487 0.000159817028081092 1.59817028082638e-006
38847615 2.28257522887810e-05 2.28257522874303e-007
38847774 2.83000180294895e-005 2.83000180316926e-007
38847802 4.97585912762223e-06 4.9758591291508e-008
38847946 2.55921853256315e-05 2.55921853279211e-007
38848081 2.39758657758698e-005 2.39758657755825e-007
38848280 3.53422021434918e-005 3.53422021412051e-007
38849742 0.000260299327913595 2.60299327908544e-006
38850318 0.000278958893363339 2.78958893358893e-006
38851428 0.00122687031676617 1.22687031652072e-005
38851435 2.108612098491e-006 2.10861209593412e-008
38853914 0.000746556315463977 7.465563154076e-006
38854473 0.000155801076631010 1.55801076631789e-006
38854982 0.000150129391535917 1.50129391535403e-006
38855065 2.44808241600808e-005 2.4480824160924e-007
38855212 4.33576042353238e-005 4.33576042347172e-007
38855337 3.6868711084459e-005 3.68687110818573e-007
38858414 0.000907556321134317 9.07556321032182e-006
38858491 2.44240245224011e-05 2.44240245237526e-007
38859258 0.000255574039981493 2.55574039978872e-006
38859741 0.000160941670548971 1.60941670546767e-006
38860081 0.000168350474494103 1.68350474495726e-006
38861484 0.000886527929203778 8.86527929112452e-006
38861897 0.000244397593340115 2.44397593336842e-006
38862757 0.000230125988245431 2.30125988242708e-006
38862975 5.25936741776746e-005 5.25936741773345e-007
38864058 0.000152337463024603 1.52337463026272e-006
38865748 0.000117935231261430 1.17935231261031e-006
38866167 2.78196289087449e-005 2.78196289094948e-007
38867141 6.46689026319479e-005 6.46689026301068e-007
38869912 0.000183329530266514 1.83329530266618e-006
38871571 0.000109757246355279 1.09757246354107e-006
38871923 4.24357194225002e-005 4.24357194215504e-007
38872374 5.43707655100783e-005 5.43707655077774e-007
38872700 3.93012628742473e-005 3.93012628720286e-007
38873322 7.49858451158952e-005 7.49858451133419e-007
38874082 0.000297745136272074 2.97745136268501e-006
38874197 4.50541365033098e-05 4.50541365026713e-007
38874675 0.000198111867964452 1.98111867963326e-006
38874857 7.52997790132818e-05 7.52997790145314e-007
38874945 3.58380471863914e-05 3.58380471886623e-007
38875374 0.00017082493541725 1.70824935416186e-006
38875639 0.000105409874052165 1.05409874054102e-006
38876096 0.000181782311101281 1.81782311098871e-006
38876887 0.000314638529717971 3.14638529713788e-006
38877384 0.000199334308418364 1.99334308415052e-006
38877440 5.05116295995554e-05 5.05116295985395e-007
38879670 0.00399740923549706 3.99740922698253e-005
38880837 0.00099756965109086 9.97569650956725e-006
38881809 0.000177411162418106 1.7741116241624e-006
38884082 0.000261251045679955 2.61251045677743e-006
38884419 3.87324481849602e-005 3.87324481873426e-007
38884611 2.20961995519669e-05 2.20961995529673e-007
38885665 0.000121521834204446 1.21521834201789e-006
38886963 0.000149959801117109 1.49959801117913e-006
38887975 0.000117026824752805 1.17026824749935e-006
38888075 1.16077682436078e-05 1.16077682440866e-007
38888208 1.55260854081995e-005 1.55260854089566e-007
38888510 3.52549940763428e-005 3.52549940736692e-007
38889032 6.09358361926205e-005 6.09358361928035e-007
38892969 0.000464537313924999 4.64537313913681e-006
38893259 4.26251898232443e-005 4.26251898216643e-007
38893492 4.17939973629507e-005 4.17939973613006e-007
38893793 6.69582220097078e-05 6.69582220103877e-007
38894158 8.51874746149971e-005 8.51874746143718e-007
38895147 0.000446381317107554 4.46381317093976e-006
38895847 0.000167389290831065 1.6738929082797e-006
38896246 9.60604347379193e-005 9.60604347398515e-007
38896435 4.57303655734535e-005 4.57303655743817e-007
38896488 1.28263474179323e-05 1.28263474190117e-007
38896656 4.06537206299097e-005 4.06537206311441e-007
38896985 7.96135362335733e-005 7.96135362345165e-007
38899118 0.00045525063703201 4.55250637021792e-006
38899148 6.35555970686123e-006 6.35555970889468e-008
38899540 8.30459801696534e-005 8.30459801715761e-007
38900868 0.000281339443023724 2.81339443018367e-006
38901046 3.74549270683026e-05 3.74549270688515e-007
38901699 0.000135429031449878 1.35429031452156e-006
38902681 0.000200632300317977 2.00632300315355e-006
38903182 0.000102403936661376 1.02403936658646e-006
38903469 5.86625345744808e-005 5.86625345767638e-007
38903888 8.33085411015494e-005 8.33085411036407e-007
38904364 9.46303954531911e-005 9.46303954555926e-007
38905349 0.000191065256220181 1.91065256216569e-006
38905568 4.24636428752758e-05 4.24636428765359e-007
38905809 4.67194562056076e-05 4.67194562034911e-007
38905855 8.9153490596351e-006 8.91534905695182e-008
38905979 2.4032680073799e-005 2.4032680074253e-007
38906024 8.72153712355608e-006 8.72153712553421e-008
38906093 1.33730235894527e-005 1.33730235922163e-007
38906274 3.50799604303033e-005 3.50799604325051e-007
38906622 6.74465537555004e-005 6.74465537550273e-007
38906664 8.14010131531901e-006 8.14010131671511e-008
38906675 2.13193129686926e-006 2.13193129608124e-008
38906682 1.35668355255317e-006 1.35668355088256e-008
38906683 1.93811936079024e-007 1.93811937968884e-009
38906902 4.21680109530987e-005 4.21680109528363e-007
38909574 0.000514358473267875 5.14358473250468e-006
38912497 0.000562842319637221 5.62842319615622e-006
38912552 1.05909091369494e-05 1.05909091378777e-007
38912956 7.77877084188772e-05 7.77877084201624e-007
38914138 0.00022785267821366 2.27852678214057e-006
38917625 0.00339633721801325 3.39633721279023e-005
38918058 0.000586158633587325 5.86158633559136e-006
38918861 0.00136336276002156 1.36336275968134e-005
38919028 0.00022520371193543 2.25203711934159e-006
38919225 0.000265659468570537 2.65659468565618e-006
38919585 0.000132630105938354 1.32630105939523e-006
38919755 5.66770502853591e-005 5.66770502835575e-007
38919842 2.38739840312409e-005 2.38739840312312e-007
38921123 0.000351615002955241 3.51615002950578e-006
38921182 1.50493463053522e-005 1.50493463080791e-007
38921218 9.18265198292674e-006 9.18265198435838e-008
38923430 0.000479573279008001 4.79573278993285e-006
38926427 0.000618831569084086 6.18831569049712e-006
38926893 6.6066801412147e-05 6.60668014132434e-007
38929923 0.000375712070266909 3.75712070262245e-006
38930770 0.000103496401950911 1.0349640195226e-006
38931524 9.21468216847924e-005 9.21468216827908e-007
38931863 0.000118255710088728 1.18255710089406e-006
38932039 0.000182676707205368 1.82676707203606e-006
38933516 0.00161748121318126 1.61748121261436e-005
38933912 0.0004339376070018 4.33937606992899e-006
38934910 0.001015175100532 1.01517510039452e-005
38935401 0.000499449874109431 4.99449874092029e-006
38935590 0.000709687263509946 7.09687263462774e-006
38936082 0.00287385759166439 2.87385758849893e-005
38936618 0.00314084464671813 3.14084464258504e-005
38936716 0.000143895820004728 1.43895820006917e-006
38936769 6.04473780264959e-05 6.04473780278733e-007
38936984 0.000235591898734097 2.3559189873107e-006
38937142 0.000174167218790437 1.74167218792006e-006
38937518 0.000416973744588304 4.16973744579814e-006
38938612 0.00121288625711259 1.2128862568742e-005
38938787 0.000194098763690165 1.94098763691664e-006
38940142 0.000644956966610204 6.44956966575852e-006
38941283 0.000543239145396794 5.4323914537332e-006
38941569 0.000136705743467038 1.36705743467256e-006
38942376 0.000385481476270893 3.85481476264236e-006
38942662 0.000136522079873942 1.36522079876256e-006
38942944 0.000134612680155426 1.34612680155895e-006
38943492 0.000261587761436785 2.61587761436991e-006
38943967 0.000232295135804741 2.32295135804676e-006
38944038 3.52525446472815e-05 3.52525446475752e-007
38944135 4.8510534785257e-05 4.85105347860277e-007
38944758 0.000314938090121072 3.14938090115295e-006
38945134 0.00019007499500084 1.90074994998193e-006
38945231 4.90353045613869e-005 4.90353045612814e-007
38945392 8.13884951998277e-005 8.13884951998523e-007
38945973 0.000293706308764596 2.93706308760114e-006
38947589 0.000816918063620631 8.16918063548058e-006
38947670 4.09470069017767e-005 4.09470069029374e-007
38948016 7.99526526057421e-005 7.99526526030709e-007
38948306 6.70123388892058e-005 6.70123388873608e-007
38949863 0.000223147382811026 2.23147382808982e-006
38951847 0.00026959801676057 2.6959801675639e-006
38952409 7.63942476183682e-005 7.6394247618238e-007
38952649 3.26238779864917e-005 3.26238779845827e-007
38953004 4.8256152855019e-005 4.82561528576588e-007
38953027 3.12645497370546e-006 3.1264549714852e-008
38953142 1.56618999664161e-05 1.56618999671063e-007
38953453 4.24118323379145e-005 4.24118323364748e-007
38953930 6.50496592449686e-005 6.50496592455053e-007
38955441 0.000206058773834691 2.06058773834566e-006
38956093 8.87481566406977e-05 8.87481566392918e-007
38956136 5.85303779016588e-006 5.85303779095019e-008
38956206 9.52820105375842e-006 9.52820105541254e-008
38956323 1.59536667226704e-05 1.5953666721006e-007
38957265 0.000128074253256387 1.28074253257011e-006
38957685 5.71076471325555e-05 5.71076471332641e-007
38958256 7.76480975028335e-05 7.76480975039158e-007
38959131 0.000436732492965815 4.36732492951971e-006
38959527 0.000255660465614158 2.55660465611134e-006
38959684 4.35330029344024e-005 4.35330029363369e-007
38961820 0.000246082338568074 2.46082338567927e-006
38963296 5.6139831438072e-005 5.61398314383783e-007
38964368 3.08310561598878e-05 3.08310561595642e-007
38964608 6.90477747338559e-006 6.90477747327809e-008
38967081 7.11375858890323e-005 7.11375858908298e-007
38967753 1.93175378342349e-005 1.93175378333671e-007
38968415 1.90293242065976e-05 1.90293242071764e-007
38968464 1.42664138118771e-006 1.42664138095848e-008
38968690 6.58001943160045e-006 6.58001942936602e-008
38972590 0.000113549007890383 1.13549007888556e-006
38972998 4.78902186828614e-05 4.78902186844799e-007
38973921 0.000158453173109651 1.58453173108821e-006
38974348 9.06823287188114e-05 9.06823287207847e-007
38974764 0.000106555379435262 1.06555379434606e-006
38976328 0.000434641039025959 4.34641039014764e-006
38976973 0.000179680241547001 1.79680241544631e-006
38977211 0.000152292934078468 1.5229293407837e-006
38977697 0.000310984730933342 3.10984730927511e-006
38977842 9.2788161213832e-005 9.278816121247e-007
38979492 0.00105586528277809 1.05586528261955e-005
38980285 0.000233251940370924 2.33251940368759e-006
38980462 5.20625390235228e-005 5.20625390207679e-007
38980666 6.00042822643991e-005 6.00042822638592e-007
38980951 7.74772224779723e-005 7.74772224759103e-007
38983139 0.000594807588708082 5.9480758867839e-006
38983701 0.000152779645728493 1.52779645727317e-006
38984953 0.000340190877366854 3.40190877359796e-006
38985860 0.00024644324318719 2.46443243182822e-006
38986363 0.000136622374717764 1.36622374717015e-006
38986851 0.000132548148831548 1.32548148833435e-006
38988266 0.000384504732186076 3.84504732176864e-006
38988431 4.48362408557649e-005 4.48362408543062e-007
38988687 7.02330972843798e-005 7.02330972828998e-007
38989178 0.000134572251200725 1.34572251202431e-006
38989419 6.54575382434986e-05 6.54575382439384e-007
38990132 0.000193748889434862 1.93748889433798e-006
38990215 5.13068524528344e-005 5.13068524543279e-007
38991967 0.00119024020484026 1.19024020461612e-005
38992102 3.51706822844521e-05 3.5170682284968e-007
38992336 5.15038322599857e-005 5.15038322592158e-007
38992798 0.000101686627198083 1.0168662719931e-006
38993127 5.89636915541107e-005 5.89636915559599e-007
38993387 4.6597244462665e-005 4.65972444632563e-007
38993389 3.584403420205e-007 3.5844034150303e-009
38995159 0.000317219702686918 3.17219702682931e-006
38995452 6.1655072487375e-005 6.16550724873638e-007
38995766 6.96601688107171e-005 6.96601688102758e-007
38997545 0.000350254336169357 3.50254336164798e-006
38997714 3.57811600098364e-005 3.57811600085787e-007
38998626 0.000218642088399376 2.18642088400269e-006
38998842 5.17836361716642e-005 5.17836361718984e-007
38998887 1.29484869918809e-05 1.29484869933421e-007
39000101 0.00040636842130508 4.06368421293858e-006
39000140 1.32875977579177e-05 1.32875977602835e-007
39000276 4.37790171787834e-005 4.37790171764833e-007
39001515 0.000251510529302038 2.51510529300635e-006
39001644 2.18568974279509e-005 2.18568974298243e-007
39001857 3.22365441765574e-05 3.22365441779649e-007
39002282 5.94957772285805e-05 5.94957772309689e-007
39002599 4.23838948575516e-05 4.23838948593385e-007
39002701 1.31902774724958e-005 1.31902774711451e-007
39004762 0.000266521194815334 2.66521194815573e-006
39004960 2.56046562705164e-005 2.56046562727515e-007
39005767 0.000104358371769226 1.04358371767172e-006
39006073 0.000161302323176274 1.61302323178293e-006
39007426 0.000735248528628729 7.35248528578226e-006
39008383 0.000570083961190772 5.70083961166404e-006
39008816 0.000237254765979465 2.37254765975544e-006
39008991 8.78505302161333e-005 8.78505302168156e-007
39009609 0.000299119890902656 2.99119890898946e-006
39009742 6.43736982039696e-005 6.4373698203915e-007
39010167 0.000163900978174410 1.63900978176276e-006
39010761 0.000218390922163661 2.18390922159593e-006
39011471 0.000232796739884384 2.32796739882234e-006
39011838 9.12477961802271e-005 9.12477961789243e-007
39012045 3.50639582507134e-05 3.50639582498377e-007
39013015 0.000131422525784508 1.31422525786071e-006
39013307 3.95307036755172e-005 3.95307036763492e-007
39013412 1.4214807828525e-005 1.42148078308101e-007
39013865 6.13267423459222e-005 6.13267423436222e-007
39014046 2.45943568624692e-05 2.45943568604215e-007
39015260 0.0037645471839055 3.76454717679438e-005
39015274 2.23384748442824e-006 2.23384748488576e-008
39015922 0.000462018535451842 4.62018535436101e-006
39017111 0.00140112236419633 1.40112236382862e-005
39017280 0.000199150277164996 1.99150277164889e-006
39017481 0.000237607502573918 2.37607502573856e-006
39017773 0.000357080481434363 3.57080481429272e-006
39017873 0.000123609318293899 1.23609318295e-006
39018120 0.000294002555816172 2.94002555813158e-006
39018134 1.66641124754106e-005 1.6664112476064e-007
39018661 0.000627820425158401 6.27820425122877e-006
39018997 0.00098151057454721 9.81510574420633e-006
39019103 5.46978190882645e-05 5.46978190891083e-007
39019167 3.40463493775121e-05 3.40463493770098e-007
39019349 0.000263041287490585 2.63041287489617e-006
39019831 0.000106777430135502 1.06777430136479e-006
39020850 7.35792966130258e-05 7.35792966127493e-007
39021183 2.40476486798983e-05 2.40476486806464e-007
39022031 6.12322633316022e-005 6.12322633341104e-007
39022071 2.88847365413625e-06 2.88847365437308e-008
39022206 9.7473260231652e-06 9.74732602237471e-008
39022277 5.12566411898084e-06 5.12566411727575e-008
39022310 2.38223660162401e-06 2.38223659994858e-008
39022516 1.4870577845195e-005 1.48705778428862e-007
39022672 1.12612142903916e-05 1.12612142894092e-007
39023049 2.72164517395779e-05 2.7216451737969e-007
39023507 3.30927147915869e-005 3.30927147928138e-007
39023555 3.4747406184006e-006 3.47474062023216e-008
39023738 1.32474486076523e-005 1.32474486087155e-007
39025994 0.000163576695238891 1.63576695240279e-006
39026632 4.57998983280347e-005 4.57998983265487e-007
39027578 6.7049329391554e-005 6.70493293932039e-007
39028088 3.61471014690457e-005 3.61471014699707e-007
39029143 7.34743911100809e-005 7.34743911094696e-007
39030055 6.32515768372687e-05 6.32515768357193e-007
39030097 2.91229628570496e-06 2.91229628436464e-008
39030412 2.18911870987436e-005 2.18911870986802e-007
39030450 2.64067660004406e-06 2.64067659892228e-008
39030800 2.43404939271989e-005 2.43404939283994e-007
39030868 4.72901024856419e-006 4.72901024687808e-008
39031136 1.8637863921347e-005 1.8637863921463e-007
39031448 2.16978117293932e-005 2.16978117294564e-007
39032222 5.45938565678699e-005 5.45938565668332e-007
39034196 0.000234843444867425 2.34843444863187e-006
39034662 0.00177740192999085 1.77740192924002e-005
39034814 8.6047196906622e-06 8.60471968810125e-008
39035485 7.91630130710282e-06 7.91630130456314e-008
39036816 1.55664834641417e-05 1.55664834631612e-007
39038037 1.42593658214622e-005 1.42593658238211e-007
39038246 2.44155532289234e-006 2.44155532193335e-008
39039570 1.54740014174870e-05 1.54740014152677e-007
39041743 2.56315373294966e-005 2.56315373314517e-007
39042515 0.00126099209868912 1.26099209842099e-005
39042556 0.000120357717595253 1.20357717595834e-006
39042739 0.000537206398047104 5.37206398028027e-006
39043800 0.000294262282221146 2.94262282217534e-006
39044558 0.00014355951346079 1.43559513459324e-006
39044919 6.84284315224376e-05 6.84284315248361e-007
39045862 0.000178815101535125 1.7881510153186e-006
39045883 3.98209664076099e-006 3.98209664059121e-008
39045971 1.66868811612842e-005 1.66868811589149e-007
39046429 8.68476314985017e-005 8.6847631498536e-007
39047031 0.000114153437035149 1.14153437034922e-006
39049819 0.000528627590836034 5.28627590817641e-006
39051036 0.000230736308351107 2.30736308351594e-006
39052630 0.000302257529540169 3.02257529534782e-006
39053089 8.70365157207889e-005 8.7036515721614e-007
39053171 1.55494742777320e-05 1.55494742796931e-007
39053298 2.40839588503423e-005 2.40839588505359e-007
39054317 0.000193240583216526 1.93240583212926e-006
39054606 5.48052291948735e-005 5.48052291956053e-007
39054849 4.60819055167968e-005 4.60819055143975e-007
39054908 1.11888324058785e-005 1.11888324047821e-007
39055272 6.9029406707454e-005 6.90294067076213e-007
39055329 1.0809549951442e-005 1.08095499496779e-007
39056609 0.00024281946022642 2.42819460225155e-006
39056897 7.53083785042949e-005 7.53083785041724e-007
39058810 0.000500225444717764 5.00225444702972e-006
39059074 6.39134129315223e-05 6.39134129314942e-007
39059194 2.87737279890644e-005 2.87737279895693e-007
39059549 8.51222786343156e-005 8.51222786324516e-007
39060786 0.00045555284462706 4.55552844615672e-006
39062003 0.00035454796611935 3.54547966110789e-006
39063514 0.000440198830572176 4.40198830563574e-006
39063583 1.64791341408019e-05 1.64791341383528e-007
39063925 6.82177161403096e-05 6.821771613936e-007
39064225 5.83158968859759e-005 5.83158968865116e-007
39065878 0.00032128969986298 3.21289699861063e-006
39065983 2.04089197175828e-05 2.04089197170715e-007
39066537 0.000107683539628056 1.07683539628738e-006
39066627 1.74943043690922e-05 1.74943043681253e-007
39067280 0.000126940141851806 1.26940141852278e-006
39068313 0.000200810362224081 2.00810362222012e-006
39069155 0.000163706319425709 1.63706319424728e-006
39069394 4.64677082455398e-005 4.64677082450255e-007
39069641 7.89484239965911e-005 7.89484239968199e-007
39069955 0.000191283232943309 1.91283232940591e-006
39070841 0.000593576741922875 5.93576741893311e-006
39070957 8.52169385538942e-005 8.52169385562729e-007
39071118 6.64442408525276e-005 6.64442408529572e-007
39071402 0.000117205990075266 1.17205990075842e-006
39071645 0.00010028540700102 1.00285407001907e-006
39071775 4.27548950288619e-05 4.27548950299092e-007
39072482 0.0001567160656433 1.56716065642751e-006
39072547 4.45768277085669e-05 4.45768277109434e-007
39073095 0.000486132183082898 4.86132183069474e-006
39073254 0.000140699018926121 1.40699018926893e-006
39073815 0.000495220001277613 4.95220001260696e-006
39074179 0.000321492513976539 3.21492513972707e-006
39075044 0.000764098285216182 7.64098285156826e-006
39075677 0.000704166415568257 7.04166415520025e-006
39075838 0.000721796441873763 7.21796441822875e-006
39076171 0.00155321542198696 1.55321542148725e-005
39076229 0.000161559776713925 1.61559776711896e-006
39076448 0.000187078531769986 1.87078531769169e-006
39076630 0.000155471656539441 1.55471656537471e-006
39077481 0.000440866293079566 4.40866293066609e-006
39078521 6.25196809493681e-005 6.25196809509934e-007
39078970 2.69791262969653e-005 2.69791262972264e-007
39079090 6.51761810410284e-06 6.51761810606115e-008
39079123 1.79223226130233e-06 1.79223225941884e-008
39079759 3.10631700849243e-005 3.10631700834187e-007
39080260 2.44694311965953e-005 2.44694311966259e-007
39080719 2.21580135882735e-005 2.21580135909899e-007
39082553 8.80572714242721e-005 8.80572714241488e-007
39083115 0.00203166391048473 2.03166390936653e-005
39083185 5.52612484277951e-06 5.52612484092134e-008
39083305 9.47335687324944e-006 9.47335687485249e-008
39083472 1.31837549819388e-005 1.31837549809293e-007
39084875 0.000110267603529741 1.10267603529665e-006
39085544 5.01509758170415e-005 5.0150975818368e-007
39088417 0.000215403569503164 2.15403569499858e-006
39090055 9.72833708935518e-005 9.72833708927906e-007
39090360 1.50884995610741e-005 1.50884995595457e-007
39090980 2.94435356205758e-005 2.94435356184189e-007
39092747 7.94766818254894e-005 7.94766818258376e-007
39092861 5.08666165700327e-006 5.08666165731988e-008
39093004 6.38063699080235e-006 6.38063699275126e-008
39093364 1.60631420747472e-005 1.60631420740762e-007
39093396 1.42809381016173e-06 1.42809380794306e-008
39093994 2.66765051411106e-005 2.66765051385453e-007
39094016 9.81409888134505e-007 9.81409889632306e-009
39094143 5.66541162695828e-006 5.66541162515953e-008
39094197 2.40891517996651e-006 2.40891517895829e-008
39094348 6.73604059583228e-006 6.73604059487931e-008
39095099 3.3501764817515e-005 3.35017648191966e-007
39095564 2.07620563540902e-005 2.07620563515492e-007
39095769 9.15316462923777e-006 9.15316462706906e-008
39095773 1.78598334229262e-007 1.7859833548227e-009
39096428 2.92442067477686e-005 2.92442067491591e-007
39098659 9.97049942614046e-005 9.97049942629949e-007
39100082 6.36314393552352e-005 6.36314393568669e-007
39100293 9.43516071964752e-006 9.43516072084679e-008
39100374 3.62202852262554e-006 3.62202852007549e-008
39100464 4.03186773225209e-006 4.03186773096773e-008
39100534 3.13589712508496e-006 3.13589712291793e-008
39100770 1.05724531645647e-005 1.05724531645017e-007
39101119 1.56346870945536e-005 1.56346870966407e-007
39104262 0.000141797423490924 1.41797423488856e-006
39104527 1.71697487115175e-005 1.71697487109641e-007
39106216 0.000194701963034099 1.94701963032318e-006
39106391 4.51409255972545e-005 4.51409255996738e-007
39106444 1.36712517523671e-005 1.36712517507262e-007
39106899 0.000117366353081822 1.17366353079113e-006
39108003 0.000487597921007862 4.87597920993705e-006
39108012 2.93453624614852e-006 2.93453624718881e-008
39108138 4.10835074475938e-005 4.10835074452386e-007
39108999 0.000280737300887156 2.80737300884464e-006
39109741 0.00026068445042161 2.60684450420777e-006
39109760 6.61332733125068e-06 6.61332733256125e-008
39110421 0.000228241154026763 2.28241154024645e-006
39110643 7.65650535456199e-05 7.65650535480251e-007
39111184 0.000186826453889777 1.86826453891624e-006
39111215 1.07630563568746e-05 1.07630563552238e-007
39111484 9.44510953674366e-005 9.44510953649643e-007
39111754 9.89519905602963e-005 9.89519905589066e-007
39111982 8.92599034898648e-005 8.92599034886026e-007
39112383 0.000176180337234129 1.7618033723566e-006
39112589 9.50228101913941e-005 9.50228101888736e-007
39112781 0.000101327107187583 1.01327107185362e-006
39113199 0.000249318718136238 2.49318718134705e-006
39113348 8.88719832597868e-005 8.88719832591256e-007
39113746 0.000366498040206373 3.66498040198062e-006
39114158 0.000589631848170235 5.89631848143956e-006
39114385 0.000642776189262379 6.42776189228346e-006
39116195 0.00774861754058547 7.74861747855622e-005
39116602 0.00399132213869543 3.99132213021968e-005
39117081 0.00388055001132458 3.8805500035347e-005
39117249 0.00100955826462154 1.00955826448334e-005
39117395 0.000868379507904805 8.68379507815647e-006
39117480 4.17259676905301e-05 4.17259676931296e-007
39117773 8.26429992657711e-05 8.2642999264949e-007
39117987 6.03216066769514e-005 6.03216066774569e-007
39118112 3.24402722139984e-05 3.2440272215331e-007
39118426 7.10576823210386e-005 7.10576823233766e-007
39120643 0.000501703444857357 5.01703444839649e-006
39121185 0.000542679557302278 5.4267955728294e-006
39121222 2.25242186790596e-05 2.25242186797239e-007
39122084 0.000205914192034694 2.05914192035825e-006
39122429 8.17832525122818e-005 8.17832525096168e-007
39123538 0.000262891613565058 2.62891613564226e-006
39123680 3.36615050732016e-005 3.36615050754737e-007
39124284 0.000919290929009634 9.19290928905032e-006
39124413 0.00027522291139385 2.752229113935e-006
39124798 0.000643989505791496 6.43989505758264e-006
39124910 0.000187241554075145 1.87241554076722e-006
39125010 0.000167179958994405 1.67179958994617e-006
39125050 6.68719835940629e-005 6.68719835916595e-007
39125327 0.000123375391509823 1.23375391506849e-006
39125734 7.46468668606562e-05 7.46468668609104e-007
39125788 9.97442727828838e-06 9.97442727608439e-008
39126272 8.97972523530986e-05 8.97972523503638e-007
