# Supplementary material for: HAPSIMU: a genetic simulation platform for population-based association studies
Source: BMC Bioinformatics. 2008 Aug 5;9:331. doi: 10.1186/1471-2105-9-331 (PMC2518933; doi:10.1186/1471-2105-9-331)
Supplement: Additional file 1 — The HIPSIMU package. This zipped file contains the HAPSIMU program and user document. [file 1471-2105-9-331-S1.zip › HAPSIMU1.0/data/ENr131.2q37.1HaploBlack.txt]

ATACCAGCGCCGCCACTTCTAGAATTTCTTGCCCCTCATAACGTCCTACACCGCGCTCCAACTGTGTTCCAGTCATGTATGTGCATTGCGTGGTTAATAGTCCGGAACCTAAGTGGCCAGTGGACTGACTAAACATGAACAGAGCGAAATTAGGGCATAAGCCAGCACAGCCCAGACGTTAGTCATAATAGCCCTTGGATCGAAGCCGAGGGGGAGACTGGGGTTACCTTCGAGCGTTGGGAACGCTTAGAGAACCCGATGCTTTCCGGCGCGCTAAGGCACGGGAGGGAACTAATGACCATCCTGCAACTCAGCGAGGTGGAGCGGGCTCAACGGATAGCAACGAGATAGCCCCTGGAAGACAACTTATATGTACAGACGGGGTAAGTCTGCTGTATTACCATCCCTCTTTCAGTCTCACTGTTTGTCGGGGGTCTCTAGTCTCGAACCTGCGGACTGCCGCTCTCTATGACTCCTGCAGGACGCCAATGTCGCCCAGCCGAATAGCATCGGGACATGCCCGGTAATTAAGTTTGGCCCCGAGTCTTTCGCATCTAGTCGGGTAACCTCACGAACCCCGCAAAACAGGTAGCACGTAGCCATGGTAGCGACCATTTTGGGGTAGTGATGGGAGCAACTGCCCCGTAATGATGGGGGGGCTAGTGGACGTCGTCCAACTTATCAGCTGACCACGATACTATAAGGACCCATTGCCCTGGAGCCGAGGGAGGGGGTTACTCCCCTGCCTGATGAATTAGAAATCGAATGTGATGCGGCCGAGACCAGAGGCCGATCACCAGGCCTTGTAGCAGACTTCGTCCGCGACCGACGCACTTGGGCGGGTGTCCGGGCCGTCAGCCTGCCACCCGTTCTCGCGCGAAGGCCCCCCGCCAGCTCACGTTAATCGAAGAGCTAAACGAGCGATCCTCGGCAACGCCCTGGGTAGCGACGACAGGACCGCAGTGGTGGGGCCTCGCGTACTCGAGAGTGGGTCCCCAATTCGCTCCCCGGCTTTGTCGTCCTGGCCCGAACCTGGATTACGTGCTGACTCATGTGTTGAGCCGATATGCTAGATCGAGGGTCCCGTGATCGAGTAAGACAGTATTAGCTCCGCTTGGACGGGCTAGTAACAGCGGTCACGCTGGTGGCGGGCCGGTGTTCATGTACCTGTATTGTGAAGACGGTCGGCGGTTGTCGTGCGCCTGATAGCGGCGTGAATTCACATACCTTACAACCTTTGGCAGTAAAGTTAGCGTGATTCTGCAGACCGGTGGTGCGTTCAGCTGTTGGGGCCCATCATGCCCGGGCCTCCATACCCAGGACTTTCGAGTGAGACCGGGGCTCCTTAGGTACAAAAATGGAGCCAGTCTTGCGCAGGGGTCCGGAAGATGCACACGTAAATTCGTTGTCATAATGAATAAAACGTGTGTATTAGCATCCACGGTCCAGCGATATCGGGCATGTTCTTAGCTCTTCCGTGGTCGAGTGCGAACGGCGTGCACCATCGAGACAAACAACAAAGTGGGCCTCGCTGCCATGACAAGTGGAA
ATACCAGCGCCGCCGCGACTAGAATTTCTCGCCCCACATAGTGTTCTACACCCTGATCCAACTGTGACGCAGTCATGGAGGCGCGTTGCGTAGTTAGCTGTCCGGAGCCTTAGTGGCCAGTGGACTGACTAAGCACGAACACGGCGAAATTAGGGCAGAGGCCTACACCGCCCAGACGTTAGTCATAATAGCCCTAGGTCCATAATCAAGAGGGGTATCAGGTCCACCTGAGAACTTCTTAAGCGTTTCACAGCTTGGTCGGACGGGGACACGCGGGGACCAGGGTGGGACCTAATGACCGGCCTGCAATTCAATGAGGTGGAGCGGGCTCAACGGATAGTAATGAGATAACCCCTGGAAGACAGCTTACGTACGCAGGCAGTGTAAATCGGCCGTATTATCATCCCTATTCCAGACCTGTTGTCTGTGGTGAGCCTCTCAGCGCGACTCTGCGTACGGTTGGCCTCTATAACTCCTGCAAAACATCAATGTAACCTTACCAGATAGAATCGGGATGTGTCAGACAATTAAGTTTGCCTCCAAGCCCATCGCGGCCAGTCGGGTGACCTCACGAACCCCGCAAAACAGGTAAAGCGGAGGTATGGTGGCGGCAATTTTGGGGTAGTGTTGGTGGCAGCCGCCCCACAAGGATCGGGGGGCTAGTGGACGTCGGCTAACTCAGCAGTTGACCGTGACGTTATAAGGACCCGGATCCTTGAAGCCGAGGGAGGAGGTTACTCCCCTGCCTGATGAATTGGAAATCGATTGACTCGTATTCAGTGTTGGGGATTATCTATTGCTTCTTCCGACACGTTCCGGCCGCGACCGACATACTTGGGCGGGCATCCGAGCAGTCAGACTGCAATCCGATTTCGGAGGAGAGACTCGCGTAATCGCGCGTTAGTTAAAAAACGGAACAAGCGATCCTGGGCTACGCCCAGAGCAACGACGCCAGGACCCCAGTGGTGGGGCCTTACGTACTCGACAGTGGGCCCCCAATTCGCTCTCCGGCTTTGATACCCCGGTTCCAAACCGGGGTACATGCTGACACAGGTATTGAGTCGATATGCTGGATCGAGGGTCCAATGATCAAGAAGGACGGTATTAACTCCGCTTGGACGGGCCAGTAACGGCAGTCGCTTCACTGGTGGGCCGGCGTTCATGTACCTGTGTTGTGAAGACGGTCGGCGATTGTCGTGCGCCTGATAGCGGCGGGAAGCCACATACCGGACAACCTGTGGCAGTAAAGTTAGCGTGGTTTTGCGGACCAGCAGTGCTTTTAGTTGTTGTAGCCCATCGTGCCCGGGCCTCCATGCCCAGAACTTTCGGGTGAGATGACCGCCTTCCGGGTACAAAAATGGAGCCTGCCTTGCGCAGGGGTCCGGAAGATGCACACGTAAATTCGTTGTCATACTGAACAGAACGTGTGTACCAGTACTCACGGCCCGAATACGTAAGACGGAGCCTTGGCCCTCTTGAGGCTAAATGTGGCCTGCTCGCCTAATGGGGACAAACGACAGAGTGGACCTCGCGGTTATGTCAAGCGAGA
ATACCAGCGCTGCCGCTACTAGAATTTCTCGCCCCACATAGTGTTCTACACCCTGATCCAACTGTGACGCAGTCATGGAGGCGCGTTGCGTAGTTAGCTGTCCGGAGCCTTAGTGGCCAGTGGACTGACTAAGCACGAACACGGCGAAATTAGGGCAGAGGCCTACACCGCCCAGACGTTAGTCATAATAGCCCTTGATCCATAACCGAGGGGGGTGCCAGGGTCTTTTTCAAACTTTGTGAACGCGAAGAGGCCCCGATACTCTCCAGCGCCCTAAGACCCAGAACGGACTTAATGACCGTCGTGCAACTTGACAAGGAGCAACAAGCTCGTGAAATGACAGCGTGGCAGCTTCTGCGGGGCTGTACCCGTACGCAGGTGGGGTAAGTCGGTCGTACTACCATCCCCATCTTAGTCCCGTTATTTGTGGGGGGTCTCTCGGTGCAACCCTGCTGAATGCCCGTCTCTATGACTCCTGCAAAACGTCAATGTAACTTTACAAGATAGAACCGGGATATGCCCGGTACGTGAGCCTGCCCCCGAGTCTTTCGCATCCAGTCGGGTAACCTCACGGACCCCCCAAAACAAGCAACACGGAGCTATGGTAGCGACCAGGTTGGGGTGGTGTTGAGAGCAGTCGGCCTGCAAGGATGAGGAGGCTAGTAGACGTCGGTCCACTTATCAGCTGACCATGATACTGTAAGGACCCGGATTTTTGAAACAAGGGGCGCGACTCATCCCCCTTGGCGGCGCTTCGCAAACTGGTTGACTCATATTCAGTGTTGGGGATTGTCTATTGCTTCTACCGACGCGTCTCGGTCGCGACCGACGCACTTGGGCGGGTGTCCGGGCCGTCAGCCTGCCACCCGTTCTCGCGCGAAGGCCCCCCGCCAGCTCACGTTAATCGAAGAGCTAAACGAGCGATCCTCGGCAACGCCCTGGGTAGCGACGACAGGACCGCAGTGGTGGGGCCTTACGTGCGACAGACTGGGCCTCCCGTTCGCCGCCCGGTCTTGTCGCCCCGGCTCCAACCTGGATTACATGCTGACATAGGGATTGAGCCGATATGTTAGATCGAGGGTCCCGTGATCGAGTGAAACGGCATTAGCGCCGCTTGGACGGGCCAGTAACAGTGGTCACGCCGGCGACGAGCCCGCGTCCATGTACCTGTATTGTGAAGACGGTCGGCGGTTGTCGTGCGCTCGTTAGCGGGGGGGATCCGCATACCTGATGACCTGCGGCAGCAAGCTTAGCGCTGCTTTGCAAACCGGCAGCGGGTTTGGTTGTTGTAGCTCATCATACCCGGGGGTCCATACTCAAAACTTTCGGGTGAGTCCGGGGCTCCTTAGGTACAAAGATGGAGCCTGTCTTGCGCGGGGGTCCGGAAGGTGCATATGTAAATTCGTTTCCATAATGAATAAAACGTGTGTATTAGCATTCACGGTCTAGCGGTATCGGGCATGTTCTTAGCTCCTCCATGGCCGAATGTGGATGGTGTGCATCATCGAGACGAACAACAAGGTGGATCTCGATGTTAACTCAAGCGGAA
ATACCAGCGCTGCCGCTACTAGAATTTCCCCTCCCATATAACGTCCTACACCCTGATCCAACTGTGTCCCAGTCATGTATTCGCGTTGCGTAGCTAGCTGTCCAGAACTTTAGTGGCCAGTGGACCAACTAAGCACGAGCGCAGCGAAAGTAGGGGATAGGCTAGCGCCGCCCAGACGTTAGTAATAATAGCCCTTGGTCCATAATCAAGGGGGGTATCAGGTCCACCTGAGAACTTCTTAAGCGTTTCACAGCTTGGTCGGACGGGGACACGCGGGGACCAGGGTGGGACCTAATGACCGGCCTGCAATTCAATGAGGTGGAGCGGGCTCAACGGATAGTAATGAGATAACCCCTGGAAGACAGCTTACGTACGCAGGCAGTGTAAATCGGCCGTATTACCATCCCTATTCCAGACCTGTTGTTTGTGGTGAGCCTCTCAGCGCGACTCTGCGTACGGTTGGCCTCTATGACTCCCCTGAGACGTCAATGTCGCCCAGTCGAATAGAATCGGGATGTGTTAGACAAGTAAGTTCACCCCCGAGTCTTTCGTATCCGGTCGGATAACCTCACGGACCCCCCAAAACAAGCAACACGGAGCTATGGTAGCGACCAGGTTGGGGTGGTGTTGAGAGCAGTCGGCCTGCAGGGATGAGGAGGCTAGTATACGTCGGCCAACTTATCAGCTGACCATGATACTGTAGAGAGCCGGATCCTTGAAACAAGGGGCGCGACTCATCCCCCTTGGCGGCGCTTCGCAAACTGGTTGACTCGTATTCAGTGTTGGGGATTGTCTATTGCTTCTACCGACGCGTCTCGGTCGCGACCGACGCACTTGGGCGGGTGTCCGGGCCGTCAGCCTGCCACCCGTTCTCGCGCGAAGGCCCCCCGCCAGCTCACGTTAATCGAAGAGCTAAACGAGGGATCCTCGGCAACGCCCTGGGTAGCGACGACAGGACCGCAGTGGTGGGGCCTTACGTGCGACAGACTGGGCCTCCCGTTCGCCGCCCGGTCTTGTCGCCCCGGCTCCAACCTGGGGTACAAACTGACACAGGTATTGAGCCGGTATGCGACATCGAGGGTCCAATGATCGAGTAGGACGGTATTAACTCCGCTTGAACGGGCCCGTAACAGTGGTCACGCCGGCGGCGAAACGGCGTTCACGTATCTGTATTGTGAAGACGGTCGGCGATTGACGGGCGCCTGATAGCGGCGGGAATCCACATACCGGACAACCTGTGGCAGCAGGCTTAGCGCTGCTTTGCAAACCGGCAACGCGTTTGGTTGTTGGAGCCCATCATGCCCGGGGCTCCATACTCAAAACTTTCGGGTGAGTCCGGGGCTCCTTAGGTACAAAAATGGAGCCTGCCTTGCGCAGGGGTCTGGAAGATGCGCATGCCAATTCGTTGTCATACAGAACGAAAATTGTGTATCAGTACTCACGGCCCGGATACGTAAGACGGAGTCTTGGCCCTCTTGAAGCTAAATGTTGCCTGCTCGCCTCATGGGGGCAAACGACTGAGTGGACCTCGCTGCCAACTCAATCGAGA
ATACCAGCGCCGCCGCTACTAGATTTTCTCGCCCCACATCGCGTCCTACAACCTAATCCACCTGTGACCTAGGCATGTATTCACGTTGCGTAGTTAGCTATCCGGAACCCTAGTGGTCGCTGGACCAACAAAGCACGAACACAGCGAAATTGGGGCTTAGGCCAACACCGCTCAGATGTTAGTAGCAAGAACCCTTGATCCATAACCGAGGGGGGTGCCAGGGTCTTTTTCAAACTTTGTGAACGCGAAGAGGCCCCGATACTCTCCAGCGCCCTAAGACCCAGAACGGACTTAATGACCGTCGTGCAACTTGACAAGGAGCAACAAGCTCGTGAAATGACAGCGTGGCAGCTTCTGCGGGGCTGTACCCGTACGCAGGTGGGGTAAGTCGGTCGTACTACCATCCCCATCTTAGTCCCGTTATTTGTGGGGGGTCTCCCGGTGCAACCCTGCTGAATGCCCGTCTCCATGACTTGTGCAGGACGCCAATGTCGCCCAGCCGAATAGCATCGGGACATGCCCGGTAATTAAGTTTGCACCCGAGCTCATCGCGGCCAGTCGGATAACCTCACGGACCCCCCAAAACAAGCAACACGGAGCTATGGTAGCGACCAGGTTGGGGTGGTGTTGAGAGCAGTCGGCCTGCAAGGATGAGGAGGCTAGTAGAGGTCGGCCAACTTATCAGCTGACCATGATACTGTAGAGAGCCGGATCCTCGAAACCAGGGGCGCGACTCATCCCCCTTGGCGGCGCTTCGCGAATTGGTTGACTCGTATTCAGTGTTGGGGATTGTCTATTGCTTCTACCGACGCGTCTTGGTCGCGACCGACACACTTGGGCGGGTGTCCAAGCCGCCAGCCTGCCACCCGTTCTCGCGCGAAGGCCCCCCACCAGCTCACGTTAAGCGAAGAGCTAAACGAGCGATCCTCGGCAACGCTCTGGGTAGCGACGACAGGAACCCAGTGGTGGGGCCTTACGTACTCGAGAGTGGGTCCCCAATTCGCTCCCCGGCTTTGTCGTCCTGGCCCGAACCTGGAGTACATGCTGACATAGGGATTGAGCCGATATGTTAGATCGAGGGTCCCGTGATCGAGTGAAACGGCATTAGCGCCGCTTGGACGGGCCAGTAGCAGTGGTCACGCCGGCGGTGGGCCGGCGTTCACGTGTTCGGATCGTGCAGATGGTCGGCGATTATCGTGCGCCTGATAGTGGCGGGAATCCACATACCTGATGATCTGCGGCAGCAAGGTTAGCGTGATTCTGCAGACCGGCAGTGCGTCTGGTCGTTGTAGCCCATCATGCCCGGGCCTCCATACCCAGAGCTCTCGAGTGAGACGGGGGCCCCTTAGGTACCAAAATGGAGCCTGCCTTGCGCAGGGGTCCGGAAGATGCACATGTAGGCTCGTTGCTGTACTGAACAAAACGCATGTATTTGCATCCGCGGTCCGGATACGAAAGACGGAGTTTTGGTCCTCTTGAAACCGAGTGTGAACTGCTCGCCTAATGGGGACAAACGACAGAGTGAACCTTGCGACCATGTCAAGTGAGA
ATACCAGCGCTGCCGCTACTAGAATTTCTTGCCCCTCATAACGTCCTACACCGTGATCCAACTGTGTCCCAATCATATATTCGCGTTGCGTAGCGGGCTGTCTGGAACCCTAGTGGCCAGTGGACCAGCTAAGCACGAACACAGCGAAATCAGGGCATAGGTTAGCACCGTCCAGACGTTAGTAATAATAGCCTCTGGTCTATAACCGAGGGGGGGACCAGGGTCACCTTCGTACTCTGGGAAAGCTTCACAGCTCCGACGGTCGCGGACATGCGGATACCCAGAAGGGAACTAATGACCGTCGAGCAGCGTAACAAGGTGCAGGGGGCTTAACGGTGAGCAATGAAATAACCCCCGGAAGACAGCTTATGTACGTAGGCGGGGTAGGTCGACCTTATTACCTCCCCTCTTTCAGTGCCACCGTTTGTGGGGGGTCTCTCGGCGCGACTCTGCGGACTGCTGGTCTTTACGACTTGCCCGAGACGCCAATGTCGCCCAGCCGAATAGAGTCGGGATGCGTTAGACAAGTAAGTTCGCCTCCGAGTCTTTCGTATCTAGTCGGGTAACGTCACGGACCCCCCAAAACAAGCAACACGGAGCTATGGTGACGGCCATTTTGGGGTGGTGTTGGGGGCTGCCGCCCCGCGAGGATGGCGGGGCTATTATACGTCGGCCCATTCATCAGCTGGCCATCACGTTGTAAGGACCCGGATCCTTGAAACCAGGGGCGCGACTCATCCCCCTTGGCGGCGCTTCGCAAATCTATTGACTCGTATTCAGTGTTGGGAATTGTCTATTGCTTGTTCCGACACGTTTCGGCCGCGAGCATCACGCCTAGGCGGGCGCCCGAGTCGTTAGCTTGCCACCCATTCTCGGGCGAAGGCCCCCCGCCAGCTCATGTTAATCGAAGAGTGAAACGCGCCATTCTGGGCTGCGTCCAGAGCAACGACGACAAGACCCCAGTGCTGAGGCCTCGCGTACTCGAGAGTGGGTCCCCAATTCGCTCCCCGGCTTTGTCGTCCTGGCCCGAACCTGGATTACGTGCTGACTCATGTGTTGAGCCGATATGCTAGATCGAGGGTCCCGTGATCGAGTAAGACGGTATTAGCGCCCCTTGGACGGTGCAGTAACAGCGGTCACGCTGGTGGCGAGCCGGTGTTCGCGTACCCGGATTGTGAAGACGGTCGGCTATTATCGTGCACCTGATGGCGGCGGGAATCCACACACCTGATGACCTGTGGCAGCAAAGTTAGCGTGGTTTTGCAGACCAGCAGTGCTTTTAGTTGGCATAACCTATCATGTTCGGTCCTCCGCACCAAGAATGTCCGAGTGAGACGACCGGCTCCTAGGTACAAAAATGGAGCCTGCCTTGCGCAGGGGTCCGGAAGATGCATATGTAAATTCGTTTCCATAATGAATAAAACGTGTGTATTAGCATTCACGGTCTAGCGGTATCGGGCATGTTCTTAGCTCCTCCATGGCCGAATGTGGATGGTGTGCATCATCGAGACGAACAACAAGGTGGATCTCGATGTTAACTCAAGCGGAA
ATACCAGCGCTGCCGCTACTAGAATTTCTTGCCCCTCATAACGTCCTACACCGTGATCCAACTGTGTCCCAATCATATATTCGCGTTGCGTAGCGGGCTGTCTGGAACCCTAGTGGCCAGTGGACCAGCTAAGCACGAACACAGCGAAATCAGGGCATAGGTTAGCACCGTCCAGACGTTAGTAATAATAGCCTCTGGTCTATAACCGAGGGGGGGACCAGGGTCACCTTCGTACTCTGGGAAAGCTTCACAGCTCCGACGGTCGCGGACATGCGGATACCCAGAAGGGAACTAATGACCGTCGAGCAGCGTAACAAGGTGCAGGGGGCTTAACGGTGAGCAATGAAATAACCCCCGGAAGACAGCTTATGTACGTAGGCGGGGTAGGTCGACCTTATTACCTCCCCTCTTTCAGTGCCACCGTTTGTGGGGGGTCTCTCGGCGCGACTCTGCGGACTGCTGGTCTTTATGACTTGCCCAAGACGTCAACGGCGCCCAGCCGATTACAATCAGTATGTATCCGGCAAGTAGACTTGCCTCCAAGCCCATCGCGGCCAGTCGGGTAAACCCGCGAGGCTCGCCAAACAAGCAACACGGAGCTATGGTAGCGACCATTTTGGGGTGGTGTTGAGAGCAGCCGGCCTGCAAGGATGGCGGGGCTATTATGCGTCGGCCCATTCATCAGCAGATCATGATACTGTAAGGACCCGGATCCTTGACGCCGAGGGCGGGGGCTACTTCCCAGCCTGGCGCATTGGATATCTATTGACTCGTATTCAGTGTTGGGAATTGTCTATTGCTTGTTCCGACACGTTTCGGCCGCGAGCGTCACGCCTAGGCGAGCGCCCGAGTCGTTAGCTTGCCACCCATTCTCGGGCGAAGGCCCCCCGCCAGCTCATGTTAATCGAAGAGTGAAACGCGCCTGTCTGGGCTGCGTCCAGAGCAACGACGACAAGACCCCAGTGCTGGGGCCTCGCGTACTCGAGAGTGGGTCCCCAATTCGCTCCCCGGCTTTGTCGTCCTGGCCCGAACCTGGATTACGTGCTGACTCATGTGTTGAGCCGATATGCTAGATCGAGGGTCCCGTGATCGAGTAAGCCAGTATTAGCTCCGCTTGGACGGGCTCGTAGCAGTGGTCACGCCGGCGGCGAGCCGGCGTTCATGTATCTGTATTGTAAAGACCGTCGGTGATTATCGTGCGCCTGATAGCGGCGGGAAGCCACATACCGGACGACCCGTGGCAGCAAGGTTAGCGTGATTCTGCAGACCGGTGATGCGTTTGGTTGTTGTAGCCCATCGTGCCCGGGCCTCCATGCCCAGAACTTTCGGGCGAGATGACCGCCTTCCGAACACAGAAGCCAGTTCTCTCTTGCGCAGGGGTCTGGAAGATGCATATGTAAATTCGTTTCCATAATGAATAAAACGTGTGTATTAGCATTCACGGTCTAGCGGTATCGGGCATGTTCTTAGCTCCTCCATGGCCGAATGTGGATGGTGTGCATCATCGAGACGAACAACAAGGTGGATCTCGATGCCGTGTCAAGCGAGA
ATACCAGCACTGCCGCTACTAGAATTTCTCGCCCCACATAGTGTTCTACACCCTGATCCAACTGTGACGCAGTCATGGAGGCGCGTTGCGTAGTTAGCTGTCCGGAGCCTTAGTGGCCAGTGGACTGACTAAACACGAACACGGCGAAATTAGGGCAGAGGCCTACACCGCCCAGACGTCAGTCATAATAGCCCTAGGTCCATAATCAAGAGGGGTATCAGGTCCACCTGAGAACTTCTTAAGCGTTTCACAGCTTGGTCGGACGGGGACACGCGGGGACCAGGGTGGGACCTAATGACCGGCCTGCAATTCAATGAGGTGGAGCGGGCTCAACGGATAGTAATGAGATAACCCCTGGAAGACAGCTTACGTACGCAGGCAGTGTAAATCGGCCGTATTATCATCCCTATTCCAGACCTGTTGTCTGTGGTGAGCCTCTCAGCGCGACTCTGCGTACGGTTGGCCTCTATAACTCCTGCAAAACATCAATGTAACCTTACCAGATAGAATCGGGATGTGTCAGACAATTAAGTTTGCATCCGAGTCTTTCGCATCTAGTCGCGTAACCTCACGGACCCCCCAAAACAAGCAACACGGAGCTATGGTAGCAACCAGGTTGGGGTGGTGTTGAGAGCAGTCGGCCTGCAAGGATGAGGAGGCTAGTATACGCGGGCTAACTCATTTGCTGGCCATCACGTTGTAAGGACCCGGATCCTTGAAACAAGGGGCGCGACTCATCCCCCTTGGCGGCGCTTCGCAAACTGGTTGACTCGTATTCAGTGTTGGGGATTGTCTATTGCTTCTACCGACGCGTCTCGGTCGCGACCGACGCACTTGGGCGGGTGTCCGGGCCGTCAGCCTGCCACCCGTTCTCGCGCGAAGGCCCCCCGCCAGCTCACGTTAATCGAAGAGCTAAACGAGGGATCCTCGGCAACGCCCTGGGTAGCGACGACAGGACCGCAGTGGTGGGGCCTTACGTGCGACAGACTGGGCCTCCCGTTCGCCGCCCGGTCTTGTCGCCCCGGCTCCAACCTGGGGTACAAACTGACACAGGTATTGAGCCGGTATGCGACATCGAGGGTCCAATGATCGAGTAGGACGGTATTAACTCCGCTTGAACGGGCCCGTAACAGTGGTCACGCCGGCGGCGAGCCGGCGTTCATGTACCTGTATTGTGAAGACGGTCGGCGGTTGTCGTGCGACTGTTGGCGGCGGGAATCCACATACGTGATGACCTGTGGCAGTAAGGTTAGCGTGATTCTGCAGACCGGCAGTGCGTCTGGTCGTTGTAGCCCATCATGCCCGGGCCTCCATACCCAGAGCTCTCGAGTGAGACGGGGGCCCCTTAGGTACCAAAATGGAGCCTGTCTTGCGCAGGGGTCCGGAAGGTGCGCACGTAAATTCGTTGTCATACTGAACAGAACGTGTGTACCAGTACTCACGGCCCGAATACGTAAGACGGAGCCTTGGCCCTCTTGAGGCTAAATGTGGCCTGCTCGCCTAATGGGGACAAACGACAGAGTGGACCTCGCGGTTATGTCAAGCGAGA
ATACCAGCGCCGCCACTACTAGATTTTCTCGCCCCACATCGCGTCCTACAACCTAATCCACCTGTGACCTAGGCATGTATTCGCGTTGCGTAGTTAGCTGGCCGGAACCCTAGTGGTCGCTCGACCAACAAGGCGCGAACACAGCGAAATTAGGACTTAGGCCAACACCGCTCAGATGTTAGTAACAAGAACCCTTGATCCATAACCGAGGGGGGTGCCAGGGTCTTTTTCAAACTTTGTGAACGCGAAGAGGCCCCGATACTCTCCAGCGCCCTAAGACCCGGGAGGGAACTAATGACCGTCCTGCAATTCAATGAGGTGGAGCGGGCTCAACGGATAGTAATGAGATAACCCCTGGAAGACAGCTTACGTACGCAGGCAGTGTAAGTTGGCCGTATTACCATCCCTATTCCAGACCTGTTGTTCGTGGTGGGTCGCTCGGCGCGACTCTGCGTACGGTTGGCCTCTACGATTTCCCCGAAACGTCAATGTAACCTTACCGGATAGAATTGGGATATGCCCGGTACGTGAGCCTGCCCGCGAGTCTTTCGCGTCCAGTCGGACGGCGCCACGGACCCCCCAAAACAAGCAACACGGAGCTATGGTAGCGACCATTTTAGGGTAGTGTTGGTGGAAGCCGCCCCACAAGGATCGGGGGGCTAGTGGGGGTCGGCCCATTCATCAGCAGATCATGATACTGTAAGGACCCGGATCCTTGACGCCGAGGGCGGGGGCTACTTCCCAGCCTGGCGCATTGGATATCTATTGACTCGTATTCAGTGTTGGGAATTGTCTATTGCTTGTTCCGACACGTTTCGGCCGCGAGCGTCACGCCTAGGCGAGCGCCCGAGTCGTTAGCTTGCCACCCATTCTCGGGCGAAGGCCCCCCGCCAGCTCATGTTAATCGAAGAGTGAAACGCGCCTGTCTGGGCTGCGTCCAGAGCAACGACGACAAGACCCCAGTGCTGGGGCCTCGCGTACTCGAGAGTGTGCCTCGAACACGCCGCCGCGCCCAGTCGCCCCGGTTCCGACCTAGGGTACATGGTGACACAGATATAGAGCCGATGCGCTAGGTCGCGGGTCCCGTGATCGAGTAAGACGGCATAAACTCCGCTTGGAAGGGCCAGTAATAGTGGTCACGCCGGCGGCGGGCCGGCGTTTATGTACCTGTATTGTGAAGACGGTCGGCGATTGTCGTACGACTGTTGGCGGCGGGAATCCACATACGTGATGACCTGTGTCAGCGAGGTTAGCGTGATTCTGCAGACCGGCAGTGCGTCTGGTCGTTGTAGCCCATCATGCCCGGGCCTCCATACCCAGAGCTCTCGAGTGAGACGGGGGCCCCTTAGGTACCAAAATGGAGCCTGCCTTGCGCGGCGGTCCGGAAGATGCGCGTGTAAATTTGTAGTCATACTGAACAAAGCGTGTGTATCAGTACTCACGGCCCGGATACGAAAGACGGAGTCTTGGCCCTCTTGAAGCTGAATGCGAATGGTGTACATCATCGAGACAAACAACAAAGTTGACCTCGCTGCCATGTCAAGTTGAA
ATACCAGCGCCGCCGCGACTAGAATTTCTCGCCCCACATAGCATCCTACACCCTGATCCAACTGTCACCCGGTCATGTATTCGCGTTGCGTAATTAGCTGTCCGGAACCTTCGTGGCCAGTGAACCGACTAAGCACGAACACAGCGAAGTTAGGGCATAGGCCAACACCCCTCAGACGGTAGTAATAAGAGCCCTTGGATCGAAGCCGAGGGGGGGACTAGGGTCACCTTCGAGCTTTGGGAACGCTTAGAGGCCCCGATGCTTTCCGGCGCGCTAAGGCCCAGAAGGGAACTAATGACCGTCCTGCAATTCAATGAGGTGGGGCGGGCGCAACGGATAGTAATGAGATAACCCCTCGAAGACAGCTTATGTACGCAGGCAGGGTAAGTCGACCGTATTACCATCCCTCTCTCAGTCTCACTGCTTGTCGGAGGTCTCTCGGCTCGAACCCGCGGACTGCCGCTCTCTATGACTTGCCTGAGACGTCACTGTCGCCCAGCCGAATAGAATCGGGATGTGTTAGACAAGTAAGTTCACCCCCGAGTCTTTCGCATCTAATCGGACAACGTCACGAACCCCGCAAAACAGGTAACACGTAGCCATGGTGACGGCCATTTTAGGGTAGTGTTAGTGGAAGCCGCCCCACAAGGATCGGGGGGCTAGTGGACGTCGGCCCATTCATCAGCAGACCATGATACTGTAAGGCCCCAGTGCCTTGAAGCCGAGGGAGGAGGTTACTCCCCTGCCTGATGAATTGGAAATCGATTGACTCGTATTCAGTGTTGAGGATTATCTATTGCTTCTTCCGACACGTTCCGGCCGCGACCGACATACTTGGGCGGGCATCCGAGCAGTCAGACTGCAATCCGATTTCGGAGGAGAGACTCGCGCAATCGCACTTTAGTTAAAAAACGGAACAAGCGATCCTGGGCTAAGCCCAGAGCAACGACGCCAGGACCCCAGTGGTGGGGCCTCGCATGCGACAGACTGGGCCTCCCGTTCGCCGCCCGGTCTTGTCGCCCCGGCTCCAACCTGGGGTACAAACTGACACAGGTATTGAGCCGATATGCGACATCGAGGGTTCAATGATCGGGTAGGACGGTATTAACTCCGCTTGAACGGGCCCGTAACAGCGGTCACGCCGGTGGCGGGCCGGCGTTCGCGTACCCGGATTGTGAAGACGGTCGGCTATTATCGTGCACCTGATGGCGGCGGGAATCCACACACCTGATGACCTGTGGCAGCAAAGTTAGCGTGGTTTTGCAGACCAGCAGTGCTTTTAGTTGGCATAACCTATCATGTTCGGTCCTCCGCACCAAGAATGTCCGAGTGAGACGACCGGCTCCTAGGTACAAAAATGGAGCCTGTCTTGCGCGGGGATCCGGAAGACGCGCGTGTAAATTCGTAGTCATACTGAACAAGACGTGAGTATCAGTACTCACGGCCCGGATACGAAAGACGGAGTCTTGACCCTCTTGAAGCTGAATGCGAATGATGTACATCATCGAGACAAACAACAAAGTTGACCTCGCTGCCATGTCAAGCGAGA
ATGCCAGAGCCGTTGTTATTTGAATCCCTCGCCCCACATCGCGTCCTACAACCTAATCCACCAGTCACGCAGTTGTGTATTCGCGTTGTGTAGCTAGCTGTCCGGAGCCCTAGTGGCCAGTGGACCAACTAAACACGAACACAGCGAAATTAGGGCAGAGGCCAACACCGCCCAGACGTTAGTCATAATAGCCCTTGGATCGAAGCCGAGGGGGAGACTGGGGTTACCTTCGAGCGTTGGGAACGCTTAGAGAACCCGATGCTTTCCGGCGCGCTAAGGCACGGGAGGGAACTAATGACCATCCTGCAACTCAGCGAGGTGGAGCGAGCTCAACGGATAGCAACGAGATAGCCCCTGGAAGACAACTTATATGTACAGACGGGGTAAGTCTGCTGTATTACCATCCCTCTTTCAGTCTCACTGTTTGTCAGGGGTCTCTAGTCTCGAACCTGCGGACTGCCGCTCTCTATGATTCCCCTGAGATGTCAATGTCGCCCAGCCGATCAGAATCGAGGTGTGTCAGACAAGTAAGTTCACCCCCGAGTCTTTCGCATCTAGTCGGGTGACCTCACGAACCCCGCAAAACAGGTAAAGCGTAGCCATGGTGACGGCCATTTTGGGGTGGTGTTGGGGGCTGCCGCCCCGCGAGGATGGCGGGGCTATTATAGGCGGGCTAACTCATTTGCTGGCCATCACGTTGTAAGGACCGGGATCCTTGACGTCGAGGGCGGGACTCATCCCTGTTGGTAATGCAATGGATATCGATTAACTCGTATTTAGTGTTGGGGATTGTCTGTTGCTTCCTCCGACACGTTTCGGCTGTTACTGACATACTTGTGCGGGTGTCTGAGCCATCGCCCTGCAACCCGTTCACGGAGGAGGACTTCGCGCCTGCGCACGCTGATCGCGGAGCGAAACAAGCGATCGCGAGCTACGCCCTGGGCAACGACCAGGGAACTCTGGTAGTGGAGCTTCGCGAGTTCCGGCGACGGCCTCCAATTCATCGCCCGGCCTTGTCGCCCCGACCCCAGCCTGGATTGCATGCTGACACGGGTACTGAGCCAACATGCTAGAGCGAGGCCCCAATAATCGAGTAGGACGGTATAAGCGTCCCTTGAACGAGCCCGTAACGGCAGTCACGCTGGTGGCGAGCCGGCGGTCATGTATCTGTATTGTAAAGACCGTCGGTGATTAACGTGCGCCTGATAGCGGCGGGAAGCCACATACCGGACAACCTGTGGCGGCAAGGTTGACGTTGCTTTGCAGGCCGGCAGTGCGTTTGATTGTTGGAGTCCATCACGCCTGGGCCTCCATATCCAGAACTTTGAAGTGATACCGGGGCTCCTTAGGTACAAAAATGGAGCCTGTCTTGCGCAGGGGTCCGGAAGATGCGCACGCCAATTCGTTGTCATACAGAACGAAAATTGTGTATCAGTACTCACGGCCCGGATACGTAAGACGGAGTCTTGGCCCTCTTGAGGCTAAATGTTGCCTGCTCGCCTCATGGGGGCAAACGACTGAGTGGACCTCGCTGCCAACTCAAGTGAGA
ATGCCAGCGCCGCCGCTACTAGAAATTCTCGTCCTACATAGCGCCATACACCCTGATCCTACTATCACCCGGTCATGTATTCGAGTTGCGTAGTTAGCTGTCCGGAACCTTAGTGGCCAGTGGTCTGACTCAGCACGAACACAGCGAAATTAGGGCATAGGCCAATACCCCTCAGACGTTAGTAATAATAGCCCTTGGATCGAAGCCGAGGGGGAGACTGGGGTTACCTTCGAGCTTTGGGAACGCTTAGAGGCCCCGATGCTTTCCGGCGCGCTAAGGCCAGGGTGGGACCTAATGACCGGCCTGCAATTCAATGAGGTGGAGCGGGCTCAACGGATAGTAATGAGATAACCCCTGGAAGACAGCTTACGTACGCAGGCAGTGTAAATCGGCCGTATTACCATCCCTATTCCAGACCTGTTGTCTGTGGTGAGCCTCTCAGCGCGACTCTGCGTACGGTTGGCCTCTATAACTCCTGCAAAACATCAATGTAACCTTACCAGATAGAATCGGGATGTGTCAGACAATTAAGTTTGCCCCCAAGCCCATCGCGGCTAGTCGGGTGGAGCCACGAACCCCGCAAAACAGGTAACGCGTAGCCATGGTGACGGCCATTTTGGGGTGGTGTTGGGGGCTGCCGCCCCGCGAGGATGGCGGGGCTATTATAGGCGGGCTAACTCATTTGCTGGCCATCATACTGTAGAGAGCCGGATCCTCGAAACCAGGGGCGCGACTCATCCCCCTTGGCGGCGCTTCGCGAATTGGTTGACTCGTATTCAGTGTTGGGGATTGTCTATTGCTTCTACCGACGCGTCTTGGTCGCGACCGACACACTTGGGCGGGTGTCCAAGCCGCCAGCCTGCCACCCGTTCTCGCGCGAAGGCCCCCCGCCAGCTCACGTTAAGCGAAGAGCTAAACGAGCGATCCTCGGCAACGCTCTGGGTAGCGACGACAGGAACCCAGTGGTGGGGCCTTACGTGCGACAGACTGGGCCTCCCGTTCGCCGCCCGGTCTTGTCGCCTCGGCTCCAACCTGGGGTACAAACTGACACAGGTATTGAGCCGATATGCGACATCGAGGGTCCCGTGATCGAGTAAGACGGTATTAGCGCCGTTTGAACGGGCCAGTAACAGTGGTCACGCCGGCGGTGGGCCGGTATTCGCGTGTTCGGATCGTGCAGATGGTCGGCGATTAACGGGCGCCTGATAGCGGCGGGAATCCACATACCGGACAACCTGTGTCAGCGAGGTTAGCGTGATTCTGCAGACCGGCAGTGCGTCTGGTCGTTGTAGCCCATCATGCCCGGGCCTCCATACCCAGAGCTCTCGAGTGAGACGGGGGCCCCTTAGGTACCAAAATGGAGCCTGCCTTGCGCAGGGGTCCGGAAGATGCATACGTAAATTCGTTTCCATAATGAATAAAACGTGTGTATTAGCATTCACGGTCTAGCGGTATCGGGCATGTTCTTAGCTCCTCCATGGCCGAATGTGGATGGTGTGCATCATCGAGACGAACAACAAGGTGGATCTCGATGTTAACTCAAGCGGAA
ATACCAGCGCCGCCACTACTAGAATTTCTCCTCCCACACAACGTCCTACACCCTGATCCAACTGTGTCCCAGTCATGTATTCGCGTTGCGTAGCTAGCTGTCCAGAACTTTAGTGACCAGTGGACCAACTAAGCACGAGCACAGCAAAAGTAGGGGATAGGCTAGCGCCGCCCGGACGTTAGTAATAATAGCCCTTGGTCCATAATCAAGGGGGGTATCAGGTCCACCTGAGAACTTCTTAAGCGTTTCACAGCTTGGTCGGACGGGGACACGCGGGGACCAGGGTGGAACCTAATAACCGTCCTCCAATTCAATGAGGTGGAGCGGGCTCAACGGATAGTAATGAGATAACCCCTGGAAGACAGCTTACGTACGCAGGCAGTGTAAGTTGGCCGTATTACCATCTCTATTCCAGACCTGTTGTTCGTGGTGGGTCGCTCGGCGCGACTCTGCGTACGGTTGGCCTCTATGACTTGCCCAAGACGTCAACGGCGCCCAGCCGATTAGAATCAGTATGTATCCGGCAAGTAGGCTTGCCTCCGAGTCTTTCGCATCTAGTCGCGTAACCTTACGAACCCCGCAAAACAGGTAAAGCGTAGCCATGGTGACGGCCGGTCTGGGGTAGTGTTGGTGGAAGCCGCCCCACAAGGATGGGGGGGCGGGTGGAGGCGGGCCCATTCATCAGCTGACCATGACGTTGTAAGGAGCCGGATCCTTGAAACCGGGGGCGCGACTCATCCCCCTTGGCGATGCATTGGAAGTTGGTTGACTCGTATTCAGTGTTGGGGATTGTCTATTGCTTCTTCCGACACGTTTCGGCCGCGACCGACATACTTGGGCGGGTGTCCAAGCCGTCAGCCTTCAGCTCGTTTTCGGAGAAGAGCCTCGCGCCATCGCACGTTAATCGAAAAACGAAACAATCGATCCTGGACTACGCCCAGAGCAACGACGACAGGACCCCAGTGCTGGGGTCTCGCGTACTCGAGAGTGGGTCCCCAATTCGCTCCCCGGCTTTGTCGCCCTGGCCTCAACCTGAATTACATGCTGACACAGGTATTGAGCCGATATGCTAGATCGAAGGTCCCGTGATCGAGTAAGACGGTGTTAGCTCCGCTTGGACGGGCTAGTAACAGCGGTCACGCTGGTGGCGGGCCGGCGTTCATGTACCTGTATTGTGAAGACGGTCGGCGATTGTCGTGCGCCTGATAGCGGCGGGAAGCCACATACCGGACAACCTGTGGCAGCAAAGTTAGCGTGGTTTTGCAGACCAGCAGTGCTTTTAGTTGTCATAACCTATCATGTTCGGTCCTCCGCACCAAGAATGTCCGAGTGAGACGACCGGCTCCTAGGTACAAAAATGGAGCCAGTCTTGCGCAGGGGTCTGGAAGATGCGCATGTAGGCTCGTTGCTGTACTGAACAAAACGCATGTATTTGCATCCGCGGTCCGGATACGAAAGACGGAGTTTTGGTCCTCTTGAAACCGAGTGTGAACTGCTCGCCTAATGGGGACAAACGACAGAGTGAACCTTGCGACCATGTCAAGTGAGA
ATACCAGCACTGCCGCTACTAGAATTTCTCGCCCCACATAGTGTTCTACACCCTGATCCAACTGTGACGCAGTCATGGAGGCGCGTTGCGTAGTTAGCTGTCCGGAGCCTTAGTGGCCAGTGGACTGACTAAACACGAACACGGCGAAATTAGGGCAGAGGCCTACACCGCCCAGACGTCAGTCATAATAGCCCTAGGTCCATAATCAAGAGGGGTATCAGGTCCACCTGAGAACTTCTTAAGCGTTTCACAGCTTGGTCGGACGGGGACACGCGGGGACCAGGGTGGGACCTAATGACCGGCCTGCAATTCAATGAGGTGGAGCGGGCTCAACGGATAGTAATGAGATAACCCCTGGAAGACAGCTTACGTACGCAGGCAGTGTAAATCGGCCGTATTATCATCCCTATTCCAGACCTGTTGTCTGTGGTGAGCCTCTCAGCGCGACTCTGCGTACGGTTGGCCTCTATAACTCCTGCAAAACATCAATGTAACCTTACCAGATAGAATCGGGATGTGTCAGACAATTAAGTTTGCATCCGAGTCTTTCGCATCTAGTCGCGTAACCTCACGGACCCCCCAAAACAAGCAACACGGAGCTATGGTAGCAACCAGGTTGGGGTGGTGTTGAGAGCAGTCGGCCTGCAAGGATGAGGAGGCTAGTATACGCGGGCTAACTCATTTGCTGGCCATCACGTTGTAAGGACCCGGATCCTTGAAACAAGGGGCGCGACTCATCCCCCTTGGCGGCGCTTCGCAAACTGGTTGACTCGTATTCAGTGTTGGGGATTGTCTATTGCTTCTACCGACGCGTCTCGGTCGCGACCGACGCACTTGGGCGGGTGTCCGGGCCGTCAGCCTGCCACCCGTTCTCGCGCGAAGGCCCCCCGCCAGCTCACGTTAATCGAAGAGCTAAACGAGGGATCCTCGGCAACGCCCTGGGTAGCGACGACAGGACCGCAGTGGTGGGGCCTTACGTGCGACAGACTGGGCCTCCCGTTCGCCGCCCGGTCTTGTCGCCCCGGCTCCAACCTGGGGTACAAACTGACACAGGTATTGAGCCGGTATGCGACATCGAGGGTCCAATGATCGAGTAGGACGGTATTAACTCCGCTTGAACGGGCCCGTAACAGTGGTCACGCCGGCGGCGAGCCGGCGTTCATGTACCTGTATTGTGAAGACGGTCGGCGGTTGTCGTGCGACTGTTGGCGGCGGGAATCCACATACGTGATGACCTGTGGCAGTAAGGTTAGCGTGATTCTGCAGACCGGCAGTGCGTCTGGTCGTTGTAGCCCATCATGCCCGGGCCTCCATACCCAGAGCTCTCGAGTGAGACGGGGGCCCCTTAGGTACCAAAATGGAGCCTGCCTTGCGCAGGGGTCCGGAAGATGCATATGTAAATTCGTTTCCATAATGAATAAAACGTGTGTATTAGCATTCACGGTCTAGCGGTATCGGGCATGTTCTTAGCTCCTCCATGGCCGAATGTGGATGGTGTGCATCATCGAGACGAACAACAAGGTGGATCTCGATGTTAACTCAAGCGGAA
ATACCAGCGCCGCCGCTACTAGAATTTCTCGCCCCACATCGCGTCCTACAACCTAATCCACCTGTGACCTAGTCATGTATTCGCGTTGCGTAGTTAGCTGTCCGGAACCCTAGTGGTAAGAGGACCAACTAAGTACGAACACAGCGTAATTAGGGCATAGGCCAGCATCGCCCAGACGTTAGTAATAATGGCCCTTGGTCCATAACCGGCGAGGGTACCAAGGTCACCTTCGAACTTTGGGAACGCTTAGAGGCCCCGATGCTCTCCGGCGCGCTAAGACCAAGAAGGGAACTAACGGCGGTCCTGCAACTTAACAAGGTGCAGCGGGCTCAACGGATAGCAACAAGATAAGCCCTGGAAGAAAGCTTATATACGCAAACGGGGTAAGTCGGCCGTATTACCATCCCTATTTCAGACCTGTTATTTGTGGGGGGTTTATCGGCGCAACCCTGCGGGATGCCGGTCGCTATGACTCCCCTGAGACGTTAATGTCGCCCAGCCGAATAGAATCGGGATGTGTTAGACAAGTAAGTTCACCTCCGAGTCTTTCGCATCTAATCGGACGGCGTCGCGAGGCTCGGCATCTAAATGGCACGGAGGTATGGTGGCGGCCATTTTGGGGTAGTGTTGGTGGCAGCCGGCTCGCAAGGATGGGGGGGCTAGTGGACGTCGGCCAACTTATCAGCTGACCATGATACTGTAGAGAGCCGGATCCTTAAAACCGGAGGCACGACTCATCCGCCTTGGCGACGCTTTGGAAATCTATTGACTCGTATTCAGTGTTGGGAATTGTCTATTGCTTGTTCCGACACGTTTCGGCCGCGAGCGTCACGCCTAGACGGGTGCCCGAGTCGTTAGCTTGCCACCCATTCTCAGGCGGAGGCCCCCCGCCAGCTCACGTCAATCGAAGGGTGAAACGCGCGATCCTGGGTTACGCCCTGGGCTATGACGACAGGACCCCAACGGCGGGGCCTTACGAGCTCCAGAGTGTACCTTGAACTTGCCGCTGCGCTTTGACGCTCCGGTTCCAACCTGGGGTACAAACAGGGACAGGTATTGTGCCGATATGCTAGATCGAGTGTCCCGCGAGCGAGTAAGACGGTATTGGCTCCCCTTGGACGGGCCCGTAACAGTGGTCACGCCGGTGGTGGGCCGGTATTCGCATATCCTGAATGTGAAGACGGACGGCGATTATCGTGCGCCTGTTGGCGGCGGGAATCCATATCCCTGATGACATGTGGCAGCAAGGTTGACGTTGCTTTGCAGGCCGGCAGTGCGTTTGATTGTTGGAGTCCATCACGCCTGGGCCTCCATATCCAGAACTTTGAAGTGATACCGGGGCTCCTTAGGTACCAAAATGGAGCCTGTCTTGCGCGGGGGTCCGGAAGATGCGCGTGTAGGCTCGTTGCCGTACTGAACAAAACGCATGTATTTGCGTCCACGGTTCGGATACGAAAGACGGAGTTTTGGTCCTCTTGAAGCCGAGTGTGAACTGCTCGTCTAGTCGGGACAAGTAGCAAAGAGGACCTCCCTGCCAACTTTAGCGAAA
ATACCAGCGCTGCCGCTACTAGATTTTCTCGCCCCACATCGCGTCCTACAACCTAATCCACCTGTGACCTAGGCATGTATTCGCGTTGCGTAGTTAGCTGTCCGGAACCCTAGTGGTCGCTCGACCAACAAAGCACGAACACAGCGAGATTAGGGCTTAGGCCAACACCGCTCAGCTGTTAGTAACAAGAACCCTTGATCCATAACCGAGGGGGGTATCAGGTCCACCTGAGAACTTCTTAAGCGTTTCACAGCTTGGTCGGACGGGGACACGCGGGGACCAGGGTGGGACCTAATGACCGGCCTGCAATTCAATGAGGTGGAGCGGGCTCAACGGATAGTAATGAGATAACCCCTGGAAGACAGCTTACGTACGCAGGCAGTGTAAATCGGCCGTATTACCATCCCTATTCCAGACCTGTTGTTTGTGGTGAGCCTCTCAGCGCGACTCTGCGTACGGTTGGCCTCTATGACTCCCCTGAGATGTCAATGTCGCCCAGCCGATCAGAATCGAGGTGTGTCAGACAAGTAAGTTTGCCCCCGAGCCCTTGGCGGCTAGTCGGGTGACCTCACGAACCCCGCAAAACAGGTAAAGCGTAGCCATGGTGACGGCCATTTTGGGGTGGTGTTGGGGGCTGCCGCCCCGCGAGGATGGCGGGGCTATTATACGTCGGTCCACTTATCAGCTGACCATGATACTGTAGGGACCCGGATTTTTGAAACAAGGGGCGCGACTCATCCCCCTTGGCGGCGCTTCGCAAACTGGTTGACTCATATTCAGTGTTGGGGATTGTCTATTGCTTCTACCGACGCGTCTCGGTCGCGACCGACGCACTTGGGCGGGTGTCCGGGCCGTCAGCCTGCCACCCGTTCTCGCGCGAAGGCCCCCCGCCAGCTCACGTTAATCGAAGAGCTAAACGAGCGATCCTCGGCAACGCCCTGGGTAGCGACGACAGGACCGCAGTGGTGGGGCCTTACGTGCGACAGACTGGGCCTCCCGTTCGCCGCCCGGTCTTGTCGCCCCGGCTCCAACCTGGATTACATGCTGACATAGGGATTGAGCCGATATGTTAGATCGAGGGTCCCGTGATCGAGTGAAACGGCATTAGCGCCGCTTGGACGGGCCAGTAACGGCAGTCGCTCCAGTGATGGGCCGGTGTTCGCGTGTCCGGATCGTGCAAATGGTCAGCGATTATCGTGCGACTGTTGGCGGCGGGAATCCACATACCTGATGACCTGTGGCAACAAGCTTAGCGCTGCTTTGCAAACCGGCAGCGGGTTTGGTTGTTGTAGCTCATCATACCCGGGGGTCCATACTCAAAACTTTCGGGTGAGTCCGGGGCTCCTTAGGTACAAAAATGGAGCCTGTCTTGCGCAGGGGTCCGGAAGGCGCATATGTAAATTCGTTTCCATAATGAATAAAACGTGTGTATTAGCATTCACGGTCTAGCGGTATCGGGCATGTTCTTAGCTCCTCCATGGCCGAATGTGGATGGTGTGCATCATCGAGACGAACAACAAGGTGGATCTCGATGTTAACTCAAGCGGAA
ATACCAGCGCCGCCGCTACTAGAATTTCTCCTCCCACATAACGTCCTACACCCTGATCCAACTGTGTCCCAGTCATGTATTCGCGTTGCGTAGCTAGCTGTCCAGAACTTTAGTGACCAGTGGACCAACTAAGCACGAGCACAGCAAAAGTAGGGGATAGGCTAGCGCCGCCCGGACGTTAGTAATAATAGCCCTTGGTCCATAATCAAGGGGGGTATCAGGTCCACCTGAGAACTTCTTAAGCGTTTCACAGCTTGGTCGGACGGGGACACGCGGGGACCAGGGTGGAACCTAATGACCGTCCTGCAATTCAATGAGGTGGAGCGGGCTCAACGGATAGTAATGAGATAACCCCTGGAAGACAGCTTACGTACGCAGGCAGTGTAAGTTGGCCGTATTACCATCTCTATTCCAGACCTGTTGTTCGTGGTGGGTCGCTCGGCGCGACTCTGCGTACGGTTGGCCTCTATGACTTGCCCAAGACGTCAACGGCGCCCAGCCGATTAGAATCAGTATGTATCCGGCAAGTAGGCTTGCCTCCGAGTCTTTCGCATCTAGTCGGGTGAAGCCACGAGGCTCGGCATCTAAATGGCACGGAGCTATGGTGGCGGCAATTTTGGGGTAGTGTTGGTGGCAGCCGGCTCGCAAGGATGGGGGGGCTAGTGGACGTCGTCCAACTTATCAGCTGACCACGATACTATAAGGACCCGGATCCTTGAAACCGGGCGCGCGACTCATCCCCCTTGGCGATGCATTGGATATCTATTGACTCGTATTCAGTGTTGGGAATTGTCTATTGCTTGTTCCGACACGTTTCGGCCGCGAGCATCACGCCTAGGCGGGCGCCCGAGTCGTTAGCTTGCCACCCATTCTCGGGCGAAGGCCCCCCGCCAGCTCATGTTAATCGAAGAGTGAAACGCGCCATTCTGGGCTGCGTCCAGAGCAACGAAGACAAGACCCCAGTGCTGAGGCCTCGCGTACTCGAGAGTGGGTCCCCAATTCGCTCCCCGGCTTTGTCGTCCTGGCCCGAACCTGGATTACGTGCTGACTCATGTGTTGAGCCGATATGCTAGATCGAGGGTCCCGTGATCGAGTAAGACGGCATAAGCGCCCCTCGGACTGGCCAGTAACGGCAGTCGCTCCAGTGGTGAGCCGGTGTTCGCATATCCTGATTGTGAAGACGGTCGGCGATTATCGTGCGCCCAATAGCGGCGGGAATCCACGTACCGGACAACCTGTGGCAGCAAGGTTAGCGTGATTCTGCAGACCGGCAGTGCGTCTGGTCGTTGTAGCCCATCATGCCCGGGCCTCCATACCCAGAGCTCTCGAGTGAGACGGGGGCCCCTTAGGTACCAAAATGGAGCCTGTCTTGCGCAGGGGTCCGGAAGACGCGCACGTAAATTCGTTGTCATACTGAACAGAACGTGTGTACCAGTACTCACGGCCCGAATACGTAAGACGGAGCCTTGGCCCTCTTGAGGCTAAATGTGGCCTGCTCGCCTAATGGGGACAAACGACAGAGTGGACCTCGCGGTTATGTCAAGCGAGA
ATACCAGCACTGCCGCTACTAGAATTTCTCGCCCCACATAGTGTTCTACACCCTGATCCAACTGTGACGCAGTCATGGAGGCGCGTTGCGTAGTTAGCTGTCCGGAGCCTTAGTGGCCAGTGGACTGACTAAACACGAACACGGCGAAATTAGGGCAGAGGCCTACACCGCCCAGACGTCAGTCATAATAGCCCTAGGTCCATAATCAAGAGGGGTATCAGGTCCACCTGAGAACTTCTTAAGCGTTTCACAGCTTGGTCGGACGGGGACACGCGGGGACCAGGGTGGGACCTAATGACCGGCCTGCAATTCAATGAGGTGGAGCGGGCTCAACGGATAGTAATGAGATAACCCCTGGAAGACAGCTTACGTACGCAGGCAGTGTAAATCGGCCGTATTATCATCCCTATTCCAGACCTGTTGTCTGTGGTGAGCCTCTCAGCGCGACTCTGCGTACGGTTGGCCTCTATAACTCCTGCAAAACATCAATGTAACCTTACCAGATAGAATCGGGATGTGTCAGACAATTAAGTTTGCATCCGAGTCTTTCGCATCTAGTCGCGTAACCTCACGGACCCCCCAAAACAAGCAACACGGAGCTATGGTAGCAACCAGGTTGGGGTGGTGTTGAGAGCAGTCGGCCTGCAAGGATGAGGAGGCTAGTATACGCGGGCTAACTCATTTGCTGGCCATCACGTTGTAAGGACCCGGATCCTTGAAACAAGGGGCGCGACTCATCCCCCTTGGCGGCGCTTCGCAAACTGGTTGACTCGTATTCAGTGTTGGGGATTGTCTATTGCTTCTACCGACGCGTCTCGGTCGCGACCGACGCACTTGGGCGGGTGTCCGGGCCGTCAGCCTGCCACCCGTTCTCGCGCGAAGGCCCCCCGCCAGCTCACGTTAATCGAAGAGCTAAACGAGGGATCCTCGGCAACGCCCTGGGTAGCGACGACAGGACCGCAGTGGTGGGGCCTTACGTGCGACAGACTGGGCCTCCCGTTCGCCGCCCGGTCTTGTCGCCCCGGCTCCAACCTGGGGTACAAACTGACACAGGTATTGAGCCGGTATGCGACATCGAGGGTCCAATGATCGAGTAGGACGGTATTAACTCCGCTTGAACGGGCCCGTAACAGTGGTCACGCCGGCGGCGAGCCGGCGTTCATGTACCTGTATTGTGAAGACGGTCGGCGGTTGTCGTGCGACTGTTGGCGGCGGGAATCCACATACGTGATGACCTGTGGCAGTAAGGTTAGCGTGATTCTGCAGACCGGCAGTGCGTCTGGTCGTTGTAGCCCATCATGCCCGGGCCTCCATACCCAGAGCTCTCGAGTGAGACGGGGGCCCCTTAGGTACCAAAATGGAGCCTGCCTTGCGCAGGGGTCCGGAAGATGCATATGTAAATTCGTTTCCATAATGAATAAAACGTGTGTATTAGCATTCACGGTCTAGCGGTATCGGGCATGTTCTTAGCTCCTCCATGGCCGAATGTGGATGGTGTGCATCATCGAGACGAACAACAAGGTGGATCTCGATGTTAACTCAAGCGGAA
ATACCAGCGCCGCCACTTCTAGAATTTCTCGTCCTACATAGCGCCATACACCCTGATCCTACTATCACCCGGTCATGTATTCGAGTTGCGTAGTTAGCTGTCCGGAACCTTAGTGGCCAGTGGTCTGACTCAGCACGAACACAGCGAAATTAGGGCATAGGCCAATACCCCTCAGACGTTAGTAATAATAGCCCTTGGATCGAAGCCGAGGGGGAGACTGGGGTTACCTTCGAGCTTTGGGAACGCTTAGAGGCCCCGATGCTTTCCGGCGCGCTAAGGCACAAATGAGACCTGGTGACCGTCCTGCAATTCAATGATGTGGAGCGGGCTCAACGGATAGTAATGAGATAACCCCTGGAAGACAGCTTATGTACGCAGGCGGGGTAAGTCGGCCGTACTATCATCCCCATTTCAGTCCCGTTATTTGTGGGGGGTCTCTCGGCGCAACCCTGCGGAATGCCGGTCTCCATGACTCCCCTGAGACGTCAATGTCGCCCAGCCGAATAGAATCGGGATGTGTTAGACAAGTAAGTTCACCTCCGAGCTCTCCGCGGCCAGTCGGGTAAACTTACGAGGCTCGGCATCTAAATGGAACATGACCCTGGTGGAGGTCGGTCTGGGGTAATATTGGGAACAGCCGGCTCGCAAGAATGGGAGGAATAGAAGACGTCGTCCAACTTATCAGCTGACCACGATACTATAGGGACCCATTGCCCTGACGTCGAGGGCGGGACTCATCCCTGTTGGTAATGCAATGGATATCGATTAACTCGTATTTAGTGTTGGGGATTGTCTGTTGCTTCCTCCGACACGTTTCGGCTGTTACTGACATACTTGTGCGGGTGTCTGAGCCATCGCCCTGCAACCCGTTCACGGAGGAGGACTTCGCGCCTGCGCACGCTGATCGCGGAGCGAAACAAGCGATCGCGAGCTACGCCCTGGGCAACGACCAGGGAACTCTGGTAGTGGAGCTTCGCGAGTTCCGGCGACGGCCTCCAATTCATCGCCCGGCCTTGTCGCCCCGACCCCAGCCTGGATTGCATGCTGACACGGGTACTGAGCCAACATGCTAGAGCGAGGCCCCAATAATCGAGTAGGACGGTATAAGCGTCCCTTGAACGAGCCCGTAACAGTGGTCACGCCGGCGGTGGGCCGGTGTTCATGTATCTGTATTGTAAAGACCGTCGGTGATTATCGTGCGCCTGATAGCGGCGTGAATTCACATACCTGACAACCTTTGGCAGTAAAGTTAGCGTGGTTTTGCGGACCAGCAGTGCTTTTAGTTGTTGTAGCCCATCGTGCCCGGGCCTCCATGCCCAGAACTTTCGGGTGAGATGACCGCCTTCCGGGTACAAAAATGGAGCCTGCCTTGCGCGGGGATCCGGAAGATGCATATGTAAATTCGTTTCCATAATGAATAAAACGTGTGTATTAGCATTCACGGTCTAGCGGTATCGGGCATGTTCTTAGCTCCTCCATGGCCGAATGTGGATGGTGTGCATCATCGAGACGAACAACAAGGTGGATCTCGATGTTAACTCAAGCGGAA
ATACCAGCGCCGCCGCTACTAGAATTTCTCGCCCCACATCGCGTCCTACAACCTAATCCACCTGTGACCTAGTCATGTATTCGCGTTGCGTAGTTAGCTGTCCGGAACCCTAGTGGTAAGAGGACCAACTAAGTACGAACACAGCGTAATTAGGGCATAGGCCAGCATCGCCCAGACGTTAGTAATAATGGCCCTTGGTCCATAACCGGCGAGGGTACCAAGGTCACCTTCGAACTTTGGGAACGCTTAGAGGCCCCGATGCTCTCCGGCGCGCTAAGACCAAGAAGGGAACTAACGGCGGTCCTGCAACTTAACAAGGTGCAGCGGGCTCAACGGATAGCAACAAGATAAGCCCTGGAAGAAAGCTTATATACGCAAACGGGGTAAGTCGGCCGTATTATCATCCCTATTTCAGTCCCGTTATTTGTGGGGGGTTTATCGGCGCAACCCTGCGGGATGCCGGTCGCTATGACTCCCCTGAGACGTTAATGTCGCCCAGCCGAATAGAATCGGGATGTGTTAGACAAGTAAGTTCACCTCCGAGTCTTTCGCATCTAATCGGACGGCGTCGCGAGGCTCGGCATCTAAATGGCACGGAGGTATGGTGGCGGCCATTTTGGGGTAGTGTTGGTGGCAGCCGGCTCGCAAGGATGGGGGGGCTAGTGGACGTCGGTCCACTTATCAGCTGACCATGATACTGTAAGGACCCGGATTTTTGAAACAAGGGGCGCGACTCATCCCCCTTGGCGGCGCTTCGCAAACTGGTTGACTCATATTCAGTGTTGGGGATTGTCTATTGCTTCTACCGACGCGTCTCGGTCGCGACCGACGCACTTGGGCGGGTGTCCGGGCCGTCAGCCTGCCACCCGTTCTCGCGCGAAGGCCCCCCGCCAGCTCACGTTAATCGAAGAGCTAAACGAGCGATCCTCGGCAACGCCCTGGGTAGCGACGACAGGACCGCAGTGGTGGGGCCTTAGGTGCGACAGACTGGGCCTCCCGTTCGCCGCCCGGTCTTGTCGCCCCGGCTCCAACCTGGATTACATGCTGACATAGGGATTGAGCCGATATGTTAGATCGAGGGTCCCGTGATCGAGTGAAACGGCATTAGCGCCGCTTGGACGGGCCAGTAACGGCAGTCGCTCCAGTGGCGAGCCGGCGTTCACGTGTTCGGATCGTGCAGATGGTCGGCGATTAACGGGCGCCTGATAGCGGCGGGAATCCACATACCGGACAACCTGTGGCAGCAAGGTTAGCGCGGCTTTGGAGACGGGTAGTGCGGTTAGCTGTTGGGGCCCATCATGCCCGGGCCTCCATACCCAGAACTTTCGAGTGAGACCGGGGCTCCTTAGGTACAAAAATGAAGCTTGCCTTGCGCGGGGGTCCGGAAGGTACGCACGTAAATTCGTTGTCATACTGTACAAAACTTATGTATTAACATCCACGGTCCAGCGATATCGAGCATGTTCTTAGCTCTTCCGTGGTCGTGTGCGAACGGCGTGCACCAGCTAGATAAACAATAAAGAGGACTCCGCTGCCGTGTCAAGCGAGA
ATACCAGCGCCGCCGCGACTAGAATTTCTCGCCCCACATAGTGTTCTACACCCTGATCCAACTGTGACGCAGTCATGGAGGCGCGTTGCGTAGTTAGCTGTCCGGAGCCTTAGTGGCCAGTGGACTGACTAAACACGAACACGGCGAAATTAGGGCAGAGGCCTACACCGCCCAGACGTTAGTCATAATAGCCCTAGGTCCATAATCAAGAGGGGTATCAGGTCCACCTGAGAACTTCTTAAGCGTTTCACAGCTTGGTCGGACGGGGACACGCGGGGACCAGGGTGGGACCTAATGACCGGCCTGCAATTCAATGAGGTGGAGCGGGCTCAACGGATAGTAATGAGATAACCCCTGGAAGACAGCTTACGTACGCAGGCAGTGTAAATCGGCCGTATTATCATCCCTATTCCAGACCTGTTGTCTGTGGTGAGCCTCTCAGCGCGACTCTGCGTACGGTTGGCCTCTATAACTCCTGCAAAACATCAATGTAACCTTACCAGATAGAATCGGGATGTGTCAGACAATTAAGTTTGCCTCCAAGCCCATCGCGGCCAGTCGGGTAACGTCGGGAGGCTCGGCATCTAAATGGAGCATGACCCCGGTGGCGGTCGGTCTGGGGTAATATTGGGAACAGCCGGCTCGCAAGAGTGGGGGGAATAGAAGACGTCGTCCAACTTATCAGCTGACCACGATACTATAAGGACCCATTGCCCCGAAACCAGGGGCGCGACTCATCCCCCTTGGCGGCGCTTCGCGAATTGGTTGACTCGTATTCAGTGTTGGGGATTGTCTATTGCTTCTACCGACGCGTCTCGGTCGCGACCGACACATTTGGGCGGATGTCCGAGCCGCCAGCCTGGCACCCGTTCTCGCGCGAAGGCCCCCCGCCAGCTCACGTTAAGCGAAGAGCTAAGCGAGCGATCCCGAGCTACGCCCTGGGCAACGACCAGGGAACTCTGGTAGTGGAGCTTCGCGAGTTCCGGCGACGGCCTCCAATTCGTCGCCCGGCCTTGTCGCCCCGACCCCAGCCTGGATTGCATGCTGACACGGGTACTGAGCCAACATGCTAGAGCGAGGCCCCAATAATCGAGTAGGACGGTATAAGCGTTCCTTGAACGAGCCCGTAACGGCGGTCACGCCGGTGGCGAGCAGGCGTTCACGTACCCTGATTGTGCGGACGGTCGGCGATTGACGGGCGCCTGATAGCGGCGGGAATCCACATACCGGACAACCTGCGGCAGCAAGGTCAGTGTGATTCTGCAGACCGGTGATGCGTTTGGTTGTTGTAGCCCATCGTGCCCGGGCCTCCATGCCCAGAACTTTCGGGTGAGATGACCGCCTTCCAGGTATAAAAATGGAGCCTGTTTTGCGCAGGGGTTTGGAAGATGCGCACGTAAATTCGTTGTCATTCTAAACAAAACTTATGTATTAGCATCCACGGTCCAGCGATATCGGGTATGTTCTTAGCTCTTCCGTGGTCGAGTGCGAACGGCGTGCACCAGCTAGATAAACAATAAAGAGGACTCCGCTGCCAACTCAATTGGGA
ATACCAGCGCCGCCGCGACTAGAATTTCTCGCCCCACATAGTGTTCTACACCCTGATCCAACTGTGACGCAGTCATGGAGGCGCGTTGCGTAGTTAGCTGTCCGGAGCCTTAGTGGCCAGTGGACTGACTAAACACGAACACGGCGAAATTAGGGCAGAGGCCTACACCGCCCAGACGTTAGTCATAATAGCCCTAGGTCCATAATCAAGAGGGGTATCAGGTCCACCTGAGAACTTCTTAAGCGTTTCACAGCTTGGTCGGACGGGGACACGCGGGGACCAGGGTGGGACCTAATGACCGGCCTGCAATTCAATGAGGTGGAGCGGGCTCAACGGATAGTAATGAGATAACCCCTGGAAGACAGCTTACGTACGCAGGCAGTGTAAATCGGCCGTATTATCATCCCTATTCCAGACCTGTTGTCTGTGGTGAGCCTCTCAGCGCGACTCTGCGTACGGTTGGCCTCTATAACTCCTGCAAAACATCAATGTAACCTTACCAGATAGAATCGGGATGTGTCAGACAATTAAGTTTGCCCCCAAGCCCATCGCGGCCAGTCGGGTGACCTCACGAACCCCGCAAAACAGGTAAAGCGGAGGTATGGTGGCGGCAATTTTGGGGTAGTGTTGGTGGCAGCCGCCCCACAAGGATCGGGGGGCTAGTGGGGGTCGGCCCATTCATCAGCAGATCATGATACTGTAAGGACCCGGATCCTTGACGCCGAGGGCGGGGGCTACTTCCCAGCCTGGCGCATTGGATATCTATTGACTCGTATTCAGTGTTGGGAATTGTCTATTGCTTGTTCCGACACGTTTCGGCCGCGAGCGTCACGCCTAGGCGAGCGCCCGAGTCGTTAGCTTGCCACCCATTCTCGGGCGAAGGCCCCCCGCCAGCTTACGTTAATCGAAGAGCTAAACGAGCGATCCTGGGCAACGCCCTGGGTAGCGACGACAGGTCCCCAGTGGTAGGGCCTTACGTACTCGAGAGTGGGTCCCCAATTCGCTCCCCGGCTTTGTCGCCCTGGCCTCAACCTGGATTACATGCTGACACAGGTATTGAGCCGATATGCTAGATCGAGGGTCCCGTGATCGAGTAAGATGGTATAAGCGCCCCTTAGACGGGCCAATAATAGTGGTCACGCCGGCGGTGGGCCGGCGGCCACATATCCTGATTGTGAAGACGGTCGGCGATTATCGTGCGACTGTTGGCGGCGGGAATCCACATACCTGATGACCTGTGTCAGCGAGGTTAGCGTGATTCTGCAGACCGGCAGTGCGTCTGGTCGTTGTAGCCCATCATGCCCGGGCCTCCATACCCAGAGCTCTCGAGTGAGACGGGGGCCCCTTAGGTACCAAAATGGAGCCTGTCTTGCGCAGGGGTCCGGAAGATGCGCACGTAAATTCGTTGTCATTCTAAACAAAACTTATGTATTAGCATCCACGGTCCAGCGATATCGGGTATGTTCTTAGCTCTTCCGTGGTCGAGTGCGAACGGCGTGCACCAGCTAGATAAACAATAAAGAGGACTCCGCTGCCAACTCAATTGGGA
ATACCAGCGCTGCCGCTACTAGAATTTCTCCTCCCACATAACGTCCTACACCCTGATCCAACTGTGTCCCAGTCATGTATTCGCGTTGCGTAGCTAGCTGTCCAGAACTTTAGTGGCCAGTGGACCAACTAAGCACGAGCACAGCAAAAGTAGGGGATAGGCTAGCGCCGCCCAGACGTTAGTAATAATAGCCCTTGGTCCATAATCAAGGGGGGTATCAGGTCCACCTGAGAACTTCTTAAGCGTTTCACAGCTTGGTCGGACGGGGACACGCGGGGACCAGGGTGGGACCTAATGACCGTCCTGCAATTCAATGAGGTGGAGCGGGCTCAACGGATAGTAATGAGATAACCCCTGGAAGACAGCTTACGTACGCAGGCAGTGTAAGTTGGCCGTATTACCATCCCTATTCCAGACCTGTTGTTCGTGGTGGGTCGCTCGGCGCGACTCTGCGTACGGTTGGCCTCTATGACTCCCCCGAGACGCCAACGGCGCCCAGCCGATTCGAATCGGGATGTGCCCGGCAAGTAAGCCTGCCCCCAAGCCCATCGCGGCTAATCGGACGGACTCACGAGGCTCGGCATCTAAATGGAACATGACCCCGGTGGCGGTCGTTTTGGGGTAGTGATGGGAGCAACTGCCCCGTAAGAATGGGGGGGCTAGTAGACGCGGGCCAACTCATTTACTGACCATGACGTTATAAGGACCCATTGCCCTGAAGCCGAGGGCGGGGGTTACTCCCCTGCCTGGCGCTTTGGAAATTGGTTGACTCGTATTCAGTGTTGGGGATTGTCTATTGCTTCTACCGACGCGTTTCGGTCGCGACCGACACACTTGGGCGGGTGTCCGAGCCGTCAGCCTGCAACCCGTTCTCGCGCGAAGGCCCCCCGCCAGCTTACGTTAATCGAAGAGCTAAACGAGCGATCCTGGGCAACGCCCTGGGTAGCGACGACAGGTCCCCAGTGGTAGGGCCTTACGTACTCGAGAGTGGGCCCCCAACTCGCTCCCCGGCTTTGACGCCCTGGCCCCAACCTGGGGTACAAACTGGCACAGGTATTGAGCCGATATGCTAGATCGAGGCTCCCGTGATCGAGTAAGACGGCATAAGCGCCCCTTGGACGGGGCCGTAACAGTGGTCACGCCGGCGGTGAGCCGGTGTCCATGTACCTGTATTGTGAAGACGGTCGGCGGTTGACGTGCGCCTGATAGCGGCGGGAAGCCACATACCGGACAACCTGTGGCAGCAAGGCTAGCGTTGCTTTGGAGACGGGCAGTGCGTTTAGTTGTTGTAGCCCATCATGCCCGGGCCTCCATACCCGGAACTTTCGAGTGAGACGGGGGCCTCTTAGGTACAAAAATGGAGCCTGTCTTGCGCAGGGGTCCGGAAGATGCACATGCCAATCCGTTTCCATACTGAACAAAACGTGTGTATTAGCATTCATGGTCCAGCGATATCGGGCATGTTCTTAGCTCTTCCGTGGTCGAGCGCGAACGGCGTGCACCATCGAGACAAACAACAAAGTGGACCTCGCGGCCATGTCAAGTGAGA
ATGCCTAAGGCGTCGTTATTAGAATCCCTCGTCCCACATAGCGCCCTACACCCTGATCCAATTGTCACGCGGTCATGTATTCGCGTTGCGTAGCTAGCTGTCCGGAGCCCTAGTGGCCAGTGGATCAACTAAACACGAACACAGCGAAATTAGGGCAGAGGCCAACACCGCTTAGACGTTAGTAATAATAGTCCTTGGTCCATAACCGAGGGGGGTACCAGGGTCACCTTCGAACTTCTTAAGCGTTTCACAGCTTCGACGGTCGGGGACACGGGGATGCCCAAAAGAGACCTGGTGACCGTCCTGCAATTCAATGAGGTGGAGCGGGCTCAACGGATAGCAATGAGATAACCCCTGGAAGACAGCTTACGTACGCAGGCAGTGTAAGTCGGCCGTATTACCATCCCTATTCCAGACCTGTTGTTTGTGGTGGGTCTCTCGGCGCGACTCTGCGTACGGTTGGTCTCCATGGCTTGCGCGAGACGTCAATGTCGCCCAGCCGATCAGAATCGAGGTGTGTCAGACAAGTAAGTTTGCCCCCGAGCCCTTCGCGGCTAGTCGGGTAACCTCACGAACCCCGCAAAACAGGTAGCACGTAGCCATGGTGACGGCCATTTTGGGGTGGTGTTGGGGGCTGCCGCCCCGCGAGGATGGGGGGGATAGTAGAGGCGGGCTAACTCATTTGCAGATCATGATACTGTAAGGACCCGGATCCTTGACGCCGAGGGCGGGGGCTACTTCCCAGCCTGGCGCATTGGATATCTATTGACTCGTATTCAGTGTTGGGAATTGTCTATTGCTTGTTCCGACACGTTTCGGCCGCGAGCGTCACGCCTAGGCGAGCGCCCGAGTCGTTAGCTTGCCACCCATTCTCGGGCGAAGGCCCCCCGCCAGCTCATGTTAATCGAAGAGTGAAACGCGCCTGTCTGGGCTGCGTCCAGAGCAACGACGACAAGACCCCAGTGCTGGGGCCTCGCGTACTCGAGAGTGGGTCCCCAATTCGCTCCCCGGCTTTGTCGTCCTGGCCCGAACCTGGATTACGTGCTGACTCATGTGTTGAGCCGATATGCTAGATCGAGGGTCCCGTGATCGAGTAAGACAGTATTAGCTCCGCTTGGACGGGCTCGTAACAGCGGTCACGCCGGTGACGAGCCCGCGTCCATGTACCTGTATTGTGAAGACGGTCGGCGGTTGTCGTGCGCTCGTTAGCGGGGGGGATCCGCATACCTGATGACCTGCGGCAGCAAGCTTAGCGCTGCTTTGCAAACCGGCAGCGGGTTTGGTTGTTGTAGCTCATCATACCCGGGGGTCCATACTCAAAACTTTCGGGTGAGTCCGGGGCTCCTTAGGTACAAAGATGGAGCCTGTCTTGCGCGGGGGTCCGGAAGGTGTGCACGTAAATTCGTTGTCATACTGAACAGAACGTGTGTACCAGTACTCACGGCCCGAATACGTAAGACGGAGCCTTGGCCCTCTTGAGGCTAAATGTGGCCTGCTCGCCTAATCGAGACAAACAACAAAGTTGACCTCGCTGCCAACTCTAGCTGAA
ATGCCAGCGCCGCCGCTACTAGAAATTCTCGTCCTACATAGCGCCATACACCCTGATCCTACTATCACCCGGTCATGTATTCGAGTTGCGTAGTTAGCTGTCCGGAACCTTAGTGGCCAGTGGTCTGACTCAGCACGAACACAGCGAAATTAGGGCATAGGCCAATACCCCTCAGACGTTAGTAATAATAGCCCTTGGATCGAAGCCGAGGGGGAGACTGGGGTTACCTTCGAGCTTTGGGAACGCTTAGAGGCCCCGATGCTTTCCGGCGCGCTAAGGCACGGGTGGGACCTAATGACCGGCCTGCAATTCAATGAGGTGGAGCGGGCTCAACGGATAGTAATGAGATAACCCCTGGAAGACAGCTTACGTACGCAGGCAGTGTAAATCGGCCGTATTACCATCCCTATTCCAGACCTGTTGTTTGTGGTGAGCCTCTCAGCGCGACTCTGCGTACGGTTGGCCTCTATGACTCCTGCAGGACGCCAATGTCGCCCAGCCGAATAGCATCGGGACATGCCCGGTAATTAAGTTTGCCCCCGAGTCTTTCGCATCCAGTCGCGTAACCTCACGGACCCCCCAAAACAAGCAACACGGAGCTATGGTAGCGACCAGGTTGGGGTGGTGTTGAGAGCAGTCGGCCTGCAAGGATGAGGAGGCTAGTAGACGTCGGTCCACTTATCAGCTGACCATGATACTGTAAGGACCCGGATTTTTGAAACAAGGGGCGCGACTCATCCCCCTTGGCGGCGCTTCGCAAACTGGTTGACTCATATTCAGTGTTGGGGATTGTCTATTGCTTCTACCGACGCGTCTCGGTCGCGACCGACGCACTTGGGCGGGTGTCCGGGCCGTCAGCCTGCCACCCGTTCTCGCGCGAAGGCCCCCCGCCAGCTCACGTTAATCGAAGAGCTAAACGAGCGATCCTCGGCAACGCCCTGGGTAGCGACGACAGGACCGCAGTGGTGGGGCCTTACGTGCGACAGACTGGGCCTCCCGTTCGCCGCCCGGTCTTGTCGCCCCGGCTCCAACCTGGATTACATGCTGACATAGGGATTGAGCCGATATGTTAGATCGAGGGTCCCGTGATCGAGTGAAACGGCATTAGCGCCGCTTGGACGGGCCAGTAACGGCAGTCGCTCCAGTGGCGAGCCGGCGTTCACGTGTTCGGATCGTGCAGATGGTCGGCGATTAACGGGCGCCTGATAGCGGCGGGAATCCACATACCTGATGATCTGTGGCAGCAAGGCTAGCGTGGCCTGGGAGACCGGCAGTGCGGTTAGCTATTGGGGCCCATCATGCCCGGGCCTCCATACCCAGAACTTTCGAGTGAGACCGGGGCCCCTTAGGTACAAAAATGGAGCCTGCCTTGCGCGGGGGTCCGGAAGATGCACACGTAAATTCGTTGTCATTCTAAACAAAACTTATGTATTAGCATCCACGGTCCAGCGATATCGGGTATGTTCTTAGCTCTTCCGTGGTCGAGTGCGAACGGCGTGCACCAGCTAGATAAACAATAAAGAGGACTCCGCTGCCAACTCAATTGGGA
ATGCCAGCGCCGCCGCTACTAGAAATTCTCGTCCTACATAGCGCCATACACCCTGATCCTACTATCACCCGGTCATGTATTCGAGTTGCGTAGTTAGCTGTCCGGAACCTTAGTGGCCAGTGGTCTGACTCAGCACGAACACAGCGAAATTAGGGCATAGGCCAATACCCCTCAGACGTTAGTAATAATAGCCCTTGGATCGAAGCCGAGGGGGAGACTGGGGTTACCTTCGAGCTTTGGGAACGCTTAGAGGCCCCGATGCTTTCCGGCGCGCTAAGGCACGGGTGGGACCTAATGACCGGCCTGCAATTCAATGAGGTGGAGCGGGCTCAACGGATAGTAATGAGATAACCCCTGGAAGACAGCTTACGTACGCAGGCAGTGTAAATCGGCCGTATTACCATCCCTATTCCAGACCTGTTGTTTGTGGTGAGCCTCTCAGCGCGACTCTGCGTACGGTTGGCCTCTATGACTCCTGCAGGACGCCAATGTCGCCCAGCCGAATAGCATCGGGACATGCCCGGTAATTAAGTTTGCCCCCGAGCTCATCGCGGCCAGTCGGATAACCTCACGGACCCCCCAAAACAAGCAAAACGGAGCTATGGTAGCGACCAGGTTGGGGTGGTGTTGAGAGCAGTCGGCCTGCAAGGATGAGGAGGCTAGTAGACGTCGGTCCACTTATCAGCTGACCATGATACTGTAAGGACCCGGATTTTCGAAACAAGGGGCGCGACTCATCCCCCTTGGCGGCGCTTCGCAAACTGGTTGACTCATATTCAGTGTTGGGGATTGTCTATTGCTTCTACCGACGCGTCTCGGTCGCGACCGACGCACTTGGGCGGGTGTCCGGGCCGTCAGCCTGCCACCCGTTCTCGCGCGAAGGCCCCCCGCCAGCTCACGTTAATCGAAGAGCTAAACGAGGGATCCTCGGCAACGCCCTGGGTAGCGACGACAGGACCGCAGTGGTGGGGCCTTACGTGCGACAGACTGGGCCTCCCGTTCGCCGCCCGGTCTTGTCGCCCCGGCTCCAACCTGGATTACATGCTGACATAGGGATTGAGCCGATATGTTAGATCGAGGGTCCCGTGATCGAGTGAAACGGCATTAGCGCCGCTTGGACGGGCCAGTAACGGCAGTCGCTCCAGTGATGGGCCGGCGTTCACGTGTTCGGATCGTGCAGATGGTCGGCGATTAACGTGCGCTCGTTAGCGGCGGGGATCCGCATACCTGATGACCTGTGGCAGCAAGGCTAGCGTTGCTTTGGAGACGGACAGTGCGTTTAGTTGTTGGAGCCCATCATGCCCAGGCCTCCATACCCGGAACTTTCGAGTGAGACGGGGGCCTCTTAGGTACAAAAATGGAGCCTGTCTTGCGCGGGGATCCGGAAGATGCATATGTAAATTCGTTTCCATAATGAATAAAACGTGTGTATTAGCATTCACGGTCTAGCGGTATCGGGCATGTTCTTAGCTCCTCCATGGCCGAATGTGGATGGTGTGCATCATCGAGACGAACAACAAGGTGGATCTCGATGTTAACTCAAGCGGAA
ATACCAGCGCCGCCACTACTAGAATTTCTCCTCCCACATAACGTCCTACACCCTGATCCAACTGTGTCCCAGTCATGTATTCGCGTTGCGTAGCTAGCTGTCCAGAACTTTAGTGGCCAGTGGACCAACTAAGCACGAGCACAGCAAAAGTAGGGGATAGGCTAGCGCCGCCCAGACGTTAGTAATAATAGCCCTTGGTCCATAATCAAGGGGGGTATCAGGTCCACCTGAGAACTTCTTAAGCGTTTCACAGCTTGGTCGGACGGGGACACGCGGGGACCCGGGTGGGACCTAATGACCGGCCTGCAATTCAATGAGGTGGAGCGGGCTCAACGGATAGTAATGAGATAACCCCTGGAAGACAGCTTACGTACGCAGGCAGTGTAAATCGGCCGTATTACCATCCCTATTCCAGACCTGTTGTTTGTGGTGAGCCTCTCAGCGCGACTCTGCGTACGGTTGGCCTCTATGACTCCTGCAGGACGCCAACGGCGCCCAGCCGATTCGAATCAGTATGTGTCCGGCAAGTAGACTTGCCCCCAAGCCCATCGCGGCTAGTCGCGCAACGTCGCGAGGCTCGGCATCTAAATGGCACGGAGGTATGGTAGCGACCAGTTTGGGGTGGTGTTGAGAGCAGCCGGCCTGCAAGGATGGGAGGAATAGAAGACGTCGTCCAACTTATCAGCTGACCACGATGCTATAAGGACCCGGTGCCTTGGAGCCGAGGGAGGGGGTTACTCCCCTGCCTGATGAATTAGAAATCGAATGTGATGCGGCCGAGACCAGAGGCCGATCACCAGGCCTACCGACGCGTCTCAGTCCCGACCGACGCACTTGGGCGGGTGTCCGGGCCGTCAGCCTGCCACCCGTTCTCGCGCGAAGGCCCCCTGCCAGCTCACGTTAATCGAAGAGCTACACAAGCGATCGCGAGCTACGCCCTGGGCAACGACCAGGGAACTCTGGTAGTGGAGCTTCGCGAGTTCCGGCGACGGCCTCCAATTCATCGCCCGGCCTTGTCGCCCCGACCCCAGCCTGGATTGCATGCTGACACGGGTACTGAGCCAACATGCTAGAGCGAGGCCCCAATAATCGAGTAGGACGGTATAAGCGTCCCTTGAACGGGCCCGTAACAGCAGTCACGCCGGTGGCGAGCCGGCGTTCATGTACCTGTATTGTGAAGACGGTCGGCGGTTGTCGTGTGCCTGATAGCGGCGGGAATCCACATACCTGATGACCTGCGGCAGCAAAGTTAGCATGGTTTTGCAGACCAGCAGTGCTTTTAGTTGTCATAACCTATCATGTTCGGTCCTCCGCACCAAGAATGTCCGAGTGAGACGACCGGCTCCTAGGTACAAAGATGGAGCCAGTCTTGCGCAGGGGTCTGGAAGATGCACACGTAAATTCGTTGTCATTCTAAACAAAACTTATGTATTAGCATCCACGGTCCAGCGATATCGGGTATGTTCTTAGCTCTTCCGTGGTCGAGTGCGAACGGCGTGCACCAGCTAGATAAACAATAAAGAGGACTCCGCTGCCAACTCAATTGGGA
ATACCAGCGCTGCCGCTACTAGAATTTCTTGCCCCTCATAACGTCCTACACCGTGATCCAACTGTGTCCCAATCATATATTCGCGTTGCGTAGCGGGCTGTCTGGAACCCTAGTGGCCAGTGGACCAGCTAAGCACGAACACAGCGAAATCAGGGCATAGGTTAGCACCGTCCAGACGTTAGTAATAATAGCCTCTGGTCTATAACCGAGGGGGGGACCAGGGTCACCTTCGTACTCTGGGAAAGCTTCACAGCTCCGACGGTCGCGGACATGCGGATACCCAGAAGGGAACTAATGACCGTCGAGCAGCGTAACAAGGTGCAGGGGGCTTAACGGTGAGCAATGAAATAACCCCCGGAAGACAGCTTATGTACGTAGGCGGGGTAGGTCGACCTTATTACCTCCCCTCTTTCAGTGCCACCGTTTGTGGGGGGTCTCTCGGCGCGACTCTGCGGACTGCTGGTCTTTACGACTTGCCCAAGACGTCAACGGCGCCCAGCCGAATAGAATCAGTATGTATCCGGCAAGTAGACTCACCTCCGAGCCCTTCGCGGCTAGTCGGGTAACGTCGCGAGGCTCGGCATCTAAATGGCACGGAGGTATGGTGGCGGCCATTTTGGGGTAGTGTTGGTGGCAGCCGGCTCGCAAGGATGGGGGGGCTAGTGGACGTCGGCCAACTTATCAGCTGACCATGATACTGTAGAGAGCCGGATCCTTAAAACCGGAGGCACGACTCATCCGCCTTGGCGACGCTTTGGAAATCTATTGACTCGTATTCAGTGTTGGGAATTGTCTATTGCTTGTTCCGACACGTTTCGGCCGCGAGCGTCACGCCTAGACGGGTGCCCGAGTCGTTAGCTTGCCACCCATTCTCAGGCGGAGGCCCCCCGCCAGCTCACGTCAATCGAAGGGTGAAACGCGCGATCCTGGGTTACGCCCTGGGCTATGACGACAGGACCCCAACGGCGGGGCCTTACGAGCTCCAGAGTGTACCTTGAACTTGCCGCTGCGCTTTGACGCTCCGGTTCCAACCTGGGGTACAAACAGGGACAGGTATTGTGCCGATATGCTAGATCGAGTGTCCCGCGAGCGAGTAAGACGGTATTGGCTCCCCTTGGACGGGCCCGTAACAGTGGTCACGCCGGTGGTGGGCCGGTATTCGCATATCCTGAATGTGAAGACGGACGGCGATTATCGTGCGCCTGTTGGCGGCGGGAATCCATATCCCTGATGACATGTGGCAGCAAGGTTGACGTTGCTTTGCAGGCCGGCAGTGCGTTTGATTGTTGGAGTCCATCACGCCTGGGCCTCCATATCCAGAACTTTGAAGTGATACCGGGGCTCCTTAGGTACCAAAATGGAGCCTGCCTTGCGCGGGGGTCCGGAAGATGCACACGTAAATTCGTTGTCATACTGTACAAAACTTATGTATTAACATCCACGGTCCAGCGATATCGGGCATGTTCTTAGCTCTTCCGTGGTCGAGTGCGAACGGCGTGCACCAGCTAGATAAACAATAAAGAGGACTCCGCTGCCATGTCAAGCGAGA
ATACCAGCGCCGCCACTACTAGAATTTCTCCTCCCACATAACGTCCTACACCCTGATCCAACTGTGTCCCAGTCATGTATTCGCGTTGCGTAGCTAGCTGTCCAGAACTTTAGTGGCCAGTGGACCAAATAAGCACGAGCACAGCAAAAGTAGGGGATAGGCTAGCGCCGCCCAGACGTTAGTAATAATAGCCCTTGGTCCATAATCAAGGGGGGTATCAGGTCCACTTGAGAACTTCTTAAGCGTTTCACAGCTTGGTCGGACGGGGACACGCGGGGACCCGGGTGGGACCTAATGACCGGCCTGCAATTCAATGAGGTGGAGCGGGCTCAACGGATAGTAATGAGATAACCCCTGGAAGACAGCTTACGTACGCAGGCAGTGTAAATCGGCCGTATTACCATCCCTATTCCAGACCTGTTGTTTGTGGTGAGCCTCTCAGCGCGACTCTGCGTACGGTTGGCCTCTATGACTCCTGCAGGACGCCAATGTCGCCCAGCCGAATAGCATCGGGACATGCCCGGTAATTAAGTTTGCCTCCGAGCCCTTGGCGGCCAGTCGGATAACCTCACGGACCCCCCAAAACAAGCAACACGGAGCTATGGTAGCAACCAGGTTGGGGTGGTGTTGAGAGCAGTCGGCCTGCAAGGATGAGGAGGCTAGTATACGCGGGCTAACTCATTTGCTGGCCATCACGTTGTAAGGACCCGGATCCTTGAAACAAGGGGCGCGACTCATCCCCCTTGGCGGCGCTTCGCAAACTGGTTGACTCGTATTCAGTGTTGGGGATTGTCTATTGCTTCTACCGACGCGTCTCGGTCGCGACCGACGCACTTGGGCGGGTGTCCGGGCCGTCAGCCTGCCACCCGTTCTCGCGCGAAGGCCCCCCGCCAGCTCACGTTAATCGAAGAGCTAAACGAGGGATCCTCGGCAACGCCCTGGGTAGCGACGACAGGACCGCAGTGGTGGGGCCTTACGTGCGACAGACTGGGCCTCCCGTTCGCCGCCCGGTCTTGTCGCCCCGGCTCCAACCTGGGGTACAAACTGACACAGGTATTGAGCCGGTATGCGACATCGAGGGTCCAATGATCGAGTAGGACGGTATTAACTCCGCTTGAACGGGCCCGTAACAGTGGTCACGCCGGCGGCGAGCCGGCGTTCATGTACCTGTATTGTGAAGACGGTCGGCGGTTGTCGTGCGACTGTTGGCGGCGGGAATCCACATACGTGATGACCTGTGGCAGCAAGGCTAGCGTTGCTTTGGAGACGGACAGTGCGTTTAGTTGTTGGAGCCCATCATGCCCAGGCCTCCATACCCGGAACTTTCGAGTGAGACGGGGGCCTCTTAGGTACAAAAATGGAGCCTGCCTTGCGCGGGGGTCCGGAAGGTACGCACGTAAATTCGTTGTCATACTGTACAAAACTTATGTATTAACATCCACGGTCCAGCGATATCGAGCATGTTCTTAGCTCTTCCGTGGTCGAGTGCGAACGGCGTGCACCAGCTAGATAAACAATAAAGAGGACTCCGCTGCCGTGTCAAGCGAGA
ATACCAGCACTGCCGCTACTAGAATTTCTCGCCCCACATAGTGTTCTACACCCTGATCCAACTGTGACGCAGTCATGGAGGCGCGTTGCGTAGTTAGCTGTCCGGAGCCTTAGTGGCCAGTGGACTGACTAAACACGAACACGGCGAAATTAGGGCAGAGGCCTACACCGCCCAGACGTCAGTCATAATAGCCCTAGGTCCATAATCAAGAGGGGTATCAGGTCCACCTGAGAACTTCTTAAGCGTTTCACAGCTTGGTCGGACGGGGACACGCGGGGACCAGGGTGGGACCTAATGACCGGCCTGCAATTCAATGAGGTGGAGCGGGCTCAACGGATAGTAATGAGATAACCCCTGGAAGACAGCTTACGTACGCAGGCAGTGTAAATCGGCCGTATTATCATCCCTATTCCAGACCTGTTGTCTGTGGTGAGCCTCTCAGCGCGACTCTGCGTACGGTTGGCCTCTATAACTCCTGCAAAACATCAATGTAACCTTACCAGATAGAATCGGGATGTGTCAGACAATTAAGTTTGCATCCGAGTCTTTCGCATCTAGTCGCGTAACCTCACGGACCCCCCAAAACAAGCAACACGGAGCTATGGTAGCAACCAGGTTGGGGTGGTGTTGAGAGCAGTCGGCCTGCAAGGATGAGGAGGCTAGTATACGCGGGCTAACTCATTTGCTGGCCATCACGTTGTAAGGACCCGGATCCTTGAAACAAGGGGCGCGACTCATCCCCCTTGGCGGCGCTTCGCAAACTGGTTGACTCGTATTCAGTGTTGGGGATTGTCTATTGCTTCTACCGACGCGTCTCGGTCGCGACCGACGCACTTGGGCGGGTGTCCGGGCCGTCAGCCTGCCACCCGTTCTCGCGCGAAGGCCCCCCGCCAGCTCACGTTAATCGAAGAGCTAAACGAGGGATCCTCGGCAACGCCCTGGGTAGCGACGACAGGACCGCAGTGGTGGGGCCTTACGTGCGACAGACTGGGCCTCCCGTTCGCCGCCCGGTCTTGTCGCCCCGGCTCCAACCTGGGGTACAAACTGACACAGGTATTGAGCCGGTATGCGACATCGAGGGTCCAATGATCGAGTAGGACGGTATTAACTCCGCTTGAACGGGCCCGTAACAGTGGTCACGCCGGCGGCGAGCCGGCGTTCATGTACCTGTATTGTGAAGACGGTCGGCGGTTGTCGTGCGACTGTTGGCGGCGGGAATCCACATACGTGATGACCTGTGGCAGTAAGGTTAGCGTGATTCTGCAGACCGGCAGTGCGTCTGGTCGTTGTAGCCCATCATGCCCGGGCCTCCATACCCAGAGCTCTCGAGTGAGACGGGGGCCCCTTAGGTACCAAAATGGAGCCTGCCTTGCGCAGGGGTCCGGAAGATGCATATGTAAATTCGTTTCCATAATGAATAAAACGTGTGTATTAGCATTCACGGTCTAGCGGTATCGGGCATGTTCTTAGCTCCTCCATGGCCGAATGTGGATGGTGTGCATCATCGAGACGAACAACAAGGTGGATCTCGATGTTAACTCAAGCGGAA
ATACCAGCGCCGCCGCGACTAGAATTTCTCGCCCCACATAGCATCCTACACCCTGATCCAACTGTCACCCGGTCATGTATTCGCGTTGCGTAATTAGCTGTCCGGAACCTTCGTGGCCAGTGAACCGACTAAGCACGAACACAGCGAAGTTAGGGCATAGGCCAACACCCCTCAGACGGTAGTAATAAGAGCCCTTGGATCGAAGCCGAGGGGGGGACTAGGGTCACCTTCGAGCTTTGGGAACGCTTAGAGGCCCCGATGCTTTCCGGCGCGCTAAGGCCCAGAAGGGAACTAATGACCGTCCTGCAATTCAATGAGGTGGGGCGGGCGCAACGGATAGTAATGAGATAACCCCTCGAAGACAGCTTATGTACGCAGGCAGGGTAAGTCGACCGTATTACCATCCCTCTCTCAGTCTCACTGCTTGTCGGAGGTCTCTCGGCTCGAACCCGCGGACTGCCGCTCTCTATGACTTGTGCAAAACGCCAATGTCGCCCAGCCGAATAGCATCGGGACATGCCCGGTAATTAAGTTTGCCCCCGAGTCTTTCGCATCCAGTCGGGTAACCTCACGGACCCCCCAAAACAAGCAACACGGAGCTATGGTAGCGACCAGGTTGGGGTGGTGTTGAGAGCAGTCGGCCTGCAAGGATGAGGAGGCTAGTAGAGGCGGGCTAACTCATTTGCTGGCCATCACGTTGTAAGGACCCGGATCCTTGAAACAAGGGGCGCGACTCATCCCCCTTGGCGGCGCTTCGCAAACTGGTTGACTCGTATTCAGTGTTGGGGATTGTCTATTGCTTCTACCGACGCGTCTCGGTCGCGACCGACGCACTTGGGCGGGTGTCCGGGCCGTCAGCCTGCCACCCGTTCTCGCGCGAAGGCCCCCCGCCAGCTCACGTTAATCGAAGAGCTAAACGAGCGATCCTCGGCAACGCCCTGGGTAGCGACGACAGGACCGCAGTGGTGGGGCCTTACGTGCGACAGACTGGGCCTCCCGTTCGCCGCCCGGTCTTGTCGCCCCGGCTCCAACCTGGGGTACAAACTGACACAGGTATTGAGCCGGTATGCGACATCGAGGGTCCAATGATCGAGTAGGACGGTATTAACTCCGCTTGAACGGGCCCGTAACGGCAGTCGCTCCAGTGGCGGGCCGGCGTCCATGTACCTGTATTGTGAAGACGGTCGGCGGTTGACGTGCGCCTGATAGCGGCGGGAAGCCACATACCGGACAACCTGTGGCAGTAAAGTTAGCATGGTTTTGCAGACCAGCAGTGCTTTTAGTTGTCATAACCTATCATGTTCGGTCCTCCGCACCAAGAATGTCCGAGTGAGACGACCGGCTCCTAGGTACAAAGATGGAGCCAGTCTTGCGCAGGGGTCCGGAAGATGCACACGTAAATTCGTTGTCATACTGTACAAAACTTATGTATTAACATCCACGGTCCAGCGATATCGGGCATGTTCTTAGCTCTTCCGTGGTCGAGTGCGAACGGCGTGCACCAGCTAGATAAACAATAAAGAGGACTCCGCTGCCATGTCAAGCGAGA
ATACCAGCGCCGCCGCTACCAGAAACCGTCGTGCTACATAGCGCCCTACGCCCTGATCCAACTGTCACCCGGTCAGGTATTCGCATTACGCGGTTAGCAGTTCGGAACCTAATTGGCCAGTGGACTGACTAAGCATTAACACATCGAAATTAGGGCATAGACCAGCACAGCTTAGACGTTAGTAATAATAGTCCTTGGTCCGTAACCGAGGGGGGTACCAGGGTCACCTTCGAACTTCTTAAGCGTTTCACAGCTTCGACGGTCGGGGACACGGGGATATCAAGAAGGGAACTAATGATCGTAGTGCAACTTAATGAGGTGGAGCGGGCTCAACGGATAGTAATGAGATAACCCCTGGAAGACAGCTTACGTACGCAGGCAGTGTAAGTTGGCCGTATTACCATCCCTATTCCAGACCTGTTGTTTGTGGTGAGCCTCTCAGCGCGGCTCTGCGTACGGTTGGCCTCTATGACTCCCCTGAGACGTCAATGTCGCCCAGCCGAATAGAATCGGGATGTGTTAGACAAGTAAGTTCACCTCCAAGCCCATCGCGGCTAACCGGATAACCTCACGGACCCCCCAAAACAAGCAACACGGAGCTATGGTAGCAACCAGGTTGGGGTGGTGTTGAGAGCAGTCGGCCTGCAAGGATGAGGAGGCTAGTATAGATCTGCCCACTTATTTACTGACCATGACGTTATGAGGACCGGGATCCTTGAAACCAGGGGCGCGACTCATCCCCCTTGGCGGCGCTTCGCAAATTGGTCGACTCGTATTCAGTGTTGGGGATTGTCTATTGCTTCTACCGACGCGTTTCGGTCGCGACCGACACACTTGGGCGGGTGTCCGAGCCGTCAGCCTGCCACCTGTTCTCGCGCGAAGGCCCCCCGCCAGCTCACGTTAATCGAAGAGCTAAACGAGCGATCCTCGGCAACACCCTGGGTAGCGACGACAGGACCCCAGTGGTGGGGCCTTACGTGCGACAGACTGGGCCTCCCGTTCGCCGCCCGGTCTTGTCGCCCCGGCTCCAACCTGGGGTACAAACTGACACAGGTATTGAGCCGATATGCGACATCGAGGGTCCAATGATCGAGTAAGACGGTATTAGCGCCCCTTGGACGGTGCCGTGACAGCGGTCACGCCGGTAGTGGGCCGGCGTTCATGTATCTGTATTGTAAAGACCGTCGGTGATTATCGTGCGCCTGATAGCGGCGTGAATTCACATACCTGACAACCTTTGGCAGTAAGGTTGACGTTGCTTTGCAGGCCGGCAGTGCGTTTGATTGTTGGAGTCCATCACGCCTGGTCCTCCATATCCAGAACTTTGAAGTGATACCGGGGCTCCTTAGGTACAAAAATGGAGCCTGTCTTGCGCAGGGGTCCGGAAGACGCGCACGTAAATTCGTTGTCATTCTAAACAAAACTTATGTATTAGCATCCACGGTCCAGCGATATCGGGTATGTTCTTAGCTCTTCCGTGGTCGAGTGCGAACGGCGTGCACCAGCTAGATAAACAATAAAGAGGACTCCGCTGCCAACTCAATTGGGA
ATACCAGCGCTGCCGCTACTAGAATTTCTTGCCCCTCATAACGTCCTACACCGCGCTCCAACTGTGTCCCAGTCATGTATGTGCATTGCGTGGTTAATAGTCCGGAACCTAAGTGGCCAGTGGACTGACTAAGCATGAACAGAGCGAAATTAGGGCATAAGCCAGCACAGCCCAGACGTTAGTCATAATAGCCCTTGGATCGAAGCCGAGGGGGAGACTGGGGTTACCTTCGAGCGTTGGGAACGCTTAGAGAACCCGATGCTTTCCGGCGCGCTAAGGCACGGGAGGGAACTAATGACCATCCTGCAACTCAGCGAGGTGGAGCGGGCTCAACGGATAGCAACGAGATAGCCCCTGGAAGACAACTTATATGTACAGACGGGGTAAGTCTGCTGTATTACCATCCCTCTTTCAGTCTCACTGTTTGTCGGGGGTCTCTAGTCTCGAACCTGCGGACTGCCGCTCTCTATGATTCCCCTGAGATGTCAATGTCGCCCAGCCGATCAGAATCGAGGTGTGTCAGACAAGTAAGTTTGCCTCCGAGCTCTCCGCGGCTAGTCGGGTGACCTCACGAGGCTCGGCATCTAAATGGCACGGAGCTATGGTGGCGGCCAGTTTGGGGTAGTGTTGGTGGAAGCCGCCCCACAAGGATGGGGGGGCTAGTGGGGGTCGGCCCATTCATCAGCAGATCATCATACTGTAGAGAGCCGGATCCTCGAAACCAGGGGCGCGACTCATCCCCCTTGGCGGCGCTTCGCGAATTGGTTGACTCGTATTCAGTGTTGGGGATTGTCTATTGCTTCTACCGACGCGTCTCGGTCGCGACCGACACACTTGGGCGGGTGTCCGAGCCGTCAGCCTGCCACCCGTTCTCGCGCGAAGGCCCCCCGCCAGCTCACGTTAAGCGAAGAGCTAAACGAGCGATCCTCGGCAACGCTCTGGGTAGCGACGACAGGAACCCAGTGGTGGGGCCTTACGTGCGACAGACTGGGCCTCCCGTTCGCCGCCCGGTCTTGTCGCCTCGGCTCCAACCTGGGGTACAAACTGACACAGGTATTGAGCCGATATGCGACATCGAGGGTCCAATGATCGAGAAGGACGGCATAAGCGCCCCCTGGACGGGCCAGTAACGGCAGTCACGCTGGTGGCGAGCCGGCGTTCACGTGTTCGGATCGTGCAGATGGTCGGCGATTATCGTGCGCCTGATAGTGGCGGGAATCCACATACCTGATGATCTGTGGCAGTAAGGTTAGCGTGATTCTGCAGACCGGCAGTGCGTCTGGTCGTTGTAGCCCATCATGCCCGGGCCTCCATACCCAGAGCTCTCGAGTGAGACGGGGGCCCCTTAGGTACCAAAATGGAGCCTGTCTTGCGCAGGGGTCCGGAAGACGCGCATGCCAATTCGTTGTCATACAGAACGAAAATTGTGTATCAGTACTCACGGCCCGGATACGTAAGACGGAGTCTTGGCCCTCTTGAGGCTAAATGTTGCCTGCTCGCCTCATGGGGGCAAACGACTGAGTGGACCTCGCTGCCAACTCAAGTGAGA
ATACCAGCGCCGCCGCTACTAGATTTTCTCGCCCCACATCGCGTCCTACAACCTAATCCACCTGTGACCTAGGCATGTATTCACGTTGCGTAGTTAGCTATCCGGAACCCTAGTGGTCGCTGGACCAACAAAGCACGAACACAGCGAAATTGGGGCTTAGGCCAACACCGCTCAGATGTTAGTAGCAAGAACCCTTGATCCATAACCGAGGGGGGTGCCAGGGTCTTTTTCAAACTTTGTGAACGCGAAGAGGCCCCGATACTCTCCAGCGCCCTAAGACCCAGAACGGACTTAATGACCGTCGTGCAACTTGACAAGGAGCAACAAGCTCGTGAAATGACAGCGTGGCAGCTTCTGCGGGGCTGTACCCGTACGCAGGTGGGGTAAGTCGGTCGTACTACCATCCCCATCTTAGTCCCGTTATTTGTGGGGGGTCTCCCGGTGCAACCCTGCTGAATGCCCGTCTCCATGACTTGTGCAGGACGCCAATGTCGCCCAGCCGAATAGCATCGGGACATGCCCGGTAATTAAGTTTGCATCCGAGTCTTTCGCGGCTAATCAGGCGGCGTCGCGAGGCTCGGCATCTAAATGGCACGGAGGTATGGTGGCGGCAAGTTTGGGGTGGTGTTGAGAGCAGCCGGCCTGCAAGGATGGGGGAGCTAGTGGAGGCGGGCTAACTCATTTGCTGGCCATCACGTTGTAGAGACCCGGATCCTCGAAACAAGGGGCGCGACTCATCCCCCTTGGCGGCGCTTCGCGAACTGGTTGACTCGTATTCAGTGTTGGGGATTGTCTATTGCTTCTACCGACGCGTCTCGGTCGCGACCGACGCACTTGGGCGGGTGTCCGGGCCGTCAGCCTGCCACCCGTTCTCGCGCGAAGGCCCCCCGCCAGCTCACGTTAAGCGAAGAGCTAAACGAGCGATCCTCGGCAACGCCCTGGGTAGCGACGACAGGACCGCAGTGGTGGGGCCTTACGTGCGACAGACTGGGCCTCCCGTTCGCCGCCCGGTCTTGTCGCCCCGGCTCCAACCTGGGGTACAAACTGACACAGGTATTGAGCCGGTATGCGACATCGAGGGTCCAATGATCGAGTAGGACGGTATTAACTCCGCTTGAACGGGCCAGTAACGGCAGTCACGCTGGTGGTGGGCCGGCGTTCACGTGTTCGGATCGTGCAGATGGTCGGCGATTAACGGGCGCTTGATAGCGGCGGGAATCCACATACCGGACAACCTGTGTCAGCGAGGTTAGCGTGATTCTGCAGACCGGCAGTGCGTCTGGTCGTTGTAGCCCATCATGCCCGGGCCTCCATACCCAGAGCTCTCGAGTGAGACGGGGGCCCCTTAGGTACCAAAATGGAGCCTGCCTTGCGCGGGGGTCCGGAAGATGCACACGTAAATTCGTTGTCATACTGTACAAAACTTATGTATTAACATCCACGGTCCAGCGATATCGGGCATGTTCTTAGCTCTTCCGTGGTCGAGTGCGAACGGCGTGCACCAGCTAGATAAACAATAAAGAGGACTCCGCTGCCATGTCAAGCGAGA
ATACCAGCGCCGCCGCTACTAGAATTTCTCGCCCCACATCGCGTCCTACAACCTAATCCACCTGTGACCTAGTCATGTATTCGCGTTGCGTAGTTAGCTGTCCGGAACCCTAGTGGTAAGAGGACCAACTAAGTACGAACACAGCGTAATTAGGGGATAGGCCAGCATCGCCCAGACGTTAGTAATAATGGCCCTTGGTCCATAACCGGCGAGGGTACCAAGGTCACCTTCGAACTTTGGGAACGCTTAGAGGCCCCGATGCTCTCCGGCGCGCTAAGACCAAGAAGGGAACTAACGGCGGTCCTGCAACTTAACAAGGTGCAGCGGGCTCAACGGATAGCAACAAGATAAGCCCTGGAAGAAAGCTTATATACGCAAGCGGGGTAAGTCGACCGTATTACCATTCCTCTTTCAGTCTCACTATTTGTGGGGGGTTTATCGGCGCAACCCTGCGGGATGCCGGTCGCTATGACTCCCCTGAGACGTTAATGTCGCCCAGCCGAATAGAATCGGGATGTGTTAGACAAGTAAGTTCACCTCCGAGTCCTTCGCGGCCAGTCGGATAACCTCACGGACCCCCCAAAACAAGCAACACGGAGCTATGGTAGCAACCAGGTTGGGGTGGTGTTGAGAGCAGTCGGCCTGCAAGGATGAGGAGGCTAGTATACGCGGGCTAACTCATTTGCTGGCCATCACGTTGTAAGGACCCGGATCCTTGAAACAAGGGGCGCGACTCATCCCCCTTGGCGGCGCTTCGCAAACTGGTTGACTCGTATTCAGTGTTGGGGATTGTCTATTGCTTCTACCGACGCGTCTCGGTCGCGACCGACGCACTTGGGCGGGTGTCCGGGCCGTCAGCCTGCCACCCGTTCTCGCGCGAAGGCCCCCCGCCAGCTCACGTTAATCGAAGAGCTAAACGAGGGATCCTCGGCAACGCCCTGGGTAGCGACGACAGGACCGCAGTGGTGGGGCCTTACGTGCGACAGACTGGGCCTCCCGTTCGCCGCCCGGTCTTGTCGCCCCGGCTCCAACCTGGGGTACAAACTGACACAGGTATTGAGCCGGTATGCGACATCGAGGGTCCAATGATCGAGTAGGACGGTATTAACTCCGCTTGAACGGGCCCGTAACAGTGGTCACGCCGGCGGCGAGCCGGCGTTCATGTACCTGTATTGTGAAGACGGTCGGCGGTTGTCGTGCGACTGTTGGCGGCGGGAATCCACATACGTGATGACCTGTGGCAGCAAGGCTAGCGTTGCTTTGGAGACGGACAGTGCGTTTAGTTGTTGGAGCCCATCATGCCCAGGCCTCCATACCCGGAACTTTCGAGTGAGACGGGGGCCTCTTAGGTACAAAAATGGAGCCTGCCTTGCGCGGGGGTCCGGAAGGTGCGCATGCCAATCCGTTTCCATACTGAACAAAACGTGTGTATTAGCATTCATGTTCCAGCGATATCGGGCATGTTCTCAGCTCTTCCGTGGTCGAGTACGAATGGTGTACATCATCGAGACAAACAACAAAGTTGACCTCGCTGCCATGTCAAGTGGGA
ATGCCTAAGGCGTCGTTATTAGAATCCCTTGCCCCTCATAACGTCCTACACCGCGATCCAACTGTGTCCCAGTCATGTATGTGCATTGCGTGGTTAGTAGTCCGGAACCTAAGTGGCCAGTGGACTGACTAAGCATGAACAGAGCGAAATTAGGGCATAAGCCAGCACAGCCCAGACGTTAGTCATAATAGCCCTTGGATCGAAGCCGAGGGGGAGACTGGGGTTACCTTCGAGCTTTGGGAACGCTTAGAGGCCCCGATGCTTTCCGGCGCGCTAAGGCACGGGAGGGAACTAATGACCGTCCTGCAATTCAACAGGGTGCAGCGGGCTCAACGGATAGCAACGAGATAACCCCTGGAAGACAGCTTACGTACGCAGACAGGGTAAGTCGACCGTATTACCATTCCTCTCTCAGTCTCACTATTTGTGGGGGGTCTCTCGGCGCAACCCCGCGGACTGCCGCTCTCTATAACTCCTGCAAAACATCAATGTAACCTTACCAGATAGAATCGGGATGTGTCAGACAATTAAGTTTGCCTCCGAGCCCTTCGCGGCCAGTCGGGTAACGTCGCGAGGCTCGGCATCTAAATGGCACGGAGGTATGGTGGCGGCCATTTTGGGGTAGTGTTGGTGGCAGCCGGCTCGCAAGGATGGGGGGGCTAGTGGACGTCTGCCCACTTATTTACTGACCATGACGTTATGAGGACCGGGATCCTTGACGTCGAGGGCGGGACTCATCCCTCTTGGTAATGCAATGGATATCGATTAACTCGTATTTAGTGTTGGGGATTGTCTGTTGCTTCCTCCGAAACGTTTCGGCTGTTACTGACATACTTGTGCGGGTGTCTGAGCCATCGCCCTGCAACCCGTTCACGGAGGAGGACTTCGCGCCTGCGCACGCTGATCGCGGAGCGAAACAATCGATCCTGGACTACGCCCAAAGCAACGACGACAGGACCCCAGTGCTGGGATCGCGCGAGCTCCAGAGTGTGCCTCGAACACGCCGCCGCGCCCAGTCGCCCCGGTTCCGACCTAGGGTACATGGTGACACAGATATTCAGCCGATACGCTAGGTCGCGGGTCCCGTGATCGAGTAAGACGGCATAAGCGCCCCTTGGACTGGCCCGTAACAATGGTCACGCCGGTGGCGAGCAGGCGTTCACGTATCCTGATTGTGCGGACGGTCGGCGATTATCGTGCGCCTGATAGTGGCGGGAATCCACATACCTGATGATCTGTGGCAGCAAGGCTAGCGTGGCCTGGGAGACCGGCAGTGCGGTTAGCTATTGGGGCCCATCATGCCCGGGCCTCCATACCCAGAACTTTCGAGTGAGACCGGGGCCCCTTAGGTACAAAAATGGAGCCTGTCTTGCGCAGGGGTCCGGAAGATGCGCACGTAAATTCGTTGTCATTCTAAACAAAACTTATGTATTAGCATCCACGGTCCAGCGATATCGGGTATGTTCTTAGCTCTTCCGTGGTCGAGTGCGAACGGCGTGCACCAGCTAGATAAACAATAAAGAGGACTCCGCTGCCAACTCAATTGGGA
ATGCCTAAGGCGTCGTTATTAGAATCCCTTGCCCCTCATAACGTCCTACACCGCGATCCAACTGTGTCCCAGTCATGTATGTGCATTGCGTGGTTAGTAGTCCGGAACCTAAGTGGCCAGTGGACTGACTAAGCATGAACAGAGCGAAATTAGGGCATAAGCCAGCACAGCCCAGACGTTAGTCATAATAGCCCTTGGATCGAAGCCGAGGGGGAGACTGGGGTTACCTTCGAGCTTTGGGAACGCTTAGAGGCCCCGATGCTTTCCGGCGCGCTAAGGCACGGGAGGGAACTAATGACCGTCCTGCAATTCAACAGGGTGCAGCGGGCTCAACGGATAGCAACGAGATAACCCCTGGAAGACAGCTTACGTACGCAGGCAGGGTAAGTCGACCGTATTACCATTCCTCTCTCAGTCTCACTATTTGTGGGGGGTCTCTCGGCGCAACCCCGCGGACTGCCGCTCTCTATGACTTGCCCGAAACATCAATGTAACCTTACCAGATAGAATCGGGATGTGTCAGACAATTAAGTTTGCCCGCAAGCCCATCGCGGCTAGTCGCGTAACGTCACGGACCCCCCAAAACAAGCAACACGGAGCTATGGTAGCGACCATTCTGGGGTAGTGTTGGTGGAAGCCGCCCCACAAGGATGGGGGGGCGGGTGGAGGCGGGCTAACTCATTTGCTGGCCATCACGTTGTAAGGACCCGGATCCTTGAAACAAGGGGCGCGACTCATCCCCCTTGGCGGCGCTTCGCAAACTGGTTGACTCGTATTCAGTGTTGGGGATTGTCTATTGCTTCTACCGACGCGTCTCGGTCGCGACCGACGCACTTGGGCGGGTGTCCGGGCCGTCAGCCTGCCACCCGTTCTCGCGCGAAGGCCCCCCGCCAGCTCACGTTAATCGAAGAGCTAAACGAGCGATCCTCGGCAACGCCCTGGGTAGCGACGACAGGACCGCAGTGGTGGGGCCTTACGTGCGACAGACTGGGCCTCCCGTTCGCCGCCCGGTCTTGTCGCCCCGGCTCCAACCTGGGGTACAAACTGACACAGGTATTGAGCCGGTATGCGACATCGAGGGTCCAATGATCGAGTAGGACGGTATTAACTCCGCTTGAACGGGCCCGTAACAGCGGTCACGCCGGTGGCGAGCCGGCGTTCATGTACCTGTATTGTGAAGACGGTCGGCGGTTGTCGTGCGACTGTTGGCGGCGGGAATCCACATACGTGATGACCTGCGGCAGCAAGGTTAGCGTGATTCTGCAGACCGGCAGTGCGTCTGGTCGTTGTAGCCCATCATGCCCGGGCCTCCATACCCAGAGCTCTCGAGTGAGACGGGGGCCCCTTAGGTACCAAAATGGAGCCTGTCTTGCGCAAGGGTCCGGAAGATGCGCATGTAAATTCGTTTCCATAATGAATAAAACGTGTGTATTAGCATTCACGGTCTAGCGGTATCGGGCATGTTCTTAGCTCCTCCATGGCCGAATGTGGACGGCGTGCACCAGCTAGATAAACAATAAAGAGGACTCCGCTGCCAACTCAATTGGGA
ATACCAGCGCTGCCGCTACTAGATTTTCTCGCCCCACATCGCGTCCTACAACCTAATCCACCTGTGACCTAGGCATGTATTCGCGTTGCGTAGTTAGCTGTCCGGAACCCTAGTGGTCGCTCGACCAACAAAGCACGAACACAGCGAGATTAGGGCTTAGGCCAACACCGCTCAGCTGTTAGTAACAAGAACCCTTGATCCATAACCGAGGGGGGTATCAGGTCCACCTGAGAACTTCTTAAGCGTTTCACAGCTTGGTCGGACGGGGACACGCGGGGACCAGGGTGGGACCTAATGACCGGCCTGCAATTCAATGAGGTGGAGCGGGCTCAACGGATAGTAATGAGATAACCCCTGGAAGACAGCTTACGTACGCAGGCAGTGTAAACCGGCCGTATTACCATCCCTATTCCAGACCTGTTGTTTGTGGTGAGCCTCTCAGCGCGACTCTGCGTACGGTTGGCCTCTATGACTCCCCTGAGATGTCAATGTCGCCCAGCCGATCAGAATCGAGGTGTGTCAGACAAGTAAGTTTGCCCCCGAGCCCTTGGCGGCTAGTCGGGTGACCTCACGAACCCCGCAAAACAGGTAAAGCGTAGCCATGGTGACGGCCATTTTGGGGTGGTGTTGGGGGCTGCCGCCCCGCGAGGATGGCGGGGCTATTATACGTCGGTCCACTTATCAGCTGACCATGATACTGTAAGGACCCGGATTTTTGAAACAAGGGGCGCGACTCATCCCCCTTGGCGGCGCTTCGCAAACTGGTTGACTCATATTCAGTGTTGGGGATTGTCTATTGCTTCTACCGACGCGTCTCGGTCGCGACCGACGCACTTGGGCGGGTGTCCGGGCCGTCAGCCTGCCACCCGTTCTCGCGCGAAGGCCCCCCGCCAGCTCACGTTAATCGAAGAGCTAAACGAGCGATCCTCGGCAACGCCCTGGGTAGCGACGACAGGACCGCAGTGGTGGGGCCTTACGTGCGACAGACTGGGCCTCCCGTTCGCCGCCCGGTCTTGTCGCCCCGGCTCCAACCTGGATTACATGCTGACATAGGGATTGAGCCGATATGTTAGATCGAGGGTCCCGTGATCGAGTGAAACGGCATTAGCGCCGCTTGGACGGGCCAGTAACGGCAGTCGCTCCAGTGATGGGCCGGTGTTCGCGTGTCCGGATCGTGCAAATGGTCAGCGATTATCGTGCGACTGTTGGCGGCGGGAATCCACATACCTGATGACCTGTGGCAACAAGCTTAGCGCTGCTTTGCAAACCGGCAGCGGGTTTGGTTGTTGTAGCTCATCATACCCGGGGGTCCATACTCAAAACTTTCGGGTGAGTCCGGGGCTCCTTAGGTACAAAAATGGAGCCTGTCTTGCGCAGGGGTCCGGAAGATGCGCATGTAGGCTCGTTGCCGTACTGAACAAAACGCATGTATTTGCATCCACGGTCCGGATACGAAAGACGGAGTTTTGGTCCTCTTGAAGCCGAGTGTGAACTGCTCGCCTAATCGGGACAAATAGCAAAGAGGACCTCCCTGCCAACTCAAGCGGGA
ATACCAGCGCTGCCGCTACTAGAATTTCTCGCCCCACATAGTGTTCTACACCCTGATCCAACTGTGACGCAGTCATGGAGGCGCGTTGCGTAGTTAGCTGTCCGGAGCCTTAGTGGCCAGTGGACTGACTAAACACGAACACGGCGAAATTAGGGCAGAGGCCTACACCGCCCAGACGTTAGTCATAATAGCCCTAGGTCCATAACCGAGGGAGGTACCAGGGTCACCGTCGAATTTTGTGAACGCTTAGAGGCCCCAATGCTCTCCGGCGCGCTAAGACCCAGGAGGGAACTAATGACCGTCCTGCAATTCAATGAGGTGGAGCGGGCTCAACGGATAGTAATGAGATAACCCCTGGAAGACTGCTTACGTACGCAGGCAGTGCAAGTCGGCCGTATTACCATCCCTATTCCAGACCTGTTGTTCGTGGTGGGTCTCTCGGCGCGACTCTGCGTACGGTTGGCCTCTATGACTTGCCCGAGACGCCAATGTCGCCCAGCCGAATAGAGTCGGGATGCGTTAGACAAGTAAGTTCGCCCCCGAGCTCTCCGCGGCTAGTCGGGTGACCTCACGAACCCCGCAAAACAGGTAAAGCGTAGCCATGGTGACGGCCATTTTGGGGTGGTGTTGGGGGCTGCCGCCCCGCGAGGATGGCGGGGCTATTATAGGCGGGCTAACTCATTTGCTGGCCATCACGTTGTAAGGACCGGGATCCTTGACGTCGAGGGCGGGACTCATCCCTGTTGGTAATGCAATGGATATCGATTAACTCGTATTTAGTGTTGGGGATTGTCTGTTGCTTCCTCCGACACGTTTCGGCTGTTACTGACATACTTGTGCGGGTGTCTGAGCCATCGCCCTGCAACCCGTTCACGGAGGAGGACTTCGCGCCTGCGCACGCTGATCGCGGAGCGAAACAAGCGATCGCGAGCTACGCCCTGGGCAACGACCAGGGAACTCTGGTAGTGGAGCTTCGCGAGTTCCGGCGACGGCCTCCAATTCATCGCCCGGCCTTGTCGCCCCGACCCCAGCCTGGATTGCATGCTGACACGGGTACTGAGCCAACATGCTAGAGCGAGGCCCCAATAATCGAGTAGGACGGTATAAGCGTCCCTTGAACGAGCCCGTGACAGCGGTCACGCCGGCGGCGAGCCGGCGTTCACGTGTTCGGATCGTGCAGATGGTCGGCGATTATCGTGCGCCTGATAGCGGCGTGAATTCACATACCTGACAACCTGTGGCAGCAAGGTTAGCGTGATTCTGCAGACCGGCAGTGCGTCTGGTCGTTGTAGCCCATCATGCCCGGGCCTCCATACCCAGAGCTCTCGAGTGAGACGGGGGCCCCTTAGGTACCAAAATGGAGCCTGCCTTGCGCAGGGGTCCGGAAGATGCGCATGCCAATTCGTTGTCATACAGAACGAAAATTGTGTATCAGTACTCACGGCCCGGATACGTAAGACGGAGTCTTGGCCCTCTTGAGGCTAAATGTTGCCTGCTCGCCTCATGGGGGCAAACGACTGAGTGGACCTCGCTGCCATGTCAAGTTGAA
ATGCCTAAGGCGTCGTTATTAGAATCCCTTGCCCCTCATAACGTCCTACACCGCGATCCAACTGTGTCCCAGTCATGTATGTGCATTGCGTGGTTAGTAGTCCGGAACCTAAGTGGCCAGTGGACTGACTAAGCATGAACAGAGCGAAATTAGGGCATAAGCCAGCACAGCCCAGACGTTAGTCATAATAGCCCTTGGATCGAAGCCGAGGGGGAGACTGGGGTTACCTTCGAGCTTTGGGAACGCTTAGAGGCCCCGATGCTTTCCGGCGCGCTAAGGCACGGGAGGGAACTAATGACCGTCCTGCAATTCAACAGGGTGCAGCGGGCTCAACGGATAGCAACGAGATAACCCCTGGAAGACAGCTTATATACGCAGACGGGGTAAGTCTGCCGTACTACCATCCCTATTTCAGTCCCGTTATTTGTGGTGGGTTTATCGGCGCAACCCTGCGGAATGCCGGTCTCCGCGACTTGTCCGAGACGTCTATGTCGTCCAGCCGAATAGAATCGGGATATGCCCCGTACGTGAGCTTGGCCCCGAGTCTTTCGTATCTAATCGGACGGACCCACGGACCCCCCAAAACAAGCAACACGGAGCTATGGTAGCGACCATTTTGGGGTGGTGTTGGGGGCTGCCGCCCCGCGAGGATGGCGGGGCTATTATAGGCGGGCTAACTCATTTGCTGGCCATCATACTGTAGAGAGCCGGATCCTTGAAACCGGGCGCGCGACTCATCCCCCTTGGCGATGCATTGGATATCTATTGACTCGTATTCAGTGTTGGGAATTGTCTATTGCTTGTTCCGACACGTTTCGGCCGCGAGCATCACGCCTAGGCGGGCGCCCGAGTCGTTAGCTTGCCACCCATTCTCGGGCGAAGGCCCCCCGCCAGCTCATGTTAATCGAAGAGTGAAACGCGCCATTCTGGGCTGCGTCCAGAGCAACGAAGACAAGACCCCAGTGCTGAGGCCTCGCGTACTCGAGAGTGGGTCCCCAATTCGCTCCCCGGCTTTGTCGTCCTGGCCCGAACCTGGATTACGTGCTGACTCATGTGTTGAGCCGATATGCTAGATCGAGGGTCCCGTGATCGAGTAAGACGGCATAAGCGCCCCTCGGACTGGCCAGTAACGGCAGTCGCTCCAGTGGCGGGCCGGTGTTCATGTACCTGTATTGTGAAGACGGTCGGCGATTGTCGTGCGCCTGATAGCGGCGGGAAGCCACATACCGGACAACCTGTGGCGGCAAGGTTAGCGTGATTCTGCAGACCGGCAGTGCGTCTGGTCGTTGTAGCCCATCATGCCCGGGGCTCCATACCCAGAGCTCTCGAGTGAGACGGGGGCTCCTTAGGTACCAAAATGAAGCCTGCCTTGCGCAGGGGTCTGGAAGGTGCACACGTAAATTCGTTGTCATTCTAAACAAAACTTATGTATTAGCATCCACGGTCCAGCGATATCGGGTATGTTCTTAGCTCTTCCGTGGTCGAGTGCGAACGGCGTGCACCAGCTAGATAAACAATAAAGAGGACTCCGCTGCCATGTCAAGTTGAA
ATACCAGCGCTGCCGCTACTAGAATTTCTTGCCCCTCATAACGTCCTACACCGTGATCCAACTGTGTCCCAATCATATATTCGCGTTGCGTAGCGGGCTGTCTGGAACCCTAGTGGCCAGTGGACCAGCTAAGCACGAACACAGCGAAATCAGGGCATAGGTTAGCACCGTCCAGACGTTAGTAATAATAGCCTCTGGTCTATAACCGAGGGGGGGACCAGGGTCACCTTCGTACTCTGGGAAAGCTTCACAGCTCCGACGGTCGCGGACATGCGGATACCCAGAAGGGAACTAATGACCGTCGAGCAGCGTAACAAGGTGCAGGGGGCTTAACGGTGAGCAATGAAATAACCCCCGGAAGACAGCTTATGTACGTAGGCGGGGTAGGTCGACCTTATTACCTCCCCTCTTTCAGTGCCACCGTTTGTGGGGGGTCTCTCGGCGCGACTCTGCGGACTGCTGGTCTTTATGACTTGCCCAAGACGTCAACGGCGCCCAGCCGATTACAATCAGTATGTATCCGGCAAGTAGACTTGCCCCCAAGCTCTCCGCGGCTAGTCGGATAACCTTACGAGGCTCGGCATCTAAATGGAACATGACCCTGGTGGAGGTCGGTCTGGGGTAGTGTTGGTGGAAGCCGCCCCACAAGGATGGGGGGGCGGGTGGACGCGGGCCAACTCATTTACTGACCACGATACTGTAAGGACCCGGATCCTTGAAACAAGGGGCGCGACTCATCCCCCTTGGCGGCGCTTCGCAAACTGGTTGACTCGTATTCAGTGTTGGGGATTGTCTATTGCTTCTACCGACGCGTCTCGGTCGCGACCGACGCACTTGGGCGGGTGTCCGGGCCGTCAGCCTGCCACCCGTTCTCGCGCGAAGGCCCCCCGCCAGCTCACGTTAATCGAAGAGCTAAACGAGCGATCCTCGGCAACGCCCTGGGTAGCGACGACAGGACCGCAGTGGTGGGGCCTTACGTGCGACAGACTGGGCCTCCCGTTCGCCGCCCGGTCTTGTCGCCCCGGCTCCAACCTGGGGTACATGCTGACACAGGTATTGAGCCGATATGCTGGATCGAGGGTCCAATGATCAAGAAGGACGGTATTAACTCCGCTTGGACGGGCCAGTAACAGCGGTCACGCCGGTGGCGAGCCGGCGTTCATGTACCTGTATTGTGAAGACGGTCGGCGGTTGTCGTGCGACTGTTGGCGGCGGGAATCCACATACGTGATGACCTGTGGCAGTAAAGTTAGCGTGATTCTGCAGACCGGTGGTGCGTTCAGCTGTTGGGGCCCATCATGCCCGGGCCTCCATACCCAGGACTTTCGAGTGAGACCGGGGCTCCTTAGGTACAAAAATGGAGCCTGTCTTGCGCAAGGGTCCGGAAGATGCGCATGCCAATCCGTTTCCATACTGAACAAAACGTGTGTATTAGCATTCATGTTCCAGCGATATCGGGCATGTTCTCAGCTCTTCCGTGGTCGAGTACGAATGGTGTACATCATCGAGACAAACAACAAAGTTGACCTCGCTGCCATGTCAAGTGGGA
ATGCTTGAGCCGTCGTTATTAGAAACCCTTGCCCCTCATAACGTCCTACACCGCGATCCAACTGTGTCCCAGTCATGTATGTGCATTGCGTGGTTAGTAGTCCGGAACCTAAGTGGCCAGTGGACCGACTAAGCATGAACAGAGCGAAATTAGGGCATAAGCCAGCACAGCCCAGACGTTAGTCATAATAGCCCTTGGATCGAAGCCGAGGGGGAGACTGGGGTTACCTTCGAGCTTTGGGAACGCTTAGAGGCCCCGATGCTTTCCGGCGCGCTAAGGCACGGGAGGGAACTAATGACCGTCGTGCAACTTAACAAGGAGCAACAAACTCGTGAGATGACGGCGTGGCAGCTTCTGCGGAGCTGTACATGTACGCAGGCGGGATAAGTCGACCGTGTCACCATCCCTCACTCTGTCTCACTGTTTATCGGAGGTCTCTCGGCTCGAACCCGCGGACTGCCGGCCTCTATGACTCCCCTGAGACGTCAATGTCGCCCAGCCGAATAGAATCGGGATGTGTTAGACAAGTAAGTTCACCCCCGAGTCTTTCGCGGCTAATCAGACGGCGTCGCGAGGCTCGCCATCTCAATGGAGCATGACCATGGCGGCGGCCATTTTAGGGTAGTGTTGGTGGAAGCCGCCCCACAAGGATCGGGGGGCTAGTGGAGGCGGGCTAACTCAGCAGTTGACCGTGACGTTATAAGGACCCGGATCCTTGGAGCCGAGGGAGGGGGTTACTCCCCTGCCTGATAAATTAGAAATCGAATGTGATGCGGCCGAGACCAGAGGCCGATCACCAGGCCTACCGACGCGTCTCGGTCCCGACCGACGCACTTGGGCGGGTGTCCGGGCCGTCAGCCTGCCACCCGTTCTCGCGCGAAGGCCCCCCGCCAGCTCACGTTAATCGAAGAGCTAAACGAGCGATCCTCGGCAACGCCCTGGGTAGCACCGACAGGACCGCAGTGGTGGGGCCTTACGTGCGACAGACTGGGCCTCCCGTTCGCCGCCCGGTCTTGTCGCCCCGGCTCCAACCTGGATTACATGCTGACATAGGGATTGAGCCGATATGTTAGATCGAGGGTCCCGTGATCGAGTGAAACGGCATTAGCGCCGCTTGGACGGGCCCGTAACAGTGGTCACGCCGGCGACGAGCCCGCGTCCATGTACCTGTATTGTGAAGACGGTCGGCGGTTGTCGTGCGCTCGTTAGCGGGGGGGATCCGCATACCTGATGACCTGCGGCAGCAAGCTTAGCGCTGCTTTGCAAACCGGCAGCGGGTTTGGTTGTTGTAGCTCATCATACCCGGGGGTCCATACTCAAAACTTTCGGGTGAGTCCGGGGCTCCTTAGGTACAAAGATGGAGCCTGTCTTGCGCGGGGGTCCGGAAGGTGTACACGTAAATTCGTTGTCATACTGTACAAAACTTATGTATTAACATCCACGGTCCAGCGATATCGGGCATGTTCTTAGCTCTTCCGTGGTCGAGTGCGAACGGCGTGCACCAGCTAGATAAACAATAAAGAGGACTCCGCTGCCATGTCAAGCGAGA
ATACCAGCGCCGCCGCGACTAGAATTTCTCGCCCCACATAGCATCCTACACCCTGATCCAACTGTCACCCGGTCATGTATTCGCGTTGCGTAATTAGCTGTCCGGAACCTTCGTGGCCAGTGAACCGACTAAGCACGAACACAGCGAAGTTAGGGCATAGGCCAACACCCCTCAGACGGTAGTAATAAGAGCCCTTGGATCGAAGCCGAGGGGGGGACTAGGGTCACCTTCGAGCTTTGGGAACGCTTAGAGGCCCCGATGCTTTCCGGCGCGCTAAGGCCCAGAAGGGAACTAATGACCGTCCTGCAATTCAATGAGGTGGGGCGGGCGCAACGGATAGTAATGAGATAACCCCTCGAAGACAGCTTATGTACGCAGGCAGGGTAAGTCGACCGTATTACCATCCCTCTCTCAGTCTCACTGCTTGTCGGAGGTCTCTCGGCTCGAACCCGCGGACTGCCGCTCTCTATGACTTGTGCAAAACGTCAATGTAACCTTACCAGATAGAATCGGGATGTGTCAGACAATTAAGTTTGCCCCCGAGCCCTTCGCGGCTAGTCGCGTAACCTCGCGAGGCTCGGCATCTAAATGGCACGGAGCTATGATGGCGGCAAGTCTGGGGTAATATTGGGAACAGCCGGCTCGCAAGGATGGGGGGGCTAGTGGAGGTCGTCCAACTTGTCAGCTGACCACGATACTGTAAGGCCCCAGTGCCTTGAAGCCGAGGGAGGAGGTTACTCCCCTGCCTGATGAATTGGAAATCGATTGACTCGTATTCAGTGTTGGGGATTATCTATTGCTTCTTCCGACACGTTCCGGCCGCGACCGACATACTTGGGCGGGCATCCGAGCAGTCAGACTGCAATCCGATTTCGGAGGAGAGACTCGCGCAATCGCGCGTTAGTTAAAAAACGGAACAAGCGATCCTGGGCTACGCCCAGAGCAACGACGCCAGGACCCCAGTGGTGGGGCCTTACGTGCGACAGACTGGGCCTCCCGTTCGCCGCCCGGTCTTGTCGCCCCGGCTCCAACCTGGATTACATGCTGACATAGGGATTGAGCCGATATGTTAGATCGAGGGTCCCGTGATCGAGTGAAACGGCATTAGCGCCGCTTGGACGGGCCAGTAACAATGGTCACGCCGGTGGCGAGCCGGCGTTCATGTACCTGTATTGTGAAGACGGTCGGCGATTGTCGTGCGCCTGATAGCGGCGGGAAGCCACATACCGGACAACCTGTGGCAGCAAGGCTAGCGTTGCTTTGGAGACGGACAGTGCGTTTAGTTGTTGGAGCCCATCATGCCCAGGCCTCCATACCCGGAACTTTCGAGTGAGACGGGGGCCTCTTAGGTACAAAAATGGAGCCTGCCTTGCGCAGGGGTCCGGAAGATGCACACGTAAATTCGTTGTCATACTGTACAAAACTTATGTATTAACATCCACGGTCCAGCGATATCGGGCATGTTCTTAGCTCTTCCGTGGTCGAGTGCGAACGGCGTGCACCAGCTAGATAAACAATAAAGAGGACTCCGCTGCCATGTCAAGCGAGA
ATACCAGCGCCGCCGCTACCAGAAACCGTCGTGCTACATAGCGCCCTACGCCCTGATCCAACTGTCACCCGGTCAGGTATTCGCATTACGCGGTTAGCAGTTCGGAACCTAATTGGCCAGTGGACTGACTAAGCATTAACACATCGAAATTAGGGCATAGACCAGCACAGCTTAGACGTTAGCAATAATAGTCCTTGGTCCGTAACCGAGGGGGGTACCAGGGTCACCTTCGAACTTCTTAAGCGTTTCACAGCTTCGACGGTCGGGGACACGGGGATATCCAGAAGGGAACCAATGACCGTCGTGCAACTTAACAAGGAACAACAAACTCGTGAGATGACGGCGTGGCAGCTTCTGCGGAGCTGTACATGTACGCAGGCGGGATAAGTCGACCGTGTCACCATCCCTCATTCTGTCTCACTGTTTATCGGAGGTCTCTCGGCTCGAACCCGCGGACGGCCGCTCTCTATGGCTTGTGCAGGACGCCAATGTCGCCCAGCCGAATAGCATCGGGACATGCCCGGTAATTAAGTTTGCCCCCGAGCCCTTGGCGGCTAGTCGGGTGACCTCACGAACCCCGCAAAACAGGTAAAGCGGAGCTATGGTAGCAACCAGGTTGGGGTGGTGTTGAGAGCAGTCGGCCTGCAAGGATGAGGAGGCTAGTATACGCGGGCTAACTCATTTGCTGGCCATCACGTTGTAAGGACCCGGATCCTTGAAACAAGGGGCGCGACTCATCCCCCTTGGCGGCGCTTCGCAAACTGGTTGACTCGTATTCAGTGTTGGGGATTGTCTATTGCTTCTACCGACGCGTCTCGGTCGCGACCGACGCACTTGGGCGGGTGTCCGGGCCGTCAGCCTGCCACCCGTTCTCGCGCGAAGGCCCCCCGCCAGCTCACGTTAATCGAAGAGCTAAACGAGGGATCCTCGGCAACGCCCTGGGTAGCGACGACAGGACCGCAGTGGTGGGGCCTTACGTGCGACAGACTGGGCCTCCCGTTCGCCGCCCGGTCTTGTCGCCCCGGCTCCAACCTGGGGTACAAACTGACACAGGTATTGAGCCGGTATGCGACATCGAGGGTCCAATGATCGAGTAGGACGGTATTAACTCCGCTTGAACGGGCCCGTAACAGTGGTCACGCCGGCGGCGAGCCGGCGTTCATGTACCTGTATTGTGAAGACGGTCGGCGGTTGTCGTGCGACTGTTGGCGGCGGGAATCCACATACGTGATGACCTGTGGCAGCAAGGCTAGCGTTGCTTTGGAGACGGACAGTGCGTTTAGTTGTTGGAGCCCATCATGCCCAGGCCTCCATACCCGGAACTTTCGAGTGAGACGGGGGCCTCTTAGGTACAAAAATGGAGCCTGCCTTGCGCGGGGGTCCGGAAGGTGCGTACGTAAATTCGTTGTCATACTGAACAAAACTTGTGTATCAGTACTCACAGCCCGAATACGTAAGACGGAGCCTTGGCCCTCTTGAGGCTAAATGTGGCCTGCTCGCCTAATGGGGACAAACGACAGAGTGGACCTCGCTGCCATGTCAAGCGAGA
ATACCAGCGCCGCCGCTACTAGAATTTCTTGCCCCTCATAACGTCCTACACCGCGCTCCAACTGTGTCCCAGTCATGTATGTGCATTGCGTGGTTAATAGTCCGGAACCTAAGTGGCCAGTGGACTGACTAAGCATGAACAGAGCGAAATTAGGGCATAAGCCAGCACAGCCCAGACGTTAGTCATAATAGCCCTTGGATCGAAGCCGAGGGGGAGACTGGGGTTACCTTCGAGCGTTGGGAACGCTTAGAGAACCCGATGCTTTCCGGCGCGCTAAGGCACGGGAGGGAACTAATGACCATCCTGCAACTCAGCGAGGTGGAGCGGGCTCAACGGATAGCAACGAGATAGCCCCTGGAAGACAACTTATATGTACAGACGGGGTAAGTCTGCTGTATTACCATCCCTCTTTCAGTCTCACTGTTTGTCGGGGGTCTCTAGTCTCGAACCTGCGGACTGCCGCTCTCTATGACTTGTGCAAAACGTCAATGTAACCTTACCAGATAGAATCGGGATGTGTCAGACAATTAAGTTTGCCCCCGAGCCCTTCGCGGCTAGTCGCGTAACCTCACGGACCCCCCAAAACAAGCAACGCGGAGCTATGGTAGCGACCATTCTGGGGTAGTGTTGGTGGAAGCCGCCCCACAAGGATGAGGAGGCTAGTATACGCGGGCTAACTCATTTGCTGGCCATCACGTTGTAAGGACCCGGATCCTTGAAACAAGGGGCGCGACTCATCCCCCTTGGCGGCGCTTCGCAAACTGGTTGACTCGTATTCAGTGTTGGGGATTGTCTATTGCTTCTACCGACGCGTCTCGGTCGCGACCGACGCACTTGGGCGGGTGTCCGGGCCGTCAGCCTGCCACCCGTTCTCGCGCGAAGGCCCCCCGCCAGCTCACGTTAATCGAAGAGCTAAACGAGGGATCCTCGGCAACGCCCTGGGTAGCGACGACAGGACCGCAGTGGTGGGGCCTTACGTGCGACAGACTGGGCCTCCCGTTCGCCGCCCGGTCTTGTCGCCCCGGCTCCAACCTGGGGTACAAACTGACACAGGTATTGAGCCGGTATGCGACATCGAGGGTCCAATGATCGAGTAGGACGGTATTAACTCCGCTTGAACGGGCCCGTAACAGTGGTCACGCCGGCGGCGAGCCGGCGTTCATGTACCTGTATTGTGAAGACGGTCGGCGGTTGTCGTGCGACTGTTGGCGGCGGGAATCCACATACGTGATGACCTGTGGCAGTAAGGTTAGCGTGATTCTGCAGACCGGCAGTGCGTCTGGTCGTTGTAGCCCATCATGCCCGGGCCTCCATACCCAGAGCTCTCGAGTGAGACGGGGGCCCCTTAGGTACCAAAATGGAGCCTGCCTTGCGTAGGGGTCCGGAAGATACGCATGTAGGCTCGTTGCCGTACTGAACAAAACGCATGTATTTGCGTCCACGGTTCGGATACGAAAGACGGAGTTTTGGTCCTCTTGAAGCCGAGTGTGAACTGCTCGTCTAGTCGGGACAAGTAGCAAAGAGGACCTCCCTGCCAACTTTGGCGAAA
ATACCAGCGCCGCCGCGACTAGAATTTCTCGCCCCACATAGCATCCTACACCCTGATCCAACTGTCACCCGGTCATGTATTCGCGTTGCGTAATTAGCTGTCCGGAACCTTCGTGGCCAGTGAACCGACTAAGCACGAACACAGCGAAGTTAGGGCATAGGCCAACACCCCTCAGACGGTAGTAATAAGAGCCCTTGGATCGAAGCCGAGGGGGGGACTAGGGTCACCTTCGAGCTTTGGGAACGCTTAGAGGCCCCGATGCTTTCCGGCGCGCTAAGGCCCAGAAGGGAACTAATGACCGTCCTGCAATTCAATGAGGTGGGGCGGGCGCAACGGATAGTAATGAGATAACCCCTCGAAGACAGCTTATGTATGCAGGCAGGGTAAGTCGACCGTATTACCATCCCTCTCTCAGTCTCACTGCTTGTCGGAGGTCTCTCGGCTCGAACCCGCGGACTGCCGCTCTCTATGACTTGTGCAAAACGTCAATGTAACCTTACCAGATAGAATCGGGATGTGTCAGACAATTAAGTTTGCCCCCGAGCCCTTCGCGGCTAGTCGCGTAACGTCACGAGGCTCGCCATCTCAATGGAGCATGACCCCGGTGGCGGTCGTTTTGGGGTAGTGATGGGAGCAACTGCCCCGTAAGAATGGGGGGGCTAGTAGACGCGGGCCAACTCATTTACTGACCATGACGTTATAAGGACCCATTGCCCTGAAGCCGAGGGCGGGGGTTACTCCCCTGCCTGGCGCTTTGGAAATTGGTTGACTCGTATTCAGTGTTGGGGATTGTCTATTGCTTCTACCGACGCGTTTCGGTCGCGACCGACACACTTGGGCGGGTGTCCGAGCCGTCAGCCTGCAACCCGTTCTCGCGCGAAGGCCCCCCGCCAGCTTATGTTAATCGAAGAGTGAAACGCGCCATTCTGGGCTGCGTCCAGAGCAACGACGACAAGACCCCAGTGCTGAGGCCTCGCGTACTCGAGACTGGGTCCCCAATTCGCTCCCCGGCTTTGTCGTCCTGGCCCGAACCTGGAGTACATGCTGACATAGGGATTGAGCCGATATGTTAGATCGAGGGTCCCGTGATCGAGTGAAACGGCATTAGCGCCGCTTGGACGGGCCAGTAACGGCAGTTGCTCCAGTGGTGGGCCGGCGTTCATGTACCTGTGTTGTGAAGACGGTCGGCGATTGTCGTGCGCCTGATAGCGGCGGGAAGCCACATACCGGACAACCTGTGGCAGTAAAGTTAGCGTGGTTTTGCGGACCAGCAGTGCGTCTGGTCGTTGTAGCCCATCATGCCCGGGCCTCCATACCCAGAGCTCTCGAGTGAGACGGGGACCTCTCGAACACAGAAGCCAGTCCTGCCTTGCGCAGGGGTCCGGAAGATGCGCACGTAAATTCGTTGTCATTCTAAACAAAACTTATGTATTAGCATCCACGGTCCAGCGATATCGGGTATGTTCTTAGCTCTTCCGTGGTCGAGTGCGAACGGCGTGCACCAGCTAGATAAACAATAAAGAGGACTCCGCTGCCAACTCAATTGGGA
ATACCAGCGCCGCCACTACTAGAATTTCTCCTCCCACATAACGTCCTACACCCTGATCCAACTGTGTCCCAGTCATGTATTCGCGTTGCGTAGCTAGCTGTCCAGAACTTTAGTGGCCAGTGGACCAACTAAGCACGAGCACAGCAAAAGTAGGGGATAGGCTAGCGCCGCCCAGACGTTAGTAATAATAGCCCTTGGTCCATAATCAAGGGGGGTATCAGGTCCACCTGAGAACTTCTTAAGCGTTTCACAGCTTGGTCGGACGGGGACACGCGGGGACCCGGGTGGGACCTAATGACCGGCCTGCAATTCAATGAGGTGGAGCGGGCTCAACGGATAGTAATGAGATAACCCCTGGAAGACAGCTTACGTACGCAGGCAGTGTAAATCGGCCGTATTACCATCCCTATTCCAGACCTGTTGTTTGTGGTGAGCCTCTCAGCGCGACTCTGCGTACGGTTGGCCTCTATGACTCCTGCAGGACGCCAACGGCGCCCAGCCGATTCGAATCAGTATGTGTCCGGCAAGTAGACTTGCCTCGAAGCCCTTCGCGGCTAATCGGACGGCGTCGCGAGGCTCGGCATCTAAATGGCACGGAGGTATGGTGGCGGCAAGTTTGGGGTGGTGTTGAGAGCAGCCGGCCTGCAAGGATGGGGGAGCTAGTGGAGATCTGCCCACTTATTTACTGACCATGACGTTATGAGGACCGGGATCCTTGACGTCGAGGGCGGGACTCATCCCTGTTGGTAATGCAATGGATATCGATTAACTCGTATTTAGTGTTGGGGATTGTCTGTTGCTTCCTCCGACACGTTTCGGCTGTTACTGACATACTTGTGCGGGTGTCTGAGCCATCGCCCTGCAACCCGTTCACGGAGGAGGACTTCGCGCCTGCGCACGCTGATCGCGGAGCGAAACAAGCGATCGCGAGCTACGCCCTGGGCAACGACCAGGGAACTCTGGTAGTGGAGCTTCGCGAGTTCCGGCGACGGCCTCCAATTCATCGCCCGGCCTTGTCGCCCCGACCCCAGCCTGGATTGCATGCTGACACGGGTACTGAGCCAACATGCTAGAGCGAGGCCCCAATAATCGAGTAGGACGGTATAAGCGTCCCTTGAACGAGCCCGTAACAGCGGTCACGCTGGTGGTGGGCCGGCGTCCATGTACCTGTATTGTGAAGACGGTCGGCGGTTGACGTGCGCCTGATAGCGGCGGGAAGCCACATACCGGACAACCTGTGGCAGCAAAGTTAGCGTGGTTTTGCAGACCAGCAGTGCGTTCAGTTGTTGGAGCCCATCATGCCCGGGCCTCCATACCCAGAACTTTCGAGTGAGACCGGGGCTCCTTAGGTGCAAAAATGGAGCCTGCCTTGCGCAAGGGTCCGGAAGGTGCGCACGTAAATTCGTTGTCATACTGAACAGAACGTGTGTACCAGTACTCACGGCCCGAATACGTAAGACGGAGCCTTGGCCCTCTTGAGGCTAAATGTGACCTGCTCGCCTAATCGAGACAAACAACAAAGTTGACCTCGCTGCCAACTCTAGCTGAA
ATACCAGCGCCGCCGCTACCAGAAACCGTCGTGCTACATAGCGCCCTACGCCCTGATCCAACTGTCACCCGGTCAGGTATTCGCATTACGCGGTTAGCAGTTCGGAACCTAATTGGCCAGTGGACTGACTAAGCATTAACACATCGAAATTAGGGCATAGACCAGCACAGCTTAGACGTTAGTAATAATAGTCCTTGGTCCATAACCGAGGGGGGTACCAGGGTCACCTTCGAACTTCTTAAGCGTTTCACAGCTTCGACGGTCGGGGACACGGGGATATCAAGATGGGAACTAATGATCGTAGTGCAACTTAATGAGGTGGAGCGGGCTCAACGGATAGTAATGAGATAACCCCTGGAAGACAGCTTACGTACGCAGGCAGGGTAAGTTGGCCGTATTACCATCCCTATTCCAGACCTGTTGTTTGTGGTGAGCCTCTCAGCGCGGCTCTGCGTACGGTTGGCCTCTATGACTCCCCTGAGACGTCAATGTCGCCCAGCCGAATAGAATCGGGATGTGTTAGACAAGTAAGTTCACCTGCAAGCCCTTCGCGGCCAGTCGGGTAACCTCGCGAGGCTCGCCATCTCAATGGAGCATGACCCCGGTGGCGGTCGTTTTGGGGTAGTGATGGGAGCAACTGCCCCGTAAGAATGGGGGGGCTAGTAGACGCGGGCCAACTCATTTACTGACCATGACGTTATAAGGACCCATTGCCCTGAAGCCGAGGGCGGGGGTTACTCCCCTGCCTGGCGCTTTGGAAATTGGTTGACTCGTATTCAGTGTTGGGGATTGTCTATTGCTTCTACCGACGCGTTTCGGTCGCGACCGACACACTTGGGCGGGTGTCCGAGCCGTCAGCCTGCAACCCGTTCTCGCGCGAAGGCCCCCCGCCAGCTTATGTTAATCGAAGAGTGAAACGCGCCATTCTGGGCTGCGTCCAGAGCAACGACGACAAGACCCCAGTGCTGAGGCCTCGCGTACTCGAGACTGGGTCCCCAATTCGCTCCCCGGCTTTGTCGTCCTGGCCCGAACCTGGAGTACATGCTGACATAGGGATTGAGCCGATATGTTAGATCGAGGGTCCCGTGATCGAGTGAAACGGCATTAGCGCCGCTTGGACGGGCCAGTAACGGCAGCCGCTCCAGTGGCGAGCCGGCGTTCATGTATCTGTATTGTAAAGACCGTCGGTGATTATCGTGCGCCTGATAGCGGCGGGAAGCCACATACCGGACGACCCGTGGCAGCAAGGTTGACGTTGCTTTGCAGGCCGGCAGTGCGTTTGATTGTTGGAGTCCATCACGCCTGGGCCTCCATATCCAGAACTTTGAAGTGATACCGGGGCTCCTTAGGTACCAAAATGGAGCCTGCCTTGCGCAGGGGTCCGGAAGATGCGCACGTAAATTCGTTGTCATACTGAACAGAACGTGTGTACCAGTACTCACGGCCCGAATACGTAAGACGGAGCCTTGGCCCTCTTGAGGCTAAATGTGGCCTGCTCGCCTAATGGGGACAAACGACAGAGTGGACCTCGCGGTTATGTCAAGCGAGA
ATGCCAGCGCCGCCGCTACTAGAAATTCTCGTCCTACATAGCGCCATACACCCTGATCCTACTATCACCCGGTCATGTATTCGAGTTGCGTAGTTAGCTGTCCGGAACCTTAGTGGCCAGTGGTCTGACTCAGCACGAACACAGCGAAATTAGGGCATAGGCCAATACCCCTCAGACGTTAGTAATAATAGCCCTTGGATCGAAGCCGAGGGGGAGACTGGGGTTACCTTCGAGCTTTGGGAACGCTTAGAGGCCCCGATGCTTTCCGGCGCGCTAAGGCACGGGTGGGACCTAATGACCGGCCTGCAATTCAATGAGGTGGAGCGGGCTCAACGGATAGTAATGAGATAACCCCTGGAAGACAGCTTACGTACGCAGGCAGTGTAAATCGGCCGTATTACCATCCCTATTCCAGACCTGTTGTTTGTGGTGAGCCTCTCAGCGCGACTCTGCGTACGGTTGGCCTCTATGACTCCTGCAGGACGCCAATGTCGCCCAGCCGAATAGCATCGGGACATGCCCGGTAATTAAGTTTGCCTCCGAGCTCATCGCGGCCAGTCGGATAACCTCACGGACCCCCCAAAACAAGCAAAACGGAGCTATGGTAGCGACCAGGTTGGGGTGGTGTTGAGAGCAGTCGGCCTGCAAGGATGAGGAGGCTAGTAGACGTCGGTCCACTTATCAGCTGACCATGATACTGTAAGGACCCGGATTTTCGAAACAAGGGGCGCGACTCATCCCCCTTGGCGGCGCTTCGCAAACTGGTTGACTCATATTCAGTGTTGGGGATTGTCTATTGCTTCTACCGACGCGTCTCGGTCGCGACCGACGCACTTGGGCGGGTGTCCGGGCCGTCAGCCTGCCACCCGTTCTCGCGCGAAGGCCCCCCGCCAGCTCACGTTAATCGAAGAGCTAAACGAGGGATCCTCGGCAACGCCCTGGGTAGCGACGACAGGACCGCAGTGGTGGGGCCTTACGTGCGACAGACTGGGCCTCCCGTTCGCCGCCCGGTCTTGTCGCCCCGGCTCCAACCTGGATTACATGCTGACATAGGGATTGAGCCGATATGTTAGATCGAGGGTCCCGTGATCGAGTGAAACGGCATTAGCGCCGCTTGGACGGGCCAGTAACGGCAGTCGCTCCAGTGGTGAGCCGGTGTTCGCATATCCTGATTGTGAAGACGGTCGGCGATTATCGTGCGCCCAATAGCGGCGGGAATCCACGTACCGGACAACCTGTGGCAGCAAGGTTAGCGTGATTCTGCAGACCGGCAGTGCGTCTGGTCGTTGTAGCCCATCATGCCCGGGCCTCCATACCCAGAGCTCTCGAGTGAGACGGGGGCCCCTTAGGTACCAAAATGGAGCCTGTCTTGCGCAGGGGTCCGGAAGATGCGCACGTAAATTCGTTGTCATACTGAACAGAACGTGTGTACCAGTACTCACGGCCCGAATACGTAAGACGGAGCCTTGGCCCTCTTGAGGCTAAATGTGGCCTGCTCGCCTAATGGGGACAAACGACAGAGTGGACCTCGCGGTTATGTCAAGCGAGA
ATACCAGCGCCGCCACTACTAGAATTTCTTGCCCCTCATAACGTCCTACACCGCGATCCAACTGTGTCCCAGTCATGTATGTGCATTGCGTGGTTAGTAGTCCGGAACCTAAGTGGCCAGTGGACCGACTAAGCATGAACAGAGCGAAATTAGGGCATAAGCCAGCACAGCCCAGACGTTAGTCATAATAGCCCTTGGATCGAAGCCGAGGGGGAGACTGGGGTTACCTTCGAGCTTTGGGAACGCTTAGAGGCCCCGATGCTTTCCGGCGCGCTAAGGCACGGGAGGGAACTAATGACCGTCGTGCAACTTAACAAGGAGCAACAAACTCGTGAGATGACGGCGTGGCAGCTTCTGCGGAGCTGTACATGTACGCAGGCGGGATAAGTCGACCGTGTCACCATCCCTCACTCTGTCTCACTGTTTATCGGAGGTCTCTCGGCTCGAACCCGCGGACTGCCGGCCTCTATGACTCCCCTGAGACGTCAATGTCGCCCAGCCGAATAGAATCGGGATGTGTTAGACAAGTAAGTTCACCCCCGAGTCTTTCGCGGCTAATCAGACGGCGTCGCGAGGCTCGCCATCTCAATGGAGCATGACCATGGCGGCGGCCATTTTAGGGTAGTGTTGGTGGAAGCCGCCCCACAAGGATCGGGGGGCTAGTGGAGGCGGGCTAACTCAGCAGTTGACCGTGACGTTATAAGGACCCGGATCCTTGGAGCCGAGGGAGGGGGTTACTCCCCTGCCTGATAAATTAGAAATCGAATGTGATGCGGCCGAGACCAGAGGCCGATCACCAGGCCTACCGACGCGTCTCGGTCCCGACCGACGCACTTGGGCGGGTGTCCGGGCCGTCAGCCTGCCACCCGTTCTCGCGCGAAGGCCCCCCGCCAGCTCACGTTAATCGAAGAGCTAAACGAGCGATCCTCGGCAACGCCCTGGGTAGCACCGACAGGACCGCAGTGGTGGGGCCTTACGTGCGACAGACTGGGCCTCCCGTTCGCCGCCCGGTCTTGTCGCCCCGGCTCCAACCTGGATTACATGCTGACATAGGGATTGAGCCGATATGTTAGATCGAGGGTCCCGTGATCGAGTGAAACGGCATTAGCGCCGCTTGGACGGGCCCGTAACAGTGGTCACGCCGGCGGCGGGCCGGCGTCCATGTACCTGTATTGTGAAGACGGTCGGCGGTTGACGTGCGCCTGATAGCGGCGGGAAGCCACATACCGGACAACCTGCGGCAGCAAAGTTAGCGTGGTTTTGCAGACCAGCAGTGCGTCTGGTCGTTGTAGCCCATCATGCCCGGGCCTCCATACCCAGAGCTCTCGAGTGAGACGGGGACCTCTCGAACACAGAAGCCAGTTCTGCCTTGCGCGGGGGTCCGGAAGATGCGCATGTAGGCTCGTTGCTGTACTGAACAAAACGCATGTATTTGCATCCGCGGTCCGGATACGAAAGACGGAGTTTTGGTCCTCTTGAAACCGAGTGTGAACTGCTCGCCTAATGGGGACAAACGACAGAGTGAACCTTGCGACCATGTCAAGTGAGA
ATGCTTGAGCCGTCGTTATTAGAAACCCTTGCCCCTCATAACGTCCTACACCGCGATCCAACTGTGTCCCAGTCATGTATGTGCATTGCGTGGTTAGTAGTCCGGAACCTAAGTGGCCAGTGGACCGACTAAGCATGAACAGAGCGAAATTAGGGCATAAGCCAGCACAGCCCAGACGTTAGTCATAATAGCCCTTGGATCGAAGCCGAGGGGGGGACTAGGGTCACCTTCGAGCTTTGGGAACGCTTAGAGGCCCCGATGCTTTCCGGCGCGCTAAGGCCCAGAAGGGAACTAATGACCGTCCTGCAATTCAATGAGGTGGGGCGGGCGCAACGGATAGTAATGAGATAACCCCTCGAAGACAGCTTATGTACGCAGGCAGGGTAAGTCGACCGTATTACCATCCCTCTCTCAGTCTCACTGCTTGTCGGAGGTCTCTCGGCTCGAACCCGCGGACTGCCGCTCTCTATGACTTGTGCAAAACGTCAATGTAACCTTACCAGATAGAATCGGGATGTGTCAGACAATTAAGTTTGCCCCCGAGCCCTTCGCGGCTAGTCGCGTAACGTCACGGACCCCCCAAAACAAGCAACACGGAGCTATGGTAGCGACCATTCTGGGGTAGTGTTGGTGGAAGCCGCCCCACAAGGATGGGGGGGCGGGTGGACGTCGGCCAACTTATCAGCTGACCATGATACTGTAGAGAGCCGGATCCTTAAAACCGGAGGCACGACTCATCCGCCTTGGCGACGCTTTGGAAATCTATTGACTCGTATTCAGTGTTGGGAATTGTCTATTGCTTGTTCCGACACGTTTCGGCCGCGAGCGTCACGCCTAGACGGGTGCCCGAGTCGTTAGCTTGCCACCCATTCTCAGGCGGAGGCCCCCCGCCAGCTCACGTCAATCGAAGGGTGAAACGCGCGATCCTGGGTTACGCCCTGGGCTATGACGACAGGACCCCAACGGCGGGGCCTTACGAGCTCCAGAGTGTACCTTGAACTTGCCGCTGCGCTTTGACGCTCCGGTTCCAACCTGGGGTACAAACAGGGACAGGTATTGTGCCGATATGCTAGATCGAGTGTCCCGCGAGCGAGTAAGACGGTATTGGCTCCCCTTGGACGGGCCCGTAACAGTGGTCACGCCGGTGGTGGGCCGGTATTCGCATATCCTGAATGTGAAGACGGACGGCGATTATCGTGCGCCTGTTGGCGGCGGGAATCCATATCCCTGATGACATGTGGCAGTAAGGTTAGCGTGATTCTGCAGACCGGCAGTGCGTCTGGTCGTTGTAGCCCATCATGCCCGGGCCTCCATACCCAGAGCTCTCGAGTGAGACGGGGGCCCCTTAGGTACCAAAATGGAGCCTGCCTTGCGCAGGGGTCCGGAAGATGCATATGTAAATTCGTTTCCATAATGAATAAAACGTGTGTATTAGCATTCACGGTCTAGCGGTATCGGGCATGTTCTTAGCTCCTCCATGGCCGAATGTGGATGGTGTGCATCATCGAGACGAACAACAAGGTGGATCTCGATGTTAACTCAAGCGGAA
ATGCCAGCGCCGCCGCTACTAGAAATTCTCGTCCTACATAGCGCCATACACCCTGATCCTACTATCACCCGGTCATGTATTCGAGTTGCGTAGTTAGCTGTCCGGAACCTTAGTGGCCAGTGGTCTGACTCAGCACGAACACAGCGAAATTAGGGCATAGGCCAATACCCCTCAGACGTTAGTAATAATAGCCCTTGGATCGAAGCCGAGGGGGAGACTGGGGTTACCTTCGAGCTTTGGGAACGCTTAGAGGCCCCGATGCTTTCCGGCGCGCTAAGGCACGGGTGGGACCTAATGACCGGCCTGCAATTCAATGAGGTGGAGCGGGCTCAACGGATAGTAATGAGATAACCCCTGGAAGACAGCTTACGTACGCAGGCAGTGTAAATCGGCCGTATTACCATCCCTATTCCAGACCTGTTGTTTGTGGTGAGCCTCTCAGCGCGACTCTGCGTACGGTTGGCCTCTATGATTTGCGCAAAACGTCAATGTAACCTTACCAGATAGAATCGGGATGTGTCAGACAATTAAGTTTGCCTCCGAGTCTTTCGCATCTAGTCGGGTGAAGCCACGAGGCTCGGCATCTAAATGGCGCGTAGCCATGGTGACGGCCATTTTGGGGTGGTGTTGGGGGCTGCCGCCCCGCGAGGATGGCGGGGCTATTATAGGCGGGCTAACTCATTTGCTGGCCATCATACTGTAGAGAGCCGGATCCTCGAAACCAGGGGCGCGACTCATCCCCCTTGGCGGCGCTTCGCGAATTGGTTGACTCGTATTCAGTGTTGGGGATTGTCTATTGCTTCTACCGACGCGTCTTGGTCGCGACCGACACACTTGGGCGGGTGTCCAAGCCGCCAGCCTGCCACCCGTTCTCGCGCGAAGGCCCCCCGCCAGCTCACGTTAAGCGAAGAGCTAAACGAGCGATCCTCGGCAACGCTCTGGGTAGCGACGACAGGAACCCAGTGGTGGGGCCTTACGTGCGACAGACTGGGCCTCCCGTTCGCCGCCCGGTCTTGTCGCCCCGGCTCCAACCTGGGGTACAAACTGACACAGGTATTGAGCCGGTATGCGACATCGAGGGTCCAATGATCGAGTAGGACGGTATTAACTCCGCTTGAACGGGCCCGTAACAGTGGTCACGCCGGCGGCGAGCCGGCGTTCATGTACCTGTATTGTGAAGACGGTCGGCGGTTGTCGTGCGACTGTTGGCGGCGGGAATCCACATACGTGATGACCTGTGGCAGTAAGGTTAGCGTGATTCTGCAGACCGGCAGTGCGTCTGGTCGTTGTAGCCCATCATGCCCGGGCCTCCATACCCAGAGCTCTCGAGTGAGACGGGGGCCCCTTAGGTACCAAAATGGAGCCTGCCTTGCGCAGGGGTCCGGAAGATGCATATGTAAATTCGTTTCCATAATGAATAAAACGTGTGTATTAGCATTCACGGTCTAGCGGTATCGGGCATGTTCTTAGCTCCTCCATGGCCGAATGTGGATGGTGTGCATCATCGAGACGAACAACAAGGTGGATCTCGATGTTAACTCAAGCGGAA
ATACCAGCGCTGCCGCTACTAGAATTTCTCGCCCCACATAGTGTTCTACACCCTGATCCAACTGTGACGCAGTCATGGAGGCGCGTTGCGTAGTTAGCTGTCCGGAGCCTTAGTGGCCAGTGGACTGACTAAACACGAACACGGCGAAATTAGGGCAGAGGCCTACACCGCCCAGACGTTAGTCATAATAGCCCTAGGTCCATAATCAAGAGGGGTATCAGGTCCACCTGAGAACTTCTTAAGCGTTTCACAGCTTGGTCGGACGGGGACACGCGGGGACCAGGGTGGGACCTAATGACCGGCCTGCAATTCAATGAGGTGGAGCGGGCTCAACGGATAGTAATGAGATAACCCCTGGAAGACAGCTTACGTACGCAGGCAGTGTAAATCGGCCGTATTACCATCCCTATTCCAGACCTGTTGTCTGTGGTGAGCCTCTCAGCGCGACTCTGCGTACGGTTGGCCTCTATAACTCCTGCAAAACATCAATGTAACCTTACCAGATAGAATCGGGATGTGTCAGACAATTAAGTTTGGACGGGAGCCCTTCGCGGCTAGTCGGGCGGCGTTACGAACCCCGCAAAACAGGTAACACGTAGCCATGGTGACGGCCATTTTGGGGTGGTGTTGGGGGCTGCCGGCCCGCGAGGATGGGGGAGCTAGTAGACGTCGGCCAGTTCATCAGCTGACCATGATGCCGTAAGGAGCCGGATCCTTGAAACCGGGGGCGCGACTCATCCCCCTTGGCGATGCATTGGATATCTATTGACTCGTATTCAGTGTTGGGAATTGTCTATTGCTTGTTCCGACACGTTTCGGCCGCGAGCATCACGCCTAGGCGGGCGCCCGAGTCGTTAGCTTGCCACCCATTCTCGGGCGAAGGCCCCCCGCCAGCTCATGTTAATCGAAGAGTGAAACGCGCCATTCTGGGCTGCGTCCAGAGCAACGACGACAAGACCCCAGTGCTGAGGCCTCGCGTACTCGAGACTGGGCCTCCCGTTCGCCGCCCGGTCTTGTCGCCCCGGCTCCAACCTGGATCACAAGCTTACACAGGTATTGAGCCGATATGCTAGATCCAGGGTCCCGTGATCGAGTAAAACGGCATTAGCGCCGCTTGGACGGGCCAGTAACGGCAGTCACGCTGGTGACGAGCCGGCGTTCACGTGTTCGGATCGTGCAGATGGTCGGCGATTATCGTGCGCCTGATAGCGGCGTGAATTCACATACCTGACAACCTGTGGCAGCAAGCTTAGCGCTGCTTTGCAAACCGGCAGCGGGTTTGGTTGTTGTAGCTCATCATACCCGGGGGTCCATACTCAAAACTTTCGGGTGAGTCCGGGGCTCCTTAGGTACAAAAATGGAGCCTGCCTTGCGCAGGGGTCCGGAAGATGCGCACGTAAATTCGTTGTCATACTGAACAGAACGTGTGTACCAGTACTCACGGCCCGAATACGTAAGACGGAGCCTTGGCCCTCTTGAGGCTAAATGTGGCCTGCTCGCCTAATGGGGACAAACGACAGAGTGGACCTCGCGGTTATGTCAAGCGAGA
ATGCTTGAGCCGTCGTTATTAGAAACCCTTGCCCCTCATAACGTCCTACACCGCGATCCAACTGTGTCCCAGTCATGTATGTGCATTGCGTGGTTAGTAGTCCGGAACCTAAGTGGCCAGTGGACCGACTAAGCATGAACAGAGCGAAATTAGGGCATAAGCCAGCACAGCCCAGACGTTAGTCATAATAGCCCTTGGATCGAAGCCGAGGGGGAGACTGGGGTTACCTTCGAGCTTTGGGAACGCTTAGAGGCCCCGATGCTTTCCGGCGCGCTAAGGCACGGGAGGGAACTAATGACCGTCGTGCAACTTAACAAGGAGCAACAAACTCGTGAGATGACGGCGTGGCAGCTTCTGCGGAGCTGTACATGTACGCAGGCGGGATAAGTCGACCGTGTCACCATCCCTCACTCTGTCTCACTGTTTATCGGAGGTCTCTCGGCTCGAACCCGCGGACTGCCGGCCTCTATGACTCCCCTGAGACGTCAATGTCGCCCAGCCGAATAGAATCGGGATGTGTTAGACAAGTAAGTTCACCCCCGAGTCTTTCGCGGCCAGTCGGGTAACCTCGCGAGGCTCGCCATCTCAATGGAGCATGACCCCGGTGGCGGTCGTTTTGGGGTAGTGATGGGAGCAACTGCCCCGTAAGAATGGGGGGGCTAGTAGACGCGGGCCAACTCATTTACTGACCATGACGTTATAAGGACCCATTGCCCTGAAGCCGAGGGCGGGGGTTACTCCCCTGCCTGGCGCTTTGGAAATTGGTTGACTCGTATTCAGTGTTGGGGATTGTCTATTGCTTCTACCGACGCGTTTCGGTCGCGACCGACACACTTGGGCGGGTGTCCGAGCCGTCAGCCTGCAACCCGTTCTCGCGCGAAGGCCCCCCGCCAGCTTATGTTAATCGAAGAGTGAAACGCGCCATTCTGGGCTGCGTCCAGAGCAACGACGACAAGACCCCAGTGCTGAGGCCTCGCGTACTCGAGACTGGGTCCCCAATTCGCTCCCCGGCTTTGTCGTCCTGGCCCGAACCTGGAGTACATGCTGACATAGGGATTGAGCCGATATGTTAGATCGAGGGTCCCGTGATCGAGTGAAACGGCATTAGCGCCGCTTGGACGGGCCAGTAACGGCAGTTGCTCCAGTGGTGGGCCGGCGGCCACATATCCTGATTGTGAAGACGGTCGGCGATTATCGTGCGACTGTTGGCGGCGGGAATCCACATACCTGATGACCTGTGGCAACAAGCTTAGCGCTGCTTTGCAAACCGGCAGCGGGTTTGGTTGTTGTAGCTCATCATACCCGGGGGTCCATACTCAAAACTTTCGGGTGAGTCCGGGGCTCCTTAGGTACAAAAATGGAGCCTGCCCTGCGCGGGGGTCCGGAAGATGCGTACGTAAATTCGTTGTCATACTGAACAAAACTTGTGTATCAGTACTCACAGCCCGAATACGTAAGACGGAGCCTTGGCCCTCTTGAGGCTAAATGTGGCCTGCTCGCCTAATGGGGACAAACGACAGAGTGGACCTCGCTGCCATGTCAAGCGAGA
ATACCAGCGCCGCCACTACTAGAATTTCTCGTCTTACATAGCGCCCTGCACCCTGATCCAATTGTCACCCAGTCATGTGTTCGCGTTGCGTAGTTAGCTGTCCGGAAACCTAGTGGCCAGTGGACCAACTAAGCACGAAGACAGCGAAATTAGGGCAGAGGCCAACACCGCTCAAACATTAGTAATAATAGCCCTAGGTCCATAACCGAGGGGGGTATCAGGTCCACCTGAGAACTTCTTAAGCGTTTCACAGCTTGGTCGGACGGGGACACGCGGGGACCAGGGTGGGACCTAATGACCGTAGTGCAACTTAACAAGGAGCAACAAACTCGTGAGATGACGGCGTGGCAGCTTCTGCGGAGCTGTACATGTACGCAGGCGGGGTAAGTCGACCGTATTACCATCCCTCTCTCAGTCTCACTATTTGTGGGGGGTCTCTCGGCGCAACCCCGCGGACTGCCGCTCTCTATGATTTGCGCAAAACGTCAATGTAACCTTACCAGATAGAATCGGGATGTGTCAGACAATTAAGTTTGCACGGGAGCTCATCGCGGCTAACCGGATGACCCCACGAACCCCGCAAAACAGGTAAAGCGTAGCCATGGTGACGGCCATTTTGGGGTGGTGTTGGGGGCTGCCGCCCCGCGAGGATGGCGGGGCTATTATAGGCGGGCTAACTCATTTGCTGGCCATCACGTTGTAAGGACCCGGATCCTTGAAACAAGGGGCGCGACTCATCCCCCTTGGCGGCGCTTCGCAAACTGGTTGACTCGTATTCAGTGTTGGGGATTGTCTATTGCTTCTACCGACGCGTCTCGGTCGCGACCGACGCACTTGGGCGGGTGTCCGGGCCGTCAGCCTGCCACCCGTTCTCGCGCGAAGGCCCCCCGCCAGCTCACGTTAATCGAAGAGCTAAACGAGCGATCCTCGGCAACGCCCTGGGTAGCGACGACAGGACCGCAGTGGTGGGGCCTTACGTGCGACAGACTGGGCCTCCCGTTCGCCGCCCGGTCTTGTCGCCCCGGCTCCAACCTGGGGTACAAACTGACACAGGTATTGAGCCGGTATGCGACATCGAGGGTCCAATGATCGAGTAGGACGGTATTAACTCCGCTTGAACGGGCCCGTAACAGCGGTCACGCCGGTGGCGAGCCGGCGTTCATGTACCTGTATTGTGAAGACGGTCGGCGGTTGTCGTGCGACTGTTGGCGGCGGGAATCCACATACGTGATGACCTGTGGCAGCAAGGCTAGCGTTGCTTTGGAGACGGACAGTGCGTTTAGTTGTTGGAGCCCATCATGCCCAGGCCTCCATACCCGGAACTTTCGAGTGAGACGGGGGCCTCTTAGGTACAAAAATGGAGCCTGCCTTGCGCGGGGGTCCGGAAGGTGTGCACGTAAATTCGCTGTCATTCTAAACAAAACTTATGTATTAGCATCCACGGTCCAGCGATATCGGGTATGTTCTTAGCTCTTCCGTGGTCGAGTGCGAACGGCGTGCACCAGCTAAATAAACAATAAAGAGGACTCCGCTGCCAACTCAATTGGGA
ATACCAGCGCCGCCACTACTAGAATTTCTCGTCCTACATAGCGCCATACACCCTGATCCTACTATCACCCGGTCATGTATTCGAGTTGCGTAGTTAGCTGTCCGGAACCTTAGTGGCCAGTGGTCTGACTCAGCACGAACACAGCGAAATTAGGGCATAGGCCAATACCCCTCAGACGTTAGTAATAATAGCCCTTGGATCGAAGCCGAGGGGGAGACTGGGGTTACCTTCGAGCTTTGGGAACGCTTAGAGGCCCCGATGCTTTCCGGCGCGCTAAGGCACAAATGAGACCTGGTGACCGTCCTGCAATTCAATGATGTGGAGCGGGCTCAACGGATAGTAATGAGATAACCCCTGGAAGACAGCTTATGTACGCAGGCGGGGTAAGTCGGCCGTACTATCATCCCCATTTCAGTCCCGTTATTTGTGGGGGGTCTCTCGGCGCAACCCTGCGGAATGCCGGTCTCCATGACTCCCCTGAGACGTCAATGTCGCCCAGCCGAATAGAATCGGGATGTGTTAGACAAGTAAGTTCACCCCCGAGCTCTCCGCGGCTAGTCGGGTGACCTCACGAACCCCGCAAAACAGGTAAAACGTAGCCATGGTGACGGCCATTTTGGGGTGGTGTTGGGGGCTGCCGCCCCGCGAGGATGGCGGGGCTATTATACGTCGGCCCATTCATCAGCTGGCCATCACGTTGTAAGGACCCGGATCCTTGAAACCAGGGGCGCGACTCATCCCCCTTGGCGGCGCTTCGCAAATCTATTGACTCGTATTCAGTGTTGGGAATTGTCTATTGCTTGTTCCGACACGTTTCGGCCGCGAGCATCACGCCTAGGCGGGCGCCCGAGTCGTTAGCTTGCCACCCATTCTCGGGCGAAGGCCCCCCGCCAGCTCATGTTAATCGAAGAGTGAAACGCGCCATTCTGGGCTGCGTCCAGAGCAACGACGACAAGACCCCAGTGCTGAGGCCTCGCGTACTCGAGAGTGGGTCCCCAATTCGCTCCCCGGCTTTGTCGTCCTGGCCCGAACCTGGATTACGTGCTGACTCATGTGTTGAGCCGATATGCTAGATCGAGGGTCCCGTGATCGAGTAAGACGGTATTAGCGCCCCTTGGACGGTGCAGTAACAGCGGTCACGCTGGTGGCGAGCCGGTGTTCGCGTACCCGGATTATGAAGACGGTCGGCTATTATCGTGCACCTGATGGCGGCGGGAATCCACACACCTGATGACCTGTGGCAGCAAAGTTAGCGTGGTTTTGCAGACCAGCAGTGCTTTTAGTTGGCATAACCTATCATGTTCGGTCCTCCGCACCAAGAATGTCCGAGTGAGACGACCGGCTCCTAGGTACAAAAATGGAGCCTGCCTTGCGCAGGGGTCCGGAAGATGCACACGTAAATTCGTTGTCATTCTAAACAAAACTTATGTATTAGCATCCACGGTCCAGCGATATCGGGTATGTTCTTAGCTCTTCCGTGGTCGAGTGCGAACGGCGTGCACCAGCTAGATAAACAATAAAGAGGACTCCGCTGCCATGTCAAGCGAGA
ATACCAGCGCTGCCGCTACTAGATTTTCTCGCCCCACATCGCGTCCTACAACCTAATCCACCTGTGACCTAGGCATGTATTCGCGTTGCGTAGTTAGCTGTCCGGAACCCTAGTGGTCGCTCGACCAACAAAGCACGAACACAGCGAGATTAGGGCTTAGGCCAACACCGCTCAGCTGTTAGTAACAAGAACCCTTGATCCATAACCGAGGGGGGTATCAGGTCCACCTGAGAACTTCTTAAGCGTTTCACAGCTTGGTCGGACGGGGACACGCGGGGACCAGGGTGGGACCTAATGACCGGCCTGCAATTCAATGAGGTGGAGCGGGCTCAACGGATAGTAATGAGATAACCCCTGGAAGACAGCTTACGTACGCAGGCAGTGTAAATCGGCCGTATTACCATCCCTATTCCAGACCTGTTGTTTGTGGTGAGCCTCTCAGCGCGACTCTGCGTACGGTTGGCCTCTATGACTCCCCTGAGACGTCAATGTCGCCCAGCCGAATAGAATCGGGATGTGTCCGGCAAGCAGGCTTGCCCCCGAGCCCTTCGCGGCCAGTCGGATAAAGCCACGGACCCCCCAAAACAAGCAACGCGGAGCTATGGTAGCGACCATTTTGGGGTAGTGATGGGAGCAACTGCCCCGTAATGATGGGGGGGCTAGTGGACGTCGTCCAACTTATCAGCTGACCACGATACTATAAGGACCCATTGCCCTGGAGCCGAGGGAGGGGGTTACTCCCCTGCCTGATGAATTAGAAATCGAATGTGATGCGGCCGAGACCAGAGGCCGATCACCAGGCCTTGTAGCAGACTTCGTCCGCGACCGACATACTTGGGCGGGTGTCCAAACCGTCAGCCTTCAGCCCGTGTTCGGAGAAGAGCCTCGCGCCATCGCACGTTAATCGAAAAACGAAACAATCGATCCTGGACTACGCCCAAAGCAACGACGACAGGACCCCAGTGCTGGGATCGCGCGAGCTCCAGAGTGTGCCTCGAACACGCCGCCGCGCCCAGTCGCCCCGGTTCCGACCTGGGGTACAAACTGACACAGGTATTGAGCCGATATGCGACATCGAGGGTCCAATGATCGAGTAAGACGGTATTAGCGCCCCTTGGACGGTGCCGTAACGGCAGTCGCTCCAGTGGCGAGCCGGCGTTCACGTGTTCGGATCGTGCAGATGGTCGGCGATTAACGGGCGCCTGATAGCGGCGGGAATCCACATACCGGACAACCTGTGGCAGCAAGGTTAGCGCGGCTTTGGAGACGGGTAGTGCGGTTAGCTGTTGGGGCCCATCATGCCCGGGCCTCCATACCCAGAACTTTCGAGTGAGACCGGGGCTCCTTAGGTACAAAAATGAAGCTTGCCTTGCGCGGGGGTCCGGAAGGTACGCACGTAAATTCGTTGTCATACTGAACAGAACGTGTGTACCAGTACTCACGGCCCGAATACGTAAGACGGAGCCTTGGCCCTCTTGAGGCTAAATGTGGCCTGCTCGCCTAATGGGGACAAACGACAGAGTGGACCTCGCGGTTATGTCAAGCGAGA
ATACCAGCGCCGCCACTACTAGAATTTCTTGCCCCTCATAACGTCCTACACCGCGATCCAACTGTGTCCCAGTCATGTATGTGCATTGCGTGGTTAGTAGTCCGGAACCTAAGTGGCCAGTGGACCGACTAAGCATGAACAGAGCGAAATTAGGGCATAAGCCAGCACAGCCCAGACGTTAGTCATAATAGCCCTTGGATCGAAGCCGAGGGGGAGACTGGGGTTACCTTCGAGCTTTGGGAACGCTTAGAGGCCCCGATGCTTTCCGGCGCGCTAAGGCACAAATGAGACCTGGTGACCGTCCTGCAATTCAATGATGTGGAGCGGGCTCAACGGATAGTAATGAGATAACCCCTGGAAGACAGCTTACGTACGCAGGCAGTGTAAATCGGCCGTATTACCATCCCTATTCCAGACCTGTTGTTTGTGGTGAGCCTCTCAGCGCGACTCTGCGTACGGTTGGCCTCTATGACTCCCCTGAGACGTCAATGTCGCCCAGCCGAATAGAATCGGGATGTGTTAGACAAGTAAGTTCACCCCCGAGTCTTTCGCGTCCAGTCGGACGGCGCCACGGACCCCCCAAAACAAGCAACACGGAGCTATGGTAGCGACCAGTTTAGGGTAGTGTTGGTGGAAGCCGCCCCACAAGGATCGGGGGGCTAGTGGGGGTCGGCCCATTCATCAGCAGATCATGATACTGTAAGGACCCGGATCCTTGACGCCGAGGGCGGGGGCTACTTCCCAGCCTGGCGCATTGGATATCTATTGACTCGTATTCAGTGTTGGGAATTGTCTATTGCTTGTTCCGACACGTTTCGGCCGCGAGCGTCACGCCTAGGCGAGCGCCCGAGTCGTTAGCTTGCCACCCATTCTCGGGCGAAGGCCCCCCGCCAGCTCATGTTAATCGAAGAGTGAAACGCGCCTGTCTGGGCTGCGTCCAGAGCAACGACGACAAGACCCCAGTGCTGGGGCCTCGCGTACTCGAGAGTGGGTCCCCAATTCGCTCCCCGGCTTTGTCGTCCTGGCCCGAACCTGGATTACGTGCTGACTCATGTGTTGAGCCGATATGCGAGATCGAGGGTCCAATGATCGAGTAGGACGGTATTAGCTCCGCTTGGACGGGCCCGTAGCAGTGGTCACGCCGGCGGCGAGCCGGTGTTCGCGTACCCGGATTGTGAAGACGGTCGGCTATTATCGTGCACCTGATGGCGGCGGGAATCCACACACCTGATGACCTGTGGCAGCAAAGTTAGCGTGGTTTTGCAGACCAGCAGTGCTTTTAGTTGGCATAACCTATCATGTTCGGTCCTCCGCACCAAGAATGTCCGAGTGAGACGACCGGCTCCTAGGTACAAAAATGGAGCCTGCCTTGCGCGGGGATCCGGAAGATGCGCATGTAGGCTCGTTGCTGTACTGAACAAAACGCATGTATTTGCATCCGCGGTCCGGATACGAAAGACGGAGTTTTGGTCCTCTTGAAACCGAGTGTGAACTGCTCGCCTAATGGGGACAAACGACAGAGTGAACCTTGCGACCATGTCAAGTGAGA
ATACCAGCGCCGCCGCTACCAGAAACCGTCGTGCTACATAGCGCCCTACGCCCTGATCCAACTGTCACCCGGTCAGGTATTCGCATTACGCGGTTAGCAGTTCGGAACCTAATTGGCCAGTGGACTGACTAAGCATTAACACATCGAAATTAGGGCATAGACCAGCACAGCTTAGACGTTAGTAATAATAGTCCTTGGTCCATAACCGAGGGGGGTACCAGGGTCACCTTCGAACTTCTTAAGCGTTTCACAGCTTCGACGGTCGGGGACACGGGGATATCAAGATGGGAACTAATGATCGTAGTGCAACTTAATGAGGTGGAGCGGGCTCAACGGATAGTAATGAGATAACCCCTGGAAGACAGCTTACGTACGCAGGCAGTGTAAGTTGGCCGTATTACCATCCCTATTCCAGACCTGTTGTTTGTGGTGAGCCTCTCAGCGCGGCTCTGCGTACGGTTGGCCTCTATGACTCCCCTGAGACGTCAATGTCGCCCAGCCGAATAGAATCGGGATGTGTTAGACAAGTAAGTTCACCCGCAAGCCCTTCGCGGCTAACCGGATGAACTCACGAACCCCGCAAAACAGGTAAAGCGTAGCCATGGTGACGGCCATTTTGGGGTGGTGTTGGGGGCTGCCGCCCCGCGAGGATGGCGGGGCTATTATAGGCGGGCTAACTCATTTGCTGGCCATCACGTTGTAAGGACCCGGATCCTCGAAACCAGGGGCGCGACTCATCCCCCTTGGCGGCGCTTCGCGAATTGGTTGACTCGTATTCAGTGTTGGGGATTGTCTATTGCTTCTACCGACGCGTCTCGGTCGCGACCGACACACTTGGGCGGGTGTCCGAGCCGTCAGCCTGCCACCCGTTCTCGCGCGAAGGCCCCCCGCCAGCTCACGTTAATCGAAGAGCTAAACGAGCGATCCTCGGCAACGCCCTGGGCAGCGACGACAGGACCCCAGTGGTGGGGCCTCGCATGCGACAGACTGGGCCTCCCGTTCGCTCCCCGGCTTTGTCGTCCTGGCCCGAACCTGGAGTACATGCTGACATAGGGATTGAGCCGATATGTTAGATCGAGGGTCCCGTGATCGAGTAAGACGGTGTTAGCTCCGCTTGGACGGGCTAGTAACAGCGGTCACGCTGGTGGCGAGCCGGCGTTCATGTACCTGTATTGTGAAGACGGTCGGCGGTTGTCGTGCGACTGTTGGCGGCGGGAATCCACATACGTGATGACCTGTGGCAGCAAGCTTAGCGCTGCTTTGCAAACCGGCAGCGGGTTTGGTTGTTGTAGCTCATCATACCCGGGGGTCCATACTCAAAACTTTCGGGTGAGTCCGGGGCTCCTTAGGTACAAAAATGGAGCCTGCCTTGCGCAGGGGTCCGGAAGATGCGCACGTAAATTCGTTGTCATTCTAAACAAAACTTATGTATTAGCATCCACGGTCCAGCGATATCGGGTATGTTCTTAGCTCTTCCGTGGTCGAGTACGAACGGCGTGCACCATCGAGACAAACAACAAAGTGGACCTCCCTGCCAACTCAAGCGGGA
ATACCAGCGCCGCCGCTACTAGAATTTCTCGCCCCACATCGCGTCCTACAACCTAATCCACCAGTCACGCAGTTGTGTATTCGCGTTGTGTAGCTAGCTGTCCGGAGCCCTATTGGCCAGTGGACCAACTAAACACGAACACAGCGAAATTAGGGCAGAGGCCAACACCGCTCAGACGTTAGTAATAATAGCCCTTGGTCCATGACCGAGGGGGGTACCAGGGTCACCTTCGAACTTCTTAAGCGTTTCACAGCTTCGACGGTCGGGGAAACGCGGATACCCAGAAGGGAACTAATGACCGGCCTGCAATTCAATGAGGTGGAGCGGGCTCAACGGATAGTAATGAGATAACCCCTGGAAGACAGCTTACGTACGCAGGCAGTGTAAATCGGCCGTATTACCATCCCTATTCCAGACCTGTTGTTTGTGGTGAGCCTCTCAGCGCGACTCTGCGTACGGTTGGCCTCTATGACTCCCCTGAGACGTCAATGTCGCCCAGCCGAATAGAATCGGGATGTGTTAGACAAGTAAGTTCACCCCCAAGCCCTTCGCGTCTAGTCGGGTAACCTCGCGAGGCTCGCCATCTCAATGGAGCATGACCCCGGTGGCGGTCGGTCTGGGGTAATATTGGGAACAGCCGGCTCGCAAGAATGGGGGGAATAGAAGACGTCGTCCAACTTATCAGCTGACCACGATACTATAAGGACCCGGATCCTTGAAACCGGGGGCGCGACTCATCCCCCTTGGCGATGCATTGGATATCTATTGACTCGTATTCAGTGTTGGGAATTGTCTATTGCTTGTTCCGACACGTTTCGGCCGCGAGCATCACGCCTGGGCGGGTGTCCGAGCCGTCAGCCTGCCACCCGTTCTCGCGCGAAGGCCCCCCGCCAGCTCACGTTAATCGAAGAGCTAAACGAGCGATCCTCGGCAACACCCTGGGTAGCGACGACAGGACCCCAGTGGTGGGGCCTTACGTGCGACAGACTGGGCCTCCCGTTCGCCGCCCGGTCTTGTCGCCCCGGCTCCAACCTGGGGTACAAACTGACACAGGTATTGAGCCGATATGCGACATCGAGGGTCCAATGATCGAGTAAGACGGTATTAGCGCCCCTTGGACGGTGCCGTAACAGTGGTCACGCCGGCGGTGAGCCGGCGTTCGCGTATCCTGATTGTGAAGACGGTCGGCGATTATCGTGCGCCCAATAGCGGCGGGAATCCACGTACCGGACAACCTGTGGCAGCAAGGTTAGCGTGATTCTGCAGACCGGCAGTGCGTCTGGTCGTTGTAGCCCATCATGCCCGGGCCTCCATACCCAGAGCTCTCGAGTGAGACGGGGGCCCCTTAGGTACCAAAATGGAGCCTGTCTTGCGCAGGGGTCCGGAAGATGCGCACGTAAATTCGTTGTCATTCTAAACAAAACTTATGTATTAGCATCCACGGTCCAGCGATATCGGGTATGTTCTTAGCTCTTCCGTGGTCGAGTACGAACGGCGTGCACCATCGAGACAAACAACAAAGTGGACCTCCCTGCCAACTCAAGCGGGA
ATACCAGCGCCGCCACTACTAGATTTTCTCGCCCCACATCGCGTCCTACAACCTAATCCACCTGTGACCTAGGCATGTATTCGCGTTGCGTAGTTAGCTGTCCGGAACCCTAGTGGTCGCTCGACCAACAAAGCACGAACACAGCGAGATTAGGGCTTAGGCCAACACCGCTCAGCTGTTAGTAACAAGAACCCTTGATCCATAACCGAGGGGGGTATCAGGTCCACCTGAGAACTTCTTAAGCGTTTCACAGCTTGGTCGGACGGGGACACGCGGGGACCAGGGTGGGACCTAATGACCGGCCTGCAATTCAATGAGGTGGAGCGGGCTCAACGGATAGTAATGAGATAACCCCTGGAAGACAGCTTACGTACGCAGGCAGTGTAAATCGGCCGTATTACCATCCCTATTCCAGACCTGTTGTTTGTGGTGAGCCTCTCAGCGCGACTCTGCGTACGGTTGGCCTCTATGACTCCCCTGAGACGTCAATGTCGCCCAGCCGAATAGAATCGGGATGTGTTAGACAAGTAAGTTCACCTCCGAGCCCTTCGCGGCTAGTCGGGTAACCTCGCGAGGCTCGCCATCTCAATGGAGCATGACCCCGGTGGCGGTCGTTTTGGGGTAGTGATGGGAGCAACTGCCCCGTAAGAATGGGGGGGCTAGTAGACGTCGTCCAACTTGTCAGCTGACCACGATACTGTAAGGCCCCAGTGCCTTGAAGCCGAGGGAGGAGGTTACTCCCCTGCCTGATGAATTGGAAATCGATTGACTCGTATTCAGTGTTGGGGATTATCTATTGCTTCTTCCGACACGTTCCGGCCGCGACCGACATACTTGGGCGGGCATCCGAGCAGTCAGACTGCAATCCGATTTCGGAGGAGAGACTCGCGCAATCGCGCGTTAGTTAAAAAACGGAACAAGCGATCCTGGGCTACGCCCAGAGCAACGACGCCAGGACCCCAGTGGTGGGGCCTTACGTGCGACAGACTGGGCCTCCCGTTCGCCGCCCGGTCTTGTCGCCCCGGCTCCAACCTGGATTACATGCTGACATAGGGATTGAGCCGATATGTTAGATCGAGGGTCCCGTGATCGAGTGAAACGGCATTAGCGCCGCTTGGACGGGCCAGTAACAATGGTCACGCCGGTGGCGAGCCGGCGGTCATGTATCTGTATTGTAAAGACCGTCGGTGATTAACGTGCGCCTGATAGCGGCGGGAAGCCACATACCGGACAACCTGCGGCAGCAAAGTTAGCATGGTTTTGCAGACCAGCAGTGCTTTTAGTTGTCATAACCTATCATGTTCGGTCCTCCGCACCAAGAATGTCCGAGTGAGACGACCGGCTCCTAGGTACAAAGATGGAGCCTGCCTTGCGTAGGGGTCCGGAAGATACACATGTAGACTCGTTGCCGTACTGAACAAAACGCATGTATTTGCATCCACGGTCTAGCGATATCGGGCATGTTCTTAGCTCTTCCATGGCCGAATGTGGCCTGCTCGCCTAATCGAGACAAACAACAAAGAGGATCTCGATGCCATGTCAAGTTGAA
ATACCAGCGCCGCCACTTCTAGAATTTCTCCTCCCATATAACGTCCTACACCCTGATCCAACTGTGTCCCAGTCATGTATTCGCGTTGCGTAGCTAGCTGTCCAGAACTTTAGTGGCCAGTGGACCAACTAAGCACGAGCACAGCGAAAGTAGGGGATAGGCTAGCGCCGCCCAGACGTTAGTAATAAGAGCCCTTGGTCCATAATCAAGGGGGGTATCAGGTCCACCTGAGAACTTCTTAAGCGTTTCACAGCTTCGTCGGACGGGGACACGCGGGGACCAGGGTGGGACCTAATGACCGGCCTGCAATTCAATGAGGTGGAGCGGGCTCAACGGATAGTAATGAGATAACCCCTGGAAGACAGCTTACGTACGCAGGCAGTGTAAATCGGCCGTATTACCATCCCTATTCCAGACCTGTTGTTTGTGGTGAGCCTCTCAGCGCGACTCTGCGTACGGTTGGCCTCTATGACTCCTGCAAAACATCAATGTAACCTTACCAGATAGAATCGGGATGTGTCAGACAATTAAGTTTGCCTCCAAGCCCATCGCGGCTAGTCGGGTGGCCTTACGAACCCCGCAAAACAGGTAAAGCGTAGCCATGGTGACGGCCGGTCTGGGGTAGTGTTGGTGGAAGCCGCCCCACAAGGATGGGGGGGCGGGTGGACGTCGGCCCATTCATCAGCAGACCATGATACTGTAGAGAGCCGGATCCTCGAAACCAGGGGCGCGACTCATCCCCCTTGGCGGCGCTTCGCGAATTGGTTGACTCGTATTCAGTGTTGGGGATTGTCTATTGCTTCTACCGACGCGTCTCGGTCGCGACCGACACACTTGGGCGGGTGTCCGAGCCGTCAGCCTGCCACCCGTTCTCGCGCGAAGGCCCCCCGCCAGCTCACGTTAATCGAAGAGCTAAACGAGCGATCCTCGGCAACGCCCTGGGCAGCGACGACAGGACCCCAGTGGTGGGGCCTCGCATGCGACAGACTGGGCCTCCCGTTCGCTCCCCGGCTTTGTCGTCCTGGCCCGAACCTGGAGTACATGCTGACATAGGGATTGAGCCGATATGTTAGATCGAGGGTCCCGTGATCGAGTGAAACGGCATTAGCGCCGCTTGGACGGTGCAGTAACAGCGGTCACGCTGGTGGTGGGCCGGCGTCCACGTACCCGGATTGTGAAGACGGTCGGCTATTATCGTGCGCCCAATAGCGGCGGGAATCCACGTACCGGACAACCTGTGTCAGCGAGGTTAGCGTGATTCTGCAGACCGGCAGTGCGTCTGGTCGTTGTAGCCCATCATGCCCGGGCCTCCATACCCAGAGCTCTCGAGTGAGACGGGGGCCCCTTAGGTACCAAAATGGAGCCTGTCTTGCGCAGGGGTCTGGAAGACGCGCACGTAAATTCGTTGTCATACTGAACAGAACGTGTGTACCAGTACTCACGGCCCGAATACGTAAGACGGAGCCTTGGCCCTCTTGAGGCTAAATGTGGCCTGCTCGCCTAATGGGGACAAACGACAGAGTGGACCTCGCGGTTATGTCAAGCGAGA
ATGCTTGAGCCGTCGTTATTAGAAACCCTCGCCCCACATCGCGTCCAACAACCTAATCCACCTGTCACGCAGTTGTGTATTCGCGTTGTGTAGCTAGCTGTCCGGAGCCCTAGTGGCCAGTGGACCAACTAAACACGAACACAGCGAAATTGGGGCAGAGGCCAACACCGCTCAGACGTTAGTAATAATAGCCCTTGGTCCATGACCGAGGGGGGTACCAGTGTCACCTTCGAATTTCTTAAGCGTTTCACAGCTTCGACGGTCGGGGAAACGCGGATACCCAGGTGGGACCTGATGACCGTCGAGCAGCTTAACAAGGTGCAGCGGGCTTAACGGATAGCAACGAGATGACCCCTGGAAGACAGCTTATGTACGCAGGCGGGGTAAGTCGACCTTATTACCTCCCTTCTTTCAGTGCCACCGTTTGTCGGGGGTCTCTCGGCGTGACTCTGCGTACGGCTGGTCTTTACGATTCCTGCAGGACGCCAATGTCGCCCAGCCGAATAGCATCGGGATATGCCCGGTAATTAAGTTTGCATGGAAGCCCTTCGCGTCCAATCGGACGGAGCTACGAGGCTCGGCATCTAAATGGAACATGACCCTGGTGGAGGTCGGTCTGGGGTAATATTGGGAACAGCCGGCTCGCAAGAATGGGAGGAATAGAAGAGATCTGCCCACTTATTTACTGACCATGACGTTATGAGGACCGGGATCCTTGAAACCAGGGGCGCGACTCATCCCCCTTGGCGGCGCTTCGCAAATTGGTCGACTCGTATTCAGTGTTGGGGATTGTCTATTGCTTCTACCGACGCGTTTCGGTCGCGACCGACACACTTGGGCGGGTGTCCGAGCCGTCAGCCTGCCACCTGTTCTCGCGCGAAGGCCCCCCGCCAGCTCACGTTAATCGAAGAGCTAAACGAGCGATCCTCGGCAACACCCTGGGTAGCGACGACAGGACCCCAGTGGTGGGGCCTTACGTGCGACAGACTGGGCCTCCCGTTCGCCGCCCGGTCTTGTCGCCCCGGCTCCAACCTGGGGTACAAACTGACACAGGTATTGAGCCGATATGCGACATCGAGGGTCCAATGATCGAGTAAGACGGTATTAGCGCCCCTTGGACGGTGCCGTAACGGCAGCCGCTCCAGTGGCGAGCCGGCGGTCATGTATCTGTATTGTAAAGACCGTCGGTGATTAACGTGCGCCTGATAGCGGCGGGAAGCCACATACCGGACAACCTGCGGCAGCAAAGTTAGCATGGTTTTGCAGACCAGCAGTGCTTTTAGTTGTCATAACCTATCATGTTCGGTCCTCCGCACCAAGAATGTCCGAGTGAGACGACCGGCTCCTAGGTACAAAGATGGAGCCTGTCTTGCGCAGGGGTCCGGAAGATGCGCGTGTAAATTCGTAGTCATACTGAACAAGACGTGAGTATCAGTACTCACGGCCCGGATACGAAAGACGGAGTCTTGACCCTCTTGAAGCTGAATGCGAATGATGTACATCATCGAGACAAACAACAAAGTTGACCTCGCTGCCATGTCAAGCGAGA
ATACCAGCGCCGCCACTTCTAGAATTTCTCCTCCCACATAACGTCCTACACCCTGATCCAACTGTGTCCCAGTCATGTATTCGCGTTGCGTAGCTAGCTGTCCAGAACTTTAGTGGCCAGTGGACCAACTAAGCACGAGCACAGCGAAAGTAGGGGATAGGCTAGCGCCGCCCAGACGTTAGTAATAATAGCCCTTGGATCGAAGCCGAGGGGGAGACTGGGGTTACCTTCGAGCGTTGGGAACGCTTAGAGAACCCGATGCTTTCCGGCGCGCTAAGGCACAGATGGGAACTAATGACCGTCCTGCAATTCAATGAGGTGGAGCGGGCTCAACGGATAGTAATGAGATAACCCCTGGAAGACAGCTTACGTACGCAGGCAGGGTAAGTCGACCGTATTACCATTCCTCTCCCAGTCTCACTATTTGTGGGGGGTCTCTCGGCGCAACCCCGCGGACTGCCGCTCTCTATGACTTGCCCGAGACGCCAATGTCGCCCAGCCGAATAGAGTCGGGATGCGTTAGACAAGTAAGTTCGCCCCCGAGTCTTTCGTATCTAGTCGGATAACCTCACGGACCCCCCAAAACAAGCAACACGGAGCTATGGTAGCGACCGGGTTGGGGTGGTGTTGAGAGCAGTCGGCCTGCAAGGATGAGGAGGCTAGTAGACGTCGGCCAGTTCATCAGCTGACCATGATGCCGTAAGGACCCGGATCCTTGAAACCGGGGGCGCGACTCATCCCCCTTGGCGATGCAATGGATATCGATTAACTCGTATTTAGTGTTGGGGATTGTCTGTTGCTTCCTCCGACACGTTTCGGCTGTTACTGACATACTTGTGCGGGTGTCTGAGCCATCGCCCTGCAACCCGTTCACGGAGGAGGACTTCGCGCCTGCGCACGCTGATCGCGGAGCGAAACAAGCGATCGCGAGCTACGCCCTGGGCAACGACCAGGGAACTCTGGTAGTGGAGCTTCGCGAGTTCCGGCGACGGCCTCCAATTCATCGCCCGGCCTTGTCGCCCCGACCCCAGCCTGGATTGCATGCTGACACGGGTACTGAGCCAACATGCTAGAGCGAGGCCCCAATAATCGAGTAGGACGGTATAAGCGTCCCCTGAACGGGCCCGTAACAGTGGTCACGCCGGCGACGAGCCGGTGTTCGCATATCCTGATTGTGAAGACGGTCGGCGATTATCGTGCGCCTGATAGCGGCGTGAATTCACATACCTGACAACCTTTGGCAACAAGCTTAGCGCTGCTTTGCAAACCGGCAGCGGGTTTGGTTGTTGTAGCTCATCATACCCGGGGGTCCATACTCAAAACTTTCGGGTGAGTCCGGGGCTCCTTAGGTACAAAAATGGAGCCTGTCTTGCGCGGGGGTCCGGAAGGTACGCACGTAAATTCGTTGTCATACTGTACAAAACTTATGTATTAACATCCACGGTCCAGCGATATCGAGCATGTTCTTAGCTCTTCCGTGGTCGTGTGCGAACGGCGTGCACCAGCTAGATAAACAATAAAGAGGACTCCGCTGCCGTGTCAAGCGAGA
ATACCAGCGCTGCCGCTACTAGAATTTCTCGCCCCACATAGTGTTCTACACCCTGATCCAACTGTGACGCAGTCATGGAGGCGCGTTGCGTAGTTAGCTGTCCGGAGCCTTAGTGGCCAGTGGACTGACTAAACACGAACACGGCGAAATTAGGGCAGAGGCCTACACCGCCCAGACGTTAGTCATAATAGCCCTAGGTCCATAATCAAGAGGGGTATCAGGTCCACCTGAGAACTTCTTAAGCGTTTCACAGCTTGGTCGGACGGGGACACGCGGGGACCAGGGTGGGACCTAATGACCGGCCTGCAATTCAATGAGGTGGAGCGGGCTCAACGGATAGTAATGAGATAACCCCTGGAAGACAGCTTACGTACGCAGGCAGTGTAAATCGGCCGTATTACCATCCCTATTCCAGACCTGTTGTCTGTGGTGAGCCTCTCAGCGCGACTCTGCGTACGGTTGGCCTCTATAACTCCTGCAAAACATCAATGTAACCTTACCAGATAGAATCGGGATGTGTCAGACAATTAAGTTTGCCCCGAAGCCCTTCGCGTCCAGTCGGGTAAAGTTACGAGGCTCGGCATCTAAATGGCACATGACCCTGGTGGAGGTCGGTCTGGGGTAATATTGGGAACAGCCGGCTCGCAAGAATGGGAGGAATAGAAGAGATCTGCCCACTTATTTACTGACCATGACGTTATGAGGACCGGGATCCTTGAAACCAGGGGCGCGACTCATCCCCCTTGGCGGCGCTTCGCAAATTGGTCGACTCGTATTCAGTGTTGGGGATTGTCTATTGCTTCTACCGACGCGTTTCGGTCGCGACCGACACACTTGGGCGGGTGTCCGAGCCGTCAGCCTGCCACCTGTTCTCGCGCGAAGGCCCCCCGCCAGCTCACGTTAATCGAAGAGCTAAACGAGCGATCCTCGGCAACACCCTGGGTAGCGACGACAGGACCCCAGTGGTGGGGCCTTACGTGCGACAGACTGGGCCTCCCGTTCGCCGCCCGGTCTTGTCGCCCCGGCTCCAACCTGGGGTACAAACTGACACAGGTATTGAGCCGATATGCGACATCGAGGGTCCAATGATCGAGTAAGACGGTATTAGCGCCCCTTGGACGGTGCCGTGACAGCGGTCACGCCGGTAGTGGGCCGGCGTTCATGTATCTGTATTGTAAAGACCGTCGGTGATTATCGTGCGCCTGATAGCGGCGTGAATTCACATACCTGACAACCTTTGGCAGTAAGGTTGACGTTGCTTTGCAGGCCGGCAGTGCGTTTGATTGTTGGAGTCCATCACGCCTGGGCCTCCATATCCAGAACTTTGAAGTGATACCGGGGCTCCTTAGGTACAAAAATGGAGCCTGTCTTGCGCAGGGGTCCGGAAGACGCGCACGTAAATTCGTTGTCATTCTAAACAAAACTTATGTATTAGCATCCACGGTCCAGCGATATCGGGTATGTTCTTAGCTCTTCCGTGGTCGAGTGCGAACGGCGTGCACCAGCTAGATAAACAATAAAGAGGACTCCGCTGCCAACTCAATTGGGA
ATACCAGCGCCGCCACTACTAGAATTTCTCGTCTTACATAGCGCCCTGCACCCTGATCCAATTGTCACCCAGTCATGTGTTCGCGTTGCGTAGTTAGCTGTCCGGAAACCTAGTGGCCAGTGGACCAACTAAGCACGAAGACAGCGAAATTAGGGCAGAGGCCAACACCGCTCAAACATTAGTAATAATAGCCCTAGGTCCATAACCGAGGGGGGTATCAGGTCCACCTGAGAACTTCTTAAGCGTTTCACAGCTTGGTCGGACGGGGACACGCGGGGACCAGGGTGGGACCTAATGACCGGCCTGCAATTTAATGAGGTGGAGCGGGCTCAACGGATAGTAATGAGATAACCCCTGGAAGACAGCTTACGTACGCAGGCAGTGTAAATCGGCCGTATTACCATCCCTATTCCAGACCTGTTGTTTGTGGTGAGCCTCTCAGCGCGACTCTGCGTACGGTTGGCCTCTATGACTCCTGCAGGACGCCAATGTCGCCCAGCCGAATAGCATCGGGATATGCCCGGTAATTAAGTTTGCCCCCAAGCCCATCGCGGCTAGTCGGGTAACCTCGCGAGGCTCGCCATCTCAATGGAGCATGACCCCGGTGGCGGTCGTTTTGGGGTAGTGATGGGAGCAACTGCCCCGTAAGAATGGGGGGGCTAGTAGACGCGGGCCAACTCATTTACTGACCATGACGTTATAAGGACCCATTGCCCTGAAGCCGAGGGCGGGGGTTACTCCCCTGCCTGGCGCTTTGGAAATTGGTTGACTCGTATTCAGTGTTGGGGATTGTCTATTGCTTCTACCGACGCGTTTCGGTCGCGACCGACACACTTGGGCGGGCATCCGAGCAGTCAGACTGCAATCCGATTTCGGAGGAGAGACTCGCGCAATCGCGCGTTAGTTAAAAAACGGAACAAGCGATCCTGGGCTACGCCCAGAGCAACGACGCCAGGACCCCAGTGGTGGGGCCTTACGTGCGACAGACTGGGCCTCCCGTTCGCCGCCCGGTCTTGTCGCCCCGGCTCCAACCTGGATTACATGCTGACATAGGGATTGAGCCGATATGTTAGATCGAGGGTCCCGTGATCGAGTGAAACGGCATTAGCGCCGCTTGGACGGGCCAGTAACAATGGTCACGCCGGTGGCGAGCCGGCGTTCATGTACCTGTATTGTGAAGACGGTCGGCGATTGTCGTGCGCCTGATAGCGGCGGGAAGCCACATACCGGACAACCTGCGGCAGCAAGGTTAGCGTGATTCTCCAGACCGGCAGTGCGTCTGGTCGTTGTAGCCCAGCATGCCCGGGCCTCCATACCCAGAGCTCTCGAGTGTGACGGGGGCCCCTTAGGTACAAAAATGGAGCCTGTCTTGCGCAAGGGTCCGGAAGATGCGCATGTAAATTCGTTTCCATAATGAATAAAACGTGTGTATTAGCATTCACGGTCTAGCGGTATCGGGCATGTTCTTAGCTCCTCCATGGCCGAATGTGGACGGCGTGCACCAGCTAGATAAACAATAAAGAGGACTCCGCTGCCAACTCAATTGGGA
ATACCAGCGCCGCCGCGACTAGAATTTCTCGCCCCACATAGCATCCTACACCCTGATCCAACTGTCACCCGGTCATGTATTCGCGTTGCGTAATTAGCTGTCCGGAACCTTCGTGGCCAGTGAACCGACTAAGCACGAACACAGCGAAGTTAGGGCATAGGCCAACACCCCTCAGACGGTAGTAATAAGAGCCCTTGGATCGAAGCCGAGGGGGGGACTAGGGTCACCTTCGAGCTTTGGGAACGCTTAGAGGCCCCGATGCTTTCCGGCGCGCTAAGGCCCAGAAGGGAACTAATGACCGTCCTGCAATTCAATGAGGTGGGGCGGGCGCAACGGATAGTAATGAGATAACCCCTCGAAGACAGCTTATGTACGCAGGCAGGGTAAGTCGACCGTATTACCATCCCTCTCTCAGTCTCACTGCTTGTCGGAGGTCTCTCGGCTCGAACCCGCGGACTGCCGCTCTCTATGACTTGTGCAAAACGTCAATGTAACCTTACCAGATAGAATCGGGATGTGTCAGACAATTAAGTTTGCCCCCGAGCCCTTCGCGGCTAGTCGGGTAACGTCACGGACCCCCCAAAACAAGCAACGCGGAGCTATGGTGACGGCCATTTTGGGGTGGTGTTGGGGGCTGCCGCCCCGCGAGGATGGCGGGGCTATTATACGTCGGCCCATTCATCAGCTGGCCATCACGTTGTAAGGACCCGGATCCTTGAAACCAGGGGCGCGACTCATCCCCCTTGGCGGCGCTTCGCAAATCTATTGACTCGTATTCAGTGTTGGGAATTGTCTATTGCTTGTTCCGACACGTTTCGGCCGCGAGCATCACGCCTAGGCGGGCGCCCGAGTCGTTAGCTTGCCACCCATTCTCGGGCGAAGGCCCCCCGCCAGCTCATGTTAATCGAAGAGTGAAACGCGCCATTCTGGGCTGCGTCCAGAGCAACGACGACAAGACCCCAGTGCTGAGGCCTCGCGTACTCGAGAGTGGGTCCCCAATTCGCTCCCCGGCTTTGTCGTCCTGGCCCGAACCTGGATTACGTGCTGACTCATGTGTTGAGCCGATATGCTAGATCGAGGGTCCCGTGATCGAGTAAGACGGTATTAGCGCCCCTTGGACGGTGCAGTAACAGCGGTCACGCTGGTGGCGAGCCGGTGTTCGCGTACCCGGATTGTGAAGACGGTCGGCTATTATCGTGCACCTGATGGCGGCGGGAATCCACACACCTGATGACCTGTGGCAGCAAAGTTAGCGTGGTTTTGCAGACCAGCAGTGCTTTTAGTTGGCATAACCTATCATGTTCGGTCCTCCGCACCAAGAATGTCCGAGTGAGACGACCGGCTCCTAGGTACAAAAATGGAGCCTGCCTTGCGCAGGGGTCCGGAAGATGCACATGTAAATTCGTTTCCATAATGAATAAAACGTGTGTATTAGCATTCACGGTCTAGCGGTATCGGGCATGTTCTTAGCTCCTCCATGGCCGAATGTGGATGGTGTGCATCATCTAGATAAACAATAAAGAGGACTCCGCTGCCAACTCAATTGGGA
ATGCTTGAGCCGTCGTTATTAGAAACCCTTGCCCCTCATAACGTCCTACACCGCGATCCAACTGTGTCCCAGTCATGTATGTGCATTGCGTGGTTAGTAGTCCGGAACCTAAGTGGCCAGTGGACCGACTAAGCATGAACAGAGCGAAATTAGGGCATAAGCCAGCACAGCCCAGACGTTAGTCATAATAGCCCTTGGATCGAAGCCGAGGGGGAGACTGGGGTTACCTTCGAGCTTTGGGAACGCTTAGAGGCCCCGATGCTTTCCGGCGCGCTAAGGCACGGGAGGGAACTAATGACCGTCGTGCAACTTAACAAGGAGCAACAAACTCGTGAGATGACGGCGTGGCAGCTTCTGCGGAGCTGTACATGTACGCAGGCGGGATAAGTCGACCGTGTCACCATCCCTCATTCTGTCTCACTGTTTATCGGAGGTCTCTCGGCTCGAACCCGCGGACTGCCGGCCTCTATGACTCCCCTGAGACGTCAATGTCGCCCAGCCGAATAGAATCGGGATGTGTTAGACAAGTAAGTTCACCCCCGAGTCTTTCGCGGCTAATCAGGCGGCGTCGCGAGGCTCGCCATCTCAATGGAGCATGACCATGGCGGCGGCCATTTTAGGGTAGTGTTGGTGGATGCCGCCCCACAAGGATCGGGGGGCTAGTGGAGGCGGGCTAACTCAGCAGTTGACCGTGACGTTATAAGGACCCGGATCCTCGGAGCCGAGGGAGGGGGTTACTCCCCTGCCTGATAAATTAGAAATCGAATGTGATGCGGCCGAGACCAGAGGCCGATCACCAGGCCTACCGACGCGTCTCGGTCCCGACCGACGCACTTGGGCGGGTGTCCGGGCCGTCAGCCTGCCACCCGTTCTCGCGCGAAGGCCCCCCGCCAGCTCACGTTAATCGAAGAGCTAAACGAGCGATCCTCGGCAACGCCCTGGGTAGCACCGACAGGACCGCAGTGGTGGGGCCTTACGTGCGACAGACTGGGCCTCCCGTTCGCCGCCCGGTCTTGTCGCCCCGGCTCCAACCTGGATTACATGCTGACATAGGGATTGAGCCGATATGTTAGATCGAGGGTCCCGTGATCGAGTGAAACGGCATTAGCGCCGCTTGGACGGGCCCGTAACAGTGGTCACGCCGGCGGCGGGCCGGCGGTCATGTACCTGTATTGTGAAGACGGTCGGCGATTGTCGTGCGCCTGATAGCGGCGGGAAGCCACATACCGGACAACCTGTGGCAGCAAAGTTAGCGTGGTTTTGCAGACCAGCAGTGCTTTTAGTTGTCATAACCTATCATGTTCGGTCCTCCGCACCAAGAATGTCCGAGTGAGACGACCGGCTCCTAGGTACAAAAATGGAGCCAGTCTTGCGCGGGGATCCGGAAGATGCACACGTAAATTCGTTGTCATTCTAAACAAAACTTATGTATTAGCATCCACGGTCCAGCGATATCGGGTATGTTCTTAGCTCTTCCGTGGTCGAGTGCGAACGGCGTGCACCAGCTAGATAAACAATAAAGAGGACTCCGCTGCCAACTCAATTGGGA
ATACCAGCGCCGCCGCTACTAGAATTTCTCGCCCCACATCGCGTCCTACAACCTAATCCACCTGTGACCTAGTCATGTATTCGCGTTGCGTAGTTAGCTGTCCGGAACCCTAGTGGTAAGAGGACCAACTAAGTACGAACACAGCGTAATTAGGGCATAGGCCAGCATCGCCCAGACGTTAGTAATAATGGCCCTTGGATCGAAGCCGAGGGGGGGACTAGGGTCACCTTCGAGCTTTGGGAACGCTTAGAGGCCCCGATGCTTTCCGGCGCGCTAAGGCCCAGAAGGGAACTAATGACCGTCCTGCAATTCAATGAGGTGGGGCGGGCGCAACGGATAGTAATGAGATAACCCCTCGAAGACAGCTTATGTATGCAGGCAGGGTAAGTCGACCGTATTACCATCCCTCTCTCAGTCTCACTGCTTGTCGGAGGTCTCTCGGCTCGAACCCGCGGACTGCCGCTCTCTATGACTTGTGCAAAACGTCAATGTAACCTTACCAGATAGAATCGGGATGTGTCAGACAATTAAGTTTGCCTCCGAGCCCTTCGCGGCTAGTCGCGTAACGTCACGGACCCCCCAAAACAAGCAACACGGAGCTATGGTAGCGACCATTCTGGGGTAGTGTTGGTGGAAGCCGCCCCACAAGGATGGGGGGGCGGGTGGACGTCGGCCCATTCATCAGCTGGCCATCACGTTGTAAGGACCCGGATCCTTGAAACCAGGGGCGCGACTCATCCCCCTTGGCGGCGCTTCGCAAATTGGTCGACTCGTATTCAGTGTTGGGGATTGTCTATTGCTTCTACCGACGCGTTTCGGTCGCGACCGACACACTTGGGCGGGTGTCCGAGCCGTCAGCCTGCCACCTGTTCTCGCGCGAAGGCCCCCCGCCAGCTCACGTTAATCGAAGAGCTAAACGAGCGATCCTCGGCAACACCCTGGGTAGCGACGACAGGACCCCAGTGGTGGGGCCTTACGTGCGACAGACTGGGCCTCCCGTTCGCCGCCCGGTCTTGTCGCCCCGGCTCCAACCTGGGGTACAAACTGACACAGGTATTGAGCCGATATGCGACATCGAGGGTCCAATGATCGAGTAAGACGGTATTAGCGCCCCTTGGACGGTGCCGTAACGGCAGCCGCTCCAGTGGTGAGCCGGCGGTCATGTATCTGTATTGTAAAGACCGTCGGTGATTAACGTGCGCCTGATAGCGGCGGGAATCCACATACGTGATGACCTGTGTCAGCGAGGTTAGCGTGATTCTGCAGACCGGCAGTGCGTCTGGTCGTTGTAGCCCATCATGCCCGGGCCTCCATACCCAGAGCTCTCGAGTGAGACGGGGGCCCCTTAGGTACCAAAATGGAGCCTGTCTTGCGCAGGGGTCCGGAAGATGCGCACGTAAATTCGTTGTCATTCTAAACAAAACTTATGTATTAGCATCCACGGTCCAGCGATATCGGGTATGTTCTTAGCTCTTCCGTGGTCGAGTGCGAACGGCGTGCACCAGCTAGATAAACAATAAAGAGGACTCCGCTGCCAACTCAATTGGGA
ATGCCAGAGCCGTTGTTATTTGAATCCCTCGCCCCACATCGCGTCCTACAACCTAATCCACCAGTCACGCAGTTGTGTATTCGCGTTGTGTAGCTAGCTGTCCGGAGCCCTAGTGGCCAGTGGACCAACTAAACACGAACACAGCGAAATTAGGGCAGAGGCCAACACCGCCCAGACGTTAGTCATAATAGCCCTTGGATCGAAGCCGAGGGGGAGACTGGGGTTACCTTCGAGCGTTGGGAACGCTTAGAGAACCCGATGCTTTCCGGCGCGCTAAGGCACGGGAGGGAACTAATGACCATCCTGCAACTCAGCGAGGTGGAGCGAGCTCAACGGATAGCAACGAGATAGCCCCTGGAAGACAACTTATATGTACAGACGGGGTAAGTCTGCTGTATTACCATCCCTCTTTCAGTCTCACTGTTTGTCAGGGGTCTCTAGTCTCGAACCTGCGGACTGCCGCTCTCTATGATTCCCCTGAGATGTCAATGTCGCCCAGCCGATCAGAATCGAGGTGTGTCAGACAAGTAAGTTCACCTCCGAGTCTTTCGCATCTAGTCGGGTGACCTCACGAACCCCGCAAAACAGGTAAAGCGTAGCCATGGTGACGGCCATTTTGGGGTGGTGTTGGGGGCTGCCGCCCCGCGAGGATGGCGGGGCTATTATAGGCGGGCTAACTCATTTGCTGGCCATCACGTTGTAAGGACCGGGATCCTTGACGTCGAGGGCGGGACTCATCCCCCTTGGCGGCGCTTCGCAAACTGGTTGACTCATATTCAGTGTTGGGGATTGTCTATTGCTTCTACCGACGCGTCTCGGTCGCGACCGACGCACTTGGGCGGGTGTCCGGGCCGTCAGCCTGCCACCCGTTCTCGCGCGAAGGCCCCCCGCCAGCTCACGTTAATCGAAGAGCTAAACGAGCGATCCTCGGCAACGCCCTGGGTAGCGACGACAGGACCGCAGTGGTGGGGCCTTACGTGCGACAGACTGGGCCTCCCGTTCGCCGCCCGGTCTTGTCGCCCCGGCTCCAACCTGGATTACATGCTGACATAGGGATTGAGCCGATATGTTAGATCGAGGGTCCCGTGATCGAGTGAAACGGCATTAGCGCCGCTTGGACGGGCCCGTAACAGCGGTCACGCCGGTGGCGGGCCGGTGTTCATGTACCTGTATTGTGAAGACGGTCGGCGATTGTCGTGCGCCTGATAGCGGCGTGAATTCACATACCTGACAACCTGTGGCAGCAAGGTTAGCGTGATTCTGCAGACCGGCAGTGCGTCTGGTCGTTGTAGCCCATCATGCCCGGGCCTCCATACCCAGAGCTCTCGAGTGAGACGGGGGCCCCTTAGGTACCAAAATGGAGCCTGCCTTGCGCGGGGGTCCGGAAGGTGTGCACGTAAATTCGTTGTCATACTGAACAGAACGTGTGTACCAGTACTCACGGCCCGAATACGTAAGACGGAGCCTTGGCCCTCTTGAGGCTAAATGTGGCCTGCTCGCCTAATCGAGACAAACAACAAAGTTGACCTCGCTGCCAACTCTAGCTGAA
ATGCCAGCGCCGCCGCTACTAGAAATTCTCGCCCCACATCGCGTCCTACAACCTAATCCACCTGTCACGCAGTTGTGTATTCGCGTTGTGTAGCTAGCTGTCCGGAGCCCTAGTGGCCAGTGGACCAACTAAACACGAACACAGCGAAATTAGGGCAGAGGCCAACACCGCTCAGACGTTAGTAATAATAGCCCTTGGTCCATGACCGAGGGGGGTACCAGGGTCACCTTCGAACTTCTTAAGCGTTTCACAGCTTCGACGGTCGGGGAAACGCGGATACCCAGAAGGGAACCAATGACCGTCGTGCAACTTAACAAGGAGCAACAAACTCGTGAGATGACGGCGTGGCAGCTTCTGCGGAGCTGTACATGTACGCAGGCGGGATAAGTCGACCGTGTCACCATCCCTCATTCTGTCTCACTGTTTATCGGAGGTCTCTCGGCTCGAACCCGCGGACGGCCGCTCTCTATGGCTTGTGCAGGACGCCAATGTCGCCCAGCCGAATAGCATCGGGACATGCCCGGTAATTAAGTTTGCCTCCGAGCCCTTGGCGGCCAGTCGGATAACGTCACGGACCCCCCAAAACAAGCAACACGGAGCTATGGTAGCAACCAGGTTGGGGTGGTGTTGAGAGCAGTCGGCCTGCAAGGATGAGGAGGCTAGTAGAGGTCGGCCAACTTATCAGCTGACCATGATACTGTAGAGAGCCGGATCCTCGAAACCAGGGGCGCGACTCATCCCCCTTGGCGGCGCTTCGCGAATTGGTTGACTCGTATTCAGTGTTGGGGATTGTCTATTGCTTCTACCGACGCGTCTTGGTCGCGACCGACACACTTGGGCGGGTGTCCAAGCCGCCAGCCTGCCACCCGTTCTCGCGCGAAGGCCCCCCACCAGCTCACGTTAAGCGAAGAGCTAAACGAGCGATCCTCGGCAACGCTCTGGGTAGCGACGACAGGAACCCAGTGGTGGGGCCTTACGTACTCGAGAGTGGGTCCCCAATTCGCTCCCCGGCTTTGTCGTCCTGGCCCGAACCTGGAGTACATGCTGACATAGGGATTGAGCCGATATGTTAGATCGAGGGTCCCGTGATCGAGTGAAACGGCATTAGCGCCGCTTGGACGGGCCAGTAGCAGTGGTCACGCCGGCGGTGGGCCGGCGTTCACGTGTTCGGATCGTGCAGATGGTCGGCGATTATCGTGCGCCTGATAGTGGCGGGAATCCACATACCTGATGATCTGCGGCAGCAAGGTTAGCGTGATTCTGCAGACCGGCAGTGCGTCTGGTCGTTGTAGCCCATCATGCCCGGGCCTCCATACCCAGAGCTCTCGAGTGAGACGGGGGCCCCTTAGGTACCAAAATGGAGCCTGCCTTGCGCGGGGATCCGGAAGATGCGCATGCCAATCCGTTTCCATACTGAACAAAACGTGTGTATTAGCATTCATGTTCCAGCGATATCGGGCATGTTCTCAGCTCTTCCGTGGTCGAGTACGAATGGTGTACATCATCGAGACAAACAACAAAGTTGACCTCGCTGCCATGTCAAGTGGGA
ATGCCAGCGCCGCCGCTACTAGAAATTCTCGTCCTACATAGCGCCATACACCCTGATCCTACTATCACCCGGTCATGTATTCGAGTTGCGTAGTTAGCTGTCCGGAACCTTAGTGGCCAGTGGTCTGACTCAGCACGAACACAGCGAAATTAGGGCATAGGCCAATACCCCTCAGACGTTAGTAATAATAGCCCTTGGATCGAAGCCGAGGGGGAGACTGGGGTTACCTTCGAGCTTTGGGAACGCTTAGAGGCCCCGATGCTTTCCGGCGCGCTAAGGCACGGGTGGGACCTAATGACCGGCCTGCAATTCAATGAGGTGGAGCGGGCTCAACGGATAGTAATGAGATAACCCCTGGAAGACAGCTTACGTACGCAGGCAGTGTAAATCGGCCGTATTACCATCCCTATCCCAGACCTGTTGTTTGTGGTGAGCCTCTCAGCGCGACTCTGCGTACGGTTGGCCTCTATGACTCCTGCAGGACGCCAATGTCGCCCAGCCGAATAGCATCGGGACATGCCCGGTAATTAAGTTTGCCTCCGAGTCTTTCGTATCTAATCAGACGGCCTCGCGAGGCTCGCCATCTCAATGGAGCATGACCATGGCGGCGGCCATTTTAGGGTAGTGTTGGTGGAAGCCGCCCCACAAGGATGAGGAGGCTAGTAGACGTCGGTCCACTTATCAGCTGACCATGATACTGTAAGGACCCGGATTTTTGAAACAAGGGGCGCGACTCATCCCCCTTGGCGGCGCTTCGCAAACTGGTTGACTCATATTCAGTGTTGGGGATTGTCTATTGCTTCTACCGACGCGTCTCGGTCGCGACCGACGCACTTGGGCGGGTGTCCGGGCCGTCAGCCTGCCACCCGTTCTCGCGCGAAGGCCCCCCGCCAGCTCACGTTAATCGAAGAGCTAAACGAGGGATCCTCGGCAACGCCCTGGGTAGCGACGACAGGACCGCAGTGGTGGGGCCTTACGTGCGACAGACTGGGCCTCCCGTTCGCCGCCCGGTCTTGTCGCCCCGGCTCCAACCTGGATTACATGCTGACATAGGGATTGAGCCGATATGTTAGATCGAGGGTCCCGTGATCGAGTGAAACGGCATTAGCGCCGCTTGGACGGGCCAGTAACAATGGTCACGCCGGTGGTGAGCCGGTGTTCGCATATCCTGATTGTGAAGACGGTCGGCGATTATCGTGCGCCCAATAGCGGCGGGAATCCACGTACCGGACAACCTGTGGCGGCGAGGTTAGCGTGATTCTGCAGACCGGCAGTGCGTCTGGTCGTTGTAGCCCATCATGCCCGGGCCTCCATACCCAGAGCTCTCGAGTGAGACGGGGGCCCCTTAGGTACCAAAATGGAGCCTGCCTTGCGCGGGGGTCCGGAAGATGCATATGTAAATTCGTTTCCATAATGAATAAAACGTGTGTATTAGCATTCACGGTCTAGCGGTATCGGGCATGTTCTTAGCTCCTCCATGGCCGAATGTGGATGGTGTGCATCATCGAGACGAACAACAAGGTGGATCTCGATGTTAACTCAAGCGGAA
ATACCAGCGCCGCCGCTACTAGATTTTCTCGCCCCACATCGCGTCCTACAACCTAATCCACCTGTGACCTAGGCATGTATTCGCGTTGCGTAGTTAGCTGTCCGGAACCCTAGTGGTCGCTCGACCAACAAAGCACGAACACAGCGAAATTAGGGCTTAGGCCAACACCGCTCAGCTGTTAGTAACAAGAACCCTTGATCCATAACAGAGGGGGGTGCCAGGGTCTTTTTCAAACTTTGTGAACGCGAAGAGGCCCCGATACTCTCCAGCGCCCTAAGACCCAGGAGGGAACTAATGACCGTCCTGCAATTCAATGAGGTGGAGCGGGCTCAACGGATAGTAATGAGATAACCCCTGGAAGACTGCTTACGTACGCAGGCAGTGCAAGTCGGCCGTATTACCATCCCTATTCCAGACCTGTTGTTCGTGGTGGGTCTCTCGGCGCGACTCTGCGTACGGTTGGCCTCTATGATTTGCGCAAAACGTCAATGTAACCTTACCAGATAGAATCGGGATGTGTCAGACAATTAAGTTTGCATCCAAGCTCTCCGCGGCTAATCGGACAAACTTACGAGGCTCGGCATCTAAATGGAACATGACCCTGGTGGAGGTCGGTCTGGGGTAATATTGGGAACAGCCGGCTCGCAAGAATGGGAGGAATAGAGGACGCGGGCTAACTCATTTGCTGACCATGATACTATAAGGACCCATTGCCCTGACGTCGAGGGCGGGACTCATCCCTGTTGGTAATGCAATGGATATCGATTAACTCGTATTTAGTGTTGGGGATTGTCTGTTGCTTCCTCCGACACGTTTCGGCTGTTACTGACATACTTGTGCGGGTGTCTGAGCCATCGCCCTGCAACCCGTTCACGGAGGAGGACTTCGCGCCTGCGCACGCTGATCGCGGAGCGAAACAAGCGATCGCGAGCTACGCCCTGGGCAACGACCAGGGAACTCTGGTAGTGGAGCTTCGCGAGTTCCGGCGACGGCCTCCAATTCATCGCCCGGCCTTGTCGCCCCGACCCCAGCCTGGATTGCATGCTGACACGGGTACTGAGCCAACATGCTAGAGCGAGGCCCCAATAATCGAGTAGGACGGTATAAGCGTCCCTTGAACGAGCCCGTAACAATGGTCACGCCGGTGGCGAGCCGGCGGTCATGTACCTGTATTGTGAAGACGGTCGGCGATTGTCGTGCGCCTGATAGCGGCGGGAAGCCACATACCGGACAACCTGTGGCAGCAAGGCTAGCGTTGCTTTGGAGACGGACAGTGCGTTTAGTTGTTGGAGCCCATCATGCCCAGGCCTCCATACCCGGAACTTTCGAGTGAGACGGGGGCCTCTTAGGTACAAAAATGGAGCCTGCCTTGCGCAGGGGTCCGGAAGATGCACACGTAAATTCGTTGTCATACTGTACAAAACTTATGTATTAACATCCACGGTCCAGCGATATCGGGCATGTTCTTAGCTCTTCCGTGGTCGAGTGCGAACGGCGTGCACCAGCTAGATAAACAATAAAGAGGACTCCGCTGCCATGTCAAGCGAGA
ATGCTTGAGCCGTCGTTATTAGAAACCCTTGCCCCTCATAACGTCCTACACCGCGATCCAACTGTGTCCCAGTCATGTATGTGCATTGCGTGGTTAGTAGTCCGGAACCTAAGTGGCCAGTGGACCGACTAAGCATGAACAGAGCGAAATTAGGGCATAAGCCAGCACAGCCCAGACGTTAGTCATAATAGCCCTTGGACCGAAGCCGAGGGGGAGACTGGGGTTACCTTCGAGCTTTGGGAACGCTTAGAGGCCCCGATGCTTTCCGGCGCGCTAAGGCACGGGAGGGAACTAATGACCGTCGTGCAACTTAACAAGGAGCAACAAACTCGTGAGATGACGGCGTGGCAGCTTCTGCGGAGCTGTACATGTACGCAGGCGGGATAAGTCGACCGTGTCACCATCCCTCACTCTGTCTCACTGTTTATCGGAGGTCTCTCGGCTCGAACCCGCGGACTGCCGGCCTCTATGACTCCCCTGAGACGTCAATGTCGCCCAGCCGAATAGAATCGGGATGTGTTAGACAAGTAAGTTCACCCCCGAGTCTTTCGCGGCTAATCAGACGGCGTCGCGAGGCTCGCCATCTCAATGGAGCATGACCATGGCGGCGGCCATTTTAGGGTAGTGTTGGTGGAAGCCGCCCCACAAGGATCGGGGGGCTAGTGGAGGCGGGCTAACTCAGCAGTTGACCGTGACGTTATAAGGACCCGGATCCTTGGAGCCGAGGGAGGGGGTTACTCCCCTGCCTGATAAATTAGAAATCGAATGTGATGCGGCCGAGACCAGAGGCCGATCACCAGGCCTACCGACGCGTCTCGGTTCCGACCGACGCACTTGGGCGGGTGTCCGGGCCGTCAGCCTGCCACCCGTTCTCGCGCGAAGGCCCCCCGCCAGCTCACGTTAATCGAAGAGCTAAACGAGCGATCCTCGGCAACGCCCTGGGTAGCACCGACAGGACCGCAGTGGTGGGGCCTTACGTGCGACAGACTGGGCCTCCCGTTCGCCGCCCGGTCTTGTCGCCCCGGCTCCAACCTGGATTACATGCTGACATAGGGATTGAGCCGATATGTTAGATCGAGGGTCCCGTGATCGAGTGAAACGGCATTAGCGCCGCTTGGACGGGCCCGTAACAGTGGTCACGCCGGCGACGAGCCCGCGTCCATGTACCTGTATTGTGAAGACGGTCGGCGGTTGTCGTGCGCTCGTTAGCGGGGGGGATCCGCATACCTGATGACCTGCGGCAGCAAGCTTAGCGCTGCTTTGCAAACCGGCAGCGGGTTTGGTTGTTGTAGCTCATCATACCCGGGGGTCCATACTCAAAACTTTCGGGTGAGTCCGGGGCTCCTTAGGTACAAAGATGGAGCCTGTCTTGCGCGGGGGTCCGGAAGGTGTATATGTAAATTCGTTTCCATAATGAATAAAACGTGTGTATTAGCATTCACGGTCTAGCGGTATCGGGCATGTTCTTAGCTCCTCCATGGCCGAATGTGGATGGTGTGCATCATCGAGACGAACAACAAGGTGGATCTCGATGTTAACTCAAGCGGAA
ATACCAGCGCCGCCGCTACTAGAATTTCTCCTCCCACATAACGTCCTACACCCTGATCCAACTGTGTCCCAGTCATGTATTCGCGTTGCGTAGCTAGCTGTCCAGAACTTTAGTGGCCAGTGGACCAACTAAGCACGAGCACAGCGAAAGTAGGGGATAGGCTAGCGCCGCCCAGACGTTAGTAATAATAGCCCTTGGATCGAAGCCGAGGGGGAGACTGGGGTTACCTTCGAGCGTTGGGAACGCTTAGAGAACCCGATGCTTTCCGGCGCGCTAAGGCACGGGAGGGAACTAATGACCATCCTGCAACTCAGCGAGGTGGAGCGGGCTCAACGGATAGCAACGAGATAGCCCCTGGAAGACAACTTATATGTACAGACGGGGTAAGTCTGCTGTATTACCATCCCTCTTTCAGTCTCACTGTTTGTCGGGGGTCTCTAGTCTCGAACCTGCGGACTGCCGCTCTCTATGACTCCTGCAGGACGCCAATGTCGCCCAGCCGAATAGCATCGGGACATGCCCGGTAATTAAGTTTGCCCCCGAGTCTTTCGTATCTAGTCGGATAAAGCCACGGACCCCCCAAAACAAGCAACGCGGAGCTATGGTAGCGACCATTTTGGGGTAGTGATGGGAGCAACTGCCCCGTAATGATGGGGGGGCTAGTGGACGTCGTCCAACTTATCAGCTGACCACGATACTATAAGGACCCATTGCCCTGGAGCCGAGGGAGGGGGTTACTCCCCTGCCTGATGAATTAGAAATCGAATGTGATGCGGCCGAGACCAGAGGCCGATCACCAGGCCTTGTAGCAGACTTCGTCCGCGACCGACGCACTTGGGCGGGTGTCCGGGCCGTCAGCCTGCCACCCGTTCTCGCGCGAAGGCCCCCCGCCAGCTCACGTTAATCGAAGAGCTAAACGAGCGATCCTCGGCAACGCCCTGGGTAGCGACGACAGGACCGCAGTGGTGGGGCCTCGCGTACTCGAGAGTGGGTCCCCAATTCGCTCCCCGGCTTTGTCGTCCTGGCCCGAACCTGGATTACGTGCTGACTCATGTGTTGAGCCGATATGCTAGATCGAGGGTCCCGTGATCGAGTAAGACAGTATTAGCTCCGCTTGGACGGGCTAGTAACAGCGGTCACGCTGGTGGCGGGCCGGTGTTCATGTACCTGTATTGTGAAGACGGTCGGCGGTTGTCGTGCGCCTGATAGCGGCGTGAATTCACATACCTTACAACCTTTGGCAGTAAAGTTAGCGTGATTCTGCAGACCGGTGGTGCGTTCAGCTGTTGGGGCCCATCATGCCCGGGCCTCCATACCCAGGACTTTCGAGTGAGACCGGGGCTCCTTAGGTACAAAAATGGAGCCTGTCTTGCGCAGGGGTCCGGAAGATGCGCACGTAAATTCGTTGTCATACTGAACAGAACGTGTGTACCAGTACTCACGGCCCGAATACGTAAGACGGAGCCTTGGCCCTCTTGAGGCTAAATGTGGCCGGTGTACATCATCGAGACAAACAACAAAGTTGACCTCGCTGCCATGTCAAGTTGAA
ATACCAGCGCCGCCACTACTAGAATTTCTCGTCCTACATAGCGCCATACACCCTGATCCTACTATCACCCGGTCATGTATTCGAGTTGCGTAGTTAGCTGTCCGGAACCTTAGTGGCCAGTGGTCTGACTCAGCACGAACACAGCGAAATTAGGGCATAGGCCAATACCCCTCAGACGTTAGTAATAATAGCCCTTGGATCGAAGCCGAGGGGGAGACTGGGGTTACCTTCGAGCTTTGGGAACGCTTAGAGGCCCCGATGCTTTCCGGCGCGCTAAGGCACAAATGAGACCTGGTGACCGTCCTGCAATTCAATGATGTGGAGCGGGCTCAACGGATAGTAATGAGATAACCCCTGGAAGACAGCTTATGTACGCAGGCGGGGTAAGTCGGCCGTACTATCATCCCCATTTCAGTCCCGTTATTTGTGGGGGGTCTCTCGGCGCAACCCTGCGGAATGCCGGTCTCCATGACTCCCCTGAGACGTCAATGTCGCCCAGCCGAATAGAATCGGGATGTGTTAGACAAGTAAGTTCACCTCCAAGCCCATCGCGGCCAGTCGGGTAAAGTTACGAGGCTCGGCATCTAAATGGCACATGACCCTGGTGGAGGTCGGTCTGGGGTAATATTGGGAACAGCCGGCTCGCAAGAATGGGAGGAATAGAAGAGATCTGCCCACTTATTTACAGATCATCATACTGTAGAGAGCCGGATCCTCGAAACCAGGGGCGCGACTCATCCCCCTTGGCGGCGCTTCGCGAATTGGTTGACTCGTATTCAGTGTTGGGGATTGTCTATTGCTTCTACCGACGCGTCTCGGTCGCGACCGACACACTTGGGCGGGTGTCCGAGCCGTCAGCCTGCCACCCGTTCTCGCGCGAAGGCCCCCCGCCAGCTCACGTTAAGCGAAGAGCTAAACGAGCGATCCTCGGCAACGCTCTGGGTAGCGACGACAGGAACCCAGTGGTGGGGCCTTACGTGCGACAGACTGGGCCTCCCGTTCGCCGCCCGGTCTTGTCGCCTCGGCTCCAACCTGGGGTACAAACTGACACAGGTATTGAGCCGATATGCGACATCGAGGGTCCAATGATCGAGAAGGACGGCATAAGCGCCCCCTGGACGGGCCAGTAACGGCAGTCACGCTGGTGGCGAGCCGGCGTTCACGTGTTCGGATCGTGCAGATGGTCGGCGATTATCGTGCGCCTGATAGTGGCGGGAATCCACATACCTGATGATCTGTGGCAGTAAGGTTAGCGTGATTCTGCAGACCGGCAGTGCGTCTGGTCGTTGTAGCCCATCATGCCCGGGCCTCCATACCCAGAGCTCTCGAGTGAGACGGGGGCCCCTTAGGTACCAAAATGGAGCCTGCCTTGCGCAGGGGTCCGGAAGATGCGCACGTAGGCTCGTTGCTGTACTGAACAAAACGTGTGTATTAGCATTCACGGTCTAGCGGTATCGGGCATGTTCTTAGCTCCTCCATGGCCGAATGTGGCCTGCTCGCCTAATGGGGACAAACGACAGAGTGGACCTCGCTGCCATGTCAAGCGAGA
ATACCAGCGCCGCCGCTACTAGAATCTCTCGCCCCACATCGCGTCCTACAACCTGATCCACCTGCGACCTAGGCATGTATTCACGTTGCGTAGCTAGCTGTCCGGCACCCTAGTGGCCAGTGGACCAACTAAGCACGAGCACAGCGAAAGTAGGGGATAGGCTAGCGCCGCCCAGACGTTAGTCATAGTAGCCCTAGGTCCATAACCGAGGGATGTACCAGGGTCACCGTCGAACTTTGTGGACGCTTAGAGGCCCCAATGCTCTCCGGCGCGCTAAGACCCAGATGGGAACTAATGACCGTCCTGCAATTCAATGAGGTGGAGCGGGCTCAACGGATAGTAATGAGATAACCCCTGGAAGACAGCTTACGTACGCAGGCAGGGTAAGTCGACCGTATTACCATTCCTCTTTCAGTCTCACTATTTGTGGGGGGTCTCTCGGCGCAACCCCGCGGACTGCCGCTCTCTATGACTCCCCTGAGACGTCAATGTCGCCCAGCCGAATAGAATCGGGATGTGTTAGACAAGTAAGTTCACCCCCGAGCCCTTGGCGGCCAGTCGGATAACCTCACGGACCCCCCAAAACAAGCAACACGGAGCTATGGTAGCGACCAGGTTGGGGTGGTGTTGAGAGCAGTCGGCCTGCAAGGATGAGGAGGCTAGTAGACGTCGGTCCACTTATCAGCTGACCATGATACTGTAAGGACCCGGATTTTTGAAACAAGGGGCGCGACTCATCCCCCTTGGCGGCGCTTCGCAAACTGGTTGACTCATATTCAGTGTTGGGGATTGTCTATTGCTTCTACCGACGCGTCTCGGTCGCGACCGACGCACTTGGGCGGGTGTCCGGGCCGTCAGCCTGCCACCCGTTCTCGCGCGAAGGCCCCCCGCCAGCTCACGTTAATCGAAGAGCTAAACGAGCGATCCTCGGCAACGCCCTGGGTAGCGACGACAGGACCGCAGTGGTGGGGCCTTACGTGCGACAGACTGGGCCTCCCGTTCGCCGCCCGGTCTTGTCGCCCCGGCTCCAACCTGGATTACATGCTGACATAGGGATTGAGCCGATATGTTAGATCGAGGGTCCCGTGATCGAGTGAAACGGCATTAGCGCCGCTTGGACGGGCCAGTAACAATGGTCACGCCGGTGGCGAGCAGGCGTTCACGTATCCTGATTGTGCGGACGGTCGGCGATTATCGTGCGCCTGATAGTGGCGGGAATCCACATACCTGATGATCTGTGGCAGCAAGGTTGACGTTGCTTTGCAGGCCGGCAGTGCGTTTGATTGTTGGAGTCCATCACGCCTGGGCCTCCATATCCAGAACTTTGAAGTGATACCGGGGCTCCTTAGGTACCAAAATGGAGCCTGCCTTGCGCAGGGGTCCGGAAGATGCACACGTAAATTCGTTGTCATACTGTACAAAACTTATGTATTAACATCCACGGTCCAGCGATATCGGGCATGTTCTTAGCTCTTCCGTGGTCGAGTGCGAACGGCGTGCACCAGCTAGATAAACAATAAAGAGGACTCCGCTGCCATGTCAAGCGAGA
ATACCAGCGCCGCCGCTACTAGAATTTCTCGCCCCACATCGCGTCCTACAACCTAATCCACCTGTGACCTAGTCATGTATTCGCGTTGCGTAGTTAGCTGTCCGGAACCCTAGTGGTAAGAGGACCAACTAAGTACGAACACAGCGTAATTAGGGCATAGGCCAGCATCGCCCAGACGTTAGTAATAATAGCCCTTGGTCCATGACCGAGGGGGGTACCAGGGTCACCTTCGAACTTCTTAAGCGTTTCACAGCTTCGACGGTCGGGGAAACGCGGATACCCAGAACGGACTTAATGACCGTCCTGCAACTCAACAAGGTGCAGCGGGCTCAACGGATAGCAACGAGATGACCCCTGGAAGACAGCTTACGTACGCAGGCAGTGTAAGTCGGCCGTATTACCATCCCTATCCCAGACCTGTTGTTCGTGGTGGGTCTCTCGGCGCGACTCTGCGTACGGTTGGCCTCTGTGACTTGCCCAAGACGTCAACGGCGCCCAGCCGAATAGAATCAGTATGTATCCGGCAAGTAGACTCGCCTCCGAGCCCTTCGCGGCTAGTCGCGTAGCCTCACGGACCCCCCAAAACAAGCAACGCGGAGCTATGGTAGCGACCATTCTGGGGTAGTGTTGGTGGAAGCCGCCCCACAAGGATGGGGGGGCGGGTGGACGTCGGCCCATTCATCAGCTGGCCATCACGTTGTAAGGACCCGGATCCTTGAAACCAGGGGCGCGACTCATCCCCCTTGGCGGCGCTTCGCAAATCTATTGACTCGTATTCAGTGTTGGGAATTGTCTATTGCTTGTTCCGACACGTTTCGGCCGCGAGCATCACGCCTAGGCGGGCGCCCGAGTCGTTAGCTTGCCACCCATTCTCGGGCGAAGGCCCCCCGCCAGCTCATGTTAATCGAAGAGTGAAACGCGCCATTCTGGGCTGCGTCCAGAGCAACGACGACAAGACCCCAGTGCTGAGGCCTCGCGTACTCGAGAGTGGGTCCCCAATTCGCTCCCCGGCTTTGTCGTCCTGGCCCGAACCTGGATTACGTGCTGACTCATGTGTTGAGCCGATATGCTAGATCGAGGGTCCCGTGATCGAGTAAGACGGTATTAGCGCCCCTTGGACGGTGCAGTAACGGCAGTCGCTCCAGTGGCGAGCCGGCGTTCATGTACCTGTATTGTGAAGACGGTCGGCGGTTGTCGTGCGACTGTTGGCGGCGGGAATCCACATACGTGATGACCTGTGGCAGCAAGGCTAGCGTTGCTTTGGAGACGGACAGTGCGTTTAGTTGTTGGAGCCCATCATGCCCAGGCCTCCATACCCGGAACTTTCGAGTGAGACGGGGGCCTCTTAGGTACAAAAATGGAGCCTGCCTTGCGCGGGGGTCCGGAAGGTGTGCACGTAAATTCGTTGTCATACTGAACAGAACGTGTGTACCAGTACTCACGGCCCGAATACGTAAGACGGAGCCTTGGCCCTCTTGAGGCTAAATGTGGCCTGCTCGCCTAATCGAGACAAACAACAAAGTTGACCTCGCTGCCAACTCTAGCTGAA
ATACCAGCGCCGCCGCTACTAGATTTTCTCGCCCCACATCGCGTCCTACAACCTAATCCACCTGTGACCTAGGCATGTATTCACGTTGCGTAGTTAGCTATCCGGAACCCTAGTGGTCGCTGGACCAACAAAGCACGAACACAGCGAAATTGGGGCTTAGGCCAACACCGCTCAGATGTTAGTAGCAAGAACCCTTGATCCATAACCGAGGGGGGTGCCAGGGTCTTTTTCAAACTTTGTGAACGCGAAGAGGCCCCGATACTCTCCAGCGCCCTAAGACCCAGAACGGACTTAATGACCGTCGTGCAACTTGACAAGGAGCAACAAGCTCGTGAAATGACAGCGTGGCAGCTTCTGCGGGGCTGTACCCGTACGCAGGTGGGGTAAGTCGGTCGTACTACCATCCCCATCTTAGTCCCGTTATTTGTGGGGGGTCTCCCGGTGCAACCCTGCTGAATGCCCGTCTCCATGACTTGTGCAGGACGCCAATGTCGCCCAGCCGAATAGCATCGGGACATGCCCGGTAATTAAGTTTGCATCCGAGTCTTTCGCGGCTAATCAGGCGGCGTCGCGAGGCTCGGCATCTAAATGGCACGGAGGTATGGTGGCGGCAAGTTTGGGGTGGTGTTGAGAGCAGCCGGCCTGCAAGGATGGGGGAGCTAGTGGAGGCGGGCTAACTCATTTGCTGGCCATCACGTTGTAGAGACCCGGATCCTCGAAACAAGGGGCGCGACTCATCCCCCTTGGCGGCGCTTCGCGAACTGGTTGACTCGTATTCAGTGTTGGGGATTGTCTATTGCTTCTACCGACGCGTCTCGGTCGCGACCGACGCACTTGGGCGGGTGTCCGGGCCGTCAGCCTGCCACCCGTTCTCGCGCGAAGGCCCCCCGCCAGCTCACGTTAAGCGAAGAGCTAAACGAGCGATCCTCGGCAACGCCCTGGGTAGCGACGACAGGACCGCAGTGGTGGGGCCTTACGTGCGACAGACTGGGCCTCCCGTTCGCCGCCCGGTCTTGTCGCCCCGGCTCCAACCTGGGGTACAAACTGACACAGGTATTGAGCCGGTATGCGACATCGAGGGTCCAATGATCGAGTAGGACGGTATTAACTCCGCTTGAACGGGCCAGTAACGGCAGTCACGCTGGTGGTGGGCCGGCGTTCACGTGTTCGGATCGTGCAGATGGTCGGCGATTAACGGGCGCCTGATAGCGGCGGGAATCCACATACCGGACAACCTGTGTCAGCGAGGTTAGCGTGATTCTGCAGACCGGCAGTGCGTCTGGTCGTTGTAGCCCATCATGCCCGGGCCTCCATACCCAGAGCTCTCGAGTGAGACGGGGGCCCCTTAGGTACCAAAATGGAGCCTGCCTTGCGCAGGGGTCCGGAAGATGCGCACGCCAATCCGTTTCCATACTGAACAAAACGTGTGTATTAGCATTCATGTTCCAGCGATATCGGGCATGTTCTCAGCTCTTCCGTGGTCGAGTACGAATGGTGTACATCATCGAGACAAACAACAAAGTTGACCTCGCTGCCATGTCAAGTGGGA
ATACCAGCGCTGCCGCTACTAGAATTTCTCGCCCCACATAGTGTTCTACACCCTGATCCAACTGTGACGCAGTCATGGAGGCGCGTTGCGTAGTTAGCTGTCCGGAGCCTTAGTGGCCAGTGGACTGACTAAACACGAACACGGCGAAATTAGGGCAGAGGCCTACACCGCCCAGACGTTAGTCATAATAGCCCTAGGTCCATAACCGAGGGAGGTACCAGGGTCACCGTCGAATTTTGTGAACGCTTAGAGGCCCCAATGCTCTCCGGCGCGCTAAGACCCAGGAGGGAACTAATGACCGTCCTGCAATTCAATGAGGTGGAGCGGGCTCAACGGATAGTAATGAGATAACCCCTGGAAGACTGCTTACGTACGCAGGCAGTGCAAGTCGGCCGTATTACCATCCCTATTCCAGACCTGTTGTTCGTGGTGGGTCTCTCGGCGCGACTCTGCGTACGGTTGGCCTCTATGACTTGCCCGAGACGCCAATGTCGCCCAGCCGAATAGAGTCGGGATGCGTTAGACAAGTAAGTTCGCCCCCAAGCCCATCGCGGCTAGTCGCGCAACGTCGCGAGGCTCGGCATCTAAATGGCACGGAGGTATGGTGGCGGCCATTTTGGGGTAGTGTTGGTGGCAGCCGGCTCGCAAGGATGGGGGGGCGGGTGGACGTCGGCCCATTCATCAGCTGGCCATCACGTTGTAAGGACCCGGATCCTTGAAACCAGGGGCGCGACTCATCCCCCTTGGCGGCGCTTCGCAAATTGGTCGACTCGTATTCAGTGTTGGGGATTGTCTATTGCTTCTACCGACGCGTTTCGGTCGCGACCGACACACTTGGGCGGGTGTCCGAGCCGTCAGCCTGCCACCTGTTCTCGCGCGAAGGCCCCCCGCCAGCTCACGTTAATCGAAGAGCTAAACGAGCGATCCTCGGCAACACCCTGGGTAGCGACGACAGGACCCCAGTGGTGGGGCCTTACGTGCGACAGACTGGGCCTCCCGTTCGCCGCCCGGTCTTGTCGCCCCGGCTCCAACCTGGGGTACAAACTGACACAGGTATTGAGCCGATATGCGACATCGAGGGTCCAATGATCGAGTAAGACGGTATTAGCGCCCCTTGGACGGTGCCGTAACGGCAGCCGCTCCAGTGGCGAGCCGGTGTTCGCGTGTCCGGATCGTGCAAATGGTCAGCGATTATCGTGCGACTGTTGGCGGCGGGAATCCACATACCTGATGACCTGTGGCAACAAGCTTAGCGCTGCTTTGCAAACCGGCAGCGGGTTTGGTTGTTGTAGCTCATCATACCCGGGGGTCCATACTCAAAACTTTCGGGTGAGTCCGGGGCTCCTTAGGTACAAAAATGGAGCCTGCCTTGCGCAGGGGTCCGGAAGGTGCGCACGTAAATTCGTTGTCATACTGAACAGAACGTGTGTACCAGTACTCACGGCCCGAATACGTAAGACGGAGCCTTGGCCCTCTTGAGGCTAAATGTGGATGGTGTACATCATCGAGACAAACAACAAAGTTGACCTCGCTGCCATGTCAAGTGGGA
ATACCAGCGCTGCCGCTACTAGAATTTCTTGCCCCTCATAACGTCCTACACCGTGATCCAACTGTGTCCCAGTCATGTATTCGCGTTGCGTAATTAGCTGTCCGGAACCTTCGTGGCCAGTGAACCGACTAAGCACGAACACAGCGAAGTTAGGGCATAGGCCAACACCCCTCAGACGGTAGTAATAAGAGCCCTTGATCCATAACCGAGGGGGGTATCAGGTCCACCTGAGAACTTCTTAAGCGTTTCACAGCTTGGTCGGACGGGGACACGCGGGGACCAGGGTGGGACCTAATGACCGGCCTGCAATTCAATGAGGTGGAGCGGGCTCAACGGATAGTAATGAGATAACCCCTGGAAGACAGCTTACGTACGCAGGCAGTGTAAATCGGCCGTATTACCATCCCTATTCCAGACCTGTTGTTTGTGGTGAGCCTCTCAGCGCGACTCTGCGTACGGTTGGCCTCTATGACTCCCCTGAGACGTCAATGTCGCCCAGCCGAATAGAATCGGGATGTGTCCGGCAAGCAGGCTTGCCCCCGAGCTCTCCGCGGCTAATCGGACGGCGTCGCGAGGCTCGCCGTCTCAATGGAACATGACCCTGGTGGAGGTCGTTTTGGGGTGGTGTTGAGAGCAGCCGGCCTGCAAGGATGGCGGGGCTATTATGCGCCGGCCCATTCATCAGCTGACCATGACGTTGTAAGGAGCCGGATCCTTGACGTCGAGGGCGGGACTCATCCCTGTTGGTAATGCAATGGATATCGATTAACTCGTATTTAGTGTTGGGGATTGTCTGTTGCTTCCTCCGACACGTTTCGGCTGTTACTGACATACTTGTGCGGGTGTCTGAGCCATCGCCCTGCAACCCGTTCACGGAGGAGGACTTCGCGCCTGCGCACGCTGATCGCGGAGCGAAACAAGCGATCGCGAGCTACGCCCTGGGCAACGACCAGGGAACTCTGGTAGTGGAGCTTCGCGAGTTCCGGCGACGGCCTCCAATTCATCGCCCGGCCTTGTCGCCCCGACCCCAGCCTGGATTGCATGCTGACACGGGTACTGAGCCAACATGCTAGAGCGAGGCCCCAATAATCGAGTAGGACGGTATAAGCGTCCCTTGAACGAGCCCGTAACAGTGGTCACGCCGGCGGCGGGCCGGCGTCCATGTACCTGTATTGTGAAGACGGTCGGCGGTTGACGTGCGCCTGATAGCGGCGGGAAGCCACATACCGGACAACCTGCGGCAGCGAGGTTAGCGTGATTCTGCAGACCGGCAGTGCGTCTGGTCGTTGTAGCCCATCATGCCCGGGCCTCCATACCCAGAGCTCTCGAGTGAGACGGGGGCCCCTTAGGTACCAAAATGGAGCCTGCCTTGCGTAGGGGTCCGGAAGATACGTACGTAAATTCGTTGTCATACTGAACAAAACTTGTGTATCAGTACTCACAGCCCGAATACGTAAGACGGAGCCTTGGCCCTCTTGAGGCTAAATGTGGCCTGCTCGCCTAATGGGGACAAACGACAGAGTGGACCTCGCTGCCATGTCAAGCGAGA
ATACCAGCGCTGCCGCTACTAGAATTTCTCGCCCCACATAGTGTTCTACACCCTGATCCAACTGTGACGCAGTCATGGAGGCGCGTTGCGTAGTTAGCTGTCCGGAGCCTTAGTGGCCAGTGGACTGACTAAACACGAACACGGCGAAATTAGGGCAGAGGCCTACACCGCCCAGACGTTAGTCATAATAGCCCTAGGTCCATAATCAAGAGGGGTATCAGGTCCACCTGAGAACTTCTTAAGCGTTTCACAGCTTGGTCGGACGGGGACACGCGGGGACCAGGGTGGGACCTAATGACCGGCCTGCAATTCAATGAGGTGGAGCGGGCTCAACGGATAGTAATGAGATAACCCCTGGAAGACAGCTTACGTACGCAGGCAGTGTAAATCGGCCGTATTACCATCCCTATTCCAGACCTGTTGTCTGTGGTGAGCCTCTCAGCGCGACTCTGCGTACGGTTGGCCTCTATAACTCCTGCAAAACATCAATGTAACCTTACCAGATAGAATCGGGATGTGTCAGACAATTAAGTTTGCATCCGAGTCTTTCGCGTCCAGTCGGACGGCGCCACGAGGCTCGGCATCTAAATGGCACGGAGGTATGGTGGCGGCAAGGTTGGGGTGGTGTTGAGAGCAGTCGGCCTGCAAGGATGAGGAGGCTAGTAGAGGCGGGCTAACTCATTTGCTGGCCATCATACTGTAGAGAGCCGGATCCTCGAAACCAGGGGCGCGACTCATCCCCCTTGGCGGCGCTTCGCGAATTGGTTGACTCGTATTCAGTGTTGGGGATTGTCTATTGCTTCTACCGACGCGTCTTGGTCGCGACCGACACACTTGGGCGGGTGTCCAAGCCGCCAGCCTGCCACCCGTTCTCGCGCGAAGGCCCCCCGCCAGCTCACGTTAAGCGAAGAGCTAAATGAGCGATCCTCGGCAACGCTCTGGGTAGCGACGACAGGAACCCAGTGGTGGGGCCTTACGTGCGACAGAGTGTACCTCGAACTCGCCGCCGCACTTTGACACCCCGGCTCCAACCTGGATCACAAGCTTACACAGGTATTGAGCCGATATGCTAGATCCAGGGTCCAATGATCGAGAAGGACGGTATTAGTGCCCCTTGAACGGGCCCGTAACGGCAGTTGCTCCAGTGGTGGGCCGGTGTCCACGTATCCGGATTGTGAAGACGGTCGGCGATTATCGTGCGCTCGTTAGCGGGGGGGATCCGCATACCTGATGACCTGTGGCAGCAAAGTTAGCATGGTTTTGCAGACCAGCAGTGCTTTTAGTTGTCATAACCTATCATGTTCGGTCCTCCGCACCAAGAATGTCCGAGTGAGACGACCGGCTCCTAGGTACAAAGATGGAGCTTGCCTTGCGCGGGGATCCGGAAGATGCACACGTAAATTCGTTGTCATTCTAAACAAAACTTATGTATTAGCATCCACGGTCCAGCGATATCGGGTATGTTCTTAGCTCTTCCGTGGTCGAGTGCGAACGGCGTGCACCAGCTAGATAAACAATAAAGAGGACTCCGCTGCCAACTCAATTGGGA
ATACCAGCGCCGCCACTTCTAGAATTTCTCGTCCTACATAGCGCCATACACCCTGATCCTACTATCACCCGGTCATGTATTCGAGTTGCGTAGTTAGCTGTCCGGAACCTTAGTGGCCAGTGGTCTGACTCAGCACGAACACAGCGAAATTAGGGCATAGGCCAATACCCCTCAGACGTTAGTAATAATAGCCCTTGGATCGAAGCCGAGGGGGAGACTGGGGTTACCTTCGAGCTTTGGGAACGCTTAGAGGCCCCGATGCTTTCCGGCGCGCTAAGGCACAAATGAGACCTGGTGACCGTCCTGCAATTCAATGATGTGGAGCGGGCTCAACGGATAGTAATGAGATAACCCCTGGAAGACAGCTTATGTACGCAGGCGGGGTAAGTCGGCCGTACTATCATCCCCATTTCAGTCCCGTTATTTGTGGGGGGTCTCTCGGCGCAACCCTGCGGAATGCCGGTCTCCATGACTCCCCTGAGACGTCAATGTCGCCCAGCCGAATAGAATCGGGATGTGTTAGACAAGTAAGTTCACCCCCGAGCTCTCCGCGGCTAGTCGGGTGACCTCACGAACCCCGCAAAACAGGTAAAGCGTAGCCATGGTGACGGCCATTTTGGGGTGGTGTTGGGGGCTGCCGCCCCGCGAGGATGGCGGGGCTATTATACGTCGGTCCACTTATCAGCTGACCATGATACTGTAAGGACCCGGATCCTTGAAACAAGGGGCGCGACTCATCCCCCTTGGCGGCGCTTCGCAAACTGGTTGACTCATATTCAGTGTTGGGGATTGTCTATTGCTTCTACCGACGCGTCTCGGTCGCGACCGACGCACTTGGGCGGGTGTCCGGGCCGTCAGCCTGCCACCCGTTCTCGCGCGAAGGCCCCCCGCCAGCTCACGTTAATCGAAGAGCTAAACGAGCGATCCTCGGCAACGCCCTGGGTAGCGACGACAGGACCGCAGTGGTGGGGCCTTACGTGCGACAGACTGGGCCTCCCGTTCGCCGCCCGGTCTTGTCGCCCCGGCTCCAACCTGGATTACATGCTGACATAGGGATTGAGCCGATATGTTAGATCGAGGGTCCCGTGATCGAGTGAAACGGCATTAGCGCCGCTTGGACGGGCCAGTAACAATGGTCACGCCGGTGGCGAGCAGGCGTTCACGTATCCTGATTGTGCGGACGGTCGGCGATTATCGTGCGCCTGATAGTGGCGGGAATCCACATACCTGATGATCTGTGGCAGCAAGGTTGACGTTGCTTTGCAGGCCGGCAGTGCGTTTGATTGTTGGAGTCCATCACGCCTGGGCCTCCATATCCAGAACTTTGAAGTGATACCGGGGCTCCTTAGGTACCAAAATGGAGCCTGCCTTGCGCAGGGGTCCGGAAGATGCGCACGCCAATTCGTTGTCATACAGAACGAAAATTGTGTATCAGTACTCACGGCCCGGATACGTAAGACGGAGTCTTGGCCCTCTTGAGACTAAATGTTGCCTGCTCGCCTCATGGGGACAAACGACAGAGTGAACCTTGCGACCAACTCAAGCGGGA
ATACCAGCGCCGCCGCGACTAGAATTTCTCGCCCCACATAGCATCCTACACCCTGATCCAACTGTCACCCGGTCATGTATTCGCGTTGCGTAATTAGCTGTCCGGAACCTTCGTGGCCAGTGAACCGACTAAGCACGAACACAGCGAAGTTAGGGCATAGGCCAACACCCCTCAGACGGTAGTAATAAGAGCCCTTGGATCGAAGCCGAGGGGGGGACTAGGGTCACCTTCGAGCTTTGGGAACGCTTAGAGGCCCCGATGCTTTCCGGCGCGCTAAGGCCCAGAAGGGAACTAATGACCGTCCTGCAATTCAATGAGGTGGGGCGGGCGCAACGGATAGTAATGAGATAACCCCTCGAAGACAGCTTATGTACGCAGGCAGGGTAAGTCGACCGTATTACCATCCCTCTCTCAGTCTCACTGCTTGTCGGAGGTCTCTCGGCTCGAACCCGCGGACTGCCGCTCTCTATGACTTGTGCAAAACGTCAATGTAACCTTACCAGATAGAATCGGGATGTGTCAGACAATTAAGTTTGCCTCCGAGCCCTTCGCGGCTAGTCGCGTAACGTCACGGACCCCCCAAAACAAGCAACACGGAGCTATGGTAGCGACCATTCTGGGGTAGTGTTGGTGGAAGCCGCCCCACAAGGATGGGGGGGCGGGTGGAGGCGGGCTAACTCATTTGCTGGCCATCACGTTGTAAGGACCCGGATCCTTGAAACAAGGGGCGCGACTCATCCCCCTTGGCGGCGCTTCGCAAACTGGTTGACTCGTATTCAGTGTTGGGGATTGTCTATTGCTTCTACCGACGCGTCTCGGTCGCGACCGACGCACTTGGGCGGGTGTCCGGGCCGTCAGCCTGCCACCCGTTCTCGCGCGAAGGCCCCCCGCCAGCTCACGTTAATCGAAGAGCTAAACGAGCGATCCTCGGCAACGCCCTGGGTAGCGACGACAGGACCGCAGTGGTGGGGCCTTACGTGCGACAGACTGGGCCTCCCGTTCGCCGCCCGGTCTTGTCGCCCCGGCTCCAACCTGGGGTACAAACTGACACAGGTATTGAGCCGGTATGCGACATCGAGGGTCCAATGATCGAGTAGGACGGTATTAACTCCGCTTGAACGGGCCCGTAACAGCGGTCACGCCGGTGGCGAGCCGGCGTTCACGTGTTCGGATCGTGCAGATGGTCGGCGATTAACGGGCGCCTGATAGCGGCGGGAATCCACATACCTGATGATCTGTGGCAGCAAGGCTAGCGTGGCCTGGGAGACCGGCAGTGCGGTTAGCTATTGGGGCCCATCATGCCCGGGCCTCCATACCCAGAACTTTCGAGTGAGACCGGGGCTCCTTAGGTACAAAAATGGAGCCTGTCTTGCGCGGGGGTCCGGAAGATGCATATGTAAATTCGTTTCCATAATGAATAAAACGTGTGTATTAGCATTCACGGTCTAGCGGTATCGGGCATGTTCTTAGCTCCTCCATGGCCGAATGTGGATGGTGTGCATCATCGAGACGAACAACAAGGTGGATCTCGATGTTAACTCAAGCGGAA
ATACCAGCGCTGCCGCTACTAGATTTTCTCGCCCCACATCGCGTCCTACAACCTAATCCACCTGTGACCTAGGCATGTATTCGCGTTGCGTAGTTAGCTGTCCGGAACCCTAGTGGTCGCTCGACCAACAAAGCACGAACACAGCGAGATTAGGGCTTAGGCCAACACCGCTCAGCTGTTAGTAACAAGAACCCTTGATCCATAACCGAGGGGGGTATCAGGTCCACCTGAGAACTTCTTAAGCGTTTCACAGCTTGGTCGGACGGGGACACGCGGGGACCAGGGTGGGACCTAATGACCGGCCTGCAATTCAATGAGGTGGAGCGGGCTCAACGGATAGTAATGAGATAACCCCTGGAAGACAGCTTACGTACGCAGGCAGTGTAAACCGGCCGTATTACCATCCCTATTCCAGACCTGTTGTTTGTGGTGAGCCTCTCAGCGCGACTCTGCGTACGGTTGGCCTCTATGACTTGCCCGAGACGCCAATGTCGCCCAGCCGAATAGAGTCGGGATGCGTTAGACAAGTAAGTTCGCCCCCGAGCCCTTCGCGGCTAGTCGGGTAACCTCGCGAGGCTCGCCATCTCAATGGAGCATGACCCCGGTGGCGGTCGTTTTAGGGTAGTGTTGGTGGAAGCCGCCCCACAAGGATCGGGGGGCTAGTGGAGGCGGGCTAACTCAGCAGTTGACCGTGACGTTATAAGGACCCGGATCCTTGGAGCCGAGGGAGGGGGTTACTCCCCTGCCTGATAAATTAGAAATCGAATGTGATGCGGCCGAGACCAGAGGCCGATCACCAGGCCTACCGACGCGTCTCGGTCCCGACCGACGCACTTGGGCGGGTGTCCGGGCCGTCAGCCTGCCACCCGTTCTCGCGCGAAGGCCCCCCGCCAGCTCACGTTAATCGAAGAGCTAAACGAGCGATCCTCGGCAACGCCCTGGGTAGCACCGACAGGACCGCAGTGGTGGGGCCTTACGTGCGACAGACTGGGCCTCCCGTTCGCCGCCCGGTCTTGTCGCCCCGGCTCCAACCTGGATTACATGCTGACATAGGGATTGAGCCGATATGTTAGATCGAGGGTCCCGTGATCGAGTGAAACGGCATTAGCGCCGCTTGGACGGGCCCGTAACAGTGGTCACGCCGGCGACGAGCCCGCGTCCATGTACCTGTATTGTGAAGACGGTCGGCGGTTGTCGTGCGCTCGTTAGCGGGGGGGATCCGCATACCTGATGACCTGCGGCAGCAAGCTTAGCGCTGCTTTGCAAACCGGCAGCGGGTTTGGTTGTTGTAGCTCATCATACCCGGGGGTCCATACTCAAAACTTTCGGGTGAGTCCGGGGCTCCTTAGGTACAAAGATGGAGCCTGTCTTGCGCGGGGGTCCGGAAGGTGTATATGTAAATTCGTTTCCATAATGAATAAAACGTGTGTATTAGCATTCACGGTCTAGCGGTATCGGGCATGTTCTTAGCTCCTCCATGGCCGAATGTGGATGGTGTGCATCATCGAGACGAACAACAAGGTGGATCTCGATGTTAACTCAAGCGGAA
ATACCAGCGCTGCCGCTACTAGAATTTCTCCTCCCACATAACGTCCTACACCCTGATCCAACTGTGTCCCAGTCATGTATTCGCGTTGCGTAGCTAGCTGTCCAGAACTTTAGTGGCCAGTGGACCAACTAAGCACGAGCACAGCAAAAGTAGGGGATAGGCTAGCGCCGCCCAGACGTTAGTAATAATAGCCCTTGGTCCATAATCAAGGGGGGTATCAGGTCCACCTGAGAACTTCTTAAGCGTTTCACAGCTTGGTCGGACGGGGACACGCGGGGACCCGGGTGGGACCTAATGACCGGCCTGCAATTCAATGAGGTGGAGCGGGCTCAACGGATAGTAATGAGATAACCCCTGGAAGACAGCTTACGTACGCAGGCAGTGTAAATCGGCCGTATTACCATCCCTATTCCAGACCTGTTGTTTGTGGTGAGCCTCTCAGCGCGACTCTGCGTACGGTTGGCCTCTATGACTCCTCCGAGACGTCTATGTCGTCCAGCCGAATAGAATCGGGATATGCCCCGTACGTGAGCTTGGCCCCAAGCTCTCCGCGGCTAATCGGACGGCGCCGCGAGGCTCGCCGTCTCAATGGAGAGTAGCCATGGCGGCGGCCATTTTGGGGTGGTGTTGGGGGCTGCCGCCCCGCGAGGATGGCGGGGCTATTATACGTCGGCTAACTCATCAGTTGACCGTGACGTTATAAGGACCCGGATCCTTGAAGCCGAGGGAGGAGGTCACTCCCCTGCCTGATGAATTGGAAATCGATTGACTCGTATTCAGTGTTGGGGATTATCTATTGCTTCTTCCGACACGTTCCGGCCGCGACCGACATACTTGGGCGGGCATCCGAGCAGTCAGACTGCAATCCGATTTCGGAGGAGAGACTCGCGTAATCGCGCGTTAGTTAAAAAACGGAACAAGCGATCCTGGGCTACGCCCAGAGCAACGACGCCAGGACCCCAGTGGTGGGGCCTTACGTACTCGACAGTGGGCCCCCAATTCGCTCTCCGGCTTTGATACCCCGGTTCCAAACCGGGGTACATGCTGACACAGGTATTGAGTCGATATGCTGGATCGAGGGTCCAATGATCAAGAAGGACGGTATTAACTCCGCTTGGACGGGCCAGTAACGGCAGTCGCTTCACTGGTGGGCCGGCGTTCATGTACCTGTGTTGTGAAGACGGTCGGCGATTGTCGTGCGCCTGATAGCGGCGGGAAGCCACATACCGGACAACCTGTGGCAGTAAAGTTAGCGTGGTTTTGCGGACCAGCAGTGCTTTTAGTTGTTGTAGCCCATCGTGCCCGGGCCTCCATGCCCAGAACTTTCGGGTGAGATGACCGCCTTCCGGGTACAAAAATGGAGCCTGCCTTGCGCAGGGGTCCGGAAGATGCATATGTAAATTCGTTTCCATAATGAATAAAACGTGTGTATTAGCATTCACGGTCTAGCGGTATCGGGCATGTTCTTAGCTCCTCCATGGCCGAATGTGGATGGTGTGCATCATCGAGACGAACAACAAGGTGGATCTCGATGTTAACTCAAGCGGAA
ATACCAGCGCCGCCGCGACTAGAATTTCTCGCCCCACATAGCATCCTACACCCTGATCCAACTGTCACCCGGTCATGTATTCGCGTTGCGTAATTAGCTGTCCGGAACCTTCGTGGCCAGTGAACCGACTAAGCACGAACACAGCGAAGTTAGGGCATAGGCCAACACCCCTCAGACGGTAGTAATAAGAGCCCTTGGATCGAAGCCGAGGGGGGGACTAGGGTCACCTTCGAGCTTTGGGAACGCTTAGAGGCCCCGATGCTTTCCGGCGCGCTAAGGCCCAGAAGGGAACTAATGACCGTCCTGCAATTCAATGAGGTGGGGCGGGCGCAACGGATAGTAATGAGATAACCCCTCGAAGACAGCTTATGTACGCAGGCAGGGTAAGTCGACCGTATTACCATCCCTCTCTCAGTCTCACTGCTTGTCGGAGGTCTCTCGGCTCGAACCCGCGGACTGCCGCTCTCTATGACTTGTGCAAAACGTCAATGTAACCTTACCAGATAGAATCGGGATGTGTCAGACAATTAAGTTTGCCTCCGAGCCCTTCGCGGCTAACCGGATGAACTCACGAACCCCGCAAAACAGGTAAAGCGTAGCCATGGTGACGGCCATTTTGGGGTGGTGTTGGGGGCTGCCGCCCCGCGAGGATGGCGGGGCTATTATAGGCGGGCTAACTCATTTGCTGGCCATCACGTTGTAAGGACCCGGATCCTTGAAACAAGGGGCGCGACTCATCCCCCTTGGCGGCGCTTCGCAAACTGGTTGACTCGTATTCAGTGTTGGGGATTGTCTATTGCTTCTACCGACGCGTCTCGGTCGCGACCGACGCACTTGGGCGGGTGTCCGGGCCGTCAGCCTGCCACCCGTTCTCGCGCGAAGGCCCCCCGCCAGCTCACGTTAATCGAAGAGCTAAACGAGCGATCCTCGGCAACGCCCTGGGTAGCGACGACAGGACCGCAGTGGTGGGGCCTTACGTGCGACAGACTGGGCCTCCCGTTCGCCGCCCGGTCTTGTCGCCCCGGCTCCAACCTGGGGTACAAACTGACACAGGTATTGAGCCGGTATGCGACATCGAGGGTCCAATGATCGAGTAGGACGGTATTAACTCCGCTTGAACGGGCCCGTAACAGCGGTCACGCCGGTGGCGAGCCGGCGTTCATGTACCTGTATTGTGAAGACGGTCGGCGGTTGTCGTGCGACTGTTGGCGGCGGGAATCCACATACGTGATGACCTGTGGCAACAAGCTTAGCGCTGCTTTGCAAACCGGCAGCGGGTTTGGTTGTTGTAGCTCATCATACCCGGGGGTCCATACTCAAAACTTTCGGGTGAGTCCGGGGCTCCTTAGGTACAAAAATGGAGCCTGTCTTGCGCAGGGGTCCGGAAGATGCGCATGTAGGCTCGTTGCCGTACTGAACAAAACGCATGTATTTGCATCCACGGTCCGGATACGAAAGACGGAGTTTTGGTCCTCTTGAAGCCGAGTGTGAACTGCTCGCCTAATCGGGACAAATAGCAAAGAGGACCTCCCTGCCAACTCAAGCGGGA
ATACCAGCGCCGCCACTACTAGAATTTCTCGTCCTACATAGCGCCATACACCCTGATCCTACTATCACCCGGTCATGTATTCGAGTTGCGTAGTTAGCTGTCCGGAACCTTAGTGGCCAGTGGTCTGACTCAGCACGAACACAGCGAAATTAGGGCATAGGCCAATACCCCTCAGACGTTAGTAATAATAGCCCTTGGATCGAAGCCGAGGGGGAGACTGGGGTTACCTTCGAGCTTTGGGAACGCTTAGAGGCCCCGATGCTTTCCGGCGCGCTAAGGCACAAATGAGACCTGGTGACCGTCCTGCAATTCAATGATGTGGAGCGGGCTCAACGGATAGTAATGAGATAACCCCTGGAAGACAGCTTATGTACGCAGGCGGGGTAAGTCGGCCGTACTATCATCCCCATTTCAGTCCCGTTATTTGTGGGGGGTCTCTCGGCGCAACCCTGCGGAATGCCGGTCTCCATGACTCCCCTGAGACGTCAATGTCGCCCAGCCGAATAGAATCGGGATGTGTTAGACAAGTAAGTTCACCCCCGAGCTCTCCGCGGCTAGTCGGGTGACCTCACGAACCCCGCAAAACAGGTAAAACGTAGCCATGGTGACGGCCATTTTGGGGTGGTGTTGGGGGCTGCCGCCCCGCGAGGATGGCGGGGCTATTATACGTCGGCCCATTCATCAGCTGGCCATCACGTTGTAAGGACCCGGATCCTTGAAACCAGGGGCGCGACTCATCCCCCTTGGCGGCGCTTCGCAAATCTATTGACTCGTATTCAGTGTTGGGAATTGTCTATTGCTTGTTCCGACACGTTTCGGCCGCGAGCATCACGCCTAGGCGGGCGCCCGAGTCGTTAGCTTGCCACCCATTCTCGGGCGAAGGCCCCCCGCCAGCTCATGTTAATCGAAGAGTGAAACGCGCCATTCTGGGCTGCGTCCAGAGCAACGACGACAAGACCCCAGTGCTGAGGCCTCGCGTACTCGAGAGTGGGTCCCCAATTCGCTCCCCGGCTTTGTCGTCCTGGCCCGAACCTGGATTACGTGCTGACTCATGTGTTGAGCCGATATGCTAGATCGAGGGTCCCGTGATCGAGTAAGACGGTATTAGCGCCCCTTGGACGGTGCAGTAACAGCGGTCACGCTGGTGGCGAGCCGGTGTTCGCGTACCCGGATTATGAAGACGGTCGGCTATTATCGTGCACCTGATGGCGGCGGGAATCCACACACCTGATGACCTGTGGCAGCAAAGTTAGCGTGGTTTTGCAGACCAGCAGTGCTTTTAGTTGGCATAACCTATCATGTTCGGTCCTCCGCACCAAGAATGTCCGAGTGAGACGACCGGCTCCTAGGTACAAAAATGGAGCCTGCCTTGCGCAGGGGTCCGGAAGATGCACACGTAAATTCGTTGTCATTCTAAACAAAACTTATGTATTAGCATCCACGGTCCAGCGATATCGGGTATGTTCTTAGCTCTTCCGTGGTCGAGTGCGAACGGCGTGCACCAGCTAGATAAACAATAAAGAGGACTCCGCTGCCATGTCAAGCGAGA
ATACCAGCGCTGCCGCTACTAGAATTTCTCGCCCCACATAGTGTTCTACACCCTGATCCAACTGTGACGCAGTCATGGAGGCGCGTTGCGTAGTTAGCTGTCCGGAGCCTTAGTGGCCAGTGGACTGACTAAACACGAACACGGCGAAATTAGGGCAGAGGCCTACACCGCCCAGACGTTAGTCATAATAGCCCTAGGTCCATAACCGAGGGAGGTACCAGGGTCACCGTCGAATTTTGTGAACGCTTAGAGGCCCCAATGCTCTCCGGCGCGCTAAGACCCAGGAGGGAACTAATGACCGTCCTGCAATTCAATGAGGTGGAGCGGGCTCAACGGATAGTAATGAGATAACCCCTGGAAGACTGCTTACGTACGCAGGCAGTGCAAGTCGGCCGTATTACCATCCCTATTCCAGACCTGTTGTTCGTGGTGGGTCTCTCGGCGCGACTCTGCGTACGGTTGGCCTCTATGACTCCCCTGAGACGTCAATGTCGCCCAGCCGAATAGAATCGGGATGTGTTAGACAAGTAAGTTCACCCCCGAGTCTTTCGCGGCTAATCAGGCGGCGTCGCGAGGCTCGCCATCTCAATGGAGCATGACCATGGCGGCGGCCATTTTAGGGTAGTGTTGGTGGAAGCCGCCCCACAAGGATCGGGGGGCTAGTGGAGGCGGGCTAACTCAGCAGTTGACCGTGACGTTATAAGGACCCGGATCCTTGGAGCCGAGGGAGGGGGTTACTCCCCTGCCTGATAAATTAGAAATCGAATGTGATGCGGCCGAGACCAGAGGCCGATCACCAGGCCTACCGACGCGTCTCGGTCCCGACCGACGCACTTGGGCGGGTGTCCGGGCCGTCAGCCTGCCACCCGTTCTCGCGCGAAGGCCCCCCGCCAGCTCACGTTAATCGAAGAGCTAAACGAGCGATCCTCGGCAACGCCCTGGGTAGCACCGACAGGACCGCAGTGGTGGGGCCTTACGTGCGACAGACTGGGCCTCCCGTTCGCCGCCCGGTCTTGTCGCCCCGGCTCCAACCTGGATTACATGCTGACATAGGGATTGAGCCGATATGTTAGATCGAGGGTCCCGTGATCGAGTGAAACGGCATTAGCGCCGCTTGGACGGGCCCGTAACAGTGGTCACGCCGGCGACGAGCCCGCGTCCATGTACCTGTATTGTGAAGACGGTCGGCGGTTGTCGTGCGCTCGTTAGCGGGGGGGATCCGCATACCTGATGACCTGCGGCAGCAAGCTTAGCGCTGCTTTGCAAACCGGCAGCGGGTTTGGTTGTTGTAGCTCATCATACCCGGGGGTCCATACTCAAAACTTTCGGGTGAGTCCGGGGCTCCTTAGGTACAAAGATGGAGCCTGTCTTGCGCGGGGGTCCGGAAGGTGTATATGTAAATTCGTTTCCATAATGAATAAAACGTGTGTATTAGCATTCACGGTCTAGCGGTATCGGGCATGTTCTTAGCTCCTCCATGGCCGAATGTGGATGGTGTGCATCATCGAGACGAACAACAAGGTGGATCTCGATGTTAACTCAAGCGGAA
ATGCCTAAGGCGTCGTTATTAGAATCCCTCGTCCCACATAGCGCCCTACACCCTGATCCAATTGTCACGCGGTCATGTATTCGCGTTGCGTAGCTAGCTGTCCGGAGCCCTAGTGGCCAGTGGATCAACTAAACACGAACACAGCGAAATTAGGGCAGAGGCCAACACCGCTTAGACGTTAGTAATAATAGTCCTTGGTCCATAACCGAGGGGGGTACCAGGGTCACCTTCGAACTTCTTAAGCGTTTCACAGCTTCGACGGTCGGGGACACGGGGATATCAGGGTGGGACCTAATGACCGGCCTGCAATTCAATGAGGTGGAGCGGGCTCAACGGATAGTAATGAGATAACCCCTGGAAGACAGCTTACGTACGCAGACAGTGTAAATCGGCCGTATTACCATCCCTATTCCAGACCTGTTGTTTGTGGTGAGCCTCTCAGCGCGACTCTGCGTACGGTTGGCCTCTATGACTCCCCCGAAACGTCAATGTAACCTTACCGGATAGAATTGGGATATGCCCGGTACGTGAGCCTGCCCCCGAGCCCTTCGCGGCTAATCAGACGGCGTCGCGAGGCTCGCCATCTCAATGGAGCGGAGCTATGATGGCGGCAAGTCTGGGGTAATATTGGGAACAGCCGGCTCGCAAGGATGGGGGGGCTAGTGGAGGTCGGCCAACTTATCAGCTGACCATGATACTGTAGAGAGCCGGATCCTCGAAACCAGGGGCGCGACTCATCCCCCTTGGCGGCGCTTCGCGAATTGGTTGACTCGTATTCAGTGTTGGGGATTGTCTATTGCTTCTACCGACGCGTCTTGGTCGCGACCGACACACTTGGGCGGGTGTCCAAGCCGCCAGCCTGCCACCCGTTCTCGCGCGAAGGCCCCCCACCAGCTCACGTTAAGCGAAGAGCTAAACGAGCGATCCTCGGCAACGCTCTGGGTAGCGACGACAGGAACCCAGTGGTGGGGCCTTACGTACTCGAGAGTGGGTCCCCAATTCGCTCCCCGGCTTTGTCGTCCTGGCCCGAACCTGGAGTACATGCTGACATAGGGATTGAGCCGATATGTTAGATCGAGGGTCCCGTGATCGAGTGAAACGGCATTAGCGCCGCTTGGACGGGCCAGTAGCAGTGGTCACGCCGGCGGCGAGCAGGCGTTCACGTATCCTGATTGTGCGGACGGTCGGCGATTATCGTGCGCCTGATAGTGGCGGGAATCCACATACCTGATGATCTGTGGCAGCAAGGTTGACGTTGCTTTGCAGGCCGGCAGTGCGTTTGATTGTTGGAGTCCATCACGCCTGGGCCTCCATATCCAGAACTTTGAAGTGATACCGGGGCTCCTTAGGTACCAAAATGGAGCCTGCCTTGCGCGGGGATCCGGAAGATGCGCATGCCAATTCGTTGTCATACAGAACGAAAATTGTGTATCAGTACTCACGGCCCGGATACGTAAGACGGAGTCTTGGCCCTCTTGAGGCTAAATGTTGCCTGCTCGCCTCATGGGGGCAAACGACTGAGTGGACCTCGCTGCCATGTCAAGTTGAA
ATACCAGCGCCGCCACTACTAGAATTTCTCGTCCTACATAGCGCCATACACCCTGATCCTACTATCACCCGGTCATGTATTCGAGTTGCGTAGTTAGCTGTCCGGAACCTTAGTGGCCAGTGGTCTGACTCAGCACGAACACAGCGAAATTAGGGCATAGGCCAATACCCCTCAGACGTTAGTAATAATAGCCCTTGGATCGAAGCCGAGGGGGAGACTGGGGTTACCTTCGAGCTTTGGGAACGCTTAGAGGCCCCGATGCTTTCCGGCGCGCTAAGGCACAAATGAGACCTGGTGACCGTCCTGCAATTCAATGATGTGGAGCGGGCTCAACGGATAGTAATGAGATAACCCCTGGAAGACAGCTTATGTACGCAGGCGGGGTAAGTCGGCCGTACTATCATCCCCATTTCAGTCCCGTTATTTGTGGGGGGTCTCTCGGCGCAACCCTGCGGAATGCCGGTCTCCATGACTCCCCTGAGACGTCAATGTCGCCCAGCCGAATAGAATCGGGATGTGTTAGACAAGTAAGTTCACCCCCGAGCTCTCCGCGGCTAGTCGGGTGACCTCACGAACCCCGCAAAACAGGTAAAACGTAGCCATGGTGACGGCCATTTTGGGGTGGTGTTGGGGGCTGCCGCCCCGCGAGGATGGCGGGGCTATTATACGTCGGCCCATTCATCAGCTGGCCATCACGTTGTAAGGACCCGGATCCTTGAAACCAGGGGCGCGACTCATCCCCCTTGGCGGCGCTTCGCAAATCTATTGACTCGTATTCAGTGTTGGGAATTGTCTATTGCTTGTTCCGACACGTTTCGGCCGCGAGCATCACGCCTAGGCGGGCGCCCGAGTCGTTAGCTTGCCACCCATTCTCGGGCGAAGGCCCCCCGCCAGCTCATGTTAATCGAAGAGTGAAACGCGCCATTCTGGGCTGCGTCCAGAGCAACGACGACAAGACCCCAGTGCTGAGGCCTCGCGTACTCGAGAGTGGGTCCCCAATTCGCTCCCCGGCTTTGTCGTCCTGGCCCGAACCTGGATTACGTGCTGACTCATGTGTTGAGCCGATATGCTAGATCGAGGGTCCCGTGATCGAGTAAGACGGTATTAGCGCCCCTTGGACGGTGCAGTAACAGCGGTCACGCTGGTGGCGAGCCGGTGTTCGCGTACCCGGATTGTGAAGACGGTCGGCTATTATCGTGCACCTGATGGCGGCGGGAATCCACACACCTGATGACCTGTGGCAGCAAAGTTAGCGTGGTTTTGCAGACCAGCAGTGCTTTTAGTTGGCATAACCTATCATGTTCGGTCCTCCGCACCAAGAATGTCCGAGTGAGACGACCGGCTCCTAGGTACAAAAATGGAGCCTGCCTTGCGCAGGGGTCCGGAAGACGCGCACGTAAATTCGTTGTCATTCTAAACAAAACTTATGTATTAGCATCCACGGTCCAGCGATATCGGGTATGTTCTTAGCTCTTCCGTGGTCGAGCGCGAACGGCGTGCACCATCGAGACAAACAACAAAGTGGACCTCGCTGCCATGTCAAGTGAGC
ATGCTTGAGCCGTCGTTATTAGAAACCCTTGCCCCTCATAACGTCCTACACCGCGATCCAACTGTGTCCCAGTCATGTATGTGCATTGCGTGGTTAGTAGTCCGGAACCTAAGTGGCCAGTGGACCGACTAAGCATGAACAGAGCGAGATTAGGGCATAAGCCAGCACAGCCCAGACGTTAGTCATAATAGCCCTTGGATCGAAGCCGAGGGGGAGACTGGGGTTACCTTCGAGCTTTGGGAACGCTTAGAGGCCCCGATGCTTTCCGGCGCGCTAAGGCACGGGAGGGAACTAATGACCGTCGTGCAACTTAACAAGGAGCAACAAACTCGTGAGATGACGGCGTGGCAGCTTCTGCGGAGCTGTACATGTACGCAGGCGGGATAAGTCGACCGTGTCACCATCCCTCACTCTGTCTCACTGTTTATCGGAGGTCTCTCGGCTCGAACCCTCGGACTGCCGGCCTCTATGACTCCCCTGAGACGTCAATGTCGCCCAGCCGAATAGAATCGGGATGTGTTAGACAAGTAAGTCCACATCCGAGCTCATCGCGGCCAGTCGGATAACCTCACGGACCCCCCAAAACAAGCAACACGGAGCTATGGTAGCGACCAGGTTGGGGTGGTGTTGAGAGCAGTCGGCCTACAAGGATGAGGAGGCTAGTAGAGGTCGGCCAACTTATCAGCTGACCATGATACTGTAGAGAGCCGGATCCTCGAAACCAGGGGCGCGACTCATCCCCCTTGGCGGCGCTTCGCGAATTGGTTGACTCGTATTCAGTGTTGGGGATTGTCTATTGCTTCTACCGACGCGTCTTGGTCGCGACCGACACACTTGGGCGGGTGTCCAAGCCGCCAGCCTGCCACCCGTTCTCGCGCGAAGGCCCCCCACCAGCTCACGTTAAGCGAAGAGCTAAACGAGCGATCCTCGGCAACGCTCTGGGTAGCGACGACAGGAACCCAGTGGTGGGGCCTTACGTACTCGAGAGTGGGTCCCCAATTCGCTCCCCGGCTTTGTCGTCCTGGCCCGAACCTGGAGTACATGCTGGCATAGGGATTGAGCCGATATGTTAGATCGAGGGTCCCGTGATCGAGTGAAACGGCATTAGCGCCGCTTGGACGGGCCAGTAGCAGTGGTCACGCCGGCGGTGGGCCGGCGTTCACGTGTTCGGATCGTGCAGATGGTCGGCGATTATCGTGCGCCTGATAGTGGCGGGAATCCACATACCTGATGATCTGCGGCAGCAAGGTTAGCGTGATTCTGCAGACCGGCAGTGCGTCTGGTCGTTGTAGCCCATCATGCCCGGGCCTCCATACCCAGAGCTCTCGAGTGAGACGGGGGCCCCTTAGGTACCAAAATGGAGCCTGCCTTGCGCAGGGGTCCGGAAGATGCGCGTGTAAATTCGTAGTCAAACTGAACAAAGCTTATGTATTAGCATCCACGGTCCAGCGATATCGGGCATGTTCTTAGCTCTTCCGTGGTCGAGCGCGAACGGCGTGCACCATCGAGACAAACAACAAAGTGGACCTCGCTGCCATGTCAAGTGAGC
GTACCAGCGCTGCCGCTACTAGAATTTCTCGTCCTACATAGCGCCATACACCCTGATCCTACTATCACGCAGTTGTGTATTCGCGTTGTGTAGCTAGCTGTCCGGAGCCCTAGTGGCCAGTGGACCAACTAAACACGAACACAGCGAAATTAGGGCAGAGGCCAACACCGCTCAGACGTTAGTAATAATAGCCCTTGGTCCATGACCGAGGGGGGTACCAGTGTCACCTTCGAATTTCTTAAGCGTTTCACAGCTTCGACGGTCGGGGAAACGCGGATACCCAGGTGGGACCTGATGACCGTCGAGCAGCTTAACAAGGTGCAGCGGGCTTAACGGATAGCAACGAGATGACCCCTGGAAGACAGCTTATGTACGCAGGCGGGGTAAGTCGACCTTATTACCTCCCTTCTTTCAGTGCCACCGTTTGTCGGGGGTCTCTCGGCGTGACTCTGCGTACGGCTGGTCTTTACGATTCCTGCAAAACGTCAATGTAACCTTACCAGATAGAATCGGGATGTGTCAGACAATTAAGTTTGCCTCCGAGCCCTTCGCGGCCAGTCGGACGGCGCCGCGAGGCTCGGCATCTAAATGGCACGGAGCTATGATGGCGGCAAGTCTGGGGTAATATTGGGAACAGCCGGCTCGCAAGGATGGGGGGGCTAGTGGAGGTCGTCCAACTTGTCAGCTGACCACGATACTGTAAGGCCCCAGTGCCTTGAAGCCGAGGGAGGAGGTTACTCCCCTGCCTGATGAATTGGAAATCGATTGACTCGTATTCAGTGTTGGGGATTATCTATTGCTTCTTCCGACACGTTCCGGCCGCGACCGACATACTTGGGCGGGCATCCGAGCAGTCAGACTGCAATCCGATTTCGGAGGAGAGACTCGCGCAATCGCGCGTTAGTTAAAAAACGGAACAAGCGATCCTGGGCTACGCCCAGAGCAACGACGCCAGGACCCCAGTGGTGGGGCCTTACGTGCGACAGACTGGGCCTCCCGTTCGCCGCCCGGTCTTGTCGCCCCGGCTCCAACCTGGATTACATGCTGACATAGGGATTGAGCCGATATGTTAGATCGAGGGTCCCGTGATCGAGTGAAACGGCATTAGCGCCGCTTGGACGGGCCAGTAACAATGGTCACGCCGGTGGCGAGCCGGCGTTCACGTGTTCGGATCGTGCAGATGGTCGGCGATTATCGTGCGCCTGATAGCGGCGTGAATTCACATACCTGACAACCTGTGGCAGCAAGGCTAGCGTTGCTTTGGAGACGGACAGTGCGTTTAGTTGTTGGAGCCCATCATGCCCAGGCCTCCATACCCGGAACTTTCGAGTGAGACGGGGGCCTCTTAGGTACAAAAATGGAGCCTGCCTCACACGGGAGTTCAGAGGGTGCGCACGTAAATTCGTTGTCATACTGAACAGAACGTGTGTACCAGTACTCACGGCCCGAATACGTAAGACGGAGCCTTGGCCCTCTTGAGGCTAAATGTGGCCTGCTCGCCTAATGGGGACAAACGACAGAGTGGACCTCGCGGTTATGTCAAGCGAGA
ATGCCAGCGCCGCCGCTACTAGAAATTCTCGTCCTACATAGCGCCATACACCCTGATCCTACTATCACCCGGTCATGTATTCGAGTTGCGTAGTTAGCTGTCCGGAACCTTAGTGGCCAGTGGTCTGACTCAGCACGAACACAGCGAAATTAGGGCATAGGCCAATACCCCTCAGACGTTAGTAATAATAGCCCTTGGATCGAAGCCGAGGGGGAGACTGGGGTTACCTTCGAGCTTTGGGAACGCTTAGAGGCCCCGATGCTTTCCGGCGCGCTAAGGCACGGGTGGGACCTAATGACCGGCCTGCAATTCAATGAGGTGGAGCGGGCTCAACGGATAGTAATGAGATAACCCCTGGAAGACAGCTTACGTACGCAGGCAGTGTAAATCGGCCGTATTACCATCCCTATTCCAGACCTGTTGTTTGTGGTGAGCCTCTCAGCGCGACTCTGCGTACGGTTGGCCTCTATGACTCCTGCAGGACGCCAATGTCGCCCAGCCGAATAGCATCGGGACATGCCCGGTAATTAAGTTTGCCTCCGAGCCCTTCGCGGCTAGTCGGGTAACGTCGCGAGGCTCGGCATCTAAATGGCACGGAGGTATGGTGGCGGCCATTTTGGGGTAGTGTTGGTGGCAGCCGGCTCGCAAGGATGGGGGGGCTAGTGGACGTCGGCCAACTTATCAGCTGACCATGATACTGTAGAGAGCCGGATCCTTAAAACCGGAGGCACGACTCATCCGCCTTGGCGACGCTTTGGAAATCTATTGACTCGTATTCAGTGTTGGGAATTGTCTATTGCTTGTTCCGACACGTTTCGGCCGCGAGCGTCACGCCTAGACGGGTGCCCGAGTCGTTAGCTTGCCACCCATTCTCAGGCGGAGGCCCCCCGCCAGCTCACGTCAATCGAAGGGTGAAACGCGCGATCCTGGGTTACGCCCTGGGCTATGACGACAGGACCCCAACGGCGGGGCCTTACGAGCTCCAGAGTGTACCTTGAACTTGCCGCTGCGCTTTGACGCTCCGGTTCCAACCTGGGGTACAAACAGGGACAGGTATTGTGCCGATATGCTAGATCGAGTGTCCCGCGAGCGAGTAAGACGGTATTGGCTCCCCTTGGACGGGCCCGTAACAGTGGTCACGCCGGTGGTGGGCCGGTATTCGCATATCCTGAATGTGAAGACGGACGGCGATTATCGTGCGCCTGTTGGCGGCGGGAATCCATATCCCTGATGACATGTGGCAGCAAGGCTAGCGTTGCTTTGGAGACGGACAGTGCGTTTAGTTGTTGGAGCCCATCATGCCCAGGCCTCCATACCCGGAACTTTCGAGTGAGACGGGGGCCTCTTAGGTACAAAAATGGAGCCTGCCTTGCGCGGGGGTCCGGAAGATGTGCACGTAAATTCGTTGTCATACTGAACAGAACGTGTGTACCAGTACTCACGGCCCGAATACGTAAGACGGAGCCTTGGCCCTCTTGAGGCTAAATGTGGCCTGCTCGCCTAATCGAGACAAACAACAAAGTTGACCTCGCTGCCAACTCTAGCTGAA
ATACCAGCGCCGCCGCTACCAGAAACCGTCGTGCTACATAGCGCCCTACGCCCTGATCCAACTGTCACCCGGTCAGGTATTCGCATTACGCGGTTAGCAGTTCGGAACCTAATTGGCCAGTGGACTGACTAAGCATTAACACATCGAAATTAGGGCATAGACCAGCACAGCTTAGACGTTAGCAATAATAGTCCTTGGTCCATAACCGAGGGGGGTACCAGGGTCACCTTCGAACTTCTTAAGCGTTTCACAGCTTCGACGGTCGGGGACACGGGGATATCCAGAAGGGAACCAATGACCGTCGTGCAACTTAACAAGGAACAACAAACTCGTGAGATGACGGCGTGGCAGCTTCTGCGGAGCTGTACATGTACGCAGGCGGGATAAGTCGACCGTGTCACCATCCCTCACTCTGTCTCACTGTTTATCGGAGGTCTCTCGGCTCGAACCCGCGGACGGCCGCTCTCTATGGCTTGTGCAGGACGCCAATGTCGCCCAGCCGAATAGCATCGGGACATGCCCGGTAATTAAGTTTGCCTCCGAGCCCTTGGCGGCTAGTCGGGTGACGCCACGAACCCCGCAAAACAGGTAAAGCGGAGCTATGGTAGCAACCAGGTTGGGGTGGTGTTGAGAGCAGTCGGCCTGCAAGGATGAGGAGGCTAGTATACGCGGGCTAACTCATTTGCTGGCCATCACGTTGTAAGGACCCGGATCCTTGAAACAAGGGGCGCGACTCATCCCCCTTGGCGGCGCTTCGCAAACTGGTTGACTCGTATTCAGTGTTGGGGATTGTCTATTGCTTCTACCGACGCGTCTCGGTCGCGACCGACGCACTTGGGCGGGTGTCCGGGCCGTCAGCCTGCCACCCGTTCTCGCGCGAAGGCCCCCCGCCAGCTCACGTTAATCGAAGAGCTAAACGAGGGATCCTCGGCAACGCCCTGGGTAGCGACGACAGGACCGCAGTGGTGGGGCCTTACGTGCGACAGACTGGGCCTCCCGTTCGCCGCCCGGTCTTGTCGCCCCGGCTCCAACCTGGGGTACAAACTGACACAGGTATTGAGCCGGTATGCGACATCGAGGGTCCAATGATCGAGTAGGACGGTATTAACTCCGCTTGAACGGGCCCGTAACAGTGGTCACGCCGGCGGCGAGCCGGCGTTCATGTACCTGTATTGTGAAGACGGTCGGCGGTTGTCGTGCGACTGTTGGCGGCGGGAATCCACATACGTGATGACCTGTGGCAGCAAGGCTAGCGTTGCTTTGGAGACGGACAGTGCGTTTAGTTGTTGGAGCCCATCATGCCCAGGCCTCCATACCCGGAACTTTCGAGTGAGACGGGGGCCTCTTAGGTACAAAAATGGAGCCTGCCTTGCGCGGGGGTCCGGAAGATGCGCATGTAAATTCGTTTCCATAATGAATAAAACGTGTGTATTAGCATTCACGGTCTAGCGGTATCGGGCATGTTCTTAGCTCCTCCATGGCCGAATGTGGACGGCGTGCACCAGCTAGATAAACAATAAAGAGGACTCCGCTGCCAACTCAATTGGGA
ATACCAGCGCCGCCACTACTAGAATTTCTCCTCCCATATAACGTCCTACACCCTGATCCAACTGTGTCCCAGTCATGTATTCGCGTTGCGTAGCTAGCTGTCCAGAACTTTAGTGGCCAGTGGACCAACTAAGCACGAGCACAGCGAAAGTAGGGGATAGGCTAGCGCCGCCCAGACGTTAGTAATAATAGCCCTTGGTCCATAATCAAGGGGGGGACTGGGGTTACCTTCGAGCTTTGGGAACGCTTAGAGGCCCCGATGCTTTCCGGCGCGCTAAGGCACAGAAGGGAACCAATGACCGTCGTGCAACTTAACAAGGAGCAACAAATTCGTGAGATGACGGCGTGGCAGCTTCTGCGGAGCTGTACATGTACGCAGGCGGGATAAGTCGACCGTGTCACCATCCCTCACTCTGTCTCACTGTTTATCGGAGGTCTCTCGGCTCGAACCCGCGGACTGCCGCTCTCTATGGCTTGTGCAGGACGCCAATGTCGCCCAGCCGAATAGCATCGGGACATGCCCGGTAATTAAGTTTGCCTCCGAGTCTTTCGTATCTAACCGGATAACGTTACGAACCCCGCAAAACAGGTAACACGTAGCCATGGTGACGGCCATTTTGGGGTGGTGTTGGGGGCTGCCGGCCCGCGAGGATGGGGGAGCTAGTAGACGTCGGCCAGTTCATCAGCTGACCATGATGCCGTAAGGAGCCGGATCCTTGAAACCGGGGGCGCGACTCATCCCCCTTGGCGATGCATTGGATATCTATTGACTCGTATTCAGTGTTGGGAATTGTCTATTGCTTGTTCCGACACGTTTCGGCCGCGAGCATCACGCCTAGGCGGGCGCCCGAGTCGTTAGCTTGCCACCCATTCTCGGGCGAAGGCCCCCCGCCAGCTCATGTTAATCGAAGAGTGAAACGCGCCATTCTGGGCTGCGTCCAGAGCAACGACGACAGAACTCTGGTAGTGGAGCTTCGCGAGTTCCGGCGACGGCCTCCAATTCATCGCCCGGCCTTGTCGCCCCGACCCCAGCCTGGATTGCATGCTGACACGGGTACTGAGCCAACATGCTAGAGCGAGGCCCCAATAATCGAGTAGGACGGTATAAGCGTCCCCTGAACGGGCCCGTAACAATGGTCACGCCGGTGGCGAGCCGGCGTTCATGTATCTGTATTGCGAAGACGTTGGACGACTATCTTGCGCCTGACAGCGGCAGGAGTCCACATACCTGATGACCTGTGGCAGCAAGGTTAGCGTGATTCTGCAGACCGGCAGTGCGTCTGGTCGTTGTAGCCCATCATGCCCGGGGCTCCATACCCAGAGCTCTCGAGTGAGACGGGGGCCCCTTAGGTACCAAAATGGAGCCTCCCTTGCGCAAGGGTCCGGAAGGTACGCACGTAAATTCGTTGTCATACTGTACAAAACTTATGTATTAACATCCACGGTCCAGCGATATCGGGCATGTTCTTAGCTCTTCCGTGGTCGAGTGCGAACGGCGTGCACCAGCTAGATAAACAATAAAGAGGACTCCGCTGCCGTGTCAAGCGAGA
ATACCAGCGCCGCCGCGACTAGAATTTCTCGCCCCACATAGCATCCTACACCCTGATCCAACTGTCACCCGGTCATGTATTCGCGTTGCGTAATTAGCTGTCCGGAACCTTCGTGGCCAGTGAACCGACTAAGCACGAACACAGCGAAGTTAGGGCATAGGCCAACACCCCTCAGACGGTAGTAATAAGAGCCCTTGGATCGAAGCCGAGGGGGGGACTAGGGTCACCTTCGAGCTTTGGGAACGCTTAGAGGCCCCGATGCTTTCCGGCGCGCTAAGGCCCAGAAGGGAACTAATGACCGTCCTGCAATTCAATGATGTGGAGCGGGCTCAACGGATAGTAATGAGATAACCCCTGGAAGACAGCTTATGTACGCAGGCGGGGTAAGTCGGCCGTACTATCATCCCCATTTCAGTCCCGTTATTTGTGGGGGGTCTCTCGGCGCAACCCTGCGGAATGCCGGTCTCCATGATTTGCGCAAAACATCAATGTAACCTTACCAGATAGAATCGGGATGTGTCAGACAATTAAGTTTGCCCCCGAGCTCATCGCGGCCAGTCGGATAACCTCACGGACCCCCCAAAACAAGCAACACGGAGCTATGGTAGCGACCAGGTTGGGGTGGTGTTGAGAGCAGTCGGCCTGCAAGGATGAGGAGGCTAGTAGACGTCGGTCCACTTATCAGCTGACCATGATACTGTAAGGACCCGGATTTTTGAAACAAGGGGCGCGACTCATCCCCCTTGGCGGCGCTTCGCAAACTGGTTGACTCATATTCAGTGTTGGGGATTGTCTATTGCTTCTACCGACGCGTCTCGGTCGCGACCGACGCACTTGGGCGGGTGTCCGGGCCGTCAGCCTGCCACCCGTTCTCGCGCGAAGGCCCCCCGCCAGCTCACGTTAATCGAAGAGCTAAACGAGCGATCCTCGGCAACGCCCTGGGTAGCGACGACAGGACCGCAGTGGTGGGGCCTTACGTGCGACAGACTGGGCCTCCCGTTCGCCGCCCGGTCTTGTCGCCCCGGCTCCAACCTGGATTACATGCTGACATAGGGATTGAGCCGATATGTTAGATCGAGGGTCCCGTGATCGAGTGAAACGGCATTAGCGCCGCTTGGACGGGCCAGTAACAATGGTCACGCCGGTGGCGAGCCGGCGTTCACGTGTTCGGATCGTGCAGATGGTCGGCGATTATCGTGCGCCTGATAGCGGCGTGAATTCACATACCTGACAACCTGTGGCAGCAAGGCTAGCGTTGCTTTGGAGACGGACAGTGCGTTTAGTTGTTGGAGCCCATCATGCCCAGGCCTCCATACCCGGAACTTTCGAGTGAGACGGGGGCCTCTTAGGTACAAAAATGGAGCCTGCCTTGCGCGGGGGTCCGGAAGGTACGCACGTAAATTCGTTGTCATACTGTACAAAACTTATGTATTAACATCCACGGTCCAGCGATATCGAGCATGTTCTTAGCTCTTCCGTGGTCGTGTGCGAACGGCGTGCACCAGCTAGATAAACAATAAAGAGGACTCCGCTGCCGTGTCAAGCGAGA
ATACCAGCGCCGCCGCTACTAGAATCTCTCGCCCCACATCGCGTCCTACAACCTGATCCACCTGCGACCTAGGCATGTATTCACGTTGCGTAGCTAGCTGTCCGGCACCCTAGTGGCCAGTGGACCAACTAAGCACGAGCACAGCGAAAGTAGGGGATAGGCTAGCGCCGCCCAGACGTTAGTCATAGTAGCCCTAGGTCCATAACCGAGGGATGTACCAGGGTCACCGTCGAACTTTGGGGACGCTTAGAGGCCCCAATGCTCTCCGGCGCGCTAAGACCCAGATGGGAACTAATGACCGTCCTGCAATTCAATGAGGTGGAGCGGGCTCAACGGATAGTAATGAGATAACCCCTGGAAGACAGCTTACGTACGCAGGCAGGGTAAGTCGACCGTATTACCATTCCTCTCTCAGTCTCACTATTTGTGGGGGGTCTCTCGGCGCAACCCCGCGGACTGCCGCTCTCTATGACTTGCCCGAGACGCCAATGTCGCCCAGCCGAATAGAGTCGGGATGCGTTAGACAAGTAAGTTCGCCCCCGAGCCCTTCGCGGCTAACCGGATAAACTCACGAACCCCGCAAAACAGGTAAAGCGTAGCCATGGTGACGGCCATTTTGGGGTGGTGTTGGGGGCTGCCGCCCCGCGAGGATGGCGGGGCTATTATACGTCGGCCCATTCATCAGCTGGCCATCACGTTGTAAGGACCCGGATCCTTGAAACCAGGGGCGCGACTCATCCCCCTTGGCGGCGCTTCGCAAATCTATTGACTCGTATTCAGTGTTGGGAATTGTCTATTGCTTGTTCCGACACGTTTCGGCCGCGAGCATCACGCCTAGGCGGGCGCCCGAGTCGTTAGCTTGCCACCCATTCTCGGGCGAAGGCCCCCCGCCAGCTCATGTTAATCGAAGAGTGAAACGCGCCATTCTGGGCTGCGTCCAGAGCAACGACGACAAGACCCCAGTGCTGAGGCCTCGCGTACTCGAGAGTGGGTCCCCAATTCGCTCCCCGGCTTTGTCGTCCTGGCCCGAACCTGGATTACGTGCTGACTCATGTGTTGAGCCGATATGCTAGATCGAGGGTCCCGTGATCGAGTAAGACGGTATTAGCGCCCCTTGGACGGTGCAGTAACGGCAGCCGCTCCAGTGGCGAGCCGGCGGTCATGTATCTGTATTGTAAAGACCGTCGGTGATTAACGTGCGCCTGATAGCGGCGGGAAGCCACATACCGGACAACCTGTGGCGGCAAGGTTGACGTTGCTTTGCAGGCCGGCAGTGCGTTTGATTGTTGGAGTCCATCACGCCTGGGCCTCCATATCCAGAACTTTGAAGTGATACCGGGGCTCCTTAGGTACCAAAATGGAGCCTGTCTTGCGCAGGGGTCCGGAAGACGCACATGCCAATCCGTTTCCATACTGAACAAAACTTGTGTATTAGCATTCATGTTCCAGCGATATCGGGCATGTTCTCAGCTCTTCCGTGGTCGAGTACGAATGGTGTACATCATCGAGACAAACAACAAAGTTGACCTCGCTGCCATGTCAAGTGGGA
AGACCAGCGCCGCCACTACTAGAATTTCTCCTCCCACATAACGTCCTACACCCTGATCCAACTGTGTCCCAGTCATGTATTCGCGTTGCGTAGCTAGCTGTCCAGAACTTTAGTGGCCAGTGGACCAACTAAGCACGAGCACAGCGAAAGTAGGGGATAGGCTAGCGCCGCCCAGACGTTAGTAATAATAGCCCTTGGATCGAAGCCGAGGGGGAGACTGGGGTTACCTTCGAGCGTTGGGAACGCTTAGAGAACCCGATGCTTTCCGGCGCGCTAAGGCACAGAAGGGAACTAATGACCGTCCTGCAATTCAATGAGGTGGGGCGGGCGCAACGGATAGTAATGAGATAACCCCTCGAAGACAGCTTATGTACGCAGGCAGGGTAAGTCGACCGTATTACCATCCCTCTCTCAGTCTCACTGCTTGTCGGAGGTCTCTCGGCTCGAACCCGCGGACTGCCGCTCTCTATGACTTGTGCAAAACGTCAATGTAACCTTACCAGATAGAATCGGGATGTGTCAGACAATTAAGTTTGCCCCCGAGCCCTTCGCGGCTAGTCGCGTAACGTCGCGAGGCTCGCCATCTCAATGGAGCATGACCCCGGTGGCGGTCGTTTTGGGGTAGTGATGGGAGCAACTGCCCCGTAAGAATGGGGGGGCTAGTAGACGTCGTCCAACTTGTCAGCTGACCACGATACTGTAAGGCCCCAGTGCCTTGAAGCCGAGGGAGGAGGTTACTCCCCTGCCTGATGAATTGGAAATCGATTGACTCGTATTCAGTGTTGGGGATTATCTATTGCTTCTTCCGACACGTTCCGGCCGCGACCGACATACTTGGGCGGGCATCCGAGCAGTCAGACTGCAATCCGATTTCGGAGGAGAGACTCGCGCAATCGCGCGTTAGTTAAAAAACGGAACAAGCGATCCTGGGCTACGCCCAGAGCAACGACGCCAGGACCCCAGTGGTGGGGCCTTACGTGCGACAGACTGGGCCTCCCGTTCGCCGCCCGGTCTTGTCGCCCCGGCTCCAACCTGGATTACATGCTGACATAGGGATTGAGCCGATATGTTAGATCGAGGGTCCCGTGATCGAGTGAAACGGCATTAGCGCCGCTTGGACGGGCCAGTAACAATGGTCACGCCGGTGGCGAGCCGGCGGTCATGTACCTGTATTGTGAAGACGGTCGGCGATTGTCGTGCGCCTGATAGCGGCGGGAAGCCACATACCGGACAACCTGTGGCAGCAAGGCTAGCGTTGCTTTGGAGACGGACAGTGCGTTTAGTTGTTGGAGCCCATCATGCCCAGGCCTCCATACCCGGAACTTTCGAGTGAGACGGGGGCCTCTTAGGTACAAAAATGGAGCCTGCCTTGCGCAGGGGTCCGGAAGATGCGCATGTAAATTCGTTTCCATAATGAATAAAACGTGTGTATTAGCATTCACGGTCTAGCGGTATCGGGCATGTTCTTAGCTCCTCCATGGCCGAATGTGGATGGTGTGCATCATCGAGACGAACAACAAGGTGGATCTCGATGTTAACTCAAGCGGAA
ATACCAGCGCCGCCACTACTAGAATTTCTTGCCCCTCATAACGTCCTACACCGCGATCCAACTGTGTCCCAGTCATGTATGTGCATTGCGTGGTTAGTAGTCCGGAACCTAAGTGGCCAGTGGACTGACTAAGCATGAACAGAGCGAAATTAGGGCATAAGCCAGCACAGCCCAGACGTTAGTCATAATAGCCCTTGGATCGAAGCCGAGGGGGAGACTGGGGTTACCTTCGAGCTTTGGGAACGCTTAGAGGCCCCGATGCTTTCCGGCGCGCTAAGGCACGGGAGGGAACTAATGACCGTCCTGCAATTCAACAGGGTGCAGCGGGCTCAACGGATAGCAACGAGATAACCCCTGGAAGACAGCTTACGTACGCAGGCAGGGTAAGTCGACCGTATTACCATTCCTCTTTCAGTCTCACTATTTGTGGGGGGTCTCTCGGCGCAACCCCGCGGACTGCCGCTCTCTATGACTTGCCCGAGACGCCAATGTCGCCCAGCCGAATAGAGTCGGGATGCGTTAGACAAGTAAGTTCGCCCCCGAGCCCTTCGCGGCTAACCGGATAAACTCACGAACCCCGCAAAACAGGTAAAGCGTAGCCATGGTGACGGCCATTTTGGGGTGGTGTTGGGGGCTGCCGCCCCGCGAGGATGGCGGGGCTATTATAGGCGGGCTAACTCATTTGCTGGCCATCATACTGTAGAGAGCCGGATCCTCGAAACCAGGGGCGCGACTCATCCCCCTTGGCGGCGCTTCGCGAATTGGTTGACTCGTATTCAGTGTTGGGGATTGTCTATTGCTTCTACCGACGCGTCTTGGTCGCGACCGACACACTTGGGCGGGTGTCCAAGCCGCCAGCCTGCCACCCGTTCTCGCGCGAAGGCCCCCCGCCAGCTCACGTTAAGCGAAGAGCTAAACGAGCGATCCTCGGCAACGCTCTGGGTAGCGACGACAGGAACCCAGTGGTGGGGCCTTACGTGCGACAGACTGGGCCTCCCGTTCGCCGCCCGGTCTTGTCGCCTCGGCTCCAACCTGGGGTACAAACTGACACAGGTATTGAGCCGATATGCGACATCGAGGGTCCCGTGATCGAGTAAGACGGTATTAGCGCCGTTTGAACGGGCCAGTAACGGCAGTCACGCTGGTGGTGGGCCGGTGTTCGTGTATCTGTATTGTAAAGACCGTCGGTGATTAACGTGCGCCTGATAGCGGCGGGAAGCCACATACCGGACAACCTGCGGCAGCAAGGTTGACGTTGCTTTGCAGGCCGGCAGTGCGTTTGATTGTTGGAGTCCATCACGCCTGGGCCTCCATATCCAGAACTTTGAAGTGATACCGGGGCTCCTTAGGTACAAAAATGGAGCCTGTCTTGCGCAGGGGTCCGGAAGATGCGCGTGTAAATTCGTAGTCATACTGAACAAGACGTGAGTATCAGTACTCACGGCCCGGATACGAAAGACGGAGTCTTGACCCTCTTGAAGCTGAATGCGAATGATGTACATCATCGAGACAAACAACAAAGTTGACCTCGCTGCCATGTCAAGTGGGA
ATACCAGCGCCGCCGCGACTAGAATTTCTCGCCCCACATAGCATCCTACACCCTGATCCAACTGTCACCCGGTCATGTATTCGCGTTGCGTAATTAGCTGTCCGGAACCTTCGTGGCCAGTGAACCGACTAAGCACGAACACAGCGAAGTTAGGGCATAGGCCAACACCCCTCAGACGGTAGTAATAAGAGCCCTTGGATCGAAGCCGAGGGGGGGACTAGGGTCACCTTCGAGCTTTGGGAACGCTTAGAGGCCCCGATGCTTTCCGGCGCGCTAAGGCCCAGAAGGGAACTAATGACCGTCCTGCAATTCAATGAGGTGGGGCGGGCGCAACGGATAGTAATGAGATAACCCCTCGAAGACAGCTTATGTACGCAGGCAGGGTAAGTCGACCGTATTACCATCCCTCTCTCAGTCTCACTGCTTGTCGGAGGTCTCTCGGCTCGAACCCGCGGACTGCCGCTCTCTATGACTTGTGCAAAACGTCAATGTAACCTTACCAGATAGAATCGGGATGTGTCAGACAATTAAGTTTGGCCCCGAGTCTTTCGCATCTAGTCGCGTAACGTCACGGACCCCCCAAAACAAGCAACACGGAGCTATGGTAGCGACCATTCTGGGGTAGTGTTGGTGGAAGCCGCCCCACAAGGATGGGGGGGCGGGTGGAGGTCGGCCCATTCATCAGCTGGCCATCACGTTGTAAGGACCCGGATCCTTGAAACCAGGGGCGCGACTCATCCCCCTTGGCGGCGCTTCGCAAATCTATTGACTCGTATTCAGTGTTGGGAATTGTCTATTGCTTGTTCCGACACGTTTCGGCCGCGAGCATCACGCCTAGGCGGGCGCCCGAGTCGTTAGCTTGCCACCCATTCTCGGGCGAAGGCCCCCCGCCAGCTCATGTTAATCGAAGAGTGAAACGCGCCATTCTGGGCTGCGTCCAGAGCAACGACGACAAGACCCCAGTGCTGAGGCCTCGCGTACTCGAGAGTGGGTCCCCAATTCGCTCCCCGGCTTTGTCGTCCTGGCCCGAACCTGGATTACGTGCTGACTCATGTGTTGAGCCGATATGCTAGATCGAGGGTCCCGTGATCGAGTAAGACGGTATTAGCGCCCCTTGGACGGTGCAGTAACAGCGGTCACGCTGGTGGTGGGCCGGCGTTCACGTGTTCGGATCGTGCAGATGGTCGGCGATTAACGGGCGCCTGATAGCGGCGGGAATCCACATACCGGACAACCTGTGTCAGCGAGGTTAGCGTGATTCTGCAGACCGGCAGTGCGTCTGGTCGTTGTAGCCCATCATGCCCGGGCCTCCATACCCAGAGCTCTCGAGTGAGACGGGGGCCCCTTAGGTACCAAAATGGAGCCTGTCTTGCGCAGGGGTCCGGAAGATGCGCATGCCAATTCGTTGTCATACAGAACGAAAATTGTGTATCAGTACTCACGGCCCGGATACGTAAGACGGAGTCTTGGCCCTCTTGAGGCTAAATGTTGCCTGCTCGCCTCATGGGGGCAAACGACTGAGTGGACCTCGCTGCCAACTCAAGTGAGA
ATACCAGCGCCGCCGCGACTAGAATTTCTCGCCCCACATAGCATCCTACACCCTGATCCAACTGTCACCCGGTCATGTATTCGCGTTGCGTAATTAGCTGTCCGGAACCTTCGTGGCCAGTGAACCGACTAAGCACGAACACAGCGAAGTTAGGGCATAGGCCAACACCCCTCAGACGGTAGTAATAAGAGCCCTTGGATCGAAGCCGAGGGGGGGACTAGGGTCACCTTCGAGCTTTGGGAACGCTTAGAGGCCCCGATGCTTTCCGGCGCGCTAAGGCCAGGGTGGGACCTAATGACCGGCCTGCAATTCAATGAGGTGGAGCGGGCTCAACGGATAGTAATGAGATAACCCCTGGAAGACAGCTTACGTACGCAGGCAGTGTAAATCGGCCGTATTACCATCCCTATTCCAGACCTGTTGTCTGTGGTGAGCCTCTCAGCGCGACTCTGCGTACGGTTGGCCTCTATAACTCCTGCAAAACATCAATGTAACCTTACCAGATAGAATCGGGATGTGTCAGACAATTAAGTTTGCCCCCGAGTCTTTCGCGTCCAGTCGGACGGCGCCACGGACCCCCCAAAACAAGCAACACGGAGCTATGGTAGCGACCATTTTGGGGTGGTGTTGGGGGCTGCCGCCCCGCGAGGATGGCGGGGCTATTATAGACCTGCCCACTTATTTACTGACCATGACGTTATGAGGACCGGGATCCTTGAAACCAGGGGCGCGACTCATCCCCCTTGGCGGCGCTTCGCAAATTGGTCGACTCGTATTCAGTGTTGGGGATTGTCTATTGCTTCTACCGACGCGTTTCGGTCGCGACCGACACACTTGGGCGGGTGTCCGAGCCGTCAGCCTGCCACCTGTTCTCGCGCGAAGGCCCCCCGCCAGCTCACGTTAATCGAAGAGCTAAACGAGCGATCCTCGGCAACACCCTGGGTAGCGACGACAGGACCCCAGTGGTGGGGCCTTACGTGCGACAGACTGGGCCTCCCGTTCGCCGCCCGGTCTTGTCGCCCCGGCTCCAACCTGGGGTACAAACTGACACAGGTATTGAGCCGATATGCGACATCGAGGGTCCAATGATCGAGTAAGACGGTATTAGCGCCCCTTGGACGGTGCCGTAACGGCAGCCGCTCCAGTGGCGAGCCGGCGGTCATGTATCTGTATTGTAAAGACCGTCGGTGATTAACGTGCGCCTGATAGCGGCGGGAAGCCACATACCGGACAACCTGCGGCAGCAAAGTTAGCGTGGTTTTGCAGACCAGCAGTGCGTCTGGTCGTTGTAGCCCATCATGCCCGGGCCTCCATACCCAGAGCTCTCGAGTGAGACGGGGACCTCTCGAACACAGAAGCCAGTCCTGTCTTGCGCAGGGGTCCGGAAGATGCGCACGTAAATTCGTTGTCATTCTAAACAAAACTTATGTATTAGCATCCACGGTCCAGCGATATCGGGTATGTTCTTAGCTCTTCCGTGGTCGAGTGCGAACGGCGTGCACCAGCTAGATAAACAATAAAGAGGACTCCGCTGCCAACTCAATTGGGA
ATACCAGCGCTGCCGCTACTAGAATTTCTCGCCCCACATAGTGTTCTACACCCTGATCCAACTGTGACGCAGTCATGGAGGCGCGTTGCGTAGTTAGCTGTCCGGAGCCTTAGTGGCCAGTGGACTGACTAAACACGAACACGGCGAAATTAGGGCAGAGGCCTACACCGCCCAGACGTTAGTCATAATAGCCCTAGGTCCATAACCGAGGGAGGTACCAGGGTCACCGTCGAATTTTGTGAACGCTTAGAGGCCCCAATGCTCTCCGGCGCGCTAAGACCCAGGAGGGAACTAATGACCGTCCTGCAATTCAATGAGGTGGAGCGGGCTCAACGGATAGTAATGAGATAACCCCTGGAAGACTGCTTACGTACGCAGGCAGTGCAAGTCGGCCGTATTACCATCCCTATTCCAGACCTGTTGTTCGTGGTGGGTCTCTCGGCGCGACTCTGCGTACGGTTGGCCTCTATGACTTGCCCGAGACGCCAATGTCGCCCAGCCGAATAGAGTCGGGATGCGTTAGACAAGTAAGTTCGCCTCCGAGCCCTTCGCGGCTAGTCGGGTAACGTCGCGAGGCTCGGCATCTAAATGGCACGGAGGTATGGTGGCGGCCATTTTGGGGTAGTGTTGGTGGCAGCCGGCTCGCAAGGATGGGGGGGCTAGTGGACGTCGGCCAACTTATCAGCTGACCATGATACTGTAGAGAGCCGGATCCTTAAAACCGGAGGCACGACTCATCCGCCTTGGCGACGCTTTGGAAATCTATTGACTCGTATTCAGTGTTGGGAATTGTCTATTGCTTGTTCCGACACGTTTCGGCCGCGAGCGTCACGCCTAGACGGGTGCCCGAGTCGTTAGCTTGCCACCCATTCTCAGGCGGAGGCCCCCCGCCAGCTCACGTCAATCGAAGGGTGAAACGCGCGATCCTGGGTTACGCCCTGGGCTATGACGACAGGACCCCAACGGCGGGGCCTTACGAGCTCCAGAGTGTACCTTGAACTTGCCGCTGCGCTTTGACGCTCCGGTTCCAACCTGGGGTACAAACAGGGACAGGTATTGTGCCGATATGCTAGATCGAGTGTCCCGCGAGCGAGTAAGACGGTATTGGCTCCCCTTGGACGGGCCCGTAACAGTGGTCACGCCGGTGGTGGGCCGGCGTTCACATATCCTGATTGTGAAGACGGTCGGCGATTATCGTGCGCCTGATAGCGGCGTGAATTCACATACCTGACAACCTTTGGCAACAAGCTTAGCGCTGCTTTGCAAACCGGCAGCGGGTTTGGTTGTTGTAGCTCATCATACCCGGGGGTCCATACTCAAAACTTTCGGGTGAGTCCGGGGCTCCTTAGGTACAAAAATGGAGCCTGCCTTGCGCAGGGGTCCGGAAGACGCGCATGCCAATTCGTTGTCATACAGAACGAAAATTGTGTATCAGTACTCACGGCCCGGATACGTAAGACGGAGTCTTGGCCCTCTTGAGGCTAAATGTTGCCTGCTCGCCTCATGGGGGCAAACGACTGAGTGGACCTCGCTGCCAACTCAAGTGAGA
ATACCAGCGCCGCCGCGACTAGAATTTCTCGCCCCACATAGCATCCTACACCCTGATCCAACTGTCACCCGGTCATGTATTCGCGTTGCGTAATTAGCTGTCCGGAACCTTCGTGGCCAGTGAACCGACTAAGCACGAACACAGCGAAGTTAGGGCATAGGCCAACACCCCTCAGACGGTAGTAATAAGAGCCCTTGGATCGAAGCCGAGGGGGGGACTAGGGTCACCTTCGAGCTTTGGGAACGCTTAGAGGCCCCGATGCTTTCCGGCGCGCTAAGGCCCAGAAGGGAACTAATGACCGTCCTGCAATTCAATGAGGTGGGGCGGGCGCAACGGATAGTAATGAGATAACCCCTCGAAGACAGCTTATGTACGCAGGCAGGGTAAGTCGACCGTATTACCATCCCTCTCTCAGTCTCACTGCTTGTCGGAGGTCTCTCGGCTCGAACCCGCGGACTGCCGCTCTCTATGACTTGTGCAAAACGTCAATGTAACCTTACCAGATAGAATCGGGATGTGTCAGACAATTAAGTTTGCCCCCGAGTCTTTCGCATCCAGTCGGGTAACCTCACGGACCCCCCAAAACAAGCAACACGGAGCTATGGTAGCAACCAGGTTGGGGTGGTGTTGAGAGCAGTCGGCCTGCAAGGATGAGGAGGCTAGTATACGCGGGCTAACTCATTTGCTGGCCATCACGTTGTAAGGACCCGGATCCTTGAAACAAGGGGCGCGACTCATCCCCCTTGGCGGCGCTTCGCAAACTGGTTGACTCGTATTCAGTGTTGGGGATTGTCTATTGCTTCTACCGACGCGTCTCGGTCGCGACCGACGCACTTGGGCGGGTGTCCGGGCCGTCAGCCTGCCACCCGTTCTCGCGCGAAGGCCCCCCGCCAGCTCACGTTAATCGAAGAGCTAAACGAGGGATCCTCGGCAACGCCCTGGGTAGCGACGACAGGACCGCAGTGGTGGGGCCTTACGTGCGACAGACTGGGCCTCCCGTTCGCCGCCCGGTCTTGTCGCCCCGGCTCCAACCTGGGGTACAAACTGACACAGGTATTGAGCCGGTATGCGACATCGAGGGTCCAATGATCGAGTAGGACGGTATTAACTCCGCTTGAACGGGCCCGTAACAGTGGTCACGCCGGCGGCGAGCCGGCGTTCATGTACCTGTATTGTGAAGACGGTCGGCGGTTGTCGTGCGCCTGATAGCGGCGTGAATTCACATACCTGACAACCTTTGGCAACAAGCTTAGCGCTGCTTTGCAAACCGGCAGCGGGTTTGGTTGTTGTAGCTCATCATACCCGGGGGTCCATACTCAAAACTTTCGGGTGAGTCCGGGGCTCCTTAGGTACAAAAATGGAGCCTGTCTTGCGCAGGGGTCCGGAAGATGCGCACGTAAATTCGTTGTCATTCTAAACAAAACTTATGTATTAGCATCCACGGTCCAGCGATATCGGGTATGTTCTTAGCTCTTCCGTGGTCGAGTGCGAACGGCGTGCACCAGCTAGATAAACAATAAAGAGGACTCCGCTGCCAACTCAATTGGGA
ATACCAGCGCCGCCACTACTAGAATTTCTCCTCCCACATAACGTCCTACACCCTGATCCAACTGTGTCCCAGTCATGTATTCGCGTTGCGTAGCTAGCTGTCCAGAACTTTAGTGGCCAGTGGACCAACTAAGCACGAGCACAGCAAAAGTAGGGGATAGGCTAGCGCCGCCCAGACGTTAGTAATAATAGCCCTTGGTCCATAATCAAGGGGGGTATCAGGTCCACCTGAGAACTTCTTAAGCGTTTCACAGCTTGGTCGGACGGGGACACGCGGGGACCCGGGTGGGACCTAATGACCGGCCTGCAATTCAATGAGGTGGAGCGGGCTCAACGGATAGTAATGAGATAACCCCTGGAAGACAGCTTACGTACGCAGGCAGTGTAAATCGGCCGTATTACCATCCCTATTCCAGACCTGTTGTTTGTGGTGAGCCTCTCAGCGCGACTCTGCGTACGGTTGGCCTCTATGACTCCTGCAGGACGCCAACGGCGCCCAGCCGATTCGAATCAGTATGTGTCCGGCAAGTAGACTTGCCTCCAAGCCCATCGCGGCTAGTCGCGCAACGTCGCGAGGCTCGGCATCTAAATGGCACGGAGGTATGGTGGCGGCCATTTTGGGGTAGTGTTGGTGGCAGCCGGCTCGCAAGGATGGGGGGGCTAGTGGACGTCGGCCAACTTATCAGCTGACCATGATACTGTAGAGAGCCGGATCCTTAAAACCGGAGGCACGACTCATCCGCCTTGGCGACGCTTTGGAAATCTATTGACTCGTATTCAGTGTTGGGAATTGTCTATTGCTTGTTCCGACACGTTTCGGCCGCGAGCGTCACGCCTAGACGGGTGCCCGAGTCGTTAGCTTGCCACCCATTCTCAGGCGGAGGCCCCCCGCCAGCTCACGTCAATCGAAGGGTGAAACGCGCGATCCTGGGTTACGCCCTGGGCTATGACGACAGGACCCCAACGGCGGGGCCTTACGTGCGACAGACTGGGCCTCCCGTTCGCCGCCCGGTCTTGTCGCCCCGGCTCCAACCTGGGGTACAAACTGACACAGGTATTGAGCCGATATGCGACATCGAGGGTCCAATGATCGAGTAAGACGGTATTAGCGCCCCTTGGACGGTGCCGTAACGGCAGCCGCTCCAGTGGCGGGCCGGCGTTCACGTGTTCGGATCGTGCAGATGGTCGGCGATTAACGTGCGCTCGTTAGCGGCGGGGATCCGCATACCTGATGACCTGTGGCAGCAAGGCTAGCGTTGCTTTGGAGACGGACAGTGCGTTTAGTTGTTGGAGCCCATCATGCCCAGGCCTCCATACCCGGAACTTTCGAGTGAGACGGGGGCCTCTTAGGTACAAAAATGGAGCCAGTCTTGCGCAGGGGTCTGGAAGACGCGCATGCCAATCCGTTTCCATACTGAACAAAACGTGTGTATTAGCATTCATGGTCCAGCGATATCGGGCATGTTCTTAGCTCTTCCGTGGTCGAGCGCGAACGGCGTGCACCATCGAGACAAACAACAAAGTGGACCTCGCGGCCAACTCAAGCGGAA
ATACCAGCGCCGCCGCGACTAGAATTTCTCGCCCCACATAGCATCCTACACCCTGATCCAACTGTCACCCGGTCATGTATTCGCGTTGCGTAATTAGCTGTCCGGAACCTTCGTGGCCAGTGAACCGACTAAGCACGAACACAGCGAAGTTAGGGCATAGGCCAACACCCCTCAGACGGTAGTAATAAGAGCCCTTGGATCGAAGCCGAGGGGGGGACTAGGGTCACCTTCGAGCTTTGGGAACGCTTAGAGGCCCCGATGCTTTCCGGCGCGCTAAGGCCCAGAAGGGAACTAATGACCGTCCTGCAATTCAATGAGGTGGGGCGGGCGCAACGGATAGTAATGAGATAACCCCTCGAAGACAGCTTATGTACGCAGGCAGGGTAAGTCGACCGTATTACCATCCCTCTCTCAGTCTCACTGCTTGTCGGAGGTCTCTCGGCTCGAACCCGCGGACTGCCGCTCTCTATGACTTGTGCAAAACGTCAATGTAACCTTACCAGATAGAATCGGGATGTGTCAGACAATTAAGTTTGCCCCCGAGCCCTTCGCGGCTAACCGGATGAACTCACGAACCCCGCAAAACAGGTAAAGCGTAGCCATGGTGACGGCCATTTTGGGGTGGTGTTGGGGGCTGCCGCCCCGCGAGGATGGCGGGGCTATTATAGGCGGGCTAACTCATTTGCTGGCCATCACGTTGTAAGGACCCGGATCCTTGAAACAAGGGGCGCGACTCATCCCCCTTGGCGGCGCTTCGCAAACTGGTTGACTCGTATTCAGTGTTGGGGATTGTCTATTGCTTCTACCGACGCGTCTCGGTCGCGACCGACGCACTTGGGCGGGTGTCCGGGCCGTCAGCCTGCCACCCGTTCTCGCGCGAAGGCCCCCCGCCAGCTCACGTTAATCGAAGAGCTAAACGAGCGATCCTCGGCAACGCCCTGGGTAGCGACGACAGGACCGCAGTGGTGGGGCCTTACGTGCGACAGACTGGGCCTCCCGTTCGCCGCCCGGTCTTGTCGCCCCGGCTCCAACCTGGGGTACAAACTGACACAGGTATTGAGCCGGTATGCGACATCGAGGGTCCAATGATCGAGTAGGACGGTATTAACTCCGCTTGAACTGGCCCGTAACAGCGGTCACGCCGGTGGCGAGCCGGCGTTCATGTACCTGTATTGTGAAGACGGTCGGCGGTTGTCGTGCGACTGTTGGCGGCGGGAATCCACATACGTGATGACCTGTGGCAACAAGCTTAGCGCTGCTTTGCAAACCGGCAGCGGGTTTGGTTGTTGTAGCTCATCATACCCGGGGGTCCATACTCAAAACTTTCGGGTGAGTCCGGGGCTCCTTAGGTACAAAAATGGAGCCTGTCCTGCGCAGGGGTCCGGAAGATGCGCGTGTAAATTCGTAGTCAAACTGAACAAAACTTATGTATTAGCATCCACGGTCCAGCGATATCGGGCATGTTCTTAGCTCTTCCGTGGTCGAGCGCGAACGGCGTGCACCATCGAGACAAACAACAAAGTGGACCTCGCTGCCATGTCAAGTGAGC
ATGCCAGCGCCGCCGCTACTAGATACCCTCGCCCCACATCGCGTCCTACAACCTAATCCACCTGTGACCTAGGCATGTATTCGCGTTGCGTAGTTAGCTGGCCGGAACCCTAGTGGTCGCTCGACCAACAAGGCACGAACACAGCGAAATTAGGACTTAGGCCAACACCGCTCAGATGTTAGTAACAAGAACCCTTGATCCATAACCGAGGGGGGTGCCAGGGTCTTTTTCAAACTTTGTGAACGCGAAGAGGCCCCGATACTCTCCAGCGCCCTAAGACCCGGGAGGGAACTAATGACCGTCCTGCAATTCAATGAGGTGGAGCGGGCTCAACGGATAGTAATGAGATAACCCCTGGAAGACAGCTTACGTACGCAGGCAGTGTAAGTTGGCCGTATTACCATCCCTATTCCAGACCTGTTGTTCGTGGTGGGTCGCTCGGCGCGACTCTGCGTACGGTTGGCCTCTATGACTCCCCCGAGACGCCAACGGCGCCCAGCCGATTCGAATCGGGATGTGCCCGGCAAGTAAGCCTGCCTCCGGCCTCTTGGCGGCTAGTCGGGTAACGCCACGAACCCCGCAAAACAGGTAACGAGTAGCCATGGCGGCGGCCAGTTTGGGGTGGTGTTGGGGGCTGCCGCCCCGCGAGGATGGCGGGGCTATTATAGGCGGGCTAACTCATTTGCTGGCCATCATACTGTAGAGAGCCGGATCCTCGAAACCAGGGGCGCGACTCATCCCCCTTGGCGGCGCTTCGCGAATTGGTTGACTCGTATTCAGTGTTGGGGATTGTCTATTGCTTCTACCGACGCGTCTTGGTCGCGACCGACACACTTGGGCGGGTGTCCAAGCCGCCAGCCTGCCACCCGTTCTCGCGCGAAGGCCCCCCGCCAGCTCACGTTAAGCGAAGAGCTAAATGAGCGATCCTCGGCAACGCTCTGGGTAGCGACGACAGGAACCCAGTGGTGGGGCCTTACGTGCGACAGAGTGTACCTCGAACTCGCCGCCGCACTTTGACACCCCGGCTCCAACCTGGATCACAAGCTTACACAGGTATTGAGCCGATATGCTAGATCCAGGGTCCAATGATCGAGAAGGACGGTATTAGTGCCCCTTGAACGGGCCCGTAACGGCAGTTGCTCCAGTGGTGGGCCGGCGTTCATGTACCTGTGTTGTGAAGACGGTCGGCGATTGTCGTGCGCCTGATAGCGGCGGGAAGCCACATACCGGACAACCTGTGGCAGTAAAGTTAGCGTGGTTTTGCGGACCAGCAGTGCTTTTAGTTGTTGTAGCCCATCGTGCCCGGGCCTCCATGCCCAGAACTTTCGGGTGAGATGACCGCCTTCCGGGTACAAAAATGGAGCCTGCCTTGCGCAGGGGTCCGGAAGATGCGCACGTAAATTCGTTGTCATACTGAACAGAACGTGTGTACCAGTACTCACGGCCCGAATACGTAAGACGGAGCCTTGGCCCTCTTGAGGCTAAATGTGGCCTGCTCGCCTAATGGGGACAAACGACAGAGTGGACCTCGCGGTTATGTCAAGCGAGA
ATACCAGCGCCGCCACTACTAGAATTTCTTGCCCCTCATAACGTCCTACACCGCGATCCAACTGTGTCCCAGTCATGTATGTGCATTGCGTGGTTAGTAGTCCGGAACCTAAGTGGCCAGTGGACCGACTAAGCATGAACAGAGCGAAATTAGGGCATAAGCCAGCACAGCCCAGACGTTAGTCATAATAGCCCTTGGATCGAAGCCGAGGGGGAGACTGGGGTTACCTTCGAGCTTTGGGAACGCTTAGAGGCCCCGATGCTTTCCGGCGCGCTAAGGCACAAATGAGACCTGGTGACCGTCCTGCAATTCAATGATGTGGAGCGGGCTCAACGGATAGTAATGAGATAACCCCTGGAAGACAGCTTACGTACGCAGGCAGTGTAAATCGGCCGTATTACCATCCCTATTCCAGACCTGTTGTTTGTGGTGAGCCTCTCAGCGCGACTCTGCGTACGGTTGGCCTCTATGACTCCCCTGAGACGTCAATGTCGCCCAGCCGAATAGAATCGGGATGTGTTAGACAAGTAAGTTCACCCCCAAGCCCATCGCGGCCAGTCGGATAACCTCACGGACCCCCCAAAACAAGCAACACGGAGCTATGGTAGCGACCAGGTTGGGGTGGTGTTGAGAGCAGTCGGCCTGCAAGGATGAGGAGGCTAGTAGACGTCGGTCCACTTATCAGCTGACCATGATACTGTAAGGACCCGGATTTTTGAAACAAGGGGCGCGACTCATCCCCCTTGGCGGCGCTTCGCAAACTGGTTGACTCATATTCAGTGTTGGGGATTGTCTATTGCTTCTACCGACGCGTCTCGGTCGCGACCGACGCACTTGGGCGGGTGTCCGGGCCGTCAGCCTGCCACCCGTTCTCGCGCGAAGGCCCCCCGCCAGCTCACGTTAATCGAAGAGCTAAACGAGCGATCCTCGGCAACGCCCTGGGTAGCGACGACAGGACCGCAGTGGTGGGGCCTTACGTGCGACAGACTGGGCCTCCCGTTCGCCGCCCGGTCTTGTCGCCCCGGCTCCAACCTGGATTACATGCTGACATAGGGATTGAGCCGATATGTTAGATCGAGGGTCCCGTGATCGAGTGAAACGGCATTAGCGCCGCTTGGACGGGCCCGTAACAGCGGTCACGCCGGTGGTGGGCCGGCGGCCACATATCCTGATTGTGAAGACGGTCGGCGATTATCGTGCGCCTGTTGGCGGCGGGAATCCACATACCTGATGACATGTGGCAGTAAAGTTAGCGTGATTCTGCAGACCGGTGGTGCGTTCAGCTGTTGGGGCCCATCATGCCCGGGCCTCCATACCCAGGACTTTCGAGTGAGACCGGGGCTCCTTAGGTACAAAAATGGAGCCTGTCCCACACGGGAGTTCAGAGGGTGCGCACGTAAATTCGTTGTCATACTGAACAGAACGTGTGTACCAGTACTCACGGCCCGAATACGTAAGACGGAGCCTTGGCCCTCTTGAGGCTAAATGTGGCCTGCTCGCCTAATGGGGACAAACGACAGAGTGGACCTCGCGGTTATGTCAAGCGAGA
ATACCAGCGCTGCCGCTACTAGAATTTCTCGCCCCACATCGCGTCCTACAACCTAATCCACCAGTCACGCAGTTGTGTATTCGCGTTGTGTAGCTAGCTGTCCGGAGCCCTAGTGGCCAGTGGACCAACTAAACACGAACACAGCGAAATTAGGGCAGAGGCCAACACCGCTCAGACGTTAGTAATAATAGCCCTTGGTCCATGACCGAGGGGGGTACCAGGGTCACCTTCGAACTTCTTAAGCGTTTCACAGCTTCGACGGTCGGGGAAACGCGGATACCCAGAAGGGAACTAATGACCGTCCTGCCACTTAACAGGGTGCAGCGGGCTCAACGGATAGTAATGAGATAACCCCTGGAAGACAGCTTACGTACGCAGGCAGTGTAAATCGGCCGTATTACCATCCCTATTCCAGACCTGTTGTTTGTGGTGAGCCTCTCAGCGCGGCTCTGCGTACGGTTGGCCTCTATGACTCCCCTGAGACGTCAATGTCGCCCAGCCGAATAGAATCGGGATGTGTTAGACAAGTAAGTTCAGCCCCGGCCTCTTCGCGGCTAGTCGGATAACCTCGCGAGGCTCGCCATCTCAATGGAGCATGACCCCGGTGGCGGTCGTTTTGGGGTAGTGATGGGAGCAACTGCCCCGTAAGAATGGGGGGGCTAGTAGACGCGGGCCAACTCATTTACTGACCATGACGTTATAAGGACCCATTGCCCTGAAGCCGAGGGCGGGGGTTACTCCCCTGCCTGGCGCTTTGGAAATTGGTTGACTCGTATTCAGTGTTGGGGATTGTCTATTGCTTCTACCGACGCGTTTCGGTCGCGACCGACACACTTGGGCGGGTGTCCGAGCCGTCAGCCTGCAACCCGTTCTCGCGCGAAGGCCCCCCGCCAGCTTATGTTAATCGAAGAGTGAAACGCGCCATTCTGGGCTGCGTCCAGAGCAACGACGACAAGACCCCAGTGCTGAGGCCTCGCGTACTCGAGACTGGGTCCCCAATTCGCTCCCCGGCTTTGTCGTCCTGGCCCGAACCTGGATTACGTGCTGACTCATGTGTTGAGCCGATATGCTAGATCGAGGGTCCCGTGATCGAGTAAAACGGCATTAGCGCCGCTTGGACGGGCCAGTAACGGCAGCCGCTCCAGTGGCGAGCCGGCGTTCACATATCCTGATTGTGAAGACGGTCGGCGATTATCGTGCGCCCAATAGCGGCGGGAATCCACGTACCGGACAACCTGTGTCAGCGAGGTTAGCGTGATTCTGCAGACCGGCAGTGCGTCTGGTCGTTGTAGCCCATCATGCCCGGGCCTCCATACCCAGAGCTCTCGAGTGAGACGGGGGCCCCTTAGGTACCAAAATGGAGCCTGTCTTGCGCAGGGGTCCGGAAGATGCGCACGTAAATTCGTTGTCATTCTAAACAAAACTTATGTATTAGCATCCACGGTCCAGCGATATCGGGTATGTTCTTAGCTCTTCCGTGGTCGAGTGCGAACGGCGTGCACCAGCTAGATAAACAATAAAGAGGACTCCGCTGCCAACTCAATTGGGA
ATGCCAGCGCCGCCGCTACTAGAAATTCTCGTCCTACATAGCGCCATACACCCTGATCCTACTATCACCCGGTCATGTATTCGAGTTGCGTAGTTAGCTGTCCGGAACCTTAGTGGCCAGTGGTCTGACTCAGCACGAACACAGCGAAATTAGGGCATAGGCCAATACCCCTCAGACGTTAGTAATAATAGCCCTTGGATCGAAGCCGAGGGGGAGACTGGGGTTACCTTCGAGCTTTGGGAACGCTTAGAGGCCCCGATGCTTTCCGGCGCGCTAAGGCACGGGTGGGACCTAATGACCGGCCTGCAATTCAATGAGGTGGAGCGGGCTCAACGGATAGTAATGAGATAACCCCTGGAAGACAGCTTACGTACGCAGGCAGTGTAAATCGGCCGTATTACCATCCCTATTCCAGACCTGTTGTTTGTGGTGAGCCTCTCAGCGCGACTCTGCGTACGGTTGGCCTCTATGACTCCTGCAGGACGCCAATGTCGCCCAGCCGAATAGCATCGGGACATGCCCGGTAATTAAGTTTGCCTCCGAGCTCATCGCGTCTAGTCGCGTAACGTCGCGAGGCTCGGCATCTAAATGGCACGGAGCTATGATGGCGGCAAGTCCGTAGCAGGGTCGGGAGCAGCCGCCCCGCAAGGACGGGGGGGCTAGTAGAGGCGGGCCAACTCATTTGCTGGCCATCACGTTGTAAGGACCCGGATCCTTGAAACCAGGGGCGCGACTCATCCCCCTTGGCGGCGCTTCGCAAATTGGTCGACTCGTATTCAGTGTTGGGGATTGTCTATTGCTTCTACCGACGCGTTTCGGTCGCGACCGACACACTTGGGCGGGTGTCCGAGCCGTCAGCCTGCCACCTGTTCTCGCGCGAAGGCCCCCCGCCAGCTCACGTTAATCGAAGAGCTAAACGAGCGATCCTCGGCAACACCCTGGGTAGCGACGACAGGACCCCAGTGGTGGGGCCTTACGTGCGACAGACTGGGCCTCCCGTTCGCCGCCCGGTCTTGTCGCCCCGGCTCCAACCTGGGGTACAAACTGACACAGGTATTGAGCCGATATGCGACATCGAGGGTCCAATGATCGAGTAAGACGGTATTAGCGCCCCTTGGACGGTGCCGTAACGGCAGCCGCTCCAGTGGCGAGCCGGCGGTCATGTATCTGTATTGTAAAGACCGTCGGTGATTAACGTGCGCCTGATAGCGGCGGGAAGCCACATACCGGACAACCTGCGGCAGCAAGCTTAGCGCTGCTTTGCAAACCGGCAACGCGTTTGGTTGTTGTAGCTCATCATACCCGGGGCTCCATACTCAAAACTTTCGGGTGAGTCCGGGGCTCCTTAGGTACAAAAATGGAGCCTGCCTTGCGCAGGGGTCTGGAAGATGCGCGTGTAAATTTGTAGTCATACTGAACAAAGCGTGTGTATCAGTACTCACGGCCCGGATACGAAAGACGGAGTCTTGGCCCTCTTGAAGCTGAATGCGAATGGTGTACATCATCGAGACAAACAACAAAGTTGACCTCGCTGCCATGTCAAGTTGAA
ATACCAGCGCCGCCACTACTAGAATTTCTTGCCCCTCATAACGTCCTACACCGCGCTCCAACTGTGTCCCAGTCATGTATGTGCATTGCGTGGTTAATAGTCCGGAACCTAAGTGGCCAGTGGACTGACTAAGCATGAACAGAGCGAAATTAGGGCATAAGCCAGCACAGCCCAGACGTTAGTCATAATAGCCCTTGGATCGAAGCCGAGGGGGAGACTGGGGTTACCTTCGAGCTTTGGGAACGCTTAGAGAACCCGATGCTTTCCGGCGCGCTAAGGCACAGAAGGGAACTAATGACCGTCCTGCAATTCAATGATGTGGAGCGGGCTCAACGGATAGTAATGAGATAACCCCTGGAAGACAGCTTATGTACGCAGGCGGGGTAAGTCGGCCGTACTATCATCCCCATTTCAGTCCCGTTATTTGTGGGGGGTCTCTCGGCGCAACCCTGCGGAATGCCGGTCTCCATGACTCCCCTGAGACGTCAATGTCGCCCAGCCGAATAGAATCGGGATGTGTTAGACAAGTAAGTTCACCTGCAAGCCCTTCGCGTCTAGTCGGGTAAACTCGCGAGGCTCGGCATCTAGATGGCACATGACCCTGGTGGAGGTCGTTTTGGGGTGGTGTTGAGAGCAGCCGGCCTGCAAGGATGGGGGGGCTAGTATACGCCGGCCAGTTCATCAGCTGACCATGATGCCGTAAGGAGCCGGATCCTTGACGTCGAGGGCGGGACTCATCCCTGTTGGTAATGCAATGGATATCGATTAACTCGTATTTAGTGTTGGGGATTGTCTGTTGCTTCCTCCGACACGTTTCGGCTGTTACTGACATACTTGTGCGGGTGTCTGAGCCATCGCCCTGCAACCCGTTCACGGAGGAGGACTTCGCGCCTGCTCACGTTAAGCGAAGAGCTAAATGAGCGATCCTCGGCAACGCTCTGGGTAGCGACGACAGGAACCCAGTGGTGGGGCCTTACGTGCGACAGAGTGTACCTCGAACTCGCCGCCGCACTTTGACACCCCGGCTCCAACCTGGATCACAAGCTTACACAGGTATTGAGCCGATATGCTAGATCCAGGGTCCAATGATCGAGAAGGACGGTATTAGTGCCCCTTGAACGGGCCCGTAACGGTAGTTGCTCCAGTGGTGGGCCGGCGGCCACATATCCTGATTGTGAAGACGGTCGGCGATTATCGTGCGCCTGTTGGCGGCGGGAATCCACATACCTGATGACATGTGGCAGTAAAGTTAGCGTGATTCTGCAGACCGGTGGTGCGTTCAGCTGTTGGGGCCCATCATGCCCGGGCCTCCATACCCAGGACTTTCGAGTGAGACCGGGGCTCCTTAGGTACAAAAATGGAGCCTGTCCCACACGGGAGTTCAGAGGGTGCGCACGTAAATTCGTTGTCATACTGAACAGAACGTGTGTACCAGTACTCACGGCCCGAATACGTAAGACGGAGCCTTGGCCCTCTTGAGGCTAAATGTGGCCTGCTCGCCTAATGGGGACAAACGACAGAGTGGACCTCGCGGTTATGTCAAGCGAGA
ATACCAGCGCCGCCGCTACTAGAATTTCTTGCCCCACATAATGTTCTAGACTCTGATTCAACTGTGTCCCAATCATATATTCGCGTTGCGTAGCGAGCTGTCTGGAACCCTAGTGGCCAGTGGACCAGCTAAGCACGAACACAGCGAAATCAAGGCATAGGTTAGCACCGTCCAGACGTTAGTAGCAAGAACCCTTGGATCGAAGCCGAGGGGGAGACTGGGGTTACCTTCGAGCGTTGGGAACGCTTAGAGAACCCGATGCTTTCCGGCGCGCTAAGGCACGGGAGGGAACTAATGACCATCCTGCAACTCAGCGAGGTGGAGCGAGCTCAACGGATAGCAACGAGATAGCCCCTGGAAGACAACTTATATGTACAGACGGGGTAAGTCTGCTGTATTACCATCCCTCTTTCAGTCTCACTGTTTGTCAGGGGTCTCTAGTCTCGAACCTGCGGACTGCCGCTCTCTATGACTCCCCCGAGACGCCAACGGCGCCCAGCCGATTCGAATCGGGATGTGTCCGGCAAGTAAGTTTGCCCGGAAGCCCTTCGCGTCTAATCAGGCGACCTCACGAACGCCGCAAAACAAGTGGCAAGTAGCCATGGCGGCGGCCAGTTTGGGGTAGTGTTGGTGGCAGCCGGCTCGCAAGGATGGGGGGGCTAGTGGAGGCGGGCTAACTCATTTGCTGGCCATCACACTGTAGAGAGCCGGATCCTCGAAACAAGGGGCGCGACTCATCCCCCTTGGCGGCGCTTCGCAAACTGGTTGACTCATATTCAGTGTTGGGGATTGTCTATTGCTTCTACCGACGCGTCTCGGTCGCGACCGACGCACTTGGGCGGGTGTCCGGGCCGTCAGCCTGCCACCCGTTCTCGCGCGAAGGCCCCCCGCCAGCTCACGTTAATCGAAGAGCTAAACGAGCGATCCTCGGCAACGCCCTGGGTAGCGACGACAGGACCGCAGTGGTGGGGCCTTACGTGCGACAGACTGGGCCTCCCGTTCGCCGCCCGGTCTTGTCGCCCCGGCTCCAACCTGGATTACATGCTGACATAGGGATTGAGCCGATATGTTAGATCGAGGGTCCCGTGATCGAGTGAAACGGCATTAGCGCCGCTTGGACGGGCCAGTAACGGCAGTCGCTCCAGTGGCGAGCCGGCGTTCACGTGTTCGGATCGTGCAGATGGTCGGCGATTAACGGGCGCCTGATAGCGGCGGGAATCCACATACCGGACAACCTGTGGCAGCAAGGCTAGCGTTGCTTTGGAGACGGACAGTGCGTTTAGTTGTTGGAGCCCATCATGCCCAGGCCTCCATACCCGGAACTTTCGAGTGAGACGGGGGCCTCTTAGGTACAAAAATGGAGCCTGCCTTGCGCAGGGGTCCGGAAGATGCGCACGCCAATTCGTTGTCATACAGAACGAAAATTGTGTATCAGTACTCACGGCCCGGATACGTAAGACGGAGTCTTGGCCCTCTTGAGGCTAAATGCGAACGGCGTGCACCAGCTAGATAAACAATAAAGAGGACTCCGCTGCCGTGTCAAGCGAGA
ATACCAGCGCCGCCGCTACTAGAATTTCTCGCCCCACATCGCGTCCTACAACCTAATCCACCTGTGACCTAGTCATGTATTCGCGTTGCGTAGTTAGCTGTCCGGAACCCTAGTGGTAAGAGGACCAACTAAGTACGAACACAGCGTAATTAGGGCATAGGCCAGCATCGCCCAGACGTTAGTAATAATGGCCCTTGGATCGAAGCCGAGGGGGGGACTAGGGTCACCTTCGAGCTTTGGGAACGCTTAGAGGCCCCGATGCTTTCCGGCGCGCTAAGGCCCAGAAGGGAACTAATGACCGTCCTGCAATTCAATGAGGTGGGGCGGGCGCAACGGATAGTAATGAGATAACCCCTCGAAGACAGCTTATGTACGCAGGCAGGGTAAGTCGACCGTATTACCATCCCTCTCTCAGTCTCACTGCTTGTCGGAGGTCTCTCGGCTCGAACCCGCGGACTGCCGCTCTCTATGACTTGTGCAAAACGTCAATGTAACCTTACCAGATAGAATCGGGATGTGTCAGACAATTAAGTTTGCCCCCGAGCCCTTCGCGGCTAGTCGGATAAACTCACGAACCCCGCAAAACAGGTAAAGCGTAGCCATGGTGACGGCCGGTCTGGGGTAGTGTTGGTGGAAGCCGCCCCACAAGGATGGGGGGGCGGGTGGACGTCGGCCCATTCATCAGCAGACCATGATACTGTAGAGAGCCGGATCCTTGAAACCAGGGGCGCGACTCATCCCCCTTGGCGGCGCTTCGCGAATTGGTTGACTCGTATTCAGTGTTGGGGATTGTCTATTGCTTCTACCGACGCGTCTCGGTCGCGACCGACACACTTGGGCGGGTGTCCGAGCCGTCAGCCTGCCACCCGTTCTCGCGCGAAGGCCCCCCGCCAGCTCACGTTAATCGAAGAGCTAAACGAGCGATCCTCGGCAACGCCCTGGGCAGCGACGACAGGACCCCAGTGGTGGGGCCTCGCATGCGACAGACTGGGCCTCCCGTTCGCTCCCCGGCTTTGTCGTCCTGGCCCGAACCTGGAGTACATGCTGACATAGGGATTGAGCCGATATGTTAGATCGAGGGTCCCGTGATCGAGTGAAACGGCATTAGCGCCGCTTGGACGGGCCAGTGACAGCGATCACGCCGGTGGCGAGCCGGCGTTCACGTGTTCGGATCGTGCAGATGGTCGGCGATTATCGTGCGCCTGATAGTGGCGGGAATCCACATACCTGATGACCTGCGGCAGCAAGGTTAGCGTGATTCTGCAGACCGGTGATGCGTTTGGTTGTTGTAGCCCATCGTGCCCGGGCCTCCATGCCCAGAACTTTCGGGCGAGATGACCGCCTTCCGAACACAGAAGCCAGTTCTGTCTTGCGCAGGGGTCCGGAAGACGCGCATGCCAATTCGTAGTCATACTGAACAAAGCGTGTGTATCAGTATTCACGGCCCGGATACGAAAGACGGAGTCTTGGCCCTCTTGAAGCTGAATGCGAACGGCGTGCACCATCGAGACAAACAACAAAGTTGACCTCGCTGCCATGTCAAGCGAGA
ATGCCTAAGGCGTCGTTATTAGAATCCCTCGTCCCACATAGCGCCCTACACCCTGATCCAATTGTCACGCGGTCATGTATTCGCGTTGCGTAGCTAGCTGTCCGGAGCCCTAGTGGCCAGTGGATCAACTAAACACGAACACAGCGAAATTAGGGCAGAGGCCAACACCGCTTAGACGTTAGTAATAATAGTCCTTGGTCCGTAACCGAGGGGGGTACCAGGGTCACCTTCGAACTTCTTAAGCGTTTCACAGCTTCGACGGTCGGGGACACGGGGATGCCCAAATGAGACCTGGTGACCGTCCTGCAATTCAATGAGGTGGAGCGGGCTCAACGGATAGCAATGAGATAACCCCTGGAAGACAGCTTACGTACGCAGGCAGTGTAAGTCGGCCGTATTACCATCCCTATTCCAGACCTGTTGTTTGTGGTGGGTCTCTCGGCGCGACTCTGCGTACGGTTGGTCTCCATGGCTTGCGCGAGACGTCAATGTCGCCCAGCCGATCAGAATCGAGGTGTGTCAGACAAGTAAGTTTGCCCCCGAGCCCTTCGCGGCTAGTCGGGTAACCTCACGAACCCCGCAAAACAGGTAGCACGTAGCCATGGTGACGGCCATTTTGGGGTGGTGTTGGGGGCTGCCGCCCCGCGAGGATGGGGGGGATAGTAGAGGCGGGCTAACTCATTTGCAGATCATGATACTGTAAGGACCCGGATCCTTGACGCCGAGGGCGGGGGCTACTTCCCAGCCTGGCGCATTGGATATCTATTGACTCGTATTCAGTGTTGGGAATTGTCTATTGCTTGTTCCGACACGTTTCGGCCGCGAGCGTCACGCCTAGGCGAGCGCCCGAGTCGTTAGCTTGCCACCCATTCTCGGGCGAAGGCCCCCCGCCAGCTCATGTTAATCGAAGAGTGAAACGCGCCTGTCTGGGCTGCGTCCAGAGCAACGACGACAAGACCCCAGTGCTGGGGCCTCGCGTACTCGAGAGTGGGTCCCCAATTCGCTCCCCGGCTTTGTCGTCCTGGCCCGAACCTGGATTACGTGCTGACTCATGTGTTGAGCCGATATGCTAGATCGAGGGTCCCGTGATCGAGTAAGACAGTATTAGCTCCGCTTGGACGGGCTCGTAACAGCGGTCACGCCGGTGGTGGGCCGGTATTCGCATATCCTGAATGTGAAGACGGACGGCGATTATCGTGCGCCTGTTGGCGGCGGGAATCCATATCCCTGATGACATGTGGCAGTAAGGTTAGCGTGATTCTGCAGACCGGCAGTGCGTCTGGTCGTTGTAGCCCATCATGCCCGGGCCTCCATACCCAGAGCTCTCGAGTGAGACGGGGGCCCCTTAGGTACCAAAATGGAGCCTGCCTTGCGCGGGGGTCCGGAAGGTACGCACGTAAATTCGTTGTCATACTGTACAAAACTTATGTATTAACATCCACGGTCCAGCGATATCGAGCATGTTCTTAGCTCTTCCGTGGTCGTGTGCGAACGGCGTGCACCAGCTAGATAAACAATAAAGAGGACTCCGCTGCCGTGTCAAGCGAGA
ATACCAGCGCCGCCACTACTAGAATTTCTCGCCCCACATCGCGTCCTACAACCTAATCCACCAGTCACGCAGTTGTGTATTCGCGTTGTGTAGCTAGCTGTCCGGAGCCCTAGTGGCCAGTGGACCAACTAAACACGAACACAGCGAAATTAGGGCAGAGGCCAACACCGCTCAGACGTTAGTAATAATAGCCCTTGGTCCATGACCGAGGGGGGTACCAGGGTCACCTTCGAACTTCTTAAGCGTTTCACAGCTTCGACGGTCGGGGAAACGCGGATACCCAGAAGGGAACTAATGACCGTCCTGCAATTCAATGAGGTGGAGCGGGCTCAACGGATAGTAATGAGATAACCCCTGGAAGACTGCTTACGTACGCAGGCAGTGTAAGTCGGCCGTATTACCATCCCTATTCCAGACCTGTTGTTCGTGGTGGGTCTCTCGGCGCGACTCTGCGTACGGTTGGCCTCTATGACTTGCCCAAGACGTCAACGGCGCCCAGCCGATTAGAATCAGTATGTATCCGGCAAGTAGGCTTGCCCCCGAGTCTTTCGCGGCCAATCGGACGGAGTCACGAACCCCGCAAAACAGGTAACACGGAGCTATGATGGCGGCAAGTCCGTAGCAGGGTCGGGAGCAGCCGCCCCGCAAGGACGGGGGGGCTAGTGGACGTCGGCCCATTCATCAGCTGGCCATCACGTTGTAAGGACCCGGATCCTTGAAACCAGGGGCGCGACTCATCCCCCTTGGCGGCGCTTCGCAAATCTATTGACTCGTATTCAGTGTTGGGAATTGTCTATTGCTTGTTCCGACACGTTTCGGCCGCGAGCATCACGCCTAGGCGGGCGCCCGAGTCGTTAGCTTGCCACCCATTCTCGGGCGAAGGCCCCCCGCCAGCTCATGTTAATCGAAGAGTGAAACGCGCCATTCTGGGCTGCGTCCAGAGCAACGACGACAAGACCCCAGTGCTGAGGCCTCGCGTACTCGAGAGTGGGTCCCCAATTCGCTCCCCGGCTTTGTCGTCCTGGCCCGAACCTGGATTACGTGCTGACTCATGTGTTGAGCCGATATGCTAGATCGAGGGTCCCGTGATCGAGTAAGACGGTATTAGCGCCCCTTGGACGGTGCAGTAACAGCGGTCACGCTGGTGGTGGGCCGGCGTTCACGTGTTCGGATCGTGCAGATGGTCGGCGATTAACGGGCGCCTGATAGCGGCGGGAATCCACATACCGGACAACCTGTGGCAGCAAAGTTAGCGTGGTTTTGCAGACCAGCAGTGCGTTCAGTTGTTGGAGCCCATCATGCCCGGGCCTCCATACCCAGAACTTTCGAGTGAGACCGGGGCTCCTTAGGTGCAAAAATGGAGCCTGCCTTGCGCAGGGGTCCGGAAGATGCGCGTGTAAATTCGTAGTCATACTGAACAAGACGTGAGTATCAGTACTCACGGCCCGGATACGAAAGACGGAGTCTTGACCCTCTTGAAGCTGAATGCGAATGATGTACATCATCGAGACAAACAACAAAGTTGACCTCGCTGCCATGTCAAGCGAGA
ATACCAGCGCTGCCGCTACTAGAATTTCCCGCCCCACATAACGTCCTACACCCTGATCCAACTGTGTCCCAGTCATGTATTCGCGTTGCGTAGCTAGCTGTCCAGAACTTTAGTGGCCAGTGGACCAACTAAGCACGAGCACAGCAAAAGTAGGGGATAGGCTAGCGCCGCCCAGACGTTAGTAATAATAGCCCTTGGTCCATAATCAAGGGGGGTATCAGGTCCACCTGAGAACTTCTTAAGCGTTTCACAGCTTGGTCGGACGGGGACACGCGGGGACCCGGGTGGGACCTAATGACCGGCCTGCAATTCAATGAGGTGGAGCGGGCTCAACGGATAGTAATGAGATAACCCCTGGAAGACAGCTTACGTACGCAGGCAGTGTAAATCGGCCGTATTACCATCCCTATTCCAGACCTGTTGTTTGTGGTGAGCCTCTCAGCGCGACTCTGCGTACGGTTGGCCTCTATGACTCCTGCAGGACGCCAACGGCGCCCAGCCGATTCGAATCAGTATGTGTCCGGCAAGTAGACTTGCCCCCAAGCCCATCGCGGCTAGTCGCGCAACGTCGCGAGGCTCGGCATCTAAATGGCACGGAGGTATGGTGGCGGCCATTTTGGGGTAGTGTTGGTGGCAGCCGGCTCGCAAGGATGGGGGGGCTAGTGGACGTCGGCCAACTTATCAGCTGACCATGATACTGTAGAGAGCCGGATCCTTGAAACCGGAGGCACGACTCATCCGCCTTGGCGACGCTTTGGAAATCTATTGACTCGTATTCAGTGTTGGGAATTGTCTATTGCTTGTTCCGACACGTTTCGGCCGCGAGCGTCACGCCTAGACGGGTGCCCGAGTCGTTAGCTTGCCACCCATTCTCAGGCGGAGGCCCCCCGCCAGCTCACGTCAATCGAAGGGTGAAACGCGCGATCCTGGGTTACGCCCTGGGCTATGACGACAGGACCCCAACGGCGGGGCCTTACGAGCTCCAGAGTGTACCTTGAACTTGCCGCTGCGCTTTGACGCTCCGGTTCCAACCTGGGGTACAAACAGGGACAGGTATTGTGCCGATATGCTAGATCGAGTGTCCCGCGAGCGAGTAAGACGGTATTGGCTCCCCTTGGACGGGCCAGTAACAGTGGTCACGCCGGCGGTGAGCCGGCGTTCACGTATCTGGATTGTGAAGACGGTCGGCTATTAACGGGCGCCTGATAGCGGCGGGAATCCACATACCGGACAACCTGTGTCAGCGAGGTTAGCGTGATTCTGCAGACCGGCAGTGCGTCTGGTCGTTGTAGCCCATCATGCCCGGGCCTCCATACCCAGAGCTCTCGAGTGAGACGGGGGCCCCTTAGGTACCAAAATGGAGCCTGTCTTGCGCAGGGGTCTGGAAGATGCATATGTAAATTCGTTTCCATAATGAATAAAACGTGTGTATTAGCATTCACGGTCTAGCGGTATCGGGCATGTTCTTAGCTCCTCCATGGCCGAATGTGGATGGTGTGCATCATCGAGACGAACAACAAGGTGGATCTCGATGTTAACTCAAGCGGAA
ATACCAGCGCCGCCGCTACTAGAATTTCTCCTCCCACATAACGTCCTACACCCTGATCCAACTGTGTCCCAGTCATGTATTCGCGTTGCGTAGCTAGCTGTCCAGAACTTTAGTGACCAGTGGACCAACTAAGCACGAGCACAGCAAAAGTAGGGGATAGGCTAGCGCCGCCCGGACGTTAGTAATAATAGCCCTTGGTCCATAATCAAGGGGGGTATCAGGTCCACCTGAGAACTTCTTAAGCGTTTCACAGCTTGGTCGGACGGGGACACGCGGGGACCAGGGTGGAACCTAATGACCGTCCTGCAATTCAATGAGGTGGAGCGGGCTCAACGGATAGTAATGAGATAACCCCTGGAAGACAGCTTACGTACGCAGGCAGTGTAAGTTGGCCGTATTACCATCTCTATTCCAGACCTGTTGTTCGTGGTGGGTCGCTCGGCGCGACTCTGCGTACGGTTGGCCTCTATGACTTGCCCAAGACGTCAACGGCGCCCAGCCGATTAGAATCAGTATGTATCCGGCAAGTAGGCTTGCCTCCAAGCCCTTCGCGGCTAATCAGGCGACCTCACGAACGCCGCAAAACAAGTGGCAAGTAGCCATGGCGGCGGCCAGTTTGGGGTAGTGTTGGTGGCAGCCGGCTCGCAAGGATGGGGGGACTAGTAGGCGTCGTCCAACTTGTCAGCTGACCACGATACTGTAAGGCCCCAGTGCCTTGAAGCCGAGGGAGGAGGTTACTCCCCTGCCTGATGAATTGGAAATCGATTGACTCGTATTCAGTGTTGGGGATTATCTATTGCTTCTTCCGACACGTTCCGGCCGCGACCGACATACTTGGGCGGGCATCCGAGCAGTCAGACTGCAATCCGATTTCGGAGGAGAGACTCGCGCAATCGCGCGTTAGTTAAAAAACGGAACAAGCGATCCTGGGCTACGCCCAGAGCAACGACGCCAGGACCCCAGTGGTGGGGCCTTACGTGCGACAGACTGGGCCTCCCGTTCGCCGCCCGGTCTTGTCGCCCCGGCTCCAACCTGGATTACATGCTGACATAGGGATTGAGCCGATATGTTAGATCGAGGGTCCCGTGATCGAGTGAAACGGCATTAGCGCCGCTTGGACGGGCCAGTAACAATGGTCACGCCGGTGGCGAGCCGGCGTTCATGTACCTGTATTGTGAAGACGGTCGGCGATTGTCGGGCGCCTGATAGCGGCGGGAATCCACATACCGGACAACCTGTGGCAACAAGCTTAGCGCTGCTTTGCAAACCGGCAGCGGGTTTGGTTGTTGTAGCTCATCATACCCGGGGGTCCATACTCAAAACTTTCGGGTGAGTCCGGGGCTCCTTAGGTACAAAAATGGAGCCTGCCTTGCGCAGGGGTCCGGCAGATGCGCATGCCAATCCGTTTCCATACTGAACAAAACGTGTGTATTAGCATTCATGTTCCAGCGATATCGGGCATGTTCTCAGCTCTTCCGTGGTCGAGTACGAATGGTGTACATCATCGAGACAAACAACAAAGTTGACCTCGCTGCCATGTCAAGTGGGA
ATACCAGCGCCGCCACTACTAGAATTTCTCGTCTTACATAGCGCCCTGCACCCTGATCCAATTGTCACCCAGTCATGTGTTCGCGTTGCGTAGTTAGCTGTCCGGAAACCTAGTGGCCAGTGGACCAACTAAGCACGAAGACAGCGAAATTAGGGCAGAGGCCAACACCGCTCAAACATTAGTAATAATAGCCCTAGGTCCATAACCGAGGGGGGTATCAGGTCCACCTGAGAACTTCTTAAGCGTTTCACAGCTTGGTCGGACGGGGACACGCGGGGACCAGGGTGGGACCTAATGACCGGCCTGCAATTCAATGAGGTGGAGCGGGCTCAACGGATAGTAATGAGATAACCCCTGGAAGACAGCTTACGTACGCAGGCAGTGTAAATCGGCCGTATTACCATCCCTATTCCAGACCTGTTGTTTGTGGTGAGCCTCTCAGCGCGACTCTGCGTACGGTTGGCCTCTATGACTCCTGCAGGACGCCAATGTCGCCCAGCCGAATAGCATCGGGATATGCCCGGTAATTAAGTTTGCCCCCAAGCCCATCGCGGCTAGTCGGGTAACCTCGCGAGGCTCGCCATCTCAATGGAGCATGACCCCGGTGGCGGTCGTTTTGGGGTAGTGATGGGAGCAACTGCCCCGTAAGAATGGGGGGGCTAGTAGACGCGGGCCAACTCATTTACTGACCATGACGTTATAAGGACCCATTGCCCTGAAGCCGAGGGCGGGGGTTACTCCCCTGCCTGGCGCTTTGGAAATTGGTTGACTCGTATTCAGTGTTGGGGATTGTCTATTGCTTCTACCGACGCGTTTCGGTCGCGACCGACACACTTGGGCGGGTGTCCGAGCCGTCAGCCTGCAACCCGTTCTCGCGCGAAGGCCCCCCGCCAGCTTATGTTAATCGAAGAGTGAAACGCGCCATTCTGGGCTGCGTCCAGAGCAACGACGACAAGACCCCAGTGCTGAGGCCTCGCGTACTCGAGACTGGGTCCCCAATTCGCTCCCCGGCTTTGTCGTCCTGGCCCGAACCTGGGGTACATGGTGACACAGATATTGAGCCGATGCGCTAGGTCGCGGGTCCCGTGATCGAGTAAGACGGCATAAGCGCCCCTTGGACTGGCCAGTAACGGCAGTCGCTCCAGTAGTGGGCCGGCGTTCATGTACCTGTATTGTGAAGACGGTCGGCGGTTGTCGTGCGACTGTTGGCGGCGGGAATCCACATACGTGATGACCTGTGGCAGCAAGGCTAGCGTTGCTTTGGAGACGGACAGTGCGTTTAGTTGTTGGAGCCCATCATGCCCAGGCCTCCATACCCGGAACTTTCGAGTGAGACGGGGGCCTCTTAGGTACAAAAATGGAGCCTGCCTTGCGCGGGGGTCCGGAAGGTACGCACGTAAATTCGTTGTCATACTGTACAAAACTTATGTATTAACATCCACGGTCCAGCGATATCGAGCATGTTCTTAGCTCTTCCGTGGTCGAGTGCGAACGGCGTGCACCAGCTAGATAAACAATAAAGAGGACTCCGCTGCCGTGTCAAGCGAGA
ATACCAGCGCCGCCACTACTAGAATTTCTCCTCCCACATAACGTCCTACACCCTGATCCAACTGTGTCCCAGTCATGTATTCGCGTTGCGTAGCTAGCTGTCCAGAACTTTAGTGGCCAGTGGACCAAATAAGCACGAGCACAGCAAAAGTAGGGGATAGGCTAGCGCCGCCCAGACGTTAGTAATAATAGCCCTTGGTCCATAATCAAGGGGGGTATCAGGTCCACTTGAGAACTTCTTAAGCGTTTCACAGCTTGGTCGGACGGGGACACGCGGGGACCCGGGTGGGACCTAATGACCGGCCTGCAATTCAATGAGGTGGAGCGGGCTCAACGGATAGTAATGAGATAACCCCTGGAAGACAGCTTACGTACGCAGGCAGTGTAAATCGGCCGTATTACCATCCCTATTCCAGACCTGTTGTTTGTGGTGAGCCTCTCAGCGCGACTCTGCGTACGGTTGGCCTCTATGACTCCTGCAGGACGCCAATGTCGCCCAGCCGAATAGCATCGGGACATGCCCGGTAATTAAGTTTGCCTCCAAGCCCATCGCGGCTAGTCGGGTGAACTCACGAACCCCGCAAAACAGGTAAAACGTAGCCATGGTGACGGCCATTTTGGGGTGGTGTTGGGGGCTGCCGCCCCGCGAGGATGGCGGGGCTATTATAGGCGGGCTAACTCAGCAGTTGACCGTGACGTTATAAGGACCCGGATCCTTGGAGCCGAGGGAGGGGGTTACTCCCCTGCCTGATAAATTAGAAATCGAATGTGATGCGGCCGAGACCAGAGGCCGATCACCAGGCCTACCGACGCGTCTCGGTCCCGACCGACGCACTTGGGCGGGTGTCCGGGCCGTCAGCCTGCCACCCGTTCTCGCGCGAAGGCCCCCCGCCAGCTCACGTTAATCGAAGAGCTAAACGAGGGATCCTCGGCAACGCCCTGGGTAGCGACGACAGGACCGCAGTGGTGGGGCCTTACGTGCGACAGACTGGGCCTCCCGTTCGCCGCCCGGTCTTGTCGCCCCGGCTCCAACCTGGGGTACAAACTGACACAGGTATTGAGCCGGTATGCGACATCGAGGGTCCAATGATCGAGTAGGACGGTATTAACTCCGCTTGAACGGGCCCGTAACAGTGGTCACGCCGGCGGCGAGCCGGCGTTCATGTACCTGGATTGTGAAGACGGTCGGCGATTATCGTGCGCCTGATAGCGGCGGGAATCCACATACCGGACAACCTGCGGCAGCAAGGTTAGCGTGATTCTGCAGACCGGCAGTGCGTCTGGTCGTTGTAGCCCATCATGCCCGGGCCTCCATACCCAGAGCTCTCGAGTGAGACGGGGGCCCCTTAGGTACCAAAATGGAGCCTGCCTTGCGCAGGGGTCCGGAAGGTGCGCACGTAAATTCGTTGTCATTCTAAACAAAACTTATGTATTAGCATCCACGGTCCAGCGATATCGGGTATGTTCTTAGCTCTTCCGTGGTCGAGTGCGAACGGCGTGCACCAGCTAGATAAACAATAAAGAGGACTCCGCTGCCAACTCAATTGGGA
ATACCAGCGCTGCCGCTACTAGAATTTCTTGCCCCTCATAACGTCCTACACCGTGATCCAACTGTGTCCCAATCATATATTCGCGTTGCGTAGCGGGCTGTCTGGAACCCTAGTGGCCAGTGGACCAGCTAAGCACGAACACAGCGAAATCAGGGCATAGGTTAGCACCGTCCAGACGTTAGTAATAATAGCCTCTGGTCTATAACCGAGGGGGGGACCAGGGTCACCTTCGTACTCTGGGAAAGCTTCACAGCTCCGACGGTCGCGGACATGCGGATACCCAGAAGGGAACTAATGACCGTCGAGCAGCGTAACAAGGTGCAGGGGGCTTAACGGTGAGCAATGAAATAACCCCCGGAAGACAGCTTATGTACGTAGGCGGGGTAGGTCGACCTTATTACCTCCCCTCTTTCAGTGCCACCGTTTGTGGGGGGTCTCTCGGCGCGACTCTGCGGACTGCTGGTCTTTATGACTTGCCCAAGACGTCAACGGCGCCCAGCCGATTACAATCAGTATGTATCCGGCAAGTAGACTTGCCCCCAAGCTCTCCGCGGCTAGTCGGATAACCTTACGAGGCTCGGCATCTAAATGGAACATGACCCTGGTGGAGGTCGGTCTGGGGTAGTGTTGGTGGAAGCCGCCCCACAAGGATGGGGGGGCGGGTGGACGCGGGCCAACTCATTTACTGACCACGATACTGTAAGGACCCGGATCCTTGAAACAAGGGGCGCGACTCATCCCCCTTGGCGGCGCTTCGCAAACTGGTTGACTCGTATTCAGTGTTGGGGATTGTCTATTGCTTCTACCGACGCGTCTCGGTCGCGACCGACGCACTTGGGCGGGTGTCCGGGCCGTCAGCCTGCCACCCGTTCTCGCGCGAAGGCCCCCCGCCAGCTCACGTTAATCGAAGAGCTAAACGAGCGATCCTCGGCAACGCCCTGGGTAGCGACGACAGGACCGCAGTGGTGGGGCCTTACGTGCGACAGACTGGGCCTCCCGTTCGCCGCCCGGTCTTGTCGCCCCGGCTCCAACCTGGGGTACATGCTGACACAGGTATTGAGCCGATATGCTGGATCGAGGGTCCAATGATCAAGAAGGACGGTATTAACTCCGCTTGGACGGGCCAGTAACAGCGGTCACGCCGGTGGCGAGCCGGCGTTCATGTACCTGTATTGTGAAGACGGTCGGCGGTTGTCGTGCGACTGTTGGCGGCGGGAATCCACATACGTGATGACCTGTGGCAGTAAAGTTAGCGTGATTCTGCAGACCGGTGGTGCGTTCAGCTGTTGGGGCCCATCATGCCCGGGCCTCCATACCCAGGACTTTCGAGTGAGACCGGGGCTCCTTAGGTACAAAAATGGAGCCTGTCTTGCGCAAGGGTCCGGAAGATGCGCATGCCAATCCGTTTCCATACTGAACAAAACGTGTGTATTAGCATTCATGTTCCAGCGATATCGGGCATGTTCTCAGCTCTTCCGTGGTCGAGTACGAATGGTGTACATCATCGAGACAAACAACAAAGTTGACCTCGCTGCCATGTCAAGTGGGA
