# Supplementary material for: HAPSIMU: a genetic simulation platform for population-based association studies
Source: BMC Bioinformatics. 2008 Aug 5;9:331. doi: 10.1186/1471-2105-9-331 (PMC2518933; doi:10.1186/1471-2105-9-331)
Supplement: Additional file 1 — The HIPSIMU package. This zipped file contains the HAPSIMU program and user document. [file 1471-2105-9-331-S1.zip › HAPSIMU1.0/data/ENr131.2q37.1HaploWhite.txt]

ATACCAGCGCCGCCGCTACTAGATTTTCTCGCCCCACATCGCGTCCTACAACCTAATCCACCTGTGACCTAGGCATGTATTCACGTTGCGTAGTTAGCTATCCGGAACCCTAGTGGTCGCTGGACCAACAAAGCACGAACACAGCGAAATTGGGGCTTAGGCCAACACCGCTCAGATATTAGTAGCAATAACCCTTGATCCATAACCGAGGGGGGTGCCAGGGTCTTTTTCAAACTTTGTGAACGCGAAGAGGCCCCGATACTCTCCAGCGCCCTAAGACCCAGAACGGACTTAATGACCGTCGTGCAACTTGACAAGGAGCAACAAGTTCGTGAAATGACAGCGTGGCAGCTTCTGCGGGGCTGTACCCGTACGCAGGTGGGGTAAGTCGGTCGTACTACCATCCCCATCTTAGTCCCGTTATTTGTGGGGGGTCTCTCGGTGCAACCCTGCTGAATGCCCGTCTCCATGACTTGCCCAAGGCGTCAACGGCGCCCAGCCGATTAGAATCAGTATGTGTCCGGCAAGTAGGCTTGCCTCCGAGTCTTTCGTAGCTAATCGGACGGAGTCGCGAGGCTCGCCGTCTCAATGGAGCATGACCCTGGTGGAGGTCGGTTTGGGGTGGTGTTGAGAGCAGCCGGCCTGCAAGGATGGGGGAGCTAGTGGACGTCGTCCAATTTAGCAGTTGACCGTGACGTTATAAGGACCCGGATCCTTGGAGCCGAGGGAGGGGGTTACTCCCCTGCCTGATAAATTAGAAATCGAATGTGATGCGGCCGAGACCAGAGGCCGATCACCAGGCCTACCGACGCGTCTCAGTCCCGACCGACGCACTTGGGCGGGTGTCCGGGCCGTCAGCCTGCCACCCGTTCTCGCGCGAAGGCCCCCTGCCAGCTCACGTTAATCGCGGAGCGACACAAGCGATCGCGAGCTACGCCCTGGGCAACGACCAGGGAACTCTGGTAGTGGAGCTTCGCGAGTTCCGGCGACGGCCTCCAATTCATCGCCCGGCCTTGTCGCCCCGACCCCAGCCTGGATTGCATGCTGACACGGGTACTGAGCCAACATGCTAGAGCGAGGCCCCAATAATCGAGTAGGACGGTATAAGCGTCCCTTGAGCGAGCCCGTAACGGCAGTCACGCTGGTGGTGAGCCGGTGTTCGCATATCCTGATTGTGCGGACGGTCGGCGATTATCGTGCGCCTGATAGTGGCGGGAATCCACATACCTGATGATCTGTGGCAGCAAAGTTAGCGTGGTTTTGCAGACCAGCAGTGCTTTTAGTTGTCATAACCTATCATGTTCGGTCCTCCGCACCAAGAATGTCCGAGTGAGTCGACCGGCTCCTAGGTACAAAAATGGAGCCTGTCTCATACAGGAGTTCATAAGATGCACGTGTAAATTCGTAGTCAAACTGAACAAAACTTATGTATTAGCATCCACGGTCCAGCGATATCGGGCATGTTCTTAGCTCTTCCGTGGTCGAGCGCGAACGGCGTGCACCATCGAGACAAACAACAAAGTGGACCTCGCTGCCATGTCAAGTGAGC
ATACCAGCGCCGCCGCTACTAGAATTTCTTGCCCCACATAATGTTCTAGACTCTGATTCAACTGTGTCCCAATCATATATTCGCGTTGCGTAGCGAGCTGTCTGGAACCCTAGTGGCCAGTGGACCAGCTAAGCACGAACACAGCGAAATCAAGGCATAGGTTAGCACCGTCCAGACATTAGTAATAATAGCCTCTGGTCTATAACCGAGGGGGGTATCAGGTCCACCTGAGAACTTCTTAAGCGTTTCACAGCTTGGTCGGACGGGGACACGCGGGGACCAGGGAGGGACCTAATGACCGGCCTGCAATTCAATGAGGTGGAGCGGGCTCAACGGATAGTAATGAGATAACCCCTGGAAGACAGCTTACGTACGCAGGCAGTGTAAATCGGCCGTATTACGATCCCTATTCCAGACCTGTTGTTTGTGGTGAGCCTCTCAGCGCGACTCTGCGTACGGTTGGCCTCTATGACTCCCCTGAGACGTCAATGTCGCCCAGCCGAATAGAATCGGGATGTGTTAGACAAGTAAGTTTGCCTCCGAGTCTTTCGTATCTAGTCGGATAACGTTACGAACCCCGCAAAACAGGTAACACGTAGCCATGGTGACGGCCAGTTTGGGGTGGTGTTGGGGGCTGCCGGCCCGCGAGGATGGGGGGGCGGGTGGACGTCGGCCCATTCATCAGCTGACCACGATACTGTAGAGAGCGGGATCCTTGACGTCGAGGGCGGGACTCATCCCTCTTGGTAATGCAATGGATATCGATTAACTCGTATTTAGTGTTGGGGATTGTCTGTTGCTTCCTCCGAAACGTTTCGGCTGTTACTGACATACTTGTGCGGGTGTCTGAGCCATCGCCCTGCAACCCGTTCACGGAGGAGGACTTCGCGCCTGCGCACGCTGATCGCGGAGCGAAACAATCGATCCTGGACTACGCCCAAAGCAACGACGACAGGACCCCAGTGCTGGGATCGCGCGAGCTCCAGAGTGTGCCTCGAACACGCCGCCGCGCCCAGTCGCCCCGGTTCCGACCTGGATTGCATGCTGACACGGGTACTGAGCCAACATGCTAGAGTGAGGCCCCAATAATCGAGTAGGACGGTATAAGCGTCCCTTGAACGAGCCCGTAACGGCAGTCACGCTGGTGGCGAGCCGGCGTTCACGTGTTCGGATCGTGCAGATGGTCGGCGATTAACGGGCGCCTGATAGCGGCGGGAATCCACATACCGGACAACCTGTGGCAGCAAGGTTAGCGTGATTCTCCAGACCGGCAGTGCGTCTGGTCGTTGTAGCCCAGCATGCCCGGGCCTCCATACCCAGAGCTCTCGAGTGTGACGGGGGCCCCTTAGGTACAAAAATGGAGCCTGTTTTGCGCGGGGGTCCGGAAGATGCGCGTGTAAATTCGTAGTCAAACTGAACAAAACTTATGTATTAGCATCCACGGTCCAGCGATATCGGGCATGTTCTTAGCTCTTCCGTGGTCGAGCGCGAACGGCGTGCACCATCGAGACAAACAACAAAGTGGACCTCGCTGCCATGTCAAGTGAGC
ATACCAGCGCCGCCGCTACTAGAATTTCTCGTCTTACATAGCGCCCTGCACCCTGATCTAATTGTCACCCAGTCATGTGTTCGCGTTGCGTAGTTAGCTGTCCGGAAACCTAGTGGCCAGTGGACCAACTAAGCACGAAGACAGCGAAATTAGGGCAGAGGCCAACACCGCTCAAACATTAGTAATAATAGCCCTAGGTCCATAACCGAGGGGGGTACCAGGTCCACCTGAGAACTTCTTAAGCTTTTCACAGCTTCGACGGACGGGGACACGCGAAGGCCCAAAAGAGAACTAATGACCGTCCTGCAATTCAATGAGTTGGAGCGGGCTCAACGGATAGCAATGAGATAACCCATGGAAGACAGCTTACGTACGCAGGCAGTGTGAGTCGGCCGCATTACCATCCCTATTCCAGACCTGTTGTTTGTGGTGGGTTTATCGGCGCAACCTTGCGGAATGCCGGTCTCTATGACTTGCCCAAGGCGTCAACGGCGCCCAGCCGATTAGAATCAGTATGTGTCCGGCAAGTAGGCTTGCCTCCGAGCCTTTCGTATCCAGTCGGATAACGTCGCGAGGCTCGGCATCTAAATGGCACGGAGCTATGGTGGCGGCAATTTTGGGGTAGTGTTGGTGGCAGCCGGCTCGCAAGGATGGGGGGGCTAGTGGAGATCTGCCCACTTATTTACTGACCATGACGTTATGAGGACCGGGATCCTTGACGTCGAGGGCGGGACTCATCCCTCTTGGTAATGCAATGGATATCGATTAACTCGTATTTAGTGTTGGGGATTGTCTGTTGCTTCCTCCGAAACGTTTCGGCTGTTACTGACATACTTGTGCGGGTGTCTGAGCCATCGCCCTGCAACCCGTTCACGGAGGAGGACTTCGCGCCTGCGCACGCTGATCGCGGAGCGAAACAAGCGATCGCGAGCTACGCCCTGGGCAACGACCAGGGAACTCTGGTAGTGGAGCTTCGCGTGCGACAGACTGGGCCTCCCGTTCGCCGCCCGGTCTTATCGCCTCGGCTCCAACCTGGGGTACAAACTGACACAGGTATTGACCCGATATGCGACATCGAGGGTCCAATGATCGAAAAGGACGGTATTAACTCCGCCTGAACGGGCCAGTAACGGCAGTCACGCTGGTGGCGAGCAGGCGTTCATGTACCTGTATTGTGAAGACGGTCGGCGATTGTCGTGCGCCTGATAACGGCGGGAAGCTACATACCGGACAACCTGTGGCAGCAAGCTTAGCGCTGCTTTGCAAACCGGCAGCGGGTTTGGTTGTTGTAGCTCATCATACCCGGGGGTCCATACTCAAAACTTTCGGGTGAGTCCGGGGCTCCTTAGGTACAAAAATGGAGCCTGTTTTGCGCGGGGGTCCGGAAGATGCGCACGTAAATTCGTTGTCATTCTAAACAAAACTTATGTATTAGCATCCACGGTCCAGCGATATCGGGTATGTTCTTAGCTCTTCCGTGGTCGAGTGCGAACGGCGTGCACCAGCTAGATAAACAATAAAGAGGACTCCGCTGCCAACTCAATTGGGA
ATACCAGCGCCGCCGCTACTAGAATTTCTTGCCCCACATAATGTTCTAGACTCTGATTCAACTGTGTCCCAATCATATATTCGCGTTGCGTAGCGAGCTGTCTGGAACCCTAGTGGCCAGTGGACCAGCTAAGCACGAACACAGCGAAATCAAGGCATAGGTTAGCACCGTCCAGACATTAGTAATAATAGCCTCTGGTCTATAACCGAGGGGGGTATCAGGTCCACCTGAGAACTTCTTAAGCGTTTCACAGCTTGGTCGGACGGGGACACGCGGGGACCAGGGTGGGACCTAATGACCGGCCTGCAATTCAATGAGGTGGAGCGGGCTCAACGGATAGTAATGAGATAACCCCTGGAAGACAGCTTACGTACGCAGGCAGTGTAAATCGGCCGTATTACGATCCCTATTCCAGACCTGTTGTTTGTGGTGAGCCTCTCAGCGCGACTCTGCGTACGGTTGGCCTCTATGACTCCCCTGAGACGTCAATGTCGCCCAGCCGAATAGAATCGGGATGTGTTAGACAAGTAAGTTCACATGGAAGTCCTTCGCGGCTAGTCGGATAACGTCGCGAGGCTCGGCATCTAAATGGCACGGAGCTATGGTGGCGGCAATTTTGGGGTAGTGTTGGTGGCAGCCGGCTCGCAAGGATGGGGGGGCTAGTGGAGATCTGCCCACTTATTTACTGACCATGACGTTATGAGGACCGGGATCCTTGACGTCGAGGGCGGGACTCATCCCTCTTGGTAATGCAATGGATATCGATTAACTCGTATTTAGTGTTGGGGATTGTCTGTTGCTTCCTCCGAAACGTTTCGGCTGTTACTGACATACTTGTGCGGGTGTCTGAGCCATCGCCCTGCAACCCGTTCACGGAGGAGGACTTCGCGCCTGCGCACGCTGATCGCGGAGCGAAACAAGCGATCGCGAGCTACGCCCTGGGCAACGACCAGGGAACTCTGGTAGTGGAGCTTCGCGAGTTCCGGCGACGGCCTCCAATTCGTCGCCCGGCCTTGTCGCCCCGACCCCAGCCTGGATTGCATGCTGACACGGGTACTGAGCCAACATGCTAGAGCGAGGCCCCAATAATCGAGTAGGACGGTATAAGCGTTCCTTGAACGAGCCCGTAACGGCAGTCACGCTGGTGGCGAGCAGGCGTTCACGTATCCTGATTGTGCGGACGGTCGGCGATTATCGTGCGCCTGATAGTGGCGGGAATCCACATACCTGATGATCTGTGGCAGCAAGGTCAGTGTGATTCTGCAGACCGGTGATGCGTTTGGTTGTTGTAGCCCATCGTGCCCGGGCCTCCATGCCCAGAACTTTCGGGTGAGATGACCGCCTTCCGGGTACAAAAATGGAGCCTGTCTCATACAGGAGTTCATAAGATGCGCACGTAAATTCGTTGTCATTCTAAACAAAACTTATGTATTAGCATCCACGGTCCAGCGATATCGGGTATGTTCTTAGCTTTTCCGTGATCGAGTGCGAACGGCGTGCACCAGCGGGACAAACGACAGAGTGAACCTTGCGACCATGTCAAGTGAGA
ATACCAGCGCCGCCGCTACTAGAATTTCTCGTCTTACATAGCGCCCTGCACCCTGATCTAATTGTCACCCAGTCATGTGTTCGCGTTGCGTAGTTAGCTGTCCGGAAACCTAGTGGCCAGTGGACCAACTAAGCACGAAGACAGCGAAATTAGGGCAGAGGCCAACACCGCTCAAACATTAGTAATAATAGCCCTAGGTCCATAACCGAGGGGGGTACCAGGTCCACCTGAGAACTTCTTAAGCTTTTCACAGCTTCGACGGACGGGGACACGCGAAGGCCCAAAAGAGGACTAATGACCGTCCTGCAATTCAATGAGTTGGAGCGGGCTCAACGGATAGCAATGAGATAACCCATGGAAGACAGCTTACGTACGCGGGCAGTGTGAGTCGGCCGCATTACCATCCCTATTCCAGACCTGTTGTTTGTGGTGGGTTTATCGGCGCAACCTTGCGGAATGCCGGTCTCTATGACTTGCCCAAGGCGTCAACGGCGCCCAGCCGATTAGAATCAGTATGTGTCCGGCAAGTAGGCTTGCCCCCGAGTCTTTCGTATCCAGTCGGATAACGTCGCGAGGCTCGGCATCTAAATGGCACGGAGCTATGGTGGCGGCAATTTTGGGGTAGTGTTGGTGGCAGCCGGCTCGCAAGGATGGGGGGGCTAGTGGAGATCTGCCCACTTATTTACTGACCATGACGTTATGAGGACCGGGATCCTTGACGTCGAGGGCGGGACTCATCCCTCTTGGTAATGCAATGGATATCGATTAACTCGTATTTAGTGTTGGGGATTGTCTGTTGCTTCCTCCGAAACGTTTCGGCTGTTACTGACATACTTGTGCGGGTGTCTGAGCCATCGCCCTGCAACCCGTTCACGGAGGAGGACTTCGCGCCTGCGCACGCTGATCGCGGAGCGAAACAAGCGATCGCGAGCTACGCCCTGGGCAACGACCAGGGAACTCTGGTAGTGGAGCTTCGCGAGTTCCGGCGACGGCCTCCAATTCGTCGCCCGGCCTTGTCGCCCCGACCCCAGCCTGGATTGCATGCTGACACGGGTACTGAGCCAACATTCTAGAGCGAGGCCCCAATAATCGAGTAGGACGGTATAAGCGTTCCTTGAACGAGCCCGTAACGGCAGTCACGCTGGTGGCGGGCCGGCGTTCATGTACCTGTATTGTGAAGACGGTCGGCGATTGACGGGCGCCTGATAGCGGCGGGAATCCACATACCGGACAACCTGCGGCAGCAAGCTTAGCGCTGCTTTGCAAACCGGCAGCGGGTTTGGTTGTTGTAGCTCATCATACCCGGGGGTCCATACTCAAAACTTTCGGGTGAGTCCGGGGCTCCTTAGGTACAAAAATGGAGCCTGTTTTGCGCGGGGGTCCGGAAGATGCACACGTAAATTCGTTGTCATACTGTACAAAACTTATGTATTAACATCCACGGTCCAGCGATATCGGGCATGTTCGTAGCTCTTCCGTGGTCGAGTGCGAACGGCGTGCACCAGCGGGACAAGTAGCAAAGAGGACCTCCCTGCCAACTCAATTGGGA
ATACCAGCGCCGTCACTACTAGAATTTCTCGTCCCACATAACGTCCTACACCCTGATCCAACTGTGTCCCAGTCATGTATTCGCGTTGCGTAGCTAGCTGTCCAGAACTTTAGTGGCCAGTGGACCAACTAAGCACGAGCACAGCGAAAGTAGGGGATAGGCTAGCGCCGCCCAGACATTAGTAATAATAGCCCTTGGATCGAAGCCGAGGGGGAGACTGGGGTTACCTTCGAGCGTTGGGAACGCTTAGAGAACCCGATGCTTTCCGGCGCGCTAAGGCACGGGTGGGAACTAATGACCATCCTGCAACTCAGCGAGGTGGAGCGGGCTCAACGGATAGCAACGAGATAGCCCCTGGAAGACAACTTATATGTACAGACGGGGTAAGTCTGCTGTATTACCATCCCTCTTTCAGTCTCACTGTTTGTCGGGGGTCTCTAGTCTCGAACCTGCGGACTGCCGCTCTCTATGACTCCTGCAGGACGCCAATGTCGCCCAGCCGAATAGCATCGGGACATGCCCGGTAATTAAGTTTGCCTCCGAGTCTTTCGTATCTAGTCGGGTAAAGTCGGGAGGCTCGGCATCTAAATGGAGCATGACCCCGGTGGCGGTCGGTCTGGGGTAATATTGGGAACAGCCGGCTCGCAAGAATGGGGGGAATAGAGGAGATCTGCCCACTTATTTACTGACCATGACGTTATGAGGACCGGGATCCTTGACGTCGAGGGCGGGACTCATCCCTCTTGGTAATGCAATGGATATCGATTAACTCGTATTTAGTGTTGGGGATTGTCTGTTGCTTCCTCCGAAACGTTTCGGCTGTTACTGACATACTTGTGCGGGTGTCTGAGCCATCGCCCTGCAACCCGTTCACGGAGGAGGACTTCGCGCCTGCGCACGCTGATCGCGGAGCGAAACAAGCGATCGCGAGCTACGCCCTGGGCAACGACCAGGGAACTCTGGTAGTGGAGCTTCGCGAGTTCCGGCGACGGCCTCCAATTCGTCGCCCGGCCTTGTCGCCCCGACCCCAGCCTGGATTGCATGCTGACACGGGTACTGAGCCAACATGCTAGAGCGAGGCCCCAATAATCGAGTAGGACGGTATAAGCGTTCCTTGAACGAGCCCGTAACGGCAGTCACGCTGGTGGCGAGCAGGCGTTCACGTATCCTGATTGTGCGGACGGTCGGCGATTATCGTGCGCCTGATAGTGGCGGGAATCCACATACCTGATGATCTGTGGCAGCAAGCTTAGCGCTGCTTTGCAAACCGGCAGCGGGTTTGGTTGTTGTAGCTCATCATACCCGGGGGTCCATACTCAAAACTTTCGGGTGAGTCCGGGGCTCCTTAGGTACAAAAATGGAGCCTGTTTTGCGCGGGGGTCCGGAAGATGCACACGTAAATTCGTTGTCATTCTAAACAAAACTTATGTATTAGCATCCACGGTCCAGCGATATCGGGTATGTTCTTAGCTCTTCCGTGGTCGAGTGCGAACGGCGTGCACCAGCTAGATAAACAATAAAGAGGACTCCGCTGCCAACTCAATTGGGA
ATACCAGCGCCGCCACTACTAGAATTTCTTGCCCCTCATAACGTCCTACACCGCGCTCCAACTGTGTCCCAGTCATGTATGTGCATTGCGTGGTTAATAGTCCGTAACCTAAGTGGCCAGTGGACTGACTAAGCATGAACAGAGCGAAATTAGGGCATAAGCCAGCACAGCCCAGACATTAGTCATAATAGCCCTTGGATCGAAGCCGAGGGGGAGACTGGGGTTACCTTCGAGCGTTGGGAACGCTTAGAGAACCCGATGCTTTCCGGCGCGCTAAGGCACGGGAGGGAACTAATGACCATCCTGCAACTCAGCGAGGTGGAGCGGGCTCAACGGATAGCAACGAGATAGCCCCTGGAAGACAACTTATATGTACAGACGGGGTAAGTCTGCTGTATTACCATCCCTCTTTCAGTCTCACTGTTTGTCGGGGGTCTCTAGTCTCGAACCTTCGGACTGCCGCTCTCTATGATTCCCCTGAGATGTCAATGTCGCCCAGCCGATCAGAATCGAGGTGTGTCAGACAAGTAAGTTTGCACCCGGCCTCTTCGCGGCCAGTCGGATAACGTCGCGAGGCTCGGCATCTAAATGGCACGGAGCTATGGTGGCGGCAATTTTGGGGTAGTGTTGGTGGCAGCCGGCTCGCAAGGATGGGGGGGCTAGTGGAGATCTGCCCACTTATTTACTGACCATGACGTTATGAGGACCGGGATCCTTGACGTCGAGGGCGGGACTCATCCCTCTTGGTAATGCAATGGATATCGATTAACTCGTATTTAGTGTTGGGGATTGTCTGTTGCTTCCTCCGAAACGTTTCGGCTGTTACTGACATACTTGTGCGGGTGTCTGAGCCATCGCCCTGCAACCCGTTCACGGAGGAGGACTTCGCGCCTGCGCACGCTGATCGCGGAGCGAAACAAGCGATCGCGAGCTACGCCCTGGGCAACGACCAGGGAACTCTGGTAGTGGAGCTTCGCGAGTTCCGGCGACGGCCTCCAATTCGTCGCCCGGCCTTGTCGCCCCGACCCCAGCCTGGATTGCATGCTGACACGGGTACTGAGCCAACATGCTAGAGCGAGGCCCCAATAATCGAGTAGGACGGTATAAGCGTTCCTTGAACGAGCCCGTAACGGCAGTCACGCTGGTGGCGGGCCGGCGTTCATGTACCTGTATTGTGAAGACGGTCGGCGATTGTCGTGCGCCTGATAGCGGCGGGAAGCCACATACCGGACAACCTGTGGCAGCAAGGTCAGTGTGATTCTGCAGACCGGTGATGCGTTTGGTTGTTGTAGCCCATCGTGCCCGGGCCTCCATGCCCAGAACTTTCGGGTGAGATGACCGCCTTCCAGGTATAAAAATGGAGCCTGTTTTGCGCGGGGGTCCGGAAGATGCACACGTAAATTCGCTGTCATTCTAAACAAAACTTATGTATTAGCATCCACGGTCCAGCGATATCGGGTATGTTCTTAGCTCTTCCGTGGTCGAGTGCGAACGGCGTGCACCAGCTAAATAAACAATAAAGAGGACTCCGCTGCCAACTCAATTGGGA
ATACCAGCGCCGCCGCTACTAGAATTTCTTGCCCCACATAATGTTCTAGACTCTGATTCAACTGTGTCCCAATCATATATTCGCGTTGCGTAGCGAGCTGTCTGGAACCCTAGTGGCCAGTGGACCAGCTAAGCACGAACACAGCGAAATCAAGGCATAGGTTAGCACCGTCCAGACATTAGTAATAATAGCCTCTGGTCTATAACCGAGGGGGGTATCAGGTCCACCTGAGAACTTCTTAAGCGTTTCACAGCTTGGTCGGACGGGGACACGCGGGGACCAGGGTGGGACCTAATGACCGGCCTGCAATTCAATGAGGTGGAGCGGGCTCAACGGATAGTAATGAGATAACCCCTGGAAGACAGCTTACGTACGCAGGCAGTGTAAATCGGCCGTATTACGATCCCTATTCCAGACCTGTTGTTTGTGGTGAGCCTCTCAGCGCGACTCTGCGTACGGTTGGCCTCTATGACTCCCCTGAGACGTCAATGTCGCCCAGCCGAATAGAATCGGGATGTGTTAGACAAGTAAGTTCACCTCCGAGTCTTTCGCATTTAGTCGGATAACGTTACGAACCCCGCAAAACAGGTAACACGTAGCCATGGTGACGGCCAGTTTGGGGTGGTGTTGGGGGCTGCCGGCCCGCGAGGATGGGGGGGCGGGTGGACGTCGGCCCATTCATCAGCTGACCACGATACTGTAGAGAGCGGGATCCTTGACGTCGAGGGCGGGACTCATCCCTCTTGGTAATGCAATGGATATCGATTAACTCGTATTTAGTGTTGGGGATTGTCTGTTGCTTCCTCCGAAACGTTTCGGCTGTTACTGACATACTTGTGCGGGTGTCTGAGCCATCGCCCTGCAACCCGTTCACGGAGGAGGACTTCGCGCCTGCGCACGCTGATCGCGGAGCGAAACAATCGATCCTGGACTACGCCCAAAGCAACGACGACAGGACCCCAGTGCTGGGATCGCGCGAGCTCCAGAGTGTGCCTCGAACACGCCGCCGCGCCCAGTCGCCCCGGTTCCGACCTGGATTGCATGCTGACACGGGTACTGAGCCAACATGCTAGAGTGAGGCCCCAATAATCGAGTAGGACGGTATAAGCGTCCCTTGAACGAGCCCGTAACGGCAGTCACGCTGGTGGCGAGCCGGCGTTCACGTGTTCGGATCGTGCAGATGGTCGGCGATTAACGGGCGCCTGATAGCGGCGGGAATCCACATACCGGACAACCTGTGGCAGCAAGGTTAGCGTGATTCTCCAGACCGGCAGTGCGTCTGGTCGTTGTAGCCCAGCATGCCCGGGCCTCCATACCCAGAGCTCTCGAGTGTGACGGGGGCCCCTTAGGTACAAAAATGGAGCCTGTTTTGCGCGGGGGTCCGGAAGATGCGCGTGTAAATTCGTAGTCAAACTGAACAAAACTTATGTATTAGCATCCACGGTCCAGCGATATCGGGCATGTTCTTAGCTCTTCCGTGGTCGAGCGCGAACGGCGTGCACCATCGAGACAAACAACAAAGTGGACCTCGCTGCCATGTCAAGTGAGC
ATACCAGCGCCACCGCTACTAGATTTTCTCGCCCCACATCGCGTCCTACAACCTAATCCACCTGTGACCTAGGCATGTATTCACGTTGCGTAGTTAGCTATCCGGAACCCTAGTGGTCGCTGGACCAACAAAGCACGAACACAGCGAAATTAGGGCTTAGGCCAACACCGCTCAGATATTAGTAGCTATAACCCTTGATCCATAACCGAGGGGGGTGCCAGGGTCTTTTTCAAACTTTGTGAACGCGAAGAGGCCCCGATACTCTCCAGCGCCCTAAGACCCAGAACGGACTTAATGACCATCCTGCAACTCAGCGAGGTGGAGCGGGCTCAACGGATAGCAACGAGATAGCCCCTGGAAGACAACTTATATGTACAGACGGGGTAAGTCTGCTGTATTACCATCCCTCTTTCAGTCTCACTGTTTGTCGGGGGTCTCTAGTCTCGAACCTTCGGACTGCCGCTCTCTATGATTCCCCTGAGATGTCAATGTCGCCCAGCCGATCAGAATCGAGGTGTGTCAGACGAGTAAGTTTGCACCCGGCCTCTTCGCGGCTAGTCGCGTAACGTCGCGAGGCTCGGCATCTAAATGGCACGGAGCTATGATGGCGGTCGGTCTGGGGTAATATTGGGAACAGCCGGCTCGCAAGAATGGGGGGAATAGAAGACGTCGTCCAACTTATCAGCTGACCACGATACTATAAGGACCCATTGCCCCGAAACCAGGGGCGCGACTCATCCCCCTTGGCGGCGCTTCGCGAATTGGTTGACTCGTATTCAGTGTTGGGGATTGTCTATTGCTTCTACCGACGCGTCTCGGTCGCGACCGACACATTTGGGCGGATGTCCGAGCCGCCAGCCTGCCACCCGTTCTCGCGCGAAGGCCCCCCGCCAGCTCACGCTGATCGCGGAGCGAAACAAGCGATCGCGAGCTACGCCCTGGGCAACGACCAGGGAACTCTGGTAGTGGAGCTTCGCGAGTTCCGGCGACGGCCTCCAATTCATCGCCCGGCCTTGTCGCCCCGACCCCAGCTTGGATTGCATGCTGACACGGGTACTGAGCCAACATGCTAGAGCGAGGCCCCAATAATCGAGTAGGACGGTATAAGCGTCCCTTGAGCGAGCCCGTAACAGCGGTCACGCCGGTGGCGAGCCGGCGTTCATGTATCTGTATTGTAAAGACGGTCGGTGATTATCGTGTGCCTGATAGCGGCGGAAATCCACATATCTGATGACCCGTGGCAGCAAGCTTAGCGCTGCTTTGCAAACCGGCAGCGGGTTTGGTTGTTGTAGCTCATCATACCCGGGGGTCCATACTCAAAACTTTCGGGTGAGTCCGGGGCTCCTTAGGTACAAAAATGGAGCCTGTTTTGCGCGGGGGTCCGGAAGATGCACGCGTAAATTCGTAGCCAAACTGAACAAAACTCATGTATTTGCATCCACGGTCCAGCGATATCGGGCATGTTCTTAGCTCTTCCGTGGTCGAGCGCGAACGGCGTGCACCATCGAGACAAACAACAAAATGGACCTCGCTGCCATGTCAAGTGAGC
ATACCAGCGCCGCCGCTACTAGAATTTCTTGCCCCACATAATGTTCTAGACTCTGATTCAACTGTGTCCCAATCATATATTCGCGTTGCGTAGCGAGCTGTCTGGAACCCTAGTGGCCAGTGGACCAGCTAAGCACGAACACAGCGAAATCAAGGCATAGGTTAGCACCGCTCAGATATTAGTAATAATAGCCCTTGGATCGAAGCCGAGGGGGAGACTGGGGTTACCTTCGAGCGTTGGGAACGCTTAGAGAACCCGATGCTTTCCGGCGCGCTAAGGCACGGGAGGGAACTAATGACCATCCTGCAACTCAGCGAGGTGGAGCGGGCTCAACGGATAGCAACGAGATAGCCCCTGGAAGACAACTTATATGTACAGACGGGGTAAGTCTGCTGTATTACCATCCCTCTTTCAGTCTCACTGTTTGTCGGGGGTCTCTAGTCTCGAACCTGCGGACTGCCGCTCTCTATGACTCCCCTGAGACGTCAATGTCGCCCAGCCGAATAGAATCGGGATGTGTTAGACAAGTAAGTTCACCTCCGAGTCTTTCGCATTTAGTCGGATAACGTTACGAACCCCGCAAAACAGGTAACACGTAGCCATGGTGACGGCCAGTTTGGGGTGGTGTTGAGAGCAGCCGGCCTGCAAGGATGGGGGAGCTAGTGGACGTCTGCCCACTTATTTACTGACCATGACGTTATGAGGACCGGGATCCTTGACGTCGAGGGCGGGACTCATCCCTGTTGGTAATGCAATGGATATCGATTAACTCGTATTTAGTGTTGGGGATTGTCTGTTGCTTCCTCCGACACGTTTCGGCTGTTACTGACATACTTGTGCGGGTGTCTGAGCCATCGCCCTGCAACCCGTTCACGGAGGAGGACTTCGCGCCTGCGCACGCTGATCGCGGAGCGAAACAAGCGATCGCGAGCTACGCCCTGGGCAACGACCAGGGAACTCTGGTAGTGGAGCTTCGCGAGTTCCGGCGACGGCCTCCAATTCATCGCCCGGCCTTGTCGCCCCGACCCCAGCCTGGATTGCATGCTGACACGGGTACTGAGCCAACATGCTAGAGCGAGGCCCCAATAATCGAGTAGGACGGTATAAGCGTCCCTTGAGCGAGCCCGTGACAATGGTCACGCCGGTGGCGAGCAGGCGTTCACGTATCCTGATTGTGCGGACGGTCGGCGATTATCGTGCGCCTGATAGTGGCGGGAATCCACATACCTGATGATCTGTGGCAGCAAGCTTAGCGCTGCTTTGCAAACCGGCAGCGGGTTTGGTTGTTGTAGCTCATCATACCCGGGGGTCCATACTCAAAACTTTCGGGTGAGTCCGGGGCTCCTTAGGTACAAAAATGGAGCCTGTTTTGCGCGGGGGTCCGGAAGATGCACACGTAAATTCGCTGTCATTCTAAACAAAACTTATGTATTAGCATCCACGGTCCAGCGATATCGGGTATGTTCTTAGCTCTTCCGTGGTCGAGTGCGAACGGCGTGCACCAGCTAAATAAACAATAAAGAGGACTCCGCTGCCAACTCAATTGGGA
ATACCAGCGCCGCCACTACTAGAATTTCTTGCCCCTCATAACGTCCTACACCGCGCCCCAACTGTGTCCCAGTCATGTATGTGCATTGCGTGGTTAATAGTCCGTAACCTAAGTGGCCAGTGGACTGACTAAGCATGAACAGAGCGAAATTAGGGCATTAGCCAGCACAGCCCAGACATTAGTCATAATAGCTCTTGGATCGAAGCCGAGGGGGAGACTGGGGTTACCTTCGAGCGTTGGGAACGCTTAGAGAACCCGATGCTTTCCGGCGCGCTAAGGCACGGGAGGGAACTAATGACCATCCTGCAACTCAGCGAGGTGGAGCGGGCTCAACGGATAGCAACGAGATAGCCCCTGGAAGACAACTTATATGTACAGACGGGGTAAGTCTGCTGTATTACCATCCCTCTTTCAGTCTCACTGTTTGTCGGGGGTCTCTAGTCTCGAACCTTCGGACTGCCGCTCTCTATGATTCCCCTGAGATGTCAATGTCGCCCAGCCGATCAGAATCGAGGTGTGTCAGACGAGTAAGTTTGCACCCGGCCTCTTCGCGGCCAGTCGGGTAAAGTCGGGAGGCTCGGCATCTAAATGGAGCATGACCCCGGTGGCGGTCGGTCTGGGGTAATATTGGGAACAGCCGGCTCGCAAGAATGGGGGGAATAGAAGACGTCGTCCAACTTATCAGCTGACCACGATACTATAAGGACGCATTGCCCCGAAACCAGGGGCGCGACTCATCCCCCTTGGCGGCGCTTCGCGAATTGGTTGACTCGTATTCAGTGTTGGGGATTGTCTATTGCTTCTACCGACGCGTCTCGGTCGCGACCGACACATTTGGGCGGATGTCCGAGCCGCCAGCCTGCCACCCGTTCTCGCGCGAAGGCCCCCCGCCAGCTCACGTTAAGCGAAGAGCTAAGCGAGCGATCCCGAGCTACGCCCTGGGCAACGACCAGGGAACTCTGGTAGTGGAGCTTCGCGAGTTCCGGCGACGGCCTCCAATTCGTCGCCCGGCCTTGTCGCCCCGACCCCAGCCTGGATTGCATGCTGACACGGGTACTGAGCCAACATGCTAGAGCGAGGCCCCAATAATCGAGTAGGACGGTATAAGCGTTCCTTGAACGAGCCCGTAACGGCAGTCACGCTGGTGGCGAGCAGGCGTTCACGTATCCTGATTGTGCGGACGGTCGGCGATTATCGTGCGCCTGATAGTGGCGGGAATCCACATACCTGATGATCTGCGGCAGCAAGCTTAGCGCTGCTTTGCAAACCGGCAGCGGGTTTGGTTGTTGTAGCTCATCATACCCGGGGGTCCATACTCAAAACTTTCGGGTGAGTCCGGGGCTCCTTAGGTACAAAAATGGAGCCTGTTTTGCGCGGGGGTCCGGAAGATGCACACGTAAATTCGTTGTCATTCTAAACAAAACTTATGTATTAGCATCCACGGTCCAGCGATATCGGGTATGTTCTTAGCTCTTCCGTGGTCGAGTGCGAACGGCGTGCACCAGCTAGATAAACAATAAAGAGGACTCCGCTGCCAACTCAATTGGGA
ATACCAGCGCCGCCGCTACTAGAATTTCTTGCCCCTCATAACGTCCTACACCGCGCCCCAACTGTGTCCCAGTCATGTATGTGCATTGCGTGGTTAATAGTCCGTAACCTAAGTGGCCAGTGGACTGACTAAGCATGAACAGAGCGAAATTAGGGCATTAGCCAGCACAGCCCAGACATTAGTCATAATAGCTCTTGGATCGAAGCCGAGGGGGAGACTGGGGTTACCTTCGAGCGTTGGGAACGCTTAGAGAACCCGATGCTTTCCGGCGCGCTAAGGCACGGGAGGGAACTAATGACCATCCTGCAACTCAGCGAGGTGGAGCGGGCTCAACGGATAGCAACGAGATAGCCCCTGGAAGACAACTTATATGTACAGACGGGGTAAGTCTGCTGTATTACCATCCCTCTTTCAGTCTCACTGTTTGTCGGGGGTCTCTAGTCTCGAACCTTCGGACTGCCGCTCTCTATGATTCCCCTGAGATGTCAATGTCGCCCAGCCGATCAGAATCGAGGTGTGTCAGACGAGTAAGTTTGCACCCGGCCTCTTCGCGGCTAGTCGCGTAACGTCGCGAGGCTCGGCATCTAAATGGCACGGAGCTATGATGGCGGCAAGTCTGGGGTAATATTGGGAACAGCCCGCTCGCAAGAATGGGAGGAATAGAAGACGTCGTCCAACTTATCAGCTGACCACGATACTATAAGGACCCATTGCCCTGGAGCCGAGGGAGGGGGTTGCTCCCCTGCCTGATGAATTAGAAATCGAATGTGATGCGGCCGAGACCAGAGGCCGATCACCAGGCCTTGTAGCAGACTTCGTCCGCGACCGATATACTTGGGCGGGTGTCCAAACCGTCAGCCTTCAGCCCGTGTTCGGAGAAGAGCCTCGCGCCATCGCACGTTAATCGAAAAACGAAACAATCGATCCTGGACTACGCCCAAAGCAACGACGACAGGACCCCAGTGCTGGGATCGCGCGAGCTCCAGAGTGTGCCTCGAACACGCCGCCGCGCCCAGTCGCCCCGGTTCCGACCTAGGGTGCATGCTGACACGGGTACTGAGCCAACATGCTAGAGCGAGGCCCCAATAATCGAGTAGGACGGTATAAGCGTTCCTTGAACGAGCCCGTAACGGCAGTCACGCTGGTGGCGGGCCGGCGTTCATGTATCTGTATTGTAAAGACCGTCGGTGATTATCGTGCGCCTGATAGCGGCGTGAATTCACATACCTGACAACCTGTGGCAGCAAGGTTAGTGTGATTCTGCAGACCGGTGATGCGTTTGGTTGTTGTAGCCCATCGTGCCCGGGCCTCCATGCCCAGAACTTTCGGGTGAGATGACCGCCTTCCGGGTACAAAAATGGAGCCTGTCTCACGCGGGGGTCCGGAAGATGCGCACGTAAATTCGTTGTCATACTGTACAAAACTTATGTATTAACATCCACGGTCCAGCGATATCGGGCATGTTCGTAGCTCTTCCGTGGTCGAGTGCGAACGGCGTGCACCAGCGGGACAAGTAGCAAAGAGGACCTCCCTGCCAACTCAATTGGGA
ATACCAGCGCCGCCGCTACTAGAATTTCTTGCCCCACATAATGTTCTAGACTCTGATTCAACTGTGTCCCAATCATATATTCGCGTTGCGTAGCGAGCTGTCTGGAACCCTAGTGGCCAGTGGACCAGCTAAGCACGAACACAGCGAAATCAAGGCATAGGTTAGCACCGTCCAGACATTAGTAATAATAGCCTCTGGTCTATAACCGAGGGGGGTATCAGGTCCACCTGAGAACTTCTTAAGCGTTTCACAGCTTGGTCGGACGGGGACACGCGGGGACCAGGGTGGGACCTAATGACCGGCCTGCAATTCAATGAGGTGGAGCGGGCTCAACGGATAGTAATGAGATAACCCCTGGAAGACAGCTTACGTACGCAGGCAGTGTAAATCGGCCGTATTACGATCCCTATTCCAGACCTGTTGTTTGTGGTGAGCCTCTCAGCGCGACTCTGCGTACGGTTGGCCTCTATGACTCCCGCAAAACGTCAATGTAACCTTACCAGATAGAGTCGGGATGTGTTAGACAAGTAAGTTTGCCCCGGAGTCTTTCGCATCTAGTCGCGTAACGTCGCGAGGCTCGGCATCTAAATGGCACGGAGCTATGGTGGCGGCAAGTTTGGGGTAGTGTTGGTGGCAGCCGGCTCGCAAGAATGGGAGGAATAGAAGAGATCTGCCCACTTATTTACTGACCATGACGTTATGAGGACCGGGATCCTTGACGTCGAGGGCGGGACTCATCCCTCTTGGTAATGCAATGGATATCGATTAACTCGTATTTAGTGTTGGGGATTGTCTGTTGCTTCCTCCGAAACGTTTCGGCTGTTACTGACATACTTGTGCGGGTGTCTGAGCCATCGCCCTGCAACCCGTTCACGGAGGAGGACTTCGCGCCTGCGCACGCTGATCGCGGAGCGAAACAAGCGATCGCGAGCTACGCCCTGGGCAACGACCAGGGAACTCTGGTAGTGGAGCTTCGCGAGTTCCGGCGACGGCCTCCAATTCGTCGCCCGGCCTTGTCGCCCCGACCCCAGCCTGGATTGCATGCTGACACGGGTACTGAGCCAACATGCTAGAGCGAGGCCCCAATAATCGAGTAGGACGGTATAAGCGTTCCTTGAGCGAGCCCGTGACAATGGTCACGCCGGTGGCGAGCAGGCGTTCACGTATCCTGATTGTGCGGACGGTCGGCGATTATCGTGCGCCTGATAGTGGCGGGAATCCACATACCTGATGATCTGTGGCAGCAAGCTTAGCGCTGCTTTGCAAACCGGCAGCGGGTTTGGTTGTTGTAGCTCATCATACCCGGGGGTCCATACTCAAAACTTTCGGGTGAGTCCGGGGCTCCTTAGGTACAAAAATGGAGCCTGTTTTGCGCGGGGGTCCGGAAGATGCGCATGTAGGCTCGTTGCTGTACTGAACAAAACGCATGTATTTGCATCCGCGGTCCGGATACGAAAGACGGAGTTTTGGTCCTCTTGAAACCGAGTGTGAACTGCTCGCCTAATGGGGACAAACGATAGAGTGAACCTTGCGACCATGTCAAGTGAGA
ATACCAGCGCTGCCGCTACTAGAATTTCTCGTCCCACATAACGTCCTACACCCTGATCCAACTGTGTCCCAGTCATGTATTCGCGTTGCGTAGCTAGCTGTCCAGAACTTTAGAGGCCAGTGGACCAACTAAGCACGAGCACAGCGAAAGTAGGGGATAGGCTAGCGCCGCCCAGACATTAGTAATAATAGCCCTTGGATCGAAGCCGAGGGGGAGACTGGGGTTACCTTCGAGCGTTGGGAACGCTTAGAGAACCCGATGCTTTCCGGCGCGCTAAGGCACGGGAGGGAACTAATGACCATCCTGCAACTCAGCGAGGTGGAGCGGGCTCAACGGATAGCAACGAGATAGCCCCTGGAAGACAACTTATATGTACAGACGAGGTAAGTCTGCTGTATTACCATCCCTCTTTCAGTCTCACTGTTTGTCGGGGGTCTCTAGTCTCGAACCTGCGGACTGCCGCTCTCTATGATTCCCCTGAGATGTCAATGTCGCCCAGCCGATCAGAATCGAGGTGTGTCAGACAAGTAAGTTTGCATGGAAGCCCTTCGCGGCTAGTCGGATAACGTCGCGAGGCTCGGCATCTAAATGGCACGGAGCTATGGTGGCGGCAAGTCTGGGGTAATATTGGGAACAGCCGGCTCGCAAGAATGGGAGGAATAGAAGAGATCTGCCCACCTATTTACTGACCATGACGTTATGAGGACCGGGATCCTTGACGTCGAGGGCGGGACTCATCCCTGTTGGTAATGCAATGGATATCGATTAACTCGTATTTAGTGTTGGGGATTGTCTGTTGCTTCCTCCGACACGTTTCGGCTGTTACTGACATACTTGTGCGGGTGTCTGAGCCATCGCCCTGCAACCCGTTCACGGAGGAGGACTTCGCGCCTGCGCACGCTGATCGCGGAGCGAAACAAGCGATCGCGAGCTACGCCCTGGGCAACGACCAGGGAACTCTGGTAGTGGAGCTTCGCGAGTTCCGGCGACGGCCTCCAATTCATCGCCCGGCCTTGTCGCCCCGACCCCAGCCTGGATTGCATGCTGACACGGGTACTGAGCCAACATGCTAGAGTGAGGCCCCAATAATCGAGTAGGACGGTATAAGCGTCCCTTGAACGAGCCCGTAACGGCAGTCACGCTGGTGGCGAGCCGGCGTTCACGTGTTCGGATCGTGCAGATGGTCGGCGATTAACGGGCGCCTGATAGCGGCGGGAATCCACATACCGGACAACCTGCGGCAGCAAGCTTAGCGCTGCTTTGCAAACCGGCAGCGGGTTTGGTTGTTGTAGCTCATCATACCCGGGGGTCCATACTCAAAACTTTCGGGTGAGTCCGGGGCTCCTTAGGTACAAAAATGGAGCCTGTTTTGCGCGGGGGTCCGGAAGATGCACACGTAAATTCGTTGTCATTCTAAACAAAACTTATGTATTAGCATCCACGGTCCAGCGATATCGGGTATGTTCTTAGCTCTTCCGTGGTCGAGTGCGAACGGCGTGCACCAGCTAGATAAACAATAAAGAGGACTCCGCTGCCAACTCAATTGGGA
ATACCAGCGCCGCCGCTACTAGATTTTCTCGCCCCACATCGCGTCCTACAACCTAATCCACCTGTGACCTAGGCATGTATTCACGTTGCGTAGTTAGCTATCCGGAACCCTAGTGGTCGCTGGACCAACAAAGCACGAACACAGCGAAATTAGGGCTTAGGCCAACACCGCTCAGATATTAGTAGCAATAACCCTTGATCCATAACCGAGGGGGGTGCCAGGGTCTTTTTCAAACTTTGTGAACGCGAAGAGGCCCCGATACTCTCCAGCGCCCTAAGACCCAGAACGGACTTAATGACCATCCTGCAACTCAGCGAGGTGGAGCGGGCTCAACGGATAGCAACGAGATAGCCCCTGGAAGACAACTTATATGTACAGACGGGGTAAGTCTGCTGTATTACCATCCCTCTTTCAGTCTCACTGTTTGTCGGGGGTCTCTAGTCTCGAACCTTCGGACTGCCGCTCTCTATGATTCCCCTGAGATGTCAATGTCGCCCAGCCGATCAGAATCGAGGTGTGTCAGACGAGTAAGTTTGCACCCGGCCTCTTCGCGGCCAGTCGGATAACGTCGCGAGGCTCGGCATCTAAATGGCACGGAGCTATGGTGGCGGCAATTTTGGGGTAATATTGGGAACAGCCGGCTCGCAAGAGTGGGGGGAATAGAAGACGTCGTCCAACTTATCAGCTGACCACGATACTATAAGGACCCATTGCCCCGAAACCAGGGGCGCGACTCATCCCCCTTGGCGGCGCTTCGCGAATTGGTTGACTCGTATTCAGTGTTGGGGATTGTCTATTGCTTCTACCGACGCGTCTCGGTCGCGACCGACACATTTGGGCGGATGTCCGAGCCGCCAGCCTGGCACCCGTTCTCGCGCGAAGGCCCCCCGCCAGCTCACGTTAAGCGAAGAGCTAAGCGAGCGATCCCGAGCTACGCCCTGGGCAACGACCAGGGAACTCTGGTAGTGGAGCTTCGCGAGTTCCGGCGACGGCCTCCAATTCGTCGCCCGGCCTTGTCGCCCCGACCCCAGCCTGGATTGCATGCTGACACGGGTACTGAGCCAACATGCTAGAGCGAGGCCCCAATAATCGAGTAGGACGGTATAAGCGTTCCTTGAACGAGCCCGTAACGGCAGTCACGCTGGTGGCGAGCAGGCGTTCACGTATCCTGATTGTGCGGACGGTCGGCGATTATCGTGCGCCTGATAGTGGCGGGAATCCACATACCTGATGATCTGTGGCAGCAAGCTTAGCGCTGCTTTGCAAACCGGCAGCGGGTTTGGTTGTTGTAGCTCATCATACCCGGGGGTCCATACTCAAAACTTTCGGGTGAGTCCGGGGCTCCTTAGGTACAAAAATGGAGCCTGTCTCATACAGGAGTTCATAAGATGCACACGTAAATTCGTTGTCATTCTAAACAAAACTTATGTATTAGCATCCACGGTCCAGCGATATCGGGTATGTTCTTAGCTCTTCCGTGGTCGAGTGCGAACGGCGTGCACCAGCTAGATAAACAATAAAGAGGACTCCGCTGCCAACTCAATTGGGA
ATACCAGCGCTGCCGCTACTAGAATTTCTCGTCCCACATAACGTCCTACACCCTGATCCAACTGTGTCCCAGTCATGTATTCGCGTTGCGTAGCTAGCTGTCCAGAACTTTAGTGGCCAGTGGACCAACTAAGCACGAGCACAGCGAAAGTAGGGGATAGGCTAGCGCCGCCCAGACATTAGTAATAATAGCCCTTGGATCGAAGCCGAGGGGGAGACTGGGGTTACCTTCGAGCGTTGGGAACGCTTAGAGAACCCGATGCTTTCCGGCGCGCTAAGGCACGGGAGGGAACTAATGACCATCCTGCAACTCAGCGAGGTGGAGCGGGCTCAACGGATAGCAACGAGATAGCCCCTGGAAGACAACTTATATGTACAGACGGGGTAAGTCTGCTGTATTACCATCCCTCTTTCAGTCTCACTGTTTGTCGGGGGTCTCTAGTCTCGAACCTGCGGACTGCCGCTCTCTATGACTCCTGCAGGACGCCAATGTCGCCCAGCCGAATAGCATCGGGACATGCCCGGTAATTAAGTTTGCATCCGAGTCTTTCGCATCTAGTCGGATAACGTCGCGAGGCTCGGCATCTAAATGGCACGGAGCTATGGTGGCGGCAATTTTGGGGTAGTGTTGGTGGCAGCCGGCTCGCAAGGATGGGGGGGCTAGTGGAGATCTGCCCACTTATTTACTGACCATGATACTATAAGGACCCATTGCCCTGGAGCCGAGGGAGGGGGTTGCTCCCCTGCCTGATGAATTAGAAATCGAATGTGATGCGGCCGAGACCAGAGGCCGATCACCAGGCCTTGTAGCAGACTTCGTCCGCGACCGATATACTTGGGCGGGTGTCCAAACCGTCAGCCTTCAGCCCGTGTTCGGAGAAGAGCCTCGCGCCATCGCACGTTAATCGAAAAACGAAACAATCGATCCTGGACTACGCCCAAAGCAACGACGACAGGACCCCAGTGCTGGGATCGCGCGAGCTCCAGAGTGTGCCTCGAACACGCCGCCGCGCCCAGTCGCCCCGGTTCCGACCTAGGGTGCATGCTGACACGGGTACTGAGCCAACATGCTAGAGCGAGGCCCCAATAATCGAGTAGGACGGTATAAGCGTTCCTTGAACGAGCCCGTAACGGCAGTCACGCTGGTGGCGAGCAGGCGTTCACGTATCCTGATTGTGCGGACGGTCGGCGATTATCGTGCGCCTGATAGTGGCGGGAATCCACATACCTGATGATCTGCGGCAGCAAGCTTAGCGCTGCTTTGCAAACCGGCAGCGGGTTTGGTTGTTGTAGCTCATCATACCCGGGGGTCCATACTCAAAACTTTCGGGTGAGTCCGGGGCTCCTTAGGTACAAAAATGGAGCCTGTTTTGCGCGGGGGTCCGGAAGATGCACATGTAGGCTCGTTGCTGTACTGAACAAAACGCATGTATTTGCATCCGCGGTCCGGATACGAAAGACGGAGTTTTGGTCCTCTTGAAACCGAGTGTGAACTGCTCGCCTAATGGGGACAAACGATAGAGTGAACCTTGCGACCATGTCAAGTGAGA
ATACCAGCGCCGCCGCTACTAGATTTTCTCGCCCCACATCGCGTCCTACAACCTAATCCACCTGTGACCTAGGCATGTATTCACGTCGCGTAGTTAGCTATTCGGAACCCTAGTGGTCGCTGGACCAACAAAGCACGAACACAGCGAAATTGGGGCTTAGGCCAACACCGCTCAGATATTAGTAGCAATAACCCTTGATCCATAACCGAGGGGGGTGCCAGGGTCTTTTTCAAACTTTGTGAACGCGAAGAGGCCCCGATACTCTCCAGCGCCCTAAGACCCAGAACGGACTTAATGACCGTCGTGCAACTTGACAAGGAGCAACAAGTTCGTGAAATGACAGCGTGGCAGCTTCTGCGGGGCTGTACCCGTACGCAGGTGGGGTAAGTCGGTCGTACTGCCATCCCCATCTTAGTCCCGTTATTTGTGGGGGGTCTCTCGGTGCAACCCTGCTGAATGCCCGTCTCCATGATTCCTGCAGGACGCCAATGTCGCCCAGCCGAATAGCATCGGGACATGCCCGGTAATTAAGTTTGCCTCCGAGTCTTTCGTATCTAGTCGGATAACGTTACGAACCCCGCAAAACAGGTAACACGTAGCCATGGTGACGGCCAGTCTGGGGTAATATTGGGAACAGCCGGCTCGCAAGAATGGGGGGAATAGAAGACGTCGTCCAACTTATCAGCTGACCACGATACTATAAGGACCCATTGCCCCGAAACCAGGGGCGCGACTCATCCCCCTTGGCGGCGCAATGGATATCGATTAACTCGTATTTAGTGTTGGGGATTGTCTGTTGCTTCCTCCGACACGTTTCGGCTGTTACTGACATACTTGTGCGGGTGTCTGAGCCATCGCCCTGCAACCCGTTCACGGAGGAGGACTTCGCGCCTGCGCACGCTGATCGCGGAGCGAAACAAGCGATCGCGAGCTACGCCCTGGGCAACGACCAGGGAACTCTGGTAGTGGAGCTTCGCGAGTTCCGGCGACGGCCTCCAATTCATCGCCCGGCCTTGTCGCCCCGACCCCAGCTTGGATTGCATGCTGACACGGGTACTGAGCCAACATGCTAGAGCGAGGCCCCAATAATCGAGTAGGACGGTATAAGCGTCCCTTGAGCGAGCCCGTAACAGCGGTCACGCCGGTGGCGAGCCGGCGTTCATGTATCTGTATTGTAAAGACGGTCGGTGATTATCGTGTGCCTGATAGCGGCGGAAATCCACATATCTGATGACCCGTGGCAGCAAGCTTAGCGCTGCTTTGCAAACCGGCAGCGGGTTTGGTTGTTGTAGCTCATCATACCCGGGGGTCCATACTCAAAACTTTCGGGTGAGTCCGGGGCTCCTTAGGTACAAAAATGGAGCCTGTTTTGCGCGGGGGTCCGGAAGATGCACGTGTAAATTTGTAGTCATACTGAACAAAGCGTGTGTATCAGTACTCACGGCCCGGATACGAAAGACGGAGTCTTGGCCCTCTTGAAGCTGAATGCGAATGGTGTACATCATCGAGACAAACAACAAAGTTGACCTCGCTGCCATGTCAAGTGGAA
ATACCAGCGCCGCCGCTACTAGAATTTCTTGCCCCACATAATGTTCTAGACTCTGATTCAACTGTGTCCCAATCATATATTCGCGTTGCGTAGCGAGCTGTCTGGAACCCTAGTGGCCAGTGGACCAGCTAAGCACGAACACAGCGAAATCAAGGCATAGGTTAGCACCGTCCAGACATTAGTAATAATAGCCTCTGGTCTATAACCGAGGGGGGTATCAGGTCCACCTGAGAACTTCTTAAGCGTTTCACAGCTTGGTCGGACGGGGACACGCGGGGACCAGGGTGGGACCTAATGACCGGCCTGTAATTCAATGAGGTGCAGCGGGCTTAACGGATAGCAACGAGATGACCCCTGGAAGACAGCTTATGTACGCAGGCGGGGTAAGTCGACCTTATTACCTCCCTTCTTTCAGTGCCACCGTTTGTGGGGGATCTCTCGGCGTGACTCTGCGTACGGCTGGTTTTTACGATTCCTGCAGGACGCCAATGTCGCCCAGCCGAATAGCATCGGGATATGCCCGGTAATTAAGTTTGCCTCCGGCCTCTTCGCGGCTAGTCGCGTAACGTCGCGAGGCTCGGCATCTAAATGGCACGGAGCTATGATGGCGGCAAGTCTGGGGTAATATTGGGAACAGCCGGCTCGCAAGAATGGGGGGAATAGAAGAGGTCTGCCCACTTATTTACTGACCATGACGTTATGAGGACCGGGATCCTTGACGTCGAGGGCGGGACTCATCCCTGTTGGTAATGCTTCGCGAATTGGTTGACTCGTATTCAGTGTTGGGGATTGTCTATTGCTTCTACCGACGCGTCTCGGTCGCGACCGACACATTTGGGCGGATGTCCGAGCCGCCAGCCTGCCACCCGTTCTCGCGCGAAGGCCCCCCGCCAGCTCACGCTGATCGCGGAGCGAAACAAGCGATCGCGAGCTACGCCCTGGGCAACGACCAGGGAACTCTGGTAGTGGAGCTTCGCGAGTTCCGGCGACGGCCTCCAATTCATCGCCCGGCCTTGTCGCCCCGACCCCAGCCTGGATTGCATGCTGACACGGGTACTGAGCCAACATGCTAGAGCGAGGCCCCAATAATCGAGTAGGACGGTATAAGCGTCCCTTGAGCGAGCCCGTGACAATGGTCACGCCGGTGGCGAGCCGGCGTTCATGTATCTGTATTGTAAAGACGGTCGGTGATTATCGTGTGCCTGATAGCGGCGGAAATCCACATATCTGATGACCCGTGGCAGCAAGGTTAGCGTGGCTTTGCAGACCGGCAGTGCGTTTGGTTGTTGTAGCCCATCATGCCCGGGCCTCCATACCCAGAACTTTCGAGTGAGACCGGGGCTCCTTAGGTACAAAAATGGAGCCTGTCTCACACAGGAGTTCAGAGGATGCGCGTGTAAATTCGTAGCCAAACTGAACAAAACTCATGTATTTGCATCCACGGTCCAGCGATATCGGGCATGTTCTTAGCTCTTCCGTGGTCGAGCGCGAACGGCGTGCACCATCGAGACAAACAACAAAGTGGACCTCGCTGCCATGTCAAGTGAGC
ATGCCTAAGGCGTCGTTATTAGAATCCCTCGTCTTACATAGCGCCCTGCACCCTGATCTAATTGTCACCCAGTCATGTGTTCGCGTTGCGTAGTTAGCTGTCCGGAAACCTAGTGGCCAGTGGACCAACTAAGCACGAAGACAGCGAAATTAGGGCAGAGGCCAACACCGCTCAAACATTAGTAATAATAGCCCTAGGTCCATAACCGAGGGGGGTACCAGGTCCACCTGAGAACTTCTTAAGCTTTTCACAGCTTCGACGGACGGGGACACGCGAAGGCCCAAAAGAGAACTAATGACCGTCCTGCAATTCAATGAGTTGGAGCGGGCTCAACGGATAGCAATGAGATAACCCATGGAAGACAGCTTACGTACGCAGGCAGTGTGAGTCGGCCGCATTACCATCCCTATTCCAGACCTGTTGTTTGTGGTGGGTTTATCGGCGCAACCTTGCGGAATGCCGGTCTCTATGACTTGCCCAAGGCGTCAACGGCGCCCAGCCGATTAGAATCAGTATGTGTCCGGCAAGTAGGCTTGCCTCCGAGTCTTTCGCATCTAGTCGGATAACGTCGCGAGGCTCGGCATCTAAATGGCACGGAGCTATGGTGGCGGCAATTTTGGGGTAGTGTTGGTGGCAGCCGGCTCGCAAGGATGGGGGAGCTAGTGGACGTCTGCCCACTTATTTACTGACCATGACGTTATGAGGACCGGGATCCTTGACGTCGAGGGCGGGACTCATCCCTGTTGGTAATGCAATGGATATCGATTAACTCGTATTTAGTGTTGGGGATTGTCTGTTGCTTCCTCCGACACGTTTCGGCTGTTACTGACATACTTGTGCGGGTGTCTGAGCCATCGCCCTGCAACCCGTTCACGGAGGAGGACTTCGCGCCTGCGCACGCTGATCGCGGAGCGAAACAAGCGATCGCGAGCTACGCCCTGGGCAACGACCAGGGAACTCTGGTAGTGGAGCTTCGCGAGTTCCGGCGACGGCCTCCAATTCATCGCCCGGCCTTGTCGCCCCGACCCCAGCCTGGATTGCATGCTGACACGGGTACTGAGCCAACATGCTAGAGCGAGGCCCCAATAATCGAGTAGGACGGTATAAGCGTCCCTTGAGCGAGCCCGTGACAATGGTCACGCCGGTGGCGAGCAGGCGTTCACGTATCCTGATTGTGCGGACGGTCGGCGATTATCGTGCGCCTGATAGTGGCGGGAATCCACATACCTGATGATCTGTGGCAGCAAGCTTAGCGCTGCTTTGCAAACCGGCAGCGGGTTTGGTTGTTGTAGCTCATCATACCCGGGGGTCCATACTCAAAACTTTCGGGTGAGTCCGGGGCTCCTTAGGTACAAAAATGGAGCCTGTTTTGCGCGGGGGTCCGGAAGATGCACACGTAAATTCGTTGTCATTCTAAACAAAACTTATGTATTAGCATCCACGGTCCAGCGATATCGGGTATGTTCTTAGCTCTTCCGTGGTCGAGTGCGAACGGCGTGCACCAGCTAGATAAACAATAAAGAGGACTCCGCTGCCAACTCAATTGGGA
ATACCAGCGCCGCCACTACTAGATTTTCTCGCCCCACATCGCGTCCTACAACCTAATCCACCTGTGACCTAGGCATGTATTCACGTTGCGTAGTTAGCTATCCGGAACCCTAGTGGTCGCTGGACCAACAAAGCACGAACACAGCGAAATTAGGGCTTAGGCCAACACCGCTCAGATATTAGTAGCAATAACCCTTGATCCATAACCGAGGGGGGTGCCAGGGTCTTTTTCAAACTTTGTGAACGCGAAGAGGCCCCGATACTCTCCAGCGCCCTAAGACCCAGAACGGACTTAATGACCATCCTGCAACTCAGCGAGGTGGAGCGGGCTCAACGGATAGCAACGAGATAGCCCCTGGAAGACAACTTATATGTACAGACGGGGTAAGTCTGCTGTATTACCATCCCTCTTTCAGTCTCACTGTTTGTCGGGGGTCTCTAGTCTCGAACCTGCGGACTGCCGCTCTCTATGACTCCTGCAGGACGCCAATGTCGCCCAGCCGAATAGCATCGGGACATGCCCGGTAATTAAGTTTGCATCCGAGTCTTTCGCATCTAATCGGACGGCGTCACGGACCCTCCAAAACAAGCAACACGGAGCTATGGTAGCGACCATTTTAGGGTAGTGTTGGTGGAAGCCGCCCCACAAGGATGGCGGGGCTATTAGAGGTCGTCCAACTTATCAGCTGACCACGATACTATAAGGACCCATTGCCCCGAAACCAGGGGCGCGACTCATCCCCCTTGGCGGCGCTTCGCGAATTGGTTGACTCGTATTCAGTGTTGGGGATTGTCTATTGCTTCTACCGACGCGTCTCGGTCGCGACCGACACATTTGGGCGGATGTCCGAGCCGCCAGCCTGCCACCCGTTCTCGCGCGAAGGCCCCCCGCCAGCTCACGTTAAGCGAAGAGCTAAGCGAGCGATCCTCGGCAACGCTTTGGGTAGCGACGACAGGAACCCAGTGGTGGGGCCTTACGTGCGACAGACTGGGCCTCCCGTTCGCCGCCCGGTCTTATCGCCTCGGCTCCAACCTGGGGTACAAACTGACACAGGTATTGACCCGATATGCGACATCGAGGGTCCAATGATCGAAAAGGACGGTATTAACTCCGCCTGAACGGGCCAGTAACAGCGGTCACGCCGGTGGCGAGCCGGCGTTCACGTATCCTGATTGTGCGGACGGTCGGCGATTATCGTGCGCCTGATAGTGGCGGGAATCCACATACCTGATGATCTGCGGTAGCAAAGTTAGCGTGGTTTTGCAGACCAGCAGTGCTTTTAGTTGTTGTAGCCCATCGTGCCCGGGCCTCCATGCCCAGAACTTTCGGGTGAGATGACCGCCTTCCGGGTACAAAAATGGAGCCTGTCTCATACAGGAGTTCAGAGGATGCGCGTGTAGGCTCGTAGCCAAACTGAACAAAACGCATGTATTTGCATCCACGGTCCGGCTACGAAGGACGGAGTTTTGGCTCTTCCGTGGCCGAGCGCGAACTGCTCGCCTAATGGGGACAAACAACAAAGTGGACCTCGCTGCCATGTCAAGTGAGC
ATACCAGCGCCGCCGCTACTAGAATTTCTCGTCCCACATAACGTCCTACACCCTGATCCAACTGTGTCCCAGTCATGTATTCGCGTTGCGTAGCTAGCTGTCCAGAACTTTAGTGGCCAGTGGACCAACTAAGCACGAGCACAGCGAAAGTAGGGGATAGGCTAGCGCCGCCCAGACATTAGTAATAATAGCCCTTGGATCGAAGCCGAGGGGGAGACTGGGGTTACCTTCGAGCGTTGGGAACGCTTAGAGAACCCGATGCTTTCCGGCGCGCTAAGGCACGGGAGGGAACTAATGACCATCCTGCAACTCAGCGAGGTGGAGCGGGCTCAACGGATAGCAACGAGATAGCCCCTGGAAGACAACTTATATGTACAGACGGGGTAAGTCTGCTGTATTACCATCCCTCTTTCAGTCTCACTGTTTGTCGGGGGTCTCTAGTCTCGAACCTGCGGACTGCCGCTCTCTATGACTTGCCCAAGGCGTCAACGGCGCCCAGCCGATTAGAATCAGTATGTGTCCGGCAAGTAGGCTTGCCTCCGAGTCTTTCGTATCTAGTCGCGTAACGTCGCGAGGCTCGGCATCTAAATGGCACGGAGCTATGATGGCGGCAAGTCTGGGGTAATATTGGGAACAGCCGGCTCGCAAGAATGGGAGGAATAGAAGACATCTGCCCACCTATTTACTGACTATGACGTTATGAGGACCGGGATCCTTGACGTCGAGGGCGGGACTCATCCCTGTTGGTAATGCAATGGATATCGATTAACTCGTATTTAGTGTTGGGGATTGTCTGTTGCTTCCTCCGACACGTTTCGGCTGTTACTGACATACTTGTGCGGGTGTCTGAGCCATCGCCCTGCAACCCGTTCACGGAGGAGGACTTCGCGCCTGCGCACGCTGATCGCGGAGCGAAACAAGCGATCGCGAGCTACGCCCTGGGCAACGACCAGGGAACTCTGGTAGTGGAGCTTCGCGAGTTCCGGCGACGGCCTCCAATTCATCGCCCGGCCTTGTCGCCCCGACCCCAGCCTGGATTGCATGCTGACACGGGTACTGAGCCAACATGCTAGAGTGAGGCCCCAATAATCGAGTAGGACGGTACAAGCGTCCCTTGAACGAGCCCGTAACGGCAGTCACGCTGGTGGCGGGCCGGCGTTCATGTACCTGTATTGTGAAGACGGTCGGCGATTGTCGTGCGCCTGATAGCGGCGGGAAGCCACATACCGGACAACCTGTGGCAGCAAGGTCAGTGTGATTCTGCAGACCGGTGATGCGTTTGGTTGTTGTAGCCCATCGTGCCCGGGCCTCCATGCCCAGAACTTTCGGGTGAGATGACCGCCTTCCGGGTACAAAAATGGAGCCTGTCTCATACAGGAGTTCATAAGATGCACACGTAAATTCGTTGTCATTCTAAACAAAACTTATGTATTAGCATCCACGGTCCAGCGATATCGGGTATGTTCTTAGCTTTTCCGTGATCGAGTGCGAACGGCGTGCACCAGCGGGACAAACGACAGAGTGAACCTTGCGACCATGTCAAGTGAGA
ATACCAGCGCTGCCGCTACTAGAATTTCTTGCCCCACATAATGTTCTAGACTCTGATTCAACTGTGTCCCAATCATATATTCGCGTTGCGTAGCGAGCTGTCTGGAACCCTAGTAGCCAGTGGACCAGCTAAGCACGAACACAGCGAAATCAAAGCATAGGTTAGCACCGTCCAGACATTAGTAATAATAGCCTCTAGTCTATAACCGAGGGGGGTATCAGGTCCACCTGAGAACTTCTTAAGCGTTTCACAGCTTGGTCGGACGGGGACACGCGGGGACCAGGGTGGGACCTAATGACCGGCCTGCAATTCAATGAGGTGGAGCGGGCTCAACGGATAGTAATGAGATAACCCCTGGAAGACAGCTTACGTACGCAGGCAGTGTAAATCGGCCGTATTACGATCCCTATTCCAGACCTGTTGTTTGTGGTGAGCCTCTCAGCGCGACTCTGCGTACGGTTGGCCTCTATGACTCCCCCGAGACGTCAATGTCGCCCAGCCGAATAGAATCGGGATGTGTTAGACAAGTAAGTTCACCCCCGAGCTCTCCACGGCCAGTCGGGTAACGTCGGGAGGCTCGGCATCTAAATGGAGCATGACCCCGGTGGCGGTCGGTCTGGGGTAATATTGGGAACAGCCGGCTCGCAAGAGTGGGGGGAATAGAAGACGTCGTCCAACTTATCAGCTGACCACGATACTATAAGGACCCATTGCCCCGAAACCAGGGGCGCGACTCATCCCCCTTGGCGGCGCTTCGCGAATTGGTTGACTCGTATTCAGTGTTGGGGATTGTCTATTGCTTCTACCGACGCGTCTCGGTCGCGACCGACACATTTGGGCGGATGTCCGAGCCGCCAGCCTGGCACCCGTTCTCGCGCGAAGGCCCCCCGCCAGCTCACGTTAAGCGAAGAGCTAAGCGAGCGATCCCGAGCTACGCCCTGGGCAACGACCAGGGAACTCTGGTAGTGGAGCTTCGCGAGTTCCGGCGACGGCCTCCAATTCGTCGCCCGGCCTTGTCGCCCCGACCCCAGCCTGGATTGCATGCTGACACGGGTACTGAGCCAACATGCTAGAGCGAGGCCCCAATAATCGAGTAGGACGGTATAAGCGTTCCTTGAACGAGCCCGTAACAGCGGTCATGCCGGTGGCGAGCCGGCGTTCACGTGTTCGGATCGTGCAGATGGTCGGCGATTATCGTGCGCCTGATAGCGGCGGGAAGCCACATACCGGACAACCTGTGGCAGCAAGGCTAGCGCGGCTTTGGAGACGGGCAGTGCGTTTGGTTGTTGGAGCCCCTCATGCCCGGGCCAAAATACCCAGAACTTTCGGGTGAGACGGGGGCCCCTTAGGTACAAAAATGGAGCCTGTCTCACACAGGAGTTCAGAGAATGCACGTGTAAATTCGTAGTCAAACTGAACAAAACTTATGTATTAGCATCCACGGTCCAGCGATATCGGGCATGTTCTTAGCTCTTCCGTGGTCGAGCGCGAACGGCGTGCACCATCGAGACAAACAACAAAGTGGACCTCGCTGCCATGTCAAGTGAGC
ATACCAGCGCCGCCGCTACTAGAATTTCTCGCCCCACATCGCGTCCTACACCCCGCTCCAACTGTGTCCCAGTCATGTATGTGCATTGCGTGGTTAATAGTCCGTAACCTAAGTGGCCAGTGGACTGACTAAGCATGAACAGAGCGAAATTAGGGCATAAGCCAGCACAGCCCAGACATTAGTCATAATAGCCCTTGGATCGAAGCCGAGGGGGAGACTGGGGTTACCTTCGAGCGTTGGGAACGCTTAGAGAACCCGATGCTTTCCGGCGCGCTAAGGCACGGGAGGGAACTAATGACCATCCTGCAACTCAGCGAGGTGGAGCGGGCTCAACGGATAGCAACGAGATAGCCCCTGGAAGACAACTTATATGTACAGACGGGGTAAGTCTGCTGTATTACCATCCCTCTTTCAGTCTCACTGTTTGTCGGGGGTCTCTAGTCTCGAACCTGCGGACTGCCGCTCTCTATGATTCCCCTGAGATGTCAATGTCGCCCAGCCGATCAGAATCGAGGTGTGTCAGACAAGTAAGTTTGCCTCCGAGCTCTCCGCGGCTAGTCGCGTAACGTCGCGAGGCTCGGCATCTAAATGGCACGGAGCTATGATGGCGGCAAGTCTGGGGTAATATTGGGAACAGCCGGCTCGCAAGAATGGGAGGAATAGAAGAGATCTGCCCACTTATTTACTGACCATGACGTTATGAGGACCGGGATCCTTGACGTCGAGGGCGGGACTCATCCCTGTTGGTAATGCAATGGATATCGATTAACTCGTATTTAGTGTTGGGGATTGTCTGTTGCTTCCTCCGACACGTTTCGGCTGTTACTGACATACTTGTGCGGGTGTCTGAGCCATCGCCCTGCAACCCGTTCACGGAGGAGGACTTCGCGCCTGCGCACGCTGATCGCGGAGCGAAACAAGCGATCGCGAGCTACGCCCTGGGCAACGACCAGGGAACTCTGGTAGTGGAGCTTCGCGAGTTCCGGCGACGGCCTCCAATTCATCGCCCGGCCTTGTCGCCCCGACCCCAGCCTGGATTGCATGCTGACACGGGTACTGAGCCAACATGCTAGAGCGAGGCCCCAATAATCGAGTAGGACGGTATAAGCGTCCCTTGAGCGAGCCCGTGACAATGGTCACGCCGGTGGCGGGCCGGCGTTCATGTATCTGTATTGTAAAGACCGTCGGTGATTATCGTGCGCCTGATAGCGGCGTGAATTCACATACCTGACAACCTTTGGCAGCAAGGTCAGTGTGATTCTGCAGACCGGTGATGCGTTTGGTTGTTGTAGCCCATCGTGCCCGGGCCTCCATGCCCAGAACTTTCGGGTGAGATGACCGCCTTCCGGGTACAAAAATGGAGCCTGTCTTGCGCAGGGGTTTGGAAGATGCACATGTAGGCTCGTTGCTGTACTGAACAAAACGCATGTATTTGCATCCGCGGTCCGGATACGAAAGACGGAGTTTTGGTCCTCTTGAAACCGAGTGTGAACTGCTCGCCTAATGGGGACAAACGACAGAGTGAACCTTGCGACCATGTCAAGTGAGA
ATACCAGCGCCGCCGCTACTAGAATTTCTTGCCCCTCATAACGTCCTACACCGCGCTCCAACTGTGTCCCAGTCATGTATGTGCATTGCGTGGTTAATAGTCCGTAACCTAAGTGGCCAGTGGACTGACTAAGCATGAACAGAGCGAAATTAGGGCATAAGCCAGCACAGCCCAGACATTAGTCATAATAGCCCTTGGATCGAAGCCGAGGGGGAGACTGGGGTCACCTTCGAGCGTTGGGAACGCTTAGAGAACCCGATGCTTTCCGGCGCGCTAAGGCACGGGAGGGAACTAATGACCATCCTGCAACTCAGCGAGGTGGAGCGGGCTCAACGGATAGCAACGAGATAGCCCCTGGAAGACAACTTATATGTACAGACGGGGTAAGTCTGCTGTATTACCATCCCTCTTTCAGTCTCACTGTTTGTCGGGGGTCTCTAGTCTCGAACCTGCGGACTGCCGCTCTCTATGATTCCCCTGAGATGTCAATGTCGCCCAGCCGATCAGAATCGAGGTGTGTCAGACAAGTAAGTTTGCCTCCGAGCTCTCCGCGGCTAGTCGGATAACGTCGCGAGGCTCGGCATCTAAATGGCACGGAGCTATGGTGGCGGCAATTTTGGGGTAGTGTTGGTGGCAGCCGGCTCGCAAGGATGGGGGGGCTAGTGGAGATCTGCCCACTTATTTACAGACCATGATACTGTAGAGAGCGGGATCCTTGACGTCGAGGGCGGGACTCATCCCTCTTGGTAATGCAATGGATATCGATTAACTCGTATTTAGTGTTGGGGATTGTCTGTTGCTTCCTCCGAAACGTTTCGGCTGTTACTGACATACTTGTGCGGGTGTCTGAGCCATCGCCCTGCAACCCGTTCACGGAGGAGGACTTCGCGCCTGCGCACGCTGATCGCGGAGCGAAACAAGCGATCGCGAGCTACGCCCTGGGCAACGACCAGGGAACTCTGGTAGTGGAGCTTCGCGAGTTCCGGCGACGGCCTCCAATTCGTCGCCCGGCCTTGTCGCCCCGACCCCAGCCTGGGTTGCATGCTGACACGGGTACTGAGCCAACATGCTAGAGCGAGGCCCCAATAATCGAGTAGGACGGTATAAGCGTTCCTTGAACGAGCCCGTAACAGCGGTCACGCCGGTGGCGAGCCGGCGTTCATGTACCTGTATTGTGAAGACGGTCGGCGATAGTCGTGCGCCTGATAACGGCGGGAAGCTACATACCGGACAACCTGTGGCAGCAAGGTCAGTGTGATTCTGCAGACCGGTGATGCGTTTGGTTGTTGTAGCCCATCGTGCCCGGGCCTCCATGCCCAGAACTTTCGGGTGAGATGACCGCCTTCCGGGTACAAAAATGGAGCCTGTCTCATACAGGAGTTCATAAGATGCACACGTAGGCTCGTTGCTGTACTGAACAAAACGCATGTATTTGCATCCGCGGTCCGGATACGAAAGACGGAGTTTTGGTCCTCTTGAAACCGAGTGTGAACTGCTCGCCTAATGGGGACAAACGACAGAGTGAACCTTGCGACCATGTCAAGTGAGA
ATACCAGCGCCGCCGCTACTAGAATTTCTTGCCCCACATAATGTTCTAGACTCTGATTCAACTGTGTCCCAATCATATATTCGCGTTGCGTAGCGAGCTGTCTGGAACCCTAGTGGCCAGTGGACCAGCTAAGCACGAACACAGCGAAATCAAGGCATAGGTTAGCACCGTCCAGACATTAGTAATAATAGCCTCTGGTCTATAACCGAGGGGGGTATCAGGTCCACCTGAGAACTTCTTAAGCGTTTCACAGCTTGGTCGGACGGGGACACGCGGGGACCAGGGTGGGACCTAATGACCGGCCTGCAATTCAATGAGGTGGAGCGGGCTCAACGGATAGTAATGAGATAACCCCTGGAAGACAGCTTACGTACGCAGGCAGTGTAAATCGGCCGTATTACGATCCCTATTCCAGACCTGTTGTTTGTGGTGAGCCTCTCAGCGCGACTCTGCGTACGGTTGGCCTCTATGACTCCTGCAGGACGCCAATGTCGCCCAGCCGAATAGCATCGGGACATGCCCGGTAATTAAGTTTGCCCCCGAGTTCTTCGCGGCCAGTCGGGTAACGTCGCGAGGCTCGGCATCTAAATGGCACGGAGCTATGATGGCGGCAAGTCTGGGGTAATATTGGGAACAGCCGGCTCGCAAGGATGGGGGGGCTAGTGGAGATCTGCCCACTTATTTACTGACCATGACGTTATGAGGACCGGGATCCTTGACGTCGAGGGCGGGACTCATCCCTCTTGGTAATGCAATGGATATCGATTAACTCGTATTTAGTGTTGGGGATTGTCTGTTGCTTCCTCCGAAACGTTTCGGCTGTTACTGACATACTTGTGCAGGTGTCTGAGCCATCGCCCTGCAACCCGTTCACGGAGGAGGACTTCGCGCCTGCGCACGCTGATCGCGGAGCGAAACAAGCGATCGCGAGCTACGCCCTGGGCAACGACCAGGGAACTCTGGTAGTGGAGCTTCGCGAGTTCCGGCGACGGCCTCCAATTCGTCGCCCGGCCTTGTCGCCCCGACCCCAGCCTGGATTGCATGCTGACACGGGTACTGAGCCAACATGCTAGAGCGAGGCCCCAATAATCGAGTAGGACGGTATAAGCGTTCCTTGAACGAGCCCGTAACGGCAGTCACGCTGGTGGCGAGCAGGCGTTCACGTATCCTGATTGTGCGGACGGTCGGCGATTATCGTGCGCCTGATAGTGGCGGGAATCCACATACCTGATGATCTGCGGCAGCAAGCTTAGCGCTGCTTTGCAAACCGGCAGCGGGTTTGGTTGTTGTAGCTCATCATACCCGGGGGTCCATACTCAAAACTTTCGGGTGAGTCCGGGGCTCCTTAGGTACAAAAATGGAGCCTGTTTTGCGCGGGGGTCCGGAAGATGCACACGTAAATTCGTTGTCATTCTAAACAAAACTTATGTATTAGCATCCACGGTCCAGCGATATCGGGTATGTTCTTAGCTCTTCCGTGGTCGAGTGCGAACGGCGTGCACCAGCTAGATAAACAATAAAGAGGACTCCGCTGCCAACTCAATTGGGA
ATACCAGCGCCGCCACTACTAGAATTTCTTGCCCCACATAATGTTCTAGACTCTGATTCAACTGTGTCCCAATCATATATTCGCGTTGCGTAGCGAGCTGTCTGGAACCCTAGTGGCCAGTGGACCAGCTAAGCACGAACACAGCGAAATCAAGGCATAGGTTAGCACCGTCCAGACATTAGTAATAATAGCCTCTGGTCTATAACCGAGGGGGGTATCAGGTCCACCTGAGAACTTCTTAAGCGTTTCACAGCTTGGTCGGACGGGGACACGCGGGGACCAGGGTGGGACCTAATGACCGGCCTGCAATTCAATGAGGTGGAGCGGGCTCAACGGATAGTAATGAGATAACCCCTGGAAGACAGCTTACGTACGCAGGCAGTGTAAATCGGCCGTATTACGATCCCTATTCCAGACCTGTTGTTTGTGGTGAGCCTCTCAGCGCGACTCTGCGTACGGTTGGCCTCTATGACTCCCCTGAGACGTCAATGTCGCCCAGCCGAATAGAATCGGGATGTGTTAGACAAGTAAGTTCACCTCCGAGCCTTTCGTATCTAGTCGGGTAAAGTCGGGAGGCTCGGCATCTAAATGGAGCATGACCCCGGTGGCGGTCGGTCTGGGGTAATATTGGGAACAGCCGGCTCGCAAGAATGGGGGGAATAGAAGACGTCGTCCAACTTATCAGCTGACCACGATACTATAAGGACGCATTGCCCCGAAACCAGGGGCGCGACTCATCCCCCTTGGCGGCGCTTCGCGAATTGGTTGACTCGTATTCAGTGTTGGGGATTGTCTATTGCTTCTACCGACGCGTCTCGGTCGCGACCGACACATTTGGGCGGATGTCCGAGCCGCCAGCCTGCCACCCGTTCTCGCGCGAAGGCCCCCCGCCAGCTCACGTTAAGCGAAGAGCTAAGCGAGCGATCCCGAGCTACGCCCTGGGCAACGACCAGGGAACTCTGGTAGTGGAGCTTCGCGAGTTCCGGCGACGGCCTCCAATTCGTCGCCCGGCCTTGTCGCCCCGACCCCAGCCTGGATTGCATGCTGACACGGGTACTGAGCCAACATGCTAGAGCGAGGCCCCAATAATTGAGTAGGACGGTATAAGCGTTCCTTGAACGAGCCCGTAACGGCAGTCACGCTGGTGGCGAGCAGGCGTTCACGTATCCTGATTGTGCGGACGGTCGGCGATTATCGTGCGCCTGATAGTGGCGGGAATCCACATACCTGATGATCTGTGGCAGCAAGCTTAGCGCTGCTTTGCAAACCGGCAGCGGGTTTGGTTGTTGTAGCTCATCATACCCGGGGGTCCATACTCAAAACTTTCGGGTGAGTCCGGGGCTCCTTAGGTACAAAAATGGAGCCTGTCTCATACAGGAGTTCATAAGATGCGCATGTAGGCTCGTTGCTGTACTGAACAAAACGCATGTATTTGCATCCGCGGTCCGGATACGAAAGACGGAGTTTTGGTCCTCTTGAAACCGAGTGTGAACTGCTCGCCTAATGGGGACAAACGACAGAGTGAACCTTGCTGCCAACTCAATTGGGA
ATACCAGCGCCGCCGCTACTAGAATTTCTCGTCTTACATAGCGCCCTGCACCCTGATCTAATTGTCACCCAGTCATGTGTTCGCGTTGCGTAGTTAGCTGTCCGGAAACCTAGTGGCCAGTGGACCAACTAAGCACGAAGACAGCGAAATTAGGGCAGAGGCCAACACCGCTCAAACATTAGTAATAATAGCCCTAGGTCCATAACCGAGGGGGGTACCAGGTCCACCTGAGAACTTCTTAAGCTTTTCACAGCTTCGACGGACGGGGACACGCGAAGGCCCAAAAGAGGACTAATGACCGTCCTGCAATTCAATGAGTTGGAGCGGGCTCAACGGATAGCAATGAGATAACCCCTGGAAGACAGCTTACGTACGCAGGCAGTGTAAATCGGCCGTATTACCATCCCTATTCCAGACCTGTTGTTTGTGGTGAGCCTCTCAGCGCGACTCTGCGTACGGTTGGTCTCTATGACTCCCCCAAGGCGTCAACGGCGCCCAGCCGATTAGAATCAGTATGTGTCCGGCAAGTAGGCTTGCACCCAAGCCCTTCGCGGCTAGTCGCGTAACGTCGCGAGGCTCGCCGTCTCAATGGAGCATGACCCTGGTGGAGGTCGTTTTGGGGTAATATTGGGAACAGCCGGCTCGCAAGAATGGGAGGAATAGAAGAGATCTGCCCACTTATTTACTGACCATGACGTTATGAGGACCCATTGCCCCGAAACCAGGGGCGCGACTCATCCCCCTTGGCGGCGCTTCGCGAATTGGTTGACTCGTATTCAGTGTTGGGGATTGTCTATTGCTTCTACCGACGCGTCTCGGTCGCGACCGACACATTTGGGCGGATGTTCGAGCCGCCAGCCTGCCACCCGTTCTCGCGCGAAGGCCCCCCGCCAGCTCACGTTAAGCGAAGAGCTAAGCGAGCGATCCTCGGCAACGCTTTGGGTAGCGACGACAGGAACCCAGTGGTGGGGCCTTACGTGCGACAGACTGGGCCTCCCGTTCGCCGCCCGGTCTTATCGCCTCGGCTCCAACCTGGGGTACAAACTGACACAGGTATTGACCCGATATGCGACATCGAGGGTCCAATGATCGAAAAGGACGGTATTAACTCCGCCTGAACGGGCCAGTAACGGCAGTCACGCTGGTGGTGAGCCGGCGGTCATGTATCTGTATTGTAAAGACGGTCGGTGATTATCGTGTGCCTGATAGCGGCGGAAATCCACATATCTGATGACCCGTGGCAGCAAGGTTAGCGTGATTCTGCAGACCGGTGATGCGTTTGGTTGTTGTAGCCCATCGTGCCCGGGCCTCCATGCCCAGAACTTTCGGGCGAGATGACCGCCTTCCGAACACAGAAGCCAGTTCTGTCTTGCGCAGGGGTTTGGAAGATGCACACGTAAATTCGTTGTCATTCTAAACAAAACTTATGTATTAGCATCCACGGTCCAGCGATATCGGGTATGTTCTTAGCTTTTCCGTGATCGAGTGCGAACGGCGTGCACCAGCGGGACAAACGACAGAGTGAACCTTGCGACCATGTCAAGTGAGA
ATACCAGCGCCGCCGCTACTAGAATTTCTTGCCCCTCATAACGTCCTACACCGCGCTCCAACTGTGTCCCAGTCATGTATGTGCATTGCGTGGTTAATAGTCCGTAACCTAAGTGGCCAGTGGACTGACTAAGCATGAACAGAGCGAAATTAGGGCATAAGCCAGCACAGCCCAGACATTAGTCATAATAGCCCTTGGATCGAAGCCGAGGGGGAGACTGGGGTTACCTTCGAGCGTTGGGAACGCTTAGAGAACCCGATGCTTTCCGGCGCGCTAAGGCACGGGAGGGAACTAATGACCATCCTGCAACTCAGCGAGGTGGAGCGGGCTCAACGGATAGCAACGAGATAGCCCCTGGAAGACAACTTATATGTACAGACGGGGTAAGTCTGCTGTATTACCATCCCTCTTTCAGTCTCACTGTTTGCCGGGGGTCTCTAGTCTCGAACCTTCGGACTGCCGCTCTCTATGATTCCCCTGAGATGTCAATGTCGCCCAGCCGATCAGAATCGAGGTGTGTCAGACAAGTAAGTTTGCACCCGGGTCTTTCGTATCTAGTCGGATAACGTTACGAACCCCGCAAAACAGGTAACACGGAGCTATGGTAGCGACCAGTCTGGGGTAATATTGGGAACAGCCGGCTCGCAAGAATGGGAGGAATAGAAGAGATCTGCCCACCTATTTACTGACCATGACGTTATGAGGACCGGGATCCTTGACGTCGAGGGCGGGACTCATCCCTGTTGGTAATGCAATGGATATCGATTAACTCGTATTTAGTGTTGGGGATTGTCTGTTGCTTCCTCCGACACGTTTCGGCTGTTACTGACATACTTGTGCGGGTGTCTGAGCCATCGCCCTGCAACCCGTTCACGGAGGAGGACTTCGCGCCTGCGCACGCTGATCGCGGAGCGAAACAAGCGATCGCGAGCTACGCCCTGGGCAACGACCAGGGAACTCTGGTAGTGGAGCTTCGCGAGTTCCGGCGACGGCCTCCAATTCATCGCCCGGCCTTGTCGCCCCGACCCCAGCCTGGATTGCATGCTGACACGGGTACTGAGCCAACATGCTAGAGTGAGGCCCCAATAATCGAGTAGGACGGTATAAGCGTCCCTTGAACGAGCCCGTAACGGCAGTCACGCTGGTGGCGAGCCGATGTTCGCATATCCTGATTGTGCGGACGGTCGGCGATTATCGTGCGCCTGATAGTGGCGGGAATCCACATACCTGATGATCTGTGGCAGCAAAGTTAGCGTGGTTTTGCAGACCAGCAGTGCTTTTAGTTGTTGTAGCCCATCGTGCCCGAGCCTCCATGCCCAGAACTTTCGGGTGAGATGACCGCCTTCCGGGTACAAAAATGGAGCCTGTCTCATACAGGAGTTCATAAGATGCACACGTAAATTCGTTGTCATTCTAAACAAAACTTATGTATTAGCATCCACGGTCCAGCGATATCGGGTATGTTCTTAGCTTTTCCGTGATCGAGTGCGAACGGCGTGCACCAGCGGGACAAACGACAGAGTGAACCTTGCGACCATGTCAAGTGAGA
ATACCAGCGCTGCCGCTACTAGAATTTCTTGCCCCACATAATGTTCTAGACTCTGATTCAACTGTGTCCCAATCATATATTCGCGTTGCGTAGCGAGCTGTCTGGAACCCTAGTGGCCAGTGGACCAGCTAAGCACGAACACAGCGAAATCAAGGCATAGGTTAGCACCGTCCAGACATTAGTAATAATAGCCTCTGGTCTATAACCGAGGGGGGTATCAGGTCCACCTGAGAACTTCTTAAGCGTTTCACAGCTTGGTCGGACGGGGACACGCGGGGACCAGGGTGGGACCTAATGACCGGCCTGCAATTCAATGAGGTGGAGCGGGCTCAACGGATAGTAATGAGATAACCCCTGGAAGACAGCTTACGTACGCAGGCAGTGTAAATCGGCCGTATTACGATCCCTATTCCAGACCTGTTGTTTGTGGTGAGCCTCTCAGCGCGACTCTGCGTACGGTTGGCCTCTATGACTCCCCTGAGACGTCAATGTCGCCCAGCCGAATAGAATCGGGATGTGTTAGACAAGTAAGTTCACCTCCGAGTCTTTCGCATTTAATCGGACGGCGTCGCGAGGCTCGCCGTCTCAATGGAGCATGACCCTGGTGGAGGTCGTTTTGGGTTGGTGTTGAGAGCAGCCGGACTGCAAGGATGGGGGAGCTAGTGGAGATCTGCCCACCTATTTACTGACCATGACGTTATGAGGACCGGGATCCTTGACGTCGAGGGCGGGACTCATCCCTGTTGGTAATGCAATGGATATCGATTAACTCGTATTTAGTGTTGGGGATTGTCTGTTGCTTCCTCCGACACGTTTCGGCTGTTACTGACATACTTGTGCGGGTGTCTGAGCCATCGCCCTGCAACCCGTTCACGGAGGAGGACTTCGCGCCTGCGCACGCTGATCGCGGAGCGAAACAAGCGATCGCGAGCTACGCCCTGGGCAACGACCAGGGAACTCTGGTAGTGGAGCTTCGCGAGTTCCGGCGACGGCCTCCAATTCATCGCCCGGCCTTGTCGCCCCGACCCCAGCCTGGATTGCATGCTGACACGGGTACTGAGCCAACATGCTAGAGTGAGGCCCCAATAATCGAGTAGGACGGTATAAGCGTCCCTTGAACGAGCCCGTAACGGCAGTCACGCTGGTGGCGAGCCGGCGTTCACGTGTTCGGATCGTGCAGATGGTCGGCGATTAACGGGCGCCTGATAGCGGCGGGAATCCACATACCGGACAACCTGCGGCAGCAAGCTTAGCGCTGCTTTGCAAACCGGCAGCGGGTTTGGTTGTTGTAGCTCATCATACCCGGGGGTCCATACTCAAAACTTTCGGGTGAGTCCGGGGCTCCTTAGGTACAAAAATGGAGCCTGTTTTGCGCGGGGGTCCGGAAGATGCACATGTAGGCTCGTTGCTGTACTGAACAAAACGCATGTATTTGCATCCGCGGTCCGGATACGAAAGACGGAGTTTTGGTCCTCTTGAAACCGAGTGTGAACTGCTCGCCTAATGGGGACAAACGACAGAGTGAACCTTGCGACCATGTCAAGTGAGA
ATACCAGCGCCGCCACTTCTAGATTTTCTCGCCCCACATCGCGTCCTACAACCTAATCCACCTGTGACCTAGGCATGTATTCACGTTGCGTAGTTAGCTATCCGGAACCCTAGTGGTCGCTGGACCAACAAAGCACGAACACAGCGAAATTAGGGCTTAGGCCAACACCGCTCAGATATTAGTAGCAATAACCCTTGATCCATAACCGAGGGGGGTGCCAGGGTCTTTTTCAAACTTTGTGAACGCGAAGAGGCCCCGATACTCTCCAGCGCCCTAAGACCCAGAACGGACTTAATGACCATCCTGCAACTCAGCGAGGTGGAGCGGGCTCAACGGATAGCAACGAGATAGCCCCTGGAAGACAACTTATATGTACAGACGGGGTAAGTCTGCTGTATTACCATCCCTCTTTCAGTCTCACTGTTTGTCGGGGGTCTCTAGTCTCGAACCTGCGGACTGCCGCTCTCTATGATGCCCCCGAGACGCCAATATCGCCCAGCCGAATCGAATCAGTATGTGTCCGGCAAGTAGACTTGCCTCCGAGTCTTTCGCATTCAGTCGGATAACGTCGCGAGGCTCGGCATCTAAATGGCACGGAGCTATGGTGGCGGCAATTTTGGGGTAGTGTTGGTGGCAGCCGGCTCGCAAGGATGGGGGGGCTAGTGGAGATCTGCCCACTTATTTACTGACCATGACGTTATGAGGACCCATTGCCCCGAAACCAGGGGCGCGACTCATCCCCCTTGGCGGCGCTTCGCGAATTGGTTGACTCGTATTCAGTGTTGGGGATTGTCTATTGCTTCTACCGACGCGTCTCGGTCGCGACCGACACATTTGGGCGGATGTCCGAGCCGCCAGCCTGCCACCCGTTCTCGCGCGAAGGCCCTCCGCCAGCTCACGCTGATCGCGGAGCGAAACAAGCGATCGCGAGCTACGCCCTGGGCAACGACCAGGGAACTCTGGTAGTGGAGCTTCGCGAGTTCCGGCGACGGCCTCCAATTCATCGCCCGGCCTTGTCGCCCCGACCCCAGCCTGGATTGCATGCTGACACGGGTACTGAGCCAACATGCTAGAGCGAGGCCCCAATAATCGAGTAGGACGGTATAAGCGTCCCTTGAGCGAGCCCGTAACAGCGGTCACGCCGGTAGTCAGCCGGTGTTCGCGTGTTCGGATCGTGCAGATGGTCGGCGATTAATGGGCGCCTGATAGCAGCGGGAATCCACATACCGGACAACCTGCGGTAGCAAGCTTAGCGCTGCTTTGCAAACCGGCAGCGGGTTTGGTTGTTGTAGCTCATCATACCCGGGGGTCCATACTCAAAACTTTCGGGTGAGTCCGGGGCTCCTTAGGTACAAAAATGGAGCCTGTTTTGCGCGGGGGTCCGGAAGATGCACACGTAAATTCGTTGTCATTCTAAACAAAACTTATGTATTAGCATCCACGGTCCAGCGATATCGGGTATGTTCTTAGCTCTTCCGTGGTCGAGTGCGAACGGCGTGCACCAGCTAGATAAACAATAAAGAGGACTCCGCTGCCAACTCAATTGGGA
ATACCAGCGCCGCCGCTACTAGATTTTCTCGCCCCACATCGCGTCCTACAACCTAATCCACCTGTGACCTAGGCATGTATTCACGTTGCGTAGTTAGCTATTCGGAACCCTAGTGGTCGCTGGACCAACAAAGCACGAACACAGCGAAATTGGGGCTTAGGCCAACACCGCTCAGATATTAGTAGCAATAACCCTTGATCCATAACCGAGGGGGGTGCCAGGGTCTTTTTCAAACTTTGTGAACGCGAAGAGGCCCCGATACTCTCCAGCGCCCTAAGACCCAGAACGGACTTAATGACCGTCGTGCAACTTGACAAGGAGCAACAAGTTCGTGAAATGACAGCGTGGCAGCTTCTGCGGGGCTGTACCCGTACGCAGGTGGGGTAAGTCGGTCGTACTACCATCCCCATCTTAGTCCCGTTATTTGTGGGGGGTCTCTCGGTGCAACCCTGCTGAATGCCCGTCTCCATGACTTGCCCAAGGCGTCAACGGCGCCCAGCCGATTAGAATCAGTATGTGTCCGGCAAGTAGGCTTGCCCGGGGCCCCTTCGCGGCCAGTCGGATAACGTCGCGAGGCTCGGCATCTAAATGGCACGGAGCTATGGTGGCGGCAATTTTGGGGTAGTGTTGGTGGCAGCCGGCTCGCAAGGATGGGGGGGCTAGTGGAGATCTGCCCACTTATTTACTGACCATGACGTTATGAGGACCGGGATCCTTGACGTCGAGGGCGGGACTCATCCCTCTTGGTAATGCAATGGATATCGATTAACTCGTATTTAGTGTTGGGGATTGTCTGTTGCTTCCTCCGAAACGTTTCGGCTGTTACTGACATACTTGTGCGGGTGTCTGAGCCATCGCCCTGCAACCCGTTCACGGAGGAGGACTTCGCGCCTGCGCACGCTGATCGCGGAGCGAAACAAGCGATCGCGAGCTACGCCCTGGGCAACGACCAGGGAACTCTGGTAGTGGAGCTTCGCGAGTTCCGGCGACGGCCTCCAATTCGTCGCCCGGCCTTGTCGCCCCGACCCCAGCCTGGATTGCATGCTGACACGGGTACTGAGCCAACATGCTAGAGCGAGGCCCCAATAATCGAGTAGGACGGTATAAGCGTTCCTTGAACGAGCCCGTAACGGCAGTCACGCTGGTGGCGGGCCGGCGTTCATGTACCTGTATTGTGAAGACGGTCGGCGATTGTCGTGCGCCTGATAGCGGCGGGAAGCCACATACCGGACAACCTGTGGCAGCAAGCTTAGCGCTGCTTTGCAAACCGGCAGCGGGTTTGGTTGTTGTAGCTCATCATACCCGGGGGTCCATACTCAAAACTTTCGGGTGAGTCCGGGGCTCCTTAGGTACAAAAATGGAGCCTGTCTTGCGCGGGGGTCCGGAAGATGCACACGTAAATTCGTTGTCATTCTAAACAAAACTTGTGTATTAGCATTCACGGTCTAGCGGTATCGGGCATGTTCTTAGCTCCTCCATGGCCGAATGTGGATGGTGTGCATCATCGAGACGAACAACAAGGTGGATCTCGATGTTAACTCAAGCGGAA
ATACCAGCGCCGCCACTACTAGAATTTCTTGCCCCTCATAACGTCCTACACCGCGCTCCAACTGTGTCCCAGTCATGTATGTGCATTGCGTGGTTAATAGTCCGTAACCTAAGTGGCCAGTGGACTGACTAAGCATGAACAGAGCGAAATTAGGGCATAAGCCAGCACAGCCCAGACATTAGTCATAATAGCCCTTGGATCGAAGCCGAGGGGGAGACTGGGGTTACCTTCGAGCGTTGGGAACGCTTAGAGAACCCGATGCTTTCCGGCGCGCTAAGGCACGGGAGGGAACTAATGACCATCCTGCAACTCAGCGAGGTGGAGCGGGCTCAACGGATAGCAACGAGATAGCCCCTGGAAGACAACTTATATGTACAGACGGGGTAAGTCTGCTGTATTACCATCCCTCTTTCAGTCTCACTGTTTGTCGGGGGTCTCTAGTCTCGAACCTTCGGACTGCCGCTCTCTATGATTCCCCTGAGATGTCAATGTCGCCCAGCCGATCAGAATCGAGGTGTGTCCGGCAAGTAAGCTTACACCCGGCCTCTTCGCATCTAGTCGCGTAACGTCGCGAGGCTCGGCATCTAAATGGCACGGAGCTATGATGGCGGCAAGTCTGGGGTAATATTGGGAACAGCCGGCTCGCAAGAATGGGGGGAATAGAAGACGTCGTCCAACTTATCAGCTGACCACGATACTATAAGGACCCATTGCCCCGAAACCAGGGGCGCGACTCATCCCCCTTGGCGGCGCTTCGCGAATTGGTTGACTCGTATTCAGTGTTGGGGATTGTCTATTGCTTCTACCGACGCGTCTCGGTCGCGACCGACACATTTGGGCGGATGTCCGAGCCGCCAGCCTGCCACCCGTTCTCGCGCGAAGGCCCCCCGCCAGCTCACGCTGATCGCGGAGCGAAACAAGCGATCGCGAGCTACGCCCTGGGCAACGACCAGGGAACTCTGGTAGTGGAGCTTCGCGAGTTCCGGCGACGGCCTCCAATTCATCGCCCGGCCTTGTCGCCCCGACCCCAGCTTGGATTGCATGCTGACACGGGTACTGAGCCAACATGCTAGAGCGAGGCCCCAATAATCGAGTAGGACGGTATAAGCGTCCCTTGAGCGAGCCCGTAACAGCGGTCACGCCGGTGGCGAGCCGGCGTTCATGTATCTGTATTGTAAAGACGGTCGGTGATTATCGTGTGCCTGATAGCGGCGGAAATCCACATATCTGATGACCCGTGGCAGCAAGCTTAGCGCTGCTTTGCAAACCGGCAGCGGGTTTGGTTGTTGTAGCTCATCATACCCGGGGGTCCATACTCAAAACTTTCGGGTGAGTCCGGGGCTCCTTAGGTACAAAAATGGAGCCTGTCTCATACAGGAGTTCAGAGGATGCACACGTAAATTCGTTGTCATTCTAAACAAAACTTATGTATTAGCATCCACGGTCCAGCGATATCGGGTATGTTCTTAGCTTTTCCGTGATCGAGTGCGAACGGCGTGCACCAGCGGGACAAACGACAGAGTGAACCTTGCGACCATGTCAAGTGAGA
ATACCAGCGCCGCCGCTACTAGATTTTCTCGCCCCACATCGCGTCCTACAACCTAATCCACCTGTGACCTAGGCATGTATTCACGTTGCGTAGTTAGCTATCCGGAACCCTAGTGGTCGCTGGACCAACAAAGCACGAACACAGCGAAATTAGGGCTTAGGCCAACACCGCTCAGATATTAGTAGCAATAACCCTTGATCCATAACCGAGGGGGGTGCCAGGGTCTTTTTCAAACTTTGTGAACGCGAAGAGGCCCCGATACTCTCCAGCGCCCTAAGACCCAGAACGGACTTAATGACCATCCTGCAACTCAGCGAGGTGGAGCGGGCTCAACGGATAGCAACGAGATAGCCCCTGGAAGACAACTTATATGTACAGACGGGGTAAGTCTGCTGTATTACCATCCCTCTTTCAGTCTCACTGTTTGTCGGGGGTCTCTAGTCTCGAACCTTCGGACTGCCGCTCTCTATGATTCCCCTGAGATGTCAATGTCGCCCAGCCGATCAGAATCGAGGTGTGTCAGACGAGTAAGTTTGCATGGAAGCCCTTCGCGGCTAGTCGGATAACGTTACGAACCCCGCAAAACAGGTAACACGTAGCCATGGTGACGGCCATTTTGGGGTGGTGTTGGGGGCTGCCGGCCCGCGAGGATGGGGGGGCGGGTGGAGGTCGTCCAACTTATCAGCTGACCACGATACTATAAGGACCCATTGCCCCGAAACCAGGGGCGCGACTCATCCCCCTTGGCGGCGCTTCGCGAATTGGTTGACTCGTATTCAGTGTTGGGGATTGTCTATTGCTTCTACCGACGCGTCTCGGTCGCGACCGACACATTTGGGCGGATGTCCGAGCCGCCAGCCTGCCACCCGTTCTCGCGCGAAGGCCCCCCGCCAGCTCACGTTAAGCGAAGAGCTAAGCGAGCGATCCTCGGCAACGCTTTGGATAGCGACGACAGGAACCCAGTGGTGGGGCTTTACGTGCGACAGACTGGGCCTCCCGTTCGCCGCCCGGTCTTATCGCCTCGGCTCCAACCTGGGGTACAAACTGACACAGGTATTGACCCGATATGCGACATCGAGGGTCCAATGGTCGAAAAGGACGGTATTAACTCCGCCTGAACGGGCCAGTAACAGCGGTCACGCCGGTGGCGAGCAGGCGTTCACGTATCCTGATTGTGCGGACGGTCGGCGATTATCGTGCGCCTGATAGTGACGGGAATCCACATACCTGATGATCTGTAGCAGCAAGGTTAGCGTGATTCTCCAGACCGGCAGTGCGTCTGGTCGTTGTAGCCCAGCATGCCCGGGCCTCCATACCCAGAGCTCTCGAGTGTGACGGGGGCCCCTTAGGTACAAAAATGGAGCCTGTTTTGCGCGGGGGTCCGGAAGATGCGCACATAGGCTCGTTGCCGTACTGAACAAAACGCATGTATTTGCATCCGCGGTCCGGATACGAAAGACGGAGTTTTGGTCCTCTTGAAACCGAGTGTGAACTGCTCGCCTAATGGGGACAAACGACAGAGTGAACCTTGCGACCATGTCAAGTGAGA
ATACCAGCGCCGCCGCTACTAGAATTTCTTGCCCCACATAATGTTCTAGACTCTGATTCAACTGTGTCCCAATCATATATTCGCGTTGCGTAGCGAGCTGTCTGGAACCCTAGTGGCCAGTGGACCAGCTAAGCACGAACACAGCGAAATCAAGGCATAGGTTAGCACCGTCCAGACATTAGTAATAATAGCCTCTGGTCTATAACCGAGGGGGGTATCAGGTCCACCTGAGAACTTCTTAAGCGTTTCACAGCTTGGTCGGACGGGGACACGCGGGGACCAGGGTGGGACCTAATGACCGGCCTGCAATTCAATGAGGTGGAGCGGGCTCAACGGATAGTAATGAGATAACCCCTGGAAGACAGCTTACGTACGCAGGCAGTGTAAATCGGCCGTATTACGATCCCTATTCCATACCTGTTGTTTGTGGTGAGCCTCTCAGCGCGACTCTGCGTACGGTTGGCCTCTATGACTCCCCTGAGACGTCAATGTCGCCCAGCCGAATAGAATCGGGATGTGTTAGACAAGTAAGTTCACCTCCGAGTCTTTCGTATCTAATCGGACGGAGTCGCAAGGCTCGCCGTCTCAATGGAGCATGACCCTGGTGGAGGTCGGTTTGGGGTGGTGTTGAGAGCAGCCGGCCTGCAAGGATGGGGGAGCTAGTGGACGTCGTCCAATTTAGCAGTTGACCGTGACGTTATAAGGACCCGGATCCTTGGAGCCGAGGGAGGGGGTTACTCCCCTGCCTGATAAATTAGAAATCGAATGTGATGCGGCCGAGACCAGAGGCCGATCACCAGGCCTACCGACGCGTCTCAGTCCCGACCGACGCACTTGGGCGGGTGTCCGGGCCGTCAGCCTGCCACCCGTTCTCGCGCGAAGGCCCCCTGCCAGCTCACGTTAATCGCGGAGCGACACAAGCGATCGCGAGCTACGCCCTGGGCAACGACCAGGGAACTCTGGTAGTGGAGCTTCGCGAGTTCCGGCGACGGCCTCCAATTCATCGCCCGGCCTTGTCGCCCCGACCCCAGCCTGGATTGCATGCTGACACGGGTACTGAGCCAACATGCTAGAGCGAGGCCCCAATAATCGAGTAGGACGGTATAAGCGTCCCTTGAACGAGCCCGTAACGGCAGTCACGCTGGTGGCGAGCAGGCGTTCACGTATCCTGATTGTGCGGACGGTCGGCGATTATCGTGCGCCTGATAACGGCGGGAAGCTACATACCGGACAACCTGTGGCAGCAAAGTTAGCGTGGTTTTGCAGACCAGCAGTGCTTTTAGTTGTCATAACCTATCATGTTCGGTCCTCCGCACCAAGAATGTCCGAGTGAGTCGACCGGCTCCTAGGTATAAAAATGGAGCCTGTTTTGCGCGGGGGTCCGGAAGATGCACGCGTAAATTCGTAGCCAAACTGAACAAAACTCATGTATTTGCATCCACGGTCCAGCGATATCGGGCATGTTCTTAGCTCTTCCGTGGTCGAGCGCGAACGGCGTGCACCATCGAGACAAACAACAAAGTGGACCTCGCTGCCATGTCAAGTGAGC
ATAACAGCGCCGCCGCTACTAGATTTTCTCGCCCCACATCGCGTCCTACAACCTAATCCACCTGTGACCTAGGCATGTATTCACGTTGCGTAGTTAGCTATCCGGAACCCTAGTGGTCGCTGGACCAACAAAGCACGAACACAGCGAAATTAGGGCTTAGGCCAACACCGCTCAGATATTAGTAGCAATAACCCTTGATCCATAACCGAGGGGGGTGCCAGGGTCTTTTTCAAACTTTGTGAACGCGAAGAGGCCCCGATACTCTCCAGCGCCCTAAGACCCAGAACGGACTTAATGACCATCCTGCAACTCAGCGAGGTGGAGCGGGCTCAACGGATAGCAACGAGATAGCCCCTGGAAGACAACTTATATGTACAGACGGGGTAAGTCTGCTGTATTACCATCCCTCTTTCAGTCTCACTGTTTGTCGGGGGTCTCTAGTCTCGAACCTGCGGACTGCCGCTCTCTATGACTCCTGCAGGACGCCAATGTCGCCCAGCCGAATAGCATCGGGACATGCCCGGTAATTAAGTTTGCCTCCGAGTCTTTCGCATCTAGTCGGGTAAAGTCGCGAGGCTCGCCGTCTCAATGGAGCATGACCCTGGTGGAGGTCGTTTTGGGTTGGTGTTGAGAGCAGCCGGACTGCAAGGATGGGGGAGCTAGTGGAGATCTGCCCACTTATTTACTGACCATGACGTTATGAGGACCGGGATCCTTGACGTCGAGGGCGGGACTCATCCCTGTTGGTAATGCAATGGATATCGATTAACTCGTATTTAGTGTTGGGGATTGTCTGTTGCTTCCTCCGACACGTTTCGGCTGTTACTGACATACTTGTGCGGGTGTCTGAGCCATCGCCCTGCAACCCGTTCACGGAGGAGGACTTCGCGCCTGCGCACGCTGATCGCGGAGCGAAACAAGCGATCGCGAGCTACGCCCTGGGCAACGACCAGGGAACTCTGGTAGTGGAGCTTCGCGAGTTCCGGCGACGGCCTCCAATTCATCGCCCGGCCTTGTCGCCCCGACCCCAGCCTGGATTGCATGCTGACACGGGTACTGAGCCAACATGCTAGAGCGAGGCCCCAATAATCGAGTAGGACGGTATAAGCGTCCCTTGAGCGAGCCCGTAACAGCGGTCACGCCGGTGGCGAGCCGGCGGTCATGTACCTGTATTGTGAAGACGGTCGGCGATTGTCGTGCGCCTGATAGTGGCGGGAATCCACATACCTGATGATCTGTGGCAGCAAGCTTAGCGCTGCTTTGCAAACCGGCAGCGGGTTTGGTTGTTGTAGCTCATCATACCCGGGGGTCCATACTCAAAACTTTCGGGTGAGTCCGGGGCTCCTTAGGTACAAAAATGGAGCCTGTTTCACACAGGAGTTCAGAGGATGCGCACGTAAATTCGTTGCTGTACTGAACAAAACGCATGTATTTGCATCCGCGGTCCGGATACGAAAGACGGAGTTTTGGTCCTCTTGAAACCGAGTGTGAACTGCTCGCCTAATGGGGACAAACGACAGAGTGAACCTTGCGACCATGTCAAGTGAGA
ATACCAGCGCCGCCGCTACTAGAATTTCTTGCCCCTCATAACGTCCTACACCGCGCCCCAACTGTGTCCCAGTCATGTATGTGCATTGCGTGGTTAATAGTCCGTAACCTAAGTGGCCAGTGGACTGACTAAGCATGAACAGAGCGAAATTAGGGCATAAGCCAGCACAGCCCAGACATTAGTCATAATAGCTCTTGGATCGAAGCCGAGGGGGAGACTGGGGTTACCTTCGAGCGTTGGGAACGCTTAGAGAACCCGATGCTTTCCGGCGCGCTAAGGCACGGGAGGGAACTAATGACCATCCTGCAACTCAGCGAGGTGGAGCGGGCTCAACGGATAGCAACGAGATAGCCCCTGGAAGACAACTTATATGTACAGACGGGGTAAGTCTGCTGTATTACCATCCCTCTTTCAGTCTCACTGTTTGTCGGGGGTCTCTAGTCTCGAACCTTCGGACTGCCGCTCTCTATGATTCCCCTGAGATGTCAATGTCGCCCAGCCGATCAGAATCGAGGTGTGTCAGACGAGTAAGTTTGCACCCGAGTCTTTCGTAGCTAGTCGGGTAAAGTCGGGAGGCTCGGCATCTAAATGGAGCATGACCCCGGTGGCGGTCGGTCTGGGGTAATATTGGGAACAGCCGGCTCGCAAGAATGGGGGGAATAGAAGACGTCGTCCAACTTATCAGCTGACCACGATACTATAAGGACGCATTGCCCCGAAACCAGGGGCGCGACTCATCCCCCTTGGCGGCGCTTCGCGAATTGGTTGACTCGTATTCAGTGTTGGGGATTGTCTATTGCTTCTACCGACGCGTCTCGGTCGCGACCGACACATTTGGGTGGATGTCCGAGCCGCCAGCCTGCCACCCGTTCTCGCGCGAAGGCCCCCCGCCAGCTCACGTTAAGCGAAGAGCTAAGCGAGCGATCCCGAGCTACGCCCTGGGCAACGACCAGGGAACTCTGGTAGTGGAGCTTCGCGAGTTCCGGCGACGGCTTCCAATTCGTCGCCCGGCCTTGTCGCCCCGACCCCAGCCTGGATTGCATGCTGACACGGGTACTGAGCCAACATGCTAGAGCGAGGCCCCAATAATCGAGTAGGACGGTATAAGCGTTCCTTGAACGAGCCCGTAACGGCAGTCACGCTGGTGGCGGGCCGGCGTTCATGTACCTGTATTGTGAAGACGGTCGGCGATTGTCGTGCGCCTGATAGCGGCGGGAAGCCACATACCGGACAACCTGTGGCAGCAAGGTTAGCGTGATTCTGCAGACCGGTGATGCGTTTGGTTGTTGTAGCCCATCGTGCCCGGGCCTCCATGCCCAGAACTTTCGGGCAAGATGACCGCCTTCCAGGTACAAAAATGGAGCCTGTTTTGCGCGGGGGTCCGGAAGATGCACACGTAAATTCGTTGCTGTACTGAACAAAACGCATGTATTTGCATCCGCGGTCCGGATACGAAAGACGGAGTTTTGGTCCTCTTGAAACCGAGTGTGAACTGCTCGCCTAATGGGGACAAACGACAGAGTGAACCTTGCGACCATGTCAAGTGAGA
ATACCAGCGCCGTCACTACTAGAATTTCTCGTCCCACATAACGTCCTACACCCTGATCCAACTGTGTCCCAGTCATGTATTCGCGTTGCGTAGCTAGCTGTCCAGAACTTTAGTGGCCAGTGGACCAACTAAGCACGAGCACAGCGAAAGTAGGGGATAGGCTAGCGCCGCCCAGACATTAGTAATAATAGCCCTTGGATCGAAGCCGAGGGGGAGACTGGGGTTACCTTCGAGCGTTGGGAACGCTTAGAGAACCCGATGCTTTCCGGCGCGCTAAGGCACGGGAGGGAACTAATGACCATCCTGCAACTCAGCGAGGTGGAGCGGGCTCAACGGATAGCAACGAGATAGCCCCTGGAAGACAACTTATATGTACAGACGGGGTAAGTCTGCTGTATTACCATCCCTCTTTCAGTCTCACTGTTTGTCGGGGGTCTCTAGTCTCGAACCTGCGGACTGCCGCTCTCTATGACTCCTGCAGGACGCCAATGTCGCCCAGCCGAATAGCATCGGGACATGCCCGGTAATTAAGTTTGCACCCGAGTCTTTCGTATCTAGTCGGGTAAAGTCGGGAGGCTCGGCATCTAAATGGAGCATGACCCCGGTGGCGGTCGGTCTGGGGTAATATTGGGAACAGCCGGCTCGCAAGAATGGGGGGAATAGAAGACGTCGTCCAACTTATCAGCTGACCACGATACTATAAGGACCCATTGCCCCGAAACCAGGGGCGCGACTCATCCCCCTTGGCGGCGCTTCGCGAATTGGTTAACTCGTATTTAGTGTTGGGGATTGTCTGTTGCTTCCTCCGACACGTTTCGGCTGTTACTGACATACTTGTGCGGGTGTCTGAGCCATCGCCCTGCAACCCGTTCACGGAGGAGGACTTCGCGCCTGCGCACGCTGATCGCGGAGCGAAACAAGCGATCGCGAGCTACGCCCTGGGCAACGACCAGGGAACTCTGGTAGTGGAGCTTCGCGAGTTCCGGCGACGGCCTCCAATTCATCGCCCGGCCTTGTCGCCCCGACCCCAGCCTGGATTGCATGCTGACACGGGTACTGAGCCAACATGCTAGAGCGAGGCCCCAATAATCGAGTAGGACGATATAAGCGTCCCTTGAGCGAGCCCGTAACAGCGGTCACGCCGGTGGCGAGCCGGCGTTCACGTGTTCGGATCGTGCAGATGGTCGGCGATTAACGGGCGCCTGATAGCGGCGGGAATCCACATACCGGACATCCTGCGGCAGCAAGGTCAGTGTGATTCTGCAGACCGGTGATGCGTTTGGTTGTTGTAGCCCATTGTGCCCGGGCCTCCATGCCCAGAACTTTCGGGTGAGATGACCGCCTTCCAGGTACAAAAATGGAGCCTGTTTTGCGCGGGGGTCCGGAAGATGCACACGTAAATTCGCTGTCATTCTAAACAAAACTTATGTATTAGCATCCACGGTCCAGCGATATCGGGTATGTTCTTAGCTCTTCCGTGGTCGAGTGCGAACGGCGTGCACCAGCTAAATAAACAATAAAGAGGACTCCGCTGCCAACTCAATTGGGA
ATACCAGCGCCGCCACTTCTAGATTTTCTCGCCCCACATCGCGTCCTACAACCTAATCCACCTGTGACCTAGGCATGTATTCACGTTGCGTAGTTAGCTATCCGGAACCCTAGTGGTCGCTGGACCAACAAAGCACGAACACAGCGAAATTAGGGCTTAGGCCAACACCGCTCAGATATTAGTAGCAATAACCCTTGATCCATAACCGAGGGGGGTGCCAGGGTCTTTTTCAAACTTTGTGAACGCGAAGAGGCCCCGATACTCTCCAGCGCCCTAAGACCCAGAACGGACTTAATGACCATCCTGCAACTCAGCGAGGTGGAGCGGGCTCAACGGATAGCAACGAGATAGCCCCTGGAAGACAACTTATATGTACAGACGGGGTAAGTCTGCTGTATTACCATCCCTCTTTCAGTCTCACTGTTTGTCGGGGGTCTCTAGTCTCGAACCTGCGGACTGCCGCTCTCTATGATGCCCCCGAGACGCCAATATCGCCCAGCCGAATCGAATCAGTATGTGTCCGGCAAGTAGACTTGCCTCCGAGTCTTTCGCATTCAGTCGGATAACGTCGCGAGGCTCGGCATCTAAATGGCACGGAGCTATGGTGGCGGCAAGTTTGGGGTAGTGTTGGTGGCAGCCGGCTCGCAAGGATGGGGGGGCTAGTGGAGATCTGCCCACTTATTTACTGACCATGACGTTATGAGGACCCATTGCCCCGAAACCAGGGGCGCGACTCATCCCCCTTGGCGGCGCTTCGCGAATTGGTTGACTCGTATTCAGTGTTGGGGATTGTCTATTGCTTCTACCGACGCGTCTCGGTCGCGACCGACACATTTGGGCGGATGTCCGAGCCGCCAGCCTGCCACCCGTTCTCGCGCGAAGGCCCTCCGCCAGCTCACGCTGATCGCGGAGCGAAACAAGCGATCGCGAGCTACGCCCTGGGCAACGACCAGGGAACTCTGGTAGTGGAGCTTCGCGAGTTCCGGCGACGGCCTCCAATTCATCGCCCGGCCTTGTCGCCCCGACCCCAGCCTGGATTGCATGCTGACACGGGTACTGAGCCAACATGCTAGAGCGAGGCCCCAATAATCGAGTAGGACGGTATAAGCGTCCCTTGAGCGAGCCCGTAACAGCGGTCACGCCGGTAGTCAGCCGGTGTTCGCGTGTTCGGATCGTGCAGATGGTCGGCGATTAATGGGCGCCTGATAGCAGCGGGAATCCACATACCGGACAACCTTCGGTAGCAAGCTTAGCGCTGCTTTGCAAACCGGCAGCGGGTTTGGTTGTTGTAGCTCATCATACCCGGGGGTCCATACTCAAAACTTTCGGGTGAGTCCGGGGCTCCTTAGGTACAAAAATGGAGCCTGTTTTGCGCGGGGGTCCGGAAGATGCACACGTAAATTCGTTGTCATTCTAAACAAAACTTATGTATTAGCATCCACGGTCCAGCGATATCGGGTATGTTCTTAGCTCTTCCGTGGTCGAGTGCGAACGGCGTGCACCAGCTAGATAAACAATAAAGAGGACTCCGCTGCCAACTCAATTGGGA
ATACCAGCGCCGCCGCTACTAGAATTTCTTGCCCCTCATAACGTCCTACACCGCGCTCCAACTGTGTCCCAGTCATGTATGTGCATTGCGTGGTTAATAGTCCGTAACCTAAGTGGCCAGTGGACTGACTAAGCATGAACAGAGCGAAATTAGGGCATAAGCCAGCACAGCCCAGACATTAGTCATAATAGCCCTTGATCCATAACCGAGGGGGGTGCCAGGGTCTTTTTCAAACTTTGTGAACGCGAAGAGGCCCCGATACTCTCCAGCGCCCTAAGACCCAGAACGGACTTAATGACCGTCGTGCAACTTGACAAGGAGCAACAAGTTCGTGAAATGACAGCGTGGCAGCTTCTGGAAGACAACTTATATGTACAGACGGGGTAAGTCTGCTGTATTACCATCCCTCTTTCAGTCTCACTGTTTGTCGGGGGTCTCTAGTCTCGAACCTGCGGACTGCCGCTCTCTATGATTCCCCTGAGATGTCAATGTCGCCCAGCCGATCAGAATCGAGGTGTGTCAGACAAGTAAGTTTGCCCCCGAGCTCTCCGCGGCTAGTCGGATAACGTTACGAACCCCGCAAAACAGGTAACACGTAGCCATGGTGACGGCCATTTTGGGGTGGTGTTGGGGGCTGCCGGCCCGCGAGGATGGGGGGGCGGGTGGACGTCGGCCCATTCATCAGCAGACCATGATACTGTAGAGAGCCATTGCCCCGAAACCAGGGGCGCGACTCATCCCCCTTGGCGGCGCTTCGCGAATTGGTTGACTCGTATTCAGTGTTGGGGATTGTCTATTGCTTCTACCGACGCGTCTCGGTCGCGACCGACACATTTGGGCGGATGTCCGAGCCGCCAGCCTGCCACCCGTTCTCGCGCGAAGGCCCCCCGCCAGCTCACGTTAAGCGAAGAGCTAAGCGAGCGATCCCGAGCTACGCCCTGGGCAACGACCAGGGAACTCTGGTAGTGGAGCTTCGCGAGTTCCGGCGACGGCCTCCAATTCGTCGCCCGGCCTTGTCGCCCCGACCCCAGCCTGGATTGCATGCTGACACGGGTACTGAGCCAACATGCTAGAGCGAGGCCCCAATAATCGAGTAGGACGGTATAAGCGTTCCTTGAACGAGCCCGTAACGGCAGTCACGCTGGTGGCGGGCCGGCGTTCATGTACCTGTATTGTGAAGACGGTCGGCGATTGTCGTGCGCCTGATAACGGCGGGAAGCTACATACCGGACAACCTGTGGCAGCAAAGTTAGCGTGGTTTTGCAGACCAGCAGTGCTTTTAGTTGTCATAACCTATCATGTTCGGTCCTCCGCACCAAGAATGTCCGAGTGAGACGACCGGCTCCTAGGTACAAAAATGGAGCCAGTCTTGCGCAGGGGGCCGGAAGATGCACACGTAAATTCGTTGTCATACTGTACAAAACTTATGTATTAACATCCACGGTCCAGCGATATCGGGCATGTTCGTAGCTCTTCCGTGGTCGAGTGCGAACGGCGTGCACCAGCGGGACAAGTAGCAAAGAGGACCTCCCTGCCAACTCAATTGGGA
ATACCAGCGCCGCCGCTACTAGAATTTCTTGCCCCACGTAATGTTCTAGACTCTGATTCAACTGTGTCCCAATCATATATTCGCGTTGCGTAGCGAGCTGTCTGGAACCCTAGTGGCCAGTGGACCAGCTAAGCACGCACACAGCGAAATCAAGGCATAGGTTAGCACCGTCCAGACATTAGTAATAATAGCCTCTGGTCTATAACCGAGGGGGGTATCAGGTCCACCTGAGAACTTCTTAAGCGTTTCACAGCTTGGTCGGACGGGGACACGCGGGGACCAGGGTGGGACCTAATGACCGGCCTGCAATTCAATGAGGTGGAGCGGGCTCAACGGATAGTAATGAGATAACCCCTGGAAGACAGCTTACGTACGCAGGCAGTGTAAATCGGCCGTATTACGATCCCTATTCCAGACCTGTTGTTTGTGGTGAGCCTCTCAGCGCGACTCTGCGTACGGTTGGCCTCTATGACTTGCCCAAGGCGTCAACGGCGCCCAGCCGATTAGAATCAGTATGTGTCCGGCAAGTAGGCTTGCACCCGAGTCTTTCGCATCTAGTCGGATAACGTCGCGAGGCTCGGCATCTAAATGGCACGGAGCTATGGTGGCGGCAATTTTGGGGTAGTGTTGGTGGCAGCCGGCTCGCAAGGATGGGGGGGCTAGTGGAGATCTGCCCACTTATTTACTGACCATGACGTTATGAGGACCGGGATCCTTGACGTCGAGGGCGGGACTCATCCCTCTTGGTAATGCAATGGATATCGATTAACTCGTATTTAGTGTTGGGGATTGTCTGTTGCTTCCTCCGAAACGTTTCGGCTGTTACTGACATACTTGTGCGGGTGTCTGAGCCATCGCCCTGCAACCCGTTCACGGAGGAGGACTTCGCGCCTGCGCACGCTGATCGCGGAGCGAAACAAGCGATCGCGAGCTACGCCCTGGGCAACGACCAGGGAACTCTGGTAGTGGAGCTTCGCGAGTTCCGGCGACGGCCTCCAATTCGTCGCCCGGCCTTGTCGCCCCGACCCCAGCCTGGATTGCATGCTGACACGGGTACTGAGCCAACATGCTAGAGCGAGGCCCCAATAATCGAGTAGGACGGTATAAGCGTTCCTTGAACGAGCCCGTAACGGCAGTCACGCTGGTGGCGAGCCGGCGTTCACGTGTTCGGATCGTGCAGATGGTCGGCGATTAACGGGCGCCTGATAGCGGCGGGAATCCACATACCGGACAACCTGCGGCAACAAAGTTAGCGTGGTTTTGCAGACCAGCAGTGCTTTTAGTTGTTGTAGCCCATCGTGCCCGGGCCTCCATGCCCAGAACTTTCGGTTGAGATGACCGCCTTCCGGGTACAAAAATGGAGCCTGTCTCATACAGGAGTTCATAAGATGCGCATGTAGGCTCGTTGCTGTACTGAACAAAACGCATGTATTTGCATCCGCGGTCCGGATACGAAAGACGGAGTTTTGGTCCTCTTGAAACCGAGTGTGAACTGCTCGCCTAATGGGGACAAACGACAGAGTGAACCTTGCTGCCAACTCAATTGGGA
ATACCAGCGCCGCCGCTACTAGAATTTCTTGCCCCACATAATGTTCTAGACTCTGATTCAACTGTGTCCCAATCATATATTCGCGTTGCGTAGCGAGCTGTCTGGAACCCTAGTGGCCAGTGGACCAGCTAAGCACGAACACAGCGAAATCAAGGCATAGGTTAGCACCGTCCAGACATTAGTAATAATAGCCTCTGGTCTATAACCGAGGGGGGTATCAGGTCCACCTGAGAACTTCTTAAGCGTTTCACAGCTTGGTCGGACGGGGACACGCGGGGACCAGGGTGGGACCTAATGACCGGCCTGCAATTCAATGAGGTGGAGCGGGCTCAACGGATAGTAATGAGATAACCCCTGGAAGACAGCTTACGTACGCAGGCAGTGTAAATCGGCCGTATTACGATCCCTATTCCAGACCTGTTGTTTGTGGTGAGCCTCTCAGCGCGACTCTGCGTACGGTTGGCCTCTATGACTCCCCTGAGACGTCAATGTCGCCCAGCCGAATAGAATCGGGATGTGTTAGACAAGTAAGTTTGCACCCGGCCTCTTCGCAGCTAGTCGCGTAACGTCGCGAGGCTCGGCATCTAAATGGCACGGAGCTATGATGGCGGCAAGTCTGGGGTAATATTGGGAACAGCCCGCTCGCAAGAATGGGAGGAATAGAAGAGGTCGTCCCACTTATCAGCTGACCACGATACTATAAGGACCCATTGCCCCGGAGCCGAGGGAGGGGGTTGCTCCCCTGCCTGATGAATTAGAAATCGAATGTGATGCGGCCGAGACCAGAGGCCGATCACCAGGCCTTGTAGCAGACTTCGTCCGCGACCGATATACTTGGGCGGGTGTCCAAACCGTCAGCCTTCAGCCCGTGTTCGGAGAAGAGCCTCGCGCCATCGCACGTTAATCGAAAAACGAAACAATCGATCCTGGACTACGCCCAAAGCAACGACGACAGGACCCCAGTGCTGGGATCGCGCGAGCTCCAGAGTGTGCCTCGAACACGCCGCCGCGCCCAGTCGCCCCGGTTCCGACCTAGGGTGCATGCTGACACGGGTACTGAGCCAACATGCTAGAGCGAGGCCCCAATAATCGAGTAGGACGGTATAAGCGTTCCTTGAACGAGCCCGTGACAATGGTCACGCCGGTGGCGAGCCGGCGTTCACGTGTTCGGATCGTGCAGATGGTCGGCGATTAACGGGCGCCTGATAGCGGCGGGAATCCACATACCGGACAACCTGTGGCAGCAAGGTTAGCGTGATTCTGCAGACCGGTGATGCGTTTGGTTGTTGTAGCCCATCGTGCCCGGGCCTCCATGCCCAGAACTTTCGGGCGAGATGACCGCCTTCCGAACACAGAAGCCAGTTCTGTCTTGCGCAGGGGTTTGGAAGATGCGCGTGTAAATTTGTAGTCATACTGAACAAAGCGTGTGTATCAGTACTCACGGCCCGGATACGAAAGACGGAGTCTTGGCCCTCTTGAAGCTGAATGCGAATGGTGTACATCATCGAGACAAACAACAAAGTTGACCTCGCTGCCAAGTCAAGTGGAA
ATACCAGCGCCGCCGCTACTAGAATTTCTCGCCCCACATCGCGTCCTACACCCCGCTCCAACTGTGTCCCAGTCATGTATGTGCATTGCGTGGTTAATAGTCCGTAACCTAAGTGGCCAGTGGACTGACTAAGCATGAACAGAGCGAAATTAGGGCATAAGCCAGCACAGCCCAGACATTAGTCATAATAGCCCTTGGATCGAAGCCGAGGGGGAGACTGGGGTTACCTTCGAGCGTTGGGAACGCTTAGAGAACCCGATGCTTTCCGGCGCGCTAAGGCACGGGAGGGAACTAATGACCATCCTGCAACTCAGCGAGGTGGAGCGGGCTCAACGGATAGCAACGAGATAGCCCCTGGAAGACAACTTATATGTACAGACGGGGTAAGTCTGCTGTATTACCATCCCTCTTTCAGTCTCACTGTTTGTCGGGGGTCTCTAGTCTCGAACCTGCGGACTGCCGCTCTCTATGACTCCTGCAGGACGCCAATGTCGCCCAGCCGAATAGCATCGGGACATGCCCGGTAATTAAGTTTGCATCCGAGTCTTTCGCATCTAGTCGCGTAACGTCGCGAGGCTCGGCATCTAAATGGCACGGAGCTATGATGGCGGCAAGTCTGGGGTGGTGTTGGGGGCTGCCGGCCCGCGAGGATGGGGGGGCGGGTGGAGGTCGGCCCATTCATCAGCAGACCATGATACTGTAGAGAGCGGGATCCTTGACGTCGAGGGCGGGACTCATCCCTCTTGGTAATGCAATGGATATCGATTAACTCGTATTTAGTGTTGGGGATTGTCTGTTGCTTCCTCCGAAACGTTTCGGCTGTTACTGACATACTTGTGCGGGTGTCTGAGCCATCGCCCTGCAACCCGTTCACGGAGGAGGACTTCGCGCCTGCGCACGCTGATCGCGGAGCGAAACAAGCGATCGCGAGCTACGCCCTGGGCAACGACCAGGGAACTCTGGTAGTGGAGCTTCGCGAGTTCCGGCGACGGCCTCCAATTCGTCGCCCGGCCTTGTCGCCCCGACCCCAGCCTGGATTGCATGCTGACACGGGTACTGAGCCAACATGCTAGAGCGAGGCCCCAATAATCGAGTAGGACGGTATAAGCGTTCCTTGAACGAGCCCGTAACAGCGGTCACGCCGGTGGCGGGCCGGCGTTCATGTACCTGTATTGTGAAGACGGTCGGCGATTGTCGTGCGCCTGATAACGGCGGGAAGCTACATACCGGACAACCTGTGGCAGCAAGCTTAGCGCTGCTTTGCAAACCGGCAGTGCTTTTAGTTGTTGTAGCCCATCGTGCCCGGGCCTCCATGCCCAGAACTTTCGGGTGAGATGACCGCCTTCCGGGTACAAAAATGGAGCCTGTCTCATACAGGAGTTCATAAGATGCACATGTAAATTCGTTTCCATAATGAATAAAACGTGTGTATTAGCATTCACGGTCTAGCGGTATCGGGCATGTTCTTAGCTCCTCCATGGCCGAATGTGGATGGTGTGCATCATCGAGACGAACAACAAGGTGGATCTCGATGTTAACTCAAGCGGAA
ATACCAGCGCCGCCACTACTAGAATTTCTTGCCCCTCATAACGTCCTACACCGCGCCCCAACTGTGTCCCAGTCATGTATGTGCATTGCGTGGTTAATAGTCCGTAACCTAAGTGGCCAGTGGACTGACTAAGCATGAACAGAGCGAAATTAGGGCATAAGCCAGCACAGCCCAGACATTAGTCATAATAGCTCTTGGATCGAAGCCGAGGGGGAGACTGGGGTTACCTTCGAGCGTTGGGAACGCTTAGAGAACCCGATGCTTTCCGGCGCGCTAAGGCACGGGAGGGAACTAATGACCATCCTGCAACTCAGCGAGGTGGAGCGGGCTCAACGGATAGCAACGAGATAGCCCCTGGAAGACAACTTATATGTACAGACGGGGTAAGTCTGCTGTATTACCATCCCTCTTTCAGTCTCACTGTTTGTCGGGGGTCTCTAGTCTCGAACCTTCGGACTGCCGCTCTCTATGATTCCCCTGAGATGTCAATGTCGCCCAGCCGATCAGAATCGAGGTGTGTCAGACGAGTAAGTTTGCACCCGGCCTCTTCGCGGCTAGTCGGGTAAAGTCGGGAGGCTCGGCATCTAAATGGAGCATGACCCCGGTGGCGGTCGGTCTGGGGTAATATTGGGAACAGCCGGCTCGCAAGAATGGGGGGAATAGAAGACGTCGTCCAACTTATCAGCTGACCACGATACTATAAGGACGCGGATCCTTGGAGCCGAGGGAGGGGGTTACTCCCCTGCCTGATAAATTAGAAATCGAATGTGATGCGGCCGAGACCAGAGGCCGATCACCAGGCCTACCGACGCGTCTCAGTCCCGACCGACGCACTTGGGCGGGTGTCCGGGCCGTCAGCCTGCCACCCGTTCTCGCGCGAAGGCCCCCTGCCAGCTCACGTTAATCGCGGAGCGACACAAGCGATCGCGAGCTACGCCCTGGGCAACGACCAGGGAACTCTGGTAGTGGAGCTTCGCGAGTTCCGGCGACGGCCTCCAATTCATCGCCCGGCCTTGTCGCCCCGACCCCAGCCTGGATTGCATGCTGACACGGGTACTGAGCCAACATGCTAGAGCGAGGCCCCAATAATCGAGTAGGACGGTATAAGCGTCCCTTGAGCGAGCCCGTAACGGCAGTCACGCTGGTGGTGAGCCGGTGTTCGCATATCCTGATTGTGCGGACGGTCGGCGATTATCGTGCGCCTGATAGTGGCGGGAATCCACATACCTGATGATCTGTGGCAGCAAAGTTAGCGTGGTTTTGCAGACCAGCAGTGCTTTTAGTTGTCATAACCTATCATGTTCGGTCCTCCGCACCAAGAATGTCCGAGTGAGACGACCGGCTCCTAGGTACAAAAATGGAGCCTGTCTCATACAGGAGTTCATAAGATGCACACGTAAATTCGTTGTCATTCTAAACAAAACTTATGTATTAGCATCCACGGTCCAGCGATATCGGGTATGTTCTTAGCTCTTCCGTGGTCGAGTGCGAACGGCGTGCACCAGCTAGATAAACAATAAAGAGGACTCCGCTGCCAACTCAATTGGGA
ATACCAGCGCCGCCACTTCTAGAATTTCTCGCCCCACATCGCGTCCAACAACCTAATCCACCTGTCACGCAGTTGTGTATTCGCGTTGTGTAGCTAGCTGTCCGGAGCCCTAGTGGCCAGTGGACCAACTAAACACGAACACAGTGAAATTAGGGCAGAGGCCAACACCGCTCAGACATTGGTAATAATAGCCCTTGGTCCATGACCGAGGGGGGTACCAGTGTCACCTTCGAATTTCTTAAGCGTTTCACAGCTTCGACGGTCGGGGAAACGCGGATACCCAGGTGGGACCTGATGACCATCCTGCAACTCAGCGAGGTGGAGCGGGCTCAACGGATAGCAACGAGATAGCCCCTGGAAGACAACTTATATGTACAGACGGGGTAAGTCTGCTGTATTACCATCCCTCTTTCAGTCTCACTGTTTGTCGGGGGTCTCTAGTCTCGAACCTTCGGACTGCCGCTCTCTATGATTCCCCTGAGATGTCAATGTCGCCCAGCCGATCAGAATCGAGGTGTGTCAGACGAGTAAGTTTGCCTCCGGCCTCTTCGCGGCTAGTCGGGTAACGTCGCGAGGCTCGGCATCTAAATGGCACGGAGCTATGATGGCGGCAAGTCTGGGGTAATATTGGGAACAGCCGGCTCGCAAGGATGGGGGGGCTAGTGGAGATCTGCCCACTTATTTACTGACCATGACGTTATGAGGACCGGGATCCTTGACGTCGAGGGCGGGACTCATCCCTCTTGGTAATGCAATGGATATCGATTAACTCGTATTTAGTGTTGGGGATTGTCTGTTGCTTCCTCCGAAACGTTTCGGCTGTTACTGACATACTTGTGCAGGTGTCTGAGCCATCGCCCTGCAACCCGTTCACGGAGGAGGACTTCGCGCCTGCGCACGCTGATCGCGGAGCGAAACAAGCGATCGCGAGCTACGCCCTGGGCAACGACCAGGGAACTCTGGTAGTGGAGCTTCGCGAGTTCCGGCGACGGCCTCCAATTCGTCGCCCGGCCTTGTCGCCCCGACCCCAGCCTGGATTGCATGCTGACACGGGTACTGAGCCAACATGCTAGAGCGAGGCCCCAATAATCGAGTAGGACGGTATAAGCGTTCCTTGAACGAGCCCGTAACGGCAGTCACGCTGGTGGCGAGCAGGCGTTCACGTATCCTGATTGTGCGGACGGTCGGCGATTATCGTGCGCCTGATAGTGGCGGGAATCCACATACCTGATGATCTGCGGCAGCAAGCTTAGCGCTGCTTTGCAAACCGGCAGCGGGTTTGGTTGTTGTAGCTCATCATACCCGGGGGTCCATACTCAAAACTTTCGGGTGAGTCCGGGGCTCCTTAGGTACAAAAATGGAGCCTGTTTTGCGCGGGGGTCCGGAAGATGCACATGTAAATTCGTTTCCATAATGAATAAAACGTGTGTATTAGCATTCACGGTCTAGCGGTATCGGGCATGTTCTTAGCTCCTCCATGGCCGAATGTGGATGGTGTGCATCATCGAGACGAACAACAAGGTGGATCTCGATGTTAACTCAAGCGGAA
ATACCAGCGCCGCCGCTACTAGATTTTCTCGCCCCACATCGCGTCCTACAACCTAATCCACCTGTGACCTAGGCATGTATTCACGTTGCGTAGTTAGCTATCCGGAACCCTAGTGGTCGCTGGACCAACAAAGCACGAACACAGCGAAATTAGGGCTTAGGCCAACACCGCTCAGATATTAGTAGCAATAACCCTTGATCCATAACCGAGGGGGGTGCCAGGGTCTTTTTCAAACTTTGTGAACGCGAAGAGGCCCCGATACTCTCCAGCGCCCTAAGACCCAGAACGGACTTAATGACCATCCTGCAACTCAGCGAGGTGGAGCGGGCTCAACGGATAGCAACGAGATAGCCCCTGGAAGACAACTTATATGTACAGACGGGGTAAGTCTGCTGTATTACCATCCCTCTTTCAGTCTCACTGTTTGTCGGGGGTCTCTAGTCTCGAACCTGCGGACTGCCGCTCTCTATGACTCCTGCAGGACGCCAATGTCGCCCAGCCGAATAGCATCGGGACATGCCCGGTAATTAAGTTTGCATCCGAGTCTTTCGCATCTAGTCGCGTAACGTCGCGAGGCTCGGCATCTAAATGGCACGGAGCTATGATGGCGGCAAGTCTGGGGTAATATTGGGAACAGCCGGCTCGCAAGAATGGGAGGAATAGAAGAGATCTGCCCACTTATTTACTGACCATGACGTTATGAGGACCCATTGCCCCGAAACCAGGGGCGCGACTCATCCCCCTTGGCGGCGCTTCGCGAATTGGTTGACTCGTATTCAGTGTTGGGGATTGTCTATTGCTTCTACCGACGCGTCTCGGTCGCGACCGACACATTTGGGCGGATGTCCGAGCCGCCAGCCTGCCACCCGTTCTCGCGCGAAGGCCCCCCGCCAGCTCACGTTAAGCGAAGAGCTAAGCGAGCGATCCTCGGCAACGCTTTGGGTAGCGACGACAGGAACCCAGTGGTGGGGCCTTACGTGCGACAGACTGGGCCTCCCGTTCGCCGCCCGGTCTTATCGCCTCGGCTCCAACCTGGGGTACAAACTGACACAGGTATTGACCCGATATGCGACATCGAGGGTCCAATGATCGAAAAGGACGGTATTAACTCCGCCTGAACGGGCCAGTAACGGCAGTCACGCTGGTGGTGAGCCGGCGGTCATGTATCTGTATTGTAAAGACGGTCGGTGATTATCGTGTGCCTGATAGCGGCGGAAATCCACATATCTGATGACCCGTGGCAGCAAGGTTAGCGTGATTCTGCAGACCGGTGATGCGTTTGGTTGTTGTAGCCCATCGTGCCCGGGCCTCCATGCCCAGAACTTTCGGGCGAGATGACCGCCTTCCGAACACAGAAGCCAGTTCTGTCTTGCGCAGGGGTTTGGAAGATGCGCATGTAGGCTCGTTGCTGTACTGAACAAAACGCATGTATTTGCATCCGCGGTCCGGATACGAAAGACGGAGTTTTGGTCCTCTTGAAACCGAGTGTGAACTGCTCGCCTAATGGGGACAAACGACAGAGTGAACCTTGCGACCATGTCAAGTGAGA
ATACCAGCGCCGCCGCTACTAGAATTTCTTGCCCCACATAATGTTCTAGACTCTGATTCAACTGTGTCCCAATCATATATTCGCGTTGCGTAGCGAGCTGTCTGGAACCCTAGTGGCCAGTGGACCAGCTAAGCACGAACACAGCGAAATCAAGGCATAGGTTAGCACCGTCCAGACATTAGTAATAATAGCCTCTGGTCTATAACCGAGGGGGGTATCAGGTCCACCTGAGAACTTCTTAAGCGTTTCACAGCTTGGTCGGACGGGGACACGCGGGGACCAGGGTGGGACCTAATGACCGGCCTGCAATTCAATGAGGTGGAGCGGGCTCAACGGATAGTAATGAGATAACCCCTGGAAGACAGCTTACGTACGCAGGCAGTGTAAATCGGCCGTATTACGATCCCTATTCCAGACCTGCTGTTTGTGGTGAGCCTCTCAGCGCGACTCTGCGTACGGTTGGCCTCTATGACTCCCCTGAGACGTCAATGTCGCCCAGCCGAATAGAATCGGGATGTGTTAGACAAGTAAGTTCACCCCCGGCCTCTTCGCGGCTAGTCGGATAACGTTACGAACCCCGCAAAACAGGTAACACGTAGCCATGGTGACGGCCAGTCTGGGGTAATATTGGGAACAGCCGGCTCGCAAGAATGGGAGGAATAGAAGAGATCTGCCCACTTATTTACTGACCATGACGTTGTGAGGACCGGGATCCTTGACGTCGAGGGCGGGACTCATCCCTGTTGGTAATGCAATGGATATCGATTAACTCGTATTTAGTGTTGGGGATTGTCTGTTGCTTCCTCCGACACGTTTCGGCTGTTACTGACATACTTGTGCGGGTGTCTGAGCCATCGCCCTGCAACCCGTTCACGGAGGAGGACTTCGCGCCTGCGCACGCTGATCGCGGAGCGAAACAAGCGATCGCGAGCTACGCCCTGGGCAACGACCAGGGAACTCTGGTAGTGGAGCTTCGCGAGTTCCGGCGACGGCCTCCAATTCGTCGCCCGGCCTTGTCGCCCCGACCCCAGCCTGGATTGCATGCTGACACGGGTACTGAGCCAACATGCTAGAGCGAGGCCCCAATAATCGAGTAGGACGGTATAAGCGTTCCTTGAACGAGCCCGTAACGGCAGTCACGCTGGTGGCGAGCAGGCGTTCACGTATCCTGATTGTGCGGACGGTCGGCGATTATCGTGCGCCTGATAGTGGCGGGAATCCACATACCTGATGATCTGTGGCAGCAAGGTCAGTGTGATTCTGCAGACCGGTGATGCGTTTGGTTGTTGTAGCCCATCGTGCCCGGGCCTCCATGCCCAGAACTTTCGGGTGAGATGACCGCCTTCCGGGTACAAAAATGGAGCCTGTCTCATACAGGAGTTCATAAGATGCACATGTAGGCTCGTTGCTGTACTGAACAAAACGCATGTATTTGCATCCGCGGTCCGGATACGAAAGACGGAGTTTTGGTCCTCTTGAAACCGAGTGTGAACTGCTCGCCTAATGGGGACAAACGACAGAGTGAACCTTGCGACCATGTCAAGTGAGA
ATACCAGCGCCGCCGCTACTAGAATTTCTTGCCCCACATAATGTTCTAGACTCTGATTCAACTGTGTCCCAATCATATATTCGCGTTGCGTAGCGAGCTGTCTGGAACCCTAGTGGCCAGTGGACCAGCTAAGCACGAACACAGCGAAATCAAGGCATAGGTTAGCACCGTCCAGACATTAGTAATAATAGCCTCTGGTCTATAACCGAGGGGGGTATCAGGTCCACCTGAGAACTTCTTAAGCGTTTCACAGCTTGGTCGGACGGGGACACGCGGGGACCAGGGTGGGACCTAATGACCGGCCTGCAATTCAATGAGGTGGAGCGGGCTCAACGGATAGTAATGAGATAACCCCTGGAAGACAGCTTACGTACGCAGGCAGTGTAAATCGGCCGTATTACGATCCCTATTCCAGACCTGTTGTTTGTGGTGAGCCTCTCAGCGCGACTCTGCGTACGGTTGGCCTCTATGACTCCCCTGAGACGTCAATGTCGCCCAGCCGAATAGAATCGGGATGTGTTAGACAAGTAAGTTCACATGGAAGCCCTTCGCGGCTAGTCGGGTAAAGTCGGGAGGCTCGGCATCTAAATGGAGCATGACCCCGGTGGCGGTCGGTCTGGGGTAATATTGGGAACAGCCGGCTCGCAAGAATGGGGGGAATAGAAGACGTCGTCCAACTTATCAGCTGACCACGATACTATAAGGACGCATTGCCCCGAAACCAGGGGCGCGACTCATCCCCCTTGGCGGCGCTTCGCGAATTGGTTGACTCGTATTCAGTGTTGGGGATTGTCTATTGCTTCTACCGACGCGTCTCGGTCGCGACCGACACATTTGGGCGGATGTCCGAGCCGCCAGCCTGCCACCCGTTCTCGCGCGAAGGCCCCCCGCCAGCTCACGTTAAGCGAAGAGCTAAGCGAGCGATCCCGAGCTACGCCCTGGGCAACGACCAGGGAACTCTGGTAGTGGAGCTTCGCGAGTTCCGGCGACGGCTTCCAATTCGTCGCCCGGCCTTGTCGCCCCGACCCCAGCCTGGATTGCATGCTGACACGGGTACTGAGCCAACATGCTAGAGCGAGGCCCCAATAATCGAGTAGGACGGTATAAGCGTTCCTTGAACGAGCCCGTAACGGCAGTCACGCTGGTGGCGGGCCGGCGTTCATGTACCTGTATTGTGAAGACGGTCGGCGATTGTCGTGCGCCTGATAGCGGCGGGAAGCCACATACCGGACAACCTGTGGCAGCAAGCTTAGCGCTGCTTTGCAAACCGGCAGCGGGTTTGGTTGTTGTAGCTCATCATACCCGGGGGTCCATACTCAAAACTTTCGGGTGAGTCCGGGGCTCCTTAGGTACAAAAATGGAGCCTGTTTTGCGCGGGGGTCCGGAAGATGCGCGTGTAAATTCGTAGTCAAACTGAACAAAACTTATGTATTAGCATCCACGGTCCAGCGATATCGGGCATGTTCTTAGCTCTTCCGTGGTCGAGCGCGAACGGCGTGCACCATCGAGACAAACAACAAAGTGGACCTCGCTGCCATGTCAAGTGAGC
ATACCAGCGCTGCCGCTACTAGAATTTCTCGTCCCACATAACGTCCTACACCCTGATCCAACTGTGTCCCAGTCATGTATTCGCGTTGCGTAGCTAGCTGTCCAGAACTTTAGTGGCCAGTGGACCAACTAAGCACGAGCACAGCGAAAGTAGGGGATAGGCTAGCGCCGCCCAGACATTAGTAATAATAGCCTCTGGTCTATAACCGAGGGGGGTATCAGGTCCACCTGAGAACTTCTTAAGCGTTTCACAGCTTGGTCGGACGGGGACACGCGGGGACCAGGGTGGGACCTAATGACCGGCCTGCAATTCAATGAGGTGGAGCGGGCTCAACGGATAGTAATGAGATAACCCCTGGAAGACAGCTTACGTACGCAGGCAGTGTAAATCGGCCGTATTACGATCCCTATTCCAGACCTGTTGTTTGTGGTGAGCCTCTCAGCGCGACTCTGCGTACGGTTGGCCTCTATGACTCCCGCAGGACGCCAATGTCGCCCAGCCGAATAGCATCGGGACATGCCCGGTAATTAAGTTTGCCTCCGGCCTCTTCGCGGCTAGTCGCGTAACGTCGCGAGGCTCGGCATCTAAATGGCACGGAGCTATGATGGCGGCAAGTCTGGGGTAATATTGGGAACAGCCGGCTCGCAAGAATGGGAGGAATAGAAGAGATCTGCCCACTTATTTACTGACCATGACGTTATGAGGACCGGGATCCTTGACGTCGAGGGCGGGACTCATCCCTGTTGGTAATGCAATGGATATCGATTAACTCGTATTTAGTGTTGGGGATTGTCTGTTGCTTCCTCCGACACGTTTCGGCTGTTACTGACATACTTGTGCGGGTGTCTGAGCCATCGCCCTGCAACCCGTTCACGGAGGAGGACTTCGCGCCTGCGCACGCTGATCGCGGAGCGAAACAAGCGATCGCGAGCTACGCCCTGGGCAACGACCAGGGAACTCTGGTAGTGGAGCTTCGCGAGTTCCGGCGACGGCCTCCAATTCATCGCCCGGCCTTGTCGCCCCGACCCCAGCCTGGATTGCATGCTGACACGGGTACTGAGCCAACATGCTAGAGCGAGGCCCCAATAATCGAGTAGGACGGTATAAGCGTCCCTTGAGCGAGCCCGTGACAATGGTCACGCCGGTGGCGGGCCGGCGTTCATGTATCTGTATTGTAAAGACCGTCGGTGATTATCGTGCGCCTGATAGCGGCGTGAATTCACATACCTGACAACCTTTGGCAGCAAGCTTAGCGCTGCTTTGCAAACCGGCAGCGGGTTTGGTTGTTGTAGCTCATCATACCCGGGGGTCCATACTCAAAACTTTCGGGTGAGTCCGGGGCTCCTTAGACACAGAAGCCAGTTCTGTCTTGCGCAGGGGTTTGGAAGATGCGCACGTAAATTCGTTGTCATACTGTACAAAACTTATGTATTAACATCCACGGTCCAGCGATATCGGGCATGTTCGTAGCTCTTCCGTGGTCGAGTGCGAACGGCGTGCACCAGCGGGACAAGTAGCAAAGAGGACCTCCCTGCCAACTCAATTGGGA
ATACCAGCGCCGCCACTACTAGAATTTCTTGCCCCTCATAACGTCCTACACCGCGCCCCAACTGTGTCCCAGTCATGTATGTGCATTGCGTGGTTAATAGTCCGTAACCTAAGTGGCCAGTGGACTGACTAAGCATGAACAGAGCGAAATTAGGGCATTAGCCAGCACAGCCCAGACATTAGTCATAATAGCTCTTGGATCGAAGCCGAGGGGGAGACTGGGGTTACCTTCGAGCGTTGGGAACGCTTAGAGAACCCGATGCTTTCCGGCGCGCTAAGGCACGGGAGGGAACTAATGACCATCCTGCAACTCAGCGAGGTGGAGCGGGCTCAACGGATAGCAACGAGATAGCCCCTGGAAGACAACTTATATGTACAGACGGGGTAAGTCTGCTGTATTACCATCCCTCTTTCAGTCTCACTGTTTGTCGGGGGTCTCTAGTCTCGAACCTTCGGACTGCCGCTCTCTATGATTCCCCTGAGATGTCAATGTCGCCCAGCCGATCAGAATCGAGGTGTGTCAGACGAGTAAGTTTGCACCCGGCCTCTTCGCGGCTAGTCGCGTAACGTCGCGAGGCTCGGCATCTAAATGGCACGGAGCTATGATGGCGGCAAGTCTGGGGTAATATTGGGAACAGCCCGCTCGCAAGAATGGGAGGAATAGAAGACGTCGTCCAACTTATCAGCTGACCACGACACTATAAGGACCCATTGCCCTGGAGCCGAGGGAGGGGGTTGCTCCCCTGCCTGATGAATTAGAAATCGAATGTGATGCGGCCGAGACCAGAGGCCGATCACCAGGCCTTGTAGCAGACTTCGTCCGCGACCGATATACTTGGGCGGGTGTCCAAACCGTCAGCCTTCAGCCCGTGTTCGGAGAAGAGCCTCGCGCCATCGCACGTTAATCGAAAAACGAAACAATCGATCCTGGACTACGCCCAAAGCAACGACGACAGGACCCCAGTGCTGGGATCGCGCGAGCTCCAGAGTGTGCCTCGAACACGCCGCCGCGCCCAGTCGCCCCGGTTCCGACCTAGGGTGCATGCTGACACGGGTACTGAGCCAACATGCTAGAGCGAGGCCCCAATAATCGAGTAGGACGGTATAAGCGTTCCTTGAACGAGCCCGTAACGGCAGTCACGCTGGTGGCGGGCCGGCGTTCATGTACCTGTATTGTGAAGGCGGTCGGCGATTGTCGTGCGCCTGATAACGGCGGGAAGCTACATACCGGACAACCTGTGGCAGCAAAGTTAGCGTGGTTTTGCAGACCAGCAGTGCTTTTAGTTGTTGTAGCCCATCGTGCCCGGGCCTCCATGCCCAGAACTTTCGGGTGAGATGACCGCCTTCCGGGTACAAAAATGGAGCCTGTCTCATACAGGAGTTCAGAGGATGCACACGTAAATTCGTTGTCATTCTAAACAAAACTTATGTATTAGCATCCACGGTCCAGCGATATCGGGTATGTTCTTAGCTTTTCCGTGATCGAGTGCGAACGGCGTGCACCAGCGGGACAAACGACAGAGTGAACCTTGCGACCATGTCAAGTGAGA
ATACCAGCGCCGCCGCTACTAGATTTTCTCGCCCCACATCGCGTCCTACAACCTAATCCACCTGTGACCTAGGCATGTATTCACGTTGCGTAGTTAGCTATCCGGAACCCTAGTGGTCGCTGGACCAACAAAGCACGAACACAGCGAAATTAGGGCTTAGGCCAACACCGCTCAGATATTAGTAGCAATAACCCTTGATCCATAACCGAGGGGGGTGCCAGGGTCTTTTTCAAACTTTGTGAACGCGAAGAGGCCCCGATACTCTCCAGCGCCCTAAGACCCAGAACGGACTTAATGACCATCCTGCAACTCAGCGAGGTGGAGCGGGCTCAACGGATAGCAACGAGATAGCCCCTGGAAGACAACTTATATGTACAGACGGGGTAAGTCTGCTGTATTACCATCCCTCTTTCAGTCTCACTGTTTGTCGGGGGTCTCTAGTCTCGAACCTTCGGACTGCCGCTCTCTATGATTCCCCTGAGATGTCAATGTCGCCCAGCCGATCAGAATCGAGGTGTGTCAGACGAGTAAGTTTGCATCCGGCCTCTTCGCGGCTAATCGGACGGCGTCACGGACCCTCCAAAACAAGCAACACGGAGCTATGGTAGCGACCATTTTAGGGTAGTGTTGGTGGAAGCCGCCCCACAAGGATGGCGGGGCTATTAGAGGTCGTCCAACTTATCAGCTGACCACGATACTATAAGGACCCATTGCCCCGAAACCAGGGGCGCGACTCATCCCCCTTGGCGGCGCTTCGCGAATTGGTTGACTCGTATTCAGTGTTGGGGATTGTCTATTGCTTCTACCGACGCGTCTCGGTCGCGACCGACACATTTGGGCGGATGTCCGAGCCGCCAGCCTGCCACCCGTTCTCGCGCGAAGGCCCCCCGCCAGCTCACGTTAAGCGAAGAGCTAAGCGAGCGATCCTCGGCAACGCTTTGGATAGCGACGACAGGAACCCAGTGGTGGGGCCTTACGTGCGACAGACTGGGCCTCCCGTTCGCCGCCCGGTCTTATCGCCTCGGCTCCAACCTGGGGTACAAACTGACACAGGTATTGACCCGATATGCGACATCGAGGGTCCAATGGTCGAAAAGGACGGTATTAACTCCGCCTGAACGGGCCAGTAACAGCGGTCACGCCGGTGGCGAGCAGGCGTTCACGTACCCTGATTGTGCGGACGGTCGGCGATTGTCGTGCGCCTGATAGTGGCGGGAATCCACATACCTGATGATCTGTGGCAGCAAAGTTAGCGTGGTTTTGCAGACCAGCAGTGCTTTTAGTTGTCATAACCTATCATGTTCGGTCCTCCGCACCAAGAATGTCCGAGTGAGACGACCGGCTCCTAGGTACAAAAATGGAGCCTGTTTTGCGCGGGGGTCCGGAAGATGCACACGTAAATTCGTTGTCATTCTAAACAAAACTTATGTATTAGCATCCACGGTCCAGCGATATCGGGTATGTTCTTAGCTTTTCCGTGATCGAGTGCGAACGGCGTGCACCAGCGGGACAAACGACAGAGTGAACCTTGCGACCATGTCAAGTGAGA
ATACCAGCGCCGCCGCTACTAGATTTTCTCGCCCCACATCGCGTCCTACAACCTAATCCACCTGTGACCTAGGCATGTATTCACGTTGCGTAGTTAGCTATCCGGAACCCTAGTGGTCGCTGGACCAACAAAGCACGAACACAGCGAAATTAGGGCTTAGGCCAACACCGCTCAGATATTAGTAGCAATAACCCTTGATCCATAACCGAGGGGGGTGCCAGGGTCTTTTTCAAACTTTGTGAACGCGAAGAGGCCCCGATACTCTCCAGCGCCCTAAGACCCAGAACGGACTTAATGACCATCCTGCAACTCAGCGAGGTGGAGCGGGCTCAACGGATAGCAACGAGATAGCCCCTGGAAGACAACTTATATGTACAGGCGGGGTAAGTCTGCTGTATTACCATCCCTCTTTCAGTCTCACTGTTTGTCGGGGGTCTCTAGTCTCGAACCTTCGGACTGCCGCTCTCTATGATTCCCCTGAGATGTCAATGTCGCCCAGCCGATCAGAATCGAGGTGTGTCAGACGAGTAAGTTTGCATGGAAGCCCTTCGCGTCTAATCGGACGGCGTCGCGAGGCTCGCCGTCTCAATGGAGCATGACCCTGGTGGAGGTCGTTTTGGGGTAGTGTTGGTGGCAGCCGGCTCGCAAGGATGGGGGAGCTAGTGGACGTCGTCCAATTTAGCAGTTGACCGTGACGTTATAAGGACCCGGATCCTTGGAGCCGAGGGAGGGGGTTACTCCCCTGCCTGATAAATTAGAAATCGAATGTGATGCGGCCGAGACCAGAGGCCGATCACCAGGCCTACCGACGCGTCTCAGTCCCGACCGACGCACTTGGGCGGGTGTCCGGGCCGTCAGCCTGCCACCCGTTCTCGCGCGAAGGCCCCCTGCCAGCTCACGTTAATCGCGGAGCGACACAAGCGATCGCGAGCTACGCCCTGGGCAACGACCAGGGAACTCTGGTAGTGGAGCTTCGCGAGTTCCGGCGACGGCCTCCAATTCATCGCCCGGCCTTGTCGCCCCGACCCCAGCCTGGATTGCATGCTGACACGGGTACTGAGCCAACATGCTAGAGCGAGGCCCCAATAATCGAGTAGGACGGTATAAGCGTCCCTTGAGCGAGCCCGTAACGGCAGTCACGCTGGTGGTGAGCCGGTGTTCGCATATCCTGATTGTGCGGACGGTCGGCGATTATCGTGCGCCTGATAGTGGCGGGAATCCACATACCTGATGATCTGTGGCAGCAAGGCTAGCGCGGCTTTGGAGACGGGCAGTGCGTTTGGTTGTTGGAGCCCCTCATGCCCGGGCCAAAATACCCAGAACTTTCGGGTGAGACGGGGGCCCCTTAGGTACAAAAATGGAGCCTGTCTCACACAGGAGTTCAGAGAATGCACACGTAAATTCGTTGTCATTCTAAACAAAACTTATGTATTAGCATCCACGGTCCAGCGATATCGGGTATGTTCTTAGCTTTTCCGTGATCGAGTGCGAACGGCGTGCACCAGCGGGACAAACGACAGAGTGAACCTTGCGACCATGTCAAGTGAGA
ATACCAGCGCCGCCGCTACTAGAATTTCTCGTCTTACATAGCGCCCTGCACCCTGATCTAATTGTCACCCAGTCATGTGTTCGCGTTGCGTAGTTAGCTGTCCGGAAACCTAGTGGCCAGTGGACCAACTAAGCACGAAGACAGCGAAATTAGGGCAGAGGCCAACACCGCTCAAACATTAGTAATAATAGCCCTAGGTCCATAACCGAGGGGGGTACCAGGTCCACCTGAGAACTTCTTAAGCTTTTCACAGCTTCGACGGACGGGGACACGCGGGGGCCCAAATGGGACCTAATGACCGGCCTGCAATTCAATGAGGTGGAGCGGGCTCAACGGATAGTAATGAGATAACCCCTGGAAGACAGCTTACGTACGCAGACAGTGTAAATCGGCCGTATTACGATCCCTATTCCAGACCTGTTGTTTGTGGTGAGCCTCTCAGCGCGACTCTGCGTACGGTTGGCCTCTATGACTCCCCCGAGACGTCAATGTCGCCCAGCCGAATAGAATCGGGATGTGTTAGACAAGTAAGTTCACCCCCGAGCTCTCCACGGCCAGTCGGGTAACGTCGGGAGGCTCGGCATCTAAATGGAGCATGACCCCGGTGGCGGTCGGTCTGGGGTAATATTGGGAACAGCCGGCTCGCAAGAGTGGGGGGAATAGAAGACGTCTGCCCACTTATTTACTGACCATGACGTTATGAGGACCGGGATCCTTGACGTCGAGGGCGGGACTCATCCCTCTTGGTAATGCAATGGATATCGATTAACTCGTATTTAGTGTTGGGGATTGTCTGTTGCTTCCTCCGAAACGTTTCGGCTGTTACTGACATACTTGTGCGGGTGTCTGAGCCATCGCCCTGCAACCCGTTCACGGAGGAGGACTTCGCGCCTGCGCACGCTGATCGCGGAGCGAAACAAGCGATCGCGAGCTACGCCCTGGGCAACGACCAGGGAACTCTGGTAGTGGAGCTTCGCGAGTTCCGGCGACGGCCTCCAATTCGTCGCCCGGCCTTGTCGCCCCGACCCCAGCCTGGATTGCATGCTGACACGGGTACTGAGCCAACATGCTAGAGCGAGGCCCCAATAATCGAGTAGGACGGTATAAGCGTTCCTTGAACGAGCCCGTAACGGCAGTCACGCTGGTGGCGGGCCGGCGTTCATGTACCTGTATTGTGAAGACGGTCGGCGATTGTCGTGCGCCTGATAACGGCGGGAAGCTACATACCGGACAACCTGCGGCAGCAAGCTTAGCGCTGCTTTGCAAACCGGCAGCGGGTTTGGTTGTTGTAGCTCATCATACCCGAGGGTCCATACTCAAAACTTTCGGGTGAGTCCGGGGCTCCTTAGGTACAAAAATGGAGCCTGTCTCATACAGGAGTTCAGAGGATGCGCACGTAAATTCGTTGTCATTCTAAACAAAACTTATGTATTAGCATCCACGGTCCAGCGATATCGGGTATGTTCTTAGCTTTTCCGTGATCGAGTGCGAACGGCGTGCACCAGCGGGACAAACGACAGAGTGAACCTTGCGACCATGTCAAGTGAGA
ATGCCTAAGGCGTCGTTATTAGAATCCCTTGCCCCTCATAACGTCCTACACCGCGCCCCAACTGTGTCCCAGTCATGTATGTGCATTGCATGGTTAATAGTCCGTAACCTAAGTGGCCAGTGGACTGACTAAGCATGAACAGAGCGAAATTAGGGCATTAGCCAGCACAGCCCAGACATTAGTCATAATAGCTCTTGGATCGAAGCCGAGGGGGAGACTGGGGTTACCTTCGAGCGTTGGGAACGCTTAGAGAACCCGATGCTTTCCGGCGCGCTAAGGCACGGGAGGGAACTAATGACCATCCTGCAACTCAGCGAGGTGGAGCGGGCTCAACGGATAGCAACGAGATAGCCCCTGGAAGACAACTTATATGTACAGACGGGGTAAGTCTGCTGTATTACCATCCCTCTTTCAGTCTCACTGTTTGTCGGGGGTCTCTAGTCTCGAACCTTCGGACTGCCGCTCTCTATGATTCCCCTGAGATGTCAATGTCGCCCAGCCGATCAGAATCGAGGTGTGTCAGACGAGTAAGTTTGCACCCGGCCTCTTCGCGGCTAGTCGCGTAACGTCGCGAGGCTCGGCATCTAAATGGCACGGAGCTATGATGGCGGCAAGTCTGGGGTAATATTGGGAACAGCCCGCTCGCAAGAATGGGAGGAATAGAAGACGTCGTCCAACTTATCAGCTGACCACGACACTATAAGGACCCATTGCCCTGGAGCCGAGGGAGGGGGTTGCTCCCCTGCCTGATGAATTAGAAATCGAATGTGATGCGGCCGAGACCAGAGGCCGATCACCAGGCCTTGTAGCAGACTTCGTCCGCGACCGATATACTTGGGCGGGTGTCCAAACCGTCAGCCTTCAGCCCGTGTTCGGAGAAGAGCCTCGCGCCATCGCACGTTAATCGAAAAACGAAACAATCGATCCTGGACTACGCCCAAAGCAACGACGACAGGACCCCAGTGCTGGGATCGCGCGAGCTCCAGAGTGTGCCTCGAACACGCCGCCGCGCCCAGTCGCCCCGGTTCCGACCTAGGGTGCATGCTGACACGGGTACTGAGCCAACATGCTAGAGCGAGGCCCCAATAATCGAGTAGGACGGTATAAGCGTTCCTTGAACGAGCCCGTAACGGCAGTCACGCTGGTGGCGGGCCGGCGTTCATGTACCTGTATTGTGAAGGCGGTCGGCGATTGTCGTGCGCCTGATAACGGCGGGAAGCTACATACCGGACAACCTGTGGCAGCAAAGTTAGCGTGGTTTTGCAGACCAGCAGTGCTTTTAGTTGTTGTAGCCCATCGTGCCCGGGCCTCCATGCCCAGAACTTTCGGGTGAGATGACCGCCTTCCGGGTACAAAAATGGAGCCTGTCTCATACAGGAGTTCAGAGGATGCGCGTGTAGGCTCGTAGCCAAACTGAACAAAACGCATGTATTTGCATCCACGGTCCGGCTACGAAGGACGGAGTTTTGGCTCTTCCGTGGCCGAGCGCGAACTGCTCGCCTAATGGGGACAAACAACAAAGTGGACCTCGCTGCCATGTCAAGTGAGC
ATACCAGCGCCGCCGCTACTAGAATTTCTTGCCCCTCATAACGTCCTACACCGCGCTCCAACTGTGTCCCAGTCATGTATGTGCATTGCGTGGTTAATAGTCCGTAACCTAAGTGGCCAGTGGACTGACTAAGCATGAACAGAGCGAAATTAGGGCATAAGCCAGCACAGCCCAGACATTAGTCATAATAGCCCTTGATCCATAACCGAGGGGGGTGCCAGGGTCTTTTTCAAACTTTGTGAACGCGAAGAGGCCCCGATACTCTCCAGCGCCCTAAGACCCAGAACGGACTTAATGACCGTCGTGCAACTTGACAAGGAGCAACAAGTTCGTGAAATGACAGCGTGGCAGCTTCTGGAAGACAACTTATATGTACAGACGAGGTAAGTCTGCTGTATTACCATCCCTCTTTCAGTCTCACTGTTTGTCGGGGGTCTCTAGTCTCGAACCTGCGGACTACCGCTCTCTATGATTCCCCTGAGATGTCAATGTCGCCCAGCCGATCAGAATCGAGGTGTGTCAGACAAGTAAGTTTGCATGGAAGCCCTTCGCGGCTAGTCGGATAACGTCGCGAGGCTCGGCATCTAAATGGCACGGAGCTATGGTGGCGGCAATTTTGGGGTAGTGTTGGTGGCAGCCGGCTCGCAAGGATGGGGGGGCTAGTGGAGATCTGCCCACTTATTTACTGACCATGACGTTATGAGGACCGGGATCCTTGACGTCGAGGGCGGGACTCATCCCTCTTGGTAATGCAATGGATATCGATTAACTCGTATTTAGTGTTGGGGATTGTCTGTTGCTTCCTCCGAAACGTTTCGGCTGTTACTGACATACTTGTGCGGGTGTCTGAGCCATCGCCCTGCAACCCGTTCACGGAGGAGGACTTCGCGCCTGCGCACGCTGATCGCGGAGCGAAACAAGCGATCGCGAGCTACGCCCTGGGCAACGACCAGGGAACTCTGGTAGTGGAGCTTCGCGAGTTCCGGCGACGGCCTCCAATTCGTCGCCCGGCCTTGTCGCCCCGACCCCAGCCTGGATTGCATGCTGACACGGGTACTGAGCCAACATGCTAGAGCGAGGCCCCAATAATCGAGTAGGACGGTATAAGCGTTCCTTGAACGAGCCCGTAACGGCAGTCACGCTGGTGGCGAGCAGGCGTTCACGTATCCTGATTGTGCGGACGGTCGGCGATTATCGTGCGCCTGATAGTGGCGGGAATCCACATACCTGATGATCTGTGGCAGCAAGGTCAGTGTGATTCTGCAGACCGGTGATGCGTTTGGTTGTTGTAGCCCATCGTGCCCGGGCCTCCATGCCCAGAACTTTCGGGTGAGATGACCGCCTTCCGGGTACAAAAATGGAGCCTGTCTCATACAGGAGTTCATAAGATGCGCACGTAAATTCGTTGTCATTCTAAACAAAACTTATGTATTAGCATCCACGGTCCAGCGATATCGGGTATGTTCTTAGCTTTTCCGTGATCGAGTGCGAACGGCGTGCACCAGCGGGACAAACGACAGAGTGAACCTTGCGACCATGTCAAGTGAGA
ATACCAGCGCCGCCACTACTAGAATTTCTCGTCCCACATAACGTCCTACACCCTGATCCAACTGTGTCCCAGTCATGTATTCGCGTTGCGTAGCTAGCTGTCCAGAACTTTAGTGGCCAGTGGACCAACTAAGCACGAGCACAGCGAAAGTAGGGGATAGGCTAGCGCCGCCCAGACATTAGTAATAATAGCCCTTGGATCGAAGCCGAGGGGGAGACTGGGGTTACCTTCGAGCGTTGGGAACGCTTAGAGAACCCGATGCTTTCCGGCGCGCTAAGGCACGGGAGGGAACTAATGACCATCCTGCAACTCAGCGAGGTGGAGCGGGCTCAACGGATAGCAACGAGATAGCCCCTGGAAGACAACTTATATGTACAGACGGGGTAAGTCTGCTGTATTACCATCCCTCTTTCAGTCTCACTGTTTGTCGGGGGTCTCTAGTCTCGAACCTTCGGACTGCCGCTCTCTATGATTCCCCTGAGATGTCAATGTCGCCCAGCCGATCAGAATCGAGGTGTGTCAGACGAGTAAGTTTGCACCCGGCTTCTTCGCGGCTAGTCGCGTAACGTCGGGAGGCTCGGCATCTAAATGGAGCATGACCCCGGTGGCGGTCGGTCTGGGGTAATATTGGGAACAGCCGGCTCGCAAGAATGGGGGGAATAGAAGACGTCTGCCCACTTATTTACAGACCATGATACTGTAGAGAGCGGGATCCTTGACGTCGAGGGCGGGACTCATCCCTCTTGGTAATGCAATGGATATCGATTAACTCGTATTTAGTGTTGGGGATTGTCTGTTGCTTCCTCCGAAACGTTTCGGCTGTTACTGACATACTTGTGCGGGTGTCTGAGCCATCGCCCTGCAACCCGTTCACGGAGGAGGACTTCGCGCCTGCGCACGCTGATCGCGGAGCGAAACAAGCGATCGCGAGCTACGCCCTGGGCAACGACCAGGGAACTCTGGTAGTGGAGCTTCGCGAGTTCCGGCGACGGCCTCCAATTCGTCGCCCGGCCTTGTCGCCCCGACCCCAGCCTGGATTGCATGCTGACACGGGTACTGAGCCAACATGCTAGAGCGAGGCCCCAATAATCGAGTAGGACGGTATAAGCGTTCCTTGAACGAGCCCGTAACGGCAGTCACGCTGGTGGCGAGCAGGCGTTCACGTATCCTGATTGTGCGGACGGTCGGCGATTATCGTGCGCCTGATAGTGGCGGGAATCCACATACCTGATGATCTGCGGCAGCAAGCTTAGCGCTGCTTTGCAAACCGGCAGCGGGTTTGGTTGTTGTAGCTCATCATACCCGGGGGTCCATACTCAAAACTTTCGGGTGAGTCCGGGGCTCCTTAGGTACAAAAATGGAGCCTGTTTTGCGCGGGGGTCCGGAAGATGCACACGTAAATTCGTTGTCATTCTAAACAAAACTTATGTATTAGCATCCACGGTCCAGCGATATCGGGTATGTTCTTAGCTCTTCCGTGGTCGAGTGCGAACGGCGTGCACCAGCTAGATAAACAATAAAGAGGACTCCGCTGCCAACTCAATTGGGA
ATACCAGCGCTGCCGCTACTAGAATTTCTCGTCCCACATAACGTCCTACACCCTGATCCAACTGTGTCCCAGTCATGTATTCGCGTTGCGTAGCTAGCTGTCCAGAACTTTAGTGGCCAGTGGACCAACTAAGCACGAGCACAGCGAAAGTAGGGGATAGGCTAGCGCCGCCCAGACATTAGTAATAATAGCCTCTGGTCTATAACCGAGGGGGGTATCGGGTCCACCTGAGAACTTCTTAAGCGTTTCACAGCTTGGTCGGACGGGGACACGCGGGGACCAGGGTGGGACCTAATGACCGGCCTGCAATTCAATGAGGTGGAGCGGGCTCAACGGATAGTAATGAGATAACCCCTGGAAGACAGCTTACGTACGCAGGCAGTGTAAATCGGCCGTATTACGATCCCTATTCCAGACCTGTTGTTTGTGGTGAGCCTCTCAGCGCGACTCTGCGTACGGTTGGCCTCTATGACTCCCCTGAGACGTCAATGTCGCCCAGCCGAATAGAATCGGGATGTGTTAGACAAGTAAGTTCACCTCCGAGCCTTTCGCATTTAGTCGGGTGGCCTTACGAACCCCGCAAAACAGGTAACGCGTAGCCATGATGGCGGCAAGTCTGGGGTAATATTGGGAACAGCCGGCTCGCAAGAATGGGAGGAATAGAAGAGATCTGCCCACCTATTTACTGACCATGACGTTATGAGGACCGGGATCCTTGACGTCGAGGGCGGGACTCATCCCTGTTGGTAATGCAATGGATATCGATTAACTCGTATTTAGTGTTGGGGATTGTCTGTTGCTTCCTCCGACACGTTTCGGCTGTTACTGACATACTTGTGCGGGTGTCTGAGCCATCGCCCTGCAACCCGTTCACGGAGGAGGACTTCGCGCCTGCGCACGCTGATCGCGGAGCGAAACAAGCGATCGCGAGCTACGCCCTGGGCAACGACCAGGGAACTCTGGTAGTGGAGCTTCGCGAGTTCCGGCGACGGCCTCCAATTCGTCGCCCGGCCTTGTCGCCCCGACCCCAGCCTGGATTGCATGCTGACACGGGTACTGAGCCAACATGCTAGAGCGAGGCCCCAATAATCGAGTAGGACGGTATAAGCGTCCCTTGAGCGAGCCCGTAACAGCGGTCACGCCGGTGGCGGGCCGGCGTTCATGTACCTGTATTGTGAAGACGGTCGGCGATTGTCGTGCGCCTGATAACGGCGGGAAGCTACATACCGGACAACCTGTGGCAGCAAGGTCAGTGTGATTCTGCAGACCGGTGATGCGTTTGGTTGTTGTAGCCCATCGTGCCCGGGCCTCCATGCCCAGAACTTTCGGGTGAGATGACCGCCTTCCGGGTACAAAAATGGAGCCTGTCTTGCGCAGGGGTTTGGAAGATGCACATGTAGGCTCGTTGCTGTACTGAACAAAACGCATGTATTTGCATCCGCGGTCCGGATACGAAAGACGGAGTTTTGGTCCTCTTGAAACCGAGTGTGAACTGCTCGCCTAATGGGGACAAACGACAGAGTGAACCTTGCGGCCAACTCAATTGGGA
ATGCCTAAGGCGTCGTTATTAGAATCCCTCGTCTTACATAGCGCCCTGCACCCTGATCTAATTGTCACCCAGTCATGTGTTCGCGTTGCGTAGTTAGCTGTCCGGAAACCTAGTGGCCAGTGGACCAACTAAGCACGAAGACAGCGAAATTAGGGCAGAGGCCAACACCGCTCAAACATTAGTAATAATAGCCCTAGGTCCATAACCGAGGGGGGTACCAGGTCCACCTGAGAACTTCTTAAGCTTTTCACAGCTTCGACGGACGGGGACACGCGAAGGCCCAAAAGAGAACTAATGACCGTCCTGCAATTCAATGAGTTGGAGCGGGCTCAACGGATAGCAATGAGATAACCCATGGAAGACAGCTTACGTACGCAGGCAGTGTGAGTCGGCCGCATTACCATCCCTATTCCAGACCTGTTGTTTGTGGTGGGTTTATCGGCGCAACCTTGCGGAATGCCGGTCTCTATGACTTGCCCAAGGCGTCAACGGCGCCCAGCCGATTAGAATCAGTATGTGTCCGGCAAGTAGGCTTGCCTCCGAGTCTTTCGCATCTAGTCGGATAACGTCGCGAGGCTCGGCATCTAAATGGCACGGAGCTATGGTGGCGGCAATTTTGGGGTAGTGTTGGTGGCAGCCGGCTCGCAAGGATGGGGGGGCTAGTGGAGATCTGCCCACTTATTTACTGACCATGACGTTATGAGGACCGGGATCCTTGACGTCGAGGGCGGGACTCATCCCTCTTGGTAATGCAATGGATATCGATTAACTCGTATTTAGTGTTGGGGATTGTCTGTTGCTTCCTCCGAAACGTTTCGGCTGTTACTGACATACTTGTGCGGGTGTCTGAGCCATCGCCCTGCAACCCGTTCACGGAGGAGGACTTCGCGCCTGCGCACGCTGATCGCGGAGCGAAACAAGCGATCGCGAGCTACGCCCTGGGCAACGACCAGGGAACTCTGGTAGTGGAGCTTCGCGAGTTCCGGCGACGGCCTCCAATTCGTCGCCCGGCCTTGTCGCCCCGACCCCAGCCTGGATTGCATGCTGACACGGGTACTGAGCCAACATGCTAGAGCGAGGCCCCAATAATCGAGTAGGACGGTATAAGCGTTCCTTGAACGAGCCCGTAACGGCAGTCACGCTGGTGGCGAGCCGGCGTTCACGTGTTCGGATCGTGCAGATGGTCGGCGATTAACGGGCGCCTGATAGCGGCGGGAATCCACATACCGGACAACCTGCGGCAGCAAAGTTAGCGTGGTTTTGCAGACCAGCAGTGCTTTTAGTTGTTGTAGCCCATCGTGCCCGGGCCTCCATGCCCAGAACTTTCGGGTGAGATGACCGCCTTCCGGGTACAAAAATGGAGCCTGTCTCATACAGGAGTTCAGAGGATGCACGTGTAAATTTGTAGTCATACTGAACAAAGCGTGTGTATCAGTACTCACGGCCCGGATACGAAAGACGGAGTCTTGGCCCTCTTGAAGCTGAATGCGAATGGTGTACATCATCGAGACAAACAACAAAGTTGACCTCGCTGCCATGTCAAGTGGAA
ATACCAGCGCCGCCACTACTAGAATTTCTTGCCCCTCATAACGTCCTACACCGCGCTCCAACTGTGTCCCAGTCATGTATGTGCATTGCGTGGTTAATAGTCCGTAACCTAAGTGGCCAGTGGACTGACTAAGCATGAACAGAGCGAAATTAGGGCATAAGCCAGCACAGCCCAGACATTAGTCATAATAGCCCTTGGATCGAAGCCGAGGGGGAGACTGGGGTTACCTTCGAGCGTTGGGAACGCTTAGAGAACCCGATGCTTTCCGGCGCGCTAAGGCACGGGAGGGAACTAATGACCATCCTGCAACTCAGCGAGGTGGAGCGGGCTCAACGGATAGCAACGAGATAGCCCCTGGAAGACAACTTATATGTACAGACGGGGTAAGTCTGCTGTATTACCATCCCTCTTTCAGTCTCACTGTTTGTCGGGGGTCTCTAGTCTCGAACCTTCGGACTGCCGCTCTCTATGATTCCCCTGAGATGTCAATGTCGCCCAGCCGATCAGAATCGAGGTGTGTCAGACAAGTAAGTTTGCACCCGGCCTCTTCGCGGCTAGTCGCGTAACGTCGCGAGGCTCGGCATCTAAATGGCACGGAGCTATGATGGCGGCAAGTCTGGGGTAATATTGGGAACAGCCGGCTCGCAAGAATGGGGGGAATAGAAGAGATCTGCCCACTTAGTTACAGACCATGATACTGTAGAGAGCGGGATCCTTGACGTCGAGGGCGGGACTCATCCCTCTTGGTAACGCAATGGATATCGATTAACTCGTATTTAGTGTTGGGGATTGTCTGTTGCTTCCTCCGAAACGTTTCGGCTGTTACTGACATACTTGTGCGGGTGTCTGAGCCATCGCCCGGCAACCCGTTCACGGAGGAGGACTTCGCGCCTGCGCACGCTGATCGCGGAGCGAAACAAGCGATCGCGAGCTACGCCCTGGGCAACGACCAGGGAACTCTGGTAGTGGAGCTTCGCGAGTTCCGGCGACGGCCTCCAATTCGTCGCCCGGCCTTGTCGCCCCGACCCCAGCCTGGATTGCATGCTGACACGGGTACTGAGCCAACATGCTAGAGCGAGGCCCCAATAATCGAGTAGGACGGTATAAGCGTTCCTTGAACGAGCCCGTAACAGCGGTCACGCCGGTGGCGGGCCGGCGTTCATGTACCTGTATTGTGAAGACGGTCGGCGATTGTCGTGCGCCTGATAACGGCGGGAAGCTACATACCGGACAACCTGTGGCAGCAAGGTCAGTGTGATTCTGCAGACCGGTGATGCGTTTGGTTGTTGTAGCCCATCGTGCCCGGGCCTCCATGCCCAGAACTTTCGGTTGAGATGACCGCCTTCCGGGTACAAAAATGGAGCCTGTCTTGCGCGGGGGTCCGGAAGATGCACGTGTAAATTCGTAGCCAAACTGAACAAAACTCATGTATTTGCATCCACGGTCCAGCGATATCGGGCATATTCTTAGCTCTTCCGTGGTCGAGCGCGAACGGCGTGCACCATCGAGACAAACAACAAAGTGGACCTCGCTGCCATGTCAAGTGAGC
ATACCAGCGCCGCCGCTACTAGAATTTCTTGCCCCACATAATGTTCTAGACTCTGATTCAACTGTGTCCCAATCATATATTCGCGTTGCGTAGCGAGCTGTCTGGAACCCTAGTGGCCAGTGGACCAGCTAAGCACGAACACAGCGAAATCAAGGCATAGGTTAGCACCGTCCAGACATTAGTAATAATAGCCTCTGGTCTATAACCGAGGGGGGTATCAGGTCCACCTGAGAACTTCTTAAGCGTTTCACAGCTTGGTCGGACGGGGACACGCGGGGACCAGGGTGGGACCTAATGACCGGCCTGCAATTCAATGAGGTGGAGCGGGCTCAACGGATAGTAATGAGATAACCCCTGGAAGACAGCTTACGTACGCAGGCAGTGTAAATCGGCCGTATTACGATCCCTATTCCAGACCTGTTGTTTGTGGTGAGCCTCTCAGCGCGACTCTGTGTACGGTTGGCCTCTATGACTCCCCTGAGACGTCAATGTCGCCCAGCCGAATAGAATCGGGATGTGTTAGACAAGTAAGTTCACATGGAAGCCCTTCGCGGCTAATCGGACGGAGTCGCGAGGCTCGCCGTCTCAATGGAGCATGACCCTGGTGGAGGTCGGTTTGGGGTGGTGTTGAGAGCAGCCGGCCTGCAAGGATGGGGGAGCTAGTGGACGTCGGCCCATTCATCAGCAGACCATGATACTGTAGAGAGCGGGATCCTTGACGTCGAGGGCGGGACTCATCCCTCTTGGTAATGCAATGGATATCGATTAACTCGTATTTAGTGTTGGGGATTGTCTGTTGCTTCCTCCGAAACGTTTCGGCTGTTACTGACATACTTGTGCGGGTGTCTGAGCCATCGCCCTGCAACCCGTTCACGGAGGAGGACTTCGCGCCTGCGCACGCTGATCGCGGAGCGAAACAATCGATCCTGGACTACGCCCAAAGCAACGACGACAGGACCCCAGTGCTGGGATCGCGCGAGCTCCAGAGTGTGCCTCGAACACGCCGCCGCGCCCAGTCGCCCCGGTTCCGACCTAGGGTACATGGTGACACAGATATTCAGCCGATACGCTAGGTCGCGGGTCCCGTGATCGAGTAAGACGGCATAAGCGCCCCTTGGACTGGCCAGCGACAATGGTCACGCCGGTAGTGAGCCGGTGTTCGCACATCCTGATTGTGCGGACGGTCGGCGATTATCGTGCGCCTGATAACGGCGGGAAGCTACATACCGGACAACCTGCGGCAGCAAGCTTAGCGCTGCTTTGCAAACCGGCAGCGGGTTTGGTTGTTGTAGCTCATCATACCCGAGGGTCCATACTCAAAACTTTCGGTTGAGTCCGGGGCTCCTTAGGTACAAAAATGGAGCCTGTCTCATACAGGAGTTCAGAGGATGCGCACGTAAATTCGTTGTCATTCTAAACAAAACTTATGTATTAGCATCCACGGTCCAGCGATATCGGGTATGTTCTTAGCTTTTCCGTGATCGAGTGCGAACGGCGTGCACCAGCGGGACAAACGACAGAGTGAACCTTGCGACCATGTCAAGTGAGA
ATACCAGCGCCGCCGCTACTAGATTTTCTCGCCCCACATCGCGTCCTACAACCTAATCCACCTGTGACCTAGGCATGTATTCACGTCGCGTAGTTAGCTATTCGGAACCCTAGTGGTCGCTGGACCAACAAAGCACGAACACAGCGAAATTGGGGCTTAGGCCAACACCGCTCAGATATTAGTAGCAATAACCCTTGATCCATAACCGAGGGGGGTGCCAGGGTCTTTTTCAAACTTTGTGAACGCGAAGAGGCCCCGATACTCTCCAGCGCCCTAAGACCCAGAACGGACTTAATGACCGTCGTGCAACTTGACAAGGAGCAACAAGTTCGTGAAATGACAGCGTGGCAGCTTCTGCGGGGCTGTACCCGTACGCAGGTGGGGTAAGTCGGTCGTACTACCATCCCCATCTTAGTCCCGTTATTTGTGGGGGGTCTCTCGGTGCAACCCTGCTGAATGCCCGTCTCCATGATTCCTGCAAAACGTCAATGTAACCTTACCAGATAGAGTCGGGATGTGTTAGACAAGTAAGTTTGCCCCGGAGTCTTTCGCATCTAATCGGACGGCGTCGCGAGGCTCGCCGTCTCAATGGAGCATGACCCTGGTGGAGGTCGTTTTGGGTTGGTGTTGAGAGCAGCCGGACTGCAAGGATGGGGGAGCTAGTGGAGATCTGCCCACTTATTTACTGACCATGACGTTATGAGGACCGGGATCCTTGACGTCGAGGGCGGGACTCATCCCTGTTGGTAATGCAATGGATATCGATTAACTCGTATTTAGTGTTGGGGATTGTCTGTTGCTTCCTCCGACACGTTTCGGCTGTTACTGACATACTTGTGCGGGTGTCTGAGCCATCGCCCTGCAACCCGTTCACGGAGGAGGACTTCGCGCCTGCGCACGCTGATCGCGGAGCGAAACAAGCGATCGCGAGCTACGCCCTGGGCAACGACCAGGGAACTCTGGTAGTGGAGCTTCGCGAGTTCCGGCGACGGCCTCCAATTCATCGCCCGGCCTTGTCGCCCCGACCCCAGCCTGGATTGCATGCTGACACGGGTACTGAGCCAACATGCTAGAGCGAGGCCCCAATAATCGAGTAGGACGGTATAAGCGTCCCTTGAGCGAGCCCGTAACAGCGGTCACGCCGGTGGCGAGCCGGCGGTCATGTACCTGTATTGTGAAGACGGTCGGCGATTGTCGTGCGCCTGATAGTGGCGGGAATCCACATACCTGATGATCTGCGGCAGCAAAGTTAGCGTGGTTTTGCAGACCAGCAGTGCTTTTAGTTGTTGTAGCCCATCGTGCCCGGGCCTCCATGCCCAGAACTTTCGGGTGAGATGACCGCCTTCCGGGTACAAAAATGGAGCCTGTCTCATACAGGAGTTCAGAGGATGCACACGTAGGCTCATTGCCGTACTGAACAAAACGCATCCATTTGCATCAGCGGTCCGGATACGAAAGACGGAGTTTTGGTCCTCTTGAAACCGAGTGTGAACTGCTCGCCTAATGGGGACAAACGACAGAGTGAACCTTGCGACCATGTCAAGTGAGA
ATACCAGCGCCGCCGCTACTAGAATTTCTTGCCCCTCATAACGTCCTACACCGCGCTCCAACTGTGTCCCAGTCATGTATGTGCATTGCGTGGTTAATAGTCCGTAACCTAAGTGGCCAGTGGACTGACTAAGCATGAACAGAGCGAAATTAGGGCATAAGCCAGCACAGCCCAGACATTAGTCATAATAGCCCTTGATCCATAACCGAGGGGGGTGCCAGGGTCTTTTTCAAACTTTGTGAACGCGAAGAGGCCCCGATACTCTCCAGCGCCCTAAGACCCAGAACGGACTTAATGACCGTCGTGCAACTTGACAAGGAGCAACAAGTTCGTGAAATGACAGCGTGGCAGCTTCTGGAAGACAACTTATATGTACAGACGAGGTAAGTCTGCTGTATTACCATCCCTCTTTCAGTCTCACTGTTTGTCGGGGGTCTCTAGTCTCGAACCTGCGGACTACCGCTCTCTATGATTCCCCTGAGATGTCAATGTCGCCCAGCCGATCAGAATCGAGGTGTGTCAGACAAGTAAGTTTGCATGGAAGCCCTTCGCGGCTAGTCGGGTAAAGTCGGGAGGCTCGGCATCTAAATGGAGCATGACCCCGGTGGCGGTCGGTCTGGGGTAATATTGGGAACAGCCGGCTCGCAAGAATGGGGGGAATAGAAGACGTCGTCCAACTTATCAGCTGACCACGATACTATAAGGACGCATTGCCCCGAAACCAGGGGCGCGACTCATCCCCCTTGGCGGCGCTTCGCGAATTGGTTGACTCGTATTCAGTGTTGGGGATTGTCTATTGCTTCTACCGACGCGTCTCGGTCGCGACCGACACATTTGGGCGGATGTCCGAGCCGCCAGCCTGCCACCCGTTCTCGCGCGAAGGCCCCCCGCCAGCTCACGTTAAGCGAAGAGCTAAGCGAGCGATCCCGAGCTACGCCCTGGGCAACGACCAGGGAACTCTGGTAGTGGAGCTTCGCGAGTTCCGGCGACGGCCTCCAATTCGTCGCCCGGCCTTGTCGCCCCGACCCCAGCCTGGATTGCATGCTGACACGGGTACTGAGCCAACATGCTAGAGCGAGGCCCCAATAATCGAGTAGGACGGTATAAGCGTTCCTTGAACGAGCCCGTAACGGCAGTCACGCTGGTGGCGAGCAGGCGTTCACGTATCCTGATTGTGCGGACGGTCGGCGATTATCGTGCGCCTGATAGTGGCGGGAATCCACATACCTGATGATCTGCGGCAGCAAGCTTAGCGCTGCTTTGCAAACCGGCAGCGGGTTTGGTTGTTGTAGCTCATCATACCCGGGGGTCCATACTCAAAACTTTCGGGTGAGTCCGGGGCTCCTTAGGTACAAAAATGGAGCCTGTTTTGCGCGGGGGTCCGGAGGATGCACACGTAAATTCGTTGTCATACTGTACAAAACTTATGTATTAACATCCACGGTCCAGCGATATCGGGCATGTTCGTAGCTCTTCCGTGGTCGAGTGCGAACGGCGTGCACCAGCGGGACAAGTAGCAAAGAGGACCTCCCTGCCAACTCAATTGGGA
ATACCAGCGCTGCCGCTACTAGCATTTCTCGTCCCACATAACGTCCTACACCCTGATCCAACTGTGTCCCAGTCATGTATTCGCGTTGCGTAGCTAGCTGTCCAGAACTTTAGAGGCCAGTGGACCAACTAAGCACGAGCACAGCGAAAGTAGGGGATAGGCTAGCGCCGCCCAGACATTAGTAATAATAGCCCTTGGATCGAAGCCGAGGGGGAGACTGGGGTTACCTTCGAGCGTTGGGAACGCTTAGAGAACCCGATGCTTTCCGGCGCGCTAAGGCACGGGAGGGAACTAATGACCATCCTGCAACTCAGCGAGGTGGAGCGGGCTCAACGGATAGCAACGAGATAGCCCCTGGAAGACAACTTATATGTACAGACGAGGTAAGTCTGCTGTATTACCATCCCTCTTTCAGTCTCACTGTTTGTCGGGGGTCTCTAGTCTCGAACCTGCGGACTGCCGCTCTCTATGATTCCTGCAGGACGCCAATGTCGCCCAGCCGAATAGCATCGGGACATGCCCGGTAATTAAGTTTGCCTCCGAGTCTTTCGTATCTAGTCGGGTAAAGTCGGGAGGCTCGGCATCTAAATGGAGCATGACCCCGGTGGCGGTCGTTTTGGGGTGGTGTTGAGAGCAGCCGGCCTGCAAGGATGGGGGAGCTAGTGGACGTCGTCCAATTTAGCAGTTGACCGTGACGTTATAAGGACCCGGATCCTTGGAGCCGAGGGAGGGGGTTACTCCCCTGCCTGATAAATTAGAAATCGAATGTGATGCGGCCGAGACCAGAGGCCGATCACCAGGCCTACCGACGCGTCTCAGTCCCGACCGACGCACTTGGGCGGGTGTCCGGGCCGTCAGCCTGCCACCCGTTCTCGCGCGAAGGCCCCCTGCCAGCTCACGTTAATCGCGGAGCGACACAAGCGATCGCGAGCTACGCCCTGGGCAACGACCAGGGAACTCTGGTAGTGGAGCTTCGCGAGTTCCGGCGACGGCCTCCAATTCATCGCCCGGCCTTGTCGCCCCGACCCCAGCCTGGATTGCATGCTGACACGGGTACTGAGCCAACATGCTAGAGCGAGGCCCCAATAATCGAGTAGGACGGTATAAGCGTCCCTTGAGCGAGCCCGTAACGGCAGTCACGCTGGTGGTGAGCCGGTGTTCGCATATCCTGATTGTGCGGACGGTCGGCGATTATCGTGCGCCTGATAGTGGCGGGAATCCACATACCTGATGATCTGTGGCAGCAAAGTTAGCGTGGTTTTGCAGACCAGCAGTGCTTTTAGTTGTCATAACCTATCATGTTCGGTCCTCCGCACCAAGAATGTCCGAGTGAGACGACCGGCTCCTAGGTACAAAAATGGAGCCTGTCTCATACAGGAGTTCATAAGATGCGCGTGTAGGCTCGTAGCCAAACTGAACAAAACGCATGTATTTGCATCCACGGTCCGGCTACGAAGGACGGAGTTTTGGCTCTTCCGTGGCCGAGCGCGAACTGCTCGCCTAATGGGGACAAACAACAAAGTGGACCTCGCTGCCATGTCAAGTGAGC
ATACCAGCGCCGCCGCTACTAGATTTTCTCGCCCCACATCGCGTCCTACAACCTAATCCACCTGTGACCTAGGCATGTATTCACGTCGCGTAGTTAGCTATTCGGAACCCTAGTGGTCGCTGGACCAACAAAGCACGAACACAGCGAAATTGGGGCTTAGGCCAACACCGCTCAGATATTAGTAGCAATAACCCTTGATCCATAACCGAGGGGGGTGCCAGGGTCTTTTTCAAACTTTGTGAACGCGAAGAGGCCCCGATACTCTCCAGCGCCCTAAGACCCAGAACGGACTTAATGACCGTCGTGCAACTTGACAAGGAGCAACAAGTTCGTGAAATGACAGCGTGGCAGCTTCTGCGGGGCTGTACCCGTACGCAGGTGGGGTAAGTCGGTCGTACTGCCATCCCCATCTTAGTCCCGTTATTTGTGGGGGGTCTCTCGGTGCAACCCTGCTGAATGCCCGTCTCCATGATTCCTGCAGGACGCCAATGTCGCCCAGCCGAATAGCATCGGGACATGCCCGGTAATTAAGTTTGCCTCCGAGTCTTTCGTATCTAGTCGGGTAAAGTCGGGAGGCTCGGCATCTAAATGGAGCATGACCCCGGTGGCGGTCGTTCTGGGGTAATATTGGGAACAGCCCGCTCGCAAGAATGGGAGGAATAGAAGACGTCGTCCAACTTATCAGCTAACCACGCTACTATAAGGACCCATTGCCCTGGAGCCGAGGGAGGGGGTTGCTCCCCTGCCTGATGAATTAGAAATCGAATGTGATGCGGCCGAGACCAGAGGCCGATCACCAGGCCTTGTAGCAGACTTCGTCCGCGACCGATATACTTGGGCGGGTGTCCAAACCGTCAGCCTTCAGCCCGTGTTCGGAGAAGAGCCTCGCGCCATCGCACGTTAATCGAAAAACGAAACAATCGATCCTGGACTACGCCCAAAGCAACGACGACAGGACCCCAGTGCTGGGATCGCGCGAGCTCCAGAGTGTGCCTCGAACACGCCGCCGCGCCCAGTCGCCCCGGTTCCGACCTAGGGTGCATGCTGACACGGGTACTGAGCCAACATGCTAGAGCGAGGCCCCAATAATCGAGTAGGACGGTATAAGCGTTCCTTGAACGAGCCCGTAACGGCAGTCACGCTGGTGGCGGGCCGGCGTTCATGTACCTGTATTGTGAAGACGGTCGGCGATTGTCGTGCGCCTGATAGCGGCGGGAAGCCACATACCGGACAACCTGCGGCAGCAAGGCTAGCGTGGCCTGGGAGAGCGGCAGTGCGGTTAGCTATTGGGGCCCATCATGCCCGGGCCTCCATACCCAGAACTTTCGAGTGAGACCGGGGCTCCTTAGGTACAAAAATGGAGCCTGTTTTGCGCGGGGGTCCGGAAGATGCACGTGTAAATTCGTAGTCAAACTGAACAAAACTTATGTATTAGCATCCACGGTCCAGCGATATCGGGCATGTTCTTAGCTCTTCCGTGGTCGAGCGCGAACGGCGTGCACCATCGAGACAAACAACAAAGTGGACCTCGCTGCCATGTCAAGTGAGC
ATACCAGCGCCGCCGCTACTAAAATTTCTTGCCCCTCATAACGTCCTACACCGCGCCCCAACTGTGTCCCAGTCATGTATGTGCATTGCGTGGTTAATAGTCCGTAACCTAAGTGGCCAGTGGACTGACTAAGCATGAACAGAGCGAAATTAGGGCATTAGCCAGCACAGCCCAGACATTAGTCATAATAGCTCTTGGATCGAAGCCGAGGGGGAGACTGGGGTTACCTTCGAGCGTTGGGAACGCTTAGAGAACCCGATGCTTTCCGGCGCGCTAAGGCACGGGAGGGAACTAATGACCATCCTGCAACTCAGCGAGGTGGAGCGGGCTCAACGGATAGCAACGAGATAGCCCCTGGAAGACAACTTATATGTACAGACGGGGTAAGTCTGCTGTATTACCATCCCTCTTTCAGTCTCACTGTTTGTCGGGGGTCTCTAGTCTCGAACCTTCGGACTGCCGCTCTCTATGATTCCCCTGAGATGTCAATGTCGCCCAGCCGATCAGAATCGAGGTGTGTCAGACGAGTAAGTTTGCACCCGGCCTCTTCGCGGCTAGTGGGATAACGTCGCGAGGCTCGGCATCTAAATGGCACGGAGCTATGGTGGCGGCAATTTTGGGGTAGTGTTGGTGGCAGCCGGCTCGCAAGGATGGGGGGGCTAGTGGAGATCTGCCCACTTATTTACTGACCATGACGTTATGAGGACCGGGATCCTTGACGTCGAGGGCGGGACTCATCCCTCTTGGTAATGCAATGGATATCGATTAACTCGTATTTAGTGTTGGGGATTGTCTGTTGCTTCCTCCGAAACGTTTCGGCTGTTTCTGACATACTCGTGCGGGTGTCTGAGCCATCGCCCTGCAACCCGTTCAAGGAGGAGGACTTCGCGCCTGCGCACGCTGATCGCGGAGCGAAACAAGCGATCGCGAGCTACGCCCTGGGCAACGACCAGGGAACTCTGGTAGTGGAGCTTCGCGAGTTCCGGCGACGGCCTCCAATTCGTCGCCCGGCCTTGTCGCCCCAACCCCAGCCTGGATTGCATGCTGACACGGGTACTGAGCCAACATGCTAGAGCGAGGCCCCAATAATCGAGTAGGACGGTATAAGCGTTCCTTGAACGAGCCCGCGACAATGGTCACGCCGGTGGCGGGCCGGCGTTCATGTACCTGTATTGTGAAGACGGTCGGCGATTGTCGTGCGCCTGATAGCGGCGGGAAGCCACATACCGGACAACCTGTGGCAGCAAGCTTAGCGCTGCTTTGCAAACCGGCAGCGGGTTTGGTTGTTGTAGCTCATCATACCCGAGGGTCCATACTCAAAACTTTCGGGTGAGTCCGGGGCTCCTTAGGTACAAAAATGGAGCCTGTCTCATACAGGAGTTCAGAAGATGCACACGTAAATTCGTTGTCATACTGTGCAAAACTTATGTGTTAACATCCACGGTCCAGCGATATCGGGCATGTTCGTAGCTCTTCCGTGGTCGAGTGCGAACGGCGTGCACCAGCGGGACAAGTAGCAAAGAGGACCTCCCTGCCAACTCAATTGGGA
ATGCCTAAGGCGTCGTTATTAGAATCCCTTGCCCCTCATAACGTCCTACACCGCGCCCCAACTGTGTCCCAGTCATGTATGTGCATTGCATGGTTAATAGTCCGTAACCTAAGTGGCCAGTGGACTGACTAAGCATGAACAGAGCGAAATTAGGGCATTAGCCAGCACAGCCCAGACATTAGTCATAATAGCCCTTGGATCGAAGCCGAGGGGGAGACTGGGGTTACCTTCGAGCGTTGGGAACGCTTAGAGAACCCGATGCTTTCCGGCGCGCTAAGGCACGGGAGGGAACTAATGACCATCCTGCAACTCAGCGAGGTGGAGCGGGCTCAACGGATAGCAACGAGATAGCCCCTGGAAGACAACTTATATGTACAGACGGGGTAAGTCTGCTGTATTACCATCCCTCTTTCAGTCTCACTGTTTGTCGGGGGTCTCTAGTCTCGAACCTGCGGACTGCCGCTCTCTATGACTCCCCTGAGACGTCAATGTCGCCCAGCCGAATAGAATCGGGATGTGTTAGACAAGTAAGTTCACCTCCGAGTCTTTCGCATTTAGTCGGATAACGTTACGAACCCCGCAAAACAGGTAACACGTAGCCATGGTGACGGCCAGTTTGGGGTGGTGTTGAGAGCAGCCGGCCTGCAAGGATGGGGGAGCTAGTGGACGTCTGCCCACTTATTTACTGACCATGACGTTATGAGGACCGGGATCCTTGACGTCGAGGGCGGGACTCATCCCTGTTGGTAATGCAATGGATATCGATTAACTCGTATTTAGTGTTGGGGATTGTCTGTTGCTTCCTCCGACACGTTTCGGCTGTTACTGACATACTTGTGCGGGTGTCTGAGCCATCGCCCTGCAACCCGTTCACGGAGGAGGACTTCGCGCCTGCGCACGCTGATCGCGGAGCGAAACAAGCGATCGCGAGCTACGCCCTGGGCAACGACCAGGGAACTCTGGTAGTGGAGCTTCGCGAGTTCCGGCGACGGCCTCCAATTCATCGCCCGGCCTTGTCGCCCCGACCCCAGCCTGGATTGCATGCTGACACGGGTACTGAGCCAACATGCTAGAGCGAGGCCCCAATAATCGAGTAGGACGGTATAAGCGTCCCTTGAGCGAGCCCGTGACAATGGTCACGCCGGTGGCGAGCAGGCGTTCACGTATCCTGATTGTGCGGACGGTCGGCGATTATCGTGCGCCTGATAGTGGCGGGAATCCACATACCTGATGATCTGTGGCAGCAAGCTTAGCGCTGCTTTGCAAACCGGCAGCGGGTTTGGTTGTTGTAGCTCATCATACCCGGGGGTCCATACTCAAAACTTTCGGGTGAGTCCGGGGCTCCTTAGGTACAAAAATGGAGCCTGTTTTGCGCGGGGGTCCGGAAGATGCGCGTGTAGGCTCGTAGCCAAACTGAACAAAACGCATGTATTTGCATCCACGGTCCGGCTACGAAGGACGGAGTTTTGGCTCTTCCGTGGCCGAGCGCGAACTGCTCGCCTAATGGGGACAAACAACAAAGTGGACCTCGCTGCCATGTCAAGTGAGC
ATACCAGCGCCGCCGCTACTAGATTTTCTCGCCCCACATCGCGTCCTACAACCTAATCCACCTGTGACCTAGGCATGTATTCACGTCGCGTAGTTAGCTATTCGGAACCCTAGTGGTCGCTGGACCAACAAAGCACGAACACAGCGAAATTGGGGCTTAGGCCAACACCGCTCAGATATTAGTAGCAATAACCCTTGATCCATAACCGAGGGGGGTGCCAGGGTCTTTTTCAAACTTTGTGAACGCGAAGAGGCCCCGATACTCTCCAGCGCCCTAAGACCCAGAACGGACTTAATGACCGTCGTGCAACTTGACAAGGAGCAACAAGTTCGTGAAATGACAGCGTGGCAGCTTCTGCGGGGCTGTACCCGTACGCAGGTGGTGTAAATCGGCCGTATTACGATCCCTATTCCAGACCTGTTGTTTGTGGTGAGCCTCTCAGCGCGACTCTGCGTACGGTTGGCCTCTATGACTCCCGCAGGACGCCAATGTCGCCCAGCCGAATAGCATCGGGACATGCCCGGTAATTAAGTTTGCCTCCGGCCTCTTCGCGGCCAGTCGGATAACGTTACGAACCCCGCAAAACAGGTAACACGTAGCCATGGTGACGGCCAGTCTGGGGTAATATTGAGAGCAGCCGGACTGCAAGGATGGGGGAGCTAGTGGAGATCTGCCCACTTATTTACTGACCATGACGTTATGAGGACCGGGATCCTTGACGTCGAGGGCGGGACTCATCCCTGTTGGTAATGCAATGGATATCGATTAACTCGTATTTAGTGTTGGGGATTGTCTGTTGCTTCCTCCGACACGTTTCGGCTGTTACTGACATACTTGTGCGGGTGTCTGAGCCATCGCCCTGCAACCCGTTCACGGAGGAGGACTTCGCGCCTGCGCACGCTGATCGCGGAGCGAAACAAGCGATCGCGAGCTACGCCCTGGGCAACGACCAGGGAACTCTGGTAGTGGAGCTTCGCGAGTTCCGGCGACGGCCTCCAATTCATCGCCCGGCCTTGTCGCCCCGACCCCAGCCTGGATTGCATGCTGACACGGGTACTGAGCCAACATGCTAGAGCGAGGCCCCAATAATCGAGTAGGACGGTATAAGCGTCCCTTGAGCGAGCCCGTAACAGCGGTCACGCCGGTGGCGAGCCGGCGGTCATGTACCTGTATTGTGAAGACGGTCGGCGATTGTCGTGCGCCTGATAGTGGCGGGAATCCACATACCTGATGATCTGTGGCAGCAAGCTTAGCGCTGCTTTGCAAACCGGCAGCGGGTTTGGTTGTTGTAGCTCATCATACCCGGGGGTCCATACTCAAAACTTTCGGGTGAGTCCGGGGCTCCTTAGGTACAAAAATGGAGCCTGTTTCACACAGGAGTTCAGAGGATGCGCATGTAGGCTCGTTGCTGTACTGAACAAAACGCATGTATTTGCATCCGCGGTCCGGATACGAAAGACGGAGTTTTGGTCCTCTTGAAACCGAGTGTGAACTGCTCGCCTAATGGGGACAGACGACAGAGTGAACCTTGCGACCATGTCAAGTGAGA
ATACCAGCGCCGCCACTACTAGAATTTCTCGTCCCACATAACGTCCTACACCCTGATCCAACTGTGTCCCAGTCATGTATTCGCGTTGCGTAGCTAGCTGTCCAGAACTTTAGTGGCCAGTGGACCAACTAAGCACGAGCACAGCGAAAGTAGGGGATAGGCTAGCGCCGCCCAGACATTAATAATAATAGCCCTTGGATCGAAGCCGAGGGGGAGACTGGGGTTACCTTCGAGCGTTGGGAACGCTTAGAGAACCCGATGCTTTCCGGCGCGCTAAGGCACGGGTGGGAACTAATGACCATCCTGCAACTCAGCGAGGTGGAGCGGGCTCAACGGATAGCAACGAGATAGCCCCTGGAAGACAACTTATATGTACAGACGGGGTAAGTCTGCTGTATTACCATCCCTCTTTCAGTCTCACTGTTTGTCGGGGGTCTCTAGTCTCGAACCTGCGGACTGCCGCTCTCTATGACTCCTGCAGGACGCCAATGTCGCCCAGCCGAATAGCATCGGGACATGCCCGGTAATTAAGTTTGCCTCCGAGTCTTTCGTATCTAGTCGGGTAAAGTCGGGAGGCTCGGCATCTAAATGGAGCATGACCCCGGTGGCGGTCGGTCTGGGGTAATATTGGGAACAGCCGGCTCGCAAGAATGGGGGGAATAGAAGAGATCTGCCCACTTATTTACTGACCATGACGTTATGAGGACCGGGATCCTTGACGTCGAGGGCGGGACTCATCCCTCTTGGTAATGCAATGGATATCGATTAACTCGTATTTAGTGTTGGGGATTGTCTGTTGCTTCCTCCGAAACGTTTCGGCTGTTACTGACATACTTGTGCGGGTGTCTGAGCCATCGCCCTGCAACCCGTTCACGGAGGAGGACTTCGCGCCTGCGCACGCTGATCGCGGAGCGAAACAAGCGATCGCGAGCTACGCCCTGGGCAACGACCAGGGAACTCTGGTAGTGGAGCTTCGCGTGCGACAGACTGGGCCTCCCGTTCGCCGCCCGGTCTTATCGCCTCGGCTCCAACCTGGGGTACAAACTGACACAGGTATTGACCCGATATGCGACATCGAGGGTCCAATGATCGAAAAGGACGGTATTAACTCCGCCTGAACGGGCCAGTAACGGCAGTCACGCTGGTGGCGAGCAGGCGTTCATGTACCTGTATTGTGAAGACGGTCGGCGATTGTCGTGCGCCTGATAACGGCGGGAAGCTACATACCGGACAACCTGTGGCAGCAAGGTTAGCGTGATTCTGCAGACCGGTGATGCGTTTGGTTGTTGTAGCCCATCGTGCCCGGGCCTCCATGCCCAGAACTTTCGGGCGAGATGACCGCCTTCCGAACACAGAAGCCAGTTCTGTCTTGCGCAGGGGTTTGGAAGATGCACACGTAAATTCGTTGTCATTCTAAACAAAACTTATGTATTAGCATCCACGGTCCAGCGATATCGGGTATGTTCTTAGCTCTTCCGTGGTCGAGTGCGAACGGCGTGCACCAGCTAGATAAACAATAAAGAGGACTCCGCTGCCAACTCAATTGGGA
ATACCAGCGCTGCCGCTACTAGAATTTCTCGTCCCACATAACGTCCTACACCCTGATCCAACTGTGTCCCAGTCATGTATTCGCGTTGCGTAGCTAGCTGTCCAGAACTTTAGTGGCCAGTGGACCAACTAAGCACGAGCACAGCGAAAGTAGGGGATAGGCTAGCGCCGCCCAGACATTAGTAATAATAGCCCTTGGTCCATAATCAAGGGGGGTATCAGGTCCACCTGAGAACTTCTTAAGCGTTTCACAGCTTGGTCGGACGGGGACACGCGGGGACCAGGGTGGGACCTAATGACCGGCCTGCAATTCAATGAGGTGGAGCGGGCTCAACGGATAGTAATGAGATAACCCCTGGAAGACAGCTTACGTACGCAGGCAGTGTAAATCGGCCGTATTACCATCCCTATTCCAGACCTGTTGTTTGTGGTGAGCCTCTCAGCGCGACTCTGCGTACGGTTGGTCTCTATGACTCCCCTGAGATGTCAATGTCGCCCAGCCGATCAGAATCGAGGTGTGTCAGACGAGTAAGTTTGCACCCGGCCTCTTCGCGGCTAGTCGCGTAACGTCGCGAGGCTCGGCATCTAAATGGCACGGAGCTATGGTGGCGGCAAGTTTGGGGTAGTGTTGGTGGCAGCCGGCTCGCAAGAATGGGAGGAATAGAAGAGATCTGCCCACTTATTTACTGACCATGACGTTATGAGGACCGGGATCCTTGACGTCGAGGGCGGGACTCATCCCTCTTGGTAATGCAATGGATATCGATTAACTCGTATTTAGTGTTGGGGATTGTCTGTTGCTTCCTCCGAAACGTTTCGGCTGTTACTGACATACTTGTGCGGGTGTCTGAGCCATCGCCCTGCAACCCGTTCACGGAGGAGGACTTCGCGCCTGCGCACGCTGATCGCGGAGCGAAACAAGCGATCGCGAGCTACGCCCTGGGCAACGACCAGGGAACTCTGGTAGTGGAGCTTCGCGAGTTCCGGCGACGGCCTCCAATTCATCGCCCGGCCTTGTCGCCCCGACCCCAGCCTGGATTGCATGCTGACACGGGTACTGAGCCAACATGCTAGAGCGAGGCCCCAATAATCGAGTAGGACGGTATAAGCGTCCCTTGAGCGAGCCCGTAACAGCGGTCACGCCGGTGGCGGGCCGGCGTTCACGTATCCTGATTGTGCGGACGGTCGGCGATTATCGTGCGCCTGATAGCGGCGGGAAGCCACATACCGGACAACCTGTGGCAACAAGGCTAGCGTGGCCTGGGAGACCGGCAGTGCGGTTAGCTATTGGGGCCCATCATGCCCGGGCCTCCATACCCAGAACTTTCGAGTGAGACCGGGGCCCCTTAGGTACAAAAATGGAGCCTGTCTTGCGCGGGGGTCCGGAAGATGCACACGTAAATTCGTTGTCATTCTAAACAAAACTTATGTATTAGCATCCACGGTCCAGCGATATCGGGTATGTTCTTAGCTCTTCCGTGGTCGAGTGCGAACGGCGTGCACCAGCTAGATAAACAATAAAGAGGACTCCGCTGCCAACTCAATTGGGA
ATACCAGCGCCGCCGCTACTAGAATTTCTTGCCCCTCATAACGTCCTACACCGCGCCCCAACTGTGTCCCAGTCATGTATGTGCATTGCGTGGTTAATAGTCCGTAACCTAAGTGGCCAGTGGACTGACTAAGCATGAACAGAGCGAAATTAGGGCATTAGCCAGCACAGCCCAGACATTAGTCATAATAGCTCTTGGATCGAAGCCGAGGGGGAGACTGGGGTTACCTTCGAGCGTTGGGAACGCTTAGAGAACCCGATGCTTTCCGGCGCGCTAAGGCACGGGAGGGAACTAATGACCATCCTGCAACTCAGCGAGGTGGAGCGGGCTCAACGGATAGCAACGAGATAGCCCCTGGAAGACAACTTATATGTACAGACGGGGTAAGTCTGCTGTATTACCATCCCTCTTTCAGTCTCACTGTTTGTCGGGGGTCTCTAGTCTCGAACCTTCGGACTGCCGCTCTCTATGATTCCCCTGAGATGTCAATGTCGCCCAGCCGATCAGAATCGAGGTGTGTCAGACGAGTAAGTTTGCACCCGGCCTCTTCGCGGCTAGTCGGATAACGTCGCGAGGCTCGGCATCTAAATGGCACGGAGCTATGGTGGCGGCAATTTTGGGGTAGTGTTGGTGGCAGCCGGCTCGCAAGGATGGGGGGGCTAGTGGAGATCTGCCCACTTATTTACTGACCATGACGTTATGAGGACCGGGATCCTTGACGTCGAGGGCGGGACTCATCCCTCTTGGTAATGCAATGGATATCGATTAACTCGTATTTAGTGTTGGGGATTGTCTGTTGCTTCCTCCGAAACGTTTCGGCTGTTTCTGACATACTCGTGCGGGTGTCTGAGCCATCGCCCTGCAACCCGTTCAAGGAGGAGGACTTCGCGCCTGCGCACGCTGATCGCGGAGCGAAACAAGCGATCGCGAGCTACGCCCTGGGCAACGACCAGGGAACTCTGGTAGTGGAGCTTCGCGAGTTCCGGCGACGGCCTCCAATTCGTCGCCCGGCCTTGTCGCCCCGACCCCAGCCTGGATTGCATGCTGACACGGGTACTGAGCCAACATGCTAGAGCGAGGCCCCAATAATCGAGTAGGACGGTATAAGCGTTCCTTGAACGAGCCCGCGACAATGGTCACGCCGGTGGCGGGCCGGCGTTCATGTACCTGTATTGTGAAGACGGTCGGCGATTGTCGTGCGCCTGATAGCGGCGGGAAGCCACATACCGGACAACCTGTGGCAGCAAGCTTAGCGCTGCTTTGCAAACCGGCAGCGGGTTTGGTTGTTGTAGCTCATCATACCCGAGGGTCCATACTCAAAACTTTCGGGTGAGTCCGGGGCTCCTTAGGTACAAAAATGGAGCCTGTCTCATACAGGAGTTCAGAAGATGCACACGTAAATTCGTTGTCATACTGTGCAAAACTTATGTGTTAACATCCACGGTCCAGCGATATCGGGCATGTTCGTAGCTCTTCCGTGGTCGAGTGCGAACGGCGTGCACCAGCGGGACAAGTAGCAAAGAGGACCTCCCTGCCAACTCAATTGGGA
ATACCAGCGCCGCCGCTACTAGAATTTCTCGTCCCACATAACGTCCTACACCCTGATCCAACTGTGTCCCAGTCATGTATTCGCGTTGCGTAGCTAGCTGTCCAGAACTTTAGTGGCCAGTGGACCAACTAAGCACGAGCACAGCGAAAGTAGGGGATAGGCTAGCGCCGCCCAGACATTAATAATAATAGCCCTTGGATCGAAGCCGAGGGGGAGACTGGGGTTACCTTCGAGCGTTGGGAACGCTTAGAGAACCCGATGCTTTCCGGCGCGCTAAGGCACGGGAGGGAACTAATGACCATCCTGCAACTCAGCGAGGTGGAGCGGGCTCAACGGATAGCAACGAGATAGCCCCTGGAAGACAACTTATATGTACAGACGGGGTAAGTCTGCTGTATTACCATCCCTCTTTCAGTCTCACTGTTTGTCGGGGGTCTCTAGTCTCGAACCTGCGGACTGCCGCTCTCTATGACTCCTGCAGGACGCCAATGTCGCCCAGCCGAATAGCATCGGGACATGCCCGGTAATTAAGTTTGCCTCCGAGTCTTTCGTATCTAATCGGACGGAGTCGCGAGGCTCGCCGTCTCAATGGAGCATGACCCTGGTGGAGGTCGGTTTGGGGTGGTGTTGAGAGCAGCCGGCCTGCAAGGATGGGGGAGCTAGTGGACGTCGTCCAACTTATCAGCTGACCACGATACTATAAGGACCCATTGCCCCGAAACCAGGGGCGCGACTCATCCCCCTTGGCGGCGCTTCGCGAATTGGTTGACTCGTATTCAGTGTTGGGGATTGTCTATTGCTTCTACCGACGCGTCTCGGTCGCGACCGACACATTTGGGCGGATGTCCGAGCCGCCAGCCTGCCACCCGTTCTCGCGCGAAGGCCCCCCGCCAGCTCACGTTAAGCGAAGAGCTAAGCGAGCGATCCCGAGCTACGCCCTGGGCAACGACCAGGGAACTCTGGTAGTGGAGCTTCGCGAGTTCCGGCGACGGCCTCCAATTCGTCGCCCGGCCTTGTCGCCCCGACCCCAGCCTGGATTGCATGCTGACACGGGTACTGAGCCAACATGCTAGAGCGAGGCCCCAATAATCGAGTAGGACGGTATAAGCGTTCCTTGAACGAGCCCGTAACGGCAGTCACGCTGGTGGCGGGCCGGCGTTCATGTACCTGTATTGTGAAGACGGTCGGCGATAGTCGTGCGCCTGATAACGGCGGGAAGCTACATACCGGACAACCTGCGGCAGCAAGCTTAGCGCTGCTTTGCAAACCGGCAGCGGGTTTGGTTGTTGTAGCTCATCATACCCGAGGGTCCATACTCAAAACTTTCGGGTGAGTCCGGGGCTCCTTAGGTACAAAAATGGAGCCTGTCTCATACAGGAGTTCAGAGGATGCGCATGTAGGCTCGTTGCTGTACTGAACAAAACGCATGTATTTGCATCCGCGGTCCGGATACGAAAGACGGAGTTTTGGTCCTCTTGAAACCGAGTGTGAACTGCTCGCCTAATGGGGACAAACGACAGAGTGAACCTTGCTGCCAACTCAATTGGGA
ATACCAGCGCCGCCGCTACTAGAATTTCTCGTCTTACATAGCGCCCTGCACCCTGATCTAATTGTCACCCAGTCATGTGTTCGCGTTGCGTAGTTAGCTGTCCGGAAACCTAGTGGCCAGTGGACCAACTAAGCACGAAGACAGCGAAATTAGGGCAGAGGCCAACACCGCTCAAACATTAGTAATAATAGCCCTAGGTCCATAACCGAGGGGGGTACCAGGTCCACCTGAGAACTTCTTAAGCTTTTCACAGCTTCGACGGACGGGGACACGCGAAGGCCCAAAAGAGAACTAATGACCATCCTGCAACTCAGCGAGGTGGAGCGGGCTCAACGGATAGCAACGAGATAGCCCCTGGAAGACAACTTATATGTACAGACGGGGTAAGTCTGCTGTATTACCATCCCTCTTTCAGTCTCACTGTTTGTCGGGGGTCTCTAGTCTCGAACCTGCGGACTGCCGCTCTCTATGACTCCCCTGAGACGTCAATGTCGCCCAGCCGAATAGAATCGGGATGTGTTAGACAAGTAAGTTCACCTCCGAGTCTTTCGCATTTAGTCGGATAACGTTACGAACCCCGCAAAACAGGTAACACGTAGCCATGGTGACGGCCAGTTTGGGGTGGTGTTGAGAGCAGCCGGCCTGCAAGGATGGGGGAGCTAGTGGACGTCTGCCCACTTATTTACTGACCATGACGTTATGAGGACCGGGATCCTTGACGTCGAGGGCGGGACTCATCCCTGTTGGTAATGCAATGGATATCGATTAACTCGTATTTAGTGTTGGGGATTGTCTGTTGCTTCCTCCGAAACGTTTCGGCTGTTACTGACATACTTGTGCGGGTGTCTGAGCCATCGCCCTGCAACCCGTTCACGGAGGAGGACTTCGCGCCTGCGCACGCTGATCGCGGAGCGAAACAAGCGATCGCGAGCTACGCCCTGGGCAACGACCAGGGAACTCTGGTAGTGGAGCTTCGCGAGTTCCGGCGACGGCCTCCAATTCATCGCCCGGCCTTGTCGCCCCGACCCCAGCCTGGATTGCATGCTGACACGGGTACTGAGCCAACATGCTAGAGCGAGGCCCCAATAATCGAGTAGGACGGTATAAGCGTCCCTTGAGCGAGCCCGTGACAATGGTCACGCCGGTGGCGAGCAGGCGTTCACGTATCCTGATTGTGCGGACGGTCGGCGATTATCGTGCGCCTGATAGTGGCGGGAATCCACATACCTGATGATCTGTGGCAGCAAGCTTAGCGCTGCTTTGCAAACCGGCAGCGGGTTTGGTTGTTGTAGCTCATCATACCCGGGGGTCCATACTCAAAACTTTCGGGTGAGTCCGGGGCTCCTTAGGTACAAAAATGGAGCCTGTTTTGCGCGGGGGTCCGGAAGATGCGCGTGTAGGCTCGTAGCCAAACTGAACAAAACGCATGTATTTGCATCCACGGTCCGGCTACGAAGGACGGAGTTTTGGCTCTTCCGTGGCCGAGCGCGAACTGCTCGCCTAATGGGGACAAACAACAAAGTGGACCTCGCTGCCATGTCAAGTGAGC
ATACCAGCGCCGCCGCTACTAGAATTTCTTGCCCCTCATAACGTCCTACACCGCGCTCCAACTGTGTCCCAGTCATGTATGTGCATTGCGTGGTTAATAGTCCGTAACCTAAGTGGCCAGTGGACTGACTAAGCATGAACAGAGCGAAATTAGGGCATAAGCCAGCACAGCCCAGACATTAGTCATAATAGCCCTTGATCCATAACCGAGGGGGGTGCCAGGGTCTTTTTCAAACTTTGTGAACGCGAAGAGGCCCCGATACTCTCCAGCGCCCTAAGACCCAGAACGGACTTAATGACCGTCGTGCAACTTGACAAGGAGCAACAAGTTCGTGAAATGACAGCGTGGCAGCTCCTGCGGGGCTGTACCCGTACGCAGGTGGGGTAAGTCGGTCGTACTACCATCCCCATCTTAGTCCCGTTATTTGTGGGGGGTCTCTCGGTGCAACCCTGCTGAATGCCCGTCTCCATGACTTGCCTGAGACGTCAATGTCGCCCAGCCGAATAGAATCGGGATGTGTTAGACAAGTAAGTTCACCCCCGAGCTCTCCGCGGCTAGTCGGATAACGTTACGAACCCCGCAAAACAGGTAACACGTAGCCATGGTGACGGCCATTTTGGGGTGGTGTTGGGGGCTGCCGGCCCGCGAGGATGGGGGGGCGGGTGGACGTCGGCCCATTCATCAGCAGACCATGATACTGTAGAGAGCGGGATCCTTGACGTCGAGGGCGGGACTCATCCCTCTTGGTAATGCAATGGATATCGATTAACTCGTATTTAGTGTTGGGGATTGTCTGTTGCTTCCTCCGACACGTTTCGGCTGTTACTGACATACTTGTGCGGGTGTCTGAGCCATCGCCCTGCAACCCGTTCACGGAGGAGGACTTCGCGCCTGCGCACGCTGATCGCGGAGCGAAACAAGCGATCGCGAGCTACGCCCTGGGCAACGACCAGGGAACTCTGGTAGTGGAGCTTCGCGAGTTCCGGCGACGGCCTCCAATTCGTCGCCCGGCCTTGTCGCCCCGACCCCAGCCTGGATTGCATGCTGACACGGGTACTGAGCCAACATGCTAGAGCGAGGCCCCAATAATCGAGTAGGACGGTATAAGCGTTCCTTGAACGAGCCCGTAACAGCGGTCACGCCGGTGGCGGGCCGGCGTTCATGTACCTGTATTGTGAAGACGGTCGGCGATTGTCGTGCGCCTGATAGCGGCGGGAAGCCACATACCGGACAACCTGTGGCAGCAAGGCTAGCGCGGCTTTGGAGACGGGCAGTGCGTTTGGTTGTTGGAGCCCCTCATGCCCGGGCCAAAATACCCAGAACTTTCGGGTGAGACGGGGGCCCCTTAGGTACAAAAATGGAGCCTGTCTCACACAGGAGTTCAGAGAATGCACACGTAAATTCGTTGTCATTCTAAACAAAACTTATGTATTAGCATCCACGGTCCAGCGATATCGGGTATGTTCTTAGCTTTTCCGTGATCGAGTGCGAACGGCGTGCACCAGCGGGACAAACGACAGAGTGAACCTTGCGACCATGTCAAGTGAGA
ATACCAGCGCCGCCACTACTAGAATTTCTCGTCCCACATAACGTCCTACACCCTGATCCAACTGTGTCCCAGTCATGTATTCGCGTTGCGTAGCTAGCTGTCCAGAACTTTAGTGGCCAGTGGACCAACTAAGCACGAGCACAGCGAAAGTAGGGGATAGGCTAGCGCCGCCCAGACATTAGTAATAATAGCCCTTGGTCCATAATCAAGGGGGGTATCAGGTCCACCTGAGAACTTCTTAAGCGTTTCACAGCTTGGTCGGACGGGGACACGCGGGGACCAGGGTGGGACCTAATGACCGGCCTGCAATTCAATGAGGTGGAGCGGGCTCAACGGATAGTAATGAGATAACCCCTGGAAGACAGCTTACGTACGCAGGCAGTGTAAATCGGCCGTATTACCATCCCTATTCCAGACCTGTTGTTTGTGGTGAGCCTCTCAGCGCGACTCTGCGTACGGTTGGTCTCTATGACTCCCCTGAGATGTCAATGTCGCCCAGCCGATCAGAATCGAGGTGTGTCAGACGAGTAAGTTTGCATCCGGCCTCTTCGCGGCTAGTCGCGTAACGTCGCGAGGCTCGGCATCTAAATGGCACGGAGCTATGGTGGCGGCAAGTTTGGGGTAGTGTTGGTGGCAGCCGGCTCGCAAGAATGGGAGGAATAGAAGAGATCTGCCCACTTATTTACTGACCATGACGTTATGAGGACCGGGATCCTTGACGTCGAGGGCGGGACTCATCCCTGTTGGTAATGCAATGGATATCGATTAACTCGTATTTAGTGTTGGGGATTGTCTGTTGCTTCCTCCGACACGTTTCGGCTGTTACTGACATACTTGTGCGGGTGTCTGAGCCATCGCCCTGCAACCCGTTCACGGAGGAGGACTTCGCGCCTGCGCACGCTGATCGCGGAGCGAAACAAGCGATCGCGAGCTACGCCCTGGGCAACGACCAGGGAACTCTGGTAGTGGAGCTTCGCGAGTTCCGGCGACGGCCTCCAATTCATCGCCCGGCCTTGTCGCCCCGACCCCAGCCTGGATTGCATGCTGACACGGGTACTGAGCCAACATGCTAGAGCGAGGCCCCAATAATCGAGTAGGACGGTATAAGCGTCCCTTGAGCGAGCCCGTAACAGCGGTCACGCCGGTGGCGAGCCGGCGTCCATGTACCTGTATTGTGAAGACGGTCGGCGATTGTCGTGCGCCTGATAGCGGCGGGAAGCCACATACCGGGCAACCTGTGGCAGCAAAGTTAGCGTGGTTTTGCAGACCAGCAGTGCTTTTAGTTGTCATAACCTATCATGTTCGGTCCTCCGCACCAAGAATGTCCGAGTGAGACGACCGCCTCCTAGGTACAAAAATGGAGCCTGTCTCATACAGGAGTTCAGAGGATGCGCGTGTAAATTCGTAGTCAAACTGAACAAAACTTATGTATTAGCATCCACGGTCCAGCGATATCGGGCATGTTCTTAGCTCTTCCGTGGTCGAGCGCGAACGGCGTGCACCATCGAGACAAACAACAAAGTGGACCTCGCTGCCATGTCAAGTGAGC
ATACCAGCGCCGCCACTTCTAGAATTTCTCGCCCCACATCGCGTCCAACAACCTAATCCACCTGTCACGCAGTTGTGTATTCGCGTTGTGTAGCTAGCTGTCCGGAGCCCTAGTGGCCAGTGGACCAACTAAACACGAACACAGTGAAATTAGGGCAGAGGCCAACACCGCTCAGACATTGGTAATAATAGCCCTTGGTCCATGACCGAGGGGGGTACCAGTGTCACCTTCGAATTTCTTAAGCGTTTCACAGCTTCGACGGTCGGGGAAACGCGGATACCCAGGTGGGACCTGATGACCATCCTGCAACTCAGCGAGGTGGAGCGGGCTCAACGGATAGCAACGAGATAGCCCCTGGAAGACAACTTATATGTACAGACGGGGTAAGTCTGCTGTATTACCATCCCTCTTTCAGTCTCACTGTTTGTCGGGGGTCTCTAGTCTCGAACCTTCGGACTGCCGCTCTCTATGATTCCCCTGAGATGTCAATGTCGCCCAGCCGATCAGAATCGAGGTGTGTCAGACGAGTAAGTTTGCACCCGGCCTCTTCGCGGCTAGTCGCGTAACGTCGCGAGGCTCGGCATCTAAATGGCACGGAGCTATGATGGCGGCAAGTCTGGGGTAATATTGGGAACAGCCGGCTCGCAAGAATGGGGGGAATAGAAGAGATCTGCCCACTTAGTTACTGACCATGACGTTATGAGGACCGGGATCCTTGGAGCCGAGGGCGGGGGTTACTCCCCTGCCTGATAAATTAGAAATCGAATGTGATGCGGCCGAGACCAGAGGCCGATCACCAGGCCTACCGACGCGTCTCAGCCCTTACCGACGCACTTGGGCGGGTGTCCGAGCCATCGCCCTGCCACCCGTTCACGGGCGAGGGCCCCCTGCCAGCGCACGTTAATCGAAGAGCGAAACAAGCGATCGCGAGCTACGCCCTGGGCAACGACCAGGGAACTCTGGTAGTGGAGCTTCGCGAGTTCCGGCGACGGCCTCCAATTCATCGCCCGGCCTTGTCGCCCCGACCCCAGCCTGGATTGCATGCTGACACGGGTACTGAGCCAACATGCTAGAGCGAGGCCCCAATAATCGAGTAGGACGGTATAAGCGTCCCTTGAGCGAGCCCGTGACAATGGTCACGCCGGTGACGGGCCGGCGGTCATGTATCTGTATTGTAAAGACGGTCGGTGATTATCGTGTGCCTGATAGCGGCGGAAATCCACATATCTGATGACCCGTGGCAGCAAGGTTAGCGTGATTCTGCAGACCGGTGATGCGTTTGGTTGTTGTAGCCCATCGTGCCCGGGCCTCCATGCCCAGAACTTTCGGGCGAGATGACCGGCTTCCGAACACAGAAGCCAGTTCTGTCTTGCGCAGGGGTTTGGAAGATGCACACGTAAATTCGTTGTCATTCTAAACAAAACTTATGTATTAGCATCCACGGTCCAGCGATATCGGGTATGTTCTTAGCTCTTCCGTGGTCGAGTGCGAACGGCGTGCACCAGCTAGATAAACAATAAAGAGGACTCCGCTGCCAACTCAATTGGGA
ATACCAGCGCTGCCGCTACTAGAATTTCTTGCCCCACATAATGTTCTAGACTCTGATTCAACTGTGTCCCAATCATATATTCGCGTTGCGTAGCGAGCTGTCTGGAACCCTAGTAGCCAGTGGACCAGCTAAGCACGAACACAGCGAAATCAAAGCATAGGTTAGCACCGTCCAGACATTAGTAATAATAGCCTCTAGTCTATAACCGAGGGGGGTATCAGGTCCACCTGAGAACTTCTTAAGCGTTTCACAGCTTGGTCGGACGGGGACACGCGGGGACCAGGGTGGGACCTAATGACCGGCCTGCAATTCAATGAGGTGGAGCGGGCTCAACGGATAGTAATGAGATAACCCCTGGAAGACAGCTTACGTACGCAGGCAGTGTAAATCGGCCGTATTACGATCCCTATTCCAGACCTGTTGTTTGTGGTGAGCCTCTCAGCGCGACTCTGCGTACGGTTGGCCTCTATGACTCCCCCGAGACGTCAATGTCGCCCAGCCGAATAGAATCGGGATGTGTTAGACAAGTAAGTTCACCCCCGAGCTCTCCACGGCTAGTCGCGTAACGTCGCGAGGCTCGGCATCTAAATGGCACGGAGCTATGATGGCGGCAAGTCTGGGGTGGTGTTGGGGGCTGCCGGCCCGCGAGGATGGGGGGGCGGGTGGACGTCGGCCCATTCATCAGCAGACCATGATACTGTAGAGAGCGGGATCCTTGACGTCGAGGGCGGGACTCATCCCTCTTGGTAATGCAATGGATATCGATTAACTCGTATTTAGTGTTGGGGATTGTCTGTTGCTTCCTCCGAAACGTTTCGGCTGTTACTGACATACTTGTGCGGGTGTCTGAGCCATCGCCCTGCAACCCGTTCACGGAGGAGGACTTCGCGCCTGTGCACGCTGATCGCGGAGCGAAACAAGCGATCGCGAGCTACGCCCTGGGCAACGACCAGGGAACTCTGGTAGTGGAGCTTCGCGAGTTCCGGCGACGGCCTCCAATTCGTCGCCCGGCCTTGTCGCCCCGACCCCAGCCTGGATTGAATGCTGACACGGGTACTGAGCCAACATGCTAGAGCGAGGCCCCAATAATCGAGTAGGACGGTATAAGCGTTCCTTGAACGAGCCCGTGACAGCGGTCACGCCGGTGGCGGGCCGGCGTTCATGTACCTGTATTGTGAAGACGGTCGGCGATTGTCGTGCGCCTGATAACGGCGGGAAGCTACATACCGGACAACCTGTGGCAGCAAAGTTAGCGTGGTTTTGCAGACCAGCAGTGCTTTTAGTTGTCATAACCTATCATGTTCGGTCCTCCGCACCAAGAATGTCCGAGTGAGACGACCGGCTCCTAGGTACAAAAATGGAGCCTGTCTCATACAGGAGTTCATAAGATGCACACGTAAATTCGTTGTCATTCTAAACAAAACTTATGTATTAGCATCCACGGTCCAGCGATATCGGGTATGTTCTTAGCTCTTCCGTGATCGAGTGCGAACGGCGTGCACCAGCGGGACAAACGACAGAGTGAACCTTGCGACCATGTCAAGTGAGA
ATACCAGCGCCGCCGCTACTAGAATTTCTCGTCTTACATAGCGCCCTGCACCCTGATCTAATTGTCACCCAGTCATGTGTTCGCGTTGCGTAGTTAGCTGTCCGGAAACCTAGTGGCCAGTGGACCAACTAAGCACGAAGACAGCGAAATTAGGGCAGAGGCCAACACCGCTCAAACATTAGTAATAATAGCCCTAGGTCCATAACCGAGGGGGGTACCAGGTCCACCTGAGAACTTCTTAAGCTTTTCACAGCTTCGACGGACGGGGACACGCGAAGGCCCAAAAGAGAACTAATGACCGTCCTGCAATTCAATGAGTTGGAGCGGGCTCAACGGATAGCAATGAGATAACCCATGGAAGACAGCTTACGTACGCGGGCAGTGTGAGTCGGCCGCATTACCATCCCTATTCCAGACCTGTTGTTTGTGGTGGGTTTATCGGCGCAACCTTGCGGAATGCCGGTCTCTATGACTTGCCCAAGGCGTCAACGGCGCCCAGCCGATTAGAATCAGTATGTGTCCGGCAAGTAGGCTTGCCCCCGAGTCTTTCGTATCTAGTCGGGTAACGTCGGGAGGCTCGGCATCTAAATGGAGCATGACCCCGGTGGCGGTCGGTCTGGGGTAATATTGGGAACAGCCGGCTCGCAAGAATGGGGGGAATAGAAGACGTCGTCCAACTTATCAGCTGACCACGATACTATAAGGACCCATTGCCCCGAAACCAGGGGCGCGACTCATCCCCCTTGGCGGCGCTTCGCGAATTGGTTGACTCGTATTCAGTGTTGGGGATTGTCTATTGCTTCTACCGACGCGTCTCGGTCGCGACCGACACATTTGGGCGGATGTCCGAGCCGCCAGCCTGCCACCCGTTCTCGCGCGAAGGCCCCCCGCCAGCTCACGTTAAGCGAAGAGCTAAGCGAGCGATCCCGAGCTACGCCCTGGGCAACGACCAGGGAACTCTGGTAGTGGAGCTTCGCGAGTTCCGGCGACGGCCTCCAATTCGTCGCCCGGCCTTGTCGCCCCGACCCCAGCCTGGATTGCATGCTGACACGGGTACTGAGCCAACATGCTAGAGCGAGGCCCTAATAATCGAGTAGGACGGTATAAGCGTTCCTTGAACGAGCCCGTAACGGCAGTCACGCTGGTGGCGGGCCGGCGTTCATGTACCTGTATTGTGAAGACGGTCGGCGATAGTCGTGCGCCTGATAACGGCGGGAAGCTACATACCGGACAACCTGTGGCAGCAAGCTTAGCGCTGCTTTGCAAACCGGCAGCGGGTTTGGTTGTCGTAACCTATCATGCCCGGGGGTCCGTACTCAAAACTTTCGAGTGAGACGACCGGCTCCTAGGTACAAAAATGGAGCCTGTTTTGCGCGGGGGTCCGGAAGATGCGCATGTAGGCTCGTTGCTGTACTGAACAAAACGCATGTATTTGCATCCGCGGTCCGGATACGAAAGACGGAGTTTTGGTCCTCTTGAAACCGAGTGTGAACTGCTCGCCTAATGGGGACAGACGACAGAGTGAACCTTGCGACCATGTCAAGTGAGA
ATACCAGCGCCGCCGCTACTAGATTTTCTCGCCCCACATCGCGTCCTACAACCTAATCCACCTGTGACCTAGGCATGTATTCACGTTGCGTAGTTAGCTATCCGGAACCCTAGTGGTCGCTGGACCAACAAAGCACGAACACAGCGAAATTAGGGCTTAGGCCAACACCGCTCAGATATTAGTAGCAATAACCCTTGATCCATAACCGAGGGGGGTGCCAGGGTCTTTTTCAAACTTTGTGAACGCGAAGAGGCCCCGATACTCTCCAGCGCCCTAAGACCCAGAACGGACTTAATGACCATCCTGCAACTCAGCGAGGTGGAGCGGGCTCAACGGATAGCAACGAGATAGCCCCTGGAAGACAACTTATATGTACAGACGGGGTAAGTCTGCTGTATTACCATCCCTCTTTCAGTCTCACTGTTTGTCGGGGGTCTCTAGTCTCGAACCTGCGGACTGCCGCTCTCTATGACTCCTGCAGGACGCCAATGTCGCCCAGCCGAATAGCATCGGGACATGCCCGGTAATTAAGTTTGCCTCCGAGTCTTTCGTATCTAGTCGCGTAAAGTCGGGAGGCTCGGCATCTAAATGGAGCATGACCCCGGTGGCGGTCGGTCTGGGGTAATATTGGGAACAGCCGGCTCGCAAGAATGGGGGGAATAGAAGACGTCGTCCAACTTATCAGCTGACCACGATACTATAAGGACCCATTGCCCCGAAACCAGGGGCGCGACTCATCCCCCTTGGCGGCGCTTCGCGAATTGGTTGACTCGTATTCAGTGTTGGGGATTGTCTATTGCTTCTACCGACGCGTCTCGGTCGCGACCGACACATTTGGGCGGATGTCCGAGCCGCCAGCCTGCCACCCGTTCTCGCGCGAAGGCCCCCCGCCAGCTCACGCTGATCGCGGAGCGAAACAAGCGATCGCGAGCTACGCCCTGGGCAACGACCAGGGAACTCTGGTAGTGGAGCTTCGCGAGTTCCGGCGACGGCCTCCAATTCATCGCCCGGCCTTGTCGCCCCGACCCCAGCTTGGATTGCATGCTGACACGGGTACTGAGCCAACATGCTAGAGCGAGGCCCCAATAATCGAGTAGGACGGTATAAGCGTCCCTTGAGCGAGCCCGTAACAGCGGTCACGCCGGTGGCGAGCCGGCGTTCATGTATCTGTATTGTAAAGACGGTCGGTGATTATCGTGTGCCTGATAGCGGCGGAAATCCACATATCTGATGACCCGTGGCAGCAAGCTTAGCGCTGCTTTGCAAACCGGCAGCGGGTTTGGTTGTTGTAGCTCATCATACCCGGGGGTCCATACTCAAAACTTTCGGGTGAGTCCGGGGCTCCTTAGGTACAAAAATGGAGCCTGTCTCATACAGGAGTTCAGAGGATGCACGCGTAAATTCGTAGCCAAACTGAACAAAACTCATGTATTTGCATCCACGGTCCAGCGATATCGGGCATGTTCTTAGCTCTTCCGTGGTCGAGCGCGAACGGCGTGCACCATCGAGACAAACAACAAAATGGACCTCGCTGCCATGTCAAGTGAGC
ATACCAGCGCCGCCACTACTAGAATTTCTTGCCCCTCATAACGTCCTACACCGCGCTCCAACTGTGTCCCAGTCATGTATGTGCATTGCGTGGTTAATAGTCCGTAACCTAAGTGGCCAGTGGACTGACTAAGCATGAACAGAGCGAAATTAGGGCATAAGCCAGCACAGCCCAGACATTAGTCATAATAGCCCTTGGATCGAAGCCGAGGGGGAGACTGGGGTTACCTTCGAGCGTTGGGAACGCTTAGAGAACCCGATGCTTTCCGGCGCGCTAAGGCACGGGAGGGAACTAATGACCATCCTGCAACTCAGCGAGGTGGAGCGGGCTCAACGGATAGCAACGAGATAGCCCCTGGAAGACAACTTATATGTACAGACGGGGTAAGTCTGCTGTATTACCATCCCTCTTTCAGTCTCACTGTTTGTCGGGGGTCTCTAGTCTCGAACCTTCGGACTGCCGCTCTCTATGATTCCCCTGAGACGTCAATGTCGCCCAGCCGAATAGAATCGGGATGTGTTAGACAAGTAAGTTCACATGGAAGCCCTTCGCGGCTAGTCGGGTAAAGTCGGGAGGCTCGGCATCTAAATGGAGCATGACCCCGGTGGCGGTCGGTCTGGGGTAATATTGGGAACAGCCGGCTCGCAAGAATGGGGGGAATAGAAGAGATCTGCCCACTTATTTACTGACCATGACGTTATGAGGACCGGGATCCTTGACGTCGAGGGCGGGACTCATCCCTCTTGGTAATGCAATGGATATCGATTAACTCGTATTTAGTGTTGGGGATTGTCTGTTGCTTCCTCCGAAACGTTTCGGCCGCGACCGACACATTTGGGCGGATGTCCGAGCCGCCAGCCTGCCACCCGTTCTCGCGCGAAGGCCCCCCGCCAGCTCACGTTAATCGCGGAGCGACACAAGCGATCGCGAGCTACGCCCTGGGCAACGACCAGGGAACTCTGGTAGTGGAGCTTCGCGAGTTCCGGCGACGGCCTCCAATTCATCGCCCGGCCTTGTCGCCCCGACCCCAGCCTGGATTGCATGCTGACACGGGTACTGAGCCAACATGCTAGAGCGAGGCCCCAATAATCGAGTAGGACGGTATAAGCGTCCCTTGAGCGAGCCCGTAACGGCAGTCACGCTGGTGGTGAGCCGGTGTTCGCATATCCTGATTGTGCGGACGGTCGGCGATTATCGTGCGCCTGATAGTGGCGGGAATCCACATACCTGATGATCTGTGGCAGCAAAGTTAGCGTGGTTTTGCAGACCAGCAGTGCTTTTAGTTGTCATAACCTATCATGTTCGGTCCTCCGCACCAAGAATGTCCGAGTGAGTCGACCGGCTCCTAGGTACAATAATGGAGCCAGTCTTGCGCAGGGGTCCGGAAGATGCACACGTAAATTCGTTGTCATTCTAAACAAAACTTATGTATTAGCATCCACGGTCCAGCGATATCGGGTATGTTCTTAGCTCTTCCGTGGTCGAGTGCGAACGGCGTGCACCAGCTAGATAAACAATAAAGAGGACTCCGCTGCCAACTCAATTGGGA
ATACCAGCGCCGCCGCTACTAGATTTTCTCGCCCCACATCGCGTCCTACAACCTAATCCACCTGTGACCTAGGCATGTATTCACGTCGCGTAGTTAGCTATTCGGAACCCTAGTGGTCGCTGGACCAACAAAGCACGAACACAGCGAAATTGGGGCTTAGGCCAACACCGCTCAGACATTAGTAGCAATAACCCTTGATCCATAACCGAGGGGGGTGCCAGGGTCTTTTTCAAACTTTGTGAACGCGAAGAGGCCCCGATACTCTCCAGCGCCCTAAGACCCAGAACGGACTTAATGACCGTCGTGCAACTTGACAAGGAGCAACAAGTTCGTGAAATGACAGCGTGGCAGCTTCTGCGGGGCTGTACCCGCACGCAGGTGGGGTAAGTCGGTCGTACTACCATCCCCATCTTAGTCCCGTTATTTGTGGGGGGTCTCTCGGTGCAACCCTGCTGAATGCCCGTCTCCATGATTCCTGCAAAACGTCAATGTAACCTTACCAGATAGAGTCGGGATGTGTTAGACAAGTAAGTTTGCCCCGGAGTCTTTCGCATCTAGTCGCGTAACGTCGCGAGGCTCGGCATCTAAATGGCACGGAGCTATGATGGCGGCAAGTCTGGGGTAATATTGGGAACAGCCGGCTCGCAAGAATGGGAGGAATAGAAGAGATCTGCCCACTTATTTACTGACCATGACGTTATGAGGACCGGGATCCTTGACGTCGAGGGCGGGACTCATCCCTGTTGGTAATGCAATGGATATCGATTAACTCGTATTTAGTGTTGGGGATTGTCTGTTGCTTCCTCCGACACGTTTCGGCTGTTACTGACATACTTGTGCGGGTGTCTGAGCCATCGCCCTGCAACCCGTTCACGGAGGAGGACTTCGCGCCTGCGCACGCTGATCGCGGAGCGAAACAAGCGATCGCGAGCTACGCCCTGGGCAACGACCAGGGAACTCTGGTAGTGGAGCTTCGCGAGTTCCGGCGACGGCCTCCAATTCATCGCCCGGCCTTGTCGCCCCGACCCCAGCCTGGATTGCATGCTGACACGGGTACTGAGCCAACATGCTAGAGCGAGGCCCCAATAATCGAGTAGGACGGTATAAGCGTCCCTTGAACGGGCCCGTAACAGCAGTCACGCCGGTGGTGAGCCGGCGGTCATGTATCTGTATTGTAAAGACGGTCGGTGATTATCGTGTGCCTGATAGCGGCGGAAATCCACATATCTGATGACCCGTGGCAGCAAGGTTAGCGTGATTCTGCAGACCGGTGATGCGTTTGGTTGTTGTAGCCCATCGTGCCCGGGCCTCCATGCCCAGAACTTTCGGGCGAGATGACCGCCTTCCGAACACAGAAGCCAGTTCTGTCTTGCGCAGGGGTTTGGAAGATGCGCACGTAAATTCGTTGTCATTCTAAACAAAACTTATGTATTAGCATCCACGGTCCAGCGATATCGGGTATGTTCTTAGCTCTTCCGTGGTCGAGTGCGAACGGCGTGCACCAGCTAGATAAACAATAAAGAGGACTCCGCTGCCAACTCAATTGGGA
ATACCAGCGCCGCCGCTACTAGAATTTCTTGCCCCTCATAACGTCCTACACCGCGCTCCAACTGTGTCCCAGTCATGTATGTGCACTGCGTGGTTAATAGTCCGTAACCTAAGTGGCCAGTGGACTGACTAAGCATGAACAGAGCGAAATTAGGGCATAAGCCAGCACAGTCCAGATATTAGTAACAATAACCCTTGATCCATAACCGAGGGGGGTGCCAGGGTCTTTTTCAAACTTTGTGAACGCGAAGAGGCCCCGATACTCTCCAGCGCCCTAAGACCCAGAACGGACTTAATGACCGTCGTGCAACTTGACAAGGAGCAACAAGTTCGTGAAATGACAGCGTGGCAGCTTCTGCGGGGCTGTACCCGTACGCAGGTGGGGTAAGTCGGTCGTACTACCATCCCCATCTTAGTCCCGTTATTTGTGGGGGGTCTCTCGGTGCAACCCTGCTGAATGCCCGTCTCCATGACTTGCCCAAGGCGTCAACGGCGCCCAGCCGATTAGAATCAGTATGTGTCCGGCAAGTAGGCTTGCCTCCGAGTCTTTCGTATCTAATCGGACGGAGTCGCGAGGCTCGCCGTCTCAATGGAGCATGACCCTGGTGGAGGTCGGTTTGGGGTGGTGTTGAGAGCAGCCGGCCTGCAAGGATGGGGGAGCTAGTGGACGTCGTCCAACTTATCAGCTGACCACGATACTATAAGCACCCATTGCCCCGAAACCAGGGGCGCGACTCATCCCCCTTGGCGGCGCTTCGCGAATTGGTTGACTCGTATTCAGTGTTGAGGATTGTCTATTGCTTCTACCGACGCGTCTCGGTCGCGACCGACACATTTGGGCGGATGTCCGAGCCGCCAGCCTGCCACCCGTTCTCGCGCGAAGGCCCCCCGCCAGCTCACGCTGATCGCGGAGCGAAACAAGCGATCGCGAGCTACGCCCTGGGCAACGACCAGGGAACTCTGGTAGTGGAGCTTCGCGAGTTCCGGCGACGGCCTCCAATTCATCGCCCGGCCTTGTCGCCCCGACCCCAGCCTGGATTGCATGCTGACACGGGTACTGAGCAAACATGCTAGAGCGAGGCCCCAATAATCGAGTAGGACGGTATAAGCGTCCCTTGAGCGAGCCCGTAACAGCGGTCACGCCGGTGGCGAGCCGGCGTTCACGTGTTCGGATCGTGCAGATGGTCGGCGATTAACGGGCGCCTGATAGCGGCGGGAATCCACATACCGGACAACCTGCGGTAGCAAGCTTAGCGCTGCTTTGCAAACCGGCAGCAGGTTTGGTTGTTGTAGCTCATCATACCCGAGGGTCCATACTCAAAACTTTCGGGTGAGTCCGGGGCTCCTTAGGTACAAAAATGGAGCCTGTCTCACACAGGAGTTCAGAGAATGCACGTGTAAATTCGTAGCCAAACTGAACAAAACTCATGTATTTGCATCCACGGTCCAGCGATATCGGGCATGTTCTTAGCTCTTCCGTGGTCGAGCGCGAACGGCGTGCACCATCGAGACAAACAACAAAGTGGACCTCGCTGCCATGTCAAGTGAGC
ATGCCTAAGGCGTCGTTATTAGAATCCCTTGCCCCTCATAACGTCCTACACCGCGCCCCAACTGTGTCCCAGTCATGTATGTGCATTGCATGGTTAATAGTCCGTAACCTAAGTGGCCAGTGGACTGACTAAGCATGAACAGAGCGAAATTAGGGCATTAGCCAGCACAGCCCAGACATTAGTCATAATAGCTCTTGGATCGAAGCCGAGGGGGAGACTGGGGTTACCTTCGAGCGTTGGGAACGCTTAGAGAACCCGATGCTTTCCGGCGCGCTAAGGCACGGGAGGGAACTAATGACCATCCTGCAACTCAGCGAGGTGGAGCGGGCTCAACGGATAGCAACGAGATAGCCCCTGGAAGACAACTTATATGTACAGACGGGGTAAGTCTGCTGTATTACCATCCCTCTTTCAGTCTCACTGTTTGTCGGGGGTCTCTAGTCTCGAACCTTCGGACTGCCGCTCTCTATGATTCCCCTGAGACGTCAATGTCGCCCAGCCGAATAGAATCGGGATGTGTTAGACAAGTAAGTTCACCTCCGAGTCTTTCGCATTTAGTCGGATAACGTTACGAACCCCGCAAAACAGGTAACACGTAGCCATGGTGACGGCCATTTTGGGGTGGTGTTGGGGGCTGCCGGCCCGCGAGGATGGGGGGGCGGGTGGACGTCGGCCCATTCATCAGCTGACCACGATACTGTAGAGAGCGGGATCCTTGACGTCGAGGGCGGGACTCATCCCTCTTGGTAATGCAATGGATATCGATTAACTCGTATTTAGTGTTGGGGATTGTCTGTTGCTTCCTCCGAAACGTTTCGGCTGTTACTGACATACTTGTGCGGGTGTCTGAGCCATCGCCCTGCAACCCGTTCACGGAGGAGGACTTCGCGCCTGCGCACGCTGATCGCGGAGCGAAACAATCGATCCTGGACTACGCCCAAAGCAACGACGACAGGACCCCAGTGCTGGGATCGCGCGAGCTCCAGAGTGTGCCTCGAACACGCCGCCGCGCCCAGTCGCCCCGGTTCCGACCTAGGGTACATGGTGACACAGATATTCAGCCGATACGCTAGGTCGCGGGTCCCGTGATCGAGTAAGACGGCATAAGCGCCCCTTGGACTGGCCAGCGACAATGGTCACGCCGGTGGCGAGCAGGCGTTCACGTATCCTGATTGTGCGGACGGTCGGCGATTATCGTGCGCCTGATAGCGGCGGGAAGCCACATACCGGACAACCTGTGGCAACAAGGCTAGCGTGGCCTGGGAGACCGGCAGTGCGGTTAGCTATTGGGGCCCATCATGCCCGGGCCTCCATACCCAGAACTTTCGAGTGAGACCGGGGCTCCTTAGGTACAAAAATGGAGCCTGTCTCATACAGGAGTTCATAAGATGCGCATGTAGGCTCGTTGCTGTACTGAACAAAACGCATGTATTTGCATCCGCGGTCCGGATACGAAAGACGGAGTTTTGGTCCTCTTGAAACCGAGTGTGAACTGCTCGCCTAATGGGGACAAACGACAGAGTGAACCTTGCGACCATGTCAAGTGAGA
ATACCAGCGCCGCCACTACTAGAATTTCTCGTCCCACATAACGTCCTACACCCTGATCCAACTGTGTCCCAGTCATGTATTCGCGTTGCGTAGCTAGCTGTCCAGAACTTTAGTGGCCAGTGGACCAACTAAGCACGAGCACAGCGAAAGTAGGGGATAGGCTAGCGCCGCCCAGACATTAGTAATAATAGCCCTTGGATCGAAGCCGAGGGGGAGACTGGGGTTACCTTCGAGCGTTGGGAACGCTTAGAGAACCCGATGCTTTCCGGCGCGCTAAGGCACGGGAGGGAACTAATGACCATCCTGCAACTCAGCGAGGTGGAGCGGGCTCAACGGATAGCAACGAGATAGCCCCTGGAAGACAACTTATATGTACAGACGGGGTAAGTCTGCTGTATTACCATCCCTCTTTCAGTCTCACTGTTTGTCGGGGGTCTCTAGTCTCGAACCTGCGGACTGCCGCTCTCTATGACTCCTGCAGGACGCCAATGTCGCCCAGCCGAATAGCATCGGGACATGCCCGGTAATTAAGTTTGCCCCCGAGTCTTTCGTATCTAGTCGGGTAAAGTCGGGAGGCTCGGCATCTAAATGGAGCATGACCCCGGTGGCGGTCGGTCTGGGGTAATATTGGGAACAGCCGGCTCGCAAGAATGGGGGGAATAGAAGACGTCGTCCAACTTATCAGCTGACCACGATACTATAAGGACCCATTGCCCCGAAACCAGGGGCGCGACTCATCCCCCTTGGCGGCGCTTCGCGAATTGGTTGACTCGTATTCAGTGTTGGGGATTGTCTATTGCTTCTACCGACGCGTCTCGGTCGCGACCGACACATTTGGGCGGATGTCCGAGCCGCCAGCCTGCCACCCGTTCTCGCGCGAAGGCCCCCCGCCAGCTCACGCTGATCGCGGAGCGAAACAAGCGATCGCGAGCTACGCCCTGGGCAACGACCAGGGAACTCTGGTAGTGGAGCTTCGCGAGTTCCGGCGACGGCCTCCAATTCATCGCCCGGCCTTGTCGCCCCGACCCCAGCCTGGATTGCATGCTGACACGGGTACTGAGCCAACATGCTAGAGCGAGGCCCCAATAATCGAGTAGGACGGTATAAGCGTCCCTTGAGCGAGCCCGTAACAGCGGTCACGCCGGTGGCGAGCCGGCGTTCACGTGTTCGGATCGTGCAGATGGTCGGCGATTAACGGGCGCCTGATAGCGGCGGGAATCCACATACCGGACAACCTGCGGCAGCAAGCTTAGCGCTGCTTTGCAAACCGGCAGCGGGTTTGGTTGTTGTAGCTCATCATACCCGGGGGTCCATACTCAAAACTTTCGGGTGAGTCCGGGGCTCCTTAGGTACAAAAATGGAGCCTGTTTTGCGCGGGGGTCCGGAAGATGCACACGTAGGCTCGTTGCTGTACTGAACAAAACGCATGTATTTGCATCCGCGGTCCGGATACGAAAGACGGAGTTTTGGTCCTCTTGAAACCGAGTGTGAACTGCTCGCCTAATGGGGACAAACGACAGAGTGAACCTTGCGACCATGTCAAGTGAGA
ATACCAGCGCCGCCGCTACTAGAATTTCTTGCCCCTCATAACGTCCTACACCGCGCCCCAACTGTGTCCCAGTCATGTATGTGCATTGCGTGGTTAATAGTCCGTAACCTAAGTGGCCAGTGGACTGACTAAGCACGAACAGAGCGAAATTAGGGCATTAGCCAGCACAGCCCAGACATTAGTCATAATAGCTCTTGGATCGAAGCCGAGGGGGAGACTGGGGTTACCTTCGAGCGTTGGGAACGCTTAGAGAACCCGATGCTTTCCGGCGCGCTAAGGCACGGGAGGGAACTAATGACCATCCTGCAACTCAGCGAGGTGGAGCGGGCTCAACGGATAGCAACGAGATAGCCCCTGGAAGACAACTTATATGTACAGACGGGGTAAGTCTGCTGTATTACCATCCCTCTTTCAGTCTCACTGTTTGTCGGGGGTCTCTAGTCTCGAACCTTCGGACTGCCGCTCTCTATGATTCCCCTGAGATGTCAATGTCGCCCAGCCGATCAGAATCGAGGTGTGTCAGACGAGTAAGTTTGCACCCGGCCTCTTCGCGTCTAGTCGGGTAAAGTCGGGAGGCTCGGCATCTAAATGGAGCATGACCCCGGTGGCGGTCGGTCTGGGGTAATATTGGGAACAGCCGGCTCGCAAGAATGGGGGGAATAGAAGACGTCTGCCCACTTATTTACTGACCATGACGTTATGAGGACCGGGATCCTTGACGTCGAGGGCGGGACTCATCCCTCTTGGTAATGCAATGGATATCGATTAACTCGTATTTAGTGTTGGGGATTGTCTGTTGCTTCCTCCGAAACGTTTCGGCTGTTACTGACATACTTGTGCGGGTGTCTGAGCCATCGCCCTGCAACCCGTTCACGGAGGAGGACTTCGCGCCTGCGCACGCTGATCGCGGAGCGAAACAAGCGATCGCGAGCTACGCCCTGGGCAACGACCAGGGAACTCTGGTAGTGGAGCTTCGCGAGTTCCGGCGACGGCCTCCAATTCATCGCCCGGCCTTGTCGCCCCGACCCCAGCCTGGATTGCATGCTGACACGGGTACTGAGCCAACATGCTAGAGCGAGGCCCCAATAATCGAGTAGGACGGTATAAGCGTCCCTTGAGCGAGCCCGTAACAGCGGTCACGCCGGTGGCGGGCCGGCGTTCACGTATCCTGATTGTGCGGACGGTCGGCGATTATCGTGCGCCTGATAGCGGCGGGAAGCCACATACCGGACAACCTGTGGCAACAAGGCTAGCGTGGCCTGGGAGACCGGCAGTGCGGTTAGCTATTGGGGCCCATCATGCCCGGGCCTCCATACCCAGAACTTTCGAGTGAGACCGGGGCTCCTTAGGTACAAAAATGGAGCCTGTCTTGCGCGGGGGTCCGGAAGATGCACACGTAAATTCGTTGTCATTCTAAACAAAACTTATGTATTAGCATCCACGGTCCAGCGATATCGGGTATGTTCTTAGCTCTTCCGTGGTCGAGTGCGAACGGCGTGCACCAGCTAGATAAACAATAAAGAGGACTCCGCTGCCAACTCAATTGGGA
ATACCAGCGCCGCCACTACTAGAATTTCTTGCCCCTCATAACGTCCTACACCGCGCCCCAACTGTGTCCCAGTCATGTATGTGCATTGCGTGGTTAATAGTCCGTAACCTAAGTGGCCAGTGGACTGACTAAGCATGAACAGAGCGAAATTAGGGCATTAGCCAGCACAGCCCAGACATTAGTCATAATAGCTCTTGGATCGAAGCCGAGGGGGAGACTGGGGTTACCTTCGAGCGTTGGGAACGCTTAGAGAACCCGATGCTTTCCGGCGCGCTAAGGCACGGGAGGGAACTAATGACCATCCTGCAACTCAGCGAGGTGGAGCGGGCTCAACGGATAGCAACGAGATAGCCCCTGGAAGACAACTTATATGTACAGGCGGGGTAAGTCTGCTGTATTACCATCCCTCTTTCAGTCTCACTGTTTGTCGGGGGTCTCTAGTCTCGAACCTTCGGACTGCCGCTCTCTATGATTCCCCTGAGATGTCAATGTCGCCCAGCCGATCAGAATCGAGGTGTGTCAGACGAGTAAGTTTGCACCCGGCCTCTTCGCGGCCAGTCGGGTAAAGTCGGGAGGCTCGGCATCTAAATGGAGCATGACCCCGGTGGCGGTCGGTCTGGGGTAATATTGGGAACAGCCGGCTCGCAAGAATGGGGGGAATAGAAGACGTCGTCCAACTTATCAGCTGACCACGATACTATAAGGACGCATTGCCCCGAAACCAGGGGCGCGACTCATCCCCCTTGGCGGCGCTTCGCGAATTGGTTGACTCGTATTCAGTGTTGGGGATTGTCTATTGCTTCTACCGACGCGTCTCGGTCGCGACCGACACATTTGGGCGGATGTCCGAGCCGCCAGCCTGCCACCCGTTCTCGCGCGAAGGCCCCCCGCCAGCTCACGTTAAGCGAAGAGCTAAGCGAGCGATCCCGAGCTACGCCCTGGGCAACGACCAGGGAACTCTGGTAGTGGAGCTTCGCGAGTTCCGGCGACGGCCTCCAATTCGTCGCCCGGCCTTGTCGCCCCGACCCCAGCCTGGATTGCATGCTGACACGGGTACTGAGCCAACATGCTAGAGCGAGGCCCCAATAATCGAGTAGGACGGTATAAGCGTTCCTTGAACGAGCCCGTAACGGCAGTCACGCTGGTGGCGAGCAGGCGTTCACGTATCCTGATTGTGCGGACGGTCGGCGATTATCGTGCGCCTGATAGTGGCGGGAATCCACATACCTGATGACCTGCGGCAGCAAGCTTAGCGCTGCTTTGCAAACCGGCAGCGGGTTTGGTTGTTGTAGCTCATCATACCCGGGGGTCCATACTCAAAACTTTCGGGTGAGTCCGGGGCTCCTTAGGTACAAAAATGGAGCCTGTTTTGCGCGGGGGTCCGGAAGATGCACACGTAAATTCGTTGTCATTCTAAACAAAACTTATGTATTAGCATCCGCGGTCCAGCGATATCGGGTATGTTCTTAGCTCTTCCGTGGTCGAGTGCGAACGGCGTGCACCAGCTAGATAAACAATAAAGAGGACTCCGCTGCCAACTCAATTGGGA
ATACCAGCGCCGCCGCTACTAGAATTTCTTGCCCCACATAATGTTCTAGACTCTGATTCAACTGTGTCCCAATCATATATTCGCGTTGCGTAGCGAGCTGTCTGGAACCCTAGTGGCCAGTGGACCAGCTAAGCACGAACACAGCGAAATCAAGGCATAGGTTAGCACCGTCCAGACATTAGTAATAATAGCCTCTGGTCTATAATCGAGGGGGGTATCAGGTCCACCTGAGAACTTCTTAAGCGTTTCACAGCTTGGTCGGACGGGGACACGCGGGGACCAGGGTGGGACCTAATGACCGGCCTGCAATTCAATGAGGTGGAGCGGGCTCAACGGATAGTAATGAGATAACCCCTGGAAGACAGCTTACGTACGCAGGCAGTGTAAATCGGCCGTATTACGATCCCTATTCCAGACCTGTTGTTTGTGGTGAGCCTCTCAGCGCGACTCTGCGTACGGTTGGCCTCTATGACTCCCCTGAGACGTCAATGTCGCCCAGCCGAATAGAATCGGGATGTGTTAGACAAGTAAGTTCACATGGAAGCCCTTCGCGGCTAGTCGGATAACGTTGCGAGGCTCGCCGTCTCAATGGAGCATGACCCTGGTGGAGGTCGTTTTGGGGTGGTGTTGAGAGCAGCCGGCCTGCAAGGATGGGGGAGCTAGTGGACGTCGTCCAACTTATCAGCTGACCACGATACTATAAGGACCCATTGCCCTGGAGCCGAGGGAGGGGGTTGCTCCCCTGCCTGATGAATTAGAAATCGAATGTGATGCGGCCGAGACCAGAGGCCGATCACCAGGCCTTGTAGCAGACTTCGTCCGCGACCGATATACTTGGGCGGGTGTCCAAACCGTCAGCCTTCAGCCCGTGTTCGGAGAAGAGCCTCGCGCCATCGCACGCTGATCGCGGAGCGAAACAAGCGATCGCGAGCTACGCCCTGGGCAACGACCAGGGAACTCTGGTAGTGGAGCTTCGCGAGTTCCGGCGACGGCCTCCAATTCGTCGCCCGGCCTTGTCGCCCCGACCCCAGCCTGGATTGCATGCTGACACGGGTACTGAGCCAACATTCTAGAGCGAGGCCCCAATAATCGAGTAGGACGGTATAAGCGTTCCTTGAACGAGCCCGTAACGGCAGTCACGCTGGTGGCGAGCAGGCGTTCACGTATCCTGATTGTGCGGACGGTCGGCGATTATCGTGCGCCTGATAGTGGCGGGAATCCACATACCTGATGACCTGCGGCAGCAAGCTTAGCGCTGCTTTGCAAACCGGCAGCGGGTTTGGTTGTTGTAGCTCATCATACCCGGGGGTCCATACTCAAAACTTTCGGGTGAGTCCGGGGCTCCTTAGGTACAAAAATGGAGCCTGTTTTGCGCGGGGGTCCGGAAGATGCGCACGTAAATTCGTTGTCATTCTAAACAAAACTTATGTATTAGCATCCACGGTCCAGCGATATCGGGTATGTTCTTAGCTTTTCCGTGATCGAGTGCGAACGGCGTGCACCAGCGGGACAAACGACAGAGTGAACCTTGCGACCATGTCAAGTGAGA
ATACCAGCGCCGCCGCTACTAGAATTTCTTGCCCCTCATAACGTCCTACACCGCGCTCCAACTGTGTCCCAGTCATGTATGTGCATTGCGTGGTTAATAGTCCGTAACCTAAGTGGCCAGTGGACTGACTAAGCATGAACAGAGCGAAATTAGGGCATAAGCCAGCACAGCCCAGACATTAGTAATAATAGCCCTTGGTCCATAACCAAGGGGGGTATCAGGTCCACCTGAGAACTTCTTAAGCGTTTCACAGCTTGGTCGGACGGGGACACGCGGGGACCCAGGTGGGACCTGATGACCATCCTGCAACTCAGCGAGGTGGAGCGGGCTCAACGGATAGCAACGAGATAGCCCCTGGAAGACAACTTATATGTACAGACGGGGTAAGTCTGCTGTATTACCATCCCTCTTTCAGTCTCACTGTTTGTCGGGGGTCTCTAGTCTCGAACCTTCGGACTGCCGCTCTCTATGATTCCCCTGAGATGTCAATGTCGCCCAGCCGATCAGAATCGAGGTGTGTCAGACAAGTAAGTTTGCATCCGGCCTCTTCGCGGCCAGTCGGGTAAAGTCGGGAGGCTCGGCATCTAAATGGAGCATGACCCCGGTGGCGGTCGGTCTGGGGTAATATTGGGAACAGCCGGCTCGCAAGAATGGGGGGAATAGAAGACGTCGTCCAATTTAGCAGCTGACCATGACGTTATGAGGACCGGGATCCTTGAAACCGGGGACACGACTCATCCGCCTTGGCGACGCTTTGGAAATCTATTGACTCGTATTCAGTGTTGGGAATTGACTATTGCTTGTTCCGACACGTTTCGGCTGCGAGCGTCACGCCTAGACGGGTGCCCGAGTCGTTAGCTTGCCACCCATTCTCAGGCGGAGGCCCCCCGCCAGCTCACGTCAATCGAAGGGTGAAACGCGCGATCCTGGGTTACGCCCTGGGCTATGACGACAGGACCCCAACGGCGGGGCCTTACGAGCTCCAGAGTGTACCTTGAACTTGCCGCTGCGCTTTGACGCTCCGGTTCCAACCTGGGGTACAAACAGGCACAGGTATTGTGCCGATATGCTAGATCGAGTGTCCCGCGAGCGAGTAAGACGGTATTGGCTCCCCTTGGACGGGCCCGTAACGGCAGTCACGCTGGTAGTGAGCCGGTGTTCGCATATCCTGATTGTGCGGACGGTCGGCGATTATCGTGCGCCTGATAACGGCGGGAAGCTACATACCGGACAACCTGTGGCAGCAAGGCTAGCGCGGCTTTGGAGACGGGCAGTGCGTTTGGTTGTTGGAGCCCCTCATGCCCGGGCCAAAATACCCAGAACTTTCGGGTGAGACGGGGGCCCCTTAGGTACAAAAATGGAGCCTGTCTCACACAGGAGTTCAGAGAATGCGCACGTAAATTCGTTGTCATTCTAAACAAAACTTATGTATTAGCATCCACGGTCCAGCGATATCGGGTATGTTCTTAGCTTTTCCGTGATCGAGTGCGAACGGCGTGCACCAGCGGGACAAACGACAGAGTGAACCTTGCGACCATGTCAAGTGAGA
ATACCAGCGCCGCCGCTACTAGAATTTCTCGCCCCACATCGCGTCCTACACCCCGCTCCAACTGTGTCCCAGTCATGTATGTGCATTGCGTGGTTAATAGTCCGTAACCTAAGTGGCCAGTGGACTGACTAAGCATGAACAGAGCGAAATTAGGGCATAAGCCAGCACAGCCCAGACATTAGTCATAATAGCCCTTGGTCCATAACCAAGGGGGGTATCAGGTCCACCTGAGAACTTCTTAAGCGTTTCACAGCTTGGTCGGACGGGGACACGCGGGGACCAGGGTGGGACCTAATGACCGGCCTGCAATTCAATGAGGTGGAGCGGGCTCAACGGATAGTAATGAGATAACCCCTGGAAGACAGCTTACGTACGCAGGCAGTGTAAATCGGCCGTATTACCATCCCTATTCCAGACCTGTTGTTTGTGGTGAGCCTCTCAGCGCGACTCTGCGTACGGTTGGTCTCTATGACTCCCCCAAGGCGTCAACGGCGCCCAGCCGATTAGAATCAGTATGTGTCCGGCAAGTAGGCTTGCACCCAAGCCCTTCGCGGCTAGTCGCGTAACGTCGCGAGGCTCGCCGTCTCAATGGAGCATGACCCTGGTGGAGGTCGTTTTGGGGTAATATTGGGAACAGCCGGCTCGCAAGAATGGGAGGAATAGAAGAGATCTGCCCACCTATTTACAGACCATGATACTGTAGAGAGCGGGATCCTTGACGTCGAGGGCGGGACTCATCCCTCTTGGTAATGCAATGGATATCGATTAACTCGTATTTAGTGTTGGGGATTGTCTGTTGCTTCCTCCGAAACGTTTCGGCTGTTACTGACATACTTGTGCGGGTGTCTGAGCCATCGCCCTGCAACCCGTTCACGGAGGAGGACTTCGCGCCTGCGCACGCTGATCGCGGAGCGAAACAAGCGATCGCGAGCTACGCCCTGGGCAACGACCAGGGAACTCTGGTAGTGGAGCTTCGCGAGTTCCGGCGACGGCCTCCAATTCGTCGCCCGGCCTTGTCGCCCCGACCCCAGCCTGGATTGCATGCTGACACGGGTACTGAGCCAACATGCTAGAGCGAGGCCCCAATAATCGAGTAGGACGGTATAAGCGTTCCTTGAACGAGCCCGTAACAGCGGTCACGCCGGTGGCGAGCCGGCGTTCATGTACCTGTATTGTGAAGACGGTCGGCGATAGTCGTGCGCCTGATAACGGCGGGAAGCTACATACCGGACAACCTGTGGCAGCAAGGTCAGTGTGATTCTGCAGACCGGTGATGCGTTTGGTTGTTGTAGCCCATCGTGCCCGGGCCTCCATGCCCAGAACTTTCGGGTGAGATGACCGCCTTCCGGGTACAAAAATGGAGCCTGTCTCATACAGGAGTTCATAAGATGCACACGTAAATTCGTTGTCATTCTAAACAAAACTTATGTATTAGCATCCACGGTCCAGCGATATCGGGTATGTTCTTAGCTCTTCCGTGGTCGAGTGCGAACGGCGTGCACCAGCTAGATAAACAATAAAGAGGACTCCGCTGCCAACTCAATTGGGA
ATACCAGCGCCGCCGCTACTAGAATTTCTTGCCCCTCATAACGTCCTACACCGCGCCCCAACTGTGTCCCAGTCATGTATGTGCATTGCGTAGTTAATAGTCCGTAACCTAAGTGGCCAGTGGACTGACTAAGCATGAACAGAGCGAAATTAGGGCATTAGCCAGCACAGCCCAGACATTAGTCATAATAGCTCTTGGATCGAAGCCGAGGGGGAGACTGGGGTTACCTTCGAGCGTTGGGAACGCTTAGAGAACCCGATGCTTTCCGGCGCGCTAAGGCACGGGAGGGAACTAATGACCATCCTGCAACTCAGCGAGGTGGAGCGGGCTCAACGGATAGCAACGAGATAGCCCCTGGAAGACAACTTATATGTACAGACGGGGTAAGTCTGCTGTATTACCATCCCCCTTTCAGTCTCACTGTTTGTCGGGGGTCTCTAGTCTCGAACCTTCGGACTGCCGCTCTCTATGATTCCCCTGAGATGTCAATGTCGCCCAGCCGATCAGAATCGAGGTGTGTCAGACGAGTAAGTTTGCACCCGGCCTCTTCGCGGCTAGTCGCGTAACGTCGCGAGGCTCGGCATCTAAATGGCACGGAGCTATGATGGCGGCAAGTCTGGGGTAATATTGGGAACAGCCGGCTCGCAAGAATGGGAGGAATAGAAGAGATCTGCCCATCTATTTACTGACCATGACGTTATGAGGACCGGGATCCTTGACGTCGAGGGCGGGACTCATCCCTGTTGGTAATGCAATGGATATCGATTAACTCGTATTTAGTGTTGGGGATTGTCTGTTGCTTCCTCCGACACGTTTCGGCTGTTACTGACATACTTGTGCGGGTGTCTGAGCCATCGCCCTGCAACCCGTTCACGGAGGAGGACTTCGCGCCTGCGCACGCTGATCGCGGAGCGAAACAAGCGATCGCGAGCTACGCCCTGGGCAACGACCAGGGAACTCTGGTAGTGGAGCTTCGCGAGTTCCGGCGACGGCCTCCAATTCATCGCCCGGCCTTGTCGCCCCGACCCCAGCCTGGATTGCATGCTGACACGGGTACTGAGCCAACATGCTAGAGTGAGGCCCCAATAATCGAGTAGGACGGTATAAGCGTCCCTTGAACGAGCCCGTAACGGCAGTCACGCTGGTAGTGAGCCGGTGTTCGCATATCCTGATTGTGCGGACGGTCGGCGATTATCGTGCGCCTGATAACGGCGGGAAGCTACATACCGGACAACCTGTGGCAGCAAGGCTAGCGCGGCTTTGGAGACGGGCAGTGCGTTTGGTTGTTGGAGCCCCTCATGCCCGGGCCAAAATACCCAGAACTTTCGGGTGAGACGGGGGCCCCTTAGGTACAAAAATGGAGCCTGTCTCACACAGGAGTTCAGAGAATGCGCGTGTAAATTCGTAGTCAAACTGAACAAAACTTATGTATTAGCATCCACGGTCCAGCGATATCGGGCATGTTCTTAGCTCTTCCGTGGTCGAGCGCGAACGGCGTGCACCATCGAGACAAACAACAAAGTGGACCTCGCTGCCATGTCAAGTGAGC
ATACCAGCGCCGCCGCTACTAGAATTTCTTGCCCCACATAATGTTCTAGACTCTGATTCAACTGTGTCCCAATCATATATTCGCGTTGCGTAGCGAGCTGTCTGGAACCCTAGTGGCCAGTGGACCAGCTAAGCACGAACACAGCGAAATCAAGGCATAGGTTAGCACCGCTCAGATATTAGTAATAATAGCCCTTGGATCGAAGCCGAGGGGGAGACTGGGGTTACCTTCGAGCGTTGGGAACGCTTAGAGAACCCGATGCTTTCCGGCGCGCTAAGGCACGGGAGGGAACTAATGACCATCCTGCAACTCAGCGAGGTGGAGCGGGCTCAACGGATAGCAACGAGATAGCCCCTGGAAGACAACTTATATGTACAGACGGGGTAAGTCTGCTGTATTACCATCCCTCTTTCAGTCTCACTGTTTGTCGGGGGTCTCTAGTCTCGAACCTGCGGACTGCCGCTCTCTATGACTCCCCTGAGACGTCAATGTCGCCCAGCCGAATAGAATCGGGATGTGTTAGACAAGTAAGTTCACCTCCGAGTCTTTCGCATTTAGTCGGATAACGTTACGAACCCCGCAAAACAGGTAACACGTAGCCATGGTGACGGCCAGTTTGGGGTGGTGTTGAGAGCAGCCGGCCTGCAAGGATGGGGGAGCTAGTGGACGTCTGCCCACTTATTTACTGACCATGACGTTATGAGGACCGGGATCCTTGACGTCGAGGGCGGGACTCATCCCTGTTGGTAATGCAATGGATATCGATTAACTCGTATTTAGTGTTGGGGATTGTCTGTTGCTTCCTCCGACACGTTTCGGCTGTTACTGACATACTTGTGCGGGTGTCTGAGCCATCGCCCTGCAACCCGTTCACGGAGGAGGACTTCGCGCCTGCGCACGCTGATCGCGGAGCGAAACAAGCGATCGCGAGCTACGCCCTGGGCAACGACCAGGGAACTCTGGTAGTGGAGCTTCGCGAGTTCCGGCGACGGCCTCCAATTCATCGCCCGGCCTTGTCGCCCCGACCCCAGCCTGGATTGCATGCTGACACGGGTACTGAGCCAACATGCTAGAGCGAGGCCCCAATAATCGAGTAGGACGGTATAAGCGTCCCTTGAGCGAGCCCGTGACAATGGTCACGCCGGTGGCGAGCAGGCGTTCACGTATCCTGATTGTGCGGACGGTCGGCGATTATCGTGCGCCTGATAGTGGCGGGAATCCACATACCTGATGATCTGTGGCAGCAAGGTTAGCGTGATTCTGCAGACCGGTGATGCGTTTGGTTGTTGTAGCCCATCGTGCCCGGGCCTCCATGCCCAGAACTTTCGGGCAAGATGACCGCCTTCCGAACACAGAAGCCAGTTCTGTCTTGCGCAGGGGTTTGGAAGATGCGCACGTAAATTCGTAGCCAAACTGAACAAAACTCATGTATTTGCATCCACGGTCCAGCGATATCGGGCATGTTCTTAGCTCTTCCGTGGTCGAGCGCGAACGGCGTGCACCATCGAGACAAACAACAAAGTGGACCTCGCTGCCATGTCAAGTGAGC
ATACCAGCGCCGCCGCTACTAGATTTTCTCGCCCCACATCGCGTCCTACAACCTAATCCACCTGTGACCTAGGCATGTATTCACGTTGCGTAGTTAGCTATCCGGAACCCTAGTGGTCGCTGGACCAACAAAGCACGAACACAGCGAAATTAGGGCTTAGGCCAACACCGCTCAGATATTAGTAGCAATAACCCTTGATCCATAACCGAGGGGGGTGCCAGGGTCTTTTTCAAACTTTGTGAACGCGAAGAGGCCCCGATACTCTCCAGCGCCCTAAGACCCAGAACGGACTTAATGACCATCCTGCAACTCAGCGAGGTGGAGCGGGCTCAACGGATAGCAACGAGATAGCCCCTGGAAGACAACTTATATGTACAGACGGGGTAAGTCTGCTGTATTACCATCCCTCTTTCAGTCTCACTGTTTGTCGGGGGTCTCTAGTCTCGAACCTGCGGACTGCCGCTCTCTATGACTCCTGCAGGACGCCAATGTCGCCCAGCCGAATAGCATCGGGACATGCCCGGTAATTAAGTTTGCATCCGAGTCTTTCGCATCTAGTCGCGTAACGTCGCGAGGCTCGGCATCTAAATGGCACGGAGCTATGATGGCGGCAAGTCTGGGGTAATATTGGGAACAGCCGGCTCGCAAGAATGGGAGGAATAGAAGAGATCTGCCCACTTATTTACTGACCATGACGTTATGAGGACCCATTGCCCCGAAACCAGGGGCGCGACTCATCCCCCTTGGCGGCGCTTCGCGAATTGGTTGACTCGTATTCAGTGTTGGGGATTGTCTATTGCTTCTACCGACGCGTCTCGGTCGCGACCGACACATTTGGGCGGATGTCCGAGCCGCCAGCCTGCCACCCGTTCTCGCGCGAAGGCCCCCCGCCAGCTCACGTTAAGCGAAGAGCTAAGCGAGCGATCCTCGGCAACGCTTTGGGTAGCGACGACAGGAACCCAGTGGTGGGGCCTTACGTGCGACAGACTGGGCCTCCCGTTCGCCGCCCGGTCTTATCGCCTCGGCTCCAACCTGGGGTACAAACTGACACAGGTATTGACCCGATATGCGACATCGAGGGTCCAATGATCGAAAAGGACGGTATTAACTCCGCCTGAACGGGCCAGTAACGGCAGTCACGCTGGTGGTGAGCCGGCGGTCATGTATCTGTATTGTAAAGACGGTCGGTGATTATCGTGTGCCTGATAGCGGCGGAAATCCACATATCTGATGACCCGTGGCAGCAAGGTTAGCGTGATTCTGCAGACCGGTGATGCGTTTGGTTGTTGTAGCCCATCGTGCCCGGGCCTCCATGCCCAGAACTTTCGGGCGAGATGACCGCCTTCCGAACACAGAAGCCAGTTCTGTCTTGCGCAGGGGTTTGGAAGATGCACACGTAAATTCGTTGTCATTCTAAACAAAACTTATGTATTAGCATCCACGGTCCAGCGATATCGGGTATGTTCTTAGCTCTTCCGTGGTCGAGTGCGAACGGCGTGCACCAGCTAGATAAACAATAAAGAGGACTCCGCTGCCATGTCAAGTGAGA
ATACCAGCGCCGTCACTACTAGAATTTCTTGCCCCTCATAACGTCCTACACCGCGCTCCAACTGTGTCCCAGTCATGTATGTGCATTGCGTGGTTAATAGTCCGTAACCTAAGTGGCCAGTGGACTGACTAAGCATGAACAGAGCGAAATTAGGGCATAAGCCAGCACAGCCCAGACATTAGTCATAATAGCCCTTGATCCATAACCGAGGGGGGTGCCAGGGTCTTTTTCAAACTTTGTGAACGCGAAGAGGCCCCGATACTCTCCAGCGCCCTAAGACCCAGAACGGACTTAATGACCGTCGTGCAACTTGACAAGGAGCAACAAGTTCGTGAAATGACAGCGTGGCAGCTTCTGCGGGGCTGTACCCGTACGCAGGTGGGGTAAGTCGGTCGTACTACCATCCCCATCTTAGTCCCGTTATTTGTGGGGGGTCTCTCGGTGCAACCCTGCTGAATGCCCGTCTCCATGATTCCCCTGAGATGTCAATGTCGCCCAGCCGATCAGAATCGAGGTGTGTCAGACAAGTAAGTTTGCATCCGAGTCTTTCGCATCTAGTCGGGTAAAGTCGGGAGGCTCGGCATCTAAATGGAGCATGACCCCCGTGGCGGTCGGTCTGGGGTAATATTGGGAACAGCCGGCTCGCAAGAATGGGGGGAATAGAAGACGTCGTCCAACTTATCAGCTGACCACGATACTACAAGGACCCATTGCCCCGAAACCAGGGGCGCGACTCATCCCCCTTGGCGGCGCTTCGCGAATTGGTTGACTCGTATTCAGTGTTGGGGATTGTCTATTGCTTCTACCGACGCGTCTCGGTCGCGACCGACACATTTGGGCGGATGTCCGAGCCGCCAGCCTGCCACCCGTTCTCGCGCGAAGGCCCCCCGCCAGCTCACGCTGATCGCGGAGCGAAACAAGCGATCGCGAGCTACGCCCTGGGCAACGACCAGGGAACTCTGGTAGTGGAGCTTCGCGAGTTCCGGCGACGGCCTCCAATTCATCGCCCGGCCTTGTCGCCCCGACCCCAGCTTGGATTGCATGCTGACACGGGTACTGAGCCAACATGCTAGAGCGAGGCCCCAATAATCGAGTAGGACGGTATAAGCGTCCCTTGAGCGAGCCCGTAACAGCGGTCACGCCGGTGGCGAGCAGGCGTTCATGTACCTGTATTGTGAAGACGGTCGGCGATTGTCGTGCGCCTGATAACGGCGGGAAGCTACATACCGGACAACCTGTGGCAGCAAAGTTAGCGTGGTTTTGCAGACCAGCAGTGCTTTTAGTTGTTGTAGCCCATCGTGCCCGGGCCTCCATGCCCAGAACTTTCGGGTGAGATGACCGCCTTCCGGGTACAAAAATGGAGCCTGTCTCATACAGGAGTTCAGAGGATGCGCGTGTAGGCTCGTAGCCAAACTGAACAAAACGCATGTATTTGCATCCACGGTCCGGCTACGAAGGACGGAGTTTTGGCTCTTCCGTGGCCGAGCGCGAACTGCTCGCCTAATGGGGACAAACAACAAAGTGGACCTCGCTGCCATGTCAAGTGAGC
ATACCAGCGCCGCCACTTCTAGAATTTCTCGCCCCACATCGCGTCCAACAACCTAATCCACCTGTCACGCAGTTGTGTATTCGCGTTGTGTAGCTAGCTGTCCGGAGCCCTAGTGGCCAGTGGACCAACTAAACACGAACACAGTGAAATTAGGGCAGAGGCCAACACCGCTCAGACATTGGTAATAATAGCCCTTGGTCCATGACCGAGGGGGGTACCAGTGTCACCTTCGAATTTCTTAAGCGTTTCACAGCTTCGACGGTCGGGGAAACGCGGATACCCAGGTGGGACCTGATGACCATCCTGCAACTCAGCGAGGTGGAGCGGGCTCAACGGATAGCAACGAGATAGCCCCTGGAAGACAACTTATATGTACAGACGGGGTAAGTCTGCTGTATTACCATCCCTCTTTCAGTCTCACTGTTTGTCGGGGGTCTCTAGTCTCGAACCTTCGGACTGCCGCTCTCTATGATTCCCCTGAGATGTCAATGTCGCCCAGCCGATCAGAATCGAGGTGTGTCAGACGAGTAAGTTTGCACCCGGCCTCTTCGCGGCCAGTCGGATAACGTTACGAACCCCGCAAAACAGGTAACACGTAGCCATGGTGACGGCCATTCTGGGGTGGTGTTGGGGGCTGCCGGCCCGCGAGGATGGGGGGGCGGGTGGACGTCGGCCCATTCATCAGCTGACCACGATACTGTAGAGAGCGGGATCCTTGACGTCGAGGGCGGGACTCATCCCTCTTGGTAATGCAATGGATATCGATTAACTCGTATTTAGTGTTGGGGATTGTCTGTTGCTTCCTCCGAAACGTTTCGGCTGTTACTGACATACTTGTGCGGGTGTCTGAGCCATCGCCCTGCAACCCGTTCACGGAGGAGGACTTCGCGCCTGCGCACGCTGATCGCGGAGCGAAACAATCGATCCTGGACTACGCCCAAAGCAACGACGACAGGACCCCAGTGCTGGGATCGCGCGAGCTCCAGAGTGTGCCTCGAACACGCCGCCGCGCCCAGTCGCCCCGGTTCCGACCTAGGGTACATGGTGACACAGATATTCAGCCGATACGCTAGGTCGCGGGTCCCGTGATCGAGTAAGACGGCATAAGCGCCCCTTGGACTGGCCAGCGACAATGGTCACGCCGGTGGCGAGCAGGCGTTCACGTATCCTGATTGTGCGGACGGTCGGCGATTATCGTGCGCCTGATAGCGGCGGGAAGCCACATACCGGACAACCTGTGGCAGCAAAGTTAGCGTGGTTTTGCAGACCAGCAGTGCTTTTAGTTGTTGTAGCCCATCGTGCCCGAGCCTCCATGCCCAGAACTTTCGGGTGAGATGACCGCCTTCCGGGTACAAAAATGGAGCCTGTCTCATACAGGAGTTCATAAGATGCGCGTGTAGGCTCGTAGCCAAACTGAACAAAACGCATGTATTTGCATCCACGGTCCGGCTACGAAGGACGGAGTTTTGGCTCTTCCGTGGCCGAGCGCGAACTGCTCGCCTAATGGGGACAAACAACAAAGTGGACCTCGCTGCCATGTCAAGTGAGC
ATACCAGCGCCGCCGCTACTAGAATTTCTTGCCCCACATAATGTTCTAGACTCTGATTCAACTGTGTCCCAATCATATATTCGCGTTGCGTAGCGAGCTGTCTGGAACCCTAGTGGCCAGTGGACCAGCTAAGCACGAACACAGCGAAATCAAGGCATAGGTTAGCACCGTCCAGACATTAGTAATAATAGCCTCTGGTCTATAACCGAGGGGGGTATCAGGTCCACCTGAGAACTTCTTAAGCGTTTCACAGCTTGGTCGGACGGGGACACGCGGGGACCAGGGTGGGACCTAATGACCGGCCTGCAATTCAATGAGGTGGAGCGGGCTCAACGGATAGTAATGAGATAACCCCTGGAAGACAGCTTACGTACGCAGGCAGTGTAAATCGGCCGTATTACGATCCCTATTCCAGACCTGTTGTTTGTGGTGAGCCTCTCAGCGCGACTCTGCGTACGGTTGGCCTCTATGACTCCCCTGAGACGTCAATGTCGCCCAGCCGAATAGAATCGGGATGTGTTAGACAAGTAAGTTCACATGGAAGCCCTTCGCGGCTAGTCGGACGGAGTCGCGAGGCTCGCCGTCTCAATGGAGCATGACCCTGGTGGAGGTCGGTTTGGGGTGGTGTTGAGAGCAGCCGGCCTGCAAGGATGGGGGAGCTAGTGGACGTCGTCCAATTTAGCAGTTGACCGTGACGTTATAAGGACCCGGATCCTTGGAGCCGAGGGAGGGGGTTACTCCCCTGCCTGATAAATTAGAAATCGAATGTGATGCGGCCGAGACCAGAGGCCGATCACCAGGCCTACCGACGCGTCTCAGTCCCGACCGACGCACTTGGGCGGGTGTCCGGGCCGTCAGCCTGCCACCCGTTCTCGCGCGAAGGCCCCCTGCCAGCTCACGTTAATCGCGGAGCGACACAAGCGATCGCGAGCTACGCCCTGGGCAACGACCAGGGAACTCTGGTAGTGGAGCTTCGCGAGTTCCGGCGACGGCCTCCAATTCATCGCCCGGCCTTGTCGCCCCGACCCCAGCCTGGATTGCATGCTGACACGGGTACTGAGCCAACATGCTAGAGCGAGGCCCCAATAATCGAGTAGGACGGTATAAGCGTTCCTTGAACGAGCCCGTAACGGCAGTCACGCTGGTGGCGAGCAGGCGTTCACGTATCCTGATTGTGCGGACGGTCGGCGATTATCGTGCGCCTGATAGTGGCGGGAATCCACATACCTGATGATCTGCGGCAGCAAGGTTAGCGTGATTCTGCAGACCGGTGATGCGTTTGGTTGTTGTAGCCCATCGTGCCCGGGCCTCCATGCCCAGAACTTTCGGGCAAGATGACCGCCTTCCGAACACAGAAGCCAGTTCTGTCTTGCGCAGGGGTTTGGAAGATGCACACGTAAATTCGTTGTCATTCTAAACAAAACTTATGTATTAGCATCCACGGTCCAGCGATATCGGGTATGTTCTTAGCTCTTCCGTGGTCGAGTGCGAACGGCGTGCACCAGCTAGATAAACAATAAAGAGGACTCCGCTGCCAACTCAATTGGGA
ATACCAGCGCTGCCGCTACTAGAATTTCTTGCCCCTCATAACGTCCTACACCGCGCTCCAACTGTGTCCCAGTCATGTATGTGCATTGCGTGGTTAATAGTCCGTAACCTAAGTGGCCAGTGGACTGACTAAGCATGAACAGAGCGAAATTAGGGCATAAGCCAGCACAGCCCAGACATTAGTCATAATAGCCCTTGGATCGAAGCCGAGGGGGAGACTGGGGTTACCTTCGAGCGTTGGGAACGCTTAGAGAACCCGATGCTTTCCGGCGCGCTAAGGCACGGGAGGGAACTAATGACCATCCTGCAACTCAGCGAGGTGGAGCGGGCTCAACGGATAGCAACGAGATAGCCCCTGGAAGACAACTTATATGTACAGACGGGGTAAGTCTGCTGTATTACCATCCCTCTTTCAGTCTCACTGTTTGTCGGGGGTCTCTAGTCTCGAACCTGCGGACTGCCGCTCTCTATGATTCCCCTGAGATGTCAATGTCGCCCAGCCGATCAGAATCGAGGTGTGTCAGACAAGTAAGTTTGCCTCCGAGCTCTCCGCGGCTAATCGGACGGAGTCGCGAGGCTCGCCGTCTCAATGGAGCATGACCCTGGTGGAGGTCGGTTTGGGGTGGTGTTGAGAGCAGCCGGCCTGCAAGGATGGGGGAGCTAGTGGACGTCGTCCAATTTAGCAGTTGACCGTGACGTTATAAGGACCCGGATCCTTGGAGCCGAGGGAGGGGGTTACTCCCCTGCCTGATAAATTAGAAATCGAATGTGATGCGGCCGAGACCAGAGGCCGATCACCAGGCCTACCGACGCGTCTCAGTCCCGACCGACGCACTTGGGCGGGTGTCCGGGCCGTCAGCCTGCCACCCGTTCTCGCGCGAAGGCCCCCTGCCAGCTCACGTTAATCGCGGAGCGACACAAGCGATCGCGAGCTACGCCCTGGGCAACGACCAGGGAACTCTGGTAGTGGAGCTTCGCGAGTTCCGGCGACGGCCTCCAATTCATCGCCCGGCCTTGTCGCCCCGACCCCAGCCTGGATTGCATGCTGACACGGGTACTGAGCCAACATGCTAGAGCGAGGCCCCAATAATCGAGTAGGACGGTATAAGCGTCCCTTGAGCGAGCCCGTAACGGCAGTCACGCTGGTGGTGAGCCGATGTTCGCATATCCTGATTGTGCGGACGGTCGGCGATTATCGTGCGCCTGATAGTGGCGGGAATCCACATACCTGATGATCTGTGGCAGCAAAGTTAGCGTGGTTTTGCAGACCAGCAGTGCTTTTAGTTGTTGTAGCCCATCGTGCCCGAGCCTCCATGCCCAGAACTTTCGGGTGAGATGACCGCCTTCCGGGTACAAAAATGGAGCCTGTCTCATACAGGAGTTCATAAGATGCACACGTAAATTCGTTGTCATTCTAAACAAAACTTATGTATTAGCATCCACGGTCCAGCGATATCGGGTATGTTCTTAGCTCTTCCGTGGTCGAGTGCGAACGGCGTGCACCAGCTAGATAAACAATAAAGAGGACTCCGCTGCCAACTCAATTGGGA
ATACCAGCGCCGCCGCTACTAGAATTTCTTGCCCCACATAATGTTCTAGACTCTGATTCAACTGTGTCCCAATCATATATTCGCGTTGCGTAGCGAGCTGTCTGGAACCCTAGTGGCCAGTGGACCAGCTAAGCACGAACACAGCGAAATCAAGGCATAGGTTAGCACCGCTCAGATATTAGTAATAATAGCCCTTGGATCGAAGCCGAGGGGGAGACTGGGGTTACCTTCGAGCGTTGGGAACGCTTAGAGAACCCGATGCTTTCCGGCGCGCTAAGGCACGGGAGGGAACTAATGACCATCCTGCAACTCAGCGAGGTGGAGCGGGCTCAACGGATAGCAACGAGATAGCCCCTGGAAGACAACTTATATGTACAGACGGGGTAAGTCTGCTGTATTACCATCCCTCTTTCAGTCTCACTGTTTGTCGGGGGTCTCTAGTCTCGAACCTGCGGACTGCCGCTCTCTATGACTCCCCTGAGACGTCAATGTCGCCCAGCCGAATAGAATCGGGATGTGTTAGACAAGTAAGTTCACCTCCGAGTCTTTCGCATTTAGTCGGATAACGTTACGAACCCCGCAAAACAGGTAACACGTAGCCATGGTGACGGCCAGTTTGGGGTGGTGTTGAGAGCAGCCGGCCTGCAAGGATGGGGGAGCTAGTGGACGTCTGCCCACTTATTTACTGACCATGACGTTATGAGGACCGGGATCCTTGACGTCGAGGGCGGGACTCATCCCTGTTGGTAATGCAATGGATATCGATTAACTCGTATTTAGTGTTGGGGATTGTCTGTTGCTTCCTCCGACACGTTTCGGCTGTTACTGACATACTTGTGCGGGTGTCTGAGCCATCGCCCTGCAACCCGTTCACGGAGGAGGACTTCGCGCCTGCGCACGCTGATCGCGGAGCGAAACAAGCGATCGCGAGCTACGCCCTGGGCAACGACCAGGGAACTCTGGTAGTGGAGCTTCGCGAGTTCCGGCGACGGCCTCCAATTCATCGCCCGGCCTTGTCGCCCCGACCCCAGCCTGGATTGCATGCTGACACGGGTACTGAGCCAACATGCTAGAGCGAGGCCCCAATAATCGAGTAGGACGGTATAAGCGTCCCTTGAGCGAGCCCGTGACAATGGTCACGCCGGTGGCGAGCAGGCGTTCACGTATCCTGATTGTGCGGACGGTCGGCGATTATCGTGCGCCTGATAGTGGCGGGAATCCACATACCTGATGATCTGTGGCAGCAAGGCTAGCGCGGCTTTGGAGACGGGCAGTGCGTTTGGTTGTTGGAGCCCCTCATGCCCGGGCCAAAATACCCAGAACTTTCGGGTGAGACGGGGGCCCCTTAGGTACAAAAATGGAGCCTGTCTCACACAGGAGTTCAGAGAATGCACGCGTAAATTCGTAGCCAAACTGAACAAAACTCATGTATTTGCATCCACGGTCCAGCGATATCGGGCATGTTCTTAGCTCTTCCGTGGTCGAGCGCGAACGGCGTGCACCATCGAGACAAACAACAAAGTGGACCTCGCTGCCATGTCAAGTGAGC
ATACCAGCGCCGCCACTACTAGAATTTCTTGCCCCTCATAACGTCCTACACCGCGCCCCAACTGTGTCCCAGTCATGTATGTGCATTGCGTGGTTAATAGTCCGTAACCTAAGTGGCCAGTGGACTGACTAAGCATGAACAGAGCGAAATTAGGGCATTAGCCAGCACAGCCCAGACATTAGTCATAATAGCTCTTGGATCGAAGCCGAGGGGGAGACTGGGGTTACCTTCGAGCGTTGGGAACGCTTAGAGAACCCGATGCTTTCCGGCGCGCTAAGGCACGGGAGGGAACTAATGACCATCCTGCAACTCAGCGAGGTGGAGCGGGCTCAACGGATAGCAACGAGATAGCCCCTGGAAGACAACTTATATGTACAGACGGGGTAAGTCTGCTGTATTACCATCCCTCTTTCAGTCTCACTGTTTGTCGGGGGTCTCTAGTCTCGAACCTTCGGACTGCCGCTCTCTATGATTCCCCTGAGATGTCAATGTCGCCCAGCCGATCAGCATCGAGGTGTGTCAGACGAGTAAGTTTGCACCCGGCCTCTTCGCGGCTAGTCGCGTAACGTCGCGAGGCTCGGCATCTAAATGGCACGGAGCTATGATGGCGGCAAGTCTGGGGTAATATTGGGAACAGCCCGCTCGCAAGAATGGGAGGAATAGAAGACGTCGTCCAACTTATCAGCTGACCACGATACTATAAGGACCCATTGCCCTGGAGCCGAGGGAGGGGGTTGCTCCCCTGCCTGATGAATTAGAAATCGAATGTGATGCGGCCGAGACCAGAGGCCGATCACCAGGCCTTGTAGCAGACTTCGTCCGCGACCGATATACTTGGGCGGGTGTCCAAACCGTCAGCCTTCAGCCCGTGTTCGGAGAAGAGCCTCGCGCCATCGCACGTTAATCGAAAAACGAAACAATCGATCCTGGACTACGCCCAAAGCAACGACGACAGGACCCCAGTGCTGGGATCGCGCGAGCTCCAGAGTGTGCCTCGAACACGCCGCCGCGCCCAGTCGCCCCGGTTCCGACCTAGGGTGCATGCTGACACGGGTACTGAGCCAACATGCTAGAGCGAGGCCCCAATAATCGAGTAGGACGGTATAAGCGTTCCTTGAACGAGCCCGTAACGGCAGTCACGCTGGTGGCGGGCCGGCGTTCATGTATCTGTATTGTAAAGACCGTCGGTGATTATCGTGCGCCTGATAACGGCGGGAAGCTACATACCGGACAACCTGTGGCAGCAAGCTTAGCGCTGCTTTGCAAACCGGCAGTGCTTTTAGTTGTTGTAGCCCATCGTGCCCGGGCCTCCATGCCCAGAACTTTCGGGTGAGATGACCGCCTTCCGGGTACAAAAATGGAGCCTGTCTCATACAGGAGTTCATAAGATGCACATGTAAATTCGTTTCCATAATGAATAAAACGTGTGTATTAGCATTCACGGTCTAGCGGTATCGGGCATGTTCTTAGCTCCTCCATGGCCGAATGTGGATGGTGTGCATCATCGAGACGAACAACAAGGTGGATCTCGATGTTAACTCAAGCGGAA
ATACCAGCGCCGCCGCTACTAGAATTTCTTGCCCCTCATAACGTCCTACACCGCGCTCCAACTGTGTCCCAGTCATGTATGTGCATTGCGTGGTTAATAGTCCGTAACCTAAGTGGCCAGTGGACTGACTAAGCATGAACAGAGCGAAATTAGGGCATAAGCCAGCACAGCCCAGACATTAGTCATAATAGCCCTTGGATCGAAGCCGAGGGGGAGACTGGGGTTACCTTCGAGCGTTGGGAACGCTTAGAGAACCCGATGCTTTCCGGCGCGCTAAGGCACGGGAGGGAACTAATGACCATCCTGCAACTCAGCGAGGTGGAGCGGGCTCAACGGATAGCAACGAGATAGCCCCTGGAAGACAACTTATATGTACAGACGGGGTAAGTCTGCTGTATTACCATCCCTCTTTCAGTCTCACTGTTTGTCGGGGGTCTCTAGTCTCGAACCTTCGGACTGCCGCTCTCTATGATTCCCCTGAGATGTCAATGTCGCCCAGCCGATCAGAATCGAGGTGTGTCAGACAAGTAAGTTTGCACCCGGCCTCTTCGCGGCTAGTCGCGTAACGTCGCGAGGCTCGGCATCTAAATGGCACGGAGCTATGATGGCGGCAAGTCTGGGGTAATATTGGGAACAGCCGGCTCGCAAGAATGGGAGGAATAGAAGACATCTGCCCACTTATTTACTGACCATGACGTTATGAGGACCGGGATCCTTGACGTCGAGGGCGGGACTCATCCCTGTTGGTAATGCAATGGATATCGATTAACTCGTATTTAGTGTTGGGGATTGTCTGTTGCTTCCTCCGACACGTTTCGGCTGTTACTGACATACTTGTGCGGGTGTCTGAGCCATCGCCCTGCAACCCGTTCACGGAGGAGGACTTCGCGCCTGCGCACGCTGATCGCGGAGCGAAACAAGCGATCGCGAGCTACGCCCTGGGCAACGACCAGGGAACTCTGGTAGTGGAGCTTCGCGAGTTCCGGCGACGGCCTCCAATTCATCGCCCGGCCTTGTCGCCCCGACCCCAGCCTGGATTGCATGCTGACACGGGTACTGAGCCAACATGCTAGAGCGAGGCCCCAATAATCGAGTAGGACGGTATAAGCGTCCCTTGAGCGAGCCCGTAACGGCAGTCACGCTGGTGACGGGCCGGCGTTCATGTACCTGTATTGTGAAGACGGTCGGCGATTGACGGGCGCCTGATAGCGGCGGGAATCCACATACCGGACAACCTGCGGCAGCAAGCTTAGCGCTGCTTTGCAAACCGGCAGCGGGTTTGGTTGTTGTAGCTCATCATACCCGGGGGTCCATACTCAAAACTTTCGGGTGAGTCCGGGGCTCCTTAGGTACAAAAATGGAGCCTGTTTTGCGCGGGGGTCCGGAAGATGCACGTGTAAATTCGTAGTCAAACTGAACAAAACTTATGTATTAGCATCCACGGTCCAGCGATATCGGGCATGTTCTTAGCTCTTCCGTGGTCGAGCGCGAACGGCGTGCACCATCGAGACAAACAACAAAGTGGACCTCGCTGCCATGTCAAGTGAGC
ATACCAGCGCCGCCGCTACTAGAATTTCTTGCCCCACATAATGTTCTAGACTCTGATTCAACTGTGTCCCAATCATATATTCGCGTTGCGTAGCGAGCTGTCTGGAACCCTAGTGGCCAGTGGACCAGCTAAGCACGAACACAGCGAAATCAAGGCATAGGTTAGCACCGTCCAGACATTAGTAATAATAGCCTCTGGTCTATAACCGAGGGGGGTATCAGGTCCACCTGAGAACTTCTTAAGCGTTTCACAGCTTGGTCGGACGGGGACACGCGGGGACCAGGGTGGGACCTAATGACCGGCCTGCAATTCAATGAGGTGGAGCGGGCTCAACGGATAGTAATGAGATAACCCCTGGAAGACAGCTTACGTACGCAGGCAGTGTAAATCGGCCGTATTACGATCCCTATTCCAGACCTGTTGTTTGTGGTGAGCCTCTCAGCGCGACTCTGCGTACGGTTGGCCTCTATGACTCCCCTGAGACGTCAATGTCGCCCAGCCGAATAGAATCGGGATGTGTTAGACAAGTAAGTTTGCCTCCGAGTCTTTCGTATCTAGTCGGATAACGTTACGAACCCCGCAAAACAGGTAACACGTAGCCATGGTGACGGCCATTTTGGGGTAGTGTTGGTGGCAGCCGGCTCGCAAGGATGGGGGGGCTAGTGGAGATCTGCCCACTTATTTACTGACCATGACGTTATGAGGACCCATTGCCCCGAAACCAGGGGCGCGACTCATCCCCCTTGGCGGCGCTTCGCGAATTGGTTGACTCGTATTCAGTGTTGGGGATTGTCTATTGCTTCTACCGACGCGTCTCGGTCGCGACCGACACATTTGGGCGGATGTCCGAGCCGCCAGCCTGCCACCCGTTCTCGCGCGAAGGCCCTCCGCCAGCTCACGCTGATCGCGGAGCGAAACAAGCGATCGCGAGCTACGCCCTGGGCAACGACCAGGGAACTCTGGTAGTGGAGCTTCGCGAGTTCCGGCGACGGCCTCCAATTCATCGCCCGGCCTTGTCGCCCCGACCCCAGCCTGGATTGCATGCTGACACGGGTACTGAGCCAACATGCTAGAGCGAGGCCCCAATAATCGAGTAGGACGGTATAAGCGTCCCTTGAGCGAGCCCGTAACAGCGGTCACGCCGGTAGTCAGCCGGTGTTCGCGTGTTCGGATCGTGCAGATGGTCGGCGATTAATGGGCGCCTGATAGCAGCGGGAATCCACATACCGGACAACCTGCGGTAGCAAGCTTAGCGCTGCTTTGCAAACCGGCAGCGGGTTTGGTTGTTGTAGCTCATCATACCCGGGGGTCCATACTCAAAACTTTCGGGTGAGTCCGGGGCTCCTTAGGTACAAAAATGGAGCCTGTTTTGCGCGGGGGTCCGGAAGATGCACACGTAAATTCGTTGTCATTCTAAACAAAACTTATGTATTAGCATCCACGGTCCAGCGATATCGGGTATGTTCTTAGCTCTTCCGTGGTCGAGTGCGAACGGCGTGCACCAGCTAGATAAACAATAAAGAGGACTCCGCTGCCAACTCAATTGGGA
ATACCAGCGCCGCCACTTCTAGAATTTCTCGCCCCACATCGCGTCCAACAACCTAATCCACCTGTCACGCAGTTGTGTATTCGCGTTGTGTAGCTAGCTGTCCGGAGCCCTAGTGGCCAGTGGACCAACTAAACACGAACACAGTGAAATTAGGGCAGAGGCCAACACCGCTCAGACATTGGTAATAATAGCCCTTGGTCCATGACCGAGGGGGGTACCAGTGTCACCTTCGAATTTCTTAAGCGTTTCACAGCTTCGACGGTCGGGGAAACGCGGATACCCAGGTGGGACCTGATGACCATCCTGCAACTCAGCGAGGTGGAGCGGGCTCAACGGATAGCAACGAGATAGCCCCTGGAAGACAACTTATATGTACAGACGGGGTAAGTCTGCTGTATTACCATCCCTCTTTCAGTCTCACTGTTTGTCGGGGGTCTCTAGTCTCGAACCTTCGGACTGCCGCTCTCTATGATTCCCCTGAGATGTCAATGTCGCCCAGCCGATCAGAATCGAGGTGTGTCAGACGAGTAAGTTTGCACCCGGCCTCTTCGCGGCTAGTCGGATAACGTTACGAACCCCGCAAAACAGGTAACACGTAGCCATGGTGACGGCCAGTCTGGGGTAATATTGGGAACAGCCGGCTCGCAAGAATGGGAGGAATAGAAGAGATCTGCCCACTTATTTACTGACCATGACGTTATGAGGACCGGGATCCTTGACGTCGAGGGCGGGACTCATCCCTGTTGGTAATGCAATGGATATCGATTAACTCGTATTTAGTGTTGGGGATTGTCTGTTGCTTCCTCCGACACGTTTCGGCTGTTACTGACATACTTGTGCGGGTGTCTGAGCCATCGCCCTGCAACCCGTTCACGGAGGAGGACTTCGCGCCTGCGCACGCTGATCGCGGAGCGAAACAAGCGATCGCGAGCTACGCCCTGGGCAACGACCAGGGAACTCTGGTAGTGGAGCTTCGCGAGTTCCGGCGACGGCCTCCAATTCATCGCCCGGCCTTGTCGCCCCGACCCCAGCCTGGATTGCATGCTGACACGGGTACTGAGCCAACATGCTAGAGCGAGGCCCCAATAATCGAGTAGGACGGTATAAGCGTCCCTTGAGCGAGCCCGTGACAATGGTCACGCCGGTGGCGAGCCGGCGTTCACGTGTTCGGATCGTGCAGATGGTCGGCGATTAACGGGCGCCTGATAGCGGCGGGAATCCACATACCGGACAACCTGTGGCAGCAAGGTCAGTGTGATTCTGCAGACCGGTGATGCGTTTGGTTGTTGTAGCCCATCGTGCCCGGGCCTCCATGCCCAGAACTTTCGGGTGAGATGACCGCCTTCCGGGTACAAAAATGGAGCCTGTCTCATACAGGAGTTCATAAGATGCACACGTAAATTCGTTGTCATACTGTACAAAACTTATGTATTAACATCCACGGTCCAGCGATATCGGGCATGTTCGTAGCTCTTCCGTGGTCGAGTGCGAACGGCGTGCACCAGCGGGACAAGTAGCAAAGAGGACCTCCCTGCCAACTCAATTGGGA
ATACCAGCGCCGCCGCTACTAGAATTTCTTGCCCCACATAATGTTCTAGACTCTGATTCAACTGTGTCCCAATCATATATTCGCGTTGCGTAGCGAGCTGTCTGGAACCCTAGTGGCCAGTGGACCAGCTAAGCACGAACACAGCGAAATCAAGGCATAGGTTAGCACCGTCCAGACATTAGTAATAATAGCCTCTGGTCTATAACCGAGGGGGGTATCAGGTCCACCTGAGAACTTCTTAAGCGTTTCACAGCTTGGTCGGACGGGGACACGCGGGGACCAGGGTGGGACCTAATGACCGGCCTGCAATTCAATGAGGTGGAGCGGGCTCAACGGATAGTAATGAGATAACCCCTGGAAGACAGCTTACGTACGCAGGCAGTGTAAATCGGCCGTATTACGATCCCTATTCCAGACCTGTTGTTTGTGGTGAGCCTCTCAGCGCGACTCTGCGTACGGTTGGCCTCTATGACTCCCCTGAGACGTCAATGTCGCCCAGCCGAATAGAATCGGGATGTGTTAGACAAGTAAGTTCACCTCCGAGTCTTTCGCATTTAGTCGCGTAACGTCGCGAGGCTCGGCATCTAAATGGCACGGAGCTATGATGGCGGCAAGTCTGGGGTGGTGTTGGGGGCTGCCGGCCCGCGAGGATGGGGGGGCGGGTGGACGTCGGCCCATTCATCAGCTGACCACGATACTGTAGAGAGCGGGATCCTTGACGTCGAGGGCGGGACTCATCCCTCTTGGTAATGCAATGGATATCGATTAACTCGTATTTAGTGTTGGGGATTGTCTGTTGCTTCCTCCGAAACGTTTCGGCTGTTACTGACATACTTGTGCGGGTGTCTGAGCCATCGCCCTGCAACCCGTTCACGGAGGAGGACTTCGCGCCTGCGCACGCTGATCGCGGAGCGAAACAATCGATCCTGGACTACGCCCAAAGCAACGACGACAGGACCCCAGTGCTGGGATCGCGCGAGCTCCAGAGTGTGCCTCGAACACGCCGCCGCGCCCAGTCGCCCCGGTTCCGACCTAGGGTACATGGTGACACAGATATTCAGCCGATACGCTAGGTCGCGGGTCCCGTGATCGAGTAAGACGGCATAAGCGCCCCTTGGACTGGCCAGCGACAATGGTCACGCCGGTGGCGAGCAGGCGTTCACGTATCCTGATTGTGCGGACGGTCGGCGATTATCGTGCGCCTGATAGCGGCGGGAAGCCACATACCGGACAACCTGTGGCAACAAGGCTAGCGTGGCCTGGGAGACCGGCAGTGCGGTTAGCTATTGGGGCCCATCATGCCCGGGCCTCCATACCCAGAACTTTCGAGTGAGACCGGGGCCCCTTAGGTACAAAAATGGAGCCTGTCTCATACAGGAGTTCATAAGATGCGCATGTAGGCTCGTTGCTGTACTGAACAAAACGCATGTATTTGCATCCGCGGTCCGGATACGAAAGACGGAGTTTTGGTCCTCTTGAAACCGAGTGTGAACTGCTCGCCTAATGGGGACAAACGACAGAGTGAACCTTGCTGCCAACTCAATTGGGA
ATACCAGCGCCGCCGCTACTAGAATTTCTTGCCCCTCATAACGTCCTACACCGCGCCCCAACTGTGTCCCAGTCATGTATGTGCATTGCGTGGTTAATAGTCCGTAACCTAAGTGGCCAGTGGACTGACTAAGCATGAACAGAGCGAAATTAGGGCATTAGCCAGCACAGCCCAGACATTAGTCATAATAGCTCTTGGATCGAAGCCGAGGGGGAGACTGGGGTTACCTTCGAGCGTTGGGAACGCTTAGAGAACCCGATGCTTTCCGGCGCGCTAAGGCACGGGAGGGAACTAATGACCATCCTGCAACTCAGCGAGGTGGAGCGGGCTCAACGGATAGCAACGAGATAGCCCCTGGAAGACAACTTATATGTACAGACGGGGTAAGTCTGCTGTATTACCATCCCTCTTTCAGTCTCACTGTTTGTCGGGGGTCTCTAGTCTCGAACCTTCGGACTGCCGCTCTCTATGATTCCCCTGAGATGTCAATGTCGCCCAGCCGATCAGAATCGAGGTGTGTCAGACGAGTAAGTTTGCACCCGGCCTCTTCGCGGCTAGTCGCGTAACGTCGCGAGGCTCGGCATCTAAATGGCACGGAGCTATGATGGCGGCAAGTCTGGGGTAATATTGGGAACAGCCGGCTCGCAAGAATGGGAGGAATAGAAGAGATCTGCCCACCTATTTACTGACCATGACGTTATGAGGACCGGGATCCTTGACGTCGAGGGCGGGACTCATCCCTGTTGGTAATGCAATGGATATCGATTAACTCGTATTTAGTGTTGGGGATTGTCTGTTGCTTCCTCCGACACGTTTCGGCTGTTACTGACATACTTGTGCGGGTGTCTGAGCCATCGCCCTGCAACCCGTTCACGGAGGAGGACTTCGCGCCTGCGCACGCTGATCGCGGAGCGAAACAAGCGATCGCGAGCTACGCCCTGGGCAACGACCAGGGAACTCTGGTAGTGGAGCTTCGCGAGTTCCGGCGACGGCCTCCAATTCATCGCCCGGCCTTGTCGCCCCGACCCCAGCCTGGATTGCATGCTGACACGGGTACTGAGCCAACATGCTAGAGTGAGGCCCCAATAATCGAGTAGGACGGTATAAGCGTCCCTTGAACGAGCCCGTAACGGCAGTCACGCTGGTAGTGAGCCGGTGTTCGCATATCCTGATTGTGCGGACGGTCGGCGATTATCGTGCGCCTGATAACGGCGGGAAGCTACATACCGGACAACCTGTGGCAGCAAGGCTAGCGCGGCTTTGGAGACGGGCAGTGCGTTTGGTTGTTGGAGCCCCTCATGCCCGGGCCAAAATACCCAGAACTTTCGGGTGAGACGGGGGCCCCTTAGGTACAAAAATGGAGCCTGTCTCACACAGGAGTTCAGAGAATGCGCATGTAGGCTCGTTGCTGTACTGAACAAAACGCATGTATTTGCATCCGCGGTCCGGATACGAAAGACGGAGTTTTGGTCCTCTTGAAACCGAGTGTGAACTGCTCGCCTAATGGGGACAAACGACAGAGTGAACCTTGCGACCATGTCAAGTGAGA
ATACCAGCGCCGCCACTACTAGAATTTCTTGCCCCTCATAACGTCCTACACCGCGCCCCAACTGTGTCCCAGTCATGTATGTGCATTGCGTGGTTAATAGTCCGTAACCTAAGTGGCCAGTGGACTGACTAAGCATGAACAGAGCGAAATTAGGGCATTAGCCAGCACAGCCCAGACATTAGTCATAATAGCTCTTGGATCGAAGCCGAGGGGGAGACTGGGGTTACCTTCGAGCGTTGGGAACGCTTAGAGAACCCGATGCTTTCCGGCGCGCTAAGGCACGGGAGGGAACTAATGACCATCCTGCAACTCAGCGAGGTGGAGCGGGCTCAACGGATAGCAACGAGATAGCCCCTGGAAGACAACTTATATGTACAGACGGGGTAAGTCTGCTGTATTACCATCCCTCTTTCAGTCTCACTGTTTGTCGGGGGTCTCTAGTCTCGAACCTTCGGACTGCCGCTCTCTATGATTCCCCTGAGATGTCAATGTCGCCCAGCCGATCAGAATCGAGGTGTGTCAGACGAGTAAGTTTGCACCCGGCCTCTTCGCGGCCAGTCGGGTAAAGTCGGGAGGCTCGGCATCTAAATGGAGCATGACCCCGGTGGCGGTCGGTCTGGGGTAATATTGGGAACAGCCGGCTCGCAAGAATGGGAGGAATAGAAGAGATCTGCCCACTTATTTACTGACCATGACGTTATGGGGACCGGGATCCTTGACGTCGAGGGCGGGACTCATCCCTGTTGGTAATGCAATGGATATCGATTAACTCGTATTTAGTGTTGGGGATTGTCTGTTGCTTCCTCCGACACGTTTCGGCTGTTACTGACATACTTGTGCGGGTGTCTGAGCCATCGCCCTGCAACCCGTTCACGGAGGAGGACTTCGCGCCTGCGCACGCTGATCGCGGAGCGAAACAAGCGATCGCGAGCTACGCCCTGGGCAACGACCAGGGAACTCTGGTAGTGGAGCTTCGCGAGTTCCGGCGACGGCCTCCAATTCATCGCCCGGCCTTGTCGCCCCGACCCCAGCCTGGATTGCATGCTGACACGGGTACTGAGCCAACATGCTAGAGCGAGGCCCCAATAATCGAGTAGGACGGTATAAGCGTCCCTTGAGCGAGCCCGTGACAATGGTCACGCCGGTGGCGAGCCGGCGTTCACGTGTTCGGATCGTGCAGATGGTCGGCGATTAACGGGCGCCTGATAGCGGCGGGAATCCACATACCGGACAACCTGTGGCAGCAAGGTCAGTGTGATTCTGCAGACCGGTGATGCGTTTGGTTGTTGTAGCCCATCGTGCCCGGGCCTCCATGCCCAGAACTTTCGGGTGAGATGACCGCCTTCCGGGTACAAAAATGGAGCCTGTCTCATACAGGAGTTCATAAGATGCACACGTAAATTCGTTGTCATTCTAAACAAAACTTATGTATTAGCATCCACGGTCCAGCGATATCGGGTATGTTCTTAGCTCTTCCGTGGTCGAGTGCGAACGGCGTGCACCAGCTAGATAAACAATAAAGAGGACTCCGCTGCCAACTCAATTGGGA
ATACCAGCGCCGCCGCTACTAGAATTTCTTGCCCCACATAATGTTCTAGACTCTGATTCAACTGTGTCCCAATCATATATTCGCGTTGCGTAGCGAGCTGTCTGGAACCCTAGTGGCCAGTGGACCAGCTAAGCACGAACACAGCGAAATCAAGGCATAGGTTAGCACCGTCCAGACATTAGTAATAATAGCCTCTGGTCTATAACCGAGGGGGGTATCAGGTCCACCTGAGAACTTCTTAAGCGTTTCACAGCTTGGTCGGACGGGGACACGCGGGGACCAGGGTGGGACCTAATGACCGGCCTGCAATTCAATGAGGTGGAGCGGGCTCAACGGATAGTAATGAGATAACCCCTGGAAGACAGCTTACGTACGCAGGCAGTGTAAATCGGCCGTATTACGATCCCTATTCCAGACCTGTTGTTTGTGGTGAGCCTCTCAGCGCGACTCTGCGTACGGTTGGCCTCTATGACTCCCCTGAGACGTCAATGTCGCCCAGCCGAATAGAATCGGGATGTGTTAGACAAGTAAGTTCACATGGAAGCCCTTCGCGGCTAATCGGACGGAGTCGCGAGGCTCGCCGTCTCAATGGAGCATGACCCTGGTGGAGGTCGGTTTGGGGTGGTGTTGAGAGCAGCCGGCCTGCAAGGATGGGGGAGCTAGTGGACGTCGGCCCATTCATCAGCAGACCATGATACTGTAGAGAGCGGGATCCTTGACGTCGAGGGCGGGACTCATCCCTCTTGGTAATGCAATGGATATCGATTAACTCGTATTTAGTGTTGGGGATTGTCTGTTGCTTCCTCCGAAACGTTTCGGCTGTTACTGACATACTTGTGCGGGTGTCTGAGCCATCGCCCTGCAACCCGTTCACGGAGGAGGACTTCGCGCCTGCGCACGCTGATCGCGGAGCGAAACAATCGATCCTGGACTACGCCCAAAGCAACGACGACAGGACCCCAGTGCTGGGATCGCGCGAGCTCCAGAGTGTGCCTCGAACACGCCGCCGCGCCCAGTCGCCCCGGTTCCGACCTAGGGTACATGGTGACACAGATATTCAGCCGATACGCTAGGTCGCGGGTCCCGTGATCGAGTAAGACGGCATAAGCGCCCCTTGGACTGGCCAGCGACAATGGTCACGCCGGTAGTGAGCCGGTGTTCGCATATCCTGATTGTGCGGACGGTCGGCGATTATCGTGCGCCTGATAACGGCGGGAAGCTACATACCGGACAACCTGCGGCAGCAAGCTTAGCGCTGCTTTGCAAACCGGCAGCGGGTTTGGTTGTTGTAGCTCATCATACCCGAGGGTCCATACTCAAAACTTTCGGGTGAGTCCGGGGCTCCTTAGGTACAAAAATGGAGCCTGTCTCATACAGGAGTTCAGAGGATGCGCACGTAAATTCGTTGTCATTCTAAACAAAACTTATGTATTAGCATCCACGGTCCAGCGATATCGGGTATGTTCTTAGCTTTTCCGTGATCGAGTGCGAACGGCGTGCACCAGCGGGACAAACGACAGAGTGAACCTTGCGACCATGTCAAGTGAGA
ATACCAGCGCTGCCGCTACTAGAATTTCTCGTCCCACATAACGTCCTACACCCTGATCCAACTGTGTCCCAGTCATGTATTCGCGTTGCGTAGCTAGCTGTCCAGAACTTTAGTGGCCAGTGGACCAACTAAGCACGAGCACAGCGAAAGTAGGGGATAGGCTAGCGCCGCCCAGACATTAGTAATAATAGCCCTTGGTCCATAATCAAGGGGGGTATCAGGTCCACCTGAGAACTTCTTAAGCGTTTCACAGCTTGGTCGGACGGGGACACGCGGGGACCAGGGTGGGACCTAATGACCGGCCTGCAATTCAATGAGGTGGAGCGGGCTCAACGGATAGTAATGAGATAACCCCTGGAAGACAGCTTACGTACGCAGGCAGTGTAAATCGGCCGTATTACCATCCCTATTCCAGACCTGTTGTTTGTGGTGAGCCTCTCAGCGCGACTCTGCGTACGGTTGGTCTCTATGACTCCCCTGAGATGTCAATGTCGCCCAGCCGATCAGAATCGAGGTGTGTCAGACGAGTAAGTTTGCACCCGGCCTCTTCGCGGCTAGTCGCGTAACGTCGCGAGGCTCGGCATCTAAATGGCACGGAGCTATGGTGGCGGCAAGTTTGGGGTAGTGTTGGTGGCAGCCGGCTCGCAAGAATGGGAGGAATAGAAGAGATCTGCCCACTTATTTACTGACCATGACGTTATGAGGACCGGGATCCTTGACGTCGAGGGCGGGACTCATCCCTGTTGGTAATGCAATGGATATCGATTAACTCGTATTTAGTGTTGGGGATTGTCTGTTGCTTCCTCCGACACGTTTCGGCTGTTACTGACATACTTGTGCGGGTGTCTGAGCCATCGCCCTGCAACCCGTTCACGGAGGAGGACTTCGCGCCTGCGCACGCTGATCGCGGAGCGAAACAAGCGATCGCGAGCTACGCCCTGGGCAACGACCAGGGAACTCTGGTAGTGGAGCTTCGCGAGTTCCGGCGACGGCCTCCAATTCATCGCCCGGCCTTGTCGCCCCGACCCCAGCCTGGATTGCATGCTGACACGGGTACTGAGCCAACATGCTAGAGCGAGGCCCCAATAATCGAGTAGGACGGTATAAGCGTCCCTTGAGCGAGCCCGTAACAGCGGTCACGCCGGTGGCGAGCCGGCGTCCATGTACCTGTATTGTGAAGACGGTCGGCGATTGTCGTGCGCCTGATAGCGGCGGGAAGCCACATACCGGGCAACCTGTGGCAGCAAAGTTAGCGTGGTTTTGCAGACCAGCAGTGCTTTTAGTTGTCATAACCTATCATGTTCGGTCCTCCGCACCAAGAATGTCCGAGTGAGTCGACCGGCTCCTAGGTACAAAAATGGAGCCTGTCTTGCGCAGGGGTTTGGAAGATGCGCGTGTAAATTCGTAGTCAAACTGAACAAAACTTATGTATTAGCATCCACGGTCCAGCGATATCGGGCATGTTCTTAGCTCTTCCGTGGTCGAGCGCGAACGGCGTGCACCATCGAGACAAACAACAAAGTGGACCTCGCTGCCATGTCAAGTGAGC
ATACCAGCGCCGCCGCTACTAGATTTTCTCGCCCCACATCGCGTCCTACAACCTAATCCACCTGTGACCTAGGCATGTATTCACGTTGCGTAGTTAGCTATCCGGAACCCTAGTGGTCGCTGGACCAACAAAGCACGAACACAGCGAAATTAGGGCTTAGGCCAACACCGCTCAGATATTAGTAGCAATAACCCTTGATCCATAACCGAGGGGGGTGCCAGGGTCTTTTTCAAACTTTGTGAACGCGAAGAGGCCCCGATACTCTCCAGCGCCCTAAGACCCAGAACGGACTTAATGACCATCCTGCAACTCAGCGAGGTGGAGCGGGCTCAACGGATAGCAACGAGATAGCCCCTGGAAGACAACTTATATGTACAGACGGGGTAAGTCTGCTGTATTACCATCCCTCTTTCAGTCTCACTGTTTGTCGGGGGTCTCTAGTCTCGAACCTTCGGACTGCCGCTCTCTATGATTCCCCTGAGATGTCAATGTCGCCCAGCCGATCAGAATCGAGGTGTGTCAGACGAGTAAGTTTGCATGGAAGCCCTTCGCGGCTAGTCGGATAACGTTACGAACCCCGCAAAACAGGTAACACGTAGCCATGGTGACGGCCATTTTGGGGTGGTGTTGGGGGCTGCCGGCCCGCGAGGATGGGGGGGCGGGTGGAGGTCGTCCAACTTATCAGCTGACCACGATACTATAAGGACCCATTGCCCCGAAACCAGGGGCGCGACTCATCCCCCTTGGCGGCGCTTCGCGAATTGGTTGACTCGTATTCAGTGTTGGGGATTGTCTATTGCTTCTACCGACGCGTCTCGGTCGCGACCGACACATTTGGGCGGATGTCCGAGCCGCCAGCCTGCCACCCGTTCTCGCGCGAAGGCCCCCCGCCAGCTCACGTTAAGCGAAGAGCTAAGCGAGCGATCCTCGGCAACGCTTTGGATAGCGACGACAGGAACCCAGTGGTGGGGCTTTACGTGCGACAGACTGGGCCTCCCGTTCGCCGCCCGGTCTTATCGCCTCGGCTCCAACCTGGGGTACAAACTGACACAGGTATTGACCCGATATGCGACATCGAGGGTCCAATGGTCGAAAAGGACGGTATTAACTCCGCCTGAACGGGCCAGTAACAGCGGTCACGCCGGTGGCGAGCAGGCGTTCACGTATCCTGATTGTGCGGACGGTCGGCGATTATCGTGCGCCTGATAGTGACGGGAATCCACATACCTGATGATCTGTAGCAGCAAGGTTAGCGTGATTCTCCAGACCGGCAGTGCGTCTGGTCGTTGTAGCCCAGCATGCCCGGGCCTCCATACCCAGAGCTCTCGAGTGTGACGGGGGCCCCTTAGGTACAAAAATGGAGCCTGTTTTGCGCGGGGGTCCGGAAGATGCGCGTGTAGGCTCGTAGCCAAACTGAACAAAACGCATGTATTTGCATCCACGGTCCGGCTACGAAGGACGGAGTTTTGGCTCTTCCGTGGCCGAGCGCGAACTGCTCGCCTAATGGGGACAAACAACAAAGTGGACCTCGCTGCCATGTCAAGTGAGC
ATACCAGCGCCGCCGCTACTAGAATTTCTCGTCTTACATAGCGCCCTGCACCCTGATCTAATTGTCACCCAGTCATGTGTTCGCGTTGCGTAGTTAGCTGTCCGGAAACCTAGTGGCCAGTGGACCAACTAAGCACGAAGACAGCGAAATTAGGGCAGAGGCCAACACCGCTCAAACATTAGTAATAATAGCCCTAGGTCCATAACCGAGGGGGGTACCAGGTCCACCTGAGAACTTCTTAAGCTTTTCACAGCTTCGACGGACGGGGACACGCGAAGGCCCAAAAGAGAACTAATGACCGTCCTGCAATTCAATGAGTTGGAGCGGGCTCAACGGATAGCAATGAGATAACCCATGGAAGACAGCTTACGTACGCGGGCAGTGTGAGTCGGCCGCATTACCATCCCTATTCCAGACCTGTTGTTTGTGGTGGGTTTATCGGCGCAACCTTGCGGAATGCCGGTCTCTATGACTTGCCCAAGGCGTCAACGGCGCCCAGCCGATTAGAATCAGTATGTGTCCGGCAAGTAGGCTTGCCCCCGAGTCTTTCGTATCTAGTCGGGTAACGTCGGGAGGCTCGGCATCTAAATGGAGCATGACCCCGGTGGCGGTCGGTCTGGGGTAATATTGGGAACAGCCGGCTCGCAAGAATGGGGGGAATAGAAGACGTCGTCCAACTTATCAGCTGACCACGATACTATAAGGACCCATTGCCCCGAAACCAGGGGCGCGACTCATCCCCCTTGGCGGCGCTTCGCGAATTGGTTGACTCGTATTCAGTGTTGGGGATTGTCTATTGCTTCTACCGACGCGTCTCGGTCGCGACCGACACATTTGGGCGGATGTCCGAGCCGCCAGCCTGCCACCCGTTCTCGCGCGAAGGCCCCCCGCCAGCTCACGTTAAGCGAAGAGCTAAGCGAGCGATCCCGAGCTACGCCCTGGGCAACGACCAGGGAACTCTGGTAGTGGAGCTTCGCGAGTTCCGGCGACGGCCTCCAATTCGTCGCCCGGCCTTGTCGCCCCGACCCCAGCCTGGATTGCATGCTGACACGGGTACTGAGCCAACATGCTAGAGCGAGGCCCCAATAATCGAGTAGGACGGTATAAGCGTTCCTTGAACGAGCCCGTAACGGCAGTCACGCTGGTGGCGGGCCGGTGTTCGCATATCCTGATTGTGCGGACGGTCGGCGATTATCGTGCGCCTGATAGTGGCGGGAATCCACATACCTGATGATCTGTGGCAGCAAGGCTAGCGCGGCTTTGGAGACGGGCAGTGCGTTTGGTTGTTGGAGCCCCTCATGCCCGGGCCAAAATACCCAGAACTTTCGGGTGAGACGGGGGCCCCTTAGGTACAAAAATGGAGCCTGTCTCACACAGGAGTTCAGAGAATGCGCACGTAAATTCGTTGTCATTCTAAACAAAACTTATGTATTAGCATCCACGGTCCAGCGATATCGGGTATGTTCTTAGCTTTTCCGTGATCGAGTGCGAACGGCGTGCACCAGCGGGACAAACGACAGAGTGAACCTTGCGACCATGTCAAGTGAGA
ATACCAGCGCCGCCGCTACTAGAATTTCTCGTCCCACATAACGTCCTACACCCTGATCCAACTGTGTCCCAGTCATGTATTCGCGTTGCGTAGCTAGCTGTCCAGAACTTTAGAGGCCAGTGGACCAACTAAGCACGAGCACAGCGAAAGTAGGGGATAGGCTAGCGCCGCCCAGACATTAGTAATAATAGCCCTTGGATCGAAGCCGAGGGGGAGACTGGGGTTACCTTCGAGCGTTGGGAACGCTTAGAGAACCCGATGCTTTCCGGCGCGCTAAGGCACGGGAGGGAACTAATGACCATCCTGCAACTCAGCGAGGTGGAGCGGGCTCAACGGATAGCAACGAGATAGCCCCTGGAAGACAACTTATATGTACAGACGGGGTAAGTCTGCTGTATTACCATCCCTCTTTCAGTCTCACTGTTTGTCGGGGGTCTCTAGTCTCGAACCTGCGGACTGCCGCTCTCTATGACTCCTGCAGGACGCCAATGTCGCCCAGCCGAATAGCATCGGGACATGCCCGGTAATTAAGTTTGCCTCCGAGTCTTTCGCATCTAGTCGGGTAAAGTCGCGAGGCTCGCCGTCTCAATGGAGCATGACCCTGGTGGAGGTCGTTTTGGGTTGGTGTTGAGAGCAGCCGGACTGCAAGGATGGGGGAGCTAGTGGAGATCTGCCCACTTATTTACTGACCATGACGTTATGAGGACCGGGATCCTTGACGTCGAGGGCGGGACTCATCCCTGTTGGTAATGCAATGGATATCGATTAACTCGTATTTAGTGTTGGGGATTGTCTGTTGCTTCCTCCGACACGTTTCGGCTGTTACTGACATACTTGTGCGGGTGTCTGAGCCATCGCCCTGCAACCCGTTCACGGAGGAGGACTTCGCGCCTGCGCACGCTGATCGCGGAGCGAAACAAGCGATCGCGAGCTACGCCCTGGGCAACGACCAGGGAACTCTGGTAGTGGAGCTTCGCGAGTTCCGGCGACGGCCTCCAATTCATCGCCCGGCCTTGTCGCCCCGACCCCAGCCTGGATTGCATGCTGACACGGGTACTGAGCCAACATGCTAGAGCGAGGCCCCAATAATCGAGTAGGACGGTATAAGCGTCCCTTGAGCGAGCCCGTAACAGCGGTCACGCCGGTGGCGAGCCGGCGGTCATGTACCTGTATTGTGAAGACGGTCGGCGATTGTCGTGCGCCTGATAGTGGCGGGAATCCACATACCTGATGATCTGTGGCAGCAAGCTTAGCGCTGCTTTGCAAACCGGCAGCGGGTTTGGTTGTTGTAGCTCATCATACCCGGGGGTCCATACTCAAAACTTTCGGGTGAGTCCGGGGCTCCTTAGGTACAAAAATGGAGCCTGTTTCACACAGGAGTTCAGAGGATGCGCACGTAAATTCGTTGTCATTCTAAACAAAACTTATGTATTAGCATCCACGGTCCAGCGATATCGGGTATGTTCTTAGCTCTTCCGTGGTCGAGTGCGAACGGCGTGCACCAGCTAGATAAACAATAAAGAGGACTCCGCTGCCAACTCAATTGGGA
ATACCAGCGCCGCCGCTACTAGAATTTCTTGCCCCTCATAACGTCCTACACCGCGCCCCAACTGTGTCCCAGTCATGTATGTGCATTGCGTGGTTAATAGTCCGTAACCTAAGTGGCCAGTGGACTGACTAAGCATGAACAGAGCGAAATTAGGGCATTAGCCAGCACAGCCCAGACATTAGTCATAATAGCTCTTGGATCGAAGCCGAGGGGGAGACTGGGGTTACCTTCGAGCGTTGGGAACGCTTAGAGAACCCGATGCTTTCCGGCGCGCTAAGGCACGGGAGGGAACTAATGACCATCCTGCAACTCAGCGAGGTGGAGCGGGCTCAACGGATAGCAACGAGATAGCCCCTGGAAGACAACTTATATGTACAGACGGGGTAAGTCTGCTGTATTACCATCCCTCTTTCAGTCTCACTGTTTGTCGGGGGTCTCTAGTCTCGAACCTTCGGACTGCCGCTCTCTATGATTCCCCTGAGATGTCAATGTCGCCCAGCCGATCAGAATCGAGGTGTGTCAGACGAGTAAGTTTGCACCCGGCCTCTTCGCGGCCAGTCGGGTAACGTCGGGAGGCTCGGCATCTAAATGGAGCATGACCCCGGTGGCGGTCGGTCTGGGGTAATATTGGGAACAGCCGGCTCGCAAGAGTGGGGGGAATAGAAGACGTCGTCCAACTTATCAGCTGACCACGATACTATAAGGACCCATTGCCCCGAAACCAGGGGCGCGACTCATCCCCCTTGGCGGCGCTTCGCGAATTGGTTGACTCGTATTCAGTGTTGGGGATTGTCTATTGCTTCTACCGACGCGTCTCGGTCGCGACCGACACATTTGGGCGGATGTCCGAGCCGCCAGCCTGGCACCCGTTCTCGCGCGAAGGCCCCCCGCCAGCTCACGTTAAGCGAAGAGCTAAGCGAGCGATCCCGAGCTACGCCCTGGGCAACGACCAGGGAACTCTGGTAGTGGAGCTTCGCGAGTTCCGGCGACGGCCTCCAATTCGTCGCCCGGCCTTGTCGCCCCGACCCCAGCCTGGATTGCATGCTGACACGGGTACTGAGCCAACATGCTAGAGCGAGGCCCCAATAATCGAGTAGGACGGTATAAGCGTTCCTTGAACGAGCCCGTAACGGCAGTCACGCTGGTGGTGGGCCGGCGTTCATGTATCTGTATTGTAAAGACCGTCGGTGATTATCGTGCGCCTGATAGCGGCGTGAATTCACATACCTGACAACCTTTGGCAACAAGGCTAGCGTGGCCTGGGAGACCGGCAGTGCGGTTAGCTATTGGGGCCCATCATGCCCGGGCCTCCATACCCAGAACTTTCGAGTGAGACCGGGGCTCCTTAGGTACAAAAATGGAGCCTGTCTCATACAGGAGTTCATAAGATGCGCATGTAAATTCGTTTCCATAATGAATAAAACGTGTGTATTAGCATTCACGGTCTAGCGGTATCGGGCATGTTCTTAGCTCCTCCATGGCCGAATGTGGATGGTGTGCATCATCGAGACGAACAACAAGGTGGATCTCGATGTTAACTCAAGCGGAA
ATACCAGCGCCGCCGCTACTAGAATTTCTCGTCCCACATAACGTCCTACACCCTGATCCAACTGTGTCCCAGTCATGTATTCGCGTTGCGTAGCTAGCTGTCCAGAACTTTAGTGGCCAGTGGACCAACTAAGCACGAGCACAGCGAAAGTAGGGGATAGGCTAGCGCCGCCCAGACATTAGTAATAATAGCCCTTGGATCGAAGCCGAGGGGGAGACTGGGGTTACCTTCGAGCGTTGGGAACGCTTAGAGAACCCGATGCTTTCCGGCGCGCTAAGGCACGGGAGGGAACTAATGACCATCCTGCAACTCAGCGAGGTGGAGCGGGCTCAACGGATAGCAACGAGATAGCCCCTGGAAGACAACTTATATGTACAGACGGGGTAAGTCTGCTGTATTACCATCCCTCTTTCAGTCTCACTGTTTGTCGGGGGTCTCTAGTCTCGAACCTGCGGACTGCCGCTCTCTATGACTCCCCCAAGGCGTCAACGGCGCCCAGCCGATTAGAATCAGTATGTGTCCGGCAAGTAGGCTTGCACCCGGCCTCTTCGCGGCTAGTCGCGTAACGTCGCGAGGCTCGGCATCTAAATGGCACGGAGCTATGATGGCGGCAAGTCTGGGGTAATATTGGGAACAGCCCGCTCGCAAGAATGGGAGGAATAGAAGACGTCGTCCAACTTATCAGCTGACCACGATACTATAAGGACCCATTGCCCTGGAGCCGAGGGAGGGGGTTGCTCCCCTGCCTGATGAATTAGAAATCGAATGTGATGCGGCCGAGACCAGAGGCCGATCACCAGGCCTTGTAGCAGACTTCGTCCGCGACCGATATACTTGGGCGGGTGTCCAAACCGTCAGCCTTCAGCCCGTGTTCGGAGAAGAGCCTCGCGCCATCGCACGTTAATCGAAAAACGAAACAATCGATCCTGGACTACGCCCAAAGCAACGACGACAGGACCCCAGTGCTGGGATCGCGCGAGCTCCAGAGTGTGCCTCGAACACGCCGCCGCGCCCAGTCGCCCCGGTTCCGACCTAGGGTACATGGTGACACAGATATTCAGCCGATACGCTAGGTCGCGGGTCCCGTGATCGAGTAAGACGGCATAAGCGCCCCTTGGACTGGCCAGCAACAGCGGTCACGCCGGTGGCGGGCCGGCGTTCATGTACCTGTATTGTGAAGACGGTCGGCGATTGTCGTGCGCCTGATAACGGCGGGAAGCTACATACCGGACAACCTGTGGCAGCAAGGCTAGCGCGGCTTTGGAGACGGGCAGTGCGTCTGGTCGTTGTAGCCCAGCATGCCCGGGCCTCCATACCCAGAGCTCTCGAGTGTGACGGGGGCCCCTTAGGTACAAAAATGGAGCCTGTTTTGCGCGGGGGTCCGGAAGATGCACATGTAAATTCGTTTCCATAATGAATAAAACGTGTGTATTAGCATTCACGGTCTAGCGGTATCGGGCATGTTCTTAGCTCCTCCATGGCCGAATGTGGATGGTGTGCATCATCGAGACGAACAACAAGGTGGATCTCGATGTTAACTCAAGCGGAA
ATACCAGCGCCGCCGCTACTAGAATTTCTTGCCCCTCATAACGTCCTACACCGCGCTCCAACTGTGTCCCAGTCATGTATGTGCATTGCGTGGTTAATAGTCCGTAACCTAAGTGGCCAGTGGACTGACTAAGCATGAACAGAGCGAAATTAGGGCATAAGCCAGCACAGCCCAGACATTAGTCATAATAGCCCTTGATCCATAACCGAGGGGGGTGCCAGGGTCTTTTTCAAACTTTGTGAACGCGAAGAGGCCCCGATACTCTCCAGCGCCCTAAGACCCAGAACGGACTTAATGACCGTCGTGCAACTTGACAAGGAGCAACAAGTTCGTGAAATGACAGCGTGGCAGCTTCTGGAAGACAACTTATATGTACAGACGGGGTAAGTCTGCTGTATTACCATCCCTCTTTCAGTCTCACTGTTTGTCGGGGGTCTCTAGTCTCGAACCTGCGGACTGCCGCTCTCTATGATTCCCCTGAGATGTCAATGTCGCCCAGCCGATCAGAATCGAGGTGTGTCAGACAAGTAAGTTTGCCCCCGAGTCCTTCGCGGCTAGTCGGGTAAAGTCGGGAGGCTCGGCATCTAAATGGAGCATGACCCCGGTGGCGGTCGGTCTGGGGTAATATTGGGAACAGCCGGCTCGCAAGAATGGGGGGAATAGAAGACGTCGTCCAACTTATCAGCTGACCACGATACTATAAGGACCCATTGCCCCGAAACCAGGGGCGCGACTCATCCCCCTTGGCGGCGCTTCGCGAATTGGTTGACTCGTATTCAGTGTTGGGGATTGTCTATTGCTTCTACCGACGCGTCTCGGTCGCGACCGACACATTTGGGCGGATGTCCGAGCCGCCAGCCTGCCACCCGTTCTCGCGCGAAGGCCCCCCGCCAGCTCACGTTAAGCGAAGAGCTAAGCGAGCGATCCCGAGCTACGCCCTGGGCAACGACCAGGGAACTCTGGTAGTGGAGCTTCGCGAGTTCCGGCGACGGCCTCCAATTCGTCGCCCGGCCTTGTCGCCCCGACCCCAGCCTGGATTGCATGCTGACACGGGTACTGAGCCAACATGCTAGAGCGAGGCCCCAATAATCGAGTAGGACGGTATAAGCGTTCCTTGAACGAGCCCGTAACAGCGGTCACGCCGGTGGCGAGCCGGCGGTCATGTACCTGTATTGTGAAGACGGTCGGCGATTGTCGTGCGCCTGATAACGGCGGGAAGCTACATACCGGACAACCTGTGGCAGCAAAGTTAGCGTGGTTTTGCAGACCAGCAGTGCTTTTAGTTGTCATAACCTATCATGTTCGGTCCTCCGCACCAAGAATGTCCGAGTGAGACGACCGGCTCCTAGGTACAAAAATGGAGCCAGTCTCATACAGGAGTTCAGAGGATGCGCATGTAAATTCGTTTCCATAATGAATAAAACGTGTGTATTAGCATTCACGGTCTAGCGGTATCGGGCATGTTCTTAGCTCCTCCATGGCCGAATGTGGATGGTGTGCATCATCGAGACGAACAACAAGGTGGATCTCGATGTTAACTCAAGCGGAA
ATACCAGCGCCGCCGCTACTAGAATTTCTCGTCCCACATAACGTCCTACACCCTGATCCAACTGTGTCCCAGTCATGTATTCGCGTTGCGTAGCTAGCTGTCCAGAACTTTAGTGGCCAGTGGACCAACTAAGCACGAGCACAGCGAAAGTAGGGGATAGGCTAGCGCCGCCCAGACATTAGTAATAATAGCCCTTGGATCGAAGCCGAGGGGGAGACTGGGGTTACCTTCGAGCGTTGGGAACGCTTAGAGAACCCGATGCTTTCCGGCGCGCTAAGGCACGGGAGGGAACTAATGACCATCCTGCAACTCAGCGAGGTGGAGCGGGCTCAACGGATAGCAACGAGATAGCCCCTGGAAGACAACTTATATGTACAGACGGGGTAAGTCTGCTGTATTACCATCCCTCTTTCAGTCTCACTGTTTGTCGGGGGTCTCTAGTCTCGAACCTGCGGACTGCCGCTCTCTATGACTCCCCCAAGGCGTCAACGGCGCCCAGCCGATTAGAATCAGTATGTGTCCGGCAAGTAGGCTTGCACCCGGCCTCTTCGCGGCCAGTCGGATAACGTCGCGAGGCTCGGCATCTAAATGGCACGGAGCTATGGTGGCGGCAAGTCTGGGGTAATATTGGGAACAGCCGGCTCGCAAGAATGGGAGGAATAGAAGACGTCGTCCAACTTATCAGCTGACCACGATACTATAAGGACCCATTGCCCTGGAGCCGAGGGAGGGGGTTGCTCCCCTGCCTGATGAATTAGAAATCGAATGTGATGCGGCCGAGACCAGAGGCCGATCACCAGGCCTTGTAGCAGACTTCGTCCGCGACCGATATACTTGGGCGGGTGTCCAAACCGTCAGCCTTCAGCCCGTGTTCGGAGAAGAGCCTCGCGCCATCGCACGTTAATCGAAAAACGAAACAATCGATCCTGGACTACGCCCAAAGCAACGACGACAGGACCCCAGTGCTGGGATCGCGCGAGTTCCGGCGACGGCCTCCAATTCATCGCCCGGCCTTGTCGCCCCGACCCCAGCCTGGATTGCATGCTGACACGGGTACTGAGCCAACATGCTAGAGCGAGGCCCCAATAATCGAGTAGGACGGTATAAGCGTCCCTTGAACGGGCCCGTAACAGCAGTCACGCCGGTGGTCAGCCGGCGGTCATGTATCTGTATTGTAAAGACGGTCGGTGATTATCGTGTGCCTGATAGCGGCGGAAATCCACATATCTGATGACCCGTGGCAGCAAGGTTAGCGTGATTCTGCAGACCGGTGATGCGTTTGGTTGTTGTAGCCCATCGTGCCCGGGCCTCCATGCCCAGAACTTTCGGGCGAGATGACCGCCTTCCGAACACAGAAGCCAGTTCTGTCTTGCGCAGGGGTTTGGAAGATGCACACGTAAATTCGTTGTCATTCTAAACAAAACTTATGTATTAGCATCCACGGTCCAGCGATATCGGGTATGTTCTTAGCTTTTCCGTGATCGAGTGCGAACGGCGTGCACCAGCGGGACAAACGACAGAGTGAACCTTGCGACCATGTCAAGTGAGA
ATACCAGCGCCGCCGCTACTAGAATTTCTCGCCCCACATCGCGTCCTACACCCCGCTCCAACTGTGTCCCAGTCATGTATGTGCATTGCGTGGTTAATAGTCCGTAACCTAAGTGGCCAGTGGACTGACTAAGCATGAACAGAGCGAAATTAGGGCATAAGCCAGCACAGCCCAGACATTAGTCATAATAGCCCTTGGATCGAAGCCGAGGGGGAGACTGGGGTTACCTTCGAGCGTTGGGAACGCTTAGAGAACCCGATGCTTTCCGGCGCGCTAAGGCACGGGAGGGAACTAATGACCATCCTGCAACTCAGCGAGGTGGAGCGGGCTCAACGGATAGCAACGAGATAGCCCCTGGAAGACAACTTATATGTACAGACGGGGTAAGTCTGCTGTATTACCATCCCTCTTTCAGTCTCACTGTTTGTCGGGGGTCTCTAGTCTCGAACCTGCGGACTGCCGCTCTCTATGACTCCTGCAGGACGCCAATGTCGCCCAGCCGAATAGCATCGGGACATGCCCGGTAATTAAGTTTGCCTCCGAGTTCTTCGCGGCTAGTCGGGTAAAGTCGGGAGGCTCGGCATCTAAATGGAGCATGACCCCGGTGGCGGCAAGTCTGGGGTAATATTGGGAACAGCCGGCTCGCAAGAATGGGGGGAATAGAAGAGATCTGCCCACTTATTTACTGACCATGACGTTATGAGGACCGGGATCCTTGACGTCGAGGGCGGGACTCATCCCTCTTGGTAATGCAATGGATATCGATTAACTCGTATTTAGTGTTGGGGATTGTCTGTTGCTTCCTCCGAAACGTTTCGGCTGTTACTGACATACTTGTGCGGGTGTCTGAGCCATCGCCCTGCAACCCGTTCACGGAGGAGGACTTCGCGCCTGCGCACGCTGATCGCGGAGCGAAACAAGCGATCGCGAGCTACGCCCTGGGCAACGACCAGGGAACTCTGGTAGTGGAGCTTCGCGTGCGACAGACTGGGCCTCCCGTTCGCCGCCCGGTCTTATCGCCTCGGCTCCAACCTGGGGTACAAACTGACACAGGTATTGACCCGATATGCGACATCGAGGGTCCAATGATCGAAAAGGACGGTATTAACTCCGCCTGAACGGGCCAGTAACGGCAGTCACGCTGGTGGCGAGCAGGCGGTCATGTATCTGTATTGTAAAGACGGTCGGTGATTATCGTGTGCCTGATAGCGGCGGAAATCCACATATCTGATGACCCGTGGCAGCAAGCTTAGCGCTGCTTTGCAAACCGGCAGCGGGTTTGGTTGTTGTAGCTCATCATACCCGGGGGTCCATACTCAAAACTTTCGGGTGAGTCCGGGGCTCCTTAGGTACAAAAATGGAGCCTGTTTTGCGCGGGGGTCCGGAAGATGCACACGTAAATTCGTTGTCATTCTAAACAAAACTTATGTATTAGCATCCACGGTCCAGCGATATCGGGTATGTTCTTAGCTTTTCCGTGATCGAGTGCGAACGGCGTGCACCAGCGGGACAAACGACAGAGTGAACCTTGCGACCATGTCAAGTGAGA
ATACCAGCGCCGCCGCTACTAGAATTTCTTGCCCCACATAATGTTCTAGACTCTGATTCAACTGTGTCCCAATCATATATTCGCGTTGCGTAGCGAGCTGTCTGGAACCCTAGTGGCCAGTGGACCAGCTAAGCACGAACACAGCGAAATCAAGGCATAGGTTAGCACCGTCCAGACATTAGTAATAATAGCCTCTGGTCTATAACCGAGGGGGGTATCAGGTCCACCTGAGAACTTCTTAAGCGTTTCACAGCTTGGTCGGACGGGGACACGCGGGGACCAGGGTGGGACCTAATGACCGGCCTGCAATTCAATGAGGTGGAGCGGGCTCAACGGATAGTAATGAGATAACCCCTGGAAGACAGCTTACGTACGCAGGCAGTGTAAATCGGCCGTATTACGATCCCTATTCCAGACCTGTTGTTTGTGGTGAGCCTCTCAGCGCGACTCTGCGTACGGTTGGCCTCTATGACTCCCCTGAGATGTCAATGTCGCCCAGCCGATCAGAATCGAGGTGTGTCAGACGAGTAAGTTTGCACCCGGCCTCTTCGCGGCCAGTCGGATAACGTCGCGAGGCTCGGCATCTAAATGGCACGGAGCTATGGTGGCGGCAATTTTGGGGTAGTGTTGGTGGCAGCCGGCTCGCAAGGATGGGGGGGCTAGTGGAGATCTGCCCACTTATTTACTGACCATGACGTTATGAGGACCGGGATCCTTGACGTCGAGGGCGGGACTCATCCCTCTTGGTAATGCAATGGATATCGATTAACTCGTATTTAGTGTTGGGGATTGTCTGTTGCTTCCTCCGAAACGTTTCGGCTGTTACTGACATACTTGTGCGGGTGTCTGAGCCATCGCCCTGCAACCCGTTCACGGAGGAGGACTTCGCGCCTGCGCACGCTGATCGCGGAGCGAAACAAGCGATCGCGAGCTACGCCCTGGGCAACGACCAGGGAACTCTGGTAGTGGAGCTTCGCGAGTTCCGGCGACGGCCTCCAATTCGTCGCCCGGCCTTGTCGCCCCGACCCCAGCCTGGATTGCATGCTGACACGGGTACTGAGCCAACATGCTAGAGCGAGGCCCCAATAATCGAGTAGGACGGTATAAGCGTTCCTTGAACGAGCCCGTAACGGCAGTCACGCTGGTGGCGGGCCGGCGTTCATGTACCTGTATTGTGAAGACGGTCGGCGATTGTCGTGCGCCTGATAGCGGCGGGAAGCCACATACCGGACAACCTGTGGCAGCAAGGTCAGTGTGATTCTGCAGACCGGTGATGCGTTTGGTTGTTGTAGCCCATCGTGCCCGGGCCTCCATGCCCAGAACTTTCGGGTGAGATGACCGCCTTCCGGGTACAAAAATGGAGCCTGTCTCACACAGGAGTTCAGAGAATGCACACGTAAATTCGTTGTCATACTGTACAAAACTTATGTATTAACATCCACGGTCCAGCGATATCGGGCATGTTCGTAGCTCTTCCGTGGTCGAGTGCGAACGGCGTGCACCAGCGGGACAAGTAGCAAAGAGGACCTCCCTGCCAACTCAATTGGGA
ATACCAGCGCTGCCGCTACTAGATTTTCTCGCCCCACATCGCGTCCTACAACCTAATCCACCTGTGACCTAGGCATGTATTCACGTTGCGTAGTTAGCTGTCCGGAACCCTAGTGGTCGCTGGACCAACAAAGCACGAACACAGCGAAATTAGGGCTTAGGCCAACACCGCTCAGATATTAGTAGCAATAACCCTTGATCCATAACCGAGGGGGGTGCCAGGGTCTTTTTCAAACTTTGTGAACGCGAAGAGGCCCCGATACTCTCCAGCGCCCTAAGACCCAGAACGGACTTAATGACCGTCGTGCAACTTGACAAGGAGCAACAAGTTCGTGAAATGACAGCGTGGCAGCTTCTGCGGGGCTGTACCCGTACGCAGGTGGGGTAAGTCGGTCGTACTACCATCCCCATCTTAGTCCCGTTATTTGTGGGGGGTCTCTCGGTGCAACCCTGCTGAATGCCCGTCTCTATGACTTGTGCAGGACGCCAATGTCGCCCAGCCGAATAGCATCGGGACATGCCCGGTAATTAAGTTTGCATCCGAGTCTTTCGCAGCTAGTCGGATAACGTTACGAACCCCGCAAAACAGGTAACACGTAGCCATGGTGACGGCCATTTTGGGGTGGTGTTGGGGGCTGCCGGCCCGCGAGGATGGGGGGGCGGGTGGACGTCGGCCCATTCATCAGCAGACCATGATACTGTAGAGAGCGGGATCCTTGACGTCGAGGGCGGGACTCATCCCTCTTGGTAATGCATTGGATATCGATTAACTCGTATTTAGTGTTGGGGATTGTCTGTTGCTTCCTCCGAAACGTTTCGGCTGTTACTGACATACTTGTGCGGGTGTCTGAGCCATCGCCCTGCAACCCGTTCACGGAGGAGGACTTCGCGCCTGCGCACGCTGATCGCGGAGCGAAACAAGCGATCGCGAGCTACGCCCTGGGCAACGACCAGGGAACTCTGGTAGTGGAGCTTCGCGAGTTCCGGCGACGGCCTCCAATTCGTCGCCCGGCCTTGTCGCCCCGACCCCAGCCTGGATTGCATGCTGACACGGGTACTGAGCCAACATGCTAGAGCGAGGCCCCAATAATCGAGTAGGACGGTATAAGCGTTCCTTGAACGAGCCCGTAACAGCGGTCACGCCGGTGGCGGGCCGGCGTTCATGTACCTGTATTGTGAAGACGGTCGGCGATTGTCGTGCGCCTGATAGCGGCGGGAAGCCACATACCGGACAACCTGTGGCAGCAAGGCTAGCGCGGCTTTGGAGACGGGCAGTGCGTTTGGTTGTTGGAGCCCCTCATGCCCGGGCCAAAATACCCAGAACTTTCGGGTGAGACGGGGGCCCCTTAGGTACAAAAATGGAGCCTGTCTCACACAGGAGTTCAGAGAATGCACACGTAAATTCGTTGTCATTCTAAACAAAACTTATGTATTAGCATCCACGGTCCAGCGATATCGGGTATGTTCTTAGCTCTTCCGTGGTCGAGTGCGAACGGCGTGCACCAGCTAGATAAACAATAAAGAGGACTCCGCTGCCAACTCAATTGGGA
ATACCAGCGCCGCCGCTACTAGAATTTCTTGCCCCACATAATGTTCTAGACTCTGATTCAACTGTGTCCCAATCATATATTCGCGTTGCGTAGCGAGCTGTCTGGAACCCTAGTGGCCAGTGGACCAGCTAAGCACGAACACAGCGAAATCAAGGCATAGGTTAGCACCGTCCAGACATTAGTAATAATAGCCTCTGGTCTATAACCGAGGGGGGTATCAGGTCCACCTGAGAACTTCTTAAGCGTTTCACAGCTTGGTCGGACGGGGACACGCGGGGACCAGGGTGGGACCTAATGACCGGCCTGTAATTCAATGAGGTGCAGCGGGCTTAACGGATAGCAACGAGATGACCCCTGGAAGACAGCTTATGTACGCAGGCGGGGTAAGTCGACCTTATTACCTCCCTTCTTTCAGTGCCACCGTTTGTGGGGGATCTCTCGGCGTGACTCTGCGTACGGCTGGTTTTTACGATTCCTGCAGGACGCCAATGTCGCCCAGCCGAATAGCATCGGGATATGCCCGGTAATTAAGTTTGCCTCCGGCCTCTTCGCGGCTAGTCGCGTAACGTCGCGAGGCTCGGCATCTAAATGGCACGGAGCTATGATGGCGGCAAGTCTGGGGTAATATTGGGAACAGCCGGCTCGCAAGAATGGGGGGAATAGAAGAGGTCTGCCCACTTATTTACTGACCATGACGTTATGAGGACCGGGATCCTTGACGTCGAGGGCGGGACTCATCCCTGTTGGTAATGCAATGGATATCGATTAACTCGTATTTAGTGTTGGGGATTGTCTGTTGCTTCCTCCGACACGTTTCGGCTGTTACTGACATACTTGTGCGGGTGTCTGAGCCATCGCCCTGCAACCCGTTCACGGAGGAGGACTTCGCGCCTGCGCACGCTGATCGCGGAGCGAAACAAGCGATCGCGAGCTACGCCCTGGGCAACGACCAGGGAACTCTGGTAGTGGAGCTTCGCGAGTTCCGGCGACGGCCTCCAATTCATCGCCCGGCCTTGTCGCCCCGACCCCAGCCTGGATTGCATGCTGACACGGGTACTGAGCCAACATGCTAGAGCGAGGCCCCAATAATCGAGTAGGACGGTATAAGCGTCCCTTGAGCGAGCCCGTGACAATGGTCACGCCGGTGGCGAGCCGGCGTTCATGTATCTGTATTGTAAAGACGGTCGGTGATTATCGTGTGCCTGATAGCGGCGGAAATCCACATATCTGATGACCCGTGGCAGCAAGGTTAGCGTGATTCTGCAGACCGGTGATGCGTTTGGTTGTTGTAGCCCATCGTGCCCGGGCCTCCATGCCCAGAACTTTCGGGCAAGATGACCGCCTTCCGAACACAGAAGCCAGTTCTGTCTTGCGCAGGGGTTTGGAAGATGCACACGTAAATTCGCTGTCATTCTAAACAAAACTTATGTATTAGCATCCACGGTCCAGCGATATCGGGTATGTTCTTAGCTCTTCCGTGGTCGAGTGCGAACGGCGTGCACCAGCTAAATAAACAATAAAGAGGACTCCGCTGCCAACTCAATTGGGA
ATACCAGCGCCGCCGCTACTAGATTTTCTCGCCCCACATCGCGTCCTACAACCTAATCCACCTGTGACCTAGGCATGTATTCACGTCGCGTAGTTAGCTATTCGGAACCCTAGTGGTCGCTGGACCAACAAAGCACGAACACAGCGAAATTGGGGCTTAGGCCAACACCGCTCAGATATTAGTAGCAATAACCCTTGATCCATAACCGAGGGGGGTGCCAGGGTCTTTTTCAAACTTTGTGAACGCGAAGAGGCCCCGATACTCTCCAGCGCCCTAAGACCCAGAACGGACTTAATGACCGTCGTGCAACTTGACAAGGAGCAGCGGGCTCAACGGATAGCAACGAGATAGCCCCTGGAAGACAACTTATATGTACAGACGGGGTAAGTCTGCTGTATTACCACCCCTCTTTCAGTCTCACTGTTTGTCGGGGGTCTCTAGTCTCGAACCTTCGGACTGCCGCTCTCTATGATTCCCCTGAGATGTCAATGTCGCCCAGCCGATCAGAATCGAGGTGTGTCAGACGAGTAAGTTTGCACCCGGCCTCTTCGCGGCTAGTCGGATAACGTTACGAACCCCGCAAAACAGGTAACACGTAGCCATGGTGACGGCCATTTTGGGGTGGTGTTGGGGGCTGCCGGCCCGCGAGGATGGGGGGGCGGGTGGAGGTCGTCCAACTTATCAGCTGACCACGATACTATAAGGACCCATTGCCCCGAAACCAGGGGCGCGACTCATCCCCCTTGGCGGCGCTTCGCGAATTGGTTGACTCGTATTCAGTGTTGGGGATTGTCTATTGCTTCTACCGACGCGTCTCGGTCGCGACCGACACATTTGGGCGGATGTCCGAGCCGCCAGCCTGCCACCCGTTCTCGCGCGAAGGCCCCCCGCCAGCTCACGTTAAGCGAAGAGCTAAGCGAGCGATCCTCGGCAACGCTTTGGATAGCGACGACAGGAACCCAGTGGTGGGGCTTTACGTGCGACAGACTGGGCCTCCCGTTCGCCGCCCGGTCTTATCGCCTCGGCTCCAACCTGGGGTACAAACTGACACAGGTATTGACCCGATATGCGACATCGAGGGTCCAATGGTCGAAAAGGACGGTATTAACTCCGCCTGAACGGGCCAGTAACAGCGGTCACGCCGGTGGCGAGCAGGCGTTCACGTATCCTGATTGTGCGGACGGTCGGCGATTATCGTGCGCCTGATAGTGACGGGAATCCACATACCTGATGATCTGTAGCAGCAAGCTTAGCGCTGCTTTGCAAACCGGCAGCGGGTTTGGTTGTTGTAGCTCATCATACCCGGGGGTCCATACTCAAAACTTTCGGGTGAGTCCGGGGCTCCTTAGGTACAAAAATGGAGCCTGTTTTGCGCGGGGGTCCGGAAGATGCACACGTAGGCTCGTTGCTGTACTGAACAAAACGCATGTATTTGCATCCGCGGTCCGGATACGAAAGACGGAGTTTTGGTCCTCTTGAAACCGAGTGTGAACTGCTCGCCTAATGGGGACAAACGACAGAGTGAACCTTGCGACCATGTCAAGTGAGA
ATGCTTGAGCCGTCGTTATTAGAAACCCTCGTCCCACATAACGTCCTACACCCTGATCCAACTGTGTCCCAGTCATGTATTCGCGTTGCGTAGCTAGCTGTCCAGAACTTTAGTGGCCAGTGGACCAACTAAGCACGAGCACAGCGAAAGTAGGGGATAGGCTAGCGCCGCCCAGACATTAGTAATAATAGCCCTTGGATCGAAGCCGAGGGGGAGACTGGGGTTACCTTCGAGCGTTGGGAACGCTTAGAGAACCCGATGCACGGGGACACGCGGGGACCAGGGTGGGACCTAATGACCGGCCTGCAATTCAATGAGGTGGAGCGGGCTCAACGGATAGTAATGAGATAACCCCTGGAAGACAGCTTACGTACGCAGGCAGTGTAAATCGGCCGTATTACGATCCCTATTCCAGACCTGTTGTTTGTGGTGAGCCTCTCAGCGCGACTCTGCGTACGGTTGGCCTCTATGACTCCCCCGAGACGTCAATGTCGCCCAGCCGAATAGAATCGGGACATGCCCGGTAATTAAGTTTGCCCCCGAGTCTTTCGTATCTAATCGGACGGCGTCGCGAGGCTCGCCGTCTCAATGGAGCATGACCCTGGTGGAGGTCGTTTTGGGGTGGTGTTGAGAGCAGCCGGACTGCAAGGATGGGGGAGCTAGTGGAGATCTGCCCACTTATTTACTGACCATGACGTTATGAGGACCGGGATCCTTGACGTCGAGGGCGGGACTCATCCCTCTTGGTAATGCAATGGATATCGATTAACTCGTATTTAGTGTTGGGGATTGTCTGTTGCTTCCTCCGAAACGTTTCGGCTGTTACTGACATACTTGTGCGGGTGTCTGAGCCATCGCCCTGCAACCCGTTCACGGAGGAGGACTTCGCGCCTGCGCACGCTGATCGCGGAGCGAAACAATCGATCCTGGACTACGCCCAAAGCAACGACGACAGGACCCCAGTGCTGGGATCGCGCGAGCTCCAGAGTGTGCCTCGAACACGCCGCCGCGCCCAGTCGCCCCGGTTCCGACCTAGAGTACATGGTGACACAGATATTCAGCCGATACGCTAGGTCGCGGGTCCCGTGATCGAGTAAGACGGCATAAGCGCCCCTTGGACTGGCCAGCGACAATGGTCACGCCGGTGGCGGGCCGGCGTTCATGTACCTGTATTGTGAAGACGGTCGGCGATTGTCGTGCGCCTGATAGCGGCGGGAAGCCACATACCGGACAACCTGTGGCAGCAAGCTTAGCGCTGCTTTGCAAACCGGCAGCGGGTTTGGTTGTTGTAGCTCATCATACCCGAGGGTCCATACTCAAAACTTTCGGGTGAGTCCGGGGCTCCTTAGGTACAAAAATGGAGCCTGTCTCATACAGGAGTTCAGAGGATGCACACGTAAATTCGTTGTCATACTGTACAAAACTTATGTATTAACATCCACGGTCCAGCGATATCGGGCATGTTCGTAGCTCTTCCGTGGTCGAGTGCGAACGGCGTGCACCAGCGGGACAAGTAGCAAAGAGGACCTCCCTGCCAACTCAATTGGGA
ATACCAGCGCTGCCGCTACTAGAATTTCTTGCCCCACATAATGTTCTAGACTCTGATTCAACTGTGTCCCAATCATATATTCGCGTTGCGTAGCGAGCTGTCTGGAACCCTAGTAGCCAGTGGACCAGCTAAGCACGAACACAGCGAAATCAAAGCATAGGTTAGCACCGTCCAGACATTAGTAATAATAGCCTCTAGTCTATAACCGAGGGGGGTATCAGGTCCACCTGAGAACTTCTTAAGCGTTTCACAGCTTGGTCGGTTTCCGGCGCGCTAAGGCACGGGAGGGAACTAATGACCATCCTGCAACTCAGCGAGGTGGAGCGGGCTCAACGGATAGCAACGAGATAGCCCCTGGAAGACAACTTATATGTACAGACGGGGTAAGTCTGCTGTATTACCATCCCTCTTTCAGTCTCACTGTTTGTCGGGGGTCTCTAGTCTCGAACCTGCGGACTGCCGCTCTCTATGACTCCTGCAGGACGCCAATGTCGCCCAGCCGAATAGCATCGGGATGTGTTAGACAAGTAAGTTCACCCCCGAGCTCTCCACGGCCAGTCGGGTAACGTCGGGAGGCTCGGCATCTAAATGGAGCATGACCCCGGTGGCGGTCGGTCTGGGGTAATATTGGGAACAGCCGGCTCGCAAGAGTGGGGGGAATAGAAGACGTCGTCCAACTTATCAGCTGACCACGATACTATAAGGACCCATTGCCCCGAAACCAGGGGCGCGACTCATCCCCCTTGGCGGCGCTTCGCGAATTGGTTGACTCGTATTCAGTGTTGGGGATTGTCTATTGCTTCTACCGACGCGTCTCGGTCGCGACCGACACATTTGGGCGGATGTCCGAGCCGCCAGCCTGGCACCCGTTCTCGCGCGAAGGCCCCCCGCCAGCTCACGTTAAGCGAAGAGCTAAGCGAGCGATCCCGAGCTACGCCCTGGGCAACGACCAGGGAACTCTGGTAGTGGAGCCTCGCGAGTTCCGGCGACGGCCTCCAATTCGTCGCCCGGCCTTGTCGCCCCGACCCCAGCCTGGATTGCATGCTGACACGGGTACTGAGCCAACATGCTAGAGCGAGGCCCCAATAATCGAGTAGGACGGTATAAGCGTTCCTTGAACGAGCCCGTAACGGCAGTCACGCTGGTAGTGAGCCGGTGTTCGCATATCCTGATTGTGCGGACGGTCGGCGATTATCGTGCGCCTGATAACGGCGGGAAGCTACATACCGGACAACCTGTGGCAGCAAGGCTAGCGCGGCTTTGGAGACGGGCAGTGCGTTTGGTTGTTGGAGCCCCTCATGCCCGGGCCAAAATACCCAGAACTTTCGGGTGAGACGGGGGCCCCTTAGGTACAAAAATGGAGCCTGTCTCACACAGGAGTTCAGAGAATGCGCATGTAGGCTCGTTGCTGTACTGAACAAAACGCATGTATTTGCATCCGCGGTCCGGATACGAAAGACGGAGTTTTGGTCCTCTTGAAACCGAGTGTGAACTGCTCGCCTAATGGGGACAAACGACAGAGTGAACCTTGCGACCATGTCAAGTGAGA
ATACCAGCGCTGCCGCTACTAGAATTTCTCGTCCCACATAACGTCCTACACCCTGATCCAACTGTGTCCCAGTCATGTATTCGCGTTGCGTAGCTAGCTGTCCAGAACTTTAGTGGCCAGTGGACCAACTAAGCACGAGCACAGCGAAAGTAGGGGATAGGCTAGCGCCGCCCAGACATTAGTAATAATAGCCTCTGGTCTATAACCGAGGGGGGTATCAGGTCCACCTGAGAACTTCTTAAGCGTTTCACAGCTTGGTCGGACGGGGACACGCGGGGACCAGGGTGGGACCTAATGACCGGCCTGCAATTCAATGAGGTGGAGCGGGCTCAACGGATAGTAATGAGATAACCCCTGGAAGACAGCTTACGTACGCAGGCAGTGTAAATCGGCCGTATTACGATCCCTATTCCAGACCTGTTGTTTGTGGTGAGCCTCTCAGCGCGACTCTGCGTACGGTTGGCCTCTATGACTCCCCTGAGACGTCAATGTCGCCCAGCCGAATAGAATCGGGATGTGTTAGACAAGTAAGTTCACCTCCGAGTCTTTCGCATCTAGTCGGGTGGCCTTACGAACCCCGCAAAACAGGTAACGCGTAGCCATGGTGACGGCCAGTCTGGGGTAATATTGGGAACAGCCGGCTCGCAAGAATGGGAGGAATAGAGGAGATCTGCCCACCTATTTACTGACCATGACGTTATGAGGACCGGGATCCTTGACGTCGAGGGCGGGACTCATCCCTGTTGGTAATGCAATGGATATCGATTAACTCGTATTTAGTGTTGGGGATTGTCTGTTGCTTCCTCCGACACGTTTCGGCTGTTACTGACATACTTGTGCGGGTGTCTGAGCCATCGCCCTGCAACCCGTTCACGGAGGAGGACTTCGCGCCTGCGCACGCTGATCGCGGAGCGAAACAAGCGATCGCGAGCTACGCCCTGGGCAACGACCAGGGAACTCTGGTAGTGGAGCTTCGCGAGTTCCGGCGACGGCCTCCAATTCATCGCCCGGCCTTGTCGCCCCGACCCCAGCCTGGATTGCATGCTGACACGGGTACTGAGCCAACATGCTAGAGCGAGGCCCCAATAATCGAGTAGGACGGTATAAGCGTTCCTTGAACGAGCCCGTAACGGCAGTCACGCTGGTGGCGAGCAGGCGTTCACGTATCCTGATTGTGCGGACGGTCGGCGATTATCGTGCGCCTGATAGTGGCGGGAATCCACATACCTGATGATCTGTGGCAGCAAGCTTAGCGCTGCTTTGCAAACCGGCAGCGGGTTTGGTTGTTGTAGCTCATCATACCCGGGGGTCCATACTCAAAACTTTCGGGTGAGTCCGGGGCTCCTTAGGTACAAAAATGGAGCCTGTTTTGCGCGGGGGTCCGGAAGATGCACACGTAAATTCGTTGTCATTCTAAACAAAACTTATGTATTAGCATCCACGGTCCAGCGATATCGGGTATGTTCTTAGCTCTTCCGTGGTCGAGTGCGAACGGCGTGCACCAGCTAGATAAACAATAAAGAGGACTCCGCTGCCAACTCAATTGGGA
ATACCAGCGCTGCCGCTACTAGAATTTCTTGCCCCTCATAACGTCCTACACCGCGCTCCAACTGTGTCCCAGTCATGTATGTGCATTGCGTGGTTAATAGTCCGTAACCTAAGTGGCCAGTGGACTGACTAAGCATGAACAGAGCGAAATTAGGGCATAAGCCAGCACAGCCCAGACATTAGTCATAATAGCCCTTGGATCGAAGCCGAGGGGGAGACTGGGGTTACCTTCGAGCGTTGGGAACGCTTAGAGAACCCGATGCTTTCCGGCGCGCTAAGGCACGGGAGGGAACTAATGACCATCCTGCAACTCAGCGAGGTGGAGCGGGCTCAACGGATAGCAACGAGATAGCCCCTGGAAGACAACTTATATGTACAGACGGGGTAAGTCTGCTGTATTACCATCCCTCTTTCAGTCTCACTGTTTGTCGGGGGTCTCTAGTCTCGAACCTTCGGACTGCCGCTCTCTATGATTCCTGCAGGACGCCAATGTCGCCCAGCCGAATAGCATCGGGACATGCCCGGTAATTAAGTTTGCCCCCGAGTCTTTCGTATCTAGTCGGGTAAAGTCGGGAGGCTCGGCATCTAAATGGAGCATGACCCCGGTGGCGGTCGGTCTGGGGTAATATTGGGAACAGCCGGCTCGCAAGAATGGGGGGAATAGAAGACGTCGTCCAACTTATCAGCTGACCACGATACTATAAGGACCCATTGCCCCGAAACCAGGGGCGCGACTCATCCCCCTTGGCGGCGCTTCGCGAATTGGTTGACTCGTATTCAGTGTTGGGGATTGTCTATTGCTTCTACCGACGCGTCTCGGTCGCGACCGACACATTTGGGCGGATGTCCGAGCCGCCAGCCTGCCACCCGTTCTCGCGCGAAGGCCCCCCGCCAGCTCACGCTGATCGCGGAGCGAAACAAGCGATCGCGAGCTACGCCCTGGGCAACGACCAGGGAACTCTGGTAGTGGAGCTTCGCGAGTTCCGGCGACGGCCTCCAATTCATCGCCCGGCCTTGTCGCCCCGACCCCAGCCTGGATTGCATGCTGACACGGGTACTGAGCCAACATGCTAGAGCGAGGCCCCAATAATCGAGTAGGACGGTATAAGCGTCCCTTGAGCGAGCCCGTAACAGCGGTCACGCCGGTGGCGAGCCGGCGTTCACGTGTTCGGATCGTGCAGATGGTCGGCGATTAACGGGCGCCTGATAGCGGCGGGAATCCACATACCGGACAACCTGCGGCAGCAAGCTTAGCGCTGCTTTGCAAACCGGCAGCGGGTTTGGTTGTTGTAGCTCATCATACCCGGGGGTCCATACTCAAAACTTTCGGGTGAGTCCGGGGCTCCTTAGGTACAAAAATGGAGCCTGTTTTGCGCGGGGGTCCGGAAGATGCACGTGTAAATTTGTAGTCATACTGAACAAAACGTGTGTATCAGTACTCACGGTCCAGCGATATCGGGCATGTTCTTAGCTCTTCCGTGGTCGAGCGCGAACGGCGTGCACCATCGAGACAAACAACAAAGTGGACCTCGCTGCCATGTCAAGTGAGC
