# Supplementary material for: HAPSIMU: a genetic simulation platform for population-based association studies
Source: BMC Bioinformatics. 2008 Aug 5;9:331. doi: 10.1186/1471-2105-9-331 (PMC2518933; doi:10.1186/1471-2105-9-331)
Supplement: Additional file 1 — The HIPSIMU package. This zipped file contains the HAPSIMU program and user document. [file 1471-2105-9-331-S1.zip › HAPSIMU1.0/data/ENr131.2q37.1Theta.txt]

234779365 0 0
234779586 0.00108529189783168 1.08529189765889e-005
234779862 0.00135538716652282 1.35538716618875e-005
234780254 0.000535859791382057 5.35859791364283e-006
234780473 0.000299370648756813 2.99370648753919e-006
234780690 0.000260724696809980 2.60724696806965e-006
234780987 0.000309272500954901 3.09272500949581e-006
234781327 0.000291162652346077 2.91162652341682e-006
234781831 0.000370431418102298 3.70431418096442e-006
234782283 0.000332212303536188 3.3221230353035e-006
234782556 0.000202575519317093 2.02575519318012e-006
234782774 0.000161763601505957 1.61763601505408e-006
234783348 0.000425928014974401 4.25928014964248e-006
234783668 0.000237451158173882 2.37451158173084e-006
234783759 6.75251731056977e-005 6.75251731036607e-007
234784942 0.00156377912976634 1.5637791292589e-005
234785054 0.000365943423865912 3.65943423859608e-006
234785299 0.000800501239706682 8.00501239637665e-006
234785465 0.000542380431801262 5.42380431777478e-006
234785663 0.000646935695762951 6.46935695727269e-006
234786398 0.00240150371912004 2.40150371727368e-005
234787894 0.00488795859020896 4.88795857463577e-005
234788202 0.00100634441563126 1.00634441549677e-005
234788321 0.000388814887857531 3.88814887848135e-006
234788411 0.000489036947259333 4.89036947244238e-006
234788554 0.000777025371756496 7.77025371696434e-006
234788935 0.00237537846036491 2.37537845857739e-005
234788958 0.000337773887239732 3.37773887234318e-006
234789371 0.00607641955986478 6.07641952994847e-005
234790912 0.0227219684764959 0.000227219669123508
234791337 0.000630665223994928 6.30665223963529e-006
234792099 0.000994250964603203 9.9425096447315e-006
234792712 0.000142228762760404 1.42228762762063e-006
234792729 3.94435394278445e-006 3.94435394316746e-008
234793622 0.000207194592406265 2.07194592406355e-006
234793735 2.62183526785084e-005 2.62183526798628e-007
234794682 0.000218919574996822 2.18919574998105e-006
234794889 4.78525364565388e-005 4.78525364549126e-007
234795044 3.58378070138881e-005 3.58378070144597e-007
234795506 0.000106819786067202 1.06819786068598e-006
234795582 0.000222103043463145 2.22103043462444e-006
234795777 0.000989967120410547 9.89967120280891e-006
234795985 3.69109531838719e-005 3.69109531848463e-007
234796671 0.000121735162904501 1.21735162906671e-006
234796725 9.58265130735137e-006 9.58265130666969e-008
234796936 3.74432891713602e-005 3.7443289173429e-007
234797217 4.9865233446219e-005 4.9865233443975e-007
234797260 7.630622911699e-006 7.63062291252021e-008
234797502 4.29813503938791e-05 4.29813503957488e-007
234797738 4.19508891494846e-005 4.19508891478748e-007
234798678 0.000167092524578455 1.67092524575476e-006
234798697 3.39609824458593e-06 3.39609824399203e-008
234798819 2.18727492689913e-05 2.18727492691238e-007
234799790 0.000174747517887956 1.74747517886913e-006
234800186 7.14489065409833e-05 7.14489065382435e-007
234800534 6.29796700781024e-05 6.29796700756247e-007
234800794 4.72388428121761e-005 4.72388428104184e-007
234801087 5.33727533312413e-005 5.33727533316314e-007
234801327 4.38359814725176e-005 4.38359814709773e-007
234801483 2.84933879571364e-005 2.84933879597216e-007
234801577 1.71690927434027e-005 1.71690927416916e-007
234801969 7.15987697384453e-005 7.15987697365545e-007
234802090 2.19788777260295e-005 2.19788777264379e-007
234802224 2.43402447544459e-005 2.43402447557375e-007
234802595 6.73897821186524e-005 6.7389782120854e-007
234803269 0.000122427798242511 1.22427798242943e-006
234803613 6.1421492121622e-005 6.14214921188541e-007
234803699 1.53553730303605e-005 1.5355373031355e-007
234803799 1.78550849190238e-005 1.78550849182886e-007
234803896 1.73194323714531e-005 1.73194323730972e-007
234804298 7.17774413744758e-005 7.17774413735062e-007
234804825 9.40962975232555e-005 9.40962975239668e-007
234805236 3.33180598209195e-005 3.33180598192395e-007
234805453 1.75912870587337e-005 1.75912870607825e-007
234805553 8.10658389803394e-006 8.10658389988388e-008
234805677 1.00521640335621e-005 1.00521640341763e-007
234805728 4.13435778799731e-006 4.13435778621341e-008
234805802 3.6867713963911e-006 3.68677139388837e-008
234806151 1.73876110451418e-005 1.73876110439982e-007
234806841 3.43766522095927e-005 3.43766522097266e-007
234807483 3.19852329243396e-005 3.19852329236542e-007
234812169 0.000496052591696393 4.96052591681817e-006
234812638 4.95372678966944e-05 4.95372678973446e-007
234813149 6.07093753486925e-005 6.07093753496804e-007
234814211 0.000126170952290238 1.26170952292725e-006
234814568 2.03986505274805e-005 2.03986505288486e-007
234814931 2.07414849901272e-005 2.07414849906904e-007
234814966 1.9998676987726e-006 1.99986769694675e-008
234815278 1.782739205763e-005 1.78273920567302e-007
234815612 1.90844517540014e-005 1.90844517565347e-007
234816129 2.95409028634402e-005 2.95409028621759e-007
234816205 4.34256986000281e-006 4.34256985957894e-008
234816307 5.76954880068081e-06 5.76954880020759e-008
234816457 8.47609266894094e-06 8.47609266748727e-008
234816974 2.89826387886611e-05 2.8982638786719e-007
234820405 0.000191344839709147 1.91344839710669e-006
234821462 5.89482645212966e-005 5.89482645216087e-007
234821683 1.21516941723611e-05 1.21516941730428e-007
234821821 7.47218502518564e-06 7.47218502538343e-008
234822003 9.69742772846643e-006 9.69742772852084e-008
234822255 1.34272076240304e-005 1.34272076259655e-007
234822664 2.17925711040811e-005 2.17925711028715e-007
234822966 1.60928523624399e-05 1.60928523614061e-007
234823451 2.56388370165787e-05 2.5638837018149e-007
234824261 4.25762154194560e-05 4.25762154195401e-007
234824995 3.84519107882558e-005 3.84519107885513e-007
234825046 2.67172677139107e-006 2.6717267691667e-008
234825305 1.35681810547115e-005 1.35681810549445e-007
234825530 1.17870298737842e-005 1.17870298712415e-007
234825925 2.06556900833525e-05 2.06556900850452e-007
234826195 1.41039858943224e-005 1.41039858920014e-007
234830923 0.000246976464105023 2.46976464100626e-006
234831220 1.55143844837546e-005 1.5514384481555e-007
234831424 1.06563448979324e-005 1.06563449001908e-007
234832108 3.573009759895e-005 3.5730097599589e-007
234832397 1.50964886059079e-05 1.50964886085856e-007
234832675 1.4523271558493e-005 1.45232715579362e-007
234832712 1.93295340886418e-006 1.932953411435e-008
234833043 1.73033693413052e-005 1.73033693388819e-007
234833135 4.83126602508615e-06 4.83126602559949e-008
234833753 3.26165410107704e-005 3.26165410131333e-007
234834597 4.45442728367155e-005 4.45442728379967e-007
234834939 1.8049930462271e-005 1.80499304624016e-007
234835004 3.43053195248702e-006 3.43053195072845e-008
234835024 1.05554829307293e-006 1.05554829313701e-008
234835148 6.54130584121948e-06 6.54130584053228e-008
234835390 1.32093272687237e-05 1.32093272672639e-007
234835628 1.36052078312033e-05 1.36052078331158e-007
234835702 4.30920774708123e-06 4.30920774672851e-008
234835825 7.16382808271842e-006 7.16382808129483e-008
234836363 3.13344675488009e-005 3.13344675512943e-007
234836396 1.92200265633909e-006 1.92200265531141e-008
234838227 0.000106642026174451 1.06642026176856e-006
234838950 4.21094439611503e-005 4.21094439614874e-007
234839073 7.16384731289278e-006 7.16384731035211e-008
234839106 1.92200781565416e-006 1.92200781784808e-008
234839221 6.67375532651641e-006 6.67375532909677e-008
234840128 5.26356180969599e-005 5.26356180984366e-007
234842623 0.000144791474261666 1.44791474260019e-006
234842884 1.46735345265382e-005 1.46735345277445e-007
234843111 1.27620396073723e-005 1.27620396095378e-007
234843140 1.63039272517092e-006 1.63039272317808e-008
234843266 6.98848592785343e-06 6.98848592905569e-008
234843288 1.22021182874549e-006 1.22021182955352e-008
234843602 1.74157506466402e-005 1.74157506483755e-007
234845026 7.89809838221432e-005 7.89809838209534e-007
234846228 6.66685058989973e-005 6.66685059008488e-007
234846298 3.88252530193828e-006 3.88252529953768e-008
234846591 1.62511416209702e-005 1.62511416184096e-007
234847405 4.51482227968252e-005 4.51482227993306e-007
234848767 7.55383818103076e-05 7.55383818094456e-007
234850553 9.9098231037869e-005 9.90982310377978e-007
234850812 1.4370908084439e-005 1.43709080853275e-007
234850882 4.50565856800092e-006 4.50565856767771e-008
234851156 1.7636434966175e-005 1.76364349643636e-007
234851219 4.05509271120083e-006 4.0550927102592e-008
234851551 2.85240828869748e-05 2.85240828879565e-007
234852068 5.91722524647018e-05 5.91722524646707e-007
234852206 1.58555374864424e-05 1.58555374843034e-007
234852252 5.28561522039063e-06 5.28561521963964e-008
234852725 6.17538309682537e-005 6.17538309670312e-007
234852731 7.83346693043388e-007 7.83346691896933e-009
234853232 6.9661455178263e-05 6.96614551777011e-007
234853341 1.64354673969396e-05 1.64354673968985e-007
234853865 8.44961809708366e-05 8.44961809732816e-007
234854241 8.12472361102023e-005 8.12472361108261e-007
234854415 3.75984550084447e-005 3.7598455009433e-007
234854485 2.40650309427678e-005 2.40650309428698e-007
234854730 8.42276082996872e-005 8.42276082995336e-007
234854971 0.000285156641347795 2.85156641342276e-006
234855778 0.000966439882892337 9.66439882774267e-006
234855951 0.000207179801413103 2.07179801410606e-006
234856034 3.58355377502447e-005 3.58355377496059e-007
234856990 0.000412756314328119 4.12756314318221e-006
234857288 0.000125977223717846 1.25977223715074e-006
234857567 0.000117945118849929 1.1794511884954e-006
234857643 3.21284194716653e-005 3.21284194691899e-007
234857886 9.77589536680884e-05 9.77589536703961e-007
234857931 1.79923395753423e-005 1.79923395774436e-007
234858094 6.51722522395733e-005 6.51722522394975e-007
234858320 9.03615276450526e-005 9.03615276475924e-007
234858628 0.00012314756864901 1.23147568648222e-006
234858752 4.9567835883634e-005 4.95678358848484e-007
234859597 0.000337780817110248 3.37780817102847e-006
234860437 0.00199407359051948 1.9940735894611e-005
234860710 6.25524692205648e-005 6.25524692187883e-007
234863449 0.000627586861520612 6.27586861490261e-006
234864542 0.000250439377125569 2.50439377123434e-006
234865507 0.000221110703500616 2.21110703500155e-006
234865983 0.00101558551724372 1.01558551710657e-005
234866177 0.000464802477073219 4.64802477061465e-006
234866260 0.000198858791737511 1.98858791734577e-006
234866729 0.00112367196776979 1.12367196758142e-005
234866954 0.000488243150413652 4.88243150399414e-006
234867063 0.000271396590634251 2.71396590631235e-006
234867119 0.000150959375685996 1.50959375687033e-006
234867308 0.00043573966494541 4.35739664931667e-006
234868401 0.00251991245389065 2.519912451756e-005
234868468 0.000140973184413721 1.40973184415911e-006
234868648 1.64256163037584e-005 1.64256163056575e-007
234868865 4.12699015007317e-006 4.12699014759919e-008
234869026 3.00384333438499e-06 3.00384333235507e-008
234869318 5.44388476408256e-06 5.44388476645104e-008
234869464 2.71081094371702e-006 2.71081094529586e-008
234869876 7.64968567679048e-006 7.64968567472528e-008
234870304 7.9954646278887e-06 7.99546462746955e-008
234870658 8.50201333833864e-06 8.50201334095284e-008
234870660 2.05368812337924e-07 2.05368810002569e-009
234871316 0.000134359364336376 1.34359364334702e-006
234872318 0.000205225736383426 2.05225736381158e-006
234872385 1.37226789797301e-005 1.37226789794477e-007
234872523 2.82646223761605e-005 2.82646223742514e-007
234872594 1.45419433964304e-005 1.45419433944837e-007
234872850 5.24329226688194e-005 5.24329226698302e-007
234873628 0.000159346929048209 1.59346929048348e-006
234874256 0.000223852978127894 2.23852978128039e-006
234874453 0.000339599711087902 3.39599711082206e-006
234874521 7.4229890556784e-05 7.42298905555394e-007
234874859 2.29168271328698e-06 2.2916827106998e-008
234875399 2.18367915213722e-06 2.18367915316614e-008
234875855 1.88482084224243e-006 1.88482084495839e-008
234875911 2.31469226240299e-007 2.31469226047248e-009
234876004 3.84404250720496e-007 3.84404249918006e-009
234876126 5.0227004013861e-07 5.02270042729751e-009
234876318 7.84333767098554e-07 7.84333768952719e-009
234876374 2.28844001173731e-07 2.28844003809618e-009
234876430 2.28885308052957e-07 2.28885309656871e-009
234877057 2.5717285578205e-006 2.57172855883845e-008
234877292 9.69222922391864e-007 9.69222922006406e-009
234877341 2.02093290200857e-007 2.02093291284135e-009
234877430 3.72710878040968e-07 3.72710876048242e-009
234878153 3.17087806797791e-006 3.1708780699744e-008
234878276 5.39443986668441e-007 5.39443989209035e-009
234878801 2.30250482114578e-006 2.30250481958033e-008
234879281 4.95776954395507e-006 4.95776954180841e-008
234879449 1.73521934038427e-006 1.73521934127995e-008
234879485 0.000159452157831558 1.59452157830338e-006
234879855 0.000643215394575527 6.4321539453937e-006
234879931 3.28833897681946e-07 3.28833896836658e-009
234880188 1.10795828915777e-06 1.10795828943248e-008
234880520 1.44140900921442e-06 1.44140901167345e-008
234880869 1.91362484066374e-006 1.91362484084577e-008
234880897 1.53528640511704e-007 1.53528639329916e-009
234881038 9.4078728029429e-006 9.40787280365734e-008
234881048 6.67225021485312e-007 6.67225021877753e-009
234881083 2.33528757519859e-006 2.33528757637963e-008
234881201 4.57592246863693e-005 4.57592246866331e-007
234881793 0.000229571703511277 2.2957170350811e-006
234882429 0.000240421270569912 2.40421270569505e-006
234882561 2.96535847833812e-06 2.9653584772061e-008
234882631 3.82096252089092e-07 3.82096251716415e-009
234882764 5.24424103939502e-07 5.24424104193143e-009
234883009 9.55007813186428e-07 9.55007815684083e-009
234883028 7.40290757065686e-08 7.40290772030812e-010
234883650 2.42375605132788e-06 2.42375605049886e-008
234883802 5.93115743108505e-07 5.93115743921825e-009
234883901 3.87534783588089e-07 3.87534784590015e-009
234883976 2.97449493820796e-007 2.97449496595886e-009
234884135 6.30592926900089e-007 6.30592925473095e-009
234884297 6.66726699365465e-07 6.66726698286445e-009
234884380 0.00034525066789245 3.45250667887457e-006
234884481 0.000441209286028781 4.41209286017038e-006
234884639 9.17329922038961e-07 9.17329922956997e-009
234884729 5.20585694105290e-07 5.20585691352524e-009
234885805 6.22377329155509e-06 6.22377329362967e-008
234885903 5.66849240351089e-07 5.66849238893994e-009
234886755 4.92819672078593e-06 4.92819672013539e-008
234886930 1.01218558823624e-06 1.01218558706139e-008
234887088 9.2044479556764e-07 9.20444797867088e-009
234887509 2.47567841134531e-006 2.47567841181744e-008
234887813 1.78766327090018e-006 1.78766327011489e-008
234887977 6.03070699089496e-005 6.0307069907435e-007
234888038 2.2431288197841e-005 2.24312882000341e-007
234888156 9.60353576049439e-007 9.60353578200677e-009
234888483 2.6613188082048e-006 2.66131880689679e-008
234888779 2.43714953128856e-06 2.43714952996567e-008
234889005 0.000715681553374462 7.15681553327646e-006
234889091 0.000110519252537386 1.10519252535856e-006
234889720 0.0015692162415665 1.56921624105334e-005
234889962 0.000160025846824347 1.60025846824744e-006
234890253 0.000192427774487128 1.92427774483814e-006
234891044 0.00157434778857351 1.57434778805154e-005
234891717 0.00133948933212385 1.33948933180279e-005
234892300 0.00113526299267461 1.13526299247835e-005
234892649 0.000679599973316361 6.79599973276319e-006
234892976 0.000632299192116349 6.32299192084333e-006
234893601 0.00119385216289985 1.19385216267445e-005
234893819 0.000407297568808175 4.07297568797978e-006
234893846 5.04451117331226e-005 5.04451117306308e-007
234893934 0.000164396784200089 1.64396784197788e-006
234894208 0.000511871805350278 5.11871805330604e-006
234894374 0.000303748645961640 3.03748645955761e-006
234894647 0.000491693527755229 4.91693527738476e-006
234894677 5.40322557972779e-005 5.40322557997885e-007
234894833 0.000280967730145845 2.80967730141604e-006
234895034 0.000362016113841762 3.62016113835017e-006
234895133 0.000178306444131017 1.78306444129415e-006
234895197 0.000115268812367526 1.15268812366179e-006
234895703 0.000911344047780754 9.1134404767725e-006
234897604 0.00342384394235418 3.42384393700294e-005
234897726 0.000219731173575597 2.19731173571654e-006
234897908 0.000327795685170153 3.27795685167707e-006
234898204 0.000533118257199809 5.33118257180792e-006
234898337 0.000239543000701265 2.39543000700242e-006
234898427 1.66121621089167e-005 1.66121621111005e-007
234898527 1.84579578987963e-005 1.84579578982996e-007
234899814 0.000237553918157509 2.37553918157699e-006
234900010 3.62055605081755e-05 3.62055605062547e-007
234901067 0.000196067603783739 1.96067603784517e-006
234902214 0.000212762101740728 2.12762101737737e-006
234902577 8.42865451985901e-005 8.42865452005442e-007
234903171 0.000137923437597693 1.37923437596899e-006
234903385 5.38831853953809e-05 5.38831853935451e-007
234904050 0.000927223895698264 9.27223895590414e-006
234904221 3.95081197680135e-05 3.95081197662248e-007
234904446 4.63321558030376e-05 4.63321558053169e-007
234904564 2.32595351933911e-005 2.32595351913314e-007
234905057 9.71775495791679e-005 9.71775495807479e-007
234906236 0.00022956042578932 2.2956042578855e-006
234906680 8.64502366840188e-005 8.64502366821632e-007
234906745 1.62758305277411e-005 1.62758305254766e-007
234906751 1.50238435640687e-006 1.50238435507726e-008
234906985 0.000196464364274604 1.96464364274978e-006
234907454 0.000393768319849528 3.93768319842556e-006
234907481 2.26689651086082e-005 2.26689651080759e-007
234907731 0.000209897825079706 2.09897825075929e-006
234907900 3.22040627934624e-005 3.22040627911695e-007
234908215 3.35618761450849e-005 3.35618761433136e-007
234908218 3.19333365248269e-007 3.19333363266731e-009
234908250 2.73789747372974e-006 2.73789747536066e-008
234908302 4.44908339481083e-006 4.44908339438308e-008
234908639 2.32226203151916e-05 2.32226203156314e-007
234908881 7.50770097125349e-006 7.50770097158508e-008
234908924 1.33401298249545e-006 1.3340129811265e-008
234909556 5.18644716618051e-006 5.18644716665675e-008
234909931 3.07740140398369e-006 3.07740140525641e-008
234910015 6.25607767387645e-007 6.2560776886648e-009
234910158 1.0650227468623e-006 1.06502274728942e-008
234911631 1.09704790638334e-005 1.09704790662204e-007
234911940 2.30134285860455e-006 2.30134286026975e-008
234912111 1.27355866932485e-006 1.27355867050207e-008
234912191 5.9417571366081e-007 5.94175712676071e-009
234912308 8.68981981228934e-007 8.68981982367948e-009
234912436 9.50681141857296e-007 9.50681143495261e-009
234912457 1.5556038963193e-007 1.55560391861341e-009
234912532 5.55572820114034e-007 5.55572820459432e-009
234912699 1.23268548916522e-006 1.23268548993458e-008
234912704 3.69067511726113e-008 3.69067498511982e-010
234912733 2.13959683774255e-07 2.1395968238838e-009
234912797 4.72128434912979e-07 4.72128437439263e-009
234913101 2.24330434437429e-006 2.24330434710937e-008
234913630 3.90622836512841e-006 3.90622836313205e-008
234913862 1.07644618701953e-005 1.07644618692122e-007
234914118 0.000522872843239345 5.22872843221409e-006
234914350 0.00047315268847784 4.7315268846381e-006
234914619 0.000161480017401136 1.61480017400686e-006
234915340 0.000432814470432041 4.32814470422376e-006
234915390 1.02304616530193e-005 1.02304616551257e-007
234915461 8.8642755343652e-06 8.86427553527139e-008
234915561 1.57013872288551e-005 1.57013872280007e-007
234915891 6.84838116377216e-005 6.84838116402304e-007
234916053 3.36193257130634e-005 3.36193257111641e-007
234916640 0.000256654271987311 2.56654271985049e-006
234917000 0.000157402960673649 1.57402960670356e-006
234917257 8.53515108623676e-05 8.53515108612393e-007
234917714 0.000139558541796035 1.3955854179518e-006
234917781 2.0420786637505e-005 2.04207866370422e-007
234917821 1.21915144104508e-005 1.21915144118577e-007
234921138 0.00101098133248663 1.01098133234739e-005
234922055 0.000279490467859584 2.7949046785692e-006
234922281 6.88045879821343e-05 6.88045879809031e-007
234922693 0.000125416015546413 1.25416015547972e-006
234924006 0.000399681037380153 3.99681037369801e-006
234924383 0.000111495351652444 1.11495351649746e-006
234924521 4.01787525095376e-05 4.01787525070073e-007
234924819 8.41021375402938e-005 8.41021375385008e-007
234924820 2.78659091634003e-007 2.78659094245144e-009
234924928 3.00951818964723e-005 3.00951818954394e-007
234925063 3.76161695831351e-005 3.76161695847925e-007
234926025 0.000246500894872231 2.46500894869628e-006
234926124 2.53675557093044e-005 2.53675557088069e-007
234926470 5.24804743598205e-005 5.2480474360337e-007
234932000 0.000838777523727768 8.38777523646394e-006
234933161 8.51508652240828e-005 8.51508652236726e-007
234933451 2.12693806330612e-005 2.12693806350971e-007
234935560 0.000154689562296296 1.54689562297954e-006
234935697 1.00337132483517e-005 1.00337132506932e-007
234936116 3.06630015167907e-005 3.06630015184361e-007
234936622 3.70297822613272e-005 3.70297822611137e-007
234936933 2.27594116270212e-005 2.27594116261084e-007
234937007 5.41542270224943e-006 5.41542270104414e-008
234937022 1.1000650413554e-006 1.10006504261406e-008
234937050 2.05345474386342e-006 2.0534547440655e-008
234937418 2.70647057638726e-05 2.70647057648306e-007
234938037 0.00012284657244732 1.22846572446759e-006
234938183 2.89751204803048e-005 2.89751204816845e-007
234938356 3.43335331718681e-005 3.43335331717993e-007
234938614 0.000103683065985343 1.03683065984633e-006
234938636 2.50406339734217e-005 2.50406339712025e-007
234938794 0.000179837280354574 1.79837280352072e-006
234939071 0.000315284345938082 3.15284345932529e-006
234939161 0.000102438957163998 1.02438957162664e-006
234939921 6.34963981521954e-05 6.34963981500531e-007
234940106 1.54573437237833e-005 1.54573437225779e-007
234940352 2.05505640295149e-005 2.05505640305567e-007
234940752 3.3415551267504e-005 3.34155512650436e-007
234941136 3.20777103915896e-005 3.2077710391866e-007
234941958 6.86663488069964e-005 6.86663488078433e-007
234942127 0.000630990242664207 6.30990242628674e-006
234943029 6.01823261423372e-005 6.0182326142964e-007
234943331 2.01497366906717e-005 2.01497366913296e-007
234943454 2.47067462160333e-05 2.47067462140047e-007
234943549 3.71456142627198e-005 3.7145614260908e-007
234944255 0.000276050564941897 2.76050564939888e-006
234944326 2.7761459080559e-005 2.77614590830315e-007
234944691 0.000142717360062029 1.42717360060188e-006
234944751 1.6155099503721e-005 1.61550995064434e-007
234944797 1.23855762861861e-005 1.23855762885156e-007
234944930 2.26292268843413e-05 2.26292268869479e-007
234945064 1.54474890372011e-05 1.54474890393822e-007
234945437 2.81664759283804e-05 2.81664759274739e-007
234947950 0.000184220020879612 1.84220020879939e-006
234948762 5.95251320948049e-005 5.95251320962412e-007
234948987 1.64940329080432e-005 1.64940329107355e-007
234949077 6.59761316321729e-006 6.59761316230707e-008
234949122 3.30059831401208e-006 3.30059831549439e-008
234949618 3.63799280833331e-005 3.63799280844082e-007
234949800 1.33490865144488e-005 1.33490865138112e-007
234950463 4.8628815159778e-005 4.86288151582133e-007
234950847 2.82785596363621e-005 2.82785596375988e-007
234950874 1.98833622443171e-006 1.98833622209229e-008
234951082 0.000519575521218379 5.19575521202254e-006
234951168 0.000214824494349906 2.14824494348734e-006
234951493 4.85039357641386e-05 4.85039357664001e-007
234951579 9.53103511411038e-06 9.53103511509609e-008
234951640 4.71389182227547e-006 4.71389182100218e-008
234951716 5.87304554906453e-006 5.87304554837168e-008
234952312 4.60576403022054e-05 4.60576403026425e-007
234952351 2.98699346692475e-06 2.986993468427e-008
234952473 9.34461883076544e-06 9.34461883089564e-008
234952596 9.38598288267022e-06 9.38598288312675e-008
234953275 5.17639772715185e-05 5.17639772714694e-007
234953395 9.14653283728658e-06 9.1465328399343e-008
234954396 7.62237483665923e-05 7.62237483688061e-007
234954623 1.72353235115554e-005 1.72353235113956e-007
234954751 9.71859651752902e-006 9.71859651479566e-008
234954839 6.63994827147027e-06 6.63994826984276e-008
234955059 1.66007181494693e-05 1.66007181507068e-007
234955384 2.43998739931095e-05 2.43998739935561e-007
234956700 9.82805206846041e-005 9.82805206855991e-007
234957374 5.03354561267046e-005 5.03354561283437e-007
234958276 6.73628804544325e-005 6.73628804569615e-007
234958986 5.302399681003e-005 5.30239968118051e-007
234959142 1.1650342961077e-005 1.16503429624618e-007
234959453 2.32260042365061e-005 2.32260042389602e-007
234959474 1.60278551233559e-006 1.60278551400153e-008
234959477 2.28969358905084e-007 2.28969359090181e-009
234959536 4.54573249235338e-06 4.54573249348403e-008
234959674 1.0777214626895e-005 1.07772146292282e-007
234960053 2.95982923448782e-005 2.95982923429653e-007
234960123 1.22706521350375e-05 1.22706521361494e-007
234960402 7.35350782080073e-005 7.35350782084632e-007
234961066 0.000252204763873325 2.52204763870887e-006
234961290 0.000470854561385783 4.70854561371701e-006
234961850 0.00192155408648121 1.92155408553456e-005
234962087 0.00081522234155774 8.15222341484056e-006
234962381 0.00101128847433745 1.01128847419878e-005
234962932 0.00255700593668558 2.55700593445761e-005
234963010 0.000708699157473152 7.08699157424681e-006
234963272 0.00274451155380311 2.74451155104628e-005
234963601 0.00564252012468371 5.6425201007319e-005
234963618 0.000276544124337592 2.76544124335178e-006
234964473 0.0139085427240377 0.000139085423652924
234965482 0.00893272711125684 8.93272701622084e-005
234966198 0.0063617000415458 6.36170000721841e-005
234966788 0.00528296826760121 5.28296824794298e-005
234968230 0.0148731641441 0.000148731637054173
234968459 0.00162615161107542 1.62615161050383e-005
234968876 0.00147880942645966 1.47880942602574e-005
234968933 6.80434933524725e-05 6.80434933505634e-007
234969852 0.000424163673333495 4.24163673323994e-006
234970143 0.000132917736367728 1.32917736369065e-006
234970164 9.59200159354736e-006 9.59200159584619e-008
234970577 0.00018845436364744 1.88454363648089e-006
234970640 2.86774008380937e-005 2.86774008374186e-007
234970706 3.00429913541934e-005 3.00429913563721e-007
234970958 0.0001144745087177 1.14474508718197e-006
234970998 1.81705569393175e-005 1.81705569393113e-007
234971711 0.000323890177443334 3.23890177439432e-006
234972078 0.000166714859918238 1.66714859915972e-006
234972317 0.000107629580225086 1.07629580224343e-006
234972341 1.08079913196739e-005 1.08079913193498e-007
234972547 9.22644923265955e-005 9.22644923272303e-007
234972778 0.00010346163945361 1.03461639453384e-006
234972837 2.63468148209519e-005 2.63468148189615e-007
234972956 5.31401858253097e-005 5.31401858233171e-007
234972971 6.69834275108946e-006 6.69834274906027e-008
234973158 8.33185208396351e-05 8.33185208373955e-007
234973299 6.27472717116325e-05 6.27472717099164e-007
234973415 5.16057842456198e-05 5.16057842456558e-007
234973944 0.000235247305268575 2.3524730526933e-006
234974023 3.51314501251748e-005 3.51314501226555e-007
234974168 6.44875268025735e-05 6.44875268013102e-007
234974232 2.84567727507057e-05 2.84567727517054e-007
234974397 7.33501993677441e-05 7.33501993675598e-007
234974777 0.00016889059355388 1.6889059355482e-006
234974804 1.20001211209336e-005 1.20001211199856e-007
234974850 2.04446507986276e-005 2.04446508003899e-007
234975141 0.000129301056753967 1.29301056751304e-006
234975468 0.000145297063775076 1.4529706377238e-006
234975602 5.95406928007958e-005 5.95406928007703e-007
234975904 0.000134188725565973 1.34188725565485e-006
234975978 3.28602381206331e-05 3.28602381229063e-007
234976003 1.10984783255827e-05 1.10984783264256e-007
234976235 0.000102858436397586 1.02858436395826e-006
234976565 0.000146217100047823 1.46217100045604e-006
234978242 0.000742625739297594 7.42625739245072e-006
234978867 0.000276680800925062 2.76680800919526e-006
234978873 2.6561356888806e-006 2.65613568684863e-008
234979353 0.000212484831926361 2.12484831924026e-006
234979431 3.44874651213637e-05 3.44874651213859e-007
234979746 0.000138690488295639 1.38690488295129e-006
234979759 5.69798318170594e-006 5.69798317987117e-008
234980196 0.000191539896185038 1.91539896186754e-006
234980991 0.000347329129898032 3.47329129893284e-006
234981901 0.00039694368966537 3.96943689658375e-006
234981985 3.66409559691111e-005 3.6640955968867e-007
234982038 2.3118698409082e-005 2.31186984076137e-007
234982059 9.15906894230247e-006 9.1590689408317e-008
234982314 0.000111217265727959 1.11217265729559e-006
234982363 2.13711608653724e-005 2.13711608658052e-007
234984830 0.00107597252765049 1.07597252748443e-005
234984911 3.5327837348881e-005 3.53278373466152e-007
234985242 0.00133551323610199 1.33551323578373e-005
234985604 0.00146059151501184 1.46059151459521e-005
234985790 0.00137972797569601 1.37972797534448e-005
234987103 0.0307323339178009 0.000307323300476736
234987199 0.00224699471143099 2.24699470992062e-005
234987392 0.00449088919147779 4.49088917940185e-005
234987679 0.00615920707490246 6.15920704375095e-005
234987733 0.00115887519876214 1.15887519855485e-005
234988500 0.0164603199527881 0.000164603193581498
234988636 0.00274104769029462 2.74104768754899e-005
234989026 0.00594589506124908 5.94589503322207e-005
234989273 0.00258810791842736 2.58810791611457e-005
234989719 0.00150096733868345 1.50096733823056e-005
234989950 0.00072864221799941 7.28642217945884e-006
234990419 0.00139127742745408 1.39127742709562e-005
234990481 0.000183921536251925 1.83921536253497e-006
234990624 0.000416401151534345 4.16401151524958e-006
234990890 0.000774564379777173 7.74564379712546e-006
234990964 0.000215480316178612 2.1548031617474e-006
234991132 0.000790168678657003 7.90168678593349e-006
234991309 0.00317395091860512 3.1739509143424e-005
234991421 0.00462155695060394 4.62155693744436e-005
234992203 0.0376767704063759 0.000376767632752249
234992702 0.0238288107002164 0.000238288088961773
234992981 0.0133231226159526 0.000133231223006298
234993390 0.00510099761617105 5.10099759847366e-005
234993871 0.00566806367363962 5.66806364936142e-005
234994053 0.00214467274137715 2.14467274006438e-005
234994274 0.00260424547144898 2.6042454690942e-005
234994735 0.00543585074557079 5.43585072415495e-005
234994966 0.00298866669573438 2.98866669217457e-005
234995242 0.00477175579058764 4.77175577609968e-005
234995384 0.00269805734590677 2.69805734328946e-005
234995534 0.00309582379050149 3.09582378654604e-005
234995682 0.00305374931545318 3.05374931165472e-005
234995736 0.00111379657342329 1.11379657323739e-005
234995814 0.00160881727272252 1.60881727216716e-005
234996354 0.0104812163779522 0.000104812162244274
234996645 0.00218483037892855 2.18483037753651e-005
234997097 9.65384330802799e-005 9.65384330824863e-007
234997110 2.77654785407885e-006 2.77654785399214e-008
234997480 7.90248235391672e-005 7.90248235363837e-007
234997645 2.89839955858872e-05 2.89839955831533e-007
234997947 5.16810945216428e-005 5.16810945201987e-007
234997978 5.34340439569996e-06 5.3434043974547e-008
234998014 6.26044074393074e-06 6.26044074243322e-008
234998177 2.83446912977395e-005 2.83446912961297e-007
234998491 5.46026568557681e-005 5.46026568580942e-007
234999466 0.000175754979832908 1.75754979832736e-006
234999735 8.91796276976124e-05 8.91796276948632e-007
235000293 0.000245201406134311 2.4520140613145e-006
235000385 4.63721910598331e-05 4.63721910616942e-007
235000520 0.000107174722075294 1.07174722073322e-006
235000626 0.000183820665529313 1.83820665528654e-006
235000826 0.000341660433973015 3.41660433968469e-006
235001041 9.35456039386775e-05 9.35456039404443e-007
235001820 0.000203636433663336 2.03636433664983e-006
235003123 0.000327691454816412 3.27691454810901e-006
235003240 0.000116585532768728 1.16585532766018e-006
235003641 0.00245511485006535 2.45511484809251e-005
235003717 0.000228948954652013 2.28948954648879e-006
235003824 0.00024001819704274 2.40018197043346e-006
235004053 0.000513683804885864 5.13683804867925e-006
235004262 0.000206115045998794 2.06115045996134e-006
235004330 3.91196867239727e-05 3.91196867251483e-007
235004483 7.06906048076532e-05 7.06906048075907e-007
235004899 0.000188142184730190 1.88142184729689e-006
235005108 9.3834198868414e-05 9.38341988671062e-007
235005206 5.08173134947945e-05 5.08173134956344e-007
235005338 0.000647262531482567 6.472625314468e-006
235005609 0.000162135764400601 1.62135764398659e-006
235005678 4.71198142835416e-005 4.7119814281526e-007
235006518 0.00057363252171268 5.73632521685677e-006
235006698 0.000121301355627055 1.21301355626887e-006
235006872 0.000117257977106153 1.17257977107655e-006
235007548 0.000663798350662583 6.63798350621606e-006
235007549 1.24538620272494e-006 1.24538620200887e-008
235007665 0.000144464799516094 1.44464799514139e-006
235007781 0.000144464799516094 1.44464799514139e-006
235008101 0.00337109918464987 3.37109917954218e-005
235008258 0.00177403091698007 1.77403091623633e-005
235008588 0.00663792813832673 6.63792809932904e-005
235008649 0.00122696500245161 1.22696500220704e-005
235008879 0.004548386908883 4.54838689633685e-005
235009378 0.000790153792312718 7.9015379224431e-006
235009626 0.000372517022452845 3.72517022448374e-006
235009912 0.000429596243635135 4.29596243624444e-006
235009940 4.21676387004733e-05 4.21676387012352e-007
235010295 0.000536704688851133 5.36704688832897e-006
235010525 0.000347724164607777 3.47724164602375e-006
235010862 0.00050949149336009 5.09491493340441e-006
235011039 0.000299000368386794 2.9900036838244e-006
235011069 4.53125435400414e-005 4.53125435421467e-007
235011349 0.000422917073040387 4.2291707303203e-006
235011593 0.00036367896155637 3.63678961551673e-006
235011756 0.000242949470220034 2.42949470219365e-006
235012163 0.000606628431776404 6.06628431744049e-006
235012633 0.000569504349426159 5.69504349401212e-006
235012872 0.000258875999994829 2.58875999994087e-006
235012894 2.64106513298835e-05 2.64106513320706e-007
235012968 9.76731979328707e-05 9.76731979311219e-007
235013075 0.000158229413359351 1.58229413360892e-006
235013178 0.000152181777442323 1.52181777444127e-006
235013326 0.000218015409296706 2.18015409296733e-006
235013539 0.000312940439911348 3.12940439909311e-006
235013658 0.000176251267271643 1.76251267269366e-006
235013780 0.000180694576530591 1.80694576527269e-006
235014147 0.000542913297355703 5.42913297336735e-006
235014224 0.000143562530840841 1.4356253083944e-006
235014800 0.00130814544541641 1.30814544512024e-005
235014892 0.000212107927020423 2.12107927019942e-006
235015240 0.000802558064239913 8.02558064172007e-006
235015425 0.000426647246794206 4.26647246786617e-006
235015725 0.000691860400206821 6.91860400163663e-006
235016571 0.00136581582487589 1.36581582453407e-005
235016625 8.71797335027167e-005 8.71797335042739e-007
235016709 0.000135612918782004 1.35612918782117e-006
235016918 0.0003374178574457 3.37417857440334e-006
235017254 0.000542451675128015 5.42451675108377e-006
235017497 0.000293351051018020 2.93351051016953e-006
235017954 0.000551895282157784 5.51895282133254e-006
235018115 0.000194422846088095 1.94422846087849e-006
235018697 0.000702830051102971 7.02830051059233e-006
235018906 0.000228191099946958 2.28191099943282e-006
235019125 0.000239109334394181 2.39109334391126e-006
235019131 6.55094066833371e-006 6.55094066983071e-008
235019630 0.000537017499696726 5.37017499676094e-006
235019878 0.000267031700239926 2.6703170023481e-006
235020117 0.000257296709118271 2.57296709118472e-006
235020203 9.25476694448867e-05 9.25476694447869e-007
235021360 0.00124356541001419 1.24356540975507e-005
235023859 0.00274781118109074 2.74781117832329e-005
235023860 1.40133516830901e-05 1.40133516817621e-007
235024446 0.0113421080539401 0.000113421078593947
235024790 0.00669353917092391 6.69353913093589e-005
235024989 0.00383743094476797 3.83743093723299e-005
235025337 0.00221789284808644 2.21789284662979e-005
235025475 0.000879509232861863 8.79509232771001e-006
235026000 0.00334656121344956 3.34656120845079e-005
235026154 0.000639248521545736 6.39248521512309e-006
235026342 0.000659301182461816 6.59301182424238e-006
235026429 0.000305102142947755 3.05102142942028e-006
235026684 0.000895930285885781 8.95930285792436e-006
235026875 0.000701262408051798 7.01262408007876e-006
235026950 0.000273937161703539 2.73937161703178e-006
235027089 0.000509518990604614 5.09518990589618e-006
235027163 0.000267684801949258 2.67684801945172e-006
235027295 0.000466965447106905 4.66965447090688e-006
235027304 3.18385532118344e-005 3.18385532093293e-007
235027572 0.00091277222983478 9.1277222973114e-006
235027612 0.000130396023615893 1.30396023615607e-006
235027836 0.000703891523436994 7.03891523391935e-006
235028622 0.0024426372160938 2.44263721415337e-005
235029835 0.000672837236658802 6.72837236618108e-006
235030440 0.000234614735408848 2.34614735405382e-006
235030707 0.000102957018556105 1.02957018554364e-006
235030866 5.84339916127486e-005 5.84339916112055e-007
235031044 6.54166698557814e-005 6.54166698534359e-007
235031475 0.000158396543302482 1.58396543300464e-006
235032203 0.000318999016691682 3.18999016686749e-006
235033299 0.00103066871990169 1.03066871975491e-005
235033436 0.000246788143747858 2.46788143746979e-006
235034081 0.00116188578625816 1.16188578604709e-005
235034228 0.000393036753497457 3.9303675348974e-006
235034273 0.000123315282815171 1.23315282813407e-006
235034693 0.00117128208016807 1.17128207995577e-005
235035515 0.00229236635690036 2.29236635529229e-005
235035599 0.00023665451906465 2.36654519061659e-006
235035965 0.00105885133721219 1.05885133705284e-005
235036072 0.000331330836014958 3.31330836010904e-006
235036168 0.000302949978340936 3.02949978339237e-006
235036191 7.52609031246463e-005 7.52609031236269e-007
235036536 0.00112891354686969 1.12891354667986e-005
235036594 0.000144383337755725 1.44383337753338e-006
235036597 9.09042404393346e-006 9.09042404280728e-008
235037356 0.00229987728311517 2.29987728149496e-005
235037645 0.000419426456718167 4.19426456706456e-006
235038395 0.000217559521304384 2.17559521305157e-006
235038621 6.30705515641953e-05 6.30705515653288e-007
235038833 5.963559042408e-05 5.96355904252677e-007
235039135 8.79448482990132e-005 8.7944848299391e-007
235039195 1.74724864170225e-005 1.74724864192814e-007
235039452 7.48404834862463e-005 7.4840483487646e-007
235039822 0.00386642379117436 3.86642378346661e-005
235039953 0.00141051547602821 1.41051547565492e-005
235040221 0.00259880533107378 2.59880532873182e-005
235040328 0.000118889570745290 1.18889570744612e-006
235041087 0.000825329936900596 8.25329936824979e-006
235041320 5.68892800303988e-05 5.68892800293499e-007
235042182 0.000187503069383558 1.87503069380082e-006
235042216 5.60238556180467e-06 5.60238556056245e-008
235042389 2.0027074520113e-005 2.00270745206624e-007
235042819 4.39461573582088e-005 4.39461573569185e-007
235043092 2.79006999041651e-005 2.79006999023287e-007
235043438 3.53613266184657e-005 3.53613266161437e-007
235043625 1.91114684325234e-005 1.91114684303333e-007
235043787 1.68301374168225e-005 1.68301374141104e-007
235044086 3.10630314051229e-005 3.1063031405633e-007
235044133 1.43998586271143e-005 1.4399858627286e-007
235044264 4.01357761734461e-005 4.01357761758235e-007
235044827 4.99071573109331e-005 4.99071573135159e-007
235045015 1.60712598454524e-05 1.60712598475304e-007
235045314 2.48045909461441e-05 2.48045909438015e-007
235045353 3.17324565446616e-06 3.1732456535807e-008
235045428 6.10232943140187e-06 6.1023294297381e-008
235045581 1.22554776685551e-05 1.22554776708034e-007
235045818 1.87610218426343e-05 1.87610218409104e-007
235045978 1.25705486115901e-05 1.25705486113543e-007
235046047 5.40330689064258e-06 5.403306889758e-008
235046233 1.45644599543510e-05 1.45644599533165e-007
235046444 0.000513260936857143 5.13260936841875e-006
235046557 0.00027487434059174 2.74874340587116e-006
235046761 1.77550553126921e-005 1.77550553105456e-007
235046903 1.61104498479010e-05 1.61104498457551e-007
235047288 0.000123503420519301 1.23503420517137e-006
235048039 0.000500591156253566 5.00591156237858e-006
235048169 9.62899315338648e-05 9.62899315333915e-007
235048629 0.000279105045191996 2.79105045189194e-006
235048913 0.000180004214702723 1.80004214699385e-006
235049086 0.000106949246809904 1.0694924681234e-006
235049294 0.000124023555600893 1.24023555602898e-006
235049552 0.000153750290965268 1.53750290963857e-006
235050040 0.00029258472824323 2.9258472823819e-006
235050314 0.000125200731821517 1.25200731820401e-006
235050569 1.84009844576648e-05 1.84009844588111e-007
235051311 0.00020405740856815 2.04057408567909e-006
235051432 6.62515317997594e-05 6.62515317994194e-007
235051747 0.000166828733183474 1.66828733183209e-006
235051877 6.88499533773068e-005 6.88499533784575e-007
235052380 5.89391408848487e-05 5.89391408857348e-007
235052836 0.000495087486436676 4.95087486421675e-006
235052895 6.43608061924345e-05 6.43608061941193e-007
235052927 3.48570271026057e-05 3.48570271005636e-007
235053196 0.000292068908863003 2.92068908859593e-006
235053555 0.000389787131127398 3.89787131120815e-006
235053558 1.94392672610444e-06 1.9439267272839e-008
235053697 2.85147348146263e-05 2.85147348152021e-007
235053808 4.82122908559171e-06 4.82122908403857e-008
235053942 3.1789159875768e-006 3.17891598928295e-008
235053992 1.12493872309544e-006 1.12493872239995e-008
235054212 4.94973038161996e-006 4.94973037962225e-008
235054573 8.12361427020688e-06 8.12361427146429e-008
235054603 6.77244216432524e-07 6.77244218191842e-009
235054748 3.28368982283434e-06 3.2836898208961e-008
235054787 8.90805169156612e-07 8.90805169301251e-009
235054817 6.99170642191315e-07 6.99170644928691e-009
235054881 1.55728175981494e-06 1.55728176055892e-008
235055044 4.02841517077301e-006 4.02841517106456e-008
235055289 0.00405148960029265 4.05148959142785e-005
235055461 6.57757720023422e-06 6.57757720025694e-008
235055508 1.69543452311373e-06 1.69543452412673e-008
235055544 7.60668594584268e-07 7.60668594309086e-009
235055597 5.41959094761932e-007 5.4195909394574e-009
235055599 1.97036580157e-008 1.97036553661947e-010
235055809 1.88716294555749e-06 1.88716294351888e-008
235055922 1.00728551443989e-06 1.00728551246893e-008
235056080 1.40674515062222e-06 1.40674515297726e-008
235056119 3.47098290989807e-07 3.47098292141274e-009
235056274 1.37215688594132e-006 1.3721568837635e-008
235056356 7.25915255788311e-007 7.25915256246944e-009
235056435 6.98795361636951e-07 6.98795361801285e-009
235056837 3.55444972164534e-06 3.55444972055978e-008
235057141 2.68859459578981e-006 2.68859459671386e-008
235057367 2.00034855382785e-06 2.00034855115359e-008
235057368 8.89402585973952e-09 8.89402440426567e-011
235057502 1.19907705705212e-06 1.19907705886563e-008
235057535 3.03518830415151e-07 3.03518830447266e-009
235057536 9.86152006904672e-09 9.86152270759722e-011
235057857 3.67809558925844e-06 3.67809559064705e-008
235057941 0.00104498666732286 1.04498666717279e-005
235058104 0.00199166560416669 1.99166560311237e-005
235058849 0.00177887762691840 1.77887762616641e-005
235059725 4.04869159227253e-05 4.04869159208984e-007
235059797 3.34157762145654e-06 3.34157761888573e-008
235060007 9.80585564065125e-06 9.80585564172985e-008
235060217 1.01294881072745e-05 1.01294881056421e-007
235060255 1.8868823365094e-06 1.88688233467059e-008
235060514 1.33671286507147e-05 1.33671286497262e-007
235060690 9.52224378214334e-006 9.52224378411898e-008
235060839 9.25037060506692e-06 9.25037060674952e-008
235060890 5.21744597810998e-06 5.21744598038402e-008
235060963 1.32975722743368e-05 1.3297572276189e-007
235061983 0.00025751407778032 2.57514077779439e-006
235062128 3.6632974514674e-005 3.66329745150751e-007
235062160 8.08451851358323e-006 8.0845185130727e-008
235062489 9.51621828450344e-05 9.51621828439554e-007
235062755 0.00031435026380357 3.14350263798573e-006
235063565 0.00110598440501433 1.1059844048347e-005
235063566 2.03739340894740e-06 2.03739340978474e-008
235064022 0.00124807886906903 1.2480788688101e-005
235064023 2.19367572755222e-06 2.19367572808035e-008
235064314 0.000500748896312715 5.00748896297269e-006
235064488 0.000299231966938765 2.99231966932875e-006
235064814 1.22984184115701e-05 1.22984184117734e-007
235065869 3.92012814250026e-05 3.92012814226774e-007
235066353 1.79949588174407e-05 1.79949588192692e-007
235066458 3.90516993283049e-06 3.90516993217688e-008
235066945 1.81025564102306e-05 1.8102556411252e-007
235067550 2.24961439365943e-05 2.24961439347163e-007
235068158 2.2631455926379e-005 2.26314559241057e-007
235069267 4.12800733920302e-005 4.12800733902582e-007
235069729 1.72349932827441e-05 1.72349932813357e-007
235070747 3.80568191231986e-05 3.80568191230999e-007
235070806 2.20565061700723e-006 2.20565061477479e-008
235070931 4.67298859535429e-006 4.67298859787884e-008
235071709 2.91695797927622e-005 2.91695797929103e-007
235072239 1.98713075709049e-005 1.98713075734959e-007
235072760 1.9533870272531e-005 1.9533870272654e-007
235073254 1.85215583774094e-005 1.85215583761079e-007
235073400 5.48747798197185e-06 5.48747798039584e-008
235073798 1.50142252923519e-005 1.50142252897863e-007
235074042 9.20470093299963e-006 9.2047009333545e-008
235074597 2.0936922204159e-005 2.09369222051728e-007
235074729 5.02328151641075e-006 5.02328151900788e-008
235075075 1.31670863990767e-005 1.31670864009824e-007
235075548 1.94814866462675e-05 1.94814866439051e-007
235076925 0.000123049809493401 1.23049809495863e-006
235076995 6.25525538455924e-006 6.2552553860324e-008
235077120 1.11700989005946e-005 1.11700988984198e-007
235077543 2.27524664652207e-005 2.27524664657662e-007
235077805 1.40925442408695e-005 1.40925442397222e-007
235077912 4.95327503323071e-06 4.95327503237984e-008
235078665 2.96033300458396e-005 2.96033300461393e-007
235079373 2.78342067363273e-005 2.78342067377556e-007
235079443 2.73913175440588e-06 2.73913175457085e-008
235079465 8.64505753797833e-007 8.64505752025763e-009
235079594 5.06914737454184e-006 5.06914737641015e-008
235079775 7.11252461079126e-006 7.11252461225982e-008
235080216 1.73294107920384e-005 1.73294107898253e-007
235080412 7.70196035201705e-006 7.70196035435848e-008
235080765 1.3871387776847e-005 1.38713877759226e-007
235081100 1.31062245978756e-05 1.31062245951715e-007
235081107 2.71953450869218e-007 2.71953452721439e-009
235081772 2.58355823976354e-005 2.58355823965399e-007
235082161 1.51128477088901e-005 1.5112847707214e-007
235082182 8.1093024339981e-07 8.10930243126495e-009
235082339 6.01456830338057e-006 6.01456830265743e-008
235082815 1.82352516713959e-005 1.82352516695191e-007
235083199 1.47107912643194e-005 1.47107912646383e-007
235083261 5.05803819832605e-06 5.05803819841786e-008
235083521 3.81493248659453e-05 3.8149324868394e-007
235084204 0.000156319256545049 1.56319256543476e-006
235084849 0.000147622138318531 1.47622138317584e-006
235085990 0.000494779712449516 4.94779712435672e-006
235086022 6.49550691055465e-06 6.49550691005743e-008
235086045 9.65957845712326e-007 9.65957845035195e-009
235086458 1.7345243055617e-005 1.73452430532262e-007
235086738 1.16705998694257e-05 1.16705998713785e-007
235086973 9.77975185820309e-006 9.77975186060432e-008
235087252 1.16126260277198e-005 1.16126260282259e-007
235087332 3.32967150180319e-006 3.32967149994038e-008
235087503 7.11717283510431e-006 7.11717283718532e-008
235087820 1.33222296445568e-05 1.33222296447535e-007
235088012 8.21383259299745e-06 8.21383259144332e-008
235088553 2.31552537135797e-05 2.31552537158692e-007
235088599 2.01186766078034e-06 2.01186765811902e-008
235088678 3.51675250721507e-006 3.51675250832133e-008
235088714 1.60257076278155e-006 1.60257076357564e-008
235088917 9.03671846790707e-006 9.03671846675154e-008
235089135 9.70445628573272e-006 9.70445628685998e-008
235089458 0.000490013139886251 4.90013139868351e-006
235089635 0.000268521132383487 2.6852113237948e-006
235089669 5.15803305143422e-005 5.158033051466e-007
235090128 0.00106211599188737 1.06211599172751e-005
235090180 0.000109832577399612 1.09832577397739e-006
235090366 0.000394902613524292 3.94902613517553e-006
235090653 0.000478691656377053 4.7869165636204e-006
235090659 9.68202579277177e-006 9.68202579365664e-008
235090663 3.58561595427455e-06 3.58561595236763e-008
235091064 6.44636001303627e-05 6.44636001302005e-007
235091110 1.92534451743326e-005 1.92534451738916e-007
235091140 1.25565946789126e-005 1.25565946803617e-007
235092446 0.000689304697225478 6.89304697180422e-006
235092733 0.000151478137904833 1.51478137902053e-006
235092886 8.07531536565836e-005 8.07531536546598e-007
235092946 3.60820796485255e-005 3.60820796482707e-007
235093584 0.000383672780262655 3.83672780256061e-006
235094365 0.00053224771093534 5.32247710915414e-006
235094500 9.20018450400396e-005 9.20018450420276e-007
235094651 0.000102905767415155 1.02905767417769e-006
235094764 5.27577693597998e-05 5.27577693576369e-007
235095075 0.000102070455713846 1.02070455713982e-006
235095129 1.77228444004749e-005 1.7722844399481e-007
235095320 6.26863570461241e-005 6.26863570450972e-007
235095339 6.43479961056849e-006 6.43479960880553e-008
235096707 0.000463305571960931 4.63305571947787e-006
235096755 0.000163698684408094 1.63698684409921e-006
235098662 0.00650361231596323 6.50361227928651e-005
235098838 4.83383637365069e-05 4.83383637368134e-007
235099010 3.91661340595698e-05 3.91661340594565e-007
235099199 3.65146625781188e-005 3.65146625780512e-007
235099359 3.09118836640159e-005 3.09118836654732e-007
235099540 3.4969068394918e-005 3.49690683924366e-007
235100166 0.000120942744835462 1.20942744835759e-006
235100810 9.79216428954316e-05 9.79216428952743e-007
235100825 1.85829961560519e-06 1.85829961728699e-008
235101756 8.87641084177435e-05 8.87641084169568e-007
235101918 1.36011804617725e-05 1.36011804624275e-007
235102423 3.86038749834464e-05 3.86038749842852e-007
235102746 2.45963087155009e-05 2.45963087138452e-007
235102782 2.75141066932977e-06 2.75141066999474e-008
235102841 4.49534055647248e-006 4.49534055642458e-008
235103618 5.92013493623579e-005 5.92013493650629e-007
235104239 4.73153641621934e-005 4.73153641604062e-007
235104412 1.31812528181312e-005 1.3181252817107e-007
235104584 1.42892725433743e-05 1.42892725449422e-007
235104591 5.81804113606397e-007 5.81804114776705e-009
235105009 3.47420170696392e-005 3.47420170703952e-007
235105620 5.07831876305012e-005 5.07831876295677e-007
235105718 1.23601197649678e-05 1.23601197642359e-007
235105950 2.92606916958839e-05 2.92606916932644e-007
235106210 4.10461705781632e-005 4.10461705785742e-007
235106434 3.5362854651956e-005 3.5362854652789e-007
235106453 3.26820952781955e-005 3.26820952783577e-007
235106498 7.74049625009894e-005 7.74049625019212e-007
235106709 0.00036294326861575 3.62943268611858e-006
235107086 0.000648481574730512 6.48481574695898e-006
235107329 0.000417986797505343 4.17986797495996e-006
235107343 3.08725966920149e-006 3.08725966824592e-008
235108196 0.000188102321273491 1.88102321272919e-006
235108281 1.95857852612762e-05 1.95857852598683e-007
235109269 0.000239290051853984 2.39290051851624e-006
235109809 0.00013078606072991 1.30786060729161e-006
235110281 3.42345065062064e-05 3.42345065041767e-007
235110801 3.1477148393922e-05 3.14771483946062e-007
235111482 4.02318976018804e-05 4.02318976042376e-007
235111653 9.94921925250542e-06 9.94921925047025e-008
235111844 1.10285269552979e-05 1.10285269571541e-007
235112120 1.56469811701335e-05 1.56469811713679e-007
235112310 1.06672204643673e-05 1.06672204626662e-007
235112375 3.63556182398902e-06 3.63556182591884e-008
235112635 1.44881503506070e-05 1.44881503501665e-007
235112646 6.2024601749457e-07 6.20246019067148e-009
235112807 9.1412125295824e-06 9.14121253102169e-008
235112898 5.33290847397045e-06 5.33290847334558e-008
235113006 6.31633600971956e-06 6.31633601122023e-008
235113399 2.29794986710461e-05 2.29794986732034e-007
235114412 0.000446830671236279 4.46830671225093e-006
235114746 0.000150265391248951 1.50265391245833e-006
235115474 0.000327524565356995 3.27524565352947e-006
235115871 0.000438689332074902 4.38689332064781e-006
235116620 0.000827653173108568 8.27653173031866e-006
235116651 2.94311361774409e-05 2.94311361793331e-007
235117672 0.000786720243138794 7.86720243073999e-006
235118649 0.000752816530408033 7.52816530349493e-006
235119139 0.000369232196565397 3.69232196556946e-006
235119442 0.000147026520545146 1.47026520547484e-006
235119575 6.45363935066152e-005 6.4536393508013e-007
235119739 6.84728760985794e-05 6.84728761010675e-007
235119794 2.26921193041968e-05 2.26921193045021e-007
235119836 1.73350023069727e-005 1.73350023076389e-007
235120208 0.000153538591861758 1.53538591863265e-006
235120776 0.000233035317647807 2.33035317648573e-006
235120927 6.19512904310191e-005 6.19512904324387e-007
235121116 7.87992727110527e-05 7.87992727097751e-007
235121153 1.53299915926381e-05 1.53299915944365e-007
235121206 2.17274277679462e-05 2.17274277688905e-007
235121385 7.28980899622e-05 7.2898089963333e-007
235121853 0.000154541662110666 1.54541662110189e-006
235121921 2.24547714177891e-005 2.24547714165294e-007
235122061 3.98209653702519e-005 3.98209653688956e-007
235122191 3.69766107009482e-005 3.69766107005008e-007
235122286 2.49907689915643e-05 2.4990768992326e-007
235122430 3.55335164296665e-05 3.55335164286537e-007
235123972 0.000366128139175408 3.6612813916819e-006
235124017 1.10085548643715e-05 1.10085548642064e-007
235124264 6.23181812084892e-005 6.23181812098224e-007
235124359 2.45680385221971e-005 2.45680385221443e-007
235124449 2.32749838631341e-005 2.32749838637277e-007
235124488 1.00858263406914e-005 1.00858263379965e-007
235124559 1.86264074186617e-05 1.86264074164857e-007
235124628 1.84988614756748e-005 1.84988614763445e-007
235125001 0.000100001091743812 1.00001091742598e-006
235125058 1.52816681751852e-005 1.52816681732253e-007
235125492 0.000116355157684743 1.16355157682256e-006
235125663 4.81409010986577e-05 4.8140901099676e-007
235125698 1.08671001835436e-05 1.08671001837308e-007
235125705 2.38419117474055e-006 2.38419117515269e-008
235126155 0.000153269432661892 1.53269432660162e-006
235126783 0.000221068619193603 2.21068619192148e-006
235127108 0.000100679045015890 1.00679045018452e-006
235127175 1.88628840066506e-005 1.88628840051257e-007
235127461 6.9184391711184e-005 6.91843917092444e-007
235128273 0.000196425615627557 1.96425615625414e-006
235128357 2.03198912718163e-005 2.03198912717009e-007
235128432 1.81427600641217e-005 1.81427600613827e-007
235128721 6.99101021137488e-005 6.9910102113882e-007
235128838 2.83027057021281e-005 2.83027057009569e-007
235128860 5.3218762858992e-006 5.32187628386975e-008
235129401 0.000126243110533618 1.26243110535316e-006
235129594 4.31413045531475e-005 4.3141304553267e-007
235129942 7.77884662409085e-005 7.77884662393877e-007
235130060 2.43152378484911e-05 2.43152378502118e-007
235130245 3.57437674829232e-05 3.57437674841458e-007
235130668 7.92857253302918e-005 7.92857253320409e-007
235131501 0.000156134773522773 1.56134773523948e-006
235131696 3.9502910281766e-05 3.95029102805096e-007
235131885 4.47107740066423e-05 4.47107740089434e-007
235131991 3.07344574736258e-005 3.07344574717759e-007
235132178 5.42202221468682e-005 5.42202221461047e-007
235133030 0.000247035450637068 2.47035450633013e-006
235133152 3.53736208658712e-005 3.53736208643566e-007
235133691 0.000817809765817871 8.17809765743407e-006
235134324 0.000960433361340839 9.6043336122321e-006
235134574 0.000261529298888291 2.61529298886561e-006
235134899 0.000268549811368059 2.68549811363699e-006
235134982 6.66518095302524e-05 6.66518095288966e-007
235135230 0.000109439191187623 1.09439191189575e-006
235135248 7.94272394989848e-006 7.94272394913688e-008
235135549 0.000132819994939969 1.3281999494067e-006
235135654 4.17568089686924e-05 4.17568089711255e-007
235136101 0.00016299834103743 1.62998341034091e-006
235137016 0.000222299601654025 2.22299601650408e-006
235137174 3.15468847611562e-005 3.15468847622039e-007
235137845 0.000133974428321113 1.33974428319126e-006
235138122 5.53068802458245e-005 5.53068802439972e-007
235138310 3.75367995892239e-005 3.75367995880554e-007
235139253 0.000188282989428926 1.88282989425578e-006
235139254 1.99663827602255e-007 1.99663829116675e-009
235139406 2.55311421509883e-005 2.5531142153204e-007
235139443 6.21481749728006e-006 6.21481749864269e-008
235139535 1.46534428397908e-005 1.46534428390035e-007
235139784 3.9659861598999e-005 3.96598616004238e-007
235139879 1.513127249761e-005 1.51312724966433e-007
235140546 0.000151565495746157 1.51565495743123e-006
235141291 0.000169289796598032 1.6928979659544e-006
235141298 1.59064238414258e-006 1.59064238383188e-008
235141301 6.81703878918249e-007 6.81703878489365e-009
235141516 3.09058257010139e-005 3.09058257021713e-007
235141661 2.08434638448698e-005 2.08434638422812e-007
235141685 3.44995263639225e-006 3.44995263533653e-008
235141777 1.25620993354743e-005 1.25620993354369e-007
235141922 1.97989609091715e-005 1.97989609078393e-007
235142020 1.30701482912271e-005 1.3070148288798e-007
235142105 1.13363531097378e-005 1.13363531116982e-007
235142118 1.62147861500471e-06 1.62147861541747e-008
235143106 0.000123175158364346 1.23175158364927e-006
235143172 8.22830005267899e-006 8.22830005279979e-008
235143720 6.82756746654465e-005 6.82756746634385e-007
235143925 2.55410826759426e-005 2.55410826747814e-007
235143944 2.38968378498619e-006 2.38968378654911e-008
235144002 7.29482418574732e-006 7.29482418512603e-008
235144620 7.94437392355975e-005 7.9443739237525e-007
235145152 6.83884616073429e-005 6.83884616069196e-007
235145186 4.3706911553565e-006 4.37069115441166e-008
235145552 4.70492047900141e-005 4.70492047908072e-007
235145807 5.3480222856572e-05 5.34802228572794e-007
235146174 0.000117381740349188 1.17381740348271e-006
235146857 0.000450899220889385 4.50899220874796e-006
235146863 5.37092736308936e-006 5.37092736434663e-008
235146914 4.56528825862596e-005 4.56528825849724e-007
235147983 0.000956920225190421 9.56920225071347e-006
235148387 0.000332801046283673 3.32801046281456e-006
235148680 0.000223653951356488 2.2365395135462e-006
235148791 8.13659282017464e-05 8.13659282028755e-007
235148826 2.49617799607165e-05 2.4961779960136e-007
235149002 0.000125981617156614 1.25981617156306e-006
235149129 8.96430063030807e-005 8.96430063050974e-007
235149535 0.000287529993598623 2.87529993595726e-006
235149650 8.14432247877874e-005 8.14432247867819e-007
235149988 0.000239372260680627 2.39372260681505e-006
235150321 0.000238626022724719 2.38626022722068e-006
235150449 9.32451395944286e-05 9.32451395937548e-007
235150539 6.56230168490132e-05 6.56230168516976e-007
235150683 0.000105720844766368 1.05720844766896e-006
235150790 7.85564610416761e-005 7.85564610426605e-007
235151129 0.000248884488720824 2.4888448871802e-006
235151144 1.10170117498099e-005 1.10170117512243e-007
235151152 5.87573959989863e-006 5.87573959827686e-008
235151957 0.000591246297239799 5.91246297213415e-006
235152085 9.38856037299983e-005 9.38856037320995e-007
235152112 1.98039945367965e-005 1.98039945384726e-007
235152611 0.000366007158291165 3.66007158282471e-006
235152970 0.000262974208697443 2.62974208692249e-006
235153180 0.000153828924307696 1.53828924307363e-006
235153290 8.05770555897456e-005 8.05770555871864e-007
235153760 0.000344283782974368 3.4428378297125e-006
235154264 0.000367624695615295 3.67624695605993e-006
235155136 0.000649651896451577 6.49651896414749e-006
235155468 0.000257782561318190 2.57782561317854e-006
235155716 0.000200796475799337 2.00796475797185e-006
235156109 0.000318036011832468 3.18036011829069e-006
235156193 6.99292454923885e-005 6.99292454916266e-007
235156443 0.000208122754441633 2.08122754437737e-006
235157593 0.000955999404594542 9.55999404476547e-006
235158094 0.000415968758915577 4.15968758907307e-006
235158400 0.000254130320047101 2.54130320042342e-006
235158500 8.30491241983991e-005 8.30491241961643e-007
235159263 0.000633664817633785 6.3366481759759e-006
235160187 0.00127081701510929 1.2708170148383e-005
235160421 0.000321830283047158 3.21830283041568e-006
235160833 0.00590135277150375 5.90135274409987e-005
235161153 0.00458357496815825 4.58357495531679e-005
235161798 0.0200199480546106 0.000200199469847473
235161890 0.00285555848209313 2.85555847898762e-005
235162184 0.00911364819464188 9.11364809371279e-005
235162373 0.00306161313499999 3.06161313117381e-005
235162707 0.00541046977296294 5.41046975184619e-005
235162788 0.001312119915 1.31211991469892e-005
235163122 0.00236787355126847 2.36787354949579e-005
235163506 0.000647018748068704 6.47018748030114e-006
235163594 0.000134790860678277 1.34790860676523e-006
235163842 0.000235582770587709 2.35582770585586e-006
235165421 0.00149994030144352 1.49994030099604e-005
235165491 6.63299709597435e-005 6.63299709575409e-007
235165525 3.22174144661611e-005 3.2217414465941e-007
235165661 0.000128540712151219 1.28540712149259e-006
235166179 0.00048958888892891 4.89588888913808e-006
235166539 0.00034025482628264 3.40254826279419e-006
235166604 6.14348991899211e-005 6.14348991891165e-007
235166618 0.000337625397097601 3.37625397093785e-006
235166698 0.00192928798341486 1.92928798245622e-005
235168894 0.052958955144738 0.000529589353405607
235170131 0.0364895408043119 0.000364895343262695
235170424 0.00863549343028368 8.63549334442226e-005
235170695 0.00798709460616682 7.98709453823177e-005
235170768 0.00212577200251003 2.1257720012319e-005
235170894 0.00365194853187615 3.65194852538197e-005
235171550 0.0092048402571968 9.20484015321009e-005
235171551 1.40317686847512e-005 1.40317686837915e-007
235171781 0.00298723064371024 2.98723064015617e-005
235172262 0.00559359434809608 5.59359432476334e-005
235172301 0.000453534676872655 4.53534676861988e-006
235172604 0.00352361556647217 3.52361556063843e-005
235172831 0.00260286522666135 2.60286522431036e-005
235173114 0.00324498175834873 3.24498175379156e-005
235173181 0.000768246564697404 7.6824656463468e-006
235173264 0.000951676180024441 9.51676179908854e-006
235173443 0.00205241007499247 2.05241007383826e-005
235174183 0.0084831066932218 8.48310661182398e-005
235174279 0.000216822986653792 2.16822986653582e-006
235174622 0.000774690462731778 7.74690462668935e-006
235174753 0.00029587303387132 2.95873033867435e-006
235174912 0.000359005542645720 3.59005542641615e-006
235175394 0.00108922752794704 1.08922752777611e-005
235175472 9.71199552821924e-05 9.71199552809624e-007
235175928 0.000150872008366946 1.50872008368148e-006
235177142 0.000150744835764169 1.50744835763466e-006
235177183 3.87395040567994e-006 3.87395040451937e-008
235177370 1.7668993313711e-005 1.76689933140384e-007
235177544 1.41199561545331e-05 1.41199561525378e-007
235177602 4.19410227371909e-006 4.19410227449935e-008
235177723 8.75135211338162e-006 8.75135211558363e-008
235177806 5.59581180205272e-06 5.59581180383029e-008
235177847 2.61645152246045e-06 2.61645152396982e-008
235178059 1.28190487016564e-005 1.28190487000179e-007
235178133 4.40655927862643e-006 4.40655927880298e-008
235178736 3.59075033109694e-005 3.59075033131044e-007
235178877 8.43281687255267e-06 8.43281687140947e-008
235179217 2.04923237573168e-005 2.04923237546889e-007
235179652 2.62181201012729e-005 2.62181200994852e-007
235180780 6.78726514585932e-005 6.78726514580398e-007
235180923 8.60442301292449e-006 8.60442301440672e-008
235181396 2.84974474921453e-005 2.84974474911352e-007
235181513 7.04905149382874e-006 7.0490514923806e-008
235181643 7.89287978996181e-06 7.89287979168985e-008
235181741 0.000370748550034384 3.70748550028973e-006
235181983 0.000915521929676745 9.15521929576122e-006
235182043 0.000269979437176262 2.69979437171088e-006
235182358 0.00218777937761780 2.18777937622324e-005
235182423 0.00045293688626853 4.52936886258058e-006
235183592 0.0082523364841728 8.25233640923885e-005
235183674 0.000500742237026564 5.00742237007643e-006
235184057 0.00202514117638754 2.0251411752818e-005
235184094 0.000195562980001261 1.95562980003018e-006
235184187 0.000322983200509368 3.22983200506027e-006
235184468 0.000975895476807876 9.75895476686676e-006
235184641 0.000600818211700223 6.00818211669935e-006
235184808 0.000579980585860909 5.79980585837232e-006
235185219 0.00142737736999301 1.42737736960696e-005
235185294 0.000225694949334758 2.2569494933471e-006
235185520 0.000158850600015184 1.58850600014964e-006
235185617 6.81792398295258e-005 6.81792398278239e-007
235185908 0.000204537719488577 2.04537719486285e-006
235185917 6.32590885016219e-006 6.32590885131846e-008
235186023 7.4505148679688e-005 7.45051486801433e-007
235186192 0.000121101201452559 1.21101201454788e-006
235186275 5.90838803109548e-05 5.90838803087006e-007
235186454 0.000127355906439743 1.27355906442122e-006
235186458 2.84594204334621e-006 2.84594204213387e-008
235186882 0.000301669856594699 3.01669856589564e-006
235186962 5.69461295692464e-005 5.69461295693363e-007
235186984 1.56601856315428e-005 1.56601856339501e-007
235187141 0.00010351731117259 1.03517311173308e-006
235187191 2.98522750102293e-05 2.98522750089672e-007
235187920 0.000435709211717408 4.35709211706259e-006
235188174 0.000147540313006847 1.47540313004482e-006
235188364 0.000110364801068114 1.10364801067107e-006
235188451 4.97643923418716e-05 4.97643923429351e-007
235188610 9.01597830679926e-005 9.0159783066631e-007
235188779 9.58302096760424e-005 9.5830209673999e-007
235188790 6.23746926885483e-006 6.2374692679016e-008
235189562 0.000437756934141448 4.3775693412981e-006
235189609 2.67561488130258e-005 2.67561488116889e-007
235189750 8.02684464390775e-005 8.02684464369606e-007
235189844 5.35122976260517e-005 5.35122976258748e-007
235190030 0.000106257953930549 1.06257953928432e-006
235190429 0.000227940449560693 2.27940449559048e-006
235190790 0.000206231835316818 2.06231835315974e-006
235190894 8.33405603226464e-05 8.33405603230004e-007
235191056 0.000192436165589116 1.92436165590316e-006
235191828 0.000917041480461714 9.17041480360666e-006
235192288 0.000622152674240756 6.22152674211003e-006
235192313 0.000146258410096167 1.46258410098034e-006
235192796 0.0179742602185630 0.000179742594442914
235193276 0.0193162270265223 0.000193162260655635
235193784 0.0204458693034937 0.000204458681638861
235194641 0.0344923425060907 0.000344923370345887
235194645 0.000160991096877903 1.60991096874636e-006
235194729 0.0033808130338803 3.38081302872714e-005
235194922 0.00776782042454826 7.7678203620551e-005
235195118 0.00788856374720964 7.88856368175713e-005
235195358 0.00781118411346077 7.81118404991546e-005
235196455 0.0117871771017587 0.000117871768833995
235196549 0.00101002246815434 1.01002246801567e-005
235196752 0.000314348168533132 3.1434816852876e-006
235197192 0.000286018643424173 2.8601864342361e-006
235197678 0.000315920592509427 3.15920592504971e-006
235197982 0.000180647897773023 1.80647897770688e-006
235198117 7.83887129628486e-05 7.83887129653103e-007
235198343 0.000130185687461970 1.30185687464187e-006
235198550 0.000118208069584308 1.18208069584462e-006
235198965 0.000236935746766884 2.36935746764678e-006
235199411 0.000375617583961383 3.75617583953316e-006
235199549 0.000102580495569284 1.02580495568387e-006
235199783 0.000145022216182263 1.45022216180404e-006
235200829 0.000436151406395132 4.36151406381335e-006
235200957 5.33722562319091e-005 5.33722562303334e-007
235201671 0.00016382817571165 1.63828175712015e-006
235201957 6.56230507752548e-005 6.5623050774473e-007
235202290 7.52641695841893e-05 7.52641695842207e-007
235203544 0.000284008436799892 2.84008436797314e-006
235203581 8.37983425964594e-006 8.37983425983013e-008
235203584 7.62503746347745e-007 7.62503748503965e-009
235203989 0.000102938005756946 1.02938005758049e-006
235204020 7.8792053789267e-006 7.87920537884917e-008
235204127 8.19857036064742e-05 8.19857036074222e-007
235204328 0.000391592024829893 3.91592024820736e-006
235204482 0.000300025730466684 3.00025730461152e-006
235204717 0.000134167175466326 1.34167175463981e-006
235204896 8.07556448751557e-05 8.07556448760577e-007
235204965 3.05790443246048e-05 3.05790443245999e-007
235205026 2.71325811760737e-005 2.71325811742691e-007
235205141 5.11515874630899e-005 5.11515874607739e-007
235205526 0.000173515095568726 1.73515095569314e-006
235205868 0.000154135487492219 1.5413548749247e-006
235205950 3.69564619133391e-005 3.6956461914345e-007
235206040 4.05619703926892e-005 4.05619703951082e-007
235206064 1.08165254380505e-005 1.08165254390668e-007
235206067 1.35206567975631e-006 1.35206567838187e-008
235206338 0.000122136599737986 1.22136599736449e-006
235206526 8.47294492647286e-005 8.47294492656086e-007
235208185 0.000714145865313951 7.14145865263493e-006
235208637 0.00019457138705359 1.94571387055257e-006
235209112 0.000204472143474459 2.04472143472967e-006
235209223 5.11707339497562e-05 5.11707339503984e-007
235209874 0.000326101242950026 3.26101242947815e-006
235209920 2.66985431954808e-05 2.66985431974897e-007
235210112 0.000130805851991734 1.3080585199416e-006
235210310 0.000134893534866475 1.34893534863659e-006
235210631 0.000241836174660080 2.41836174655424e-006
235210704 4.20482611717306e-05 4.20482611723816e-007
235210980 0.000129509349596277 1.29509349594133e-006
235210984 1.87694709559821e-006 1.8769470939001e-008
235211546 0.000240058416872784 2.40058416873217e-006
235211559 5.55295270346298e-006 5.55295270268191e-008
235211691 4.87766247237842e-05 4.87766247235096e-007
235211825 4.48377796638077e-05 4.48377796650675e-007
235212271 0.00013680317161016 1.36803171610542e-006
235212508 6.91013708929618e-005 6.9101370893263e-007
235212758 7.28917414482719e-005 7.28917414490335e-007
235213321 0.000164152201741508 1.64152201740829e-006
235213500 5.22496534930933e-005 5.22496534928941e-007
235214010 0.000148867727829484 1.48867727829305e-006
235214360 0.000102640465930756 1.02640465928502e-006
235214438 2.28276427624612e-05 2.28276427623683e-007
235214443 1.46778423061661e-006 1.4677842288146e-008
235214531 2.58330024588523e-005 2.58330024573902e-007
235214540 2.66157975722956e-06 2.66157975923983e-008
235214975 0.000129434967982431 1.29434967984341e-006
235215100 3.71939563167905e-005 3.71939563193321e-007
235215243 4.25498860264084e-005 4.25498860257372e-007
235215267 7.26185514802454e-06 7.26185515056303e-008
235215362 2.82672485855344e-05 2.82672485871935e-007
235215639 8.51476599391423e-005 8.51476599374509e-007
235215669 9.22176822445585e-006 9.22176822463992e-008
235215727 1.78287519006146e-005 1.78287519013299e-007
235215800 2.24396360128426e-005 2.24396360149759e-007
235215856 1.72139673523176e-005 1.72139673537236e-007
235215939 2.62182495290087e-005 2.62182495291497e-007
235216279 0.000107400058311602 1.07400058310741e-006
235216309 9.47647573337662e-006 9.47647573439569e-008
235216436 4.26426248873651e-005 4.26426248897412e-007
235216742 0.000102745222169557 1.02745222168197e-006
235216976 7.89045787817068e-005 7.89045787801178e-007
235217061 2.86619196429277e-005 2.86619196444144e-007
235217162 3.40571045168906e-005 3.40571045146848e-007
235217346 6.20446260505729e-005 6.20446260511333e-007
235217432 5.85075197083407e-005 5.8507519706044e-007
235217912 0.000331305240635531 3.31305240630128e-006
235218000 0.000141149791643222 1.41149791641898e-006
235218075 0.000147036380048881 1.47036380047112e-006
235218184 0.000259578468522786 2.59578468520925e-006
235218272 0.000212429030447160 2.12429030446297e-006
235218419 0.000304233170749082 3.04233170746305e-006
235218465 7.29439203213540e-05 7.29439203190564e-007
235218588 0.000168840673167939 1.68840673168905e-006
235218687 0.000131016339623001 1.31016339623949e-006
235218847 0.000209068580094059 2.09068580090701e-006
235219007 0.000209068580094059 2.09068580090701e-006
235219726 0.000914741160708745 9.1474116060832e-006
235219840 0.000144880324330884 1.44880324327717e-006
235220309 0.00059577665411486 5.95776654084581e-006
235220936 0.00458744340093499 4.58744338806518e-005
235221211 0.00194981810761051 1.94981810661949e-005
235221696 0.00817868738405166 8.17868731110715e-005
235221902 0.00347383422910236 3.47383422351109e-005
235221952 0.000843163647840378 8.43163647761165e-006
235222070 0.000740442501700545 7.40442501648746e-006
235222423 0.00221505256887484 2.21505256742442e-005
235222455 0.000200797966583555 2.00797966581586e-006
235222715 0.00163148347849138 1.63148347790988e-005
235222838 0.000771810893867372 7.71810893807366e-006
235223092 0.0015938208702627 1.59382086972287e-005
235223179 0.000545915022491556 5.45915022467903e-006
235223424 0.00153734601111764 1.53734601063422e-005
235223500 0.000476908821098326 4.76908821083941e-006
235223851 0.00220275965498282 2.20275965355638e-005
235223953 0.000640634430367689 6.40634430333822e-006
235224010 0.00035804176424634 3.58041764239451e-006
235224137 0.00365163166955985 3.65163166306671e-005
235224632 0.0142330020093174 0.00014233001624876
235224637 0.000143767697063812 1.43767697065713e-006
235224759 0.00350793180835702 3.50793180260394e-005
235224832 0.00209900837713166 2.09900837589934e-005
235225014 0.00523314417396115 5.23314415485505e-005
235225065 0.00160648713962287 1.60648713907174e-005
235225531 0.0146788824954409 0.000146788820737276
235225638 0.00100392668402383 1.00392668389068e-005
235225839 0.00188589201813118 1.88589201723615e-005
235225892 0.000497275009755982 4.97275009738021e-006
235226129 0.00161103451462899 1.61103451406898e-005
235226231 0.000693356626549187 6.93356626503837e-006
235226330 0.00067151903227428 6.71519032233142e-006
235226339 6.10471847720614e-005 6.1047184773511e-007
235226601 0.00177715137892001 1.7771513781706e-005
235226730 0.000875761274378032 8.75761274287545e-006
235227035 0.00207059836190155 2.07059836071866e-005
235227152 0.00079429510931961 7.94295109252541e-006
235227325 0.00118266576243876 1.18266576221752e-005
235227380 0.000375992005399604 3.75992005392007e-006
235228040 0.00482184946634759 4.82184945140016e-005
235228211 0.00522280912765702 5.22280910865951e-005
235229286 0.0328334491943351 0.000328334444749188
235229473 0.0142560088203701 0.00014256008434065
235229507 0.00259795003125084 2.59795002891346e-005
235229938 0.0329328371608562 0.000329328323984531
235230035 0.00741179861856856 7.41179856428254e-005
235230069 0.00259785528896191 2.59785528662556e-005
235230342 0.0208592498201942 0.000208592486100542
235230618 0.0210761806745527 0.000210761794262676
235230731 0.00862901600081326 8.62901591514651e-005
235230778 0.00221710116804962 2.21710116659658e-005
235231293 0.00584302999865036 5.84302997204999e-005
235231444 0.00171319908698292 1.71319908631502e-005
235231479 0.000397099126121869 3.97099126112726e-006
235231855 0.00426597918348065 4.26597917312903e-005
235232420 0.000351988407388315 3.51988407382455e-006
235232534 6.77602729316913e-05 6.77602729344198e-007
235232572 2.09907241732473e-005 2.09907241729018e-007
235232634 3.42480236510877e-005 3.42480236508279e-007
235232742 5.96578476502818e-005 5.96578476515177e-007
235234124 0.00076339949493231 7.63399494874544e-006
235235122 0.000551282703286863 5.51282703266772e-006
235235650 0.000398178712720382 3.98178712714141e-006
235235754 7.82719260793805e-005 7.8271926079138e-007
235236317 0.0011664098337788 1.16640983356919e-005
235236733 0.000861858775936026 8.61858775851578e-006
235236781 0.000113081992128117 1.13081992125444e-006
235236996 0.000546040500979789 5.46040500958481e-006
235237460 0.000414814862189408 4.14814862178596e-006
235237737 0.000247637320746694 2.47637320744047e-006
235237747 8.93997547822e-006 8.93997547683163e-008
235237809 2.58925488743458e-05 2.58925488746476e-007
235238345 9.83816153098469e-005 9.83816153092114e-007
235239058 0.000130869574096867 1.30869574099106e-006
235239169 1.99792179099287e-005 1.99792179125302e-007
235239975 0.000144759149314154 1.44759149315754e-006
235240049 1.33066380566701e-005 1.33066380583752e-007
235240292 4.36961222671734e-005 4.36961222695745e-007
235240432 2.51747206477542e-005 2.51747206504126e-007
235240728 5.32265522266803e-005 5.32265522256916e-007
235241369 0.000112027411271191 1.12027411271203e-006
235241519 2.53569984558204e-005 2.53569984533448e-007
235241537 3.04283981469845e-006 3.04283981701008e-008
235241817 4.73330637841981e-005 4.73330637853069e-007
235242165 5.73340624262856e-05 5.73340624289115e-007
235242405 3.88582248945631e-005 3.88582248921666e-007
235242746 5.52110612043584e-005 5.52110612032596e-007
235243094 5.60881463069144e-05 5.60881463094161e-007
235243684 9.4242509235549e-05 9.42425092377364e-007
235243878 3.06974736717046e-05 3.06974736734504e-007
235244042 2.58047762734199e-005 2.58047762707319e-007
235245242 0.000188815436146975 1.88815436143362e-006
235246708 0.000232242511245082 2.32242511244838e-006
235246771 9.9956369384667e-006 9.99563694052009e-008
235247320 0.000296953625200427 2.96953625194757e-006
235247565 0.000532288497273758 5.32288497253975e-006
235247710 0.000481873033979674 4.81873033966355e-006
235247909 0.000647785882569948 6.47785882531751e-006
235247917 2.8592089924522e-005 2.85920899268752e-007
235247953 0.000128664404660349 1.28664404657585e-006
235247990 0.000119148935652119 1.19148935649508e-006
235248014 8.06561334368961e-005 8.06561334373615e-007
235248185 0.000574674950737885 5.74674950713076e-006
235248392 4.59525372392067e-006 4.59525372154157e-008
235248574 1.30458410046711e-006 1.30458410112564e-008
235248600 1.86369157209587e-007 1.86369158299612e-009
235248749 1.05749922805862e-006 1.05749922691347e-008
235248835 6.1036868196672e-007 6.10368681473724e-009
235248911 5.36779799307429e-07 5.36779798176418e-009
235249040 9.10954292814515e-07 9.10954295386648e-009
235249107 4.73106365520966e-07 4.73106366269786e-009
235249401 2.07119014574527e-06 2.07119014463832e-008
235249536 9.50855742369082e-007 9.50855742712589e-009
235249799 1.85240785360649e-006 1.85240785287047e-008
235249833 2.39575017845289e-07 2.39575019784824e-009
235249869 2.53610966124989e-07 2.53610964275164e-009
235250033 1.15562337412110e-06 1.15562337581742e-008
235250127 6.62431111884831e-07 6.62431112291597e-009
235250191 4.51421038457444e-007 4.51421040913456e-009
235250452 1.84118367097555e-06 1.84118367100523e-008
235250458 4.23260614962236e-08 4.23260592882527e-010
235250824 2.58180268814841e-006 2.58180268821887e-008
235251871 7.42664212897812e-006 7.42664213062068e-008
235251966 6.74474853503896e-007 6.74474855749625e-009
235252085 0.000254726848861458 2.54726848859489e-006
235252620 0.00114520053899899 1.14520053879742e-005
235252651 3.84412249260939e-05 3.8441224925026e-007
235252679 1.89063553415276e-05 1.89063553432355e-007
235252785 4.51648351127222e-005 4.51648351141575e-007
235252915 5.53908355156028e-005 5.53908355173751e-007
235252988 3.94991939368112e-05 3.94991939369312e-007
235253236 0.000292327920750614 2.92327920747324e-006
235253351 0.000135342950318473 1.35342950315368e-006
235253516 0.000194187711326504 1.94187711327398e-006
235253530 1.10818945491209e-05 1.10818945494365e-007
235253669 6.0950992306253e-005 6.09509923044152e-007
235253864 8.5506787767765e-005 8.55067877659852e-007
235254071 0.000262823911085521 2.62823911083025e-006
235254085 1.77755302183444e-005 1.7775530217754e-007
235254121 5.39584268067518e-05 5.39584268053441e-007
235254160 6.55622250073222e-005 6.55622250064342e-007
235254736 0.0011872630713985 1.1872630711742e-005
235254770 5.67796022180938e-005 5.67796022176117e-007
235254801 5.17696373164973e-005 5.17696373155067e-007
235254806 4.91571396973591e-006 4.9157139688734e-008
235254944 0.000135673705564711 1.35673705566533e-006
235255236 0.000287077695832577 2.87077695831895e-006
235255298 4.05776068623713e-005 4.05776068618346e-007
235255536 9.13472604229517e-005 9.13472604244612e-007
235255668 1.90516290741552e-005 1.90516290759047e-007
235255904 3.40620034962169e-005 3.40620034947823e-007
235256250 4.99383610580129e-005 4.99383610574103e-007
235256389 1.99505270897788e-05 1.99505270912977e-007
235256508 1.70570727264441e-05 1.70570727251706e-007
235256528 2.86315805411441e-06 2.86315805211748e-008
235257162 9.06649799771668e-05 9.06649799779824e-007
235257255 1.58190010565095e-05 1.5819001055807e-007
235257411 4.20436805602807e-05 4.20436805608682e-007
235258314 0.000565057039694163 5.65057039672533e-006
235258725 0.000264989376908414 2.64989376906426e-006
235260094 0.00146929843052549 1.4692984301027e-005
235260410 0.000339151427352852 3.391514273458e-006
235260699 0.000288275208760421 2.88275208757502e-006
235261662 0.000908288694460785 9.08288694363521e-006
235262169 0.00043358349124058 4.33583491227463e-006
235262201 2.73662164096619e-005 2.73662164083455e-007
235262489 0.00010209917840853 1.02099178409712e-006
235263307 0.000136911859483226 1.36911859484886e-006
235263439 2.20933562980267e-005 2.20933562965185e-007
235263537 9.71961814103076e-06 9.71961814162575e-008
235263833 1.88045374694726e-05 1.88045374715116e-007
235264728 5.07426386802327e-05 5.07426386811034e-007
235265113 2.17027580879788e-05 2.17027580907022e-007
235266542 8.02439009927235e-005 8.02439009945865e-007
235266622 4.48942261037856e-06 4.4894226080242e-008
235266920 1.67672228551005e-05 1.67672228550792e-007
235267267 1.95012445367282e-005 1.95012445349229e-007
235267628 2.02880382644349e-005 2.02880382662469e-007
235267782 8.72356726122622e-006 8.72356726199537e-008
235268101 1.80669473604073e-005 1.80669473602129e-007
235268755 3.89232079805336e-005 3.89232079821274e-007
235269647 5.30879228113699e-005 5.30879228127451e-007
235269751 6.7528245587594e-06 6.75282455901071e-008
235270275 5.72552693263982e-05 5.72552693264795e-007
235270368 0.000214741060082876 2.14741060078851e-006
235270943 0.00132770010266294 1.3277001023483e-005
235271100 0.000614469134586123 6.14469134555783e-006
235271187 0.000344301821196481 3.44301821193547e-006
235271508 0.00126911520591640 1.26911520564456e-005
235271561 0.000244002721011789 2.44002721012233e-006
235271581 9.0484918195365e-05 9.04849181931649e-007
235271631 0.000220946004665085 2.20946004663996e-006
235273142 0.00660673587975877 6.60673584130792e-005
235273185 0.000108206982869253 1.08206982866659e-006
235273226 4.60525916605374e-05 4.60525916615565e-007
235273459 0.00017735251973789 1.77352519736393e-006
235273683 0.000135956130618882 1.35956130619898e-006
235274332 0.000361425275918737 3.61425275912094e-006
235277459 0.00170947482901345 1.70947482834622e-005
235277537 0.000188791456708546 1.88791456706168e-006
235277730 0.000724697177287621 7.24697177237887e-006
235278086 0.00132143469872271 1.32143469841714e-005
235278268 0.000635359390651388 6.35359390618522e-006
235278400 0.000249885839257116 2.49885839256897e-006
