# Supplementary material for: HAPSIMU: a genetic simulation platform for population-based association studies
Source: BMC Bioinformatics. 2008 Aug 5;9:331. doi: 10.1186/1471-2105-9-331 (PMC2518933; doi:10.1186/1471-2105-9-331)
Supplement: Additional file 1 — The HIPSIMU package. This zipped file contains the HAPSIMU program and user document. [file 1471-2105-9-331-S1.zip › HAPSIMU1.0/data/ENr213.18q12.1HaploBlack.txt]

ATCAGAACGGGCGGACGGGCACAGACGGGCGACTGGTGGGCGAAGGGAAGCACCTACGGCTTAGGACAACAAACAGCACGTATCGTCTCACTTATTCTCGATGTTATAGGGTCACCCATGTCACTGTTTCACAGCCCCGATAGAGAATGTCACAAATAACCCGTTAATTCGTTGTGACGGTTCAGAGTGACCCAACACCCTAGATCGATTGGTTCCTGTCCTTAGGATGGTGTTCGTCGAGTCGGGACACAGTACTAGGGTCCAACTGGGCACTGCCGAGACGACCTCACTCTATTCAACCGTCAGCTCGTCATTGACTGCTAACTCACGGTGGGAATAACCTGTACCTGATCCAGTTATGTGGGCGACCCACCACGTTTTCCACCCAGTCGCGTGGAACTGCGACAGTCCTCGGTCGTGCGTACTACGTTATGAGGCGCGTTTCGAGGTGCTTCAAGGACTAGGGGGTCCTCTGATCAAGGGCGCATTAAGTATCGAGTTATTTAGCGCAACTCCATCGCGCGCAACCGTCCAGACTCCACCGTGGACGACAGCCACTATTTAAGAAACTCTGATCAGTGTATTGTTGCTAGCGCCGCCCAAAGTCTTGTCCTTAACCTATGGCTCGAGCTTCGTGCCCGGACATCTAGTAAAAATAAAGGGACGTCTCGGCGGTTTGTGGCTTGGTATTGCTGCTTGAAACGTAAATGCATTCTGTGTCCCCGGATCAGAGTTCCCATATTTGTCTAGCACACCCATAGAACTATCCCCCACGGAAGCGGCTCCCCTCTGGATTAAATGCGTATGTTTCCTTGAACGTTATAGACCATTAGATCTTGCGTCCAACTACCACGCACAAGCAGTTTCTCAGTTGTCTTGCTAGATGAACGTTGCCAGGTCAACAGCGGTTATATGCGGCGTGATAGCAGTCGGCGCGGGTTAATTGCCATGATTTAATGGCGAGACGCTTCATGGTTAATTTATATGCATAGACATCGCAAGCACTTGATCAACGTGACGCTATGTACGCTGATGAGGCATAGAAGGTCAAATATATCTCATGCAGGGTTGAAACGTCCCCGAGCATCCTCTCGGTCGCACTGTGACAAAGCGAATGCCCGGGAGAAAGGTTAGTTCCGATA
ATCGGCATGCGCGGACGAGCGCGGGCGGGCAAATTGTTGGCGAAAGGAGACACCCGCGGCCCAGAACAACAAACAGGGTGCATCGTCTCACTCATCTTTGATGTTTTAGGTTCGCCCATATCGCCGATTCACAGCCCCGATGGAGAACGTCACACATAACTCGTCAATACGTTGTGGCGGTTCAGAGTGACCCAAAATCCCAAATCAATTGTTTCCTGTTCTCGGGATGGTGTTCGTCGAATCGGAACACAATACTAAGGACCCACCAGGCACTGCCGAGACGACCCCGCACTATTCAACCGCCGGTTTGTCCTTGATCACTAGCCCATGATGGGAATAACCGGTACCTGATCTAGTCATGTCAATCACCCACCACGTTTATCAGTCGCGCGCGCGGAACTGGGACCGCCTTAGGTCATGCGTACTACGTTATAAGGCGCGTTCCTAGGCGTTTCATAGATTAGGGCGTAGCATGGGCGGAGCCACATTAACTATCAGGTTAGATAGCAAGACTCCATTACGCGCAGTCGTCCAGATTCCACTATGGATGACTAACACTATCTAGGAGGCCGTGATCAGCGTATTATCGCTAACTCCGCTCAAAGCTTTGACTTTAACCCATGGCTCGAACTTCCCGCCCGGCCTTCTAGCAACAATAGGGGAACGTCTCGCCGATTTGTGGCTTGGTATTACTATTTAAAACGACACTATATCCTGCGTCCCCAATTCAGAGTTCTCACTTTTGTCTAGCATACCCATCGAGCTATCCCCTACGGCAGCGGCTCCTCTCTGGACTGCATCAGTACGTTTGTTTGAGCGTTAGAGGCCATTAAATCTTGCGCCCAAATACCATGCACAAACAGTTCCTCAGTTGTCTTGCTAGATGAACGTCGCCAGGTCAACAGCGATTATATGCGGCGTGATAGCAGTCGGCGCGGGTCAATTGCCGTGACTTAATGGTGGAGAACTTAGCAGCCCGCTTATGTGCACGAACATCGCAGGGGTCCAACTGCCACGGCGCTTCGTACGCTGAAGAGGCATAGACGGTTAAATATATCTTATGCTGGGTTGAAACGTCCCCGAGCTTCCCCTCGGACGCATTATTACAAAGTGATTACTCGTGTGAGGCGCTAGCCACGATT
ATCGGAACGCGCAGACGAACACGGGCGGGCAAATTTTTGGCGAAGAGAGACACCTACGGCTTAGGACAACAAACAGGGCGCAGTGCCTCACTTACCCTTAATGTTTTAGGGTCGCTCATATCGCTGTTTCACAGCCCCGAGGGAGAACGTCACACATAACTCGTTAATACGTTATGGCGGTTCAGAGTGGCCCAAAATCCCAAATCAATTGTTTCCTGTTCTCGGGATGGTGTTCGTCGAATCGGAACACAATACTAAGGACTAATTAGGCACTGCCGAGACGACCTCACACCATTCAACCATCAGTTTGTCCTTGACTACTAGTCCATGATGGGAATAATCGGTACCTGCTCTAGTCATGTCAATGACTCGCCACCTTTTCCAGTCGCGCGCGCGGAACTGGGTCCCCCTTAGGTCATGCGTACTACGTTATAAGGCGCGTTCCTAGGTGTTTCATAGATTAGGGCGTAGCCTGGGCGGAGCCACAATAACTATCAGGTTAGATAGCAAGACTCCATTACGCGCAGTCGTCCCGATTCCACTATAGATGACTAACACTATCTAGGAGGTCGTAATCAGCGTATTATCGCTAGCTCCTCCCAATGCTTTGACTTTAAACCATTACTCGAGCTTCCCGCCCAGCCTTCCAGCGACCGTGAGAAGACATTTCGCCGATGTGTGGCTTGGTATTGCTATTTAAAATGAAACTACATTCCGTGTTACCGATTCAGAGCTTTTATATTTATCTAGAGTTTTTTTAGAATTATTCCCTACGGCAGCGGTTTCTGAGTGGACCGCTCCAGTACGTTTGTTTGAGCGTTAGATGATATTAAAGCCTGCGCGCAACTATCATGCACAAACAGTTCCTTGATCGCCTTAACAGGCGGGTGCCTCGAGGCAAACGAGAGATTCAATCAATATGGCGGTGATCGATGAGTGTCGGCGTTTGTAACGCAAATACAAAACGTTTCATGGTTAATTTATACGCATAACCATCGCAAGCACTTGATCAAGGTAGGGTTATGTAAGCTGTACAGACACAGAAGGTCAAATATATTTTATGCTGGGTTGAAACGTCCCCGAGCACCGTCTCGGACCAACTGTGACAAAGTGATTGCCCGTGAGAAAGGCTAGTCACGATA
AACGTCACCGACAGACGAGCGCGGGCGGGCAAATTGTTGGCGAAGGTAGACACCTGCGGCCCAGAGCAACAAACAGGGTGCATCGTTTCACTCATCCTTGACGTTTTAGCGCCGCCCATGTCACTGTTTCACAGCCCCGATAGAGAATGTCACAAATAGCTCGTCAGTACGCTACGGCGGTTCAGAGACGCCCAAAATCCCAGATCGATTGTTTCCTGTTATCGGAATGGTATTCGTCGCATCGGAACGCAATAATAACGACCAACCAGGCGCTGCCGAAACCACCTCACTTTGTCGAGCCGCCGGTCTGTTCCCGACTACTAACTCGCGATTGAAGTAACCTATACCTGACCTAGTTGCGTCAACGACCCACCTCGCTTTCCACCCACTCGCGCGGAACTGCGACAGTCCTCAGTCATGAGTGCTACGTGATAAGGCGCATTTTTAGGTGCTCCTAAGACTAGGGGGTCGTCTGAGTAAATCCGCATCAAGTCTTGAGTTATTTAGCACAACCCCATTACGCGCAGCCGTCCAGACTCCATCGTGAACGACAACCATTCTTCAGGAAGCTGCGATTGGTGTATTGTTGCCGGCTCCGCTCAAAGCTTTGACTTTAACCCATGGCTTGTACTTCCCGCCCGGCCTTCTAGCAACAATAGGGGAACGTCTCGCCGATTTTTAGCTTGGTATTACAATTTAAAACGACACAATATCCTGTGTCCCCGAATCAGAGTTCTCATACTTGTATAGCACACCCATAGAACTACCTCTTAGGACGGCGGCTCCTGACTGAACTGCATCAGTACGCCGGTTTGAATATTAGATGATATTAAATCCTGCGCGCAACTATCATGCACAAACAGTTCCTTGGCCGCCTTAACAGGCGGGTGCCTCGAGGCAAACGAGAGAATCAATCAATATGGCGGTGATCGATGAGTGTCGGCGTTTGTAACGCAAATACAAAACGTTTCATGGTTAATTTATATGCATAACCATCGCAAGCACTTGATCAACGTGACGCTATGTACGCTGATGAGGCACAGAAGGTCAAATATATTTTATGCTGGGTTGAAACGTCCCCGAGCACCGTCTCGGACCCATTATTACAGAGTGATTGCTCGTGTGAAGCGCTAGCCCCGATA
AACGTCACCGACAGACGAGCGCGGGCGGGCAAATTGTTGGCGAAGGTAGACACCTGCGGCCCAGAACAACAAACAGGGTGCATCGTTTCACTCATCCTTGATGTTTTAGGGTCGCCCACACCGCCGACTCACAGCCCCGATGAAGAATGCCGCAAACAATTCGTCAATACGTTATCGCAGTTCAGAGTGATCCAAAATCCCAGATCGATCGTTTTCTGTTATCGAGATGGTATTCGTCGCATTGGAACACAATAATAAGGTCCAACTAGACACTGTCGAGACGACCTCACACTATTCAACCGTCAGTTTGTCCTTGACTAGTAGCTCACGGTGGGAATAACCTGTACCTGATCCAGTTATGTGGGCGACCCACCACGTTTTCCACCCAGTCGTGTGGAACTGCGACAGTCCTCGGTCACGCGTGCTACGTGATAAGGCGCATTTTTAGATGCTTCAAAGACTAGGGGGTCGTCTGAGCAAATCCGCATCAAGTATCGAGTTATTTAGCACAACTCCATTACGCGCAGCCGTCTAGACTCCACCGTGGACGACAACCACTATTTAGGAAGCTGTGATCAGTGTATTGTTGCTAGCTCCGCCCAAAGTCTTGTCCTTAACCTATGGCTCGAGCTTCGTGCCCGGACATCTAGTAAAAATAAAGGGACGTCTCGGCGGTTTGTGGCTTGGTATTGCTGCTTGAAACGTAAATGCATTCTGTGTCCCCGGATCAGAGTTCCCATATTTGTCTAGCACACCCATAGAACTATCCCCCACGGAAGCGGCTCCCCTCTGGATTAAATGCGTATGTTTCCTTGAACGTTATAGACCATTAGATCTTGCGTCCAACTACCACGTACCAACAGTGCCTCAGTTGTCTTGCTAGATGAATGTCGCCAGGTCAACAGCGGTTATATGCAGCGTGACAGCAGTCGGCGCGGGTTAATGTTTGTAACGCAAATACAAAACGTTTCATGGTTAATTTATATGCATAACCATCGTGGTGGTCCAACTGCCACGGCGCTTCGCACAACGAAGATGCATGAGAGGCCCAATATATCTTATGTTGGGTTGAATCGTCCCTGAGCATGGTTTCGGACGCATTATTACAGAGTGATTGCTCGTGTGAGGCGCTAGCCACGATT
AACGTCACCGACAGACGAGCGCGGGCGGGCAAATTGTTGGCGAAGGTAGACACCTGCGGCCCAGAACAACAAACAGGGTGCATCGTTTCACTCATCCTTGATGTTTCAGGGTTGCTCACACCGCCGACTCACAGCCCCCATGGAGCATGTCACAAATAGCTTGTTAATACATTACGGCGGTTCCGAGAGACCCAGCATCCCAGATCGATTCTTTCCTGTTATCGGGACGGCGTTCGACGCATCGGAACACAATAAAAGGGTCCAACTAGGCACTGCCGAGACGACCTCACTCTATTCAACCGTCAGCTCGTCATTGACTGCTAACTCACAGTGGGAATAACCTGTACCTGATCCAGTTATGTGGGCGACCCACCACGTCTTCCACCCAGTCGCGTGGAACTGCTACAGTCCTCGGTCATGCGTACTACGTTATGAGGCGCGTTTCGAGGTGCTTCAAGGACTAGGGGGTCCTCTGATCAAGGCCGCATTAAGTATCGAGTTATTTAGCACAACTCCATTGTGCGCAACCGTCCAGACTCCACCGTGGACGACAGCCACTATTTAAGAAACTCTGATCAGTGTATTGTTGCTAGCGCCGCTCAAAGCTTAGACTATAACGCATGGCTCGAGCTTCCCGCCCGGCCTTCCGGCAACAATGAGGGGCCGACCCGGTGATTTGTGGCTGGGTATTGCTATTTGAAACGAAACTACATTCTGTATCCCCAAATCAGAGTTCTCATATTTGTCTAGCACACCCATAGAACTATCCCCTACGGAAGCGGCTCCCCTCTGGACTGAATGCGTATGTTTGTTTGAGCGTTAGAGGCCATTAAATCTTGCGCCCAACTACCACGCACCAACAGTTCTTCAGTTGTCTTGCTAGATGAATGTCGCCAGGTCGACAGCGGTTATATGCAGCGGGACAGCAGTCGGCGCGGGTCAACTGCCATGACTTAATGGCGAGACGCTTCATGGTTAATTTATATGCATAGATGCTGCAAGCACTTGGTCAACGTGGCGTTACGCACGCTGAAGAGACATAGAAGGTCAAATATATCTCATGCAGGGTTGAAACGTCCCCGAGCATCCTCTCGGTCCCACTGTGACAAATTTCTCGCCCGTGAGAAAGGCTCCTCCCGATA
ATCGGAACGCGCGGACGGGCGTGGGCCGGCAAATTTTTGGCGAAAAGAGACACCTACGGTTTAGGACGACAAACAGGGCGCATCGCCTCATTTATCCTCGATGTAATAGGGTCGCCCACATCGCCAATTCACAGCCTCGATAGAGCATGTCACACATAGCTCGTTAATACGTTACGGCGGTTCCGAATGACCCAGCGTCCCAGGCCGATTGTCCCCTGTTATCGGGGTGGTGTTCGTTGCAGCTGAACACAATAATAAGGACCAATTAGGCACTGCCCAGACGAACTCACTCTATTCAACCGTCAGCTTGTTCTTAATTACTAACTCACGAAGGGAATAACCTGTACCTGATTCAGTTATGTCAACGAACCACCACGTTTTCCACCCAGTCGCATGGAACGGCGACCGTCCTCGGTCATGCGTACTACGTTGCAAGGCGCGTTTCTAGGTGCTTTAAAGACTAGGGGGTCGTCTGAGCGGAGCCGCTTTAACTATCGGGTTATTTACCACAACTCCATTACGCGTAGCCGTCCAGACACCACCGTGGACGACAACCACAATTTAGGAAGCTGTGATCAGTGTGTTGTTGCTAGCTCCGCTCAATGCTTTGACTTTAACCCATTGCTCGAGCTTCCCGCCCGGACATCTAGCGACAGTGAGAGGACATTTCGCCCATGTGTGGCTTGGTATTGCTGTTTGAAACGTAAATACATTCTGTGTCCCCGAATCAGAGTTCCCATATTCGTCTAGCACACCCATAGAACTATCCCCTACGGAAGCGACTCCCCTCTGGATTAAATGCGTATGTTTCCTTGAGCGTTATAGACCATTAGATCTTGCGTCCAACTACCACGCACAAGCAGTTTCTCAGTTGTCTTGCTAGATGAACGTTGCCAGGTCAACAGCGGTTATATGCGGCGTGATAGCAGTCGGCGCGGGTTAATTGCCATGATTTAATGGCGAGACGCTTCATGGTTAATTTATATGCATAGACATCGCAAGCACTTGATCAACGTGACGCTATGTGCGCTGATGAGGCATAGACGGTTAAATATATCTTATGCTGGGTTGAAACGTCCCCGAGCTTCCCCTCGGACGCGCTGTGACAAAGTGATTGCCCGTGAGAAAGGCTAGTCACGATA
ATCGGAACGCGCAGACGAACACGGGCGGGCAAATTTTTGGCGAAGAGAGACACCTACGGCTTAGGACAACAAACAGGGCGCAGTGCCTCACTTACCCTTAATGTTTTAGGGTCGCTCATATCGCTGTTTCACAGCCCCGAGGGAGAACGTCACACATAACTCGTTAATTCGTTGTGACGGTTCAGAGTGACCCAACACCCTAGATCGATTGTTTCCTGTTCTTAGGATGGTGTTCGTCGAGTCGGGACACAGTACTAGGGTCCAACTAGGCACTGCCGAGTCGGCCTCACTCTATTCAATCGTCAGTTCGTCATTGACTGCGAACTCACGATGGGAATAACCTGAACCTGATCCAGTTATGTGGACGACCCACTATGTTTTCCACCCAGTCGCGTGGAACTGCGACAGTCCTCGGTCATGCGTGCTACGTGATAAGGCGCATTTTTAGGTGCTTCTAAGACTTGGGGGTCGTCCGAGCAAATCCGCATCAAGTATTGAGTTATTTAGCACAACTCCATTACGCGCAGCCGTCCAGACTCCATCGTGGACGACAACCACTATTTAGGAAGCTGTGTTCAGTGTATTGTTGTTAGCTCCGCTTAATGCTTAGATTTCAACCCATTGCTCGAGCTTCCCGCCCGGCCTTCCAGCAACAGTGAGAGGACATCTCGCCGATGTGCGGCTTGGTATTGCTGTTTGAAACGTAAATACATTCTGTGTCCCTAATTCAGAGCTCTCATATTTGTCTAGCATTCCCATAGAACTATCTCTTAGGACGGTGGCTCCTGACCGAACTGCATCAGTACGCTGGTTTGAACATTAGATGATATTAAATCCTGCTCGCAACTATCATGCACAAATAGTTCCTTGGTCGCCTTAACAGGCGGGTGCCTCGAGGCAAACGAGAGATTCAATTAATATGGCGGTGATCGATGAGTGTCGGCGTTTGTAACGCAAATACAAAACGTTTCATGGTTAATTTATATGCATAACCATCGCAAGCACTTGATCAAGGTAGGGTTATGTAAGCTGTAGAGACACAGAAGGTCAAATATATTTTATGCTGGGTTGAAACGTCCCCGAGCACCGTCTCGGACGCATTATTACAGAGTGATTGCTCGTGTGAGGCGCTAGCCACGATT
ATCAGCGCGCACGGACGGGCGTGGGCCGGCAAACTTTTGGCGAAAAGAGACACCTACGGCTTAGGACAACAAACAGGGCGCATCGTCTCACTTATCCTCGATGTTATAGCGCCGCCCATGTCACTGTTTCACAGCCCCGATAGAGAATGTCACAAATAGCTCGTTAATACATTACGGCGGTTCCGAGAGACCCAGCATCCCAGGCCGATTGTTTTCTGCTACCGAGACATTGTTCGTCGCATCGCACCACAATGATAGGGTCCAACTAGGCACTGCCGAGACGACCTCACTCTATTCAACCGTCAGCTCGTCATTGACTGCTCACTCACGGTGGGAATAACCTGTACCTGATCCAGTTATGTGGGCGACCCACCACGTTTTCCACCCAGTCGCGTGGGACTGCGACAGTCCTCGGTCATGCGTACTACGTTATGAGGCGCGTTTCGAGGTGCTTCAAGGACTAGGGGGTCGTCTGAGCAAATCCGCATCAAGTATCGAGTTATTTAGCACAACTCCATTACGTGCAGCCGTCCAGACTCCACCGTGGACGACAACCACTATTTAGGAAGCTGTGATCAGTGTATTGTTGCTAGCTCCGCTCAGAGCTTAGACTATAACGCAAGGCTCGAGCTTCCCACCCGGCCTTCCGGCAACAACGAGGGGCCGACCCGCTGATTTGTGGCTGGGTGTTGCTATCGGGATCGTAACTACATTCTATGTCATCGATCCAGAGTTCCCGTATTTGTCCAGCATTCCCATAGAACTATCCCCTACGGCAACGGCTCCTCTCTGGACTGCATCAGTACGTTTGTTTGAGCGTTAGATGCCATTAAATCTTGCGCCCAACTATCATGCACAAACAGTTCCTTAGTCGCCTTAACAGGCGGGTGCCTCGAGGCAAACGAGAGATTCAATCAATATGGCGGTGATCGATGAGTGTCGGCGTTTGTAACGCAAATACAAAACGTTTCATGGTTAATTTATATGCATAAACATCGCAAGCACTTGATCAACGTGGCGCTATGTACGCTCATGAGGCATAGAAGGTCAAATATATCTCATGCAGGGTTGAAACGTCCCCGAGCATCCTCTCGGTCCCGTTATTACAAAGTGATTACTCGTGTGAGGCGCTAGCCACGATT
AACGTCACCGACAGACGAGCGCGGGCGGGCAAATTGTTGGCGAAGGTAGACACCTGCGGCCCAGAACAACAAACAGGGTGCATCGTTTCACTCATCCTTGATGTTTCAGGGTTGCTCACACCGCCGACTCACAGCCCCCATGGAGCATGTCACAAATAGCTTGTTAATACATTACGGCGGTTCCGAGAGACCCAGCATCCCAGATCGATTCTTTCCTGTTATCGGGACGGCGTTCGACGCATCGGAACACAATAAAAGGGTCCAACTAGGCACTGCCGAGACGACCTCACTCTATTCAACCGTCAGCTCGTCATTGACTGCTAACTCACAGTGGGAATAACCTGTACCTGATCCAGTTATGTGGGCGACCCACCACGTCTTCCACCCAGTCGCGTGGAACTGCTACAGTCCTCGGTCATGCGTACTACGTTATGAGGCGCGTTTCGAGGTGCTTCAAGGACTAGGGCCTCGTCTGGGCGGAGCCGCATTAGCTAACGGGTTATTTAGCACAACTTCATTACACGCGGCCGTCCCGACTCCACCGTGAACGACTACCACTATTTAGGAAGCTGCGATTGGTGTATTGTTGCCAGTTCCGCTCAATGCTTAGATTTCAACCCATTGCTCGAGCTTCCCGCCCGGCCTTCCAGCAACAGTGAGAGGACATCTCGCCGATGTGCGGCTTGGTATTGCTGTTTGAAACGTAAATACATTCTGTGTCCCTAATTCAGAGCTCTCATATTTGTCTAGCATTCCCATAGAACTATCTCTTAGGACGGTGGCTCCTGACCGAACTGCATCAGTACGCTGGTTTGAACATTAGAGGCCATTAAATTTTGCGCCAAAATACCATATACCAACAATGCTGCAGTTGTCTAGCTAGATGAATGTCGTCAGATCAGCAGCGGATATATGCAGCGTGACAGCAGTGGGCAAGGTCTAATTGCCGTGACTTAATGGCGGAGAACTTAGCAGCCCGCTTATGTGCACGAACATCGCAAGCACTTGATCAACGTGACGCTATGTGCGCTGATGAGGCGTAGAAGGTCAAGTGTATCTCATGCAGGGTTGAAACGTCCCCAAGCATCCTCTAGGACGCATTATTACAGAGTGATTGCTCGTGTGAGGCGCTAGCCACGATT
ATCGGCATGCGCGGACGGGCGTGGGCCGGCAAATTTTTGGCGAAAAGAGACACCTACGGCTTAGGACAACAAACAGGGCGCATCGCCTAATTTATCCTTGATGTTTTAGGGTCGCTCATATCGCTGTTTCACAGCCCCGAGGGAGAATGTCATGAATCACTCGATAGTACGTTGTGGCGGTTCAGAATGACCCAGCGTCACAGATCGATTGTTTCCTGTTATCGAGATGGTGTTTATCGCATCGGAATATAATACTAGGGTTCAACTAGGCACTGCCGAGAAGACCTCACTCTATTCAACCGTCAGCTCGTCATTGACTGCTAACTCACGGTGGGAATAACCTGTACCTGATCCAGTTATGTGGGCGACCCACCACGTTTTCCACCCAGTCGCGTGGAACTGCGACAGTCCTCGGTCATACGTACTACGTTATGAGGCGCGTTTCGCGGTGCTTCAAGGACTAGGGGGTCCTCTGATCAAGGCCGCATTGAGTATCGAGCTATTTAGCACAACTCCTTTGTGCGCAACCGTCCAGACTCCACCGTGGACGACAGCCACTATTTAAGAAACTCTGATCAGTGTATTGTTGCTAGCGCCGCTCAAAGCTTTGACTTTAACCCATGGCTTGTACTTCCCGCCCGGCCTTCTAGCAACAATAAGGGGACGTCTCGCCGATTTGTGGCTTGGTATTACAATTTAAAACGACACAATATCCTGTGTCCCCGAATCAGAGTTCTCATACTTGTATAGCACACCCATAGAACTATCCCCTACGGAAGCGGCTCCCCTCTGGACTGAATGCATATATTTGTTTGAGCGTTAGAGACCATTAGATCTTGCGTCCAACTACCACGCACAAGCAGTTTCTCAGTTGTCTTGCTAGATGAACGTTGCCAGGTCAACAGCGGTTATATGCGGCGTGATAGCAGTCGGCGCGGGTTAATTGCCATGACTTAATGGCGAGACGCTTCATGGTTAATTTATATGCATAGATGCCGTGGGGGTCCAACTGCCACGGCGCTTCGCACAACGAAGATGCACAGAAGGTCAAATATATTTCATGCAGGGTTGAAACGTCCCCGAGCATCCTCCCGGACGCACTGTGACAAAGTGATTGCCCGTGAGAAAGGCTAGTCACGATA
ATCGGAACGCGCGGACGAACGCGGGCGGGCAGATTGTTGATGAAAGGAGACACTTGCGCCCCAGAACAACAAACAGGGCGCGGCGTCTCACTTCCCCTTAATGTTTTAGGGTCGCTCACACCGCCGACTCACAGCCCCCATGGAGAACGTCACACATAACCCGTTAATACATTACGGCGGTTCCGAGAGACCCAGCATCCCAGATCGATTCTTTCCTGTTATCGGGACGGCGTTCGACGCATCGGAACACAATAAAAAGGTCCAACTAAGCATTGCCGAGACGACCTCACTCTATTCAACCGTCAATTTGTCATTGACTGCTAGCTCACGATGGGAATAACCTGACCCTGATCCAGTTATGTCAACGACCCACCACGTTTACCACCCAGTCGCGCGGAACTACGACCGTCCCCGGTCATGCGTACTACGTTATGAGGCGCGTTTCGAGGTGCTTCAAGGACTAGGGGGTCCTCTGATCAAGGCCGCATTAAGTATCGAGTTATTTAGCACAACTCCATTGTGCGCAACCGTCCAGACTCCACCGTGGACGACAGCCACTATTTAAGAAACTCTGATCAGTGTATTGTTGCTAGCGCCGCTCAAAGCTTAGACTATAACGCATGGCTCGAGCTTCCCGCCCGGCCTTCCGGCAACAATGAGGGGCCGACCCGCTGATTTGTGGCTGGGTATTGCTATTTGAAACGAAACTACATTCTGTATCCCCAAATCAGAGTTCTCATATTTGTCTAGCACACCCATAGAACTATCCCCTACGGAAGCGGCTCCCCTCTGGACTGAATGCGTATGTTTGTTTGAGCGTTAGAGGCCATTAAATCTTGCGCCCAACTACCACGTACCAACAATGCTGCAGTTGTCTAGCTAGATGAATGTCGTCAGATCAGCAGCGGATATATGCAGCGTGACAGCAGTGGGCAAGGTCTAATTGCCGTGACTTAATGGCGGAGAACTTAGCAGCCCGCTTATGTGCACGAACATCGCAAGCACTTGATCAAGGTAGGGTTATGTAAGCTGTAGAGACACAGAAGGTCAAATATGTTTTATGCTGGGTTGAAACGTCCCCGAGCACCGTCTCGGACGCATTATTACAGAGTGATTGCTCGTGTGAGGCGCTAGCCACGATT
ATCGGAACGCGCGGACGGGCGTGGGCCGGCAAATTTTTGGCGAAAAGAGACACCTACGGCTTAGGACGACAAACAGGGCGCATCGCCTAATTTATCCTTGATGTTATAGGGTCACCCATGTTACTGTTCCACAGCCCCGATAGAGAATATCACAAATAGCTCATTAATACGTTGTGGCGGTTCAGAATGACCCAGCGTCACAGATCGATTGTTTCCTGTTATCGAGATGGTGTTTATCGCATCGGAATATAATACAAGGGTCCAACTAGGCACTGCCGAGACGACCTCACTCTATTCGACCGTCAGCTCGTCATTGACTGCTAACTCACGGTGAGAATAACCTGTACCCGATCCAGTTATGTGGGCGACCCACCACGTTTTCCACCCAGTCGCGTGGAACTGCGACAGTCCTCGGCCATGCGTACTACGTTATAAGGCGCGCGTCTAGGTGCTTCAAAGACTAGGGCCTCGTCTGGGCGGAGCCGCATTAGCTAACGGGTTATTTAGCACAACTTCATTACACGCGGCCGTCCCGACTCCACCGTGAACGACTACCACTATTTAGGAAGCTGCGATTGGTGTATTGTTGCCAGTTCCGCTCAATGCTTAGATTTCAACCCATTGCTCGAGCTTCCCGCCCGGCCTTCCAGCAACAGTGAGAGGACATCTCGCCGATGTGCGGCTTGGTATTGCTGTTTGAAACGTAAATACATTCTGTGTCCCTAATTCAGAGCTCTCATATTTGTCTAGCATTCCCATAGAACTATCTCTTAGGACGGTGGCTCCTGACCGAACTGCATCAGTACGCTGGTTTGAACATTAGATGATATTAAATCCTGCGCGCAACTATCATGCACAAACAGTTCCTTGGTCGCCTTAACAGGCGGGTGCCTCGAGGCAAACGAGAGATTCAATCAATATGGCGGTGATCGATGAGTGTCGGCTGCCGTGGCTTTGTGGCGAGACGCCCCATGATTAATCTGTATTCGTAGATGCCGTGGTGGTCCAACTGCCACGGCGCTTCGCACAACGAAGATGCATAGAAGGTCAAGTATATCTCATGCAGGGTTGAAACGTCCCCGAGCATCCTCTCGGTCCAACTGTGACAAAGTGATTGCCCGTGAGAAAGGCTAGTCACGATA
ATCGGCATCCACGGACGGGCGTGGGCCGGCAAATTTTTGGCGAAAAGAGACACCTACGGCTTAGGACAACAAACAGGGCGCATCGCCTAATTTATCCTTGGTGTTATAGGGCCGCCCATGTCACTGTTTCATAGCCCTGATAGAGAATGTCACAAATAGCTCGTTAATTCGTTGTGACGGTTCAGAGTGACCCAACACCCTAGATCGACTGGTTCCTGTTCTTAGGATGGTGTTCGTCGAGTCGGGACACAGTACTAGGGTTCAACTAGGCACTGCCGAGAAGACCTCACTCTATTCAACCGTCAGCTCGTCATTGACTGCTAACTCACGGTGGGAATAACCTGTACCTGATCCAGTTATGTGGGCGACCCACCACGTTTTCCACCCAGTCGCGTGGAATTGCGACAGTCCTCGGTCATACGTACTACGTTATGAGGCGCGTTTCGCGGTGCTTCAAGGACTAGGGGGTCCTCTGATCAAGGCCGCATTGAGTATCGAGCTATTTAGCACAACTCCATTGTGCGCAACCGTCCAGACTCCACCGTGGACGACAGCCACTATTTAAGAAACTCTGATCAGTGTATTGTTGCTAGCGCCGCTCAAAGCTTTGACTTTAACCCATGGCTTGTACTTCCCGCCCGGCCTTCTAGCAACAATAAGGGGATGTCTCGCCGATTTGTGGCTTGGTATTACAATTTAAAACGACACAATATCCTGTGTCCCCGAATCAGAGTTCTCATACTTGTATAGCACACCCATAGTACTATCCCCTACGGAAGCGGCTCCCCTCTGGACTGAATGCATATATTTGTTTGAGCGTCAGAGGCCATTAAATTTTGCGCCAAAATACCATACACAAACAGTTCTTCAGTTGTCTTGCTAGATGAATGTCGCCAGGTCGACAGCGGTTATATGCAGCGGGACAGCAGTCGGCGCGGGTCAACTGCCATGACTTAATGGCGAGACGCTTCATGGTTAATTTATATGCATAGATGCTGCAAGCACTTGGTCAACGTGGCGTTACGCACGCTGAAGAGACATAGACGGTTAAATATACCCTATACTGAGCTGAGACGTCCCCGAGCTTCCCCTCGGTCGCATCGTGACAAAGTGATTGCCCGTGAGAAAGGCTCCTCCCGATA
ATCAGCACCCAGGAGCGAACGCGGGCGGGCAGATTGTTGATGAAAGGAGACACTTGCGCCCCAGAACAACAAACAGGGCGCGGCGTCTCACTCATCTTTGATGTTTTAGGGTCGCTCACACCGCCGACTCACAGCCCCCGTGGAGCATGTCACAAATAGCTCGTTAATACATTACGGCGGTTCCGAGAGACCCAGCATCCCAGATCGATTCTTTCCTGTTATCGGGACGGCGTTCGTCGCATCGGAACACAATAATAGGGTCCAACTAGGCACTGCCGAGACGGCCTCACTCTATTCAATCGTCAGCTCGTCATTGACTGCGAACTCACGATGGGAATAACCTGAACCTGATCCAGTTATGTGGACGACCCACTACGTTTTCCACCCAGTTGCGTGGAACTGCGACAGTCCTCGGTCATGCGTGCTACGTGATAAGGCGCATTTTTAGGTGCTTCTAAGACTTGGGGGTCGTCTGAGCAAATCCGCATCAAGTATTGAGTTATTTAGCACAACTCCATTACGCGCAGCCGTCCAGACTCCATCGTGGACGACAACCACTATTTAGGAAGCTGTGTTCAGTGTATTGTTGCTAGCTCCGCTTAATGCTTAGACTTTAAACCATTGCTCGAGCTTCCCGGCCGGCCTTCCAGCGACCGTGAGAGGACATTTCGCCGATGTGTGGCTTGGCATTACTATCTAAAACGACACAATATCCTGTGTCCCCGAATCAGAATTCTCATATTTGTCTAGCACACCCATAGAACTATCCCCTACGGAAGCGGCTCCCCTCTGGACTGAATGCATATATTTGTTTGAGCGTTAGATGATATTAAATCCTGCGCCCAACTATCATGCACAAACAGTTCCTTGGTCGCCTTAACGGGCGGGTGCCTCGAGGCAAACGAGAGATTCAATCAATATGGCGGTGATCGATGAGTGTCGGCGTTTGTAACGCAAATACAAAACGTTTCATGGTTAATTTATATGCATAAACATCGCAAGCACTTGATCAACGTGACGCTATGTACGCTGATGAGGCATAGAAGGCCAAATATATCTCATGCAGGGTTGAAACGTCCCCGAGCATCCTCTCGGACGCATCATGACAAAGTGAATGCCCGGGAGAAAGGTCAGTTCAGGTA
ATCGGAACGCGCGAGCGGACGTGAGCCAGCAAATTTTTGGCGAGAGGGGATATCTACAGCTTTTGATAACGGGGAAGGCGCATCGTCTCACTCATCCTCGATATTTTAAGGTCGCTCATATCGCTGTTTCACAGCCCCGAGGGAGAATGTCACACATAACCCGTTAATACGTTGTGGCGGTTCAGAGTGGCCCAACACCCCAGATCGATTGGTTCCGGTTCTTAGGATGGTGTTCGTCGAGTCGGGACACAGTAAAAGGGTCCAACTAGGCACTGCCGAGACGACCTCACTCTATTCAACCGTTAGCTCGTCATTGACTGCTAACTCACGGTGGGAATAACCTGTACCTGATCCAGTTATGTGGGCGACCCACCACGTTTTCCACCCAGTCGCATGGAACTGCGACAGTCCTCGATCATGCGTACTACGTTATGAGGCGCGTTTCGAGGTGCTTCAAGGACTAGGGGGTCCTCTGATCAAGGCCGCATTAAGTATCGAGTTATTTAGCACAACTCCATTGTGCACAACCGTCCAGACTCCACCGTGGACGACAGCCACTATTTAAGAAACTCTGATCAGTGTATTGTTGCTAGCGCCGCTCAAAACTTACACTTTAGCCCATGGCTCCAGCTTCCCGCCTGGCCTTCTAGCAACAATGAGGGGACGTCTCGCCGATTTGTGGCTTGGTATTGCTATTTGAAACGTAAATACATTTTGTGTCCCCGAATCAGAGTTCTCATACTTGTATAGCACACCCATAGAACTATCCCCTACGGAAGCGGCTCCCCTCTGGACTGAATGCATATATTTGTTTGAGCGTTAGAGGCCATTAAATTTTGCGCCAAAATACCATATACCAACAATGCTGCAGTTGTCTAGCTAGATGAATGTCGTCAGATCAGCAGCGGATATATGCAGCGTGACAGCAGTGGGCAAGGTCTAATTGCCGTGACTTAATGGCGGAGAACTTAGCAGCCCGCTTATGTGCACGAACATCGCAAGCACTTGATCAACGTGACGCTATGTGCGCTGATGAGGCATAGAAGGTCAAATATATTTCATGCAGGGTTGAAACGTCCCCGAGCATCCTCTCGGACGCACTGTGACAAAGTGATTGCCCGTGAGAAAGGCTCCTCCCGATA
ATTGGAACGCGCGGACGGGCGTGGGCCGGCAAATTTTTGGCGAAAAGAGACACCTATGGCCTAGGACGACAAACAGGGCGCATTGCCACATTTATCCTTGATGTTTTGGGGTCGCCTACATCGCTGTTTCACAGCCCCGAGGGAGAATGTCACAAATCGCTCGTCAATACGTTACGGCGGTTCACAGAGACCCAAAATCCCAGGTCGGTTGTTTCCTGTTCTCGGGATGGTGCCCGTCGAATCGGAACACAATACTAGGATCCAACTAGGCACTGCCGAGACGACCTCACTCTATTCAACCGTTAGCTCGTCATTGACTGCTAACTCACGGTGGGAATAACCTGTACCTGATCCAGTTATGTGGGCGACCCACCACGTTTTCCACCCAGTCGCATGGAACTGCGACAGTCCTCGATCATGCGTACTACGTTATGAGGCGCGTTTCGAGGTGCTTCAAGGACTAGGGGGTCCTCTGATCAAGGCCGCATTAAGTATCGAGTTATTTAGCACAACTCCATTGTGCGCAACCGTCCAGACTCCACCGTGGACGACAGCCACTATTTAAGAAACTCTGATCAGTGTATTGTTGCTAGCGCCGCTCAAAACTTACACTTTAGCCCATGGCTCCAGCTTCCCGCCTGGCCTTCTAGCAACAATGAGGGGACGTCTCGCCGATTTGTGGCTTGGTATTGCTATTTGAAACGTAAATACATTTTGTGTCCCCGAATCAGAGTTCTCATACTTGTATAGCACACCCATAGAACTATCCCCTACGGAAGCGGCTCCCCTCTGGACTGCATGAGTATATTTGTTTGAGCGTTAGATGCCATTGAATCTCGTGCCCAACTGCTATGCACAAGCAGTTTCTCAGTTGTTTTGCTAGATGAATGTCGCCTCGTCAAAAGCGGTTATCTGCAGCGTTACAGCAGTCGGCAAGGTTTAATTGCCGTGACTTAATGGCGGAGAACTTAGCAGCCCGCTTATGTGCACGAACATCGCAAGCACTTGATCAACGTGACGCTATGTGCGCTGATGAGGCGTAGAAGGTCAAGTGTATCTCATGCAGGGTTGAAACGTCCCCAAGCATCCTCTAGGTCCCACTGTGAAGAAGTGATTACCCATGAACAAGACTAGTCCCAATA
ATCAGCGCGCGCGGACGGGCGTGGGCCGGCAAATTTTTGGCGAAAAGAGACACCTATGGCTTAGGACGACAAACAGGGCGCATTGCCACATTTATCCTTGATGTTTTAGGGTCGCCCATGTCACTGTTTCACAACCCCGATAGAGAACGTCACACATAACTCGTTAATACGTTGTGGCGGTTCAGAGTGGCCCAACACCCCAGATCGATTGGTTCCGGTTCTTAGGATGGTGTTCGTCGAGTCGGGACACAGTAATAGGGTCCAACTAGGCACTGCCGAGACGACCTCACTCTATTCGACCGTCAGCTCGTCATTGACTGCTAACTCACGGTGAGAATAACCTGTACCCGATCCAGTTATGTGGGCGACCCACCACGTTTTCCACCCAGTCGCGTGGAACTGCGACAGTCCTCGGCCATGCGTACTACGTTATAAGGCGCGCGTCTAGGTGCTTCAAAGACTAGGGCCTCGTCTGGGCGGAGCCGCATTAGCTAACGGGTTATTTAGCACAACTTCATTACACGCGGCCGTCCCGACTCCACCGTGAACGACTACCACTATTTAGGAAGCTGCGATTGGTGTATTGTTGCCAGTTCCGCTCAAAGCTTAGACTATAACGCAAGGCTCGAGCTTCCCACCCGGCCTTCCGGCAACAACGAGGGGCCGACCCGCTGATTTGTGGCTGAGTGTTGTTATCGGGATCGTAACTACGTTCTGTGTCCCCAATTCAGAGCTCTCATATTTGTCTAGCATTCCCATAGAACTACCTCTTAGGACGGCAGCTCCTGACTGAACTGCATCAGTACGCCGGTTTGAATATTAGATGATATTAAATCCTGCGCCCATCTATCATGCACAAACAGTTCCTTGATCGCCTTAACAGGCGGGTGCCTCGAGGCAAACGAGAGATTCAATCAATATGGCGGTGATCGATGAGTGTCGGCGTTTGTAACGCAAATACAAAACGTTTCATGGTTAATTTATATGCATAACCATCGCAAGCACTTGATCAACGTGGCGCTATGTACGCTGAAGAGGCATAGAAGGTCAAATATATTTCATGCAGGGTTGAAACGTCCCCGAGCATCCTCTAGGACGCACTGTGACAAAGTGATTGCCCGTGAGAAAGGCTAGTCACGATA
AACGTCACCGACGGACGGGCGTGGGCCGGCAAATTTTTGGCGAAAAGAGACACCTATGGCTTAGGACGACAAACAGGGCGCATTGCCACATTTATCCTTGATGTTTTAAGGTCGCTCATATCGCTGTTTCACAGCCCCGAGGGAGAATGTCACACATAACCCGTTAATACGTTGTGGCGGTTCAGAGTGGCCCAACACCCCAGATCGATTGGTTCCGGTTCTTAGGATGGTGTTCGTCGAGTCGGGACACAGTAATAGGGTCCAACTAGGCACTGCCGAGACGACCTCACTCTATTCGACCGTCAGCTCGTCATTGACTGCTAACTCACGGTGAGAATAACCTGTACCCGATCCAGTTATGTGGGCGACCCACCACGTTCTCCACCCAGTCGCGTGGAACTGCGACAGTCCTCGGCCATGCGTACTACGTTATAAGGCGCGCGTCTAGGTGCTTCAAAGACTAGGGCCTCGTCTGGGCGGAGCCGCATTAGCTAACGGGTTATTTAGCACAACTTCATTACACGCGGCCGTCCCGACTCCACCGTGAACGACTACCACTACTTAGGAAGCTGCGATTGGTGTATTGTTGCCAGTTCCGCTCAATGCTTAGATTTCAACCCATTGCTCGAGCTTCCCGCCCGGCCTTCCAGCAACAGTGAGAGGACATCTCGCCGATGTGCGGCTTGGTATTGCTGTTTGAAACGTAAATACATTCTGTGTCCCTAATTCAGAGCTCTCATATTTGTCTAGCATTCCCATAGAACTATCTCTTAGGACGGTGGCTCCTGACCGAACTGCATCAGCACGCTGGTTTGAACATTAGAGGCCATTAAATTTTGCGCCAAAATACCATATACCAACAATGCTGCAGTTGTCTAGCTAGATGAATGTCGTCAGATCAGCAGCGGATATATGCAGCGTGACAGCAGTGAGCAAGGTCTAATTGCCGTGACTTAAAGGCGGAGAACTTAGCAGCCCGCTTATGTGCACGAACATCGCAAGCACTTGATCAACGTGACGCTATGTGCGCTGATGAGGCGTAGAAGGTCAAGTGTATCTCATGCAGGGTTGAAACGTCCCCAAGCATCCTCTAGGTCGCATCATGACAAAGTGAATGCCCGGGAGAAAGGTCAGTTCAGGTA
ATCAGCACCGGCGGACGAATGCGGGCGGTTAAATTTCTAGCGAAAGGAGACACCTACGGCTTAGGACAGCAAACAAGGCGCATCCTCTCACCTATCCGCGATGTTTTAGGGTCGCCCACACCGCCGACTCACAGCCCCGATGAAGAATGCCGCAAACAATTCGTCAATACGTTATCGCAGTTCAGAGTGATCCAAAATCCCAGATCGATCGTTTTCTGTTATCGAGATGGTATTCGTCGCATTGGAACACAATAATAAGGTCCAACTAGACACTGTCGAGACGACCTCACACTATTCAACCGTCAGTTTGTCCTTGACTAGTAGCTCACGGTGGGAATAACCTGTACCTGATCCAGTTATGTGGGCGACCCACCACGTTTTCCACCCAGTCGTGTGGAACTGCGACAGTCCTCGGTCACGCGTGCTACGTGATAAGGCGCATTTTTAGATGCTTCAAAGACTAGGGGGTCGTCTGAGCAAATCCGCATCAAGTATCGAGTTATTTAGCACAACTCCATTACGCGCAGCCGTCTAGACTCCACCGTGGACGACAACCACTATTTAGGAAGCTGTGATCAGTGTATTGTTGCTAGCTCCGCCCAAAGTCTTGTCCTTAACCTATGGCTCGAGCTTCGTGCCCGGACATCTAGTAAAAATAAAGGGACGTCTCGGCGGTTTGTGGCTTGGTATTGCTGCTTGAAACGTAAATGCATTCTGTGTCCCCGGATCAGAGTTCCCATATTTGTCTAGCACACCCATAGAACTATCCCCCACGGAAGCGGCTCCCCTCTGGATTAAATGCGTATGTTTCCTTGAACGTTATAGACCATTAGATCTTGCGTCCAACTACCACGTACCAACAGTGCCTCAGTTGTCTTGCTAGATGAATGTCGCCAGGTCAACAGCGGTTATATGCAGCGTGACAGCAGTCGGCGCGGGTTAATGTTTGTAACGCAAATACAAAACGTTTCATGGTTAATTTATATGCATAACCATCGTGGTGGTCCAACTGCCACGGCGCTTCGCACAACGAAGATGCATGAGAGGCCCAATATATCTTATGTTGGGTTGAATCGTCCCTGAGCATGGTTTCGGACGCATTATTACAGAGTGATTGCTCGTGTGAGGCGCTAGCCACGATT
ATCAGCACCCAGGAGCGAACGCGGGCGGGCAGATTGTTGATGAAAGGAGACACTTGCGCCCCAGAACAACAAACAGGGCGCGGCGTCTCACTTCCCCTTAATGTTATAGGGTCGCTCACACCGCCGACTCACAGCCCCCATGGAGCATGTCACAAATAGCTCGTTAATACATTACGGCGGTTCCGAGAGACCCAGCATCCCAGATCGATTCTTTCCTGTTATCGGGACGGCGTTCGTCGCATCGGAACACAATAATAGGGTCCAACTAGGCACTGCCGAGTCGGCCTCACTCTATTCAATCGTCAGTTCGTCATTGACTGCGAACTCACGATGGGAATAACCTGAACCTGATCCAGTTATGTGGACGACCCACTACGTTTTCCACCCAGTCGCGTGGAACTGCGACAGTCCTCGGTCATGCGTGCTACGTGATAAGGCGCATTTTTAGGTGCTTCTAAGACTTGGGGGTCGTCTGAGCAAATCCGCATCAAGTATTGAGTTATTTAGCACAACTCCATTACGCGCAGCCGTCCAGACTCCATCGTGGACGACAACCACTATTTAGGAAGCTGTGTTCAGTGTATTGTTGTTAGCTCCGCTTAATGCTTTGACTTTAAACCATTGCTCGAGCTTCCCGGCCGGCCTTCCAGCGACCGTGAGAGGACATTTCGCCGATGTGTGGCTTGGCATTACTATTTAAAACGACACAATATTCTGTGTCCCTAATTCAGAGCTCTCATATTTGTCTAGCATTCCCATAGAACTATCTCTTAGGACGGTGGCTCCTGACCGAACTGCATCAGTACGCTGGTTTGAACATTAGATGCCATTGAATCTCGTGCCCAACTGCTATGCACAAGCAGTTTCTCAGTTGTTTTGCTAGATGAATGTCGCCTGGTCAAAAGCGGTTATCTGCAGCGTTACAGCAGTCGGCAAGGTTTAATTGCCGTGGCTTTGTGGCGAGACGCCCCATGATTAATTTGTATTCGTAGATGCCGTGGTGGTCCAACTGCCACGGCGCTTCGCACAACGAAGATGCATGAGAGGCCCAATATATCTTATGTTGGGTTGAATCGTCCCTGAGCATGGTTTCGGTCGCACTGTGACAAAGTGATTGCCCGGGAGAAAGGTTAGTTCCGATA
ATTGGAACGCGCGGACGGGCGTGGGCCGGCAAATTTTTGGCGAAAAGAGACACCTATGGCCTAGGACGACAAACAGGGCGCATTGCCACATTTATCCTTGATGTTTTAGGGTCGCTCATATCGCTGTTTCACAGCCCCGAGGGAGAACGTCACACATAACTCGTTAATTCGTTGTGACGGTTCAGAGTGACCCAACACCCTAGATCGACTGGTTCCTGTTCTTAGGATGGTGTTCGTCGAGTCGGGACACAGTACTAGGGTCCAACTAGGCACTGCCGAGACGACCTCACTCTATTCAACCGTCAGCTCGTCATTGACTGCTAACTCACGGTGGGAATAACCTGTACCTGATCCAGTTATGTGGGCGACCCACCACGTTTTCCACCCAGTCGCGTGGAACTGCGACAGTCCTCGGTCATGCGTACTACGTTATGAGGCGCGTTTCGAGGTGCTTCAAGGACTAGGGGGTCCTCTGATCAAGGGCGCATTAAGTATCGAGTTATTTAGCGCAACTCCATTGCGCGCAACCGTCCAGACTCCACCGTGGACGACAGCCACTATTTAAGAAACTCTGATCAGTGTATTGTTGCTAGCGCCGCTCAGAACTTACACTTTGGCCCGTGGCTCCAGTTTCCCGCCCGGCCTTTTAGCAACAATGAGGGGACGTCTCGCCGATTTGTGGCTTGGTATTGCTATTTGAAACGTAAATACACTTTGTGTCCCCGAATCAGAGTTCTCATATTTGTCTAGCACACCCATAAAACCATCCCCTACGGAAGCGGCTCCCCTCTGGACTGAATGCGTATGTTTGTAAGAGCGTTAGATGATATTAAAGCCTGCGCGCAACTATCATGTACCAACAATGCTGCAGTTGTCTAGCTAGATGAATGTCGTCACATCAGCAGCGGATATATGCAGCGTGACAGCAGTGGGCAAGGTCTAATTGCCGTGACTTAATGGCGGAGAACTTAGCAGCCCGCTTATGTGCACGAACATCGCAAGCACTTGATCAACGTGACGCTATGTGCGCTGATGAGGCGTAGAAGGTCAAGTGTATCTCATGCAGGGTTGAAACGTCCCCAAGCATCCTCTAGGTCGCACTGTGACAAAGCGAATGCCCGGGAGAAAGGTTAGTTCCGATA
GACGTCACGCGCGGACGAGCGCGGGCGGGCAAATTGTTGGCGAAAGGAGACACCCGCGGCCCAGAACAACAAACAGGGTGCATCGTCTCACTCATCTTTGATGTTATAGGGCCGCCCATGTCACTGTTTCACAGCCCTGATAGAGAATGTCACAAATAGCTCGTCAATACGTTATGGTGGTTCAGAGTGGCCCAAAATCCCAGATCGATTGTTTCCTGTTCTCGGGATGGTGTTCGTCGAATCGGAACACAATACTAAGGACCAGCTAGGCACTGCCGAGACGACCTCACACTATTCAACCGTCAGTTTGTCCTTGACTACTAACTCACGATGGGAATAACCTGAACCTAATCCGGTTATGTGAACGACCCATCACGTTTTCCACCCAGTCGCGTGGAACTGCGACCGTCCTCGGTCATGCGTACTACGCTATAAGGCGAGTTTCTAGGTGCTTCAAAGACTAGGAGGTCGTCTGAGCAAAGCCGCATTAAGTATCGAGTTATTTAGCACAACTCCATTACGCGCAGCCGTCCAGACTCCACCGTGGACGACAACCACTATTTAGGAAGCTGTGATCAGTGTATCGTTGCTAGCTCCGCTCAAAACTTACACTTTGGCCCGTGGCTCCAGTTTCCCGCCCGGCCTTTTAGCAACAATGAGGGGACGTCTCGCCGATTTGTGGCTTGGTATTGCTATTTGAAACGTAAATACATTTTGTGTCCCCGAATCAGAGTTCTCATATTTGTCTAGCACACCCATAAAACCATCCCCTACGGAAGCGGCTCCCCTCTGGACTGAATGCGTATGTTTGTTTGAGTATTAGATGATATTAAATCCTGCGCGCAACTATCATGCACAAACAGTTCCTTGGTCGCCTTAACAGGCGGGTGCCTCGAGGCAAACGAGAGATTCAATCAATATGGCGGTGATCGATGAGTGTCGGCTGCCGTGGCTTTGTGGCGAGACGCCCCATGATTAATCTGTATTCGTAGATGCCGTGGTGGTCCAACTGCCACGGCGCTTCGCACAACGAAGATGCATAGAAGGTCAAGTATATCTCATGCAGGGTTGAAACGTCCCCGAGCATCCTCTCGGTCCAACTGTGACAAAGTGATTGCCCGTGAGAAAGGCTAGTCACGATA
ATCGGAACGCGCAGACGAACACGGGCGGGCAAATTTTTGGCGAAGAGAGACACCTACGGCTTAGGACAACAAACAGGGCGCAGTGCCTCACTTACCCTTAATGTTTTAGGGTCGCTCATATCGCTGTTTCACAGCCCCGAGGGAGAATGTCATAAATCACTCGATAGTACGTTGTGGCGGTTCAGAGTGGCCCAAAATCCCAGATCGATTGTTTCCTGTTATCGGGATGGTGCCCGTCGAATCGGAACACAATGATAAGGACCAGCTAGGCACTGCCGAGACGACCTCACACTATTCAACCGTCAGTTTGTCCTTGACTACTAACTCACGATGGGAATAACCTGAACCTAATCCGGTTATGTGAACGACCCATCACGTTTTCCACCCAGTCGCGTGGAACTGCGACCGTCCTCGGTCATGCGTACTACGCTATAAGGCGAGTTTCTAGGTGCTTCAAAGACTAGGAGGTCGTCTGAGCAAAGCCGCATTAAGTATCGAGTTATTTAGCACAACTCCATTACGCGCAGCCGTCCAGACTCCACCGTGGACGACAACCACTATTTAGGAAGCTGTGATCAGTGTATCGTTGCTAGCTCCGCTCAAAACTTACACTTTGGCCCGTGGCTCCAGTTTCCCGCCCGGCCTTTTAGCAACAATGAGGGGACGTCTCGCCGATTTGTGGCTTGGTATTGCTATTTGAAACGTAAATACATTTTGTGTCCCCGAATCAGAGTTCTCATATTTGTCTAGCACACCCATAAAACCATCCCCTACGGAAGCGGCTCCCCTCTGGACTGAATGCGTATGTTTGTTTGAGTATTAGATGATATTAAATCCTGCGCGCAACTATCATGCACAAACAGTTCCTTGGTCGCCTTAACAGGCGGGTGCCTCGAGGCAAACGAGAGATTCAATCAATATGGCGGTGATCGATGAGTGTCGGCTGCCGTGGCTTTGTGGCGAGACGCCCCATGATTAATCTGTATTCGTAGATGCCGTGGTGGTCCAACTGCCACGGCGCTTCGCACAACGAAGATGCATAGAAGGTCAAGTATATCTCATGCAGGGTTGAAACGTCCCCGAGCATCCTCTCGGTCCAACTGTGACAAAGTGATTGCCCGTGAGAAAGGCTAGTCACGATA
ATCGGAACGCGCGGACGGGCGTGGGCCGGCAAATTTTTGGCGAAAAGAGACACCTATGGCTTAGGACGACAAACAGGGCGCATCGCCTAATTTATCCTTGATGTTATAGGGTCACCCATGTTACTGTTTCACAGCCCCGATAGAGAATATCACAAATAGCTCATTAATACGTTGTGGCGGTTCAGAATGACCCAGCGTCACAGATCGATTGTTTCCTGTTATCGAGATGGTGTTTATCGCATCGGAATATAATACTAGGGTCCAACTAGGCACTGCCGAGACGACCTCACTCTATTCGACCGTCAGCTCGTCATTGACTGCTAACTCACGGTGAGAATAACCTGTACCCGATCCAGTTATGTGGGCGACCCACCACGTTTTCCACCCAGTCGCGTGGAACTGCGACAGTCCTCGGCCATGCGTACTACGTTATAAGGCGCGCGTCTAGGTGCTTCAAAGACTAGGGCCTCGTCTGGGCGGAGCCGCATTAGCTAACGGGTTATTTAGCACAACTTCATTACACGCGGCCGTCCCGACTCCACCGTGAACGACTACCACTATTTAGGAAGCTGCGATTGGTGTATTGTTGCCAGTTCCGCTCAATGCTTAGATTTCAACCCATTGCTCGAGCTTCCCGCCCGGCCTTCCAGCAACAGTGAGAGGACATCTCGCCGATGTGCGGCTTGGTATTGCTGTTTGAAACGTAAATACATTCTGTGTCCCTAATTCAGAGCTCTCATATTTGTCTAGCATTCCCATAGAACTATCTCTTAGGACGGTGGCTCCTGACCGAACTGCATCAGTACGCTGGTTTGAACATTAGAGGCCATTAAATTTTGCGCCAAAATACCATATACCAACAATGCTGCAGTTGTCTAGCTAGATGAATGTCGTCAGATCAGCAGCGGATATATGCAGCGTGACAGCAGTGGGCAAGGTCTAATTGCCGTGACTTAATGGCGGAGAACTTAGCAGCCCGCTTATGTGCACGAACATCGCAAGCACTTGATCAACGTGACGCTATGTGCGCTGATGAGGCGTAGAAGGTCAAGTGTATCTCATGCAGGGTTGAAACGTCCCCAAGCATCCTCTAGGACGCATTATTACAAAGTGATTACTCGTGTGAGGCGCTAGCCACGATT
ATCGGAACGCGCGGACGGGCGTGGGCCGGCAAATTTTTGGCGAAAAGAGACACCTACGGCTTAGGACGACAAACAGGGCGCATCGCCTCACTTATCCTTGATGTTTTAGGGTCGCTCATATCGCTGTTTCACAGCCCCGAGGGAGAATGTCATAAATCACTCGATAGTACGTTGTGGCGGTTCAGAGTGACCCAAAATCCCAGATCGATTGGTTCCTGTTCTCGGGATGGTGTTCGTCGAATCGGAACACAATAATAGGGTCCAACTAGGCACTGCCGAGACGACCTCACTCTATTCGACCGTCAGCTCGTCATTGACTGCTAACTCACGGTGAGAATAACCTGTACCCGATCCAGTTATGTGGGCGACCCACCACGTTTTCCACCCAGTCGCGTGGAACTGCGACAGTCCTCGGCCATGCGTACTACGTTATAAGGCGCGCGTCTAGGTGCTTCAAAGACTAGGGCCTCGTCTGGGCGGAGCCGCATTAGCTAACGGGTTATTTAGCACAACTTCATTACACGCGGCTGTCCCGACTCCACCGTGAACGACTACCACTATTTAGGAAGCTGCGATTGGTGTATTGTTGCCAGTTCCGCTCAATGCTTAGATTTCAACCCATTGCTCGAGCTTCCCGCCCGGCCTTCCAGCAACAGTGAGAGGACATCTCGCCGATGTGCGGCTTGGTATTGCTGTTTGAAACGTAAATACATTCTGTGTCCCTAATTCAGAGCTCTCATATTTGTCTAGCATTCCCATAGAACTATCTCTTAGGACGGTGGCTCCTGACCGAACTGCATCAGTACGCTGGTTTGAACATTAGAGGCCATTAAATTTTGCGCCAAAATACCATATACCAACAATGCTGCAGTTGTCTAGCTAGATGAATGTCGTCAGATCAGCAGCGGATATATGCAGCGTGACAGCAGTGGGCAAGGTCTAATTGCCGTGACTTAATGGCGGAGAACTTAGCAGCCCGCTTATGTGCACGAACATCGCAAGCACTTGATCAACGTGACGCTATGTGCGCTGATGAGGCGTAGAAGGTCAAGTGTATCTCATGCAGGGTTGAAACGTCCCCAAGCATCCTCTAGGTCCCACTGTGAAGGAGTGATTGCTCGTGTGAGGCGCTAGCCACGATT
ATCGGCATGCGCGGACGGGCGTGGGCCGGCAAATTTTTGGCGAAAAGAGACACCTACGGCTTAGGACAACAAACAGGGCGCATCGCCTAACTTATCCTTGATGTTTTAGGGTCGCTCATATCGCTGTTTCACAGCCCCGAGGGAGAATGTCATAAATCACTCGATAGTACGTTGTGGCGGTTCCGAGAGACCCAGCATCCCAGGCCGATTGTTTTCTGCTACCGAGACATTGTTCGTCGCATCGCACCACAATGATAGGGTCCAACTAGGCACTGCCGAGACGACCTCACTCTATTCAACCGTCAGCTCGTCATTGACTGCTAACTCACGGTGGGAATAACCTGTACCTGATCCAGTTATGTGGGCGACCCACCACGTTTTCCACCCAGTCGCGTGGAACTGCGACAGTCCTCGGTCATGCGTACTACGTTATGAGGCGCGTTTCGAGGTGCTTCAAGGACTAGGGGGTCCTCTGATCAAGGGCGCATTAAGTATCGAGTTATTTAGCGCAACTCCATTGCGCGCAACCGCCCAGACTCCACCGTGGACGACAGCCACTATTTAAGAAACTCTGATCAGTGTATTGTTGCTAGCGCCGCTCAGAACTTACACTTTGGCCCGTGGCTCCAGTTTCCCGCCCGGCCTTTTAGCAACAATGAGGGGACGTCTCGCCGATTTGTGGCTTGGTATTGCTATTTGAAACGTAAATACATTTTGTGTCCCCGAATCAGAGTTCTCATATTTGTCTAGCACACCCATAAAACCATCCCCTACGGAAGCGGCTCCCCTCTGGACTGAATGCGTATGTTTGTTTGAGCGTTAGATGATATTAAATCCTGCGCGCAACTATCATGCACAAACAGTTCCTTGGTCGCCTTAACAGGCGGGTGCCTCGAGGCAAACGAGAGATTCAATCAATATGGCGGTGATCGATGAGTGTCGGCGTTTGTAACGCAAATACAAAACGTTTCATGGTTAATTTATATGCATAACCATCGCAAGCACTTGATCAAGGTAGGGTTATGTAAGCTGTAGAGACACAGAAGGTCAAATATATTTTATGCTGGGTTGAAACGTCCCCGAGCACCGTCTCGGACGCACTGTGACAAAGTGATTGCCCGGGAGAAAGGTTAGTTCCGATA
GACGTCACGCACGGACGGGCGTGGGCCGGCAAATTTTTGGCGAAAAGAGACACCTACGGCTTAGGACAACAAACAGGGCGCATCGTCTCACTTATCCTCGATGTTTCAGGGTTGCTCACACCGCCGACTCACAGCCCCCATGGAGCATGTCACAAATAGCTTGTTAATACATTACGGCGGTTCCGAGAGACCCAGCATCCCAGATCGATTCTTTCCTGTTATCGGGACGGCGTTCGACGCATCGGAACACAATAAAAGGGTCCAACTAGGCACTGCCGAGACGACCTCACTCTATTCAACCGTCAGCTCGTCATTGACTGCTAACTCACAGTGGGAATAACCTGTACCTGATCCAGTTATGTGGGCGACCCACCACGTCTTCCACCCAGTCGCGTGGAACTGCTACAGTCCTCGGTCATGCGTACTACGTTATGAGGCGCGTTTCGAGGTGCTTCAAGGACTAGGGGGTCCTCTGATCAAGGCCGCATTAAGTATCGAGTTATTTAGCACAACTCCATTGTGCGCAACCGTCCAGACTCCACCGTGGACGACAGCCACTATTTAAGAAACTCTGATCAGTGTATTGTTGCTAGCGCCGCTCAGAGCTTAGACTATAACGCATGGCTCGAGCTTCCCGCCCGGCCTTCCGGCAACAATGAGGGGCCGACCCGCTGATTTGTGGCTGGGTATTGCTATTTGAAACGAAACTACATTCTGTATCCCCAAATCAGAGTTCTCATATTTGTCTAGCACACCCATAGAACTATCCCCTACGGAAGCGGCTCCCCTCTGGACTGAATGCGTATGTTTGTTTGAGCGTTAGAGGCCATTAAATCTTGCGCCCAACTACCACGCACCAACAGTTCTTCAGTTGTCTTGCTAGATGAATGTCGCCAGGTCGACAGCGGTTATATGCAGCGGGACAGCAGTCGGCGCGGGTCAACTGCCATGACTTAATGGCGAGACGCTTCATGGTTAATTTATATGCATAGATGCTGCAAGCACTTGGTCAACGTGGCGTTACGCACGCTGAAGAGACATAGAAGGTCAAATATATCTTATGCTGGGTTGAAACGTCCCCGAGCATCCTCCCGGTCCCACCGTGACAAAGTGCTTGCCCGTGAGAAAGGCTCCTCCCGATA
ATCGGCATGCGCGGACGGGCGTGGGCCGGCAAATTTTTGGCGAAAAGAGACACCTACGGCTTAGGACAACAAACAGGGCGCATCGCCTAATTTATCCTTGATGTTATAGCGCCGCCCATGTCACTGTTTCACAGCCCCGATAGAGAATGTCACAAATAGCTCGTTAATACATTACGGCGGTACAGAGTGGCCCAAAATCCCAAATTGATTGTTTCCTGTTCTCGGGATGGTGTTCGTCGAATCGGAACACAATAATAGGGTCCAACTAGGCACTGCCGAGACGACCTCACTCTATTCGACCGTCAGCTCGTCATTGACTGCTAACTCACGGTGAGAATAACCTGTACCCGATCCAGTTATGTGGGCGACCCACCACGTTTTCCACCCAGTCGCGTGGAACTGCGACAGTCCTCGGCCATGCGTACTACGTTATAAGGCGCGCGTCTAGGTGCTTCAAAGACTAGGGCCTCGTCTGGGCGGAGCCGCATTAGCTAACGGGTTATTTAGCACAACTTCATTACACGCGGCCGTCCCGACTCCACCGTGAACGACTACCACTATTTAGGAAGCTGCGATTGGTGTATTGTTGCCAGTTCCGCTCAGAGCTTAGATTTCAACCCATTGCTCGAGCTTCCCGCCCGGCCTTCCAGCAACAGTGAGAGGACATCTCGCCGATGTGCGGCTTGGTATTGCTGTTTGAAACGTAAATACATTCTGTGTCCCTAATTCAGAGCTCTCATATTTGTCTAGCATTCCCATAGAACTATCTCTTAGGACGGTGGCTCCTGACCGAACTGCATCAGTACGCTGGTTTGAACATTAGAGGCCATTAAATTTTGCGCCAAAATACCATATACCAACAATGCTGCAGTTGTCTAGCTAGATGAATGTCGTCAGATCAGCAGCGGATATATGCAGCGTGACAGCAGTGGGCAAGGTCTAATTGCCGTGACTTAATTACAAAACGTTTCATGGTTAATTTATATGCATAACCATCGCAAGCACTTGATCAAGGTAGGGTTATGTAAGCTGTAGAGACACAGAAGGTCAAATATATTTTATGCTGGGTTGAAACGTCCCCGAGCACCGTCTCGGTCGCATTATGACAGAGTGATTGCTCGTGTGAAGCGCTAGCCACGATT
GACGTCGCGCGCAGACGAGCGCGGGCGGGCAAATTGTTGGCGAAAGGAGACACCCGCGGCCCAGAACAACAAACAGGGTGCATCGTCTCACTCATCTTTGATGTTTTAGGGTCGCTCATATCGCTGTTTCACAGCCCCGAGGGAGAATGTCATAAATCACTCGATAATACGTTGTGGCGGTTCAGAGTGGCCCAACACCCCAGATCGATTGGTTCCGGTTCTTAGGATGGTGTTCGTCGAGTCGGGACACAGTAATAGGGTCCAACTAGGCACTGCCGAGACGACCTCACTCTATTCGACCGTCAGCTCGTCATTGACTGCTAACTCACGGTGAGAATAACCTGTACCCGATCCAGTTATGTGGGCGACCCACCACGTTCTCCACCCAGTCGCGTGGAACTGCGACAGTCCTCGGCCATGCGTACTACGTTATAAGGCGCGCGTCTAGGTGCTTCAAAGACTAGGGCCTCGTCTGGGCGGAGCCGCATTAGCTAACGGGTTATTTAGCACGACTTCATTACACGCGGCCGTCCCGACTCCACCGTGAACGACTACCACTACTTAGGAAGCTGCGATTGGTGTATTGTTGCCAGTTCCGCTCAAAGCTTTGACTTTAACCCATGGCTTGTACTTACCGCACGACCTTCTAGCAACAATAGGGGAACGTCTCGCCGATTTTTGGCTTGGTATTACTATTTAAAACGACACTATATTCTGTATCCCCAAATCAGGGTTCTCATATTTGTCTAACACACCCACAGAACTATCCCCTACCGAAGCGGCTCCTCTCTGGACTGAATGCGTATGTTTGTTTGAGCGTTAGATGCCATTAAATCTTGCGCCCAACTATCATGCACAAACAGTTCCTTAGTCGCCTTAACAGGCGGGTGCCTCGAGGCAAACGAGAGATTCAATCAATATGGCGGTGATCGATGAGTGTCGGCGTTTGTAACGCAAATACAAAACGTTTCATGGTTAATTTATATGCATAAACATCGCAAGCACTTGATCAACGTGACGCTATGTACGCTGATGAGGCATAGAAGGTCAAATATATCTTATGCTGGGTTGAAACGTCTCCGAGCATCGTCTAGGTTGCATTATTACAGAGTGATTGCCCGTGAGAAAGGCTAGTCACGATA
AACGTCACCGACGGACGGGCGTGGGCCGGCAAATTTTTGGCGAAAAGAGACACCTATGGCTTAGGACGACAAACAGGGCGCATTGCCACATTTATCCTTGATGTTTTAGGGTCGCTCATATCGCTGTTTCACAGCCCCGAGGGAGAATGTCATAAATCACTCGATAGTACGTTGTGGCGGTTCCGAGAGACCCAACATCCCAGGCCGATTGTTTCCTGTTATCGAGATGGTGTTTATCGCATCGGAATATAATACTAGGGTTCAACTAGGCACTGCCGAGAAGACCTCACTCTATTCAACCGTCAGCTCGTCATTGACTGCTAACTCACGGTGGGAATAACCTGTACCTGATCCAGTTATGTGGGCGACCCACCACGTTTTCCACCCAGTCGCGTGGAACTGCGACAGTCCTCGGTCATACGTACTACGTTATGAGGCGCGTTTCGCGGTGCTTCAAGGACTAGGGGGTCCTCTGATCAAGGCCGCATTGAGTATCGAGCTATTTAGCACAACTCCTTTGTGCGCAACCGTCCAGACTCCACCGTGGACGACAGCCACTATTTAAGAAACTCTGATCAGTGTATTGTTGCTAGCGCCGCTCAAAACTTACACTTTGGCCCGTGGCTCCAGTTTCCCGCCCGGCCTTTTAGCAACAATGAGGGGACGTCTCGCCGATTTGTGGCTTGGTATTGCTATTTGAAACGTAAATACATTTTGTGTCCCCGAATCAGAGTTCTCATATTTGTCTAGCACACCCATAAAACCATCCCCTACGGAAGCGGCTCCCCTCTGGACTGAATGCGTATGTTTGTTTGAGTATTAGATGATATTAAATCCTGCGCGCAACTATCATGCACAAACAGTTCCTTGGTCGCCTTAACAGGCGGGTGCCTCGAGGCAAACGAGAGATTCAATCAATATGGCGGTGATCGATGAGTGTCGGCTGCCGTGGCTTTGTGGCGAGACGCCCCATGATTAATCTGTATTCGTAGATGCCGTGGTGGTCCAACTGCCACGGCGCTTCGCACAACGAAGATGCATAGAAGGTCAAGTATATCTCATGCAGGGTTGAAACGTCCCCGAGCATCCTCTCGGTCCAACTGTGACAAAGTGATTGCCCGTGAGAAAGGCTAGTCACGATA
ATCGGAACGCGCGGACGGGCGTGGGCCGGCAAATTTTTGGCGAAAAGAGACACCTACGGCTTAGGACGACAAACAGGGCGCATCGCCTCACTTATCCTTGATGTTTTAGGGTCGCTCATATCGCTGTTTCACAGCCCCGAGGGAGAATGTCATAAATCACTCGATAGTACGTTGTGGCGGTTCAGAGTGACCCAAAATCCCAGATCGATTGGTTCCTGTTCTCGGGATGGTGTTCGTCGAATCGGAACACAATAATAGGGTCCAACTAGGCACTGCCGAGACGACCTCACTCTATTCGACCGTCAGCTCGTCATTGACTGCTAACTCACGGTGAGAATAACCTGTACCCGATCCAGTTATGTGGGCGACCCACCACGTTTTCCACCCAGTCGCGTGGAACTGCGACAGTCCTCGGCCATGCGTACTACGTTATAAGGCGCGCGTCTAGGTGCTTCAAAGACTAGGGCCTCGTCTGGGCGGAGCCGCATTAGCTAACGGGTTATTTAGCACAACTTCATTACACGCGGCTGTCCCGACTCCACCGTGAACGACTACCACTATTTAGGAAGCTGCGATTGGTGTATTGTTGCCAGTTCCGCTCAATGCTTAGATTTCAACCCATTGCTCGAGCTTCCCGCCCGGCCTTCCAGCAACAGTGAGAGGACATCTCGCCGATGTGCGGCTTGGTATTGCTGTTTGAAACGTAAATACATTCTGTGTCCCTAATTCAGAGCTCTCATATTTGTCTAGCATTCCCATAGAACTATCTCTTAGGACGGTGGCTCCTGACCGAACTGCATCAGTACGCTGGTTTGAACATTAGAGGCCATTAAATTTTGCGCCAAAATACCATATACCAACAATGCTGCAGTTGTCTAGCTAGATGAATGTCGTCAGATCAGCAGCGGATATATGCAGCGTGACAGCAGTGGGCAAGGTCTAATTGCCGTGACTTAATGGCGGAGAACTTAGCAGCCCGCTTATGTGCACGAACATCGCAAGCACTTGATCAACGTGACGCTATGTGCGCTGATGAGGCGTAGAAGGTCAAGTGTATCTCATGCAGGGTTGAAACGTCCCCAAGCATCCTCTAGGTCCCACTGTGAAGGAGTGATTGCTCGTGTGAGGCGCTAGCCACGATT
AACGTCACCGACAGACGAGCGCGGGCGGGCAAATTGTTGGCGAAGGTAGACACCTGCGGCCCAGAACAACAAACAGGGTGCATCGTTTCACTCATCCTTGATGTTTCAGGGTTGCTCACACCGCCGACTCACAGCCCCCATGGAGCATGTCACAAATAGCTTGTTAATACATTACGGCGGTTCCGAGAGACCCAGCATCCCAGATCGATTCTTTCCTGTTATCGGGACGGCGTTCGACGCATCGGAACACAATAAAAGGGTCCAACTAGGCACTGCCGAGACGACCTCACTCTATTCAACCGTCAGCTCGTCATTGACTGCTAACTCACAGTGGGAATAACCTGTACCTGATCCAGTTATGTGGGCGACCCACCACGTCTTCCACCCAGTCGCGTGGAACTGCTACAGTCCTCGGTCATGCGTACTACGTTATGAGGCGCGTTTCGAGGTGCTTCAAGGACTAGGGGGTCCTCTGATCAAGGCCGCATTAAGTATCGAGTTATTTAGCACAACTCCATTGTGCGCAACCGTCCAGACTCCACCGTGGACGACAGCCACTATTTAAGAAACTCTGATCAGTGTATTGTTGCTAGCGCCGCTCAAAGCTTAGACTATAACGCATGGCTCGAGCTTCCCGCCCGGCCTTCCGGCAACAATGAGGGGCCGACCCGCTGATTTGTGGCTGGGTATTGCTATTTGAAACGAAACTACATTCTGTATCCCCAAATCAGAGTTCTCATATTTGTCTAGCACACCCATAGAACTATCCCCTACGGAAGCGGCTCCCCTCTGGACTGAATGCGTATGTTTGTTTGAGCGTTAGAGGCCATTAAATCTTGCGCCCAACTACCACGCACCAACAGTTCTTCAGTTGTCTTGCTAGATGAATGTCGCCAGGTCGACAGCGGTTATATGCAGCGGGACAGCAGTCGGCGCGGGTCAACTGCCATGACTTAATGGCGAGACGCTTCATGGTTAATTTATATGCATAGATGCTGCAAGCACTTGGTCAACGTGGCGTTACGCACGCTGAAGAGACATAGAAGGTCAAATATATCTCATGCAGGGTTGAAACGTCCCCGAGCATCCTCTCGGTCCCACTGTGACAAATTTCTCGCCCGTGAGAAAGGCTCCTCCCGATA
ATCGGAACGCGCAGACGAATGCGGGCGGTTAAATTTCTAGCGAAAGGAGACACCTACGGCTTAGGACAGCAAACAAGGCGCATCCTCTCACCTATCCGCGATGTTTTAGGGTCGCTCATATCGCTGTTTCACAGCCCCGAGGGAGAATGTCACAAATCACTCGATAATACGTTACGGCGGTTCAGAATGACCCAGCGTCACAGGCCGATTGTCCCCTGTTATCGGGGTGGTGTTCGTTGCAGCTGAACACAATAATAAGGACCAACTAGGCACTGCCGGGACGACCTTACACTATTCAACGGTCAGTTTGCCCTTGTCTACTAGCTTACGATGGGAACGGCTTGTACTTGATCTAGTTATATCAACGACCCACCACGCTTTCCACCTACTCGCGCAGAACTGCGACCGTCCTCGGTCATGCGTACTGTGTTATAAGACGCGTTTCTAGGTGCTTCAAAGTCTAGAGCGTAGCCTAGGCGGAGCCGAATTAACTATCAGGTTTTTCAGCACAACTCCACTACGCGCAGCCGTCCAGATTCCACCGCGGACGGATACTACTATCTGGGCAGCCGTGATCAGCGTATTGCCGCTAGCTCCGCCCAAAGCTTAGACTATAACGCATGGCTCGAGCTTCCCGCCCGGCCTTCCGGCAACAATGAGGGGCCGACCCGCTGATTTGTGGCTGGGTATTGCTATTTGAAACGAAACTACATTCTGTATCCCCAAATCAGAGTTCTCATATTTGTCTAGCACACCCATAGAACTATCCCCTACGGAAGCGGCTCCCCTCTGGACTGAATGCGTATGTTTGTTTGAGCGTTAGAGGCCATTAAATCTTGCGCCCAACTACCACGCACCAACAGTTCTTCAGTTGTCTTGCTAGATGAATGTCGCCAGGTCGACAGCGGTTATATGCAGCGGGACAGCAGTCGGCGCGGGTCAACTGCCATGACTTAATGGCGAGACGCTTCATGGTTAATTTATATGCATAGATGCTGCAAGCACTTGGTCAACGTGGCGTTACGCACGCTGAAGAGACACAGAAGGTCAAATATATTTTATGCTGGGTTGAAACGTCCCCGAGCACCGTCTCGGACCAACTGTGACAAAGTGATTGCCCGTGAGAAAGGCTAGTCACGATA
ATCGGAACGCGCGAGCGGACGTGGGCCAGCAAATTTTTGGCGAGAGGGGATACCTACAGCTTTTGATAACGGGCAAGGCGCATCGTCTCACTTATCCTCGATGTTTTAAGGTCGCTCATATCGCTGTTTCACAGCCCCGAGGGAGAATGTCACAAATAGCTCGTTAATACATTACGGCGGTTCCGAGAGACCCAGCATCCCAGGCCGATTGTTTTCTGCTACCGAGACATTGTTCGTCGCATCGCACCACAATGATAGGGTCCAACTAGGCACTGCCGAGACGACCTCACTCTATTCAACCGTCAGCTCGTCATTGACTGCTAACTCACGGTGGGAATAACCTGTACCTGATCCAGTTATGTGGGCGACCCACCACGTTTTCCACCCAGTCGCGTGGAACTGCGACAGTCCTCGGCCATGCGTACTACGTTATAAGGCGCGCGTCTAGGTGCTTCAAAGACTAGGGCCTCGTCTGGGCGGAGCCGCATTAGCTAACGGGTTATTTAGCACAACTTCATTACACGCGGCCGTCCCGACTCCACCGTGAACGACTACCACTACTTAGGAAGCTGCGATTGGTGTATTGTTGCCAGTTCCGCTCAATGCTTAGATTTCAACCCATTGCTCGAGCTTCCCGCCCGGCCTTCCAGCAACAGTGAGAGGACATCTCGCCGATGTGCGGCTTGGTATTGCTGTTTGAAACGTAAATACATTCTGTGTCCCTAATTCAGAGCTCTCATATTTGTCTAGCATTCCCATAGAACTATCTCTTAGGACGGTGGCTCCTGACCGAACTGCATCAGCACGCTGGTTTGAACATTAGAGGCCATTAAATTTTGCGCCAAAATACCATATACCAACAATGCTGCAGTTGTCTAGCTAGATGAATGTCGTCAGATCAGCAGCGGATATATGCAGCGTGACAGCAGTGAGCAAGGTCTAATTGCCGTGACTTAAAGGCGGAGAACTTAGCAGCCCGCTTATGTGCACGAACATCGCAAGCACTTGATCAACGTGACGCTATGTGCGCTGATGAGGCGTAGAAGGTCAAGTGTATCTCATGCAGGGTTGAAACGTCCCCAAGCATCCTCTAGGTCGCATCATGACAAAGTGATTGCTCGTGTGAAGCGCTAGCCACGATT
GACGTCACGCGCGAGCGGACGTGAGCCAGCAAATTTTTGGCGAGAGGGGATATCTACAGCTTTTGATAACGGGGAAGGCACATCGTCTCGCTCATCCTCGATGTTTTAGCGTCGCTCACACCGCCGACTCACAGCCCCGATGGAGAATGTCACAAATAACCCGTTAATACGTTGTGACGGTTCAGAGTGACCCAACACTCTAGATCGATTGGTTCCTGTTCTTAGGATGGTGTTCGTCGAGTCGGAACACAGTACTAAGGACCAGCTAGGCACTGCCGAGACGACCTCACACTATTCAACCGTCAGTTTGTCCTTGACTACTAACTCACGATGGGAATAACCTGAACCTAATCCGGTTATGTGAACGACCCATCACGTTTTCCACCCAGTCGCGTGGAACTGCGACCGTCCTCGGTCATGCGTACTACGCTATAAGGCGAGTTTCTAGGTGCTTCAAAGACTAGGAGGTCGTCTGAGCAAAGCCGCATTAAGCATCGAGTTATTTAGCACAACTCCATTACGCGCAGCCGTCCAGACTCCACCGTGGACGACAACCTCTATTTAGGAAGCTGTGATCAATGTATCGTTGCTAGCTTCGCTCAGTGCTTTGACTTTAAACCATTACTCGAGCTTCCCGCCCGGCCTTCCAGCGACCGTGAGAAGACATTTCGCCGATGTGTGGCTTGGTATTGCTGTTTGAAACGTAAATACATTCTGTGTCCCCGAATCAGAGTTCTCATACTTGTATAGCACACCCATAGAACTCTCCCCTACGGAAGCGGCTCCCCTCTGGACTGAATGCATATATTTGTTTGAGCGTTAGATGCCATTGAATCTCGTGCCCAACTGCTATGCACAAGCAGTTTCTCAGTTTTTTTGCTAGATGAATGTCGCCTCGTCAAAAGCGGTTATCTGCAGCGTTACAGCAGTCGGCAAGGTTTAATTGCCGTGGCTTTGTGGCGAGACGCCCCATGATTAATTTGTATTCGTAGATGCCGTGGTGGTCCAACTGCCACGGCGCTTCGCACAACGAAGATGCATGAGAGGCCCAATATATCTTATGTTGGGTTGAATCGTCCCTGAGCATGGTTTCGGACGCATTATTACAGAGTGATTGCTCGTGTGAGGCGCTAGCCACGACT
ATCGGAACGCGCGGACGGGCGTGGGCCGGCAAATTTTTGGCGAAAAGAGACACCTATGGCTTAGGACGACAAACAGGGCGCATCGCCTAATTTATCCTTGATGTTATAGGGTCACCCATGTTACTGTTTCACAGCCCCGATAGAGAATATCACAAATAGCTCATTAATACGTTGTGGCGGTTCAGAATGACCCAGCGTCACAGATCGATTGTTTCCTGTTATCGAGATGGTGTTTATCGCATCGGAATATAATACTAGGGTCCAACTAGGCACTGCCGAGACGACCTCACTCTATTCGACCGTCAGCTCGTCATTGACTGCTAACTCACGGTGAGAATAACCTGTACCCGATCCAGTTATGTGGGCGACCCACCACGTTTTCCACCCAGTCGCGTGGAACTGCGACAGTCCTCGGCCATGCGTACTACGTTATAAGGCGCGCGTCTAGGTGCTTCAAAGACTAGGGCCTCGTCTGGGCGGAGCCGCATTAGCTAACGGGTTATTTAGCACAACTTCATTACACGCGGCCGTCCCGACTCCACCGTGAACGACTACCACTATTTAGGAAGCTGCGATTGGTGTATTGTTGCCAGTTCCGCTCAATGCTTAGATTTCAACCCATTGCTCGAGCTTCCCGCCCGGCCTTCCAGCAACAGTGAGAGGACATCTAGCCGATGTGCGGCTTGGTATTGCTGTTTGAAACGTAAATACATTCTGTGTCCCTAATTCAGAGCTCTCATATTTGTCTAGCATTCCCATAGAACTATCTCTTAGGACGGTGGCTCCTGACCGAACTGCATCAGTACGCTGGTTTGAACATTAGATGATATTAAATCCTGCGCGCAACTATCATGCACAAACAGTTCCTTGGTCGCCTTAACAGGCGGGTGCCTCGAGGCAAACGAGAGATTCAATCAATATGGCGGTGATCGATGAGTGTCGGCTGCCGTGGCTTTGTGGCGAGACGCCCCATGATTAATCTGTATTCGTAGATGCCGTGGTGGTCCAACTGCCACGGCGCTTCGCACAACGAAGATGCATAGAAGGTCAAGTATATCTCATGCAGGGTTGAAACGTCCCCGAGCATCCTCTCGGTCCAACTGTGACAAAGTGATTGCCCGTGAGAAAGGCTAGTCACGATA
GACGTCACGCGCGGACGAGCGCGGGCGGGCAAATTGTTGGCGAAAGGAGACACCCGCGGCCCAGAACAACAAACAGGGTGCATCGTCTCACTCATCTTTGATGTTATAGGGCCGCCCATGTCACTGTTTCACAGCCCTGATAGAGAATGTCACAAATAGCTCGTCAATACGTTATGGTGGTTCAGAGTGGCCCAAAATCCCAGATCGATTGTTTCCTGTTCTCGGGATGGTGTTCGTCGAATCGGAACACAATAATAAGGTCCAACTAGGCACTGCCGAGACGACCTCACTCTACTCAACCGTCAATTTCTCATTGACTGCTAGCTCACGATGGGAATAACCTGAACCTGATCCAGTTATGTCAACGACCCACCACGTTTACCACCCAGTCGCGCGGAACTACGACCGTCCCCGGTCATGCGTACTACGTGATAAGGCGCATTTCTAGGTGCTTCAAAGACTAGGGGGTCGTCTGAGCAAATCCGCATCAAGTATCGAGTTATTTAGCACAACTTCATTACACGCAGCCGTCCCAACTCTACCGTGAACGACTACCACTATTTAGGAAGCTGCGATCGGTGCATTGTTGCCAGTTCCGCTCAGTGCTTAGACTTTAACCCATTGCTCGAGCTTCCCGCCCGGCCTACCAGCAACAGTGAGAGGACATCTCGCCGATGTGTGGCTTGGTATTGCTGTTTGAAACGTAAATACATTCTGTGTCATCGATCCAGAGTTCCCATATTTGTCCAGCATTCCCATAGAACTATCCCCTACGGCAACGGCTCCTCTCTGGACTGCATCAGTACGTTTGTTTAAGCGTCAGAGGCCATTAAATTTTGCGCCAAAATACCATACACAGACAGTTCTTCAGTTGTCTTGCTAGATGAATGTCGCCAGGTCGACAGCGGTTATATGCAGCGGGACAGCAGTCGGCGCGGGTCAACTGCCATGACTTTATGGCGAGACGCTTCATGGTTAATTTATATGCATAGATGCTGCAAGCACTTGGTCAACGTGGCGTTACGCACGCTGAAGAGACATAGACGGTTAAATATACCCTATACTGAGCTGAGACGTCCCCGAGCTTCCCCTCGGTCGCATCGTGACAAAGTGATTGCCCGTGAGAAAGGCTAGTCACGATA
AACGTCACCGACAGACGAGCGCGGGCGGGCAAATTGTTGGCGAAGGTAGACACCTGCGGCCCAGAACAACAAACAGGGTGCATCGTTTCACTCATCCTTGATGTTTTAGGGTCGCCCATGTCACTGTTTCACAGCCCCGATAGAGAATGTCACAAATAGCTCGTTAATACATTACGGCGGTTCCGAGAGACCCAGCATCCCAGATCGATTCTTTCCTGTTATCGGGACGGCGTTCGTCGCATCGGAACACAATAATAGGGTCCAACTAGGCACTGCCGAGACGGCCTCACTCTATTCAATCGTCAGTTCGTCATTGACTGCGAACTCACGATGGGAATAACCTGAACCTGATCCAGTTATGTGGACGACCCACTACGTTTTCCACCCAGTCGCGTGGAACTGCGACAGTCCTCGGTCATGCGTGCTACGTGATAAGGCGCATTTTTAGGTGCTTCTAAGACTTGGGGGTCGTCTGAGCAAATCCGCATCAAGTATTGAGTTATTTAGCACAACTCCATTACGCGCAGCCGTCCAGACTCCATCGTGGACGACAACCACTATTTAGGAAGCTGTGTTCAGTGTATTGTTGCTAGCTCCGCTTAGTGCTTTGACTTTAAACCATTGCTCGAGCTTCCCGGCCGGCCTTCCAGCGACCGTGAGAGGACATTTCGCCGATGTGTGGCTTGGCATTACTATTTAAAACGACACAATATCCTGTGTCCCCGAATCAGAATTCTCATATTTGTCTAGCACACCCATAGAACTATCCCCTACGGAAGCGGCTCCCCTCTGGACTGAATGCATATATTTGTTTGAGCGTTAGAGGCCATTAAATTTTGCGCCAAAATACCATATACCAACAATGCTGCAGTTGTCTAGCTAGATGAATGTCGTCAGATCAGCAGCGGATATATGCAGCGTGACAGCAGTGGGCAAGGTCTAATTGCCGTGACTTAATTACAAAACGTTTCATGGTTAATTTATATGCATAACCATCGCAAGCACTTGATCAAGGTAGGGTTATGTAAGCTGTAGAGACACAGAAGGTCAAATATATTTTATGCTGGGTTGAAACGTCCCCGAGCACCGTCTCGGACGCATCATGACAAAGTGAATGCCCGGGAGAAAGGTCAGTTCAGGTA
ATCAGCGCGCACGGACGGGCGTGGGCCGGCAAACTTTTGGCGAAAAGAGACACCTACGGCTTAGGACAACAAACAGGGCGCATTGCCACATTTATCCTCGATGTTTTAGGGTCGCTCATATCGCTGTTTCACAGCCCCGAGGGAGAATGTCATAAATCACTCGATAGTACGTTGTGGCGGTTCAGAATGACCCAGCGTCACAGATCGATTGTTTCCTGTTATCGAGATGGTGTTTATCGCATCGGAATATAATACTAGGGTTCAACTAGGCACTGCCGAGAAGACCTCACTCTATTCAACCGTCAGCTCGTCATTGACTGCTAACTCACGGTGGGAATAACCTGTACCTGATCCAGTTATGTGGGCGACCCACCACGTTTTCCACCCAGTCGCGTGGAACTGCGACAGTCCTCGGTCATACGTACTACGTTATGAGGCGCGTTTCGCGGTGCTTCAAGGACTAGGGGGTCCTCTGATCAAGGCCGCATTGAGTATCGAGCTATTTAGCACAACTCCATTGTGCGCAACCGTCCAGACTCCACCGTGGACGACAGCCACTATTTAAGAAACTCTGATCAGTGTATTGTTGCTAGCGCCGCTCAAAGCTTTGACTTTAACCCATGGCTTGTACTTCCCGCCCGGCCTTCTAGCAACAATAAGGGGACGTCTCGCCGATTTGTGGCTTGGTATTACAATTTAAAACGACACAATATCCTGTGTCCCCGAATCAGAGTTCTCATACTTGTATAGCACACCCATAGAACTATCCCCTACGGAAGCGGCTCCCCTCTGGACTGAATGCATATATTTGTTTGAGCGTTAGAGGCCATTAAATTTTGCGCCAAAATACCATATACCAACAATGCTGCAGTTGTCTAGCTAGATGAATGTCGTCAGATCAGCAGCGGATATATGCAGCGTGACAGCAGTGGGCAAGGTCTAATTGCCGTGACTTAATGGCGGAGAACTTAGCAGCCCGCTTATGTGCACGAACATCGCAAGCACTTGATCAACGTGACGCTATGTGCGCTGATGAGGCATAGAAGGTCAAATATATTTCATGCAGGGTTGAAACGTCCCCGAGCATCCTCTCGGACGCACTGTGACAAAGTGATTGCCCGTGAGAAAGGCTCCTCCCGATA
ATCAGCACGCACGGACGGGCGTGGGCCGGCAAATTTTTGGCGAAAAGAGACACCTACGGCTTAGGACAACAAACAGGGCGCATTGCCACATTTATCCTCGATGTTTTAGGGTCGCTCATATCGCTGTTTCACAGCCCCGAGGGAGAATGTCACAAATAACCCGTTAGTACGTTGTGGCGGTTCAGAATGACCCAGCGTCACAGATCGATTGTTTCCTGTTATCGAGATGGTGTTTATCGCATCGGAATATAATAATAGGGTCCAACTAGGCACTGCCGAGACGACCTCACTCTATTCAACCGTCAGCTCGTCATTGACTGCTAACTCACGGTGGGAATAACCTGTACCTGATCCAGTTATGTGGGCGACCCACCACGTCTTCCACCCAGTCGCGTGGAACTGCTACCGTCCTCGGTCATGCGTACTACGTTATAAGGCGCGCGTCTAGGTGCTTCAAAGACTAGGGCCTCGTCTGGGCGGAGCCGCATTAGCTAACGGGTTATTTAGCACAACTTCATTACACGCGGCCGTCCCGACTCCACCGTGAACGACTACCACTATTTAGGAAGCTGCGATTGGTGTATTGTTGCCAGTTCCGCTCAATGCTTAGATTTCAACCCATTGCTCGAGCTTCCCGCCCGGCCTTCCAGCAACAGTGAGAGGACATCTCGCCGATGTGCGGCTTGGTATTGCTGTTTGAAACGTAAATACATTCTGTGTCCCTAATTCAGAGCTCTCATATTTGTCTAGCATTCCCATAGAACTATCTCTTAGGACGGTGGCTCCTGACCGAACTGCATCAGTACGCTGGTTTGAACATTAGAGGCCATTAAATTTTGCGCCAAAATACCATATACCAACAATGCTGCAGTTGTCTAGCTAGATGAATGTCGTCAGATCAGCAGCGGATATATGCAGCGTGACAGCAGTGGGCAAGGTCTAATTGCCGTGACTTAATGGCGAGACGCCCCATGATTAATTTGTATTCGTAGATGCCGTGGTGGTCCAACTGCCACGGCGCTTCGCACAACGAAGATGCATGAGAGGCCCAATATATCTTATGTTGGGTTGAATCGTCCCTGAGCATGGTTTCGGTCGCACTGTGACAAAGTGATTGCCCGGGAGAAAGGTTAGTTCCGATA
ATCGGAACGCGCGGACGAACGCGGGCGGGCAGATTGTTGATGAAAGGAGACACTTGCGCCCCAGAACAACAAACAGGGCGCGGCGTCTCACTTCCCCTTAATGTTATAGGGTCGCTCACACCGCCGACTCACAGCCCCCATGGAGCATGTCACAAATAGCTCGTTAATACATTACGGCGGTTCCGAGAGACCCAGCATCCCAGATCGATTCTTTCCTGTTATCGGGACGGCGTTCGTCGCATCGGAACACAATAATAGGGTCCAACTAGGCACTGCCGAGTCGGCCTCACTCTATTCAATCGTCAGTTCGTCATTGACTGCGAACTCACGATGGGAATAACCTGAACCTGATCCAGTTATGTGGACGACCCACTACGTTTTCCACCCAGTCGCGTGGAACTGCGACAGTCCTCGGTCATGCGTGCTACGTGATAAGGCGCATTTTTAGGTGCTTCTAAGACTTGGGGGTCGTCTGAGCAAATCCGCATCAAGTATTGAGTTATTTAGCACAACTCCATTACGCGCAGCCGTCCAGACTCCATCGTGGACGACAACCACTATTTAGGAAGCTGTGTTCAGTGTATTGTTGTTAGCTCCGCTTAATGCTTTGACTTTAAACCATTGCTCGAGCTTCCCGGCCGGCCTTCCAGCGACCGTGAGAGGACATTTCGCCGATGTGTGGCTTGGCATTACTATTTAAAACGACACAATATCCTGTGTCCCCGAATCAGAATTCTCATATTTGTCTAGCACACCCATAGAACTATCCCCTACGGAAGCGGCTCCCCTCTGGACTGAATGCATATATTTGTTTGAGCGTTAGATGATATTAAATCCTGCGCCCAACTATCATGCACAAACAGTTCCTTGGTCGCCATAACGGGCGGGTGCCTCGAGGCAAACGAGAGATTCAATCAATATGGCGGTGATCGATGAGTGTCGGCGTTTGTAACGCAAATACAAAACGTTTCATGGTTAATTTATATGCATAAACATCGCAAGCACTTGATCAACGTGACGCTATGTACGCTGATGAGGCATAGAAGGCCAAATATATCTCATGCAGGGTTGAAACGTCCCCGAGCATCCTCTCGGACGCACTGTGACAAAGTGAATGCCCGGGAGAAAGGTCAGTTCAGGTA
ATCAGCGCGCACGGACGGGCGTGGGCCGGCAAACTTTTGGCGAAAAGAGACACCTACGGCTTAGGACAACAAACAGGGCGCATTGCCACATTTATCCTTGATGTTTTAGGGTCGCCCATATCGCCGTTTCACAGCCCCGATGAAGAATGTCACAAATAACTCGTTAATACGTTATGGCGGTTCAGAGTGACCCAAAATCCCAGATCGATTGTTTCCTGTTATCGGGATGGTGCCCGTCGAATCGGAACACAATACTAGGGTCCAACTAGGCACTGCCGAGACGACCTTACACTATTCAACCGTCAGTTTGTCCTTGACTGCTAGCTCACGATGGGAATAACCTGTATCTGACCTACTTACGCCAACGGCCCACCTCGTTTTCCACCCACTCGCGCGGAACTGCGATCGTCCTCGGTCATGCGTATTACGTTATAGGGTGCGTTTCTAGGTGCTTCAAACACTAGGGCGTCGTCTGGGCGGAGCCGCATTAACTATCGGATTATTTAGCACAACTCTATTACGCGCAGCCATTCAGGTTCCACCGTGACCGACTACCACTATTTAGGAAGCTGCGATCGGTGTATTGTTGCCAGTTCCGCTCAAAGCTTTGACTTTAACCCATGGCTTGTACTTACCGCACGACCTTCTAGCAACAATAGGGGAACGTCTCGCCGATTTTTGGCTTGGTATTACTATTTAAAACGACACTATATTCTGTATCCCCAAATCAGGGTTCTCATATTTGTCTAACACACCCACAGAACTATCCCCTACCGAAGCGGCTCCTCTCTGGACTGAATGCGTATGTTTGTTTGAGCGTTAGAGGCCATTAAATTTTGCGCCCAAATACCATACACAAACAGTTCCTCAGTTGTCTTGCTAGATGAATGTCGCCAGGTCAACAGCGGTTATATGCAGCGTGACAGCAGTCGGCGCGGGTCAACTGCCGTGACTTAATGGCGAGACGCTTCATGGTTAATTTATATGCATAGATGTCGCAAGCACTTGATCAAGGTAGGGTTATGTAAGCTGTACAGACACAGAAGGTCAAATATATTTTATGCTGGGTTGAAACGTCCCCGAGCACCGTCTCGGACCAACTGTGACAAAGTGATTGCCCGTGAGAAAGGCTAGTCACGATA
GACGTCACGCACGGACGGGCGTGGGCCGGCAAATTTTTGGCGAAAAGAGACACCTACGGCTTAGGACAACAAACAGGGCGCATCGTCTCACTTATCCTCGACGTTTTAGGGTCGCTCACACCGACGACTCACAGCCCCCATGGAGAGTGTCACAAATAGCTCGTCAATACGTTACCGCGGTTCAGAGTGGCCCAAAATCCCAGATCGATTGTTTCCTGTTATCGGGATGGTGCCCGTCGAATCGGAACACAATGATAAGGACCAGCTAGGCACTGCCGAGACGACCTCACACTATTCAACCGTCAGTTTGTCCTTGACTACTAACTCACGATGGGAATAACCTGAACCTAATCCGGTTATGTGAACGACCCATCACGTTTTCCACCCAGTCGCGTGGAACTGCGACCGTCCTCGGTCATGCGTACTACGCTATAAGGCGAGTTTCTAGGTGCTTCAAAGACTAGGAGGTCGTCTGAGCAAAGCCGCATTAAGTATCGAGTTATTTAGCACAACTCCATTACGCGCAGCCGTCCAGACTCCACCGTGGACGACAACCACTATTTAGGAAGCTGTGATCAGTGTATCGTTGCTAGCTCCGCTCAAAACTTACACTTTGGCCCGTGGCTCCAGTTTCCCGCCCGGCCTTTTAGCAACAATGAGGGGACGTCTCGCCGATTTGTGGCTTGGTATTGCTATTTGAAACGTAAATACATTTTGTGTCCCCGAATCAGAGTTCTCATATTTGTCTAGCACACCCATAAAACCATCCCCTACGGAAGCGGCTCCCCTCTGGACTGAATGCGTATGTTTGTTTGAGTATTATAGACCATTAGATCTTGCGTCCAACTACCACGCACAAGCAGTTTCTCAGTTGTCTTGCTAGATGAACGTTGCCAGGTCAACAGCGGTTATATGCGGCGTGATAGCAGTCGGCGCGGGTTAATTGCCATGATTTAATGGCGAGACGCTTCATGGTTAATTTATATGCATAGACATCACAAGCACTTGATCAACGTGGCGCGATGTACGCTGAAGGGGGATAGAAGGTCAAATACATCTTATGCTGGGTTGAAAAGCCCCCGAGTATCGTCCAGGTCGCACTGTGACAAATTTCTCGCCCGTGAGAAAGGTTAGTTCCGATA
AACGTCACCGACAGACGAGCGCGGGCGGGCAAATTGTTGGCGAAGGTAGACACCTGCGGCCCAGAACAACAAACAGGGTGCATCGTTTCACTCATCCTTGATGTTATAGGGTCGCTCACACCGCCGACTCACAGCCCCCATGGAGCATGTCACAAATAGCTCGTTAATACATTACGGCGGTTCCGAGAGACCCAGCATCCCAGATCGATTCTTTCCTGTTATCGGGACGGCGTTCGTCGCATCGGAACACAATAATAGGGTCCAACTAGGCACTGCCGAGTCGGCCTCACTCTATTCAATCGTCAGTTCGTCATTGACTGCGAACTCACGATGGGAATAACCTGAACCTGATCCAGTTATGTGGACGACCCACTACGTTTTCCACCCAGTCGCGTGGAACTGCGACAGTCCTCGGTCATGCGTACTACGTTATAAGGCGCGTTTCTAGGTGCTTCAAGGACTAGGGGGTCGTCTGATCAAAGCCGCATTAAGTATCGAGTTATTTAGCACAACTCCATTATGCGCAACCGTCCAGACTCCACCGTGGACGACAACCACTATTTAAGAAACTGTGATCAGTGTATTGTTGCTAGCTCCGCTCAAAGCTTAGACTATAACGCATGGCTCGAGCTTCCCGCCCGGCCTTCCGGCAACAATGAGGGGCCGACCCGCTGATTTGTGGCTGGGTATTGCTATTTGAAACGAAACTACATTCTGTGTCATCGATTCAGAGTTCCCATATTTGTCTAGCATTCCCATAGAACTATCCCCTACGGCAGCGGCTCCTCTCTGGACTGCATCAGTACGTTTGTTTGAGCGTTATAGACCATTAGATCTTGCGTCCAACTACCACGCACAAGCAGTTTCTCAGTTGTCTTGCTAGATGAACGTTGCCAGGTCAACAGCGGTTATATGCGGCGTGATAGCAGTCGGCGCGGGTTAATTGCCATGACTTAATGGCGGAAAGCTTAGCAGCCCGCTTATGTGCACGAACATCGCAAGCACTTGGTCAACGTGGCGTTATGTACAACGAAGATGCATAGACGGTTAAATATATCTTATGCTGGGTTGAAACGTCCCCGAGCTTCCCCTCGGTCGCACTGTGACAAAGTGATTACCCATGAACAAGACTAGTCCCAATA
ATCGGAACGCGCGGACGGGCGTGGGCCGGCAAATTTTTGGCGAAAAGAGACACCTATGGCTTAGGACGACAAACAGGGCGCATTGCCACATTTATCCTTGATGTTATAGCGCCGCCCATGTCACTGTTTCACAGCCCCGATAGAGAATGTCACAAATAGCCCGTTAATACATTACGACGGTTCAGAGAGACCCAACACCCTAGATCGATTGGTTCCTGTTCTTAGGATGGTGTTCGTCGAGTCGGGACACAGTAAAAAGGTCCAACTAAGCATCGCCGAGACGACCTCACTCTATTCAACCGTCAATTTGTCATTGACTGCTAGCTCACGATGGGAATAACCTGACCCTGATCCAGTTATGTCAACGACCCACCACGTTTACCACCCAGTCGCGCGGAACTACGACCGTCCCCGGCCATGCGTACTACGTTATAAGGCGCGCGTCTAGGTGCTTCAAAGACTAGGGCCTCGTCTGGGCGGAGCCGCATTAGCTAACGGGTTATTTAGCACAACTTCATTACACGCGGCCGTCCCGACTCCACCGTGAACGACTACCACTACTTAGGAAGCTGCGATTGGTGTATTGTTGCCAGTTCCGCTCAGTGCTTAGATTTCAACCCATTGCTCGAGCTTCCCGCCCGGCCTTCCAGCAACAGTGAGAGGACATCTCGCCGATGTGCGGCTTGGTATTGCTGTTTGAAACGTAAATACATTCTGTGTCCCTAATTCAGAGCTCTCATATTTGTCTAGCATTCCCATAGAACTATCTCTTAGGACGGTGGCTCCTGACCGAACTGCATCAGCACGCTGGTTTGAACGTTAGAGGCCATTAAATTTTGCGCCAAAATACCATATACCAACAATGCTGCAGTTGTCTAGCTAGATGAATGTCGTCAGATCAGCAGCGGATATATGCAGCGTGACAGCAGTGGGCAAGGTCTAATTGCCGTGACTTAATGGCGGAGAACTTAGCAGCCCGCTTATGTGCACGAACATCGCAAGCACTTGATCAACGTGACGCTATGTGCGCTGATGAGGCATAGAAGGTCAAATATATTTCATGCAGGGTTGAAACGTCCCCGAGCATCCTCTCGGACGCACTGTGACAAAGTGATTGCCCGTGAGAAAGGCTCCTCCCGATA
ATTGGAACGCGCGGACGGGCGTGGGCCGGCAAATTTTTGGCGAAAAGAGACACCTATGGCCTAGGACGACAAACAGGGCGCATTGCCACATTTATCCTTGATGTTTTAGGGTCGCTCACACCGCCGACTCACAGCCCCCATGGAGAACGTCACACATAACCCGTTAATACGTTGTGGCGGTTCAGAGTGACCCAAAATCCCAGATCGATTGTTTCCTGTTCTCGGGATGGTGCCCGTCGAATCGGAACACAATACTAGGGTCCAACTAGGCACTGCCGAGACGACCTCACTCTATTCAACCGTTAGCTCGTCATTGACTGCTAACTCACGGTGGGAATAACCTGTACCTGATCCAGTTATGTGGGCGACCCACCACGTTTTCCACCCAGTCGCATGGAACTGCGACAGTCCTCGATCATGCGTACTACGTTATGAGGCGCGTTTCGAGGTGCTTCAAGGACTAGGGGGTCCTCTGATCAAGGCCGCATTAAGTATCGAGTTATTTAGCACAACTCCATTGTGCGCAACCGTCCAGACTCCACCGTGGACGACAGCCACTATTTAAGAAACTCTGATCAGTGTATTGTTGCTAGCGCCGCTCAAAACTTACACTTTAGCCCATGGCTCCAGCTTCCCGCCTGGCCTTCTAGCAACAATGAGGGGACGTCTCGCCGATTTGTGGCTTGGTATTGCTATTTGAAACGTAAATACATTTTGTGTCCCCGAATCAGAGTTCTCATACTTGTATAGCACACCCATAGAACTATCCCCTACGGAAGCGGCTCCCCTCTGGACTGAATGCATATATTTGTTTGAGCGTTAGATGCCATTGAATCTCGTGCCCAAATACCATATACCAACAATGCTGCAGTTGTCTAGCTAGATGAATGTCGTCAGATCAGCAGCGGATATATGCAGCGTGACAGCAGTGAGCAAGGTCTAATTGCCGTGGCTTTGTGGCGAGACGCCCCATGATTAATTTGTATTCGTAGATGCCGTGGTGGTCCAACTGCCACGGCGCTTCGCACAACGAAGATGCATGAGAGGCCCAATATATCTTATGTTGGGTTGAATCGTCCCTGAGCATGGTTTCGGTCCCACTGTGACAAAGCGAATGCCCGGGAGAAAGGTTAGTTCCGATA
ATCAGCACCCAGGAGCGAACGCGGGCGGGCAGATTGTTGATGAAAGGAGACACTTGCGCCCCAGAACAACAAACAGGGCGCGGCGTCTCACTTCCCCTTAATGTTATAGGGTCGCTCACACCGCCGACTCACAGCCCCCATGGAGCATGTCACAAATAGCTCGTTAATACATTACGGCGGTTCCGAGAGACCCAGCATCCCAGATCGATTCTTTCCTGTTATCGGGACGGCGTTCGTCGCATCGGAACACAATAATAGGGTCCAACTAGGCACTGCCGAGTCGGCCTCACTCTATTCAATCGTCAGTTCGTCATTGACTGCGAACTCACGATGGGAATAACCTGAACCTGATCCAGTTATGTGGACGACCCACTACGTTTTCCACCCAGTCGCGTGGAACTGCGACAGTCCTCGGTCATGCGTGCTACGTGATAAGGCGCATTTTTAGGTGCTTCTAAGACTTGGGGGTCGTCTGAGCAAATCCGCATCAAGTATTGGGTTATTTAGCACAACTCCATTACGCGCAGCCGTCCAGACTCCATCGTGGACGACAACCACTATTTAGGAAGCTGTGTTCAGTGTATTGTTGTTAGCTCCGCTTAATGCTTTGACTTTAAACCATTGCTCGAGCTTCCCGGCCGGCCTTCCAGCGACCGTGAGAGGACATTTCGCCGATGTGTGGCTTGGCATTACTATTTAAAACGACACAATATTCTGTGTCCCTAATTCAGAGCTCTCATATTTGTCTAGCATTCCCATAGAACTATCTCTTAGGACGGTGGCTCCTGACCGAACTGCATCAGTACGCTGGTTTGAACATTAGATGCCATTGAATCTCGTGCCCAACTGCTATGCACAAGCAGTTTCTCAGTTGTTTTGCTAGATGAATGTCGCCTCGTCAAAAGCGGTTATCTGCAGCGTTACAGCAGTCGGCAAGGTTTAATTGCCGTGGCTTTGTGGCGAGACGCCCCATGATTAATTTGTATTCGTAGATGCCGTGGTGGTCCAACTGCCACGGCGCTTCGCACAACGAAGATGCATGAGAGGCCCAATATATCTTATGTTGGGTTGAATCGTCCCTGAGCATGGTTTCGGTCGCACTGTGACAAAGTGATTGCCCGGGAGAAAGGTTAGTTCCGATA
ATTGGAACGCGCGGACGGGCGTGGGCCGGCAAATTTTTGGCGAAAAGAGACACCTATGGCCTAGGACGACAAACAGGGCGCATTGCCACATTTATCCTTGATGTTTTGGGGTCGCCCACATCGCTGTTTCACAGCCCCGAGGGAGAATGTCACAAATCGCTCGTCAATACGTTACGGCGGTTCACAGAGACCCAAAATCCCAGGTCGGTTGTTTCCTGTTCTCGGGATGGTGCCCGTCGAATCGGAACACAATACTAGGGTCCAACTAGGCACTGCCGAGACGACCTCACTCTATTCGACCGTCAGCTCGTCATTGACTGCTAACTCACGGTGAGAATAACCTGTACCCGATCCAGTTATGTGGGCGACCCACCACGTTTTCCACCCAGTCGCGTGGAACTGCGACAGTCCTCGGCCATGCGTACTACGTTATAAGGCGCGCGTCTAGGTGCTTCAAAGACTAGGGCCTCGTCTGGGCGGAGCCGCATTAGCTAACGGGTTATTTAGCACAACTTCATTACACGCGGCCGTCCCGACTCCACCGTGAACGACTACCACTATTTAGGAAGCTGCGATTGGTGTATTGTTGCCAGTTCCGCTCAATGCTTAGATTTCAACCCATTGCTCGAGCTTCCCGCCCGGCCTTCCAGCAACAGTGAGAGGACATCTCGCCGATGTGCGGCTTGGTATTGCTGTTTGAAACGTAAATACATTCTGTGTCCCTAATTCAGAGCTCTCATATTTGTCTAGCATTCCCATAGAACTATCTCTTAGGACGGTGGCTCCTGACCGAACTGCATCAGTACGCTGGTTTGAACATTAGAGGCCATTAAATTTTGCGCCAAAATACCATATACCAACAATGCTGCAGTTGTCTAGCTAGATGAATGTCGTCAGATCAGCAGCGGATATATGCAGCGTGACAGCAGTGGGCAAGGTCTAATTGCCGTGACTTAATGGCGGAGAACTTAGCAGCCCGCTTATGTGCACGAACATCGCAAGCACTTGATCAAGGTAGGGTTATGTAAGCTGTAGAGACACAGAAGGTCAAATATGTTTTATGCTGGGTTGAAACGTCCCCGAGCACCGTCTCGGACGCATTATGACAGAGTGATTGCTCGTGTGAAGCGCTAGCCACGATT
GACGTCACGCACGGACGGGCGTGGGCCGGCAAATTTTTGGCGAAAAGAGACACCTACGGCTTAGGACAACAAACAGGGCGCATCGTCTCACTTATCCTCGACGTTTTAGGGTCGCTCACACCGACGACTCACAGCCCCCATGGAGAGTGTCACAAATAGCTCGTCAATACGTTACCGCGGTTCAGAGTGGCCCAAAATCCCAGATCGATCGTTTCCTGTTATCGGAATGGTATTCGTCGCATCGGAACACAATAAATGGGTCCAACTAGGCACTGCCGAGACGACCTTACACTATTCAACCGTCAGTTTGTCCTTGACTGCTAGCTCACGATGGGAATAACCTGTATCTGACCTACTTACGCCAACGGCCCACCTCGTTTTCCACCCACTCGCGCGGATCTGCGATCGTCCTCGGTCATGCGTATTACGTTATAGGGTGCGTTTCTAGGTGCTTCAAACACTAGGGCGTCGTCTGGGCGGAGCCGCATTAACTATCGGATTATTTAGCACAACTCTATTACGCGCAGCCATTCAGGTTCCACCGTGACCGACTACCACTATTTAGGAAGCTGCGATCGGTGTATTGTTGCCAGTTCCGTTCAAAGCTTTGACTTTAACCCATGGCTTGTACTTACCGCACGACCTTCTAGCAACAATAGGGGAACGTCTCGCCGATTTTTGGCTTGGTATTACTATTTAACACGACACTATATTCTGTATCCCCAAATCAGGGTTCTCATATTTGTCTAACACACCCACAGAACTATCCCCTACCGAAGCGGCTCCTCTCTGGACTGAATGCGTATGTTTGTTTGAGCGTTAGAGGCCATTAAATTTTGCGCCAAAATACCATATACCAACAATGCTTCAGTTGTCTAGCTAGATGAATGTCGTCAGGTCGACAGCGGTTATATGCAGCGGGACAGCAGTCGGCGCGGGTTAATTGCCGTGACTTAATGGCGGAAAACTTAGCAGCCCGCTTATGTGCACGAACATCGCAAGCACTTGGTCAACGTGGCGTTACGCACGCTGAAGAGACATAGACGGTTAAATATACCCTATACTGAGCTGAGACGTCCCCGAGCTTCCCCTCGGTCCCACTGTGACAAAGTGATTGCCCGTGAGAAAGGCTAGTCACGATA
ATCGGAACGCGCGAGCGGACGTGAGCCAGCAAATTTTTGGCGAGAGGGGATATCTACAGCTTTTGATAACGGGGAAGGCGCATCGTCTCACTCATCCTCGATATTATAGGGCCGCCCATGTCACTGTTTCACAGCCCCGAGGGAGAATGTCACACATAACCCGTCAATACGTTGTGGCGGTTCAGAGTGGCCCAACACCCCAGATCGATTGGTTCCTGTTCTCGGGATGGTGTTCGTCGAATCGGAACACAATAATAAGGTCCAACTAGGCACTGCCGAGACGACCTCACTCTACTCAACCGTCAATTTCTCATTGACTGCTAGCTCACGATGGGAATAACCTGAACCTGATCCAGTTATGTCAACGACCCACCACGTTTACCACCCAGTCGCGCGGAACTACGACCGTCCCCGGTCATGCGTACTACGTGATAAGGCGCATTTCTAGGTGCTTCAAAGACTAGGGGGTCGTCTGAGCAAATCCGCATCAAGTATCGAGTTATTTAGCACAACTTCATTACACGCAGCCGTCCCAACTCTACCGTGAACGACTACCACTATTTAGGAAGCTGCGATCGGTGCATTGTTGCCAGTTCCGCTCAGTGCTTAGACTTTAACCCATTGCTCGAGCTTCCCGCCCGGCCTACCAGCAACAGTGAGAGGACATCTCGCCGATGTGTGGCTTGGTATTGCTGTTTGAAACGTAAATACATTCTGTGTCATCGATCCAGAGTTCCCATATTTGTCCAGCATTCCCATAGAACTATCCCCTACGGCAACGGCTCCTCTCTGGACTGCATCAGTACGTTTGTTTAAGCGTCAGAGGCCATTAAATTTTGCGCCAAAATACCATACACAGACAGTTCTTCAGTTGTCTTGCTAGATGAATGTCGCCAGGTCGACAGCGGTTATATGCAGCGGGACAGCAGTCGGCGCGGGTCAACTGCCATGACTTTATGGCGAGACGCTTCATGGTTAATTTATATGCATAGATGCTGCAAGCACTTGGTCAACGTGGCGTTACGCACGCTGAAGAGACATAGACGGTTAAATATACCCTATACTGAGCTGAGACGTCCCCGAGCTTCCCCTCGGTCGCATCGTGACAAAGTGATTGCCCGTGAGAAAGGCTAGTCACGATA
ATCGGAACGCGCGAGCGGACGTGGGCCAGCAAATTTTTGGCGAGAGGGGATACCTACAGCTTTTGATAACGGGCAAGGCGCATCGTCTCACTTATCCTCGATGTTTTAGGGTCGCCCACATCGCCGATTCACAGCCCCGATGGAGAACGTCACACATAACTCGTTAATACATTACGGCGGTTCCGAGAGACCTAGCATCCCAGGCCGATTGTCCCCTGTTATCGGGGTGGTGTTCGTTGCATCTGAACACAATAATAAGGACCAACTAGGCACTTCCGAGACGACCTCACACCATTCAATCGTCAGTTCGTCATTGACTGCGAACTCACGATGGGAATAACCTGAACCTGATCCAGTTATGTGGACGACCCACCACGTTTTCCACCCAGTCGCGTGGAACTGCGACAGTCCTCGGTCATGCGTGCTACGTGATAAGGCGCATTTTTAGGTGCTTCTAAGACTTGGGGGTCGTCTGAGCAAATCCGCATCAAGTATTGAGTTATTTAGCACAACTCCATTACGCGCAGCCGTCCAGACTCCATCGTGGACGACAACCACTATTTAGGAAGCTGTGATCAGTGTATTGTTGCTAGCTCCGCTCAATGCTTTGACTTTAAACCATTGCTCGAGCTTCCCGGCCGGCCTTCCAGCGACCGTGAGAGGACATTTCGCCGATGTGTGGCTTGGTATTGCTGTTTGAAACGTAAATACATTCTGTGTCCCCAATTCAGAGCTCTCATATTTGTCTAGCATTCCCATAGAACTACCTCTTAGGACGGCGGCTCCTGACTGAACTGCATCAGTACGCCGGTTTGAACGTTAGAGGCCCTTAAATCTTGCGCCCAACTACCATGCACCAACAGTTCTTCAGTTGTCTTGCTAAATGAATGTCGCCAGGTCGACAGCGGTTATATGCAGCAGGACAGCAGTCGGCGCGGGTCAACTGCCATGATTTAATGGCGAGACGCTTCATGGTTAATTTATATGCATAGATGCCGCAAGCACTTGATCAACGTGGGGTTATGTAAGCTGTAGAGACACAGAAGGTCAAATATATTTTATGCTGGGTTGAAACGTCCCCGAGCATCGTCTCGGACGCATCATGACAAAGTGAATGCCCGGGAGAAAGGTCAGTTCAGGTA
ATCGGAACGCGCGGACGGGCGTGGGCCGGCAAATTTTTGGCGAAAAGAGACACCTATGGCTTAGGACGACAAACAGGGCGCATCGCCTAATTTATCCTTGATGTTATAGGGTCACCCATGTTACTGTTTCACAGCCCCGATAGAGAATATCACAAATAGCTCATTAATACGTTGTGGCGGTTCAGAATGACCCAGCGTCACAGATCGATTGTTTCCTGTTATCGAGATGGTGTTTATCGCATCGGAATATAATACTAGGGTCCAACTAGGCACTGCCGAGACGACCTCACTCTATTCGACCGTCAGCTCGTCATTGACTGCTAACTCACGGTGAGAATAACCTGTACCCGATCCAGTTATGTGGGCGACCCACCACGTTTTCCACCCAGTCGCGTGGAACTGCGACAGTCCTCGGCCATGCGTACTACGTTATAAGGCGCGCGTCTAGGTGCTTCAAAGACTAGGGCCTCGTCTGGGCGGAGCCGCATTAGCTAACGGGTTATTTAGCACAACTTCATTACACGCGGCCGTCCCGACTCCACCGTGAACGACTACCACTATTTAGGAAGCTGCGATTGGTGTATTGTTGCCAGTTCCGCTCAATGCTTAGATTTCAACCCATTGCTCGAGCTTCCCGCCCGGCCTTCCAGCAACAGTGAGAGGACATCTCGCCGATGTGCGGCTTGGTATTGCTGTTTGAAACGTAAATACATTCTGTGTCCCTAATTCAGAGCTCTCATATTTGTCTAGCATTCCCATAGAACTATCTCTTAGGACGGTGGCTCCTGACCGAACTGCATCAGTACGCTGGTTTGAACATTAGAGGCCATTAAATTTTGCGCCAAAATACCATATACCAACAATGCTGCAGTTGTCTAGCTAGATGAATGTCGTCAGATCAGCAGCGGATATATGCAGCGTGACAGCAGTGGGCAAGGTCTAATTGCCGTGACTTAATGGCGGAGAACTTAGCAGCCCGCTTATGTGCACGAACATCGCAAGCACTTGATCAACGTGACGCTATGTGCGCTGATGAGGCGTAGAAGGTCAAGTGTATCTCATGCAGGGTTGAAACGTCCCCAAGCATCCTCTAGGACGCATTATTACAAAGTGATTACTCGTGTGAGGCGCTAGCCACGATT
AACGTCACCGACAGACGAGCGCGGGCGGGCAAATTGTTGGCGAAGGTAGACACCTGCGGCCCAGAACAACAAACAGGGTGCATCGTTTCACTCATCCTTGATGTTTTAGGGTCGCCCACACCGCCGACTCACAGCCCCGATGAAGAATGCCGCAAACAATTCGTCAATACGTTATCGCAGTTCAGAGTGATCCAAAATCCCAGATCGATCGTTTTCTGTTATCGAGATGGTATTCGTCGCATTGGAACACAATAATAAGGTCCAACTAGACACTGTCGAGACGACCTCACACTATTCAACCGTCAGTTTGTCCTTGACTAGTAGCTCACGGTGGGAATAACCTGTACCTGATCCAGTTATGTGGGCGACCCACCACGTTTTCCACCCAGTCGTGTGGAACTGCGACAGTCCTCGGTCATGCGTACTACGTTATGAGGCGCGTTTCGAGGTGCTTCAAGGACTAGGGGGTCCTCTGATCAAGGGCGCATTAAGTATCGAGTTATTTAGCGCAACTCCATTGCGCGCAACCGCCCAGACTCCACCGTGGACGACAGCCACTATTTAAGAAACTCTGATCAGTGTATTGTTGCTAGCGCCGCTCAGAACTTACACTTTGGCCCGTGGCTCCAGTTTCCCGCCCGGCCTTTTAGCAACAATGAGGGGACGTCTCGCCGATTTGTGGCTTGGTATTGCTATTTGAAACGTAAATACATTTTGTGTCCCCGAATCAGAGTTCTCATATTTGTCTAGCACACCCATAAAACCATCCCCTACGGAAGCGGCTCCCCTCTGGACTGAATGCGTATGTTTGTTTGAGCGTTAGATGATATTAAATCCTGCGCGCAACTATCATGCACAAACAGTTCCTTGGTCGCCTTAACAGGCGGGTGCCTCGAGGCAAACGAGAGATTCAATCAATATGGCGGTGATCGATGAGTGTCGGCGTTTGTAACGCAAATACAAAACGTTTCATGGTTAATTTATATGCATAAACATCGCAAGCACTTGATCAACGTGACGCTATGTACGCTGATGAGGCATGAGAGGCCCAATATATCTTATGTTGGGTTGAATCGTCCCTGAGCATGGTTTCGGACGCATTATTACAGAGTGATTGCTCGTGTGAGGCGCTAGCCACGATT
GACGTCACGCACGGACGGGCGTGGGCCGGCAAATTTTTGGCGAAAAGAGACACCTACGGCTTAGGACAACAAACAGGGCGCATCGTCTCACTTATCCTCGATGTTATAGGGTCGCCCATATCGCTGTTTCACAGCCCCGATGGGGAACGTCACACATAACTCGTTGAGACGTTATCGCAGTTCAGAGTGATCCAAAATCCCAGATCGATCGTTTTCTGTTATCGAGATGGTATTCGTCACATCGGAACACAATAATAAGGTCCAACTAGGCACTGCCGAGACGACCTCACACTATTCAACCGTCAGTTTGTCCTTGACTGCTAGCTCACGATGGGAATAACCTGAACCTGATCCAGTTATGTCAACGACCCACCACGTTTTCCACCCAGTCGCGCGGAACTGCGACCGTCCTCGGTCATGCGTATTACGTTATAGGGCGCGTTTCTAGGTGCTTCAAACACTAGGGCGTCGTCTGGGCGGAGCCGCATTAACTATCGGATTATTTAGCACAACTCTATTACGCGCAGCCATCCAGGTTCCACCGTGAACGACTACCACTATTTAGGAAGCTGCGATCAGTGTATTGTTGCCAGCGCCGCTCAAAACTTACACTTTAGCCCATGGCTCCAGCTTCCCGCCCGGCCTTCTAGCAACAATGAGGGGACGTCTCGCCGATTTGTGGCTTGGTATTGCTATTTAAAACGAAACTACATTCCGTGTCCCCAAATCAGAGTTCTCATATTTGTCTAACACACCCATAGAACTATCCCCTACGGAAGCGGCTCCTCTCTGGACTGAATGCGTATGTTTGTTTGAGCGTTATAGACCATTAGATCTTGCGTCCAACTACCACGCACAAGCAGTTTCTCAGTTGTCTTGCTAGATGAACTTTGCCAGGTCAACAGCGGTTATATGCGGCGTGATAGCAGACGGCGCGGGTTAATTGCCGTGACTTAATGGCGGAAAGCTTAGCAGCCCGCTTATGTGCACGAACATCGCAAGCACTTGGTCAACGTGGCGTTATGTACAACGAAGATGCATAGAAGGTCAAATATATCTTATGCTGGGTTGAAACGTCTCCGAGCATCGTCTAGGTTGCATTATTACAGAGTGATTGCTCGTGTGAAGCGCTAGCCACGATT
GACGTCACGCACGGACGGGCGTGGGCCGGCAAATTTTTGGCGAAAAGAGACACCTACGGCTTAGGACAACAAACAGGGCGCATCGTCTCACTTATCCTCGACGTTTTAGGGTCGCTCACACCGACGACTCACAGCCCCCATGGAGAGTGTCACAAATAGCTCGTCAATACGTTACCGCGGTTCAGAGTGGCCCAAAATCCCAGATCGATCGTTTCCTGTTATCGGAATGGTATTCGTCGCATCGGAACACAATAAATGGGTCCAACTAGGCACTGCCGAGACGACCTTACACTATTCAACCGTCAGTTTGTCCTTGACTGCTAGCTCACGATGGGAATAACCTGTATCTGACCTACTTACGCCAACGGCCCACCTCGTTTTCCACCCACTCGCGCGGATCTGCGATCGTCCTCGGTCATGCGTATTACGTTATAGGGTGCGTTTCTAGGTGCTTCAAACACTAGGGCGTCGTCTGGGCGGAGCCGCATTAACTATCGGATTATTTAGCACAACTCTATTACGCGCAGCCATTCAGGTTCCACCGTGACCGACTACCACTATTTAGGAAGCTGCGATCGGTGTATTGTTGCCAGTTCCGTTCAAAGCTTTGACTTTAACCCATGGCTTGTACTTACCGCACGACCTTCTAGCAACAATAGGGGAACGTCTCGCCGATTTTTGGCTTGGTATTACTATTTAACACGACACTATATTCTGTATCCCCAAATCAGGGTTCTCATATTTGTCTAACACACCCACAGAACTATCCCCTACCGAAGCGGCTCCTCTCTGGACTGAATGCGTATGTTTGTTTGAGCGTTAGAGGCCATTAAATTTTGCGCCAAAATACCATATACCAACAATGCTTCAGTTGTCTAGCTAGATGAATGTCGTCAGGTCGACAGCGGTTATATGCAGCGGGACAGCAGTCGGCGCGGGTTAATTGCCGTGACTTAATGGCGGAAAACTTAGCAGCCCGCTTATGTGCACGAACATCGCAAGCACTTGGTCAACGTGGCGTTACGCACGCTGAAGAGACATAGACGGTTAAATATACCCTATACTGAGCTGAGACGTCCCCGAGCTTCCCCTCGGTCGCGTCATGACAAAGTGAATGTCCGGGAGAAAGGTCAGTTCAGGTA
GACGTCACGCGCGGACGAGCGCGGGCGGGCAAATTGTTGGCGAAAGGAGACACCCGCGGCCCAGAACAACAAACAGGGTGCATCGTCTCACTCATCTTTGATGTTTTAAGGTCGCTCATATCGCTGTTTCACAGCCCCGAGGGAGAATGTCACAAATAGCTCGTCAATACGTTATGGCGGTTCAGAGTGGCCCAAAATCCCAGATCGATTGTTTCCTGTTATCGGGATGGTGCCCGTCGAATCGGAACACAATGATAAGGACCAGCTAGGCACTGCCGAGACGACCTCACACTATTCAACCGTCAGTTTGTCCTTGACTACTAACTCACGATGGGAATAACCTGAACCTAATCCGGTTATGTGAACGACCCATCACGTTTTCCACCCAGTCGCGTGGAACTGCGACCGTCCTCGGTCATGCGTACTACGCTATAAGGCGAGTTTCTAGGTGCTTCAAAGACTAGGAGGTCGTCTGAGCAAAGCCGCATTAAGTATCGAGTTATTTAGCACAACTCCATTACGCGCAGCCGTCCAGACTCCACCGTGGACGACAACCACTATTTAGGAAGCTGTGATCAGTGTATCGTTGCTAGCTCCGCTCAAAACTTACACTTTGGCCCGTGGCTCCAGTTTCCCGCCCGGCCTTTTAGCAACAATGAGGGGACGTCTCGCCGATTTGTGGCTTGGTATTGCTATTTGAAACGTAAATACATTTTGTGTCCCCGAATCAGAGTTCTCATATTTGTCTAGCACACCCATAAAACCATCCCCTACGGAAGCGGCTCCCCTCTGGACTGAATGCGTATGTTTGTTTGAGTATTAGATGATATTAAATCCTGCGCGCAACTATCATGCACAAACAGTTCCTTGGTCGCCTTAACAGGCGGGTGCCTCGAGGCAAACGAGAGATTCAATCAATATGGCGGTGATCGATGAGTGTCGGCTGCCGTGGCTTTGTGGCGAGACGCCCCATGATTAATCTGTATTCGTAGATGCCGTGGTGGTCCAACTGCCACGGCGCTTCGCACAACGAAGATGCATAGAAGGTCAAGTATATCTCATGCAGGGTTGAAACGTCCCCGAGCATCCTCTCGGTCCAACTGTGACAAAGTGATTGCCCGTGAGAAAGGCTAGTCACGATA
ATCAGCACCCAGGAGCGAACGCGGGCGGGCAGATTGTTGATGAAAGGAGACACTTGCGCCCCAGAACAACAAACAGGGCGCGGCGTCTCACTTCCCCTTAATGTTTTAGCGTCGCTCACACCGCCGACTCACAGCCCCGATGGAGAATGTCACAAATAACCCGTTAGTACGTTGTGGCGCTTCAGAGAGGCTCAAAATCCCGGGTCGATTGTTTTCTGCTACCGAGACATTGTTCGTCGCATCGCACCACAATGATAGGGTCCAACTAGGCACTGCCGAGACGGCCTCACTCTATTCAATCGTCAGTTTGTCCTTGACTACTAGTCCATGATGGGAATAACCGGTACCTGCTCTAGTCATGTCAATGACTCGCCACCTTTTCCAGTCGCGCGCGCGGAACTGGGTCCCCCTTAGGTCATGCGTACTACGTTATAAGGCGCGTTCCTAGGTGTTTCATAGATTAGGGCGTAGCCTGGGCGGAGCCACAATAACTATCAGGTTAGATAGCAAGACTCCATTACGCGCAGTCGTCCCGATTCCACTATGGATGACTAACACTATCTAGGAGGTCGTGATCAGCGTATTATCGCTAGCTCCTCCCAGTGCTTTGACTTTAAACCATTACTCGAGCTTCCCGCCCGGCCTTCCATCGACCGTGAGAAGACATTTCGCCGATGTGTGGCTTGGTATTGCTGTTTGAAACGTAAATACATTCTGTGTCCCCGAATCAGAGTTCTCATACTTGTATAGCACACCCATAGAACTATCCCCTACGGAAGCGGCTCCCCTCTGGACTGAATGCATATATTTGTTTGAGCGTTATAGACCATTAGATCTTGCGTCCAACTACCACGCACAAGCAGTTTCTTGGTCGCCTTAACAGGCGGGTGCCTCGAGGCAAACGAGAGATTCAATCAATATGGCGGTGATCGATGAGTGTCGGCGTTTGTAACGCAAATACAAAACGTTTCATGGTTAATTTATATGCATAACCATCGCAAGCACTTGATCAAGGTAGGGTTATGTAAGCTGTAGAGACACAGAAGGTCAAATATGTTTTATGCTGGGTTGAAACGTCCCCGAGCACCGTCTCGGACGCATTATGACAGAGTGATTGCCCGTGAGAAAGGCTAGTCACGATA
ATCAGCACCCAGGAGCGAACGCGGGCGGGCAGATTGTTGATGAAAGGAGACACTTGCGCCCCAGAACAACAAACAGGGCGCGGCGTCTCACTTCCCCTTAATGTTTCAGGGTCGCTCACACCGCCGACTCACAGCCCCCATGGAGAACGTCACACATAACTCGTTAATACGTTATGGCGGTTCAGAGTGGCCCAAAATCCCAAATCAATTGTTTCCTGTTCTCGGGATGGTGTTCGTCGAATCGGAACACAATACTAACGACCAACCAGGCGCTGCCGAAACCACCTCACTTTGTCGAGCCGCCGGTCTGTTCCCGACTACTAACTCGCGATTGAAGTAACCTATACCTGACCTAGTTGCGTCAACGACCCACCTCGCTTTCCACCCACTCGCGCGGAACTGCGACAGTCCTCAGTCATGAGTGCTACGTGATAAGGCGCATTTTTAGGTGCTCCTAAGACTAGGGGGTCGTCTGAGTAAATCCGCATCAAGTCTTGAGTTATTTAGCACAACCCCATTACGCGCAGCCGTCCAGACTCCATCGTGGACGACAACCACTCTTTAGGAAGCTGTGATCAGTGTATTGTTGCTGGCTCCGCTCAAAGCTTAGACTATAACCCAAGGCTCGAGCTTCCCACCCGGCCTTCCGGCAACAACGAGGGGCCGACCCGCTGATTTGTGGCTGGGTGTTGTTATCGGGATCGTAACTACGTTCTGTGTCCCCAATTCAAAGTTCTCATATCTGTCTGGCACACCCATAGAACTATCCCCTACGGAAGCGGCTCCTCTCTGGACTGCATCAGTGTGTTTGTTTGGGCGCTAGATGATATTAAATCCTGCGCGCAACTATCATGCACAAACAGTTCCTTGGTCGCCTTAACAGGCGGGTGCCTCGAGGCAAACGAGAGATTCAATCAATATGGCGGTGATCGATGAGTGTCGGCGTTTGTAACGCAAATACAAAACGTTTCATGGTTAATTTATATGCATAACCATCGCAAGCACTTGATCAAGGTAGGGTTATGTAAGCTGTAGAGACACAGAAGGTCAAATATATTTTATGCTGGGTTGAAACGTCCCCGAGCACCGTCTCGGACGCACCGTGACAAAGTGCTTGCCCGTGAGAAAGGCTCCTCCCGATA
ATTGGAACGCGCGGACGGGCGTGGGCCGGCAAATTTTTGGCGAAAAGAGACACCTATGGCCTAGGACGACAAACAGGGCGCATTGCCACATTTATCCTTGATGTTTTGGGGTCGCCCACATCGCTGTTTCACAGCCCCGAGGGAGAATGTCACAAATCGCTCGTCAATACGTTACGGCGGTTCACAGAGACCCAAAATCCCAGGTCGGTTGTTTCCTGTTCTCGGGATGGTGCCCGTCGAATCGGAACACAATACTAGGGTCCAACTAGGCACTGCCGAGACGACCTCACTCTATTCAACCGTTAGCTCGTCATTGACTGCTAACTCACGGTGGGAATAACCTGTACCTGATCCAGTTATGTGGGCGACCCACCACGTTTTCCACCCAGTCGCATGGAACTGCGACAGTCCTCGATCATGCGTACTACGTTATGAGGCGCGTTTCGAGGTGCTTCAAGGACTAGGGGGTCCTCTGATCAAGGCCGCATTAAGTATCGAGTTATTTAGCACAACTCCATTGTGCACAACCGTCCAGACTCCACCGTGGACGACAGCCACTATTTAAGAAACTCTGATCAGTGTATTGTTGCTAGCGCCGCTCAAAACTTACACTTTAGCCCATGGCTCCAGCTTCCCGCCTGGCCTTCTAGCAACAATGAGGGGACGTCTCGCCGATTTGTGGCTTGGTATTGCTATTTGAAACGTAAATACATTTTGTGTCCCCGAATCAGAGTTCTCATACTTGTATAGCACACCCATAGAACTATCCCCTACGGAAGCGGCTCCCCTCTGGACTGAATGCATATATTTGTTTGAGCGTTAGATGCCATTGAATCTCGTGCCCAACTGCTATGCACAAGCAGTTTCTCAGTTGTTTTGCTAGATGAATGTCGCCTCGTCAAAAGCGGTTATCTGCAGCGTTACAGCAGTCGGCAAGGTTTAATGTTTGTAACGCAAATACAAAACGTTTCATGGTTAATTTATATGCATAACCATCGCAAGCACTTGATCAAGGTAGGGTTATGTAAGCTGTAGAGACACAGAAGGTCAAATATATTTTATGCTGGGTTGAAACGTCCCCGAGCATCGTCTCGGTCGCACTGTGACGAATTTCTCGCCCGTGAGAAAGGCTCCTCCCGATA
ATCAGCGCGCGCGAGCGAACGCGGGCGGGCAGATTGTTGATAAAAGGAGACACCTGCGGCCCAGAACAACAAACAGGGTGCATCGTCTCACTCATCCTTGATGTTTTAGGGTCGCTCATATCGCTGTTTCACAGCCCCGAGGGAGAATGTCATGAATCACTCGATAGTACGTTGTGGCGGTTCAGAATGACCCAGCGTCACAGATCGATTGTTTCCTGTTATCGAGATGGTGTTTATCGCATCGGAATATAATACTAGGGTTCAACTAGGCACTGCCGAGAAGACCTCACTCTATTCAACCGTCAGCTCGTCATTGACTGCTAACTCACGGTGGGAATAACCTGTACCTGATCCAGTTATGTGGGCGACCCACCACGTTTTCCACCCAGTCGCGTGGAACTGCGACAGTCCTCGGTCATACGTACTACGTTATGAGGCGCGTTTCGCGGTGCTTCAAGGACTAGGGGGTCCTCTGATCAAGGCCGCATTGAGTATCGAGCTATTTAGCACAACTCCTTTGTGCGCAACCGTCCAGACTCCACCGTGGACGACAGCCACTATTTAAGAAACTCTGATCAGTGTATTGTTGCTAGCGCCGCTCAAAGCTTTGACTTTAACCCATGGCTTGTACTTCCCGCCCGGCCTTCTAGCAACAATAAGGGGACGTCTCGCCGATTTGTGGCTTGGTATTACAATTTAAAACGACACAATATCCTGTGTCCCCGAATCAGAGTTCTCATACTTGTATAGCACACCCATAGAACTATCCCCTACGGAAGCGGCTCCCCTCTGGACTGAATGCATATATTTGTTTGAGCGTTAGATGCCATTGAATCTCGTGCCCAACTGCTATGCACAAGCAGTTTCTTGGTCGCCTTAACAGGCGGGTGCCTCGAGGCAAACGAGAGATTCAATCAATATGGCGGTGATCGATGAGTGTCGGCGTTTGTAACGCAAATACAAAACGTTTCATGGTTAATTTATATGCATAACCATCGCAAGCACTTGATCAAGGTAGGGTTATGTAAGCTGTAGAGACACAGAAGGTCAAATATGTTTTATGCTGGGTTGAAACGTCCCCGAGCACCGTCTCGGACGCATTATGACAGAGTGATTGCTCGTGTGAAGCGCTAGCCACGATT
ATCGGAACGCGCGAGCGGACGTGGGCCAGCAAATTTTTGGCGAGAGGGGATACCTACAGCTTTTGATAACGGGCAAGGCGCATCGTCTCACTTATCCTCGATGTTTTAGGGTCGCTCATATCGCTGTTTCACAGCCCCGAGGGAGAATGTCACAAATCACTCGATAGTACGTTACGGCGGTTCAGAGTGGCCCAAAATCCCAGGTCGGTTGTTTTCTGTTATCGGGATGGTGTTCGTCGCATCGGAACACAATAATAACGACCAACCAGGCGCTGCCGAAACGACCTCACTTTGTCCAGCCGCCGGTCTGTTCCCGACTACTAACTCGCGATGGAAGTAACCTGTACCTGACCTAGTTGCGTCAACGACCCACCTCGCTTTCCACCCACTCGCGCGGAACTGCGACAGTCCTCGGTCATGCGTACTACGTGATAAGGCGCATTTCTAGGTGCTTCAAAGACTAAGGGGTCGTCTGAGCAAATCCGCATCAAGTATCGAGTTATTTAGCACAACTCCATTACGCGCAGCCGTCCAGACTCCACCGTGGACGACAACCACTATTTAGGAAGCTGTGATCAGTGTATTGTTGCTAGCTCCGCTCAAAGCTTAGACTATAACGCAAGGCTCGAGCTTCCCACCCGGCCTTCCGGCAACAACGAGGGGCCGACCCGCTGATTTGTGGCTGGGTGTTGTTATCGGGATCGTAACTACATTCTGTGTCATCGATCCAGAGTTCCCGTATTTGTCCAGCATTCCCATAGAACTATCCCCTACGGCAACGGCTCCTCTCTGGACTGCATCAGTACGTTTGTTTGAGCGTTATAGACCATTAGATCTTGCGTCCAACTACCACGTACCAACAGTGCCTCAGTTGTCTTGCTAGATGAATGTCGCCAGGTCAACAGCGGTTATATGCAGCGTGACAGCAGTCGGCGCGGGTTAATTGCCGTGACTTAATGGCGGAGAACTTAGCAGCCCGCTTATGTGCACGAACACCGTGGGGGTCCAACTGCCGCGGCGCTTCGCACAACGAAGAGGCATAGAAGGTCAAGTATATCTCATGCAGGGTTGAAACGTCCCCGAGCATCCTCTCGGTCGCATCGTGACAAAGTGATTGCCCGTGAGAAAGGCTCCTCCCGATA
ATCGGCATGCGCGGACGGGCGTGGGCCGGCAAATTTTTGGCGAAAAGAGACACCTACGGCTTAGGACAACAAACAGGGCGCATCGCCTAATTTATCCTTGATGTTTTAGGGTCGCTCATATCGCTGTTTCACAGCCCCGAGGGAGAATGTCATAAATCACTCGATAGTACGTTGTGGCGGTTCAGAATGACCCAGCGTCACAGATCGATTGTTTCCTGTTATCGAGATGGTGTTTATCGCATCGGAATATAATAATAGGGTTCAACTAGGCACTGCCGAGAAGACCTCACTCTATCCAACCGCCGGTCTGTTCCCGACTACTAACTCGCGATGGAAGTAACCTGTACCTGACCTAGTTGCGTCAACGACCCACCTCGCTTTCCACCCACTCGCGCGGAACTGCGACAGTCCTCGGTCATGCGTACTACGTGATAAGGCGCATTTCTAGGTGCTTCAAAGACTAAGGGGTCGTCTGAGCAAATCCGCATCAAGTATCGAGTTATTTAGCACAACTCCATTACGCGCAGCCGTCCAGACTCCACCGTGGACGACAACCACTATTTAGGAAGCTGTGATCAGTGTATTGTTGCTAGCTCCGCTCAAAGCTTAGACTATAACGCAAGGCTCGAGCTTCCCACCCGGCCTTCCGGCAACAACGAGGGGCCGACCCTCTGATTTGTGGCTGGGTGTTGTTATCGGGATCGTAACTACATTCTATGTCATCGATCCAGAGTTCCCGTATTTGCCCAGCATTCCCATAGAACTATCCCCTACGGCAACGGCTCCTCTCTGGACTGCATCAGTACGTTTGTTTGAGCGTTAGATGCCATTGAATCTCGTGCCCAACTGCTATGCACCAACAGTTCTTCAGTTGTCTTGCTAGATGGATGTCGCCAGATCAGCAGCGGATATATGCAGCGTGACAGCAGTGGGCAAGGTTTAATGTTTGTAACTTAATGGCGGAAAACTTAGCAGCCCGCTTATGTGCACGAACATCGCAAGCACTTGATCAAGGTAGGGTTATGTAAGCTGTAGAGACACAGAAGGTCAAATATATTTTATGCTGGGTTGAAACGTCCCCGAGCACCGTCTCGGACCCACTGTGAAGAATTTCTCGCCCGTGAGAAAGGCTCCTCCCGATA
ATCGGAACGCACGGACGGGCGTGGGCCGGCAAATTTTTGGCGAAAAGAGACACCTACGGCTTAGGACAACAAACAGGGCGCATCGCCTAATTTATCCTTGATGTTTCAGGGTCGCTCACACCGCCGACTCACAGCCCCCATAGAGAATGTCACAAATAACCCGTTAATTCGTTGTGACGGTTCAGAGTGACCCAACACCCTAGATCGATTGGTTCCTGTTCTTAGGATGGTGTTCGTCGAGTCGGGACACAGTACTAGGGTCCAACTAGGCACTGCCGAGACGACCTCACTCTATTCAACCGTCAGCTCGTCATTGACTGCTAACTCACGGTGGGAATAACCTGTACCTGATCCAGTTATGTGGGCGACCCACCACGTTTTCCACCCAGTCGCGTGGAACTGCGACAGTCCTCGGTCATGCATACTACGTGATAAGGCGCATTTCTAGGTGCTTCAAAGACTAGGGGGTCGTCTGAGCAAATCCGCATCAAGTATCGAGTTATTTAGCACAACTTCATTACACGCAGCCGTCCCGACTCTCCCGTGAACGACTACCACTATTTAGGAAGCTGCGATCGGTGCATTGTTGCCAGTTCCGCTCAGTGCTTAGACTTTAACCCATTGCTCGAGCTTCCCGCCCGGCCTACCAGCAACAGTGAGAGGACATCTCGCCGATGTGTGGCTTGGTATTGCTGTTTGAAACGTAAATACATTCTGTGTCATCGATCCAGAGTTCCCATATTTGTCTAGCATTCCCATAGAACTATCCCCTACGGCAACGGCTCCTCTCTGGACTGCATCAGTACGTTTGTTTAAGCGTCAGAGGCCATTAAATTTTGCGCCAAAATACCATACACAAACAGTTCTTCAGTTGTCTTGCTAGATGAATGTCGCCAGGTCGACAGCGGTTATATGCAGCGGGACAGCAGTCGGCGCGGGTCAACTGCCATGACTTAATGGCGAGACGCTTCATGGTTAATTTATATGCATAGATGCTGCAAGCACTTGGTCAACGTGGCGTTACGCACGCTGAAGAGGCATAGAAGGTCAAATATATCTTATGCTGGGTTGAAACGTCCCCGAGCATCGTCCCGGTCGCATCATGACAAAGTGATTGCCCGTGAGAAAGGCTCCTCCCGATA
AACGTCACCGACGGACGGGCGTGGGCCGGCAAATTTTTGGCGAAAAGAGACACCTATGGCTTAGGACGACAAACAGGGCGCATTGCCACATTTATCCTTGATGTTTTAGGGTCGCTCATATCGCTGTTTCACAGCCCCGAGGGAGAATGTCATAAATCACTCGATAGTACGTTGTGGCGGTTCCGAGAGACCCAACATCCCAGGCCGATTGTTTTCTGCTACCGAGACATTGTTCGTCGCATCGCACCACAATGATAGGGTCCAACTAGGCACTGCCGAGACGACCTCACTCTATTCAACCGTCAGCTCGTCATTGACTGCTAACTCACGGTGGGAATAACCTGTACCTGATCCAGTTATGTGGGCGACCCACCACGTTTTCCACCCAGTCGCGTGGAACTGCGACAGTCCTCGGTCATGCGTACTACGTTATGAGGCGCGTTTCGAGGTGCTTCAAGGACTAGGGGGTCCTCTGATCAAGGGCGCATTAAGTATCGAGTTATTTAGCGCAACTCCATTGCGCGCAACCGCCCAGACTCCACCGTGGACGACAGCCACTATTTAAGAAACTCTGATCAGTGTATTGTTGCTAGCGCCGCTCAGAACTTACACTTTGGCCCGTGGCTCCAGTTTCCCGCCCGGCCTTTTAGCAACAATGAGGGGACGTCTCGCCGATGTGCGGCTTGGTATTGCTGTTTGAAACGTAAATACATTCTGTGTCCCTAATTCAGAGCTCTCATATTTGTCTAGCATTCCCATAGAACTATCTCTTAGGACGGTGGCTCCTGACCGAACTGCATCAGCACGCTGGTTTGAACGTTAGAGGCCATTAAATTTTGCGCCAAAATACCATATACCAACAATGCTGCAGTTGTCTAGCTAGATGAATGTCGTCAGATCAGCAGCGGATATATGCAGCGTGACAGCAGTGGGCAAGGTCTAATTGCCGTGACTTAATGGCGGAGAACTTAGCAGCCCGCTTATGTGCACGAACATCGCAAGCACTTGATCAACGTGACGCTATGTGCGCTGATGAGGCATAGAAGGTCAAATATATTTCATGCAGGGTTGAAACGTCCCCGAGCATCCTCTCGGACGCACTGTGACAAAGTGATTGCCCGTGAGAAAGGCTCCTCCCGATA
GACGTCACGCGCGAGCGGACGTGAGCCAGCAAATTTTTGGCGAGAGGGGATATCTACAGCTTTTGATAACGGGGAAGGCACATCGTCTCGCTCATCCTCGATGTTATAGCGCCGCCCACACCGCCGACTCACAGCCCCGATGGAAAATGTCACAAATAACCCGTTAATACGTTGTGACGGTTCAGAGTGACCCAACACTCTAGATCGATTGGTTCCTGTTCTTAGGATGGTGTTCGTCGAGTCGGAACACAGTACTAAGGACCAGCTAGGCACTGCCGAGAAGACCTCACTCTATTCAACCGTCAGCTCGTCATTGACTGCTAACTCACGGTGGGAATAACCTGTACCTGATCCAGTTATGTGGGCGACCCACCACGTTTTCCACCCAGTCGCGTGGAACTGCGACAGTCCTCGGTAATACGTACTACGTTATGAGGCGCGTTTCGCGGTGCTTCAAGGACTAGGGGGTCCTCTGATCAAGGCCGCATTGAGTATCGAGCTATTTAGCACAACTCCTTTGTGCGCAACCGTCCAGACTCCACCGTGGACGACAGCCACTATTTAAGAAACTCTGATCAGTGTATTGTTGCTAGCGCCGCTCAATGCTTAGATTTCAACCCATTGCTCGAGCTTCCCGCCCGGCCTTCCAGCAACAGTGAGAGGACATCTCGCCGATGTGCGGCTTGGTATTGCTGTTTGAAACGTAAATACATTCTGTGTCCCTAATTCAGAGCTCTCATATTTGTCTAGCATTCCCATAGAACTATCTCTTAGGACGGTGGCTCCTGACCGAACTGCATCAGCACGCTGGTTTGAACATTAGAGGCCATTAAATTTTGCGCCAAAATACCATATACCAACAATGCTGCAGTTGTCTAGCTAGATGAATGTCGTCAGATCAGCAGCGGATATATGCAGCGTGACAGCAGTGAGCAAGGTCTAATTGCCGTGACTTAAAGGCGGAGAACTTAGCAGCCCGCTTATGTGCACGAACATCGCAAGCACTTGATCAACGTGACGCTATGTGCGCTGATGAGGCGTAGAAGGTCAAGTGTATCTCATGCAGGGTTGAAACGTCCCCAAGCATCCTCTAGGTCGCATTATGACAAAGTGATTGCCCGTGAGAAAGGCTCCTCCCGATA
ATCGGAACGCGCGGACGAACGCGGGCGGGCAGATTGTTGATGAAAGGAGACACCTGCGGCCCAGAACAACAAACAGGGTGCATCGTCTCACTCATCCTCGATGTTTTAGGGTCGCTCACACCGACGACTCACAGCCCCCATGGAGAGTGTCACAAATAGCTCGTCAATACGTTACCGCGGTTCAGAGTGGCCCAAAATCCCAGATCGATTGGTTCCGGTTCTTAGGATGGTGTTCGTCGAGTCGGGACACAGTAATAGGGTCCAACTAGGCACTGCCGAGACGACCTCACTCTATTCGACCGTCAGCTCGTCATTGACTGCTAACTCACGGTGAGAATAACCTGTACCCGATCCAGTTATGTGGGCGACCCACCACGTTCTCCACCCAGTCGCGTGGAACTGCGACAGTCCTCGGCCATGCGTACTACGTTATAAGGCGCGCGTCTAGGTGCTTCAAAGACTAGGGCCTCGTCTGGGCGGAGCCGCATTAGCTAACGGGTTATTTAGCACAACTTCATTACACGCGGCCGTCCCGACTCCACCGTGAACGACTACCACTACTTAGGAAGCTGCGATTGGTGTATTGTTGCCAGTTCCGCTCAATGCTTAGATTTCAACCCATTGCTCGAGCTTCCCGCCCGGCCTTCCAGCAACAGTGAGAGGACATCTCGCCGATGTGCGGCTTGGTATTGCTGTTTGAAACGTAAATACATTCTGTGTCCCTAATTCAGAGCTCTCATATTTGTCTAGCATTCCCATAGAACTATCTCTTAGGACGGTGGCTCCTGACCGAACTGCATCAGCACGCTGGTTTGAACATTAGAGGCCCTTAAATCTTGCGCCCAACTACCATGCACCAACAGTTCTTCAGTTGTCTTGCTAAATGAATGTCGCCAGGTCGACAGCGGTTATATGCAGCAGGACAGCAGTCGGCGCGGGTTAATTGCCGTGACTTAATGGCGGAAAACTTAGCAGCCCGCTTATGTGCACGAACATCGCAAGCACTTGATCAACGTGGCGCTATGTACGCTGAAGAGGCATAGAAGGTCAAATATATCTTATGCTGGGTTGAAACGTCTCCGAGCATCGTCTAGGTTGCATCATGACAAAGTGAATGCCCGGGAGAAAGGTCAGTTCAGGTA
AACGTCACCGACAGACGAGCGCGGGCGGGCAAATTGTTGGCGAAGGTAGACACCTGCGGCCCAGAACAACAAACAGGGTGCATCGTTTCACTCATCCTTGATGTTTCAGGGTTGCTCACACCGCCGACTCACAGCCCCCATGGAGCATGTCACAAATAGCTTGTTGATACATTACGGCGGTTCCGAGAGACCCAGCATCCCAGATCGATTCTTTCCTGTTATCGGGACGGCGTTCGACGCATCGGAACACAATAAAAGGGTCCAACTAGGCACTGCCGAGACGACCTCACTCTATTCAACCGTCAGCTCGTCATTGACTGCTAACTCACAGTGGGAATAACCTGTACCTGATCCAGTTATGTGGGCGACCCACCACGTCTTCCACCCAGTCGCGTGGAACTGCTACAGTCCTCGGTCATGCGTACTACGTTATGAGGCGCGTTTCGAGGTGCTTCAAGGACTAGGGGGTCCTCTGATCAAGGCCGCATTAAGTATCGAGTTATTTAGCACAACTCCATTGTGCGCAACCGTCCAGACTCCACCGTGGACGACAGCCACTATTTAAGAAACTCTGATCAGTGTATTGTTGCTAGCGCCGCTCAAAGCTTAGACTATAACGCATGGCTCGAGCTTCCCGCCCGGCCTTCCGGCAACAATGAGGGGCCGACCCGCTGATTTGTGGCTGGGTATTGCTATTTGAAACGAAACTACATTCTGTATCCCCAAATCAGAGTTCTCATATTTGTCTAGCACACCCATAGAACTATCCCCTACGGAAGCGGCTCCCCTCTGGACTGAATGCGTATGTTTGTTTGAGCGTTAGAGGCCATTAAATCTTGCGCCCAACTACCACGCACCAACAGTTCTTCAGTTGTCTTGCTAGATGAATGTCGCCAGGTCGACAGCGGTTATATGCAGCGGGACAGCAGTCGGCGCGGGTCAACTGCCATGACTTAATGGCGAGACGCTTCATGGTTAATTTATATGCATAGATGCTGCAAGCACTTGGTCAACGTGGCGTTACGCACGCTGAAGAGACATAGAAGGTCAAATATATCTCATGCAGGGTTGAAACGTCCCCGAGCATCCTCTCGGTCCCACTGTGACAAATTTCTCGCCCGTGAGAAAGGCTCCTCCCGATA
ATCGGCATGCGCGGACGGGCGTGGGCCGGCAAATTTTTGGCGAAAAGAGACACCTACGGCTTAGGACAACAAACAGGGCGCATCGCCTAATTTATCCTTGATGTTTTAGCGTCGCTCACACCGCCGACTCACAGCCCCGATGGAGAATGTCATGAATCACTCGATAGTACGTTGTGGCGGTTCAGAATGACCCAGCGTCACAGATCGATTGTTTCCTGTTATCGAGATGGTGTTTATCGCATCGGAATATAATACTAGGGTTCAACTAGGCACTGCCGAGAAGACCTCACTCTATTCAACCGTCAGCTCGTCATTGACTGCTAACTCACGGTGGGAATAACCTGTACCTGATCCAGTTATGTGGGCGACCCACCACGTTTTCCACCCAGTCGCGTGGAACTGCGACAGTCCTCGGTCATACGTACTACGTTATGAGGCGCGTTTCGCGGTGCTTCAAGGACTAGGGGGTCCTCTGATCAAGGCCGCATTGAGTATCGAGCTATTTAGCACAACTCCTTTGTGCGCAACCGTCCAGACTCCACCGTGGACGACAGCCACTATTTAAGAAACTCTGATCAGTGTATTGTTGCTAGCGCCGCTCAAAGCTTTGACTTTAACCCATGGCTTGTACTTCCCGCCCGGCCTTCTAGCAACAATAAGGGGACGTCTCGCCGATTTGTGGCTTGGTATTACAATTTAAAACGACACAATATCCTGTGTCCCCGAATCAGAGTTCTCATACTTGTATAGCACACCCATAGAACTATCCCCTACGGAAGCGGCTCCCCTCTGGACTGAATGCATATATTTGTTTGAGCGTTAGATGCCATTGAATCTCGTGCCCAACTGCTATGCACAAGCAGTTTCTTGGTCGCCTTAACAGGCGGGTGCCTCGAGGCAAACGAGAGATTCAATCAATATGGCGGTGATCGATGAGTGTCGGCGTTTGTAACGCAAATACAAAACGTTTCATGGTTAATTTATATGCATAACCATCGCAAGCACTTGATCAAGGTAGGGTTATGTAAGCTGTAGAGACACAGAAGGTCAAATATGTTTTATGCTGGGTTGAAACGTCCCCGAGCACCGTCTCGGACGCATTATTACAGAGTGATTGCTCGTGTGAGGCGCTAGCCACGATT
AACGTCACCGACAGACGAGCGCGGGCGGGCAAATTGTTGGCGAAGGTAGACACCTGCGGCCCAGAACAACAAACAGGGTGCATCGTTTCACTCATCCTTGATGTTTTAGGGTCGCCCTTATCGCCGATTGACAGCCCCGATGGAGAACGTCACACATAACTCGTTAATACGTTATGGCGGTTCAGAGTGGCCCAAAATCCCAAATTGATTGTTTTCTGTTATCGAGATGGTATTCGTCGCATTGGAACACAATAATAAGGTCCAACTAGACACTGTCGAGACGACCTCACACTATTCAACCGTCAGTTTGTCCTTGACTAGTAGCTCACGGTGGGAATAACCTGTACCTGATCCAGTTATGTGGGCGACCCACCACGTTTTCCACCCAGTCGCGTGGAACTGCGACAGTCCTCGGTCGTGCGTACTACGTTATGAGGCGCGTTTCGAGGTGCTTCAAGGACTAGGGGGTCCTCTGATCAAGGGCGCATTAAGTATCGAGTTATTTAGCGCAACTCCATCGCGCGCAACCGTCCAGACTCCACCGTGGACGACAGCCACTATTTAAGAAACTCTGATCAGTGTATTGTTGCTAGCGCCGCCCAAAGTCTTGTCCTTAACCTATGGCTCGAGCTTCGTGCCCGGACATCTAGTAAAAATAAAGGGACGTCTCGGCGGTTTGTGGCTTGGTATTGCTGCTTGAAACGTAAATGCATTCTGTGTCCCCGGATCAGAGTTCCCATATTTGTCTAGCACACCCATAGAACTATCCCCCACGGAAGCGGCTCCCCTCTGGATTAAATGCGTATGTTTCCTTGAACGTTATAGACCATTAGATCTTGCGTCCAACTACCACGCACAAGCAGTTTCTCAGTTGTCTTGCTAGATGAACGTTGCCAGGTCAACAGCGGTTATATGCGGCGTGATAGCAGTCGATGAGTGTCGGCGTTTGTAACGCAAATACAAAACGTTTCATGGTTAATTTATATGCATAACCATCGCAAGCACTTGATCAAGGTAGGGTTATGTAAGCTGTAGAGACACAGAAGGTCAAATATATTTTATGCTGGGTTGAAACGTCCCCGAGCACCGTCTCGGTCGCACTGTGACAAATTTCTCGCCCGTGAGAAAGGCTCCTCCCGATA
ATCGGAACGCGCGAGCGGACGTGAGCCAGCAAATTTTTGGCGAGAGGGGATATCTACAGCTTTTGATAACGGGGAAGGCGCATCGTCTCACTCATCCTCGATATTTTAAGGTCGCTCATATCGCTGTTTCACAGCCCCGAGGGAGAATGTCACACATAACCCGTTAATACGTTGTGGCGGTTCAGAGTGGCCCAACACCCCAGATCGATTGGTTCCGGTTCTTAGGATGGTGTTCGTCGAGTCGGGACACAGTAATAGGGTCCAACTAGGCACTGCCGAGACGACCTCACTCTATTCGACCGTCAGCTCGTCATTGACTGCTAACTCACGGTGAGAATAACCTGTACCCGATCCAGTTATGTGGGCGACCCACCACGTTCTCCACCCAGTCGCGTGGAACTGCGACAGTCCTCGGCCATGCGTACTACGTTATAAGGCGCGCGTCTAGGTGCTTCAAAGACTAGGGCCTCGTCTGGGCGGAGCCGCATTAGCTAACGGGTTATTTAGCACAACTTCATTACACGCGGCCGTCCCGACTCCACCGTGAACGACTACCACTACTTAGGAAGCTGCGATTGGTGTATTGTTGCCAGTTCCGCTCAATGCTTAGATTTCAACCCATTGCTCGAGCTTCCCGCCCGGCCTTCCAGCAACAGTGAGAGGACATCTCGCCGATGTGCGGCTTGGTATTGCTGTTTGAAACGTAAATACATTCTGTGTCCCTAATTCAGAGCTCTCATATTTGTCTAGCATTCCCATAGAACTATCTCTTAGGACGGTGGCTCCTGACCGAACTGCATCAGCACGCTGGTTTGAACATTAGAGGCCATTAAATTTTGCGCCAAAATACCATATACCAACAATGCTGCAGTTGTCTAGCTAGATGAATGTCGTCAGATCAGCAGCGGATATATGCAGCGTGACAGCAGTGAGCAAGGTCTAATTGCCGTGACTTAAAGGCGGAGAACTTAGCAGCCCGCTTATGTGCACGAACATCGCAAGCACTTGATCAACGTGACGCTATGTGCGCTGATGAGGCGTAGAAGGTCAAGTGTATCTCATGCAGGGTTGAAACGTCCCCAAGCATCCTCTAGGTCGCATCATGACAAAGTGAATGCCCGGGAGAAAGGTCAGTTCAGGTA
ATCAGCGCGCGCGAGCGAACGCGGGCGGGCAGATTGTTGATGAAAGGAGACACTTGCGCCCCAGAACAACAAACAGGGCGCGGCGTCTCACTTCCCCTCGGTGTTTTAGGGTCGCTCATATCGCTGTTTCACAGCCCCGAGGGAGAATGTCATGAATCACTCGATAGTACGTTGTGGCGGTTCAGAATGACCCAGCGTCACAGATCGATTGTTTCCTGTTATCGAGATGGTGTTTATCGCATCGGAATATAATACTTGGGTCCAACTAGGCACTGCCGAGACGACCTTACACTATTCAACCGTCAGTTTGTCCTTGACTGCTAGCTCACGATGGGAATAACCTGTATCTGACCTACTTACGCCAACGGCCCACCTCGTTTTCCACCCACTCGCGCGGAACTGCGATCGTCCTCGGTCATGCGTATTACGTTATAGGGTGCGTTTCTAGGTGCTTCAAACACTAGGGCGTCGTCTGGGCGGAGCCGCATTAACTATCGGATTATTTAGCACAACTCTATTACGCGCAGCCATTCAGGTTCCACCGTGACCGACTACCACTATTTAGGAAGCTGCGATCGGTGTATTGTTGCCAGTTCCGTTCAAAGCTTTGACTTTAACCCATGGCTTGTACTTACCGCACGACCTTCTAGCAACAATAGGGGAACGTCTCGCCGATTTTTGGCTTGGTATCACTATTTAACACGACACTATATTCTGTATCCCCAAATCAGGGTTCTCATATTTGTCTAACACACCCACAGAACTATCCCCTACCGAAGCGGCTCCTCTCTGGACTGAATGCGTATGTTTGTTTGAGCGTTAGAGGCCATTAAATTTTGCGCCAAAATACCATATACCAACAATGCTTCAGTTGTCTAGCTAGATGAATGTCGTCAGGTCGACAGCGGTTATATGCAGCGGGACAGCAGTCGGCGCGGGTTAATTGCCGTGACTTAATGGCGGAAAACTTAGCAGCCCGCTTATGTGCACGAACATCGCAAGCACTTGGTCAACGTGGCGTTACGCACGCTGAAGAGACATAGACGGTTAAATATACCCTATACTGAGCTGAGACGTCCCCGAGCTTCCCCTCGGTCGCGTCATGACAAAGTGAATGCCCGGGAGAAAGGTCAGTTCAGGTA
ATCGGAACGCGCGGACGGGCGTGGGCCGGCAAATTTTTGGCGAAAAGAGACACCTACGGCTTAGGACAACAAACAGGGCGCATCGCCTAATTTATCCTTGATGTTATAGCGCCGCCCATGTCACTGTTTCACAGCCCCGATAGAGAATGTCACAAATAACCCGTTAATTCGTTGTGACGGTTTAGAGTGACCCAACACCCTAGATCGATTGGTTCCTGTTCTTAGGATGGTGTTCGTCGAGTCGGGACACAGTACTAGGGTCCAACTAGGCACTGCCGAGACGACCTCACTCTATTCAACCGTCAGCTCGTCATTGACTGCTAACTCACGGTGGGAATAACCTGTACCTGATCCAGTTATGTGGGCGACCCACCACGTTTTCCACCCAGTCGCGTGGAACTGCGACAGTCCTCGGTCATGCATACTACGTGATAAGGCGCATTTCTAGGTGCTTCAAAGACTAGGGGGTCGTCTGAGCAAATCCGCATCAAGTATCGAGTTATTTAGCACAACTTCATTACACGCAGCCGTCCCGACTCTCCCGTGAACGACTACCACTATTTAGGAAGCTGCGATCGGTGCATTGTTGCCAGTTCCGCTCAGTGCTTAGACTTTAACCCATTGCTCGAGCTTCCCGCCCGGCCTACCAGCAACAGTGAGAGGACATCTCGCCGATGTGTGGCTTGGTATTGCTGTTTGAAACGTAAATACATTCTGTGTCATCGATCCAGAGTTCCCATATTTGTCCAGCATTCCCATAGAACTATCCCCTACGGCAACGGCTCCTCTCTGGACTGCATCAGTACGTTTGTTTAAGCGTTAGATGATATTAAATCTTGCGCCCAACTATCATGCACAAACAGTTCCTTGATCGCCTTAACAGGCGGGTGCCTCGAGGCAAACGAGAGATTCAATCAATATGGCGGTGATCGATGAGTGTCGGCGTTTGTAACGCAAATACAAAACGTTTCATGGTTAATTTATATGCATAACCACCGCAAGCACTTGATCAAGGTAGGGTTATGTAAGCTGTACAGACACAGAAGGTCAAATATATTTTATGCTGGGTTGAAACGTCCCCGAGCACCGTCTCGGACGCACTGTGACAAAGTGATTGCCCGTGAGAAAGGCTAGTCACGATA
AACGTCACCGACAGACGAGCGCGGGCGGGCAAATTGTTGGCGAAGGTAGACACCTGCGGCCCAGAACAACAAACAGGGTGCATCGTTTCACTCATCCTTGATGTTATAGCGCCGCCCATGTCACTGTTTCACAGCCCCGATAGAGAATGTCACAAATAACCCGTTAATTCGTTGTGACGGTTTAGAGTGACCCAACACCCTAGATCGATTGGTTCCTGTTCTTAGGATGGTGTTCGTCGAGTCGGGACACAGTACTAGGGTCCAACTAGGCACTGCCGAGACGACCTCACTCTATTCAACCGTCAGCTCGTCATTGACTGCTAACTCACGGTGGGAATAACCTGTACCTGATCCAGTTATGTGGGCGACCCACCACGTTTTCCACCCAGTCGCGTGGAACTGCGACAGTCCTCGGTCATGCGTACTACGTTATGAGGCGCGTTTCGAGGTACTTCAAGGACTAGGGGGTCCTCTGATCAAGGGCGCATTAAGTATCGAGTTATTTAGCGCAACTCCATTGCGCGCAACCGTCCAGACTCCACCGTGGACGACAGCCACTATTTAAGAAACTCTGATCAGTGTATTGTTGCTAGCGCCGCTCAAAGTCTAGTCCTTAACCTATGGCTCGAGCTTCGCGCCCGGAGATCTAGTAAAAATAAAGGGACGTCTCGGCGGTTTGTGGCTTGGTACTGCTGCTTGAAACCTAAATGCATTCTGTGTCCCCGGATCAGAGTTCCCATATTTGTCTAGCACACCCATAGAACTATCCCCTACGGAAGCGGCTCCCCTCTGGATTAAATGCGTATGTTTCCTTGAACGTCAGAGGCCATTAAATTTTGCGCCAAAATACCATACACAAACAGTTCTTCAGTTGTCTTGCTAGATGAATGTCGCCAGGCAAACGAGAGATTCAATCAATATGGCGGTGATCGATGAGTGTCGGCGTTTGTAACGCAAATACAAAACGTTTCATGGTTAATTTATATGCATAAACATCGCAAGCACTTGATCAACGTGGCGCTATGTACGCTGAAGAGGCATAGAAGGTCAAATATATCTTATGCTGGGTTGAAACGTCCCCGAGCATCGTCTCGGACGCACTGTGACAAAGCGAATGCCCGGGAGAAAGGTTAGTTCCGATA
ATCGGAACGCGCGGACGGGCGTGGGCCGGCAAATTTTTGGCGAAAAGAGACACCTATGGCTTAGGACGACAAACAGGGCGCATTGCCACATTTATCCTTGATGTTTTAGGGTCGCTCACACCGCCGACTCACAGCCCCCATGGAGAACGTCACACATAACCCGTTAATACGTTGTGGCGGTTCAGAGTGGCCCAACACCCCAGATCGATTGGTTCCGGTTCTTAGGATGGTGTTCGTCGAGTCGGGACACAGTAATAGGGTCCAACTAGGCACTGCCGAGACGACCTCACTCTATTCGACCGTCAGCTCGTCATTGACTGCTAACTCACGGTGAGAATAACCTGTACCCGATCCAGTTATGTGGGCGACCCACCACGTTTTCCACCCAGTCGCGTGGAACTGCGACAGTCCTCGGCCATGCGTACTACGTTATAAGGCGCGCGTCTAGGTGCTTCAAAGACTAGGGCCTCGTCTGGGCGGAGCCGCATTAGCTAACGGGTTATTTAGCACAACTTCATTACACGCGGCCGTCCCGACTCCACCGTGAACGACTACCACTATTTAGGAAGCTGCGATTGGTGTATTGTTGCCAGTTCCGCTCAAAGCTTAGACTATAACGCATGGCTCGAGCTTCCCGCCCGGCCTTCCGGCAACAATGAGGGGCCGACCCGCTGATTTGTGGCTGGGTATTGCTATTTGAAACGAAACTACATTCTGTGTCATCGATTCAGAGTTCCCATATTTGTCTAGCATTCCCATAGAACTATCCCCTACGGCAGCGGCTCCTCTCTGGACTGCATCAGTACGTTTGTTTGAGCGTTATAGACCATTAGATCTTGCGTCCAACTACCACGCACCAACAATGCTGCAGTTGTCTAGCTAGATGAATGTCGTCAGATCAGCAGCGGATATATGCAGCGTGACAGCAGTGGGCAAGGTCTAATTGCCGTGACTTAATGGCGGAGAACTTAGCAGCCCGCTTATGTGCACGAACATCGCAAGCACTTGATCAACGTGACGCTATGTGCGCTGATGAGGCGTAGAAGGTCAAGTGTATCTCATGCAGGGTTGAAACGTCCCCAAGCATCCTCCCGGTCGCATTATGACAGAGTGATTGCTCGTGTGAGGCGCTAGCCACGATT
ATCGGAACGCGCGGACGGGCGTGGGCCGGCAAATTTTTGGCGAAAAGAGACACCTATGGCTTAGGACGACAAACAGGGCGCATTGCCACATTTATCCTTGATGTTTTAGGGTCGCTCACACCGCCGACTCACAGCCCCCATGGAGAACGTCACACATAACCCGTTAATACGTTGTGGCGGTTCAGAGTGGCCCAACACCCCAGATCGATTGGTTCCGGTTCTTAGGATGGTGTTCGTCGAGTCGGGACACAGTAATAGGGTCCAACTAGGCACTGCCGAGACGACCTCACTCTATTCGACCGTCAGCTCGTCATTGACTGCTAACTCACGGTGAGAATAACCTGTACCCGATCCAGTTATGTGGGCGACCCACCACGTTTTCCACCCAGTCGCGTGGAACTGCGACAGTCCTCGGCCATGCGTACTACGTTATAAGGCGCGCGTCTAGGTGCTTCAAAGACTAGGGCCTCGTCTGGGCGGAGCCGCATTAGCTAACGGGTTATTTAGCACAACTTCATTACACGCGGCCGTCCCGACTCCACCGTGAACGACTACCACTATTTAGGAAGCTGCGATTGGTGTATTGTTGCCAGTTCCGCTCAAAGCTTAGACTATAACGCATGGCTCGAGCTTCCCGCCCGGCCTTCCGGCAACAATGAGGGGCCGACCCGCTGATTTGTGGCTGGGTATTGCTATTTGAAACGAAACTACATTCTGTGTCATCGATTCAGAGTTCCCATATTTGTCTAGCATTCCCATAGAACTATCCCCTACGGCAGCGGCTCCTCTCTGGACTGCATCAGTACGTTTGTTTGAGCGTTATAGACCATTAGATCTTGCGTCCAACTACCACGCACCAACAATGCTGCAGTTGTCTAGCTAGATGAATGTCGTCAGATCAGCAGCGGATATATGCAGCGTGACAGCAGTGGGCAAGGTCTAATTGCCGTGACTTAATGGCGGAGAACTTAGCAGCCCGCTTATGTGCACGAACATCGCAAGCACTTGATCAACGTGACGCTATGTGCGCTGATGAGGCGTAGAAGGTCAAGTGTATCTCATGCAGGGTTGAAACGTCCCCAAGCATCCTCCCGGTCGCATTATGACAGAGTGATTGCTCGTGTGAGGCGCTAGCCACGATT
ATCGGAACGCGCGAGCGGACGTGGGCCAGCAAATTTTTGGCGAGAGGGGATACCTACAGCTTTTGATAACGGGCAAGGCGCATCGTCTCACTTATCCTCGATGTTTTAAGGTCGCTCATATCGCTGTTTCACAGCCCCGAGGGAGAATGTCACAAATAGCTCGTCAATACGTTATGGCGGTTCAGAGTGGCCCAAAATCCCAGATCGATTGTTTCCTGTTATCGGGATGGTGCCCGTCGAATCGGAACACAATGATAAGGACCAGCTAGGCACTGCCGAGACGACCTCACACTATTCAACCGTCAGTTTGTCCTTGACTACTAACTCACGATGGGAATAACCTGAACCTAATCCGGTTATGTGAACGACCCATCACGTTTTCCACCCAGTCGCGTGGAACTGCGACCGTCCTCGGTCATGCGTACTACGCTATAAGGCGAGTTTCTAGGTGCTTCAAAGACTAGGAGGTCGTCTGAGCAAAGCCGCATTAAGTATCGAGTTATTTAGCACAACTCCATTACGCGCAGCCGTCCAGACTCCACCGTGGACGACAACCACTATTTAGGAAGCTGTGATCAGTGTATCGTTGCTAGCTCCGCTCAAAACTTACACTTTGGCCCGTGGCTCCAGTTTCCCGCCCGGCCTTTTAGCAACAATGAGGGGACGTCTCGCCGATTTGTGGCTTGGTATTGCTATTTGAAACGTAAATACATTTTGTGTCCCCGAATCAGAGTTCTCATATTTGTCTAGCACACCCATAAAACCATCCCCTACGGAAGCGGCTCCCCTCTGGACTGAATGCGTATGTTTGTTTGAGTATTAGATGATATTAAATCCTGCGCGCAACTATCATGCACAAACAGTTCCTTGGTCGCCTTAACAGGCGGGTGCCTCGAGGCAAACGAGAGATTCAATCAATATGGCGGTGATCGATGAGTGTCGGCTGCCGTGGCTTTGTGGCGAGACGCCCCATGATTAATCTGTATTCGTAGATGCCGTGGTGGTCCAACTGCCACGGCGCTTCGCACAACGAAGATGCATAGAAGGTCAAGTATATCTCATGCAGGGTTGAAACGTCCCCGAGCATCCTCTCGGTCCAACTGTGACAAAGTGATTGCCCGTGAGAAAGGCTAGTCACGATA
ATCAGCGCGCACGGACGGGCGTGGGCCGGCAAACTTTTGGCGAAAAGAGACACCTACGGCTTAGGACAACAAACAGGGCGCATTGCCACATTTATCCTCGATGTTATAGCGCCGCCCACACCGCCGATTCACAGCCCCCATGAAGAATGTCACAAATAGCTCGTTAGTACGTTGTGGCGGTTCAGAGTGACCCAAAATCCCAGATCGATTGTTTCCTGCTATCGGGACGGTGTTCGTCGCATCGCACCACAATAATAGGGTCCAACTAGGCACTGCCGAGACGACCTCACTCTATTCAACCGCCGGTTTGTTCTTAATTGCTAACTCACGAAGGGAATAACCTGTACCTGATTCAGTTATGTCAACGAACCACCACGTTTTCCACCCAGTCGCATGGAACGGCGACCGTCCTCGGTCATGCGTACTACGTTATAAGGCGCGTTTCTAGGTGCTTCAAGGACTAGGGGGTCGTCTGATCAAAGCCGCATTAAGTATCGAGTTATTTAGCACAACTCCATTATGCGCAGCCGTCCAGACTCCACCGTGGACGACAACCACTATTTAGGAAGCTGTGATCAGTGTATTGTTGCTAGCTCCGCTCAAAGCTTAGACTTTAACCCATGGCTCGAGCTTCCCGCCCGGCCTTCCAGCAACAATGAGGGGCCGACTCGCTGATTTGTGGCTGGGTGTTGCTATCGGGATCGTAACTACATTCTGTGTCCCCGAATCAGAGTTCTCATATTTGTCTAGCACACCCATAGAACTATCCCCTACGGAAGCGGCTCCCCTCTGGACTGAATGCGTATGTTTGTTTGAGCGTTAGAGGCCATTAAATTTTGCGTCCAACTACCACGCACAAGCAGTTTCTCAGTTGTCTTGCTAGATGAACGTTGCCAGGTCAACAGCGGTTATATGCGGCGTGATAGCAGTCGGCGCGGGTTAATTGCCATGACTTAATGGCGAGACGCTTCATGGTTAATTTATATGCATAGATGCCGTGGGGGTCCAACTGCCACGGCGCTTCGCACAACGAAGATGCACAGAAGGTCAAATATATTTCATGCAGGGTTGAAACGTCCCCGAGCATCCTCCCGGACGCACTGTGACAAAGTGATTGCCCGTGAGAAAGGCTAGTCACGATA
ATCAGCGCGCGCGAGCGAACGCGGGCGGGCAGATTGTTGATGAAAGGAGACACTTGCGCCCCAGAACAACAAACAGGGCGCGGCGTCTCACTTCCCCTCGGTGTTTCAGGGTCGCTCACACCGCCGACTCACAGCCCCCATGGAGAACGTCACACATAACTCGTTAATACGTTGTGGCGGTTCAGAGTGGCCCAAAATCCCAAATCAATTGTTTCCTGTTCTCGGGATGGTGTTCGTCGAATCGGAACACAATACTAAGGACTAATTAGGCACTGCCGAGACGACCTCACACCATTCAACCATCAGTTTGTCCTTGACTACTAGTCCATGATGGGAATAACCGGTACCTGCTCTAGTCATGTCAATGACTCGCCACCTTTTCCAGTCGCGCGCGCGGAACTGGGTCCCCCTTAGGTCATGCGTACTACGTTATAAGGCGCGTTCCTAGGTGTTTCATAGATTAGGGCGTAGCCTGGGCGGAGCCACAATAACTATCAGGTTAGATAGCAAGACTCCATTACGCGCAGTCGTCCCGATTCCACTATGGATGACTAACACTATCTAGGAGGTCGTAATCAGCGTATTATCGCTAGCTCCTCCCAGTGCTTTGACTTTAAACCATTACTCGAGCTTCCCGCCCGGCCTTCCAGCGACCGTGAGAAGACATTTCGCCGATGTGTGGCTTGGTATTGCTGTTTGAAACGTAAATACATTTTGTGTCCCCGAATCAGAGTTCTCATATTTGTCTAGCACACCCATAAAACCATCCCCTACGGAAGCGGCTCCCCTCTGGACTGAATGCGTATGTTTGTAAGAGCGTTAGATGATATTAAATCCTGCGCGCAACTATCATGCACAAACAGTTCCTTGGCCGCCTTAACAGGCGGGTGCCTCGAGGCAAACGAGAGATTCAATCAATATGGCGGTGATCGATGAGTGTCGGCGTTTGTAACGCAAATACAAAACGTTTCATGGTTAATTTATATGCATAACCATCGTGGTGGTCCAACTGCCACGGCGCTTCGCACAACGAAGATGCATGAGAGGCCCAATATATCTTATGTTGGGTTGAATCGTCCCTGAGCATGGTTTCGGACGCATTATTACAGAGTGATTGCTCGTGTGAGGCGCTAGCCACGATT
ATCGGCACCGACGGACGAGCGCGGGCGGGCAAATTGTTGGCGAAAGGAGACACCCGCGGCCCAGAACAACAAACAGGGTGCATCGTCTCACTCATCTTTGATATTTTAGGGTCGCTCACACCGACGACTCACAGCCCCCATGGAGAGTGTCACAAATAGCTCGTCAATACGTTACCGCGGTTCAGAGTGGCCCAAAATCCCAGATCGATCGTTTCCTGTTATCGGAATGGTATTCGTCGCATCGGAACACAATAAATGGGTCCAACTAGGCACTGCCGAGACGACCTTACACTATTCAACCGTCAGTTTGTCCTTGACTGCTAGCTCACGATGGGAATAACCGGTATCTGACCTACTTACGCCAACGGCCCACCTCGTTTTCCACCCACTCGCGCGGAACTGCGATCGTCCTCGGTCATGCGTATTACGTTATAGGGTGCGTTTCTAGGTGCTTCAAACACTAGGGCGTCGTCTGGGCGGAGCCGCATTAACTATCGGATTATTTAGCACAACTCTATTACGCGCAGCCATTCAGGTTCCACCGTGACCGACTACCACTATTTAGGAAGCTGCGATCGGTGTATTGTTGCCAGTTCCGTTCAAAGCTTTGACTTTAACCCATGGCTTGTACTTACCGCACGACCTTCTAGCAACAATAGGGGAACGTCTCGCCGATTTTTGGCTTGGTATTACTATTTAACACGACACTATATTCTGTATCCCCAAATCAGGGTTCTCATATTTGTCTAACACACCCACAGAACTATCCCCTACCGAAGCGGCTCCTCTCTGGACTGAATGCGTATGTTTGTTTGAGTATTAGATGCCATTAAATCTTGCGCCCAACTACCATGCACCAACAGTTCTTCAGTTGTCTTGCTAGATGAATGTCGTCAGGTCGACAGCGGTTATATGCAGCGGGACAGCAGTCGGCGCGGGTTAATTGCCGTGGCTTAATGGCGAAACGTTTCATGGTTAATTTATATGCATAAACATCGCAAGCACTTGATCAACGTGACGCTATGTACGCTGATGAGGCATAGAAGGTCAAATATATCTTACGCTGGGTTGAAACGTCTCCGAGCATCGTCTAGGTTGCACTGTGAAGAATTTCTCGCCCGTGAGAAAGGCTCCTCCCGATA
ATCGGAACGCGCGGACGGGCGTGGGCCGGCAAATTTTTGGCGGAAAGAGACACCTACGGCTTAGGACGACAAACAGGGCGCATTGCCACATTCATCCTCGATGTTATAGCGCCGCCCATGTCACTGTTTCACAGCCCCGATAGAGAATGTCACAAATAACCCGTTAATACGTTATGGCGGTTCAGAGTGGCCCAAAATCCCAAATCAATTGTTTCCTGTTCTCGGGATGGTGTTCGTCGAATCGGAACACAATACTAAGGACTAATTAGGCACTGCCGAGACGACCTCACACCATTCAACCATCAGTTTGTCCTTGACTACTAGTCCATGATGGGAATAACCGGTACCTGCTCTAGTCATGTCAATGACTCGCCACCTTTTCCAGTCGCGCGCGCGGAACTGGGTCCCCCTTAGGTCATGCGTACTACGTTATAAGGCGCGTTCCTAGGTGTTTCATAGATTAGGGCGTAGCCTGGGCGGAGCCACAATAACTATCAGGTTAGATAGCAAGACTCCATTACGCGCAGTCGTCCCGATTCCACTATGGATGACTAACACTATCTAGGAGGTCGTAATCAGCGTATTATCGCTAGCTCCTCCCAGTGCTTTGACTTTAAACCATTACTCGAGCTTCCCGCCCGGCCTTCCAGCGACCGTGAGAAGACATTTCGCCGATGTGTGGCTTGGTATTGCTGTTTGAAACGTAAATACATTCTGTGTCCCCAATTCAGAGCTCTCATATTTGTCTAGCATTCCCATAGAACTACCTCTTAGGACGGCGGCTCCTGACTGAACTGCATCAGTACGCTGGTTTGAATATTAGATGATATTAAATCCTGCGCCCAACTATCATGCACAAACAGTTCCTTGGTCGCCTTAACGGGCGGGTGCCTCGAGGCAAACGAGAGATTCAATCAATATGGCGGTGATCGATGAGTGTCGGCTGCCATGATTTAATGGCGAGACGCTTCATGGTTAATTTATATGCATAGACATCACAAGCACTTGATCAACGTGGCGCGATGTACGCTGAAGGGGGATAGAAGGTCAAATATATCTCATGCAGGGTTGAAACGTCCCCGAGCATCCTCTCGGTCCCACTGTGACAAAGCGAATGCCCGGGAGAAAGGTTAGTTCCGATA
ATCGGAACGCGCGAGCGGACGTGGGCCAGCAAATTTTTGGCGAGAGGGGATACCTACAGCTTTTGATAACGGGCAAGGCGCATCGTCTCACTTATCCTCGATGTTATAGCGTCGCTCATATCGCTGTTTCACAGCCCCGAGGGAGAATGTCACAAATAGCCCGTTAATACGTTGTGGCGGTTTAGAGTGACCCAACACCCTAGATCGATTGGTTCCTGTTCTTAGGATGGTGTTCGTCGAGTCGGGACACAGTACTAGGGTCCAACTAGGCACTGCCGAGACGACCTCACTCTATTCAACCGTCAGCTCGTCATTGACTGCTAACTCACGGTGGGAATAACCTGTACCTGATCCAGTTATGTGGGCGACCCACCACGTTTTCCACCCAGTCGCGTGGAACTGCGACAGTCCTCGGTCATGCATACTACGTGATAAGGCGCATTTCTAGGTGCTTCAAAGACTAGGGGGTCGTCTGAGCAAATCCGCATCAAGTATCGAGTTATTTAGCACAACTTCATTACACGCAGCCGTCCCGACTCTCCCGTGAACGACTACCACTATTTAGGAAGCTGCGATCGGTGCATTGTTGCCAGTTCCGCTCAGTGCTTAGACTTTAACCCATTGCTCGAGCTTCCCGCCCGGCCTACCAGCAACAGTGAGAGGACATCTCGCCGATGTGTGGCTTGGTATTGCTGTTTGAAACGTAAATACATTCTGTGTCATCGATCCAGAGTTCCCATATTTGTCCAGCATTCCCATAGAACTATCCCCTACGGCAACGGCTCCTCTCTGGACTGCATCAGTACGTTTGTTTAAGCGTTAGATGATATTAAATCTTGCGCCCAACTATCATGCACAAACAGTTCCTTGATCGCCTTAACAGGCGGGTGCCTCGAGGCAAACGAGAGATTCAATCAATATGGCGGTGATCGATGAGTGTCGGCGTTTGTAACGCAAATACAAAACGTTTCATGGTTAATTTATATGCATAACCACCGCAAGCACTTGATCAAGGTAGGGTTATGTAAGCTGTACAGACACAGAAGGTCAAATATATTTTATGCTGGGTTGAAACGTCCCCGAGCACCGTCTCGGACCAACTGTGACAAAGTGATTACCCATTAACAAGACTAGTCCCAATA
ATCAGCACCGGCGGACGAATGCGGGCGGTTAAATTTCTAGCGAAAGGAGACACCTACGGCTTAGGACAGCAAACAAGGCGCATCCTCTCACCTATCCGCGATGTAATAGGGTCGCCCATGTCACTGTTTCACAGCCCCGATAGAGAACGTCACACATAACTCGTTAATACGTTACGGCGGTTCAGAATGACCCAGCGTCACAGGCCGATTGTCCCCTGTTATCGGGGTGGTGTTCGTTGCAGCTGAACACAATAATAAGGACCAATTAGGCACTGCCGAGACGACCTCACTCTATTCAACCGTCAGCTTGTTCTTAATTACTAACTCACGAAGGGAATAACCTGTACCTGATTCAGTTATGTCAACGAACCACCACGTTTTCCACCCAGTCGCATGGAACGGCGACCGTCCTCGGTCATGCGTACTACGTTGCAAGGCGCGTTTCTAGGTGCTTTAAAGACTAGGGGGTCGTCTGAGCGGAGCCGCTTTAACTATCGGGTTATTTACCACAACTCCATTACGCGTAGCCGTCCAGACACCACCGTGGACGACAACCACAATTTAGGAAGCTGTGATCAGTGTGTTGTTGCTAGCTCCGCTCAATGCTTTGACTTTAACCCATTGCTCGAGCTTCCCGCCCGGACATCTAGCGACAGTGAGAGGACATTTCGCCGATGTGTGGCTTGGTATTGCTGTTTGAAACGTAAATACATTCTGTGTCCCCGAATCAGAGTTCCCATATTCGTCTAGCACACCCATAGAACTATCCCCTACGGAAGCGACTCCCCTCTGGATTAAATGCGTATGTTTCCTTGAGCGTTATAGACCATTAGATCTTGCGTCCAACTACCACGCACAAGCAGTTTCTCAGTTGTCTTGCTAGATGAACGTTGCCAGGTCAACAGCGGTTATATGCGGCGTGATAGCAGTCGGCGCGGGTTAATTGCCATGATTTAATGGCGAGACGCTTCATGGTTAATTTATATGCATAGACATCACAAGCACTTGATCAACGTGGCGCGATGTACGCTGAAGGGGGATAGAAGGTCAAATACATCTTATGCTGGGTTGAAAAGCCCCCGAGTATCGTCCAGGTCCCGCTGTGACAAAGTGATTACCCATGAGAAAGGCTAGTCACGATA
ATCAGCGCGCACGGACGGGCGTGGGCCGGCAAACTTTTGGCGAAAAGAGACACCTACGGCTTAGGACAACAAACAGGGCGCATTGCCACATTTATCCTTGATGTTATAGCGCCGCCCATGTCACTGTTTCACAGCCCCGATAGAGAATGTCACAAATAACCCGTTAATTCGTTGTGACGGTTCAGAGTGACCCAACACCCTAGATCGATTGGTTCCTCTTCTTAGGATGGTGTTCGTCGAGTCGGGACACAGTACTAGGGTCCAACTAGGCACTGCCGAGACGACCTCACTCTATTCAACCGTCAGCTCGTCATTGACTGCTAACTCACGGTGGGAATAACCTGTACCTGATCCAGTTATGTGGGCGACCCACCACGTTTTCCACCCAGTCGCGTGGAACTGCGACAGTCCTCGGTCATGCGTACTACGTTATGAGGCGCGTTTCGCGGTGCCTCAAGGACTAGGGGGTCCTCTGATCAAGGCCGCATTGAGTATCGAGCTATTTAGCACAACTCCTTTGTGCGCAACCGTCCCGACTCCACCGTGGACGACAGCCACTATTTAAGAAACTCTGATCAGTGTATTGTTGCTAGCGCCGCTCAAAGCTTTGACTTTAACCCATGGCTTGTACTTCCCGCCCGGCCTTCTAGCAACAATAAGGGGACGTCTCGCCGATTTGTGGCTTGGTATTACAATTTAAAACGACACAATATCCTGTGTCCCCGAATCAGAGTTCTCATACTTGTATAGCACACCCATAGAACTATCCCCTACGGAAGCGGCTCCCCTCTGGACTGAATGCATATATTTGTTTGAGCGTTAGATGCCATTGAATCTCGTGCCCAACTGCTATGCACAAGCAGTTTCTTGGTCGCCTTAACAGGCGGGTGCCTCGAGGCAAACGAGAGATTCAATCAATATGGCGGTGATCGATGAGTGTCGGCGTTTGTAACGCAAATACAAAACGTTTCATGGTTAATTTATATGCATAACCATCGCAAGCACTTGATCAAGGTAGGGTTATGTAAGCTGTAGAGACACAGAAGGTCAAATATGTTTTATGCTGGGTTGAAACGTCCCCGAGCACCGTCTCGGACGCATTATGACAGAGTGATTGCTCGTGTGAAGCGCTAGCCACGATT
GACGTCACGCGCGAGCGGACGTGAGCCAGCAAATTTTTGGCGAGAGGGGATATCTACAGCTTTTGATAACGGGGAAGGCACATCGTCTCGCTCATCCTCGATGTTTTAGGGTCGCCCACACCGCCGACTCACAGCCCCGATGAAGAATGCCGCAAACAATTCGTCAATACGTTATCGCAGTTCAGAGTGATCCAAAATCCCAGATCGATCGTTTTCTGTTATCGAGATGGTATTCGTCGCATTGGAACACAATAATAAGGTCCAACTAGACACTGTCGAGACGACCTCACACTATTCAACCGTCAGTTTGTCCTTGACTAGTAGCTCACGGTGGGAATAACCTGTACCTGATCCAGTTATGTGGGCGACCCACCACGTTTTCCACCCAGTCGTGTGGAACTGCGACAGTCCTCGGTCACGCGTGCTACGTGATAAGGCGCATTTTTAGATGCTTCAAAGACTAGGGGGTCGTCTGAGCAAATCCGCATCAAGTATCGAGTTATTTAGCACAACTCCATTACGCGCAGCCGTCTAGACTCCACCGTGGACGACAACCACTATTTAGGAAGCTGTGATCAGTGTATTGTTGCTAGCTCCGCCCAAAGTCTTGTCCTTAACCTATGGCTCGAGCTTCGTGCCCGGACATCTAGTAAAAATAAAGGGACGTCTCGGCGGTTTGTGGCTTGGTATTGCTGCTTGAAACGTAAATGCATTCTGTGTCCCCGGATCAGAGTTCCCATATTTGTCTAGCACACCCATAGAACTATCCCCCACGGAAGCGGCTCCCCTCTGGATTAAATGCGTATGTTTCCTTGAACGTTAGAGGCCATTAAATTTTGCGCCAAAATACCATATACCAACAATGCTTCAGTTGTCTTGCTAGATGAATGTCGCCAGGTCGACAGCGGTTATATGCAGCGGGACAGCAGTCGGCGCGGGTCAACTGCCATGACTTAATGGCGAGACGCTTCATGGTTAATTTATATGCATAGATGCTGCAAGCACTTGGTCAACGTGGCGTTACGCACGCTGAAGAGACATAGAAGGTCAAATATATCTCATGCAGGGTTGAAACGTCCCCGAGCATCCTCTCGGTCCCACTGTGACAAATTTCTCGCCCGTGAGAAAGGCTCCTCCCGATA
ATCGGAACGCGCGAGCGGACGTGGGCCAGCAAATTTTTGGCGAGAGGGGATACCTACAGCTTTTGATAACGGGCAAGGCGCATCGTCTCACTTATCCTCGATGTTTTAGGGTCGCTCATATCGCTGTTTCGCAGCCCCGAGGGAGAATGTCATAAATCACTCGTTAATACGTTGTGGCGGTTCAGAGTGGCCCAACGTCACAGATCGATTGGTTCCTGTTATTGGGATGGTGTTCGTCGCATCGGAACACAATGATAACGACCAACCAGGCGCTGCCGAAACGACGTCAGTTTGTCCAGCCGCCGGTCTGTTCCCGACTACTAACTCACGATGGGAATAACCTGAACCTGATCCAGTTATGTCAACGACCCACCACGTTTTCCACCTAGTCGCGCGGAACTGCGACCGTACTCGGTCATGCGTACTACGTTATAAGGCACGTTCCTAGGTGTTTCATAGATTAGGGCGTAGCCTGGGCGGAGCCACATTAACTATCAGGTTAGATAGCAAGACTCCATTACGCGCAGTCGTCCCGATTCCACTATGGATGACTAACACTATCTAGGAGGCCGTGATCAGCGTATTATCGCTAGCTCCTCCCAGTGCTTTGACTTTAAACCATTACTCGAGCTTCCCGCCCAGCCTTCCAGCGACCGTGAGAAGACATTTCGCCGATGTGTGGCTTGGTATTGCTATTTAAAATGAAACTACATTCCGTGTTACCGATTCAGAGCTTTTATATTTATCTAGAGTTTTTTTAGAATTATTCCCTACGGCAGCGGTTTCTGAGTGGACCGCTCCAGTACGTTTGTTTGAGCGTTAGATGATATTGAATCTTGCGCCCAACTATCATGCACAAACAGTTCCTTGATCGCCTTAACAGGCGGGTGCCTCGAGGCAAACGAGAGATTCAATCAATATGGCGGTGATCGATGAGTGTCGGCTGCCGTGACTTAAAGGCGGAGAACTTAGCAGCCCGCTTATGTGCACGAACATCGCAAGCACTTGATCAACGTGACGCTATGTGCGCTGATGAGGCGTAGAAGGTCAAGTGTATCTCATGCAGGGTTGAAACGTCCCCAAGCATCCTCTAGGACCAACTGTGACAAATTTCTCGCCCGTGAGAAAGGCTCCTCCCGATA
AACGTCACCGACGGACGGGCGTGGGCCGGCAAATTTTTGGCGAAAAGAGACACCTATGGCTTAGGACGACAAACAGGGCGCATTGCCACATTTATCCTTGATGTTTTAGGGTCGCTCATATCGCTGTTTCACAGCCCCGATGGGGAACGTCACACATAACTCGTTGAGACGTTATCGCAGTTCAGAGTGATCCAAAATCCCAGATCGATCGTTTTCTGTTATCGAGATGGTATTCGTCACATCGGAACACAATAATAAGGTCCAACTAGGCACTGCCGAGACGACCTCACACTATTCAACCGTCAGTTTGTCCTTGACTGCTAGCTCACGATGGGAATAACCTGAACCTGATCCAGTTATGTCAACGACCCACCACGTTTTCCACCCAGTCGCGCGGAACTGCGACCGTCCTCGGTCATGCGTATTACGTTATAGGGCGCGTTTCTAGGTGCTTCAAACACTAGGGCGTCGTCTGGGCGGAGCCGCATTAACTATCGGATTATTTAGCACAACTCTATTACGCGCAGCCATCCAGGTTCCACCGTGAACGACTACCACTATTTAGGAAGCTGCGATCAGTGTATTGTTGCCAGCGCCGCTCAAAACTTACACTTTAGCCCATGGCTCCAGCTTCCCGCCCGGCCTTCTAGCAACAATGAGGGGACGTCTCGCCGATTTGTGGCTTGGTATTGCTATTTAAAACGAAACTACATTCCGTGTCCCCAAATCAGAGTTCTCATATTTGTCTAACACACCCATAGAACTATCCCCTACGGAAGCGGCTCCTCTCTGGACTGAATGCGTATGTTTGTTTGAGCGTTATAGACCATTAGATCTTGCGTCCAACTACCACGCACAAGCAGTTTCTCAGTTGTCTTGCTAGATGAACTTTGCCAGGTCAACAGCGGTTATATGCGGCGTGATAGCAGACGGCGCGGGTTAATTGCCGTGACTTAATGGCGGAAAGCTTAGCAGCCCGCTTATGTGCACGAACATCGCAAGCACTTGGTCAACGTGGCGTTATGTACAACGAAGATGCATAGACGGTTAAATATATCTTATGCTGGGTTGAAACGTCCCCGAGCTTCCCCTCGGTCGCATTATGACAAAGTGATTGCCCGTGAGAAAGGCTCCTCCCGATA
ATCGGAACGCGCGGACGGGCGTGGGCCGGCAAATTTTTGGCGAAAAGAGACACCTACGGCTTAGGACGACAAACAGGGCGCATCGCCTCACTTATCCTTGATGTTTTAGGGTCGCTCATATCGCTGTTTCACAGCCCCGAGGGAGAATGTCATAAATCACTCGATAGTACGTTGTGGCGGTTCAGAGTGACCCAAAATCCCAGATCGATTGGTTCCTGTTCTCGGGATGGTGTTCGTCGAATCGGAACACAATAATAGGGTCCAACTAGGCACTGCCGAGACGACCTCACTCTATTCGACCGTCAGCTCGTCATTGACTGCTAACTCACGGTGAGAATAACCTGTACCCGATCCAGTTATGTGGGCGACCCACCACGTTTTCCACCCAGTCGCGTGGAACTGCGACAGTCCTCGGCCATGCGTACTACGTTATAAGGCGCGCGTCTAGGTGCTTCAAAGACTAGGGCCTCGTCTGGGCGGAGCCGCATTAGCTAACGGGTTATTTAGCACAACTTCATTACACGCGGCTGTCCCGACTCCACCGTGAACGACTACCACTATTTAGGAAGCTGCGATTGGTGTATTGTTGCCAGTTCCGCTCAATGCTTAGATTTCAACCCATTGCTCGAGCTTCCCGCCCGGCCTTCCAGCAACAGTGAGAGGACATCTCGCCGATGTGCGGCTTGGTATTGCTGTTTGAAACGTAAATACATTCTGTGTCCCTAATTCAGAGCTCTCATATTTGTCTAGCATTCCCATAGAACTATCTCTTAGGACGGTGGCTCCTGACCGAACTGCATCAGTACGCTGGTTTGAACATTAGAGGCCATTAAATTTTGCGCCAAAATACCATATACCAACAATGCTGCAGTTGTCTAGCTAGATGAATGTCGTCAGATCAGCAGCGGATATATGCAGCGTGACAGCAGTGGGCAAGGTCTAATTGCCGTGACTTAATGGCGGAGAACTTAGCAGCCCGCTTATGTGCACGAACATCGCAAGCACTTGATCAACGTGACGCTATGTGCGCTGATGAGGCGTAGAAGGTCAAGTGTATCTCATGCAGGGTTGAAACGTCCCCAAGCATCCTCTAGGTCCCACTGTGAAGGAGTGATTGCTCGTGTGAGGCGCTAGCCACGATT
AACGTCACCGACAGACGAGCGCGGGCGGGCAAATTGTTGGCGAAGGTAGACACCTGCGGCCCAGAGCAACAAACAGGGTGCATCGTTTCACTCATCCTTGACGTTTTAGCGCCGCCCATGTCACTGTTTCACAGCCCCGATAGAGAATGTCACAAATAGCTCGTCAGTACGTTACGGCGGTTCAGAGACGCCCAAAATCCCAGATCGATTGTTTCCTGTTATCGGAATGGTATTCGTCGCATCGGAACGCAATAATAACGACCAACCAGGCGCTGCCGAAACCACCTCACTTTGTCGAGCCGCCGGTCTGTTCCCGACTACTAACTCGCGATTGAAGTAACCTATACCTGACCTAGTTGCGTCAACGACCCACCTCGCTTTCCACCCACTCGCGCGGAACTGCGACAGTCCTCAGTCATGAGTGCTACGTGATAAGGCGCATTTTTAGGTGCTCCTAAGACTAGGGGGTCGTCTGAGTAAATCCGCATCAAGTCTTGAGTTATTTAGCACAACCCCATTACGCGCAGCCGTCCAGACTCCATCGTGAACGACAACCATTCTTCAGGAAGCTGCGATTGGTGTATTGTTGCCGGCTCCGCTCAAAGCTTTGACTTTAACCCATGGCTTGTACTTCCCGCCCGGCCTTCTAGCAACAATAGGGGAACGTCTCGCCGATTTTTGGCTTGGTATTACAATTTAAAACGACACAATATCCTGTGTCCCCGAATCAGAGTTCTCATACTTGTATAGCACACCCATAGAACTACCTCTTAGGACGGCGGCTCCTGACTGAACTGCATCAGTACGCCGGTTTGAATATTAGATGATATTAAATCCTGCGCGCAACTATCATGCACAAACAGTTTCTTGGTCGCCTTAACAGGCGGGTGCCTCGAGGCAAACGAGAGATTCAATCAATATGGCGGTGATCGATGAGTGTCGGCGTTTGTAACGCAAATACAAAACGTTTCATGGTTAATTTATATGCATAACCATCGCAAGCACTTGATCAAGGTAGGGTTATGTAAGCTGTAGAGACACAGAAGGTCAAATATGTTTTATGCTGGGTTGAAACGTCCCCGAGCACCGTCTCGGACGCATTATGACAGAGTGATTGCCCGTGAGAAAGGCTAGTCACGATA
ATCAGCGCGCGGGAGCGAACGCGGGCGGGCAGATTGTTGATGAAAGGAGACACTTGCGCCCCAGAACAACAAACAGGGCGCGGCGTCTCACTTCCCCTTAATGTTTTAAGGTCGCTCATATCGCTGTTTCACAGCCCCGAGGGAGAATGTCACAAATAGCTCGTCAATACGTTATGGCGGTTCCGAGAGGCCCAGCATCCCAGGCCGATTGTCCCCTGTTATCGGGGTGGTGTTCGTTGCATCTGAACACAATAATAAGGACCCACCAGGCACTGCCGAGACGACCCCACACTATTCAGCCGCCGGTTTGTCCTTGATTACTAGCTCATGATGGGAATAACCGGTACCTGATCTAGTCATGTCAACGACCCACCACGTTTTCCACTCGCGCGCGCGGAACTGCGACAGTCCTCGGTCATGCGTACTACGTTATGAGGCGCGTTTCGAGGTGCTTCAAGGACTAGGGGGTCCTCTGATCAAGGGCGCATTAAGTATCGAGTTATTTAGCGCAACTCCATTGCGCGCAACCGTCCAGACTCCACCGTGGACGACAGCCACTATTTAAGAAACTCTGATCAGTGTATTGTTGCTAGCGCCGCTCAGAGCTTTGACTTTAACCCATGGCTCGAACTTCCCGCCCGGCCTTCTAGCAACAATAGGGGGACGTCTCGCCGATTTGTGGCTTGGTATTACTATTTAAAACGACACAATATCCTGTGTCCCCAATTCAAAGTTCTCATATCTGTCTGGCACACCCATAGAACTATCCCCTACGGAAGCGGCTCCTCTCTGGACTGCATCAGTGTGTTTGTTTGGGCGCTAGATGCCATTAAATCTTGCGCCCAACTACCATGCACCAACAGTTCTTCAGTTGTCTTGCTAGATGAATGTCGTCAGGTCGACAGCGGTTATATGCAGCGGGACAGCAGTCGGCGCGGGTTAATTGCCGTGATTTAATGGCGAGACGCTTCATGGTTAATTTATATGCATAGACATCGCAAGCACTTGATCAAGGTAGGGTTATGTAAGCTGTACAGACACAGAAGGTCAAATATATTTTATGCTGGGTTGAAACGTCCCCGAGCACCGTCTCGGACCCGCTGTGAAGAAGTGATTACCCATTAACAAGACTAGTCCCAATA
AACGTCACCGACAGACGAGCGCGGGCGGGCAAATTGTTGGCGAAGGTAGACACCTGCGGCCCAGAACAACAAACAGGGTGCATCGTTTCACTCATCCTTGATGTTTTAGGGTCGCCCATGTCACTGTTTCACAGCCCCGATAGAGAATGTCACAAATAGCTCGTTAATACATTACGGCGGTTCCGAGAGACCCAGCATCCCAGATCGATTCTTTCCTGTTATCGGGACGGCGTTCGTCGCATCGGAACACAATAATAGGGTCCAACTAGGCACTGCCGAGACGGCCTCACTCTATTCAATCGTCAGTTCGTCATTGACTGCGAACTCACGATGGGAATAACCTGAACCTGATCCAGTTATGTGGACGACCCACTACGTTTTCCACCCAGTCGCGTGGAACTGCGACAGTCCTCGGTCATGCGTGCTACGTGATAAGGCGCATTTTTAGGTGCTTCTAAGACTTGGGGGTCGTCTGAGCAAATCCGCATCAAGTATTGAGTTATTTAGCACAACTCCATTACGCGCAGCCGTCCAGACTCCATCGTGGACGACAACCACTATTTAGGAAGCTGTGATCAGTGTATTGTTGCTAGCTCCGCTTAGTGCTTTGACTTTAAACCATTGCTCGAGCTTCCCGGCCGGCCTTCCAGCGACCGTGAGAGGACATTTCGCCGATGTGTGGCTTGGCATTACTATTTAAAACGACACAATATCCTGTGTCCCCGAATCAGAATTCTCATATTTGTCTAGCACACCCATAGAACTATCCCCTACGGAAGCGGCTCCCCTCTGGACTGAATGCATATATTTGTTTGAGCGTTAGAGGCCATTAAATTTTGCGCCAAAATACCATATACCAACAATGCTGCAGTTGTCTAGCTAGATGAATGTCGTCAGATCAGCAGCGGATATATGCAGCGTGACAGCAGTGGGCAAGGTCTAATTGCCGTGACTTAATTACAAAACGTTTCATGGTTAATTTATATGCATAACCATCGCAAGCACTTGATCAAGGTAGGGTTATGTAAGCTGTAGAGACACAGAAGGTCAAATATATTTTATGCTGGGTTGAAACGTCCCCGAGCACCGTCTCGGACGCATCATGACAAAGTGAATGCCCGGGAGAAAGGTCAGTTCAGGTA
ATCGGAACGCGCGAGCGGACGTGGGCCAGCAAATTTTTGGCGAGAGGGGATACCTACAGCTTTTGATAACGGGCAAGGCGCATCGTCTCACTTATCCTCGATGTTTTAAGGTCGCTCATATCGCTGTTTCACAGCCCCGAGGGAGAATGTCACAAATAGCTCGTCAATACGTTATGGCGGTTCAGAGTGGCCCAAAATCCCAGATCGATTGTTTCCTGTTATCGGGATGGTGCCCGTCGAATCGGAACACAATGATAAGGACCAGCTAGGCACTGCCGAGACGACCTCACACTATTCAACCGTCAGTTTGTCCTTGACTACTAACTCACGATGGGAATAACCTGAACCTAATCCGGTTATGTGAACGACCCATCACGTTTTCCACCCAGTCGCGTGGAACTGCGACCGTCCTCGGTCATGCGTACTACGCTATAAGGCGAGTTTCTAGGTGCTTCAAAGACTAGGAGGTCGTCTGAGCAAAGCCGCATTAAGTATCGAGTTATTTAGCACAACTCCATTACGCGCAGCCGTCCAGACTCCACCGTGGACGACAACCACTATTTAGGAAGCTGTGTTCAGTGTATCGTTGCTAGCTCCGCTCAAAACTTACACTTTGGCCCGTGGCTCCAGTTTCCCGCCCGGCCTTTTAGCAACAATGAGGGGACGTCTCGCCGATTTGTGGCTTGGTATTGCTATTTGAAACGTAAATACATTTTGTGTCCCCGAATCAGAGTTCTCATATTTGTCTAGCACACCCATAAAACCATCCCCTACGGAAGCGGCTCCCCTCTGGACTGAATGCGTATGTTTGTTTGAGTATTAGATGATATTAAATCCTGCGCGCAACTATCATGCACAAACAGTTCCTTGGTCGCCTTAACAGGCGGGTGCCTCGAGGCAAACGAGAGATTCAATCAATATGGCGGTGATCGATGAGTGTCGGCTGCCGTGGCTTTGTGGCGAGACGCCCCATGATTAATCTGTATTCGTAGATGCCGTGGTGGTCCAACTGCCACGGCGCTTCGCACAACGAAGATGCATAGAAGGTCAAGTATATCTCATGCAGGGTTGAAACGTCCCCGAGCATCCTCTCGGTCCAACTGTGACAAAGTGATTGCCCGTGAGAAAGGCTAGTCACGATA
AACGTCACCGACGGACGGGCGTGGGCCGGCAAATTTTTGGCGAAAAGAGACACCTATGGCTTAGGACGACAAACAGGGCGCATTGCCACATTTATCCTTGATGTTTTAGGGTCGCTCATATCGCTGTTTCACAGCCCCGAGGGAGAATGTCATAAATCACTCGATAGTACGTTGTGGCGGTTCCGAGAGACCCAGCATCCCAGGCCGATTGTTTTCTGCTACCGAGACATTGTTCGTCGCATCGCACCACAATGATAGGGTCCAACTAGGCACTGCCGAGACGACCTCACTCTATTCAACCGTCAGCTCGTCATTGACTGCTAACTCACGGTGGGAATAACCTGTACCTGATCCAGTTATGTGGGCGACCCACCACGTTTTCCACCCAGTCGCGTGGAACTGCGACAGTCCTCGGTCATGCGTACTACGTTATGAGGCGCGTTTCGAGGTGCTTCAAGGACTAGGGGGTCCTCTGATCAAGGGCGCATTAAGTATCGAGTTATTTAGCGCAACTCCATTGCGCGCAACCGCCCAGACTCCACCGTGGACGACAGCCACTATTTAAGAAACTCTGATCAGTGTATTGTTGCTAGCGCCGCTCAGAACTTACACTTTGGCCCGTGGCTCCAGTTTCCCGCCCGGCCTTTTAGCAACAATGAGGGGACGTCTCGCCGATGTGCGGCTTGGTATTGCTGTTTGAAACGTAAATACATTCTGTGTCCCTAATTCAGAGCTCTCATATTTGTCTAGCATTCCCATAGAACTATCTCTTAGGACGGTGGCTCCTGACCGAACTGCATCAGCACGCTGGTTTGAACGTTAGAGGCCATTAAATTTTGCGCCAAAATACCATATACCAACAATGCTGCAGTTGTCTAGCTAGATGAATGTCGTCAGATCAGCAGCGGATATATGCAGCGTGACAGCAGTGGGCAAGGTCTAATTGCCGTGACTTAATGGCGGAGAACTTAGCAGCCCGCTTATGTGCACGAACATCGCAAGCACTTGATCAACGTGACGCTATGTGCGCTGATGAGGCATAGAAGGTCAAATATATTTCATGCAGGGTTGAAACGTCCCCGAGCATCCTCTCGGACGCACTGTGACAAAGTGATTGCCCGTGAGAAAGGCTCCTCCCGATA
ATTGGAACGCGCGGACGGGCGTGGGCCGGCAAATTTTTGGCGAAAAGAGACACCTACGGCTTAGGACAACAAACAGGGCGCATCGCCTAATTTATCCTTGATGTTATAGCGCCGCCCATGTCACTGTTTCACAGCCCCGATAGAGAATGTCACAAATAACCCGTTAATTCGTTGTGACGGTTTAGAGTGACCCAACACCCTAGATCGATTGGTTCCTGTTCTTAGGATGGTGTTCGTCGAGTCGGGACACAGTACTAGGGTCCAACTAGGCACTGCCGAGACGACCTCACTCTATTCAACCGTCAGCTCGTCATTGACTGCTAACTCACGGTGGGAATAACCTGTACCTGATCCAGTTATGTGGGCGACCCACCACGTTTTCCACCCAGTCGCGTGGAACTGCGACAGTCCTCGGTCATGCGTACTACGTTATGAGGCGCGTTTCGAGGTACTTCAAGGACTAGGGGGTCCTCTGATCAAGGGCGCATTAAGTATCGAGTTATTTAGCGCAACTCCATTGCGCGCAACCGTCCAGACTCCACCGTGGACGACAGCCACTATTTAAGAAACTCTGATCAGTGTATTGTTGCTAGCGCCGCTCAAAGTCTAGTCCTTAACCTATGGCTCGAGCTTCGCGCCCGGAGATCTAGTAAAAATAAAGGGACGTCTCGGCGGTTTGTGGCTTGGTACTGCTGCTTGAAACCTAAATGCATTCTGTGTCCCCGGATCAGAGTTCCCATATTTGTCTAGCACACCCATAGAACTATCCCCTACGGAAGCGGCTCCCCTCTGGATTAAATGCGTATGTTTCCTTGAACGTTATAGACCATTAGATCTTGCGTCCAACTACCACGCACAAGCAGTTTCTCAGTTGTCTTGCTAGATGAACGTTGCCAGGTCAACAGCGGTTATATGCGGCGTGATAGCAGTCGGCGCGGGTTAATTGCCATGATTTAATGGCGAGACGCTTCATGGTTAATTTATATGCATAGACATCACAAGCACTTGATCAACGTGGCGCGATGTACGCTGAAGGGGGACAGAAGGTCAAATATATTTTATGCTGGGTTGAAACGTCCCCGAGCACCGTCTCGGACGCACTGTGACAAAGTGATTGCCCGTGAGAAAGGCTCCTCCCGATA
ATCGGAACCGACGGACGGGCGTGGGCCGGCAAATTTTTGGCGAAAAGAGACACCTATGGCTTAGGACGACAAACAGGGCGCATTGCCACATTTATCCTTGATGTTTCAGGGTTGCCCATATCGCCGTTTCACAGCCCCGATAGAGAATATCACAAATAGCTCATTAATACATTACGGCGGTTCCGAGAGACCTAGCATCCCAGGCCGATTGTCCCCTGTTATCGGGGTGGTGTTCGTTGCATCTGAACACAATAATAAGGACCAACTAGGCACTTCCGAGACGACCTCACTCTATTCAACCGTTAGCTCGTCATTGACTGCTAACTCACGGTGGGAATAACCTGTACCTGATCCAGTTATGTGGGCGACCCACCACGTTTTCCACCCAGTCGCATGGAACTGCGACAGTCCTCGATCATGCGTACTACGTTATGAGGCGCGTTTCGAGGTGCTTCAAGGACTAGGGGGTCCTCTGATCAAGGCCGCATTAAGTATCGAGTTATTTAGCACAACTCCATTGTGCGCAACCGTCCAGACTCCACCGTGGACGACAGCCACTATTTAAGAAACTCTGATCAGTGTATTGTTGCTAGCGCCGCTCAAAACTTACACTTTAGCCCATGGCTCCAGCTTCCCGCCTGGCCTTCTAGCAACAATGAGGGGACGTCTCGCCGATTTGTGGCTTGGTATTGCTATTTGAAACGTAAATACATTTTGTGTCCCCGAATCAGAGTTCTCATACTTGTATAGCACACCCATAGAACTATCCCCTACGGAAGCGGCTCCCCTCTGGACTGAATGCATATATTTGTTTGAGCGTTAGATGCCATTGAATCTCGTGCCCAACTGCTATGCACAAGCAGTTTCTCAGTTGTTTTGCTAGATGAATGTCGCCTCGTCAAAAGCGGTTATCTGCAGCGTTACAGCAGTCGGCAAGGTTTAATGTTTGTAACGCAAATACAAAACGTTTCATGGTTAATTTATATGCATAACCATCGCAAGCACTTGATCAAGGTAGGGTTATGTAAGCTGTAGAGACACAGAAGGTCAAATATATTTTATGCTGGGTTGAAACGTCCCCGAGCATCGTCTCGGTCGCGTCATGACAAAGTGATTACCCATGAACAAGACTAGTCCCAATA
ATCGGCATGCGCGGACGGGCGTGGGCCGGCAAATTTTTGGCGAAAAGAGACACCTACGGCTTAGGACAACAAACAGGGCGCATCGCCTAATTTATCCTTGATGTTTTAGGGTCGCTCATATCGCTGTTTCACAGCCCCGATGGAGAACGTCACACATAACTCGTTAATACGTTGTGGCGGTTCAGAGTGGCCCAAAATCCCAAATCAATTGTTTCCTGTTCTCGGGATGGTGTTCGTCGAATCGGAACACAATACTAAGGACTAATTAGGCACTGCCGAGAAGACCTCACTCTATTCAACCGTCAGCTCGTCATTGACTGCTAACTCACGGTGGGAATAACCTGTACCTGATCCAGTTATGTGGGCGACCCACCACGTTTTCCACCCAGTCGCGTGGAACTGCGACAGTCCTCAGTCATGAGTGCTACGTGATAAGGCGCATTTTTAGGTGCTCCTAAGACTAGGGGGTCGTCTGAGTAAATCCGCATCAAGTCTTGAGTTATTTAGCACAACCCCATTACGCGCAGCCGTCCAGACTCCATCGTGGACGACAACCACTCTTTAGGAAGCTGTGATCAGTGTATTGTTGCTGGCTCCGCTCAAAGCTTAGACTTTAACCCATGGCTTGTACTTCCCGCCCGGCCTTCTAGCAACAATAAGGGGACGTCTCGCCGATTTGTGGCTTGGTATTACTATTTAAAACGACACAATATCCTGTATCCCCAAATCAGAGTTCTCATATTTGTCTAACACACCCATAGAACTATCCCCTACGGAAGCGGCTCCTCTCTGGTCTGAATGCGTATGTTTGTTTGAGCGTTAGAGGATATTAAATCCTGCGCCCATCTATCATGCACAAACAGTTCCTTGGTCGCCTTAACAGGCGGGTGCCTCGAGGCAAACGAGAGATTCAATCAATATGGCGGTGATCGATGAGTGTCGGCGTTTGTAACGCAAATACAAAACGTTTCATGGTTAATTTATATGCATAAACATCGCAAGCACTTGATCAACGTGACGCTATGTACGCTGATGAGGCATGAGAGGCCCAATATATCTTATGTTGGGTTGAATCGTCCCTGAGCATGGTTTCGGTCCCACTGTGACGAAGTGATTGCCCGTGAGAAAGGCTAGTCACGATA
ATCGGAACGCGCAGACGAACACGGGCGGGCAAATTTTTGGCGAAGAGAGACACCTACGGCTTAGGACAACAAACAGGGCGCAGTGCCTCACTTACCCTTAATGTTATAGGGTCGCCCATATCGCCGTTTCACAGCCCCGATAGAGAACGTCACACATAACTCGTTAATACGTTATGGCGGTTCAGAGTGGCCCAAAATCCCAAATCAATTGTTTCCTGTTCTCGGGATGGTGTTCGTCGAATCGGAACACAATACTAAGGACTAATTAGGCACTGCCGAGACGACCTCACACCATTCAACCATCAGTTTGTCCTTGACTACTAGTCCATGATGGGAATAACCGGTACCTGCTCTAGTCATGTCAATGACTCGCCACCTTTTCCAGTCGCGCGCGCGGAACTGGGTCCCCCTTAGGTCATGCGTACTACGTTATAAGGCGCGTTCCTAGGTGTTTCATAGATTAGGGCGTAGCCTGGGCGGAGCCACAATAACTATCAGGTTAGATAGCAAGACTCCATTACGCGCAGTCGTCCCGATTCCACTATGGATGACTAACACTATCTAGGAGGTCGTAATCAGCGTATTATCGCTAGCTCCTCCCAGTGCTTTGACTTTAAACCATTACTCGAGCTTCCCGCCCGGCCTTCCAGCGACCGTGAGAAGACATTTCGCCGATGTGTGGCTTGGTATTGCTGTTTGAAACGTAAATACATTCTGTGTCCCCAATTCAGAGCTCTCATATTTGTCTAGCATTCCCATAGAACTACCTCTTAGGACGGCGGCTCCTGACTGAACTGCATCAGTACGCTGGTTTGAATATTAGATGATATTAAATCCTGCGCCCAACTATCATGCACAAACAGTTCCTTGGTCGCCTTAACGGGCGGGTGCCTCGAGGCAAACGAGAGATTCAATCAATATGGCGGTGATCGATGAGTGTCGGCTGCCATGATTTAATGGCGAGACGCTTCATGGTTAATTTATATGCATAGACATCACAAGCACTTGATCAACGTGGCGCGATGTACGCTGAAGGGGGATAGAAGGTCAAATATATCTCATGCAGGGTTGAAACGTCCCCGAGCATCCTCTCGGTCCCACTGTGACAAAGCGAATGCCCGGGAGAAAGGTTAGTTCCGATA
ATCGGCACGCGCGGACGGGCGTGGGCCGGCAAATTTTTGGCGAAAAGAGACACCTACGGCTTAGGACGACAAACAGGGCGCATCGCCTCACTTATCCTTGATGTTTTAGGGTCGCTCATATCGCTGTTTCACAGCCCCGAGGGAGAATGTCATAAATCACTCGATAGTACGTTGTGGCGGTTCAGAGTGACCCAAAATCCCAGATCGATTGGTTCCTGTTCTCGGGATGGTGTTCGTCGAATCGGAACACAATACTAGGGTTCAACTAGGCACTGCCGAGAAGACCTCACTCTATTCAACCGTCAGCTCGTCATTGACTGCTAACTCACGGTGGGAATAACCTGTACCTGATCCAGTTATGTGGGCGACCCACCACGTTTTCCACCCAGTCGCGTGGAACTGCGACAGTCCTCGGCCATGCGTACTACGTTATAAGGCGCGCGTCTAGGTGCTTCAAAGACTAGGGCCTCGTCTGGGCGGAGCCGCATTAGCTAACGGGTTATTTAGCACAACTTCATTACACGCGGCTGTCCCGACTCCACCGTGAACGACTACCACTATTTAGGAAGCTGCGATTGGTGTATTGTTGCCAGTTCCGCTCAATGCTTAGATTTCAACCCATTGCTCGAGCTTCCCGCCCGGCCTTCCAGCAACAGTGAGAGGACATCTCGCCGATGTGCGGCTTGGTATTGCTGTTTGAAACGTAAATACATTCTGTGTCCCTAATTCAGAGCTCTCATATTTGTCTAGCATTCCCATAGAACTATCTCTTAGGACGGTGGCTCCTGACCGAACTGCATCAGTACGCTGGTTTGAACATTAGATGATATTAAAGCCTGCGCGCAACTATCATGCACAAACAGTTCCTTGGTTGTCTAGCTAGATGAATGTCGTCAGGTCGACAGCGGTTATATGCAGCGGGACAGCAGTCGGCGCGGGTTAATTGCCGTGACTTAATGGCGGAAAACTTAGCAGCCCGCTTATGTGCACGAACATCGCAAGCACTTGGTCAACGTGGCGTTACGCACGCTGAAGAGACATAGACGGTTAAATATACCCTATACTGAGCTGAGACGTCCCCGAGCTTCCCCTCGGTCGCATCATGACAAAGTGAATGCCCGGGAGAAAGGTCAGTTCAGGTA
AACGTCACCGACAGACGAGCGCGGGCGGGCAAATTGTTGGCGAAGGTAGACACCTGCGGCCCAGAACAACAAACAGGGTGCATCGTTTCACTCATCCTTGATGTTTTAGGGTCGCCCTTATCGCCGATTGACAGCCCCGATGGAGAACGTCACACATAACTCGTTAATACGTTATGGCGGTTCAGAGTGGCCCAAAATCCCAAATTGATTGTTTCCTGTTCTCGGGATGGTGTTCGTCGAATCGGAACACAATAATAGGGTCCAACTAGGCACTGCCGAGACGACCTCACTCTATTCGACCGTCAGCTCGTCATTGACTGCTAACTCACGGTGAGAATAACCTGTACCCGATCCAGTTATGTGGGCGACCCACCACGTTTTCCACCCAGTCGCGTGGAACTGCGACAGTCCTCGGCCATGCGTACTACGTTATAAGGCGCGCGTCTAGGTGCTTCAAAGACTAGGGCCTCGTCTGGGCGGAGCCGCATTAGCTAACGGGTTATTTAGCACAACTTCATTACACGCGGCTGTCCCGACTCCACCGTGAACGACTACCACTATTTAGGAAGCTGCGATTGGTGTATTGTTGCCAGTTCCGCTCAATGCTTAGATTTCAACCCATTGCTCGAGCTTCCCGCCCGGCCTTCCAGCAACAGTGAGAGGACATCTCGCCGATGTGCGGCTTGGTATTGCTGTTTGAAACGTAAATACATTCTGTGTCCCTAATTCAGAGCTCTCATATTTGTCTAGCATTCCCATAGAACTATCTCTTAGGACGGTGGCTCCTGACCGAACTGCATCAGTACGCTGGTTTGAACATTAGAGGCCATTAAATTTTGCGCCAAAATACCATATACCAACAATGCTGCAGTTGTCTAGCTAGATGAATGTCGTCAGATCAGCAGCGGATATATGCAGCGTGACAGCAGTGGGCAAGGTCTAATTGCCGTGACTTAATGGCGGAGAACTTAGCAGCCCGCTTATGTGCACGAACATCGCAAGCACTTGATCAACGTGACGCTATGTGCGCTGATGAGGCGTAGAAGGTCAAGTGTATCTCATGCAGGGTTGAAACGTCCCCAAGCATCCTCTAGGTCCCACTGTGAAGAAGTGATTACCCATGAACAAGACTAGTCCCAATA
ATCGGAACCCAGGAGCGAACGCGGGCGGGCAGATTGTTGATGAAAGGAGACACTTGCGCCCCAGAACAACAAACAGGGCGCGGCGTCTCACTTCCCCTTAATGTTTTAGCGCCGCCCATGTCACTGTTTCACAGCCCCGATAGAGAATGTCACAAATAGCTCGTCAGTACGTTACGGCGGTTCAGAGACGCCCAAAATCCCAGATCGATTGTTTCCTGTTATCGGAATGGTATTCGTCGCATCGGAACGCAATAATAACGACCAACCAGGCGCTGCCGAAACCACCTCACTTTGTCGAGCCGCCGGTCTGTTCCCGACTACTAACTCGCGATTGAAGTAACCTATACCTGACCTAGTTGCGTCAACGACCCACCTCGCTTTCCACCCACTCGCGCGGAACTGCGACAGTCCTCAGTCATGAGTGCTACGTGATAAGGCGCATTTTTAGGTGCTCCTAAGACTAGGGGGTCGTCTGAGTAAATCCGCATCAAGTCTTGAGTTATTTAGCACAACCCCATTATGCGCAGCCGTCCAGACTCCATCGTGAACGACAACCATTCTTCAGGAAGCTGCGATTGGTGTATTGTTGCCGGCTCCGCTCAAAGCTTTGACTTTAACCCATGGCTTGTACTTCCCGCCCGGCCTTCTAGCAACAATAGGGGAACGTCTCGCCGATTTTTGGCTTGGTATTACAATTTAAAACGACACAATATCCTGTGTCCCCGAATCAGAGTTCTCATACTTGTATAGCACACCCATAGAACTACCTCTTAGGACGGCGGCTCCTGACTGAACTGCATCAGTACGCCGGTTTGAATATTAGATGATATTAAATCCTGCGCGCAACTATCATGCACAAACAGTTCCTTGGCCGCCTTAACAGGCGGGTGCCTCGAGGCAAACGAGAGAATCAATCAATATGGCGGTGATCGATGAGTGTCGGCGTTTGTAACGCAAATACAAAACGTTTCATGGTTAATTTATATGCATAACCATCGCAAGCACTTGATCAACGTGACGCTATGTACGCTGATGAGGCACAGAAGGTCAAATATATTTTATGCTGGGTTGAAACGTCCCCGAGCACCGTCTCGGACCCATTATTACAGAGTGATTGCTCGTGTGAAGCGCTAGCCCCGATA
GACGTCACGCACGGACGGGCGTGGGCCGGCAAATTTTTGGCGAAAAGAGACACCTACGGCTTAGGACAACAAACAGGGCGCATCGTCTCACTTATCCTCGACGTTTTAGGGTCGCTCACACCGACGACTCACAGCCCCCATGGAGAGTGTCACAAATAGCTCGTCAATACGTTACCGCGGTTCAGAGTGGCCCAAAATCCCAGATCGATTGGTTCCGGTTCTTAGGATGGTGTTCGTCGAGTCGGGACACAGTAATAGGGTCCAACTAGGCACTGCCGAGACGACCTCACTCTATTCGACCGTCAGCTCGTCATTGACTGCTAACTCACGGTGAGAATAACCTGTACCCGATCCAGTTATGTGGGCGACCCACCACGTTCTCCACCCAGTCGCGTGGAACTGCGACAGTCCTCGGCCATGCGTACTACGTTATAAGGCGCGCGTCTAAGTGCTTCAAAGACTAGGGCCTCGTCTGGGCGGAGCCGCATTAGCTAACGGGTTATTTAGCACAACTTCATTACACGCGGCCGTCCCGACTCCACCGTGAACGACTACCACTACTTAGGAAGCTGCGATTGGTGTATTGTTGCCAGTTCCGCTCAATGCTTAGATTTCAACCCATTGCTCGAGCTTCCCGCCCGGCCTTCCAGCAACAGTGAGAGGACATCTCGCCGATGTGCGGCTTGGTATTGCTGTTTGAAACGTAAATACATTCTGTGTCCCTAATTCAGAGCTCTCATATTTGTCTAGCATTCCCATAGAACTATCTCTTAGGACGGTGGCTCCTGACCGAACTGCATCAGCACGCTGGTTTGAACATTAGAGGCCATTAAATTTTGCGCCAAAATACCATATACCAACAATGCTGCAGTTGTCTAGCTAGATGAATGTCGTCAGATCAGCAGCGGATATATGCAGCGTGACAGCAGTGAGCAAGGTCTAATTGCCGTGACTTAAAGGCGGAGAACTTAGCAGCCCGCTTATGTGCACGAACATCGCAAGCACTTGATCAACGTGACGCTATGTGCGCTGATGAGGCGTAGAAGGTCAAGTGTATCTCATGCAGGGTTGAAACGTCCCCAAGCATCCTCTAGGTCGCATCATGACAAAGTGAATGCCCGGGAGAAAGGTCAGTTCAGGTA
AACGTCACCGACAGACGAGCGCGGGCGGGCAAATTGTTGGCGAAGGTAGACACCTGCGGCCCAGAACAACAAACAGGGTGCATCGTTTCACTCATCCTTGATGTTTTAGGGTCGCCCTTATCGCCGATTGACAGCCCCGATGGAGAATGTCACAAATAGCTCGTCAATACGTTATGGTGGTTCAGAGTGGCCCAAAATCCCAGATCGATTGTTTCCTGTTCTCGGGATGGTGTTCGTCGAATCGGAACACAATAATAAGGTCCAACTAGGCACTGCCGAGACGACCTCACTCTACTCAACCGTCAATTTCTCATTGACTGCTAGCTCACGATGGGAATAACCTGAACCTGATCCAGTTATGTCAACGACCCACCACGTTTACCACCCAGTCGCGCGGAACTACGACCGTCCCCAGTCATGAGTGCTACGTGATAAGGCGCATTTTTAGGTGCTCCTAAGACTAGGGGGTCGTCTGAGTAAATCCGCATCAAGTCTTGAGTTATTTAGCACAACCCCATTACGCGCAGCCGTCCAGACTCCATCGTGGACGACAACCACTCTTTAGGAAGCTGTGATCAGTGTATTGTTGCTGGCTCCGCTCAAAGCTTAGACTTTAACCCATGGCTTGTACTTCCCGCCCGGCCTTCTAGCAACAATAAGGGGACGTCTCGCCGATTTGTGGCTTGGTATTACTATTTAAAACGACACAATATCCTGTATCCCCAAATCAGAGTTCTCATATTTGTCTAACACACCCATAGAACTATCCCCTACGGAAGCGGCTCCTCTCTGGTCTGAATGCGTATGTTTGTTTGAGCGTTAGATGATATTAAATCTTGCGCCCAACTATCATGCACAAACAGTTCCTTGATCGCCTTAACAGGCGGGTGCCTCGAGGCAAACGAGAGATTCAATCAATATGGCGGTGATCGATGAGTGTCGGCGTTTGTAACGCAAATACAAAACGTTTCATGGTTAATTTATATGCATAACCATCGCAAGCACTTGATCAAGGTAGGGTTATGTAAGCTGTACAGACACAGAAGGTCAAATATATTTTATGCTGGGTTGAAACGTCCCCGAGCACCGTCTCGGACCAACTGTGACAAATTTCTCGCCCGTGAGAAAGGCTCCTCCCGATA
ATCGGAACGCGCGAGCGGACGTGAGCCAGCAAATTTTTGGCGAGAGGGGATATCTACAGCTTTTGATAACGGGGAAGGCGCATCGTCTCACTCATCCTCGATATTTTAAGGTCGCTCATATCGCTGTTTCACAGCCCCGAGGGAGAATGTCACACATAACCCGTTAATACGTTGTGGCGGTTCAGAGTGGCCCAACACCCCAGATCGATTGGTTCCGGTTCTTAGGATGGTGTTCGTCGAGTCGGGACACAGTAATAGGGTCCAACTAGGCACTGCCGAGACGACCTCACTCTATTCGACCGTCAGCTCGTCATTGACTGCTAACTCACGGTGAGAATAACCTGTACCCGATCCAGTTATGTGGGCGACCCACCACGTTCTCCACCCAGTCGCGTGGAACTGCGACAGTCCTCGGCCATGCGTACTACGTTATAAGGCGCGCGTCTAGGTGCTTCAAAGACTAGGGCCTCGTCTGGGCGGAGCCGCATTAGCTAACGGGTTATTTAGCACAACTTCATTACACGCGGCCGTCCCGACTCCACCGTGAACGACTACCACTACTTAGGAAGCTGCGATTGGTGTATTGTTGCCAGTTCCGCTCAATGCTTAGATTTCAACCCATTGCTCGAGCTTCCCGCCCGGCCTTCCAGCAACAGTGAGAGGACATCTCGCCGATGTGCGGCTTGGTATTGCTGTTTGAAACGTAAATACATTCTGTGTCCCTAATTCAGAGCTCTCATATTTGTCTAGCATTCCCATAGAACTATCTCTTAGGACGGTGGCTCCTGACCGAACTGCATCAGCACGCTGGTTTGAACATTAGAGGCCATTAAATTTTGCGCCAAAATACCATATACCAACAATGCTGCAGTTGTCTAGCTAGATGAATGTCGTCAGATCAGCAGCGGATATATGCAGCGTGACAGCAGTGAGCAAGGTCTAATTGCCGTGACTTAAAGGCGGAGAACTTAGCAGCCCGCTTATGTGCACGAACATCGCAAGCACTTGATCAACGTGACGCTATGTGCGCTGATGAGGCGTAGAAGGTCAAGTGTATCTCATGCAGGGTTGAAACGTCCCCAAGCATCCTCTAGGTCGCATCATGACAAAGTGAATGCCCGGGAGAAAGGTCAGTTCAGGTA
ATCAGCACCGGCGGACGAATGCGGGCGGTTAAATTTCTAGCGAAAGGAGACACCTACGGCTTAGGACAGCAAACAAGGTGCATCGTTTCACTCATCCTTGACGTTTCAGGGTCGCTCACACCGCCGACTCACAGCCCCCATGGAGAACGTCACACATAACTCGTTAATACGTTATGGCGGTTCAGAGTGGCCCAAAATCCCAGATCGATTGTTTCCTGTTATCGGGATGGTGCCCGTCGAATCGGAACACAATGATAAGGACCAGCTAGGCACTGCCGAGACGACCTCACACTATTCAACCGTCAGTTTGTCCTTGACTACTAACTCACGATGGGAATAACCTGAACCTAATCCGGTTATGTGAACGACCCATCACGTTTTCCACCCAGTCGCGTGGAACTGCGACCGTCCTCGGTCATGCGTACTACGCTATAAGGCGAGTTTCTAGGTGCTTCAAAGACTAGGAGGTCGTCTGAGCAAAGCCGCATTAAGTATCGAGTTATTTAGCACAACTCCATTACGCGCAGCCGTCCAGACTCCACCGTGGACGACAACCACTATTTAGGAAGCTGTGATCAGTGTATCGTTGCTAGCTCCGCTCAAAGTCTAGTCCTTAACCTATGGCTCGAGCTTCGCGCCCGGAGATCTAGTAAAAATAAAGGGACGTCTCGGCGGTTTGTGGCTTGGTACTGCTGCTTGAAACCTAAATGCATTCTGTGTCCCCGGATCAGAGTTCCCATATTTGTCTAGCACACCCATAGAACTATCCCCTACGGAAGCGGCTCCCCTCTGGATTAAATGCGTATGTTTCCTTGAACGTTATAGACCATTAGATCTTGCGTCCAACTACCACGCACAAGCAGTTTCTCAGTTGTCTTGCTAGATGAACGTTGCCAGGTCAACAGCGGTTATATGCGGCGTGATAGCAGTCGGCGCGGGTTAATTGCCATGATTTAATGGCGAGACGCTTCATGGTTAATTTATATGCATAGACATCACAAGCACTTGATCAACGTGGCGCGATGTACGCTGAAGGGGGATAGAAGGTCAAATACATCTTATGCTGGGTTGAAAAGCCCCCGAGTATCGTTTCGGACGCATTATTACAGAGTGATTGCTCGTGTGAGGCGCTAGCCACGATT
ATCGGAACGCGCGAGCGGACGTGGGCCAGCAAATTTTTGGCGAGAGGGGATACCTACAGCTTTTGATAACGGGCAAGGCGCATCGTCTCACTTATCCTCGATGTTTTAAGGTCGCTCATATCGCTGTTTCACAGCCCCGAGGGAGAATGTCACAAATAGCTCGTCAATACGTTATGGCGGTTCAGAGTGGCCCAAAATCCCAGATCGATTGTTTCCTGTTATCGGGATGGTGCCCGTCGAATCGGAACACAATGATAAGGACCAGCTAGGCACTGCCGAGACGACCTCACACTATTCAACCGTCAGTTTGTCCTTGACTACTAACTCACGATGGGAATAACCTGAACCTAATCCGGTTATGTGAACGACCCATCACGTTTTCCACCCAGTCGCGTGGAACTGCGACCGTCCTCGGTCATGCGTACTACGCTATAAGGCGAGTTTCTAGGTGCTTCAAAGACTAGGAGGTCGTCTGAGCAAAGCCGCATTAAGTATCGAGTTATTTAGCACAACTCCATTACGCGCAGCCGTCCAGACTCCACCGTGGACGACAACCACTATTTAGGAAGCTGTGATCAGTGTATCGTTGCTAGCTCCGCTCAAAACTTACACTTTGGCCCGTGGCTCCAGTTTCCCGCCCGGCCTTTTAGCAACAATGAGGGGACGTCTCGCCGATTTGTGGCTTGGTATTGCTATTTGAAACGTAAATACATTTTGTGTCCCCGAATCAGAGTTCTCATATTTGTCTAGCACACCCATAAAACCATCCCCTACGGAAGCGGCTCCCCTCTGGACTGAATGCGTATGTTTGTTTGAGTATTAGATGATATTAAATCCTGCGCGCAACTATCATGCACAAACAGTTCCTTGGTCGCCTTAACAGGCGGGTGCCTCGAGGCAAACGAGAGATTCAATCAATATGGCGGTGATCGATGAGTGTCGGCTGCCGTGGCTTTGTGGCGAGACGCCCCATGATTAATCTGTATTCGTAGATGCCGTGGTGGTCCAACTGCCACGGCGCTTCGCACAACGAAGATGCATAGAAGGTCAAGTATATCTCATGCAGGGTTGAAACGTCCCCGAGCATCCTCTCGGTCCAACTGTGACAAAGTGATTGCCCGTGAGAAAGGCTAGTCACGATA
ATCGGCATGCGCGGACGGGCGTGGGCCGGCAAATTTTTGGCGAAAAGAGACACCTACGGCTTAGGACAACAAACAGGGCGCATCGCCTAATTTATCCTTGATGTAATAGGGTCGCTCACACCGCCGACTCACAGCCCCCATGGAGAACGTCACACATAACTCGTTAATACGTTATGGCGGTACAGAGTGGCCCAAAATCCCAAATTGATTGTTTCCTGTTCTCGGGATGGTGTTCGTCGAATCGGAACACAATAATAGGGTCCAACTAGGCACTGCCGAGACGACCTCACTCTATTCGACCGTCAGCTCGTCATTGACTGCTAACTCACGGTGAGAATAACCTGTACCCGATCCAGTTATGTGGGCGACCCACCACGTTTTCCACCCAGTCGCGTGGAACTGCGACAGTCCTCGGCCATGCGTACTACGTTATAAGGCGCGCGTCTAGGTGCTTCAAAGACTAGGGCCTCGTCTGGGCGGAGCCGCATTAGCTAACGGGTTATTTAGCACAACTTCATTACACGCGGCCGTCCCGACTCCACCGTGAACGACTACCACTATTTAGGAAGCTGCGATTGGTGTATTGTTGCCAGTTCCGCTCAATGCTTAGATTTCAACCCATTGCTCGAGCTTCCCGCCCGGCCTTCCAGCAACAGTGAGAGGACATCTCGCCGATGTGCGGCTTGGTATTGCTGTTTGAAACGTAAATACATTCTGTGTCCCTAATTCAGAGCTCTCATATTTGTCTAGCATTCCCATAGAACTATCTCTTAGGACGGTGGCTCCTGACCGAACTGCATCAGCACGCTGGTTTGAACATTAGAGGCCATTAAATTTTGCGCCAAAATACCATATACCAACAATGCTGCAGTTGTCTAGCTAGATGAATGTCGTCAGATCAGCAGCGGATATATGCAGCGTGACAGCAGTGAGCAAGGTCTAATTGCCGTGACTTAAAGGCGGAGAACTTAGCAGCCCGCTTATGTGCACGAACATCGCAAGCACTTGATCAACGTGACGCTATGTGCGCTGATGAGGCGTAGAAGGTCAAGTGTATCTCATGCAGGGTTGAAACGTCCCCAAGCATCCTCTAGGTCGCACTGTGACAAAGTGATTGCCCGTGAGAAAGGCTAGTCACGATA
ATCGGAACGCGCGGACGGGCGTGGGCCGGCAAATTTTTGGCGAAAAGAGACACCTATGGCTTAGGACGACAAACAGGGCGCATTGCCACATTTATCCTTGACGTTTTAGGGTCGCTCATATCGCTGTTTCACAGCCCCGAGGGAGAATGTCATGAATCACTCGATAGTACGTTGTGGCGGTTCAGAATGACCCAGCGTCACAGATCGATTGTTTCCTGTTATCGAGATGGTGTTTATCGCATCGGAATATAATACTAGGGTTCAACTAGGCACTGCCGAGAAGACCTCACTCTATTCAACCGTCAGCTCGTCATTGACTGCTAACTCACGGTGGGAATAACCTGTACCTGATCCAGTTATGTGGGCGACCCACCACGTTTTCCACCCAGTCGCGTGGAACTGCGACAGTCCTCGGTCATACGTACTACGTTATGAGGCGCGTTTCGCGGTGCTTCAAGGACTAGGGGGTCCTCTGATCAAGGCCGCATTGAGTATCGAGCTATTTAGCACAACTCCTTTGTGCGCAACCGTCCAGACTCCACCGTGGACGACAGCCACTATTTAAGAAACTCTGATCAGTGTATTGTTGCTAGCGCCGCTCAAAGCTTTGACTTTAACCCATGGCTTGTACTTCCCGCCCGGCCTTCTAGCAACAATAAGGGGACGTCTCGCCGATTTGTGGCTTGGTATTACAATTTAAAACGACACAATATCCTGTGTCCCCGAATCAGAGTTCTCATACTTGTATAGCACACCCATAGAACTATCCCCTACGGAAGCGGCTCCCCTCTGGACTGAATGCATATATTTGTTTGAGCGTTAGATGCCATTGAATCTCGTGCCCAACTGCTATGCACAAGCAGTTTCTTGGTCGCCTTAACAGGCGGGTGCCTCGAGGCAAACGAGAGATTCAATCAATATGGCGGTGATCGATGAGTGTCGGCGTTTGTAACGCAAATACAAAACGTTTCATGGTTAATTTATATGCATAACCATCGCAAGCACTTGATCAAGGTAGGGTTATGTAAGCTGTAGAGACACAGAAGGTCAAATATGTTTTATGCTGGGTTGAAACGTCCCCGAGCACCGTCTCGGACGCATTATGACAGAGTGATTGCTCGTGTGAAGCGCTAGCCACGATT
ATCAGCGCGCGCGAGCGAACGCGGGCGGGCAGATTGTTGATGAAAGGAGACACTTGCGCCCCAGAACAACAAACAGGGCGCGGCGTCTCACTTCCCCTCGGTGTTATAGGGCCGCCCATGTCACTGTTTCACAGCCCTGATAGAGAATGTCACAAATAGCTCGTCAATACGTTATGGTGGTTCAGAGTGGCCCAAAATCCCAGATCGATTGTTTCCTGTTCTCGGGATGGTGTTCGTCGAATCGGAACACAATACTAGGGTCCAACTAGGCACTGCCGAGACGACCTTACACTATTCAACCGTCAGTTTGTCCTTGACTGCTAGCTCACGATGGGAATAACCTGTATCTGACCTACTTACGCCAACGGCCCACCTCGTTTTCCACCCACTCGCGCGGAACTGCGATCGTCCTCGGTCATGCGTGCTACGTGATAAGGCGCATTTTTAGGTGCTTCTAAGACTTGGGGGTCGTCTGAGCAAATCCGCATCAAGTATTGAGTTATTTAGCACAACTCCATTACGCGCAGCCGTCCAGACTCCATCGTGGACGACAACCACTATTTAGGAAGCTGTGATCAGTGTATTGTTGCTAGCTCCGCTCAGTGCTTTGACTTTAAACCATTGCTCGAGCTTCCCGGCCGGCCTTCCAGCGACCGTGAGAGGACATTTCGCCGATGTGTGGCTTGGTATTGCTGTTTGAAACGTAAATACATTCTGTGTCCCCAATTCAGAGCTCTCATATTTGTCTAGCATTCCCATAGAACTACCTCTTAGGACGGCGGCTCCTGACTGAACTGCATCAGTACGCCGGTTTGAATATTAGATGATATTAAATCCTGCGCCCAACTATCATGCACAAACAGTTCCTTGGTCGCCTTAACAGGCGGGTGCCTCGAGGCAAACGAGAGATTCAATCAATATGGCGGTGATCGATGAGTGTCGGCGTTTGTAACGCAAATACAAAACGTTTCATGGTTAATTTATATGCATAACCATCGCAAGCACTTGATCAAGGTAGGGTTATGTAAGCTGTAGAGACACAGAAGGTCAAATATATTTTATGCTGGGTTGAAACGTCCCCGAGCACCGTCTCGGACGCACTGTGACAAAGTGATTATCCATGAACAAGACTAGTCCCAATA
ATCAGCACCCAGGAGCGAACGCGGGCGGGCAGATTGTTGATGAAAGGAGACACTTGCGCCCCAGAACAACAAACAGGGCGCGGCGTCTCACTTCCCCTTAATGTTTTAGGGTCGCTCATATCGCTGTTTCACAGCCCCGAGGGAGAATGTCACAAATCGCTCGTCAATACGTTACGGCGGTTCAGAGAGACCCAAAATCCCAGGTCGGTTGTTTCCTGTTCTCGGGATGGTGCCCGTCGAATCGGAACACAATACTAGGGTCCAACTAGGCACTGCCGAGACGACCTCACTCTATTCAACCGTTAGCTCGTCATTGACTGCTAACTCACGGTGGGAATAACCTGTACCTGATCCAGTTATGTGGGCGACCCACCACGTTTTCCACCCAGTCGCATGGAACTGCGACAGTCCTCGATCATGCGTACTACGTTATGAGGCGCGTTTCGAGGTGCTTCAAGGACTAGGGGGTCCTCTGATCAAGGCCGCATTAAGTATCGAGTTATTTAGCACAACTCCATTGTGCGCAACCGTCCAGACTCCACCGTGGACGACAGCCACTATTTAAGAAACTCTGATCAGTGTATTGTTGCTAGCGCCGCTCAAAACTTACACTTTAGCCCATGGCTCCAGCTTCCCGCCTGGCCTTCTAGCAACAATGAGGGGACGTCTCGCCGATTTGTGGCTTGGTATTGCTATTTGAAACGTAAATACATTTTGTGTCCCCGAATCAGAGTTCTCATACTTGTATAGCACACCCATAGAACTATCCCCTACGGAAGCGGCTCCCCTCTGGACTGAATGCATATATTTGTTTGAGCGTTAGATGCCATTGAATCTCGTGCCCAACTGCTATGCACAAGCAGTTTCTCAGTTGTTTTGCTAGATGAATGTCGCCTCGTCAAAAGCGGTTATCTGCAGCGTTACAGCAGTCGGCAAGGTTTAATGTTTGTAACGCAAATACAAAACGTTTCATGGTTAATTTATATGCATAACCATCGCAAGCACTTGATCAAGGTAGGGTTATGTAAGCTGTAGAGACACAGAAGGTCAAATATATTTTATGCTGGGTTGAAACGTCCCCGAGCATCGTCTCGGTCGCGTCATGACAAAGTGATTACCCATGAACAAGACTAGTCCCAATA
ATCGGAACGCGCAGACGAACACGGGCGGGCAAATTTTTGGCGAAGAGAGACACCTACGGCTTAGGACAACAAACAGGGCGCAGTGCCTCACTTACCCTTAATGTTTTAGGGTCGCTCATATCGCTGTTTCACAGCCCCGAGGGAGAACGTCACACATAACTCGTTAATTCGTTGTGACGGTTCAGAGTGACCCAACACCCTAGATCGATTGTTTCCTGTTCTTAGGATGGTGTTCGTCGAGTCGGGACACAGTACTAGGGTCCAACTAGGCACTGCCGAGTCGGCCTCACTCTATTCAATCGTCAGTTCGTCATTGACTGCGAACTCACGATGGGAATAACCTGAACCTGATCCAGTTATGTGGACGACCCACTATGTTTTCCACCCAGTCGCGTGGAACTGCGACAGTCCTCGGTCATGCGTGCTACGTGATAAGGCGCATTTTTAGGTGCTTCTAAGACTTGGGGGTCGTCTGAGCAAATCCGCATCAAGTATTGAGTTATTTAGCACAACTCCATTACGCGCAGCCGTCCAGACTCCATCGTGGACGACAACCACTATTTAGGAAGCTGTGTTCAGTGTATTGTTGTTAGCTCCGCTTAATGCTTAGATTTCAACCCATTGCTCGAGCTTCCCGCCCGGCCTTCCAGCAACAGTGAGAGGACATCTCGCCGATGTGCGGCTTGGTATTGCTGTTTGAAACGTAAATACATTCTGTGTCCCTAATTCAGAGCTCTCATATTTGTCTAGCATTCCCATAGAACTATCTCTTAGGACGGTGGCTCCTGACCGAACTGCATCAGTACGCTGGTTTGAACATTAGATGATATTAAATCCTGCTCGCAACTATCATGCACAAATAGTTCCTTGGTCGCCTTAACAGGCGGGTGCCTCGAGGCAAACGAGAGATTCAATTAATATGGCGGTGATCGATGAGTGTCGGCGTTTGTAACGCAAATACAAAACGTTTCATGGTTAATTTATATGCATAACCATCGCAAGCACTTGATCAAGGTAGGGTTATGTAAGCTGTAGAGACACAGAAGGTCAAATATATTTTATGCTGGGTTGAAACGTCCCCGAGCACCGTCTCGGACGCATTATTACAGAGTGATTGCTCGTGTGAGGCGCTAGCCACGATT
ATCGGAACGCGCGGACGGGCGTGGGCCGGCAAATTTTTGGCGGAAAGAGACACCTACGGCTTAGGACGACAAACAGGGCGCATTGCCACATTCATCCTCGATGTTATAGCGCCGCCCATGTCACTGTTTCACAGCCCCGATAGAGAATGTCACAAATAACCCGTTAATTCGTTGTGACGGTTCAGAGTGACCCAACACCCTAGATCGACTGGTTCCTGTTCTTAGGATGGTGTTCGTCGAGTCGGGACACAGTACTAGGGTCCAACTAGGCACTGCCGAGACGACCTCACTCTATTCGACCGTCAGCTCGTCATTGACTGCTAACTCACGGTGAGAATAACCTGTACCCGATCCAGTTATGTGGGCGACCCACCACGTTCTCCACCCAGTCGCGTGGAACTGCGACAGTCCTCGGCCATGCGTACTACGTTATAAGGCGCGCGTCTAGGTGCTTCAAAGACTAGGGCCTCGTCTGGGCGGAGCCGCATTAGCTAACGGGTTATTTAGCACAACTTCATTACACGCGGCCGTCCCGACTCCACCGTGAACGACTACCACTACTTAGGAAGCTGCGATTGGTGTATTGTTGCCAGTTCCGCTCAATGCTTAGATTTCAACCCATTGCTCGAGCTTCCCGCCCGGCCTTCCAGCAACAGTGAGAGGACATCTCGCCGATGTGCGGCTTGGTATTGCTGTTTGAAACGTAAATACATTCTGTGTCCCTAATTCAGAGCTCTCATATTTGTCTAGCATTCCCATAGAACTATCTCTTAGGACGGTGGCTCCTGACCGAACTGCATCAGCACGCTGGTTTGAACGTTAGAGGCCATTAAATTTTGCGCCAAAATACCATATACCAACAATGCTGCAGTTGTCTAGCTAGATGAATGTCGTCAGATCAGCAGCGGATATATGCAGCGTGACAGCAGTGGGCAAGGTCTAATTGCCGTGACTTAATGGCGGAGAACTTAGCAGCCCGCTTATGTGCACGAACATCGCAAGCACTTGATCAACGTGACGCTATGTGCGCTGATGAGGCATAGAAGGTCAAATATATTTCATGCAGGGTTGAAACGTCCCCGAGCATCCTCTCGGACGCACTGTGACAAAGTGATTGCCCGTGAGAAAGGCTCCTCCCGATA
ATCGGAACGCGCGGACGGGCGTGGGCCGGCAAACTTTTGGCGAAAAGAGACACCTACGGCTTAGGACAACAAACAGGGCGCATTGCCACATTTATCCTCGATGTTTTAGGGTCGCCCTTATCGCCGATTGACAGCCCCGATGGAGAACGTCACACATAACTCGTTAATACATTACGGCGGTTCCGAGAGACCCAGCATCCCAGATCGATTCTTTCCTGTTATCGGGACGGCGTTCGACGCATCGGAACACAATAAAAGGGTCCAACTAGGCACTGCCGAGACGACCTCACTCTATTCAACCGTCAGCTCGTCATTGACTGCTAACTCACAGTGGGAATAACCTGTACCTGATCCAGTTATGTGGGCGACCCACCACGTCTTCCACCCAGTCGCGTGGAACTGCTACAGTCCTCGGTCATGCGTACTACGTTATGAGGCGCGTTTCGAGGTGCTTCAAGGACTAGGGGGTCCTCTGATCAAGGCCGCATTAAGTATCGAGTTATTTAGCACAACTCCATTGTGCGCAACCGTCCAGACTCCACCGTGGACGACAGCCACTATTTAAGAAACTCTGATCAGTGTATTGTTGCTAGCGCCGCTCAAAGCTTAGACTATAACGCATGGCTCGAGCTTCCCGCCCGGCCTTCCGGCAACAATGAGGGGCCGACCCGCTGATTTGTGGCTGGGTATTGCTATTTGAAACGAAACTACATTCTGTATCCCCAAATCAGAGTTCTCATATTTGTCTAGCACACCCATAGAACTATCCCCTACGGAAGCGGCTCCCCTCTGGACTGAATGCGTATGTTTGTTTGAGCGTCAGAGGCCATTAAATTTTGCGCCAAAATACCATACACAAACAGTTCTTCAGTTGTCTTGCTAGATGAATGTCGCCAGGTCGACAGCGGTTATATGCAGCGGGACAGCAGTCGGCGCGGGTCAACTGCCATGACTTAATGGCGAGACGCTTCATGGTTAATTTATATGCATAGATGCTGCAAGCACTTGGTCAACGTGGCGTTACGCACGCTGAAGAGGCATAGAAGGTCAAATATATCTTATGCTGGGTTGAAACGTCCCCGAGCATCGTCCCGGTCGCACTGTGACAAAGTGATTGCCCGTGAGAAAGGCTAGTCACGATA
ATCGGAACGCGCGGACGGGCGTGGGCCGGCAAATTTTTGGCGGAAAGAGACACCTACGGCTTAGGACGACAAACAGGGCGCATTGCCACATTCATCCTCGATGTTATAGCGCCGCCCATGTCACTGTTTCACAGCCCCGATAGAGAATGTCACAAATAACCCGTTAATTCGTTGTGACGGTTCAGAGTGACCCAACACCCTAGATCGACTGGTTCCTGTTCTTAGGATGGTGTTCGTCGAGTCGGGACACAGTAATAGGGTCCAACTAGGCACTGCCGAGACGGCCTCACTCTATTCAATCGTCAGTTCGTCATTGACTGCGAACTCACGATGGGAATAACCTGAACCTGATCCAGTTATGTGGACGACCCACTACGTTTTCCACCCAGTCGCGTGGAACTGCGACAGTCCTCGGTCATGCGTGCTACGTGATAAGGCGCATTTTTAGGTGCTTCTAAGACTTGGGGGTCGTCTGAGCAAATCCGCATCAAGTATTGAGTTATTTAGCACAACTCCATTACGCGCAGCCGTCCAGACTCCATCGTGGACGACAACCACTATTTAGGAAGCTGTGTTCAGTGTATTGTTGCTAGCTCCGCTTAGTGCTTTGACTTTAAACCATTGCTCGAGCTTCCCGGCCGGCCTTCCAGCGACCGTGAGAGGACATTTCGCCGATGTGTGGCTTGGCATTACTATTTAAAACGACACAATATCCTGTGTCCCCGAATCAGAATTCTCATATTTGTCTAGCACACCCATAGAACTATCCCCTACGGAAGCGGCTCCCCTCTGGACTGAATGCATATATTTGTTTGAGCGTTAGAGGCCATTAAATTTTGCGCCAAAATACCATATACCAACAATGCTGCAGTTGTCTAGCTAGATGAATGTCGTCAGATCAGCAGCGGATATATGCAGCGTGACAGCAGTGGGCAAGGTCTAATTGCCGTGACTTAATTACAAAACGTTTCATGGTTAATTTATATGCATAACCATCGCAAGCACTTGATCAAGGTAGGGTTATGTAAGCTGTAGAGACACAGAAGGTCAAATATATTTTATGCTGGGTTGAAACGTCCCCGAGCACCGTCTCGGACGCATCATGACAAAGTGAATGCCCGGGAGAAAGGTCAGTTCAGGTA
ATCAGCGCGCGCGAGCGAACGCGGGCGGGCAGATTGTTGATGAAAGGAGACACTTGCGCCCCAGAACAACAAACAGGGCGCGGCGTCTCACTTCCCCTCGGTGTTTTAGCGCCGCCCACACCGCCGATTCACAGCCCCCATGAAGAATGTCACAAATAGCTCGTTAGGACGTTGTGGCGCTTCAGAGAGGCCCAAAATCCCGGGTCGATTGTTTTCTGCTACCGAGACGTTGTTCGTCGCATCGCACCACAATGATAGGGTCCAACTAGGCACTGCCGAGACGACCTTACACTATTCAATCGTCAGTTTGTCCTTGACTGCTAGCTCACGATGGGAATAACCTGTATCTGACCTACTTACGCCAACGGCCCACCTCGTTTTCCACCCACTCGCGCGGAACTGCGATCGTCCTCGGTCATGCGTATTACGTTATAGGGTGCGTTTCTAGGTGCTTCAAACACTAGGGCGTCGTCTGGGCGGAGCCGCATTAACTATCGGATTATTTAGCACAACTCTATTACGCGCAGCCATTCAGGTTCCACCGTGACCGACTACCACTATTTAGGAAGCTGCGATCGGTGTATTGTTGCCAGTTCCGCTCAAAACTTACACTTTAGCCCATGGCTCCAGCTTCCCGCCCGGCCTTCTAGCAACAATGAGGGGACGTCTCGCCGATTTGTGGCTTGGTATTGCTATTTAAAACGAAACTACATTCCGTGTCCCCAAATCAGAGTTCTCATATTTGTCTAACACACCCATAGAACTATCCCCTACGGAAGCGGCTCCTCTCTGGACTGAATGCGTATGTTTGTTTGAGCGTTAGAGGCCCTTAAATCTTGCGCCCAACTACCATGTACCAACAATGCTGCAGTTGTCTAGCTAGATGAATGTCGTCAGATCAACAGCGGATATATGCAGCGTGACAGCAGTGGGCAAGGTCTAATTGCCGTGACTTAATGGCGGAGAACTTAGCAGCCCGCTTATGTGCACGAACATCGCAAGCACTTGATCAACGTGACGCTATGTGCGCTGATGAGGCGTAGAAGGTCAAGTGTATCTCATGCAGGGTTGAAACGTCCCCAAGCATCCTCTAGGTCGCACTGTGACAAAGTGATTGCCCGTGAGAAAGGCTAGTCACGATA
ATCGGAACGCGCGGACGGGCGTGGGCCGGCAAATTTTTGGCGGAAAGAGACACCTACGGCTTAGGACGACAAACAGGGCGCATTGCCACATTCATCCTCGATGTTATAGCGCCGCCCATGTCACTGTTTCACAGCCCCGATAGAGAATGTCACAAATAACCCGTTAATTCGTTGTGACGGTTCAGAGTGACCCAACACCCTAGATCGACTGGTTCCTGTTCTTAGGATGGTGTTCGTCGAGTCGGGACACAGTACTAGGGTCCAACTAGGCACTGCCGAGACGACCTCACTCTATTCGACCGTCAGCTCGTCATTGACTGCTAACTCACGGTGAGAATAACCTGTACCCGATCCAGTTATGTGGGCGACCCACCACGTTCTCCACCCAGTCGCGTGGAACTGCGACAGTCCTCGGCCATGCGTACTACGTTATAAGGCGCGCGTCTAGGTGCTTCAAAGACTAGGGCCTCGTCTGGGCGGAGCCGCATTAGCTAACGGGTTATTTAGCACAACTTCATTACACGCGGCCGTCCCGACTCCACCGTGAACGACTACCACTACTTAGGAAGCTGCGATTGGTGTATTGTTGCCAGTTCCGCTCAATGCTTAGATTTCAACCCATTGCTCGAGCTTCCCGCCCGGCCTTCCAGCAACAGTGAGAGGACATCTCGCCGATGTGCGGCTTGGTATTGCTGTTTGAAACGTAAATACATTCTGTGTCCCTAATTCAGAGCTCTCATATTTGTCTAGCATTCCCATAGAACTATCTCTTAGGACGGTGGCTCCTGACCGAACTGCATCAGCACGCTGGTTTGAGCGTTAGAGGCCATTAAATTTTGCGCCAAAATACCATATACCAACAATGCTGCAGTTGTCTAGCTAGATGAATGTCGTCAGATCAGCAGCGGATATATGCAGCGTGACAGCAGTGGGCAAGGTCTAATTGCCGTGACTTAATGGCGGAGAACTTAGCAGCCCGCTTATGTGCACGAACATCGCAAGCACTTGATCAACGTGACGCTATGTGCGCTGATGAGGCATAGAAGGTCAAATATATTTCATGCAGGGTTGAAACGTCCCCGAGCATCCTCTCGGACGCACTGTGACAAAGTGATTGCCCGTGAGAAAGGCTCCTCCCGATA
AACGTCACCGACAGACGAGCGCGGGCGGGCAAATTGTTGGCGAAGGTAGACACCTGCGGCCCAGAACAACAAACAGGGTGCATCGTTTCACTCATCCTTGATGTTTTAGGGTCGCCCACACCGCCGACTCACAGCCCCGATGAAGAATGCCGCAAACAATTCGTCAATACGTTATCGCAGTTCAGAGTGATCCAAAATCCCAGATCGATCGTTTTCTGTTATCGAGATGGTATTCGTCGCATTGGAACACAATAATAAGGTCCAACTAGACACTGTCGAGACGACCTCACACTATTCAACCGTCAGTTTGTCCTTGACTAGTAGCTCACGGTGGGAATAACCTGTACCTGATCCAGTTATGTGGGCGACCCACCACGTTTTCCACCCAGTCGTGTGGAACTGCGACAGTCCTCGGTCACGCGTGCTACGTGATAAGGCGCATTTTTAGATGCTTCAAAGACTAGGGGGTCGTCTGAGCAAATCCGCATCAAGTATCGAGTTATTTAGCACAACTCCATTACGCGCAGCCGTCTAGACTCCACCGTGGACGACAACCACTATTTAGGAAGCTGTGATCAGTGTATTGTTGCTAGCTCCGCCCAAAGTCTTGTCCTTAACCTATGGCTCGAGCTTCGTGCCCGGACATCTAGTAAAAATAAAGGGACGTCTCGGCGGTTTGTGGCTTGGTATTGCTGCTTGAAACGTAAATGCATTCTGTGTCCCCGGATCAGAGTTCCCATATTTGTCTAGCACACCCATAGAACTATCCCCCACGGAAGCGGCTCCCCTCTGGATTAAATGCGTATGTTTCCTTGAACGTTATAGACCATTAGATCTTGCGTCCAACTACCACGTACCAACAGTGCCTCAGTTGTCTTGCTAGATGAATGTCGCCAGGTCAACAGCGGTTATATGCAGCGTGACAGCAGTCGGCGCGGGTTAATGTTTGTAACGCAAATACAAAACGTTTCATGGTTAATTTATATGCATAACCATCGTGGTGGTCCAACTGCCACGGCGCTTCGCACAACGAAGATGCATGAGAGGCCCAATATATCTTATGTTGGGTTGAATCGTCCCTGAGCATGGTTTCGGACGCATTATTACAGAGTGATTGCTCGTGTGAGGCGCTAGCCACGATT
ATCGGAACGCGCGGACGAACGCGGGCGGGCAGATTGTTGATGAAAGGAGACACTTGCGCCCCAGAACAACAAACAGGGCGCGGCGTCTCACTTCCCCTTAATGTTATAGGGTCGCTCACACCGCCGACTCACAGCCCCCATGGAGCATGTCACAAATAGCTCGTTAATACATTACGGCGGTTCCGAGAGACCCAGCATCCCAGATCGATTCTTTCCTGTTATCGGGACGGCGTTCGTCGCATCGGAACACAATAATAGGGTCCAACTAGGCACTGCCGAGTCGGCCTCACTCTATTCAATCGTCAGTTCGTCATTGACTGCGAACTCACGATGGGAATAACCTGAACCTGATCCAGTTATGTGGACGACCCACTACGTTTTCCACCCAGTCGCGTGGAACTGCGACAGTCCTCGGTCATGCGTGCTACGTGATAAGGCGCATTTTTAGGTGCTTCTAAGACTTGGGGGTCGTCTGAGCAAATCCGCATCAAGTATTGAGTTATTTAGCACAACTCCATTACGCGCAGCCGTCCAGACTCCATCGTGGACGACAACCACTATTTAGGAAGCTGTGTTCAGTGTATTGTTGTTAGCTCCGCTTAATGCTTTGACTTTAAACCATTGCTCGAGCTTCCCGGCCGGCCTTCCAGCGACCGTGAGAGGACATTTCGCCGATGTGTGGCTTGGCATTACTATTTAAAACGACACAATATCCTGTGTCCCCGAATCAGAATTCTCATATTTGTCTAGCACACCCATAGAACTATCCCCTACGGAAGCGGCTCCCCTCTGGACTGAATGCATATATTTGTTTGAGCGTTAGATGATATTAAATCCTGCGCCCAACTATCATGCACAAACAGTTCCTTGGTCGCCATAACGGGCGGGTGCCTCGAGGCAAACGAGAGATTCAATCAATATGGCGGTGATCGATGAGTGTCGGCGTTTGTAACGCAAATACAAAACGTTTCATGGTTAATTTATATGCATAAACATCGCAAGCACTTGATCAACGTGACGCTATGTACGCTGATGAGGCATAGAAGGCCAAATATATCTCATGCAGGGTTGAAACGTCCCCGAGCATCCTCTCGGACGCACTGTGACAAAGTGAATGCCCGGGAGAAAGGTCAGTTCAGGTA
ATCGGAACGCGCGGACGGACGTGGGCCGGCGACTGGTGGGCGAAAGGAAACACCTACGGCTTAGGACAACAAACAGGGCGCATCGTCTCACTTATCCTCGATGTTTTAGGGTCGCTCATATCGCTGTTTCACAGCCCCGAGGGAGAATGTCATAAATCACTCGATAGTACGTTGTGGCGGTTCAGAATGACCCAGCGTCACAGATCGATTGTTTCCTGTTATCGAGATGGTGTTTATCGCATCGGAATATAATACTAGGGTTCAACTAGGCACTGCCGAGAAGACCTCACTCTATTCAACCGTCAGCTCGTCATTGACTGCTAACTCACGGTGGGAATAACCTGTACCTGATCCAGTTATGTGGGCGACCCACCACGTTTTCCACCCAGTCGCGTGGAACTGCGACAGTCCTCGGTCATACGTACTACGTTATGAGGCGCGTTTCGCGGTGCTTCAAGGACTAGGGGGTCCTCTGATCAAGGCCGCATTGAGTATCGAGCTATTTAGCACAACTCCATTGTGCGCAACCGTCCAGACTCCACCGTGGACGACAGCCACTATTTAAGAAACTCTGATCAGTGTATTGTTGCTAGCGCCGCTCAAAGCTTTGACTTTAACCCATGGCTTGTACTTCCCGCCCGGCCTTCTAGCAACAATAAGGGGACGTCTCGCCGATTTGTGGCTTGGTATTACAATTTAAAACGACACAATATCCTGTGTCCCCGAATCAGAGTTCTCATACTTGTATAGCACACCCATAGAACTATCCCCTACGGAAGCGGCTCCCCTCTGGACTGAATGCATATATTTGTTTGAGCGTTAGAGGCCATTAAATTTTGCGCCAAAATACCATATACCAACAATGCTGCAGTTGTCTAGCTAGATGAATGTCGTCAGATCAGCAGCGGATATATGCAGCGTGACAGCAGTGGGCAAGGTCTAATTGCCGTGACTTAATGGCGGAGAACTTAGCAGCCCGCTTATGTGCACGAACATCGCAAGCACTTGATCAACGTGACGCTATGTGCGCTGATGAGGCATAGAAGGTCAAATATATTTCATGCAGGGTTGAAACGTCCCCGAGCATCCTCTCGGACGCATCATGACAAAGTGAATGCCCGGGAGAAAGGTCAGTTCAGGTA
ATCAGCACGCACGGACGGGCGTGGGCCGGCAAATTTTTGGCGAAAAGAGACACCTACGGCTTAGGACAACAAACAGGGCGCATTGCCACATTTATCCTCGATGTTTTAGGGTCGCTCATATCGCTGTTTCACAGCCCCGAGGGAGAATGTCACAAATAACCCGTTAGTACGTTGTGGCGGTTCAGAATGACCCAGCGTCACAGATCGATTGTTTCCTGTTATCGAGATGGTGTTTATCGCATCGGAATATAATAATAGGGTCCAACTAGGCACTGCCGAGACGACCTCACTCTATTCAACCGTCAGCTCGTCATTGACTGCTAACTCACGGTGGGAATAACCTGTACCTGATCCAGTTATGTGGGCGACCCACCACGTCTTCCACCCAGTCGCGTGGAACTGCTACCGTCCTCGGTCATGCGTACTACGTTATAAGGCGCGCGTCTAGGTGCTTCAAAGACTAGGGCCTCGTCTGGGCGGAGCCGCATTAGCTAACGGGTTATTTAGCACAACTTCATTACACGCGGCCGTCCCGACTCCACCGTGAACGACTACCACTATTTAGGAAGCTGCGATTGGTGTATTGTTGCCAGTTCCGCTCAATGCTTAGATTTCAACCCATTGCTCGAGCTTCCCGCCCGGCCTTCCAGCAACAGTGAGAGGACATCTCGCCGATGTGCGGCTTGGTATTGCTGTTTGAAACGTAAATACATTCTGTGTCCCTAATTCAGAGCTCTCATATTTGTCTAGCATTCCCATAGAACTATCTCTTAGGACGGTGGCTCCTGACCGAACTGCATCAGTACGCTGGTTTGAACATTAGAGGCCATTAAATTTTGCGCCAAAATACCATATACCAACAATGCTGCAGTTGTCTAGCTAGATGAATGTCGTCAGATCAGCAGCGGATATATGCAGCGTGACAGCAGTGGGCAAGGTCTAATTGCCGTGACTTAATGGCGAGACGCCCCATGATTAATTTGTATTCGTAGATGCCGTGGTGGTCCAACTGCCACGGCGCTTCGCACAACGAAGATGCATGAGAGGCCCAATATATCTTATGTTGGGTTGAATCGTCCCTGAGCATGGTTTCGGTCGCACTGTGACAAAGTGATTGCCCGGGAGAAAGGTTAGTTCCGATA
GACGTCACGCGCGGACGAGCGCGGGCGGGCAAATTGTTGGCGAAAGGAGACACCCGCGGCCCAGAACAACAAACAGGGTGCATCGTCTCACTCATCTTTGATGTTTCAGGGTCGCTCACACCGCCGACTCACAGCCCCCATGAAGAATGTCACAAATAACTCGTTAATACGTTATGGCGGTTCAGAGTGACCCAAAATCCCAGATCGATTGTTTCCTGTTATCGGGATGGTGCCCGTCGAATCGGAACACAATGATAGGGTCCAACTAGGCACTGCCGAGACGACCTTACACTATTCAACCGTCAGTTTGTCCTTGACTGCTAGCTCACGATGGGAATAACCTGAACCTGATCCAGTTATGTCAACGACCCACCACGTTTTCCACCCAGTCGCGCGGAACTGCGACCGTCCTCGGTCATGCGTATTACGTTATAGGGCGCGTTTCTAGGTGCTTCAAACACTAGGGCGTCGTCTGGGCGGAGCCGCATTAACTATCGGATTATTTAGCACAACTCTATTACGCGCAGCCATCCAGGTTCCACCGTGAACGACTACCACTATTTAGGAAGCTGCGATCAGTGTATTGTTGCCAGCGCCGCTCAAAGCTTTGACTTTAACCCATGGCTTGTACTTACCGCACGACCTTCTAGCAACAATAGGGGAACGTCTCGCCGATTTTTGGCTTGGTATTACTATTTAAAACGACACTATATTCTGTATCCCCAAATCAGGGTTCTCATATTTGTCTAACACACCCACAGAACTATCCCCTACCGAAGCGGCTCCTCTCTGGACTGAATGCGTATGTTTGTTTGAGCGTTAGATGCCATTAAATCTTGCGCCCAACTATCATGCACAAACAGTTCCTTAGTCGCCTTAACAGGCGGGTGCCTCGAGGCAAACGAGAGATTCAATCAATATGGCGGTGATCGATGAGTGTCGGCGTTTGTAACGCAAATACAAAACGTTTCATGGTTAATTTATATGCATAACCATCGCAAGCACTTGATCAACGTGGCGCTATGTACGCTCAAGAGGCATAGAAGGTCAAATATATTTCATGCAGGGTTGAAACGTCCCCGAGCATCCTCTAGGACGCACTGTGACAAAGTGATTGCCCGTGAGAAAGGCTAGTCACGATA
