# Supplementary material for: HAPSIMU: a genetic simulation platform for population-based association studies
Source: BMC Bioinformatics. 2008 Aug 5;9:331. doi: 10.1186/1471-2105-9-331 (PMC2518933; doi:10.1186/1471-2105-9-331)
Supplement: Additional file 1 — The HIPSIMU package. This zipped file contains the HAPSIMU program and user document. [file 1471-2105-9-331-S1.zip › HAPSIMU1.0/data/ENr213.18q12.1HaploWhite.txt]

ATCGGCATGCGCGGACGGGCGTGGGCCGGCAAATTTTTGGCGAAAAGAGACACCTACGGCTTAGGACAACAAACAGGGCGCATCGCCTAATTTATCCTTGATGTTTTAGGGTCGCTCATATCGCTGTTTCACAGCCCCGAGGGAGAATGTCATAAATCACTCGATAATACGTTGTGACGGTTCAGAGTGACCCAACACTCTAGATCGATTGGTTCCTGTTCTTAGGATGGTGTTCGTCGAGTCGGAACACAGTACTAGGGTTCAACTAGGCACTGCCGAGAAGACCTCACTCTATTCAACCGTCAGCTCGTCATTGACTGCTAACTCACGGTGGGAATAACCTGTACCTGATCCAGTTATGTGGGCGACCCACCACGTTTTCCACCCAGTCGCGTGGAACTGCGACAGTCCTCGGTCATACGTACGACGTTATGAGGCGCGTTTCGCGGTGCTTCAAGGACTAGGGGGTCCTCTGATCAAGGCCGCATTGAGTATCGAGCTATTTAGCACAACTCCTTTGTGCGCAACCGTCCAGACTCCACCGTGGACGACAGCCACTATTTAAGAAACTCTGATCAGTGTATTGTTGCTAGCGCCGCTCAAAGCTTTGACTTTAACCCATGGCTTGTACTTCCCGCCCGGCCTTCTAGCAACAATAAGGGGACGTCTCGCCGATTTGTGGCTTGGTATTACAATTTAAAACGACACAATATCCTGTGTCCCCGAATCAGAGTTCTCATACTTGTATAGCACACCCATAGAACTATCCTCTACGGAAGCGGCTCCCCTCTGGACTGAATGCATATATTTGTTTGAGCGTTAGATGCCATTGAATCTCGTGCCCAACTGCTATGCACAAGCAGTTTCTTGGTCGCCTTAACAGGCGGGTGCCTCGAGGCAAACGAGAGATTCAATCAATATGGCGGTGATCGATGAGTGTCGGCGTTTGTAACGCAAATACAAAACGTTTCATGGTTAATTTATATGAATAACCATCGCAAGCACTTGATCAAGGTAGGGTTATGTAAGCTGTAGAGACACAGAAGGTCAAATATGTTTTATGCTGGGTGGAAACATCCCCGAGCACCGTCTCGGACGCATTATTACAGAGTGATTGCTCGTGTGAGGCGCTAGCCACGACA
GACGTCACGCGCGAGCGGACGTGAGCCAGCAAATTTTTGGCGAGAGGGGATATCTACAGCTTTTGATAACGGGGAAGGCACATCGTCTCGCTCATCCTCGATGTTTTAGCGTCGCTCACACCGCCGACTCACAGCCCCGATGGAGAATGTCACAAATAACCCGTTAATACGTTGTGACGGTTCAGAGTGACCCAACACTCTAGATCGATTGGTTCCTGTTCTTAGGATGGTGTTCGTCGAGTCGGAACACAGTACTAGGGTCCAACTAGGCACTGCCGAGACGGCCTCACTCTATTCAATCGTCAGTTTGTCCTTGACTACTAGTCCATGATGGGAATAACCGGTACCTGCTCTAGTCATGTCAATGACTCGCCACCTTTTCCAGTCGCGCGCGCGGAACTGGGTCCCCCTTAGGTCATGCGTACGACGTTATAAGGCGCGTTCCTAGGTGTTTCATAGATTAGGGCGTAGCCTGGGCGGAGCCACAATAACTATCAGGTTAGATAGCAAGACTCCATTACGCGCAGTCGTCCCGATTCCACTATGGATGACTAACACTATCTAGGAGGTCGTGATCAGCGTATTATCGCTAGCTCCTCCCAGTGCTTTGACTTTAAACCATTACTCGAGCTTCCCGCCCGGCCTTCCAGCGACCGTGAGAAGACATTTCGCCGATGTGTGGCTTGGTATTGCTGTTTGAAACGTAAATACATTCTGTGTCCCCGAATCAGAGTTCTCATACTTGTATAGCACACCCATAGAACTATCCCCTACGGAAGCGGCTCCCCTCTGGACTGAATGCATATATTTGTTTGAGCGTTAGGTGCCATTGAATCTCGTGCCCAACTGCTATGCACAAGCAGTTTCTCAGTTGTTTTGCTAGATGAATGTCGCCTCGTCAAAAGCGGTTATCTGCAGCGTTACAGCAGTCGGCAAGGTTTAATTGCCGTGGCTTTGTGGCGAGACGCCCCATGATTAATTTGTATTCGTAGATGCCGTGGTGGTCCAACTGCCACGGCGCTTCGCACAACGAAGATGCATGAGAGGCCCAATATATCTTATGTTGGGTTGAATCGTCCCTGAGCATGGTTTCGGACGCACTGTGAAGAAGTGATTACCCATGAACAAGACTAGTCCCAATA
GACGTCATGCGCGGACGGGCGTGGGCCGGCAAATTTTTGGCGAAAAGAGACACCTACGGCTTAGGACAACAAACAGGGCGCATCGCCTAATTTATCCTTGATGTTTTAGGGTCGCTCATATCGCTGTTTCACCGCCCCGAGGGAGAATGTCATAAATCACTCGATAGTACGTTGTGGCGGTTCAGAATGACCCAGCGTCACAGATCGATTGTTTCCTGTTATCGAGATGGTGTTTATCGCATCGGAATATAATACTAGGGTTCAACTAGGCACTGCCGAGAAGACCTCACTCTATTCAACCGTCAGCTCGTCATTGACTGCTAACTCACGGTGGGAATAACCTGTACCTGATCCAGTTATGTGGGCGACCCACCACGTTTTCCACCCAGTCGCGTGGAACTGCGACAGTCCTCGGTCATACGTACGACGTTATGAGGCGCGTTTCGCGGTGCTTCAAGGACTAGGGGGTCCTCTGATCAAGGCCGCATTGAGTATCGAGCTATTTAGCACAACTCCTTTGTGCGCAACCGTCCAGACTCCACCGTGGACGACAGCCACTATTTAAGAAACTCTGATCAGTGTATTGTTGCTAGCGCCGCTCAAAGCTTAGACTATAACGCAAGGCCCGAGCTTCCCACCCGGCCTTCCGGCAACAACGAGGGGCCGACCCGCTGATTTGTGGCTGGGTATTACAATTTAAAACGACGCAATATCCTGTGTCCCCGAATCAGAGTTCTCATACTTGTATAGCACACCCATAGAACTATCCCCTCCGGAAGCGGCTCCCCTCTAGACTGAATGCATATATTTGTTTGAGCGTTAGATGCCATTGAATCTCGTGCCCAACTGCTATGCACAAGCAGTTTCTTGGTCGCCTTAACAGGCGGGTGCCTCGAGGCAAACGAGAGATTCAATCAATATGGCGGTGATCGATGAGTGTCGGCGTTTGTAACGCAAATACAAAACGTTTCATGGTTAATTTATATGCATAACCATCGCAAGCACTTGATCAAGGTAGGGTTATGTAAGCTGTAGAGACACAGAAGGTCAAATATGTTTTATGCTGGGTTGAAACGTCCCCGAGCACCGTCTCGGACGCATTATTACAGAGTGATTGCTCGTGTGAGGCGCTAGCCACGATA
GACGTCACGCGCGAGCGGACGTGAGCCAGCAAATTTTTGGCGAGAGGGGATATCTACAGCTTTTGATAACGGGGAAGGCACATCGTCTCGCTCATCCTCGGTGTTTTAGGGTCGCCCTTATCGCCGATTGACAGCTCCGATGGGGAATGTTACAAATAGCTCGTTAGTACGTTGTGGCGGTTCAGAGAGACCCAACACCCTAGATCGATTGGTTCCTGTTCTTAGGATGGTGTTCGTCGAGTCGGGACACAATACAAAGGTCCAACTAAGCATTGCCGAGACGACCTCACTCTATTCAACCGTCAATTTGTCATTGACTGCTAGCTCACGATGGGAATAACCTGAACCTGATCCAGTTATGTCAACGACCCACCACGTTTACCACCCAGTCGCGCGGAACTACGACCGTCCCCGGTCATGCGTACGACGTGATAAGGCGCATTTCTAGGTGCTTCAAAGACTAAGGGGTCGTCTGAGCAAATCCGCATCAAGTATCGAGTTATTTAGCACAACTCCATTACGCGCAGCCGTCCAGACTCCACCGTGGACGACAACCACTATTTAGGAAGCTGTGATCAGTGTATTGTTGCTAGCTCCGCTCAAAGCTTAGACTATAACGCAAGGCTCGAGCTTCCCACCCGGCCTTCCGGCAACAACGAGGGGCCGACCCGCTGATTTGTGGCTGGGTGTTGTTATCGGGATCGTAACTACGTTCTGTGTCCCCAATTCAAAGTTCTCATATCTGTCTGGCACACCCATAGAACTATCCCCTACGGAAGCGGCTCCTCTCTGGACTGCATCAGTGTGTTTGTTTGAGCGTTAGAGGCCCTTAAATCTTACGCCCAACTACCATGCACCAACAGTTCTTCAGTTGTCTTGCTAAATGAATGTCGCCAGGTCGACAGCGGTTATATGCAGCAGGACAGCAGTCGGCGCCGGTCAACTGCCATGATTTAATGGCGAGACGCTTCATGGTTAATTTATATGCATAGACATCACAAGCACTTGATCAACGTGGCGCGATGTACGCTGAAGAGAGACAGAAGGTCAAATACATCTTATGCTGGGTTGAAAAGCCCCCGAGTATCGTCCAGGTCGCACTGCGACAAGGCGAATGCCCGGGAGAAAGGTTAGTTCCGATA
ATCGGCATGCGCGAGCTAACGCGGGCGGGCAGATTGTTGATAAAAGGAGACACCTGCGGCCCAGAACAACAAACAGGGCGCATCGTCTCACTTATCCTCGGTGTTTTAGGGTCGCCCTTATCGCCGATTGACAGCCCCGATGGGGAATGTTACAAATAGCTCGTTAATACGTTGTGGCGCTTCAGAGAGGCTCAAAATCCCGGGTCGATTGTTTTCTGCTACCGAGACATTGTTCGTCGCATCGCACCACAATGATAGGGTCCAACTAGGCACTGCCGAGACGGCCTCACTCTATTCAATCGTCAGTTTGTCCTTGACTACTAGTCCATGATGGGAATAACCGGTACCTGCTCTAGTCATGTCAATGACTCGCCACCTTTTCCAGTCGCGCGCGCGGAACTGGGTCCCCCTTAGGTCATGCGTACGACGTTATAAGGCGCGTTCCTAGGTGTTTCATAGATTAGGGCGTAGCCTGGGCGGAGCCACAATAACTATCAGGTTAGATAGCAAGACTCCATTACGCGCAGCCGTCCAGACTCCACCGTGGACGACAACCACTATTTAGGAAGCTGTGATCAGTGTATTGTTGCTAGCTCCGCTCAAAGCTTAGACTATAACGCAAGGCTCGAGCTTCCCACCCGGCCTTCCGGCAACAACGAGGGGCCGACCCGCTGATTTGTGGCTGGGTGTTGTTATCGGGATCGTAACTACGTTCTGTGTCCCCAATTCAAAGTTCTCATATCTGTCTGGCACACCCATAGAACTATCCCCTACGGAAGCGGCTCCTCTCTGGACTGCATCAGTGTGTTTGTTTGGGCGCTATAGACCATTAGATCTTGCGTCCAACTACCACGCCCAAGCAGTTTCTCAGTTGTCTTGCTAGATGAACGTTGCCAGGTCAACAGCGGTTATATGCGGCGTGATAGCAGTCGGCGCGGGTTAATTGCCATGATTTAATGGCGAGACGCTTCATGGTTAATTTATATGCATAGACATCACAAGCACTTGATCAACGTGGCGCGATGTACGCTGAAGGGGGATAGAAGGTCAAATACATCTTATGCTGGGTTGAAAAGCCCCCGAGTATCGTCCAGGTCGCACTGCGACAAGGCGAATGCCCGGGAGAAAGGTTAGTTCCGATA
ATCGGCATGCGCGGACGGGCGTGGGCCGGCAAATTTTTGGCGAAAAGAGACACCTACGGCTTAGGACAACAAACAGGGCGCATCGCCTAATTTATCCTTGATGTTTTAGGGTCGCCCTTATCGCCGATTGACAGCCCCGATGGGGAATGTTACAAATAGCTCGTTAATACGTTGTGGCGCTTCAGAGAGGCTCAAAATCCCGGGTCGATTGTTTTCTGCTACCGAGACATTGTTCGTCGCATCGCACCACAATGATAGGGTCCAACTAGGCACTGCCGAGACGGCCTCACTCTATTCAATCGTCAGTTTGTCCTTGACTACTAGTCCATGATGGGAATAACCGGTACCTGCTCTAGTCATGTCAATGACTCGCCACCTTTACCAGTCGCGCGCGCGGAACTGGGTCCCCCTTAGGTCATGCGTACGACGTTATAAGGCGCGTTCCTAGGTGTTTCATAGATTAGGGCGTAGCCTGGGCGGAGCCACAATAACTATCAGGTTAGATAGCAAGACTCCATTACGCGCAGTCGTCCCGATTCCACTATGGATGACTAACACTATCTAGGAGGTCGTGATCAGCGTATTATCGCTAGCTCCTCCCAAAGTCTTGTCCTTAACCTATGGCTCGAGCTTCGCGCCCGGACATCTAGTAAAAATAAAGGGACGTCTCGGCGGTTTGTGGCTTGGTATTGCTGCTTGAAACGTAAATACATTCTGTGTCCCCGAATCAGAGTTCTCATACTTGTATAGCACACCCATAGAACTATCCCCTACGGAAGCGGCTCCCCTCTGGACTGAATGCATATATTTGTTTGAGCGTTAGGTGCCATTGAATCTCGTGCCCAACTGCTATGCACAAGCAGTTTCTCAGTTGTTTTGCTAGATGAATGTCGCCTCGTCAAAAGCGGTTATCTGCAGCGTTACAGCAGTCGGCAAGGTTTAATTGCCGTGGCTTTGTGGCGAGACGCCCCATGATTAATTTGTATTCGTAGATGCCGTGGTGGTCCAACTGCCACGGCGCTTCGCACAACGAAGATGCATGAGAGGCCCAATATATCTTATGTTGGGTTGAATCGTCCCTGAGCATGGTTTCGGACGCATTATTACAGAGTGATTGCTCGTGTGAGGCGCTAGCCACGATA
ATCAGCGCGCGCGAGCGGACGTGAGCCAGCAAATTTTTGGCGAGAGGGGATATCTACAGCTTTTGATAACGGGGAAGGCACATCGTCTCGCTCATCCTCGATGTTATAGGGTCACCCATGTTACTGTTTCACAGCCCCGATAGAGAATATCACAAATAGCTCATTAATACGTTGTGGCGGTTCAGAATGACCCAGCGTCACAGATCGATTGTTTCCTGTTATCGAGATGGTGTTTATCGCATCGGAATATAATACTAGGGTTCAACTAGGCACTGCCGAGAAGACCTCACTCTATTCAACCGTCAGCTCGTCATTGACTGCTAACTCACGGTGGGAATAACCTGTACCTGATCCAGTTATGTGGGCGACCCACCACGTTTTCCACCCAGTCGCGTGGAACTGCGACAGTCCTCGGTCATACGTACGACGTTATGAGGCGCGTTTCGCGGTGCTTCAAGGACTAGGGGGTCCTCTGATCAAGGCCGCATTGAGTATCGAGCTATTTAGCACAACTCCTTTGTGCGCAACCGTCCAGACTCCACCGTGGACGACAGCCACTATTTAAGAAACTCTGATCAGTGTATTGTTGCTAGCGCCGCTCAAAGCTTTGACTTTAACCCATGGCTTGTACTTCCCGCCCGGCCTTCTAGCAACAATAAGGGGACGTCTCGCCGATTTGTGGCTTGGTATTACAATTTAAAACGACACAATATCCTGTGTCCCCGAATCAGAGTTCTCATACTTGTATAGCACACCCATAGAACTCTCCCCTACGGAAGCGGCTCCCCTCTGGACTGAATGCATATATTTGTTTGAGCGTTAGATGCCATTGAATCTCGTGCCCAACTGCTATGCACAAGCAGTTTCTCAGTTGTTTTGCTAGATGAATGTCGCCTCGTCAAAAGCGGTTATCTGCAGCGTTACAGCAGTCGGCAAGGTTTAATTGCCGTGGCTTTGTGGCGAGACGCCCCATGATTAATTTGTATTCGTAGATGCCGTGGTGGTCCAACTGCCACGGCGCTTCGCACAACGAAGATGCATGAGAGGCCCAATATATCTTATGTTGGGTTGAATCGTCCCTGAGCATGGTTTCGGACGCATTATTACAGAGTGATTGCTCGTGTGAGGCGCTAGCCACGACA
GACGTCACGCGCGAGCGGACGTGAGCCAGCAAATTTTTGGCGAGAGGGGATATCTACAGCTTTTGATAACGGGGAAGGCACATCGTCTCGCTCATCCTCGATGTTTTAGCGTCGCTCACACCGCCGACTCACAGCCCCGATGGAGAATGTCACAAATAACCCGTTAATACGTTGTGACGGTTCAGAGTGACCCAACACTCTAGATCGATTGGTTCCTGTTCTTAGGATGGTGTTCGTCGAGTCGGAACACAGTACTAGGGTCCAACTAGGCACTGCCGAGACGGCCTCACTCTATTCAATCGTCAGTTTGTCCTTGACTACTAGTCCATGATGGGAATAACCGGTACCTGCTCTAGTCATGTCAATGACTCGCCACCTTTTCCAGTCGCGCGCGCGGAACTGGGTCCCCCTTAGGTCATGCGTACGACGTTATAAGGCGCGTTCCTAGGTGTTTCATAGATTAGGGCGTAGCCTGGGCGGAGCCACAATAACTATCAGGTTAGATAGCAAGACTCCATTACGCGCAGTCGTCCCGATTCCACTATGGATGACTAACACTATCTAGGAGGTCGTGATCAGCGTATTATCGCTAGCTCCTCCCAGTGCTTTGACTTTAAACCATTACTCGAGCTTCCCGCCCGGCCTTCCAGCGACCGTGAGAAGACATTTCGCCGATGTGTGGCTTGGTATTGCTGTTTGAAACGTAAATACATTCTGTGTCCCCGAATCAGAGTTCTCATACTTGTATAGCACACCCATAGAACTATCCCCTACGGAAGCGGCTCCCCTCTGGACTGAATGCATATATTTGTTTGAGCGTTAGGTGCCATTGAATCTCGTGCCCAACTGCTATGCACAAGCAGTTTCTCAGTTGTTTTGCTAGATGAATGTCGCCTCGTCAAAAGCGGTTATCTGCAGCGTTACAGCAGTCGGCAAGGTTTAATTGCCGTGGCTTTGTGGCGAGACGCCCCATGATTAATTTGTATTCGTAGATGCCGTGGTGGTCCAACTGCCACGGCGCTTCGCACAACGAAGATGCATGAGAGGCCCAATATATCTTATGTTGGGTTGAATCGTCCCTGAGCATGGTTTCGGACGCACTGTGAAGAAGTGATTACCCATGAACAAGACTAGTCCCAATA
GACGTCACGCGCGAGCGGACGTGAGCCAGCAAATTTTTGGCGAGAGGGGATATCTACAGCTTTTGATAACGGGGAAGGCACATCGTCTCGCTCATCCTCGATGTTTTAGCGTCGCTCACACCGCCGACTCACAGCCCCGATGGAGAATGTTACAAATAGCTCGTTAATACGTTGTGGCGCTTCAGAGAGGCTCAAAATCCCGGGTCGATTGTTTTCTGCTACCGAGACATTGTTCGTCGCATCGCACCACAATGATAGGGTCCAACTAGGCACTGCCGAGACGGCCTCACTCTATTCAATCGTCAGTTTGTCCTTGACTACTAGTCCATGATGGGAATAACCGGTACCTGCTCTAGTCATGTCAATGACTCGCCACCTTTTCCAGTCGCGCGCGCGGAACTGGGTCCCCCTTAGGTCATGCGTACGACGTTATAAGGCGCGTTCCTAGGTGTTTCATAGATTAGGGCGTAGCCTGGGCGGAGCCACAATAACTATCAGGTTAGATAGCAAGACTCCATTACGCGCAGTCGTCCCGATTCCACTATGGATGACTAACACTATCTAGGAGGTCGTGATCAGCGTATTATCGCTAGCTCCTCCCAGTGCTTTGACTTTAAACCATTACTCGAGCTTCCCGCCCGGCCTTCCAGCGACCGTGAGAAGACATTTCGCCGATGTGTGGCTTGGTATTGCTGTTTGAAACGTAAATACATTCTGTGTCCCCGAATCAGAGTTCTCATACTTGTATAGCACACCCATAGAACTATCCCCTACGGAAGCGGCTCCCCTCTGGACTGAATGCATATATTTGTTTGAGCGTTAGATGCCATTGAATCTCGTGCCCAACTGCTATGCACAAGCAGTTTCTTGGTCGCCTTAACAGGCGGGTGCCTCGAGGCAAACGAGAGATTCAATCAATATGGCGGTGATCGATGAGTGTCGGCGTTTGTAACGCAAATACAAAACGTTTCATGGTTAATTTATATGCATAACCATCGCAAGCACTTGATCAAGGTAGGGTTATGTAAGCTGTAGAGACACAGAAGGTCAAATATGTTTTATGCTGGGTTGAAACGTCCCCGAGCACCGTCTCGGACGCATTATTACAGAGTGATTGCTCGTGTGAGGCGCTAGCCACGACA
ATCGGCATGCGCGGACGGGCGTGGGCCGGCAAATTTTTGGCGAAAAGAGACACCTACGGCTTAGGACAACAAACAGGGCGCATCGCCTAATTTATCCTTGATGTTTTAGGGTCGCTCATATCGCTGTTTCACAGCCCCGAGGGAGAATGTCATAAATCACTCGATAGTACGTTGTGGCGGTTCAGAATGACCCAGCGTCACAGATCGATTGTTTCCTGTTATCGAGATGGTGTTTATCGCATCGGAATATAATACTAGGGTTCAACTAGGCACTGCCGAGAAGACCTCACTCTATTCAACCGTCAGCTCGTCATTGACTGCTAACTCACGGTGGGAATAACCTGTACCTGATCCAGTTATGTGGGCGACCCACCACGTTTTCCACCCAGTCGCGTGGAACTGCGACAGTCCTCGGTCATACGTACGACGTTATGAGGCGCGTTTCGCGGTGCTTCAAGGACTAGGGGGTCCTCTGATCAAGGCCGCATTGAGTATCGAGCTATTTAGCACAACTCCTTTGTGCGCAACCGTCCAGACTCCACCGTGGACGACAGCCACTATTTAAGAAACTCTGATCAGTGTATTGTTGCTAGCGCAGCTCAAAGCTTTGACTTTAACCCATGGCTTGTACTTCCCGCCCGGCCTTCTAGCAACAATAAGGGGACGTCTCGCCGATTTGTGGCTTGGTATTACAATTTAAAACGACACAATATCCTGTGTCCCCGAATCAGAGTTCTCATACTTGTATAGCACACCCATAGAACTATCCCCTACGGAAGCGGCTCCCCTCTGGACTGAATGCATATATTTGTTTGAGCGTTAGGTGCCATTGAATCTCGTGCCCAACTGCTATGCACAAGCAGTTTCTCAGTTGTTTTGCTAGATGAATGTCGCCTCGTCAAAAGCGGTTATCTGCAGCGTTACAGCAGTCGGCAAGGTTTAATTGCCGTGGCTTTGTGGCGAGACGCCCCATGATTAATTTGTATTCGTAGATGCCGTGGTGGTCCAACTGCCACGGCGCTTCGCACAACGAAGATGCATGAGAGGCCCAATATATCTTATGTTGGGTTGAATCGTCCCTGAGCATGGTTTCGGACGCATTATTACAAAGTGATTACCCATGAACAAGACTAGTCCAGGTA
ATCGGCATGCGCGAGCGGACGTGAGCCAGCAAATTTTTGGCGAGAGGGGATATCTACAGCTTTTGATAACGGGGAAGGCACATCGTCTCGCTCATCCTCGATGTTATAGGGTCACCCATGTTACTGTTTCACAGCCCCGATAGAGAATGTCACAAATAACCCGTTAGTACGTTGTGGCGGTTCAGAATGACCCAGCGTCACAGATCGATTGTTTCCTGTTATCGAGATGGTGTTTATCGCATCGGAATATAATAATAGGGTTCAACTAGGCACTGCCGAGAAGACCTCACTCTATTCAACCGTCAGCTCGTCATTGACTGCTAACTCACGGTGGGAATAACCTGTACCTGATCCAGTTATGTGGGCGACCCACCACGTTTTCCACCCAGTCGCGTGGAACTGCGACAGTCCTCGGTCATACGTACGACGTTATGAGGCGCGTTTCGCGGTGCTTCAAGGACTAGGGGGTCCTCTGATCAAGGCCGCATTGAGTATCGAGCTATTTAGCACAACTCCTTTGTGCGCAACCGTCCAGACTCCACCGTGGACGACAGCCACTATTTAAGAAACTCTGATCAGTGTATTGTTGCTAGCGCCGCTCAGAACTTACACTTTGGCCCGTGGCTCCAGTTTCCCGCCCGGCCTTTTAGCAACAATGAGGGGACGTCTCGCCGATTTGTGGCTTGGTATTGCTATTTGAAACGTAAATACATTTTGTGTCCCCGAATCAGAGTTCTCATATTTGTCTAGCACACCCATAAAACCATCCCCTACGGAAGCGGCTCCCCTCTGGACTGAATGCGTATGTTTGTTTGAGCGTTAGATGCCATTGAATCTCGTGCCCAACTGCTATGCACAAGCAGTTTCTTGGTCGCCTTAACAGGCGGGTGCCTCGAGGCAAACGAGAGATTCAATCAATATGGCGGTGATCGATGAGTGTCGGCGTTTGTAACGCAAATACAAAACGTTTCATGGTTAATTTATATGCATAACCATCGCAAGCACTTGATCAAGGTAGGGTTATGTAAGCTGTAGAGACACAGAAGGTCAAATATGTTTTATGCTGGGTTGAAACGTCCCCGAGCACCGTCTCGGACGCATTATTACAGAGTGATTGCTCGTGTGAGGCGCTAGCCACGATA
ATCGGCATGCGCGGACGGGCGTGGGCCGGCAAATTTTTGGCGAAAAGAGACACCTACGGCTTAGGACAACAAACAGGGCGCATCGCCTAATTTATCCTTGATGTTTTAGGGTCGCTCATATCGCTGTTTCACAGCCCCGAGGGAGAATGTCATAAATCACTCGATAGTACGTTGTGGCGGTTCAGAATGACCCAGCGTCACAGATCGATTGTTTCCTGTTATCGAGATGGTGTTTATCGCATCGGAATATAATACTAGGGTTCAACTAGGCACTGCCGAGAAGACCTCACTCTATTCAACCGTCAGCTCGTCATTGACTGCTAACTCACGGTGGGAATAACCTGTACCTGATCCAGTTATGTGGGCGACCCACCACGTTTTCCACCCAGTCGCGTGGAACTGCGACAGTCCTCGGTCATACGTACGACGTTATGAGGCGCGTTTCGCGGTGCTTCAAGGACTAGGGGGTCCTCTGATCAAGGCCGCATTGAGTATCGAGCTATTTAGCACAACTCCTTTGTGCGCAACCGTCCAGACTCCACCGTGGACGACAGCCACTATTTAAGAAACTCTGATCAGTGTATTGTTGCTAGCGCAGCTCAAAGCTTTGACTTTAACCCATGGCTTGTACTTCCCGCCCGGCCTTCTAGCAACAATAAGGGGACGTCTCGCCGATTTGTGGCTTGGTATTACAATTTAAAACGACACAATATCCTGTGTCCCCGAATCAGAGTTCTCATACTTGTATAGCACACCCATAGAACTATCCCCTACGGAAGCGGCTCCCCTCTGGACTGAATGCATATATTTGTTTGAGCGTTAGGTGCCATTGAATCTCGTGCCCAACTGCTATGCACAAGCAGTTTCTCAGTTGTTTTGCTAGATGAATGTCGCCTCGTCAAAAGCGGTTATCTGCAGCGTTACAGCAGTCGGCAAGGTTTAATTGCCGTGGCTTTGTGGCGAGACGCCCCATGATTAATTTGTATTCGTAGATGCCGTGGTGGTCCAACTGCCACGGCGCTTCGCACAACGAAGATGCATGAGAGGCCCAATATATCTTATGTTGGGTTGAATCGTCCCTGAGCATGGTTTCGGACGCATTATTACAAAGTGATTACCCATGAACAAGACTAGTCCAGGTA
GACGTCACGCGCGAGCGGACGTGAGCCAGCAAATTTTTGGCGAGAGGGGATATCTACAGCTTTTGATAACGGGGAAGGCACATCGTCTCGCTCATCCTCGATGTTTTAGCGTCGCTCACACCGCCGACTCACAGCCCCGATGGAGAATGTTACAAATAGCTCGTTAATACGTTGTGGCGCTTCAGAGAGGCTCAAAATCCCGGGTCGATTGTTTTCTGCTACCGAGACATTGTTCGTCGCATCGCACCACAATGATAGGGTCCAACTAGGCACTGCCGAGACGGCCTCACTCTATTCAATCGTCAGTTTGTCCTTGACTACTAGTCCATGATGGGAATAACCGGTACCTGCTCTAGTCATGTCAATGACTCGCCACCTTTTCCAGTCGCGCGCGCGGAACTGGGTCCCCCTTAGGTCATGCGTACGACGTTATAAGGCGCGTTCCTAGGTGTTTCATAGATTAGGGCGTAGCCTGGGCGGAGCCACAATAACTATCAGGTTAGATAGCAAGACTCCATTACGCGCAGTCGTCCCGATTCCACTATGGATGACTAACACTATCTAGGAGGTCGTGATCAGCGTATTATCGCTAGCTCCTCCCAAAGCTTTGACTTTAACCCATGGCTTGTACTTCCCGCCCGGCCTTCTAGCAACAATAAGGGGACGTCTCGCCGATTTGTGGCTTGGTATTACAATTTAAAACGACACAATATCCTGTGTCCCCGAATCAGAGTTCTCATACTTGTATAGCACACCCATAGAACTATCCTCTACGGAAGCGGCTCCCCTCTGGACTGAATGCATATATTTGTTTGAGCGTTAGATGCCATTGAATCTCGTGCCCAACTGCTATGCACAAGCAGTTTCTTGGTCGCCTTAACAGGCGGGTGCCTCGAGGCAAACGAGAGATTCAATCAATATGGCGGTGATCGATGAGTGTCGGCGTTTGTAACGCAAATACAAAACGTTTCATGGTTAATTTATATGCATAACCATCGCAAGCATTTGATCAAGGTAGGGTTATGTAAGCTGTAGAGACACAGAAGGTCAAATATGTTTTATGCTGGGTTGAAACGTCCCCGAGCACCGTCTCGGACGCATTATTACAGAGTGATTGCTCGTGTGAGGCGCTAGCCACGATA
GACGTCACGCGCGAGCGGACGTGAGCCAGCAAATTTTTGGCGAGAGGGGATATCTACAGCTTTTGATAACGGGGAAGGCACATCGTCTCGCTCATCCTCGATGTTTTAGCGTCGCTCACACCGCCGACTCACAGCCCCGATGGAGAATGTCACAAATAACCCGTTAATACGTTGTGACGGTTCAGAGTGACCCAACACTCTAGATCGATTGGTTCCTGTTCTTAGGATGGTGTTCGTCGAGTCGGAACACAGTACTAAGGACCAGCTAGGCACTGCCGAGACGACCTCACACTATTCAACCGTCAGTTTGTCCTTGACTACTAACTCACGATGGGAATAACCTGAACCTAATCCGGTTATGTGAACGACCCATCACGTTTTCCACCCAGTCGCGTGGAACTGCGACCGTCCTCGGTCATGCGTACGACGCTATAAGGCGAGTTTCTAGGTGCTTCAAAGACTAGGAGGTCGTCTGAGCAAAGCCGCATTAAGCATCGAGTTATTTAGCACAACTCCATTACGCGCAGCCGTCCAGACTCCACCGTGGACGACAACCTCTATTTAGGAAGCTGTGATCAATGTATCGTTGCTAGCTTCGCTCAGTGCTTTGACTTTAAACCATTACTCGAGCTTCCCGCCCGGCCTTCCAGCGACCGTGAGAAGACATTTAGCCGATGTGTGGCTTGGTATTGCTGTTTGAAACGTAAATACATTCTGTGTCCCCGAATCAGAGTTCTCATACTTGTATAGCACACCCATAGAACTATCCCCTACGGAAGCGGCTCCCCTCTGGACTGAATGCATATATTTGTTTGAGCGTTAGGTGCCATTGAATCTCGTGCCCAACTGCTATGCACAAGCAGTTTCTCAGTTGTTTTGCTAGATGAATGTCGCCTCGTCAAAAGCGGTTATCTGCAGCGTTACAGCAGTCGGCAAGGTTTAATTGCCGTGGCTTTGTGGCGAGACGCCCCATGATTAATTTGTATTCGTAGATGCCGTGGTGGCCCAACTGCCACGGCGCTTCGCACAACGAAGATGCATGAGAGGCCCAATATATCTTATGTTGGGTTGGATCGTCCCTGAGCATGGTTTCGGACGCACTGTGACAAGGTGAATGCCCGGGAGAAAGGTCAGTTCAGGTA
ATCGGCACGCGCGGACGGGCGTGGGCCGGCAAATTTTTGGCGAAAAGAGACACCTACGGCTTAGGACAACAAACAGGGCGCATCGCCTAATTTATCCTTGATGTTTTAGCGTCGCTCACACCGCCGACTCACAGCCCCGATGGAGAATGTCACAAATAACCCGTTAATACGTTGTGACGGTTCAGAGTGACCCAACACTCTAGATCGATTGGTTCCTGTTCTTAGGATGGTGTTCGTCGAGTCGGAACACAGTACTAAGGACCAGCTAGGCACTGCCGAGACGACCTCACACTATTCAACCGTCAGTTTGTCCTTGACTACTAACTCACGATGGGAATAACCTGAACCTAATCCGGTTATGTGAACGACCCATCACGTTTTCCACCCAGTCGCGTGGAACTGCGACCGTCCTCGGTCATGCGTACGACGCTATAAGGCGAGTTTCTAGGTGCTTCAAAGACTAGGAGGTCGTCTGAGCAAAGCCGCATTAAGCATCGAGTTATTTAGCACAACTCCATTACGCGCAGCCGTCCAGACTCCACCGTGGACGACAACCTCTATTTAGGAAGCTGTGATCAATGTATCGTTGCTAGCTCCGCTCAATGCTTTGACTTTAAACCATTACTCGAGCTTCCCGCCCGGCCTTCCAGCGACCGTGAGAAGACATTTAGCCGATGTGTGGCTTGGTATTGCTGTTTGAAACGTAAATACATTCTGTGTCCCCGAATCAGAGTTCTCATACTTGTATAGCACACCCATAGAACTATCCCCTACGGAAGCGGCTCCCCTCTGGACTGAATGCATATATTTGTTTGAGCGTTAGATGCCATTGAATCTCGTGCCCAACTGCTATGCACAAGCAGTTTCTTGGTCGCCTTAACAGGCGGGTGCCTCGAGGCAAACGAGAGATTCAATCAATATGGCGGTGATCGATGAGTGTCGGCGTTTGTAACGCAAATACAAAACGTTTCATGGTTAATTTATATGCATAACCATCGCAAGCACTTGATCAAGGTAGGGTTATGTAAGCTGTAGAGACACAGAAGGTCAAATATGTTTTATGCTGGGTTGAAACGTCCCCGAGCACCGTCTCGGACGCATTATTACAGAGTGATTGCTCGTGTGAGGCGCTAGCCACGACA
ATCGGCATGCGCGGACGGGCGTGGGCCGGCAAATTTTTGGCGAAAAGAGACACCTACGGCTTAGGACAACAAACAGGGCGCATCGCCTAATTTATCCTTGATGTTATAGCGCCGCCCACACCGCCGACTCACAGCCCCGATGGAAAATGTCACAAATAACCCGTTAATACGTTGCGGCGGTTCCGAGAGACCCAGCATCCCAGATCGATTGGTTCCTGTTATCGGGACGGCGTTCGTCGCATCGGAATATAATACTAGGGTTCAACTAGGCACTGCCGAGAAGACCTCACTCTATTCAACCGTCAGCTCGTCATTGACTGCTAACTCACGGTGGGAATAACCTGTACCTGATCCAGTTATGTGGGCGACCCACCACGTTTTCCACCCAGTCGCGTGGAACTGCGACAGTCCTCGGTCATACGTACGACGTTATGAGGCGCGTTTCGCGGTGCTTCAAGGACTAGGGGGTCCTCTGATCAAGGCCGCATTGAGTATCGAGCTATTTAGCACAACTCCTTTGTGCGCAACCGTCCAGACTCCACCGTGGACGACAGCCACTATTTAAGAAACTCTGATCAGTGTATTGTTGCTAGCGCCGCTCAAAACTTACACTTTGGCCCGTGGCTCCAGTTTCCCGCCCGGCCTTTTAGCAACAATGAGGGGACGTCTCGCCGATTTGTGGCTTGGTATTGCTATTTGAAACGTAAATACATTTTGTGTCCCCGAATCAGAGTTCTCATATTTGTCTAGCACACCCATAAAACCATCCCCTACGGAAGCGGCTCCCCTCTGGACTGAATGCGTATGTTTGTTTGAGCGTTAGAGGCCCTTAAATCTTACGCCCAACTACCATGCACCAACAGTTCTTCAGTTGTCTTGCTAAATGAATGTCGCCAGGTCGACAGCGGTTATATGCAGCAGGACAGCAGTCGGCGCCGGTCAACTGCCGCGACTTAATGGTGGAGAACTTAGCAGCCCGCTTATGTGCACGAACATCGCAAGCACTTGGTCAACGTGGCATTACGCGCGCTGAAGAGACATAGACGGTTAAATATACCCTATACTGAGCTGAGACGTCCCCGAACTTCCCCTCGGTCGCACTGTGAAGAAGTGATTGCTCGTGTGAGGCGCTAGCCACGATA
ATCGGCATGCGCGGACGGGCGTGGGCCGGCAAATTTTTGGCGAAAAGAGACACCTACGGCTTAGGACAACAAACAGGGCGCATCGCCTAATTTATCCTTGATGTTTTAGGGTCGCTCATATCGCTGTTTCACAGCCCCGAGGGAGAATGTCATAAATCACTCGATAGTACGTTGTGGCGGTTCAGAATGACCCAGCGTCACAGATCGATTGTTTCCTGTTATCGAGATGGTGTTTATCGCATCGGAATATAATACTAGGGTTCAACTAGGCACTGCCGAGAAGACCTCACTCTATTCAACCGTCAGCTCGTCATTGACTGCTAACTCACGGTGGGAATAACCTGTACCTGATCCAGTTATGTGGGCGACCCACCACGTTTTCCACCCAGTCGCGTGGAACTGCGACAGTCCTCGGTCATACGTACGACGTTATGAGGCGCGTTTCGCGGTGCTTCAAGGACTAGGGGGTCCTCTGATCAAGGCCGCATTGAGTATCGAGCTATTTAGCACAACTCCTTTGTGCGCAACCGTCCAGACTCCACCGTGGACGACAGCCACTATTTAAGAAACTCTGATCAGTGTATTGTTGCTAGCGCCGCTCAAAGCTTAGACTATAACGCAAGGCTCGAGCTTCCCACCCGGCCTTCCGGCAACAACGAGGGGCCGACCCGCTGATTTGTGGCTGGGTGTTGTTATCGGGATCGTAACTACGTTCTGTGTCCCCAATTCAAAGTTCTCATATCTGTCTGGCACACCCATAGAACTATCCCCTACGGAAGCGGCTCCTCTCTGGACTGCATCAGTGTGTTTGTTTGGGCGCTAGATGATATTAAGTCCTGCGCGCAACTATCATGCACCAACAGTTCTTCAGTTGTCTTGCTAAATGAATGTCGCCAGGTCGACAGCGGTTATATGCAGCAGGACAGCAGTCGGCGCCGGTCAACTGCCGCGACTTAATGGTGGAGAACTTAGCAGCCCGCTTATGTGCACGAACATCGCAAGCACTTGGTCAACGTGGCATTACGCGCGCTGAAGAGACATAGACGGTTAAATATACCCTATACTAAGCTGAGACGTCCCCGAACTTCCCCTCGGTCGCACTGTGAAGAAGTGATTGCTCGTGTGAGGCGCTAGCCACGATA
ATCAGCGCGCGCGAGCTAACGCGGGCGGGCAGATTGTTGATAAAAGGAGACACCTGCGGCCCAGAACAACAAACAGGGCGCATCGTCTCGCTCATCCTCGATGCTTCAGGGTTGCTCACACCGCCGACTCACAGCCCCCATGGAGAATGTCACAAATAGCTCGTTAGTACGTTGTGGCGGTTCAGAATGACCCAGCGTCACAGATCGATTGTTTCCTGTTATCGAGATGGTGTTTATCGCATCGGAATATAATGCTAGGGTTCAACTAGGCACTGCCGAGAAGACCTCACTCTATTCAACCGTCAGCTCGTCATTGACTGCTAACTCACGGTGGGAATAACCTGTACCTGATCCAGTTATGTGGGCGACCCACCACGTTTTCCACCCAGTCGCGTGGAACTGCGACAGTCCTCGGTCATACGTACGACGTTATGAGGCGCGTTTCGCGGTGCTTCAAGGACTAGGGGGTCCTCTGATCAAGGCCGCATTGAGTATCGAGCTATTTAGCACAACTCCTTTGTGCGCAACCGTCCAGACTCCACCGTGGACGACAGCCACTATTTAAGAAACTCTGATCAGTGTATTGTTGCTAGCGCCGCTCAGAGCTTAGACTATAACGCAAGGCTCGAGCTTCCCACCCGGCCTTCCGGCAACAACGAGGGGCCGACCCGCTGATTTGTGGCTGGGTGTTGTTATCGGGATCGTAACTACGTTCTGTGTCCCCAATTCAAAGTTCTCATATCTGTCTGGCACACCCATAGAACTATCCCCTACGGAAGCGGCTCCTCTCTGGACTGCATCAGTGTGTTTGTTTGGGCGCTAGATGATATTAAGTCCTGCGCGCAACTATCATGCACCAACAGTTCTTCAGTTGTCTTGCTAAATGAATGTCGCCAGGTCGACAGCGGTTATATGCAGCAGGACAGCAGTCGGCGCCGGTCAACTGCCGCGACTTAATGGTGGAGAACTTAGCAGCCCGCTTATGTGCACGAACATCGCAAGCACTTGGTCAACGTGGCATTACGCGCGCTGAAGAGACATAGACGGTTAAATATACCCTATACTAAGCTGAGACGTCCCCGAACTTCCCCTCGGTCGCACTGTGAAGAAGTGATTGCTCGTGTGAGGCGCTAGCCACGATA
ATCGGCATGCGCGAGTGGACGTGAGCCAGCAAATTTTTGGCGAGAGGGGATATCTACAGCTTTTGATAACGGGGAAGGCACATCGTCTCGCTCATCCTCGATGTTTTAGCGTCGCTCACACCGCCGACTCACAGCCCCGAGGGAGAATGTCACAAATAACCCGTTAATACGTTGTGGCGGTTCAGAATGACCCAGCGTCACAGATCGATTGTTTCCTGTTATCGAGATGGTGTTTATCGCATCGGAATATAATACTAGGGTTCAACTAGGCACTGCCGAGAAGACCTCACTCTATTCAACCGTCAGCTCGTCATTGACTGCTAACTCACGGTGGGAATAACCTGTACCTGATCCAGTTATGTGGGCGACCCACCACGTTTTCCACCCAGTCGCGTGGAACTGCGACAGTCCTCGGTAATACGCACGACGTTATGAGGCGCGTTTCGCGGTGCTTCAAGGACTAGGGGGTCCTCTGATCAAGGCAGCATTGAGTATCGAGCTATTTAGCACAACTCCTTTGTGCGCAACCGTCCAGACTCCACCGTGGACGACAGCCACTATTTAAGAAACTCTGATCAGTGTATTGTTGCTAGCGCCGCTCAAAGCTTTGACTTTAACCCATGGCTTGTACTTCCCGCCCGGCCTTCTAGCAACAATAAGGGGACGTCTCGCCGATTTGTGGCTTGGTATTACAATTTAAAACGACACAATATCCTGTGTCCCCGAATCAGAGTTCTCATACTTGTATAGCACACCCATAGAACTATCCCCTACGGAAGCGGCTCCCCTCTAGACTGAATGCATATATTTGTTTGAGCGTTAGATGCCATTGAATCTCGTGCCCAACTGCTATGCACAAGCAGTTTCTTGGTCGCCTTAACAGGCGGGTGCCTCGAGGCAAACGAGAGATTCAATCAATATGGCGGTGATCGATGAGTGTCGGCGTTTGTAACGCAAATACAAAACGTTTCATGGTTAATTTATATGCATAACCATCGCAAGCACTTGATCAAGGTAGGGTTATGTAAGCTGTAGAGACACAGAAGGTCAAATATGTTTTATGCTGGGTTGAAACGTCCCCGAGCACCGTCTCGGACGCACTGTGAAGGGGTGATTGCTCGTGTGAGGCGCTAGCCACGATA
ATCGGCATGCGCGGACGGGCGTGGGCCGGCAAATTTTTGGCGAAAAGAGACACCTACGGCTTAGGACAACAAACAGGGCGCATCGCCTAATTCATCCTTGATGTTTTAGGGTCGCTCATATCGCTGTTTCACAGCCCCGAGGGAGAATGTCATAAATCACTCGATAATACGTTGTGGCGGTTCAGAGTGACCCAACACCCTAGATCGATTGGTTCCTGTTCTTAGGATGGTGTTCGTCGAGTCGGGACACAGTACTAGGGTCCAACTAGGCACTGCCGAGACGACCTCACTCTATTCAACCGTCAGCTCGTCATTGACTGCTAACTCACGGTGGGAATAACCTGTACCTGATCCAGTTATGTGGGCGACCCACCACGTTTTCCACCCAGTCGCGTGGAACTGCGACAGTCCTCGGTCATGCGTACGACGTTATGAGGCGCGTTTCGAGGTGCTTCAAGGACTAGGGGGCCCTCTGATCAAGGGCGCATTAAGTATCGAGTTATTTAGCGCAACTCCATTGCGCGCAACCGCCCAGACTCCACCGTGGACGACAGCCACTATTTAAGAAACTCTGATCAGTGTATTGTTGCTAGCGCCGCTCAGAACTTACACTTTGGCCCGTGGCTCCAGTTCCCCGCCCGGCCTTTTAGCAACAATGAGGGGACGTCTCGCCGATTTGTGGCTTGGTATTGCTATTTGAAACGTAAATACATTTTGTGTCCCCGAATCAGAGTTCTCATATTTGTCTAGCACACCCATAGAACTATCCCCTACGGAAGCGGCTCCCCTCTGGACTGAATGCATATATTTGTTTGAGCGTTAGATGATATTAAATCCTGCGCGCAACTATCATGCACAAACAGTTCCTTGGTCGCCTTAACAGGCGGGTGCCTCGAGGCAAACGAGAGATTCAATCAATATGGCGGTGATCGATGAGTGTCGGCGTTTGTAACGCAAATACAAAACGTTTCATGGTTAATTTATATGCATAACCATCGCAAGCACTTGATCAAGGTAGGGTTATGTACGCTGAAGAGACATAGACGGTTAAATATACCCTATACTGAGCTGAGACGTCCCCGAACTTCCCCTCGGTCGCACTGTGAAGAAGTGAATGCCCGGGAGAAAGGTCAGTTCAGGTA
GACGTCACGCGCGAGCGGACGTGAGCCAGCAAATTTTTGGCGAGAGGGGATATCTACAGCTTTTGATAACGGGGAAGGCACATCGTCTCGCTCATCCTCGATGTTATAGCGCCGCCCACACCGCCGACTCACAGCCCCGATGGAAAATGTCATAAATCACCCGATAATACGTTGTGGCGGTTCCGAGAGACCCAGCATCCCAGATCGATTCGTTCCTGTTATCGGGACGGCGTTCGTTGCATCTGAACACAATACTAAGGACCAACTAGGCACTGCCGGGACGACCTTACACTATTCAACGGTCAGTTTGCCCTTGTCTACTAGCTTACGATGGGAACGGCTTGTACTTGATCTAGTTATATCAACGACCCACCACGCTTTCCACCTACTCGCGCAGAACTGCGACCGTCCTCGGTCATGCGTACGGTGTTATAAGACGCGTTTCTAGGTGCTTCAAAGTCTAGAGCGTAGCCTAGGCGGAGCCGAATTAACTATCAGGTTTTTCAGCACAACTCCACTACGCGCAGCCGTCCAGATTCCACCGCGGACGGATACTACTATCTGGACAGCCGTGATCAGCTTATTGCCGCTAGCTCCGCCCAAAGTCTTGTCCTTAACCTATGGCTCGAGCTTCGCGCCCGGACATCTAGTAAAAATAAAGGGACGTCTCGGCGGTTTGTGTCTTGGTATTGCTGCTTGAAACGTAAATACATTCTGTGTCCCCGAATTAGAGTTCTCATACTTGTATAGCACACCCATAGAACTATCCTCTACGGAAGCGGCTCCCCTCTGGACTGAATGCATATATTTGTTTGAGCGTTAGATGCCATTGAATCTCGTGCCCAACTGCTATGCACAAGCAGTTTCTTGGTCGCCTTAACAGGCGGGTGCCTCGAGGCAAACGAGAGATTCAATCAATATGGCGGTGATCGATGAGTGTCGGCGTTTGTAACGCAAATACAAAACGTTTCATGGTTAATTTATATGAATAACCATCGCAAGCACTTGATCAAGGTAGGGTTATGTAAGCTGTAGAGACACAGAAGGTCAAATATGTTTTATGCTGGGTTGAAACGTCCCCGAGCACCGTCTCGGACGCACTGTGGCAAGGTGAATGTCCGGGAGAAAGGTCAGTTCAGGTA
ATCGGCATGCGCGGACGGGCGTGGGCCGGCAAATTTTTGGCGAAAAGAGACACCTACGGCTTAGGACAACAAACAGGGCGCATCGCCTAATTCATCCTTGATGTTTTAGGGTCGCTCATATCGCTGTTTCACAGCCCCGAGGGAGAATGTCATAAATCACTCGATAATACGTTGTGGCGGTTCAGAATGACCCAGCGTCACAGATCGATTGTTTCCTGTTATCGAGATGGTGTTTATCGCATCGGAATATAATACTAGGGTTCAACTAGGCACTGCCGAGAAGACCTCACTCTATTCAACCGTCAGCTCGTCATTGACTGCTAACTCACGGTGGGAATAACCTGTACCTGATCCAGTTATGTGGGCGACCCACCACGTTTTCCACCCAGTCGCGTGGAACTGCGACAGTCCTCGGTCATGCGTACGACGCTATAAGGCGAGTTTCTAGGTGCTTCAAAGACTAGGAGGTCGTCTGAGCAAAGCCGCATTAAGCATCGAGTTATTTAGCACAACTCCATTACGCGCAGCCGTCCAGACTCCACCGTGGACGACAACCTCTATTTAGGAAGCTGTGATCAATGTATCGTTGCTAGCTTCGCTCAGTGCTTTGACTTTAAACCATTACTCGAGCTTCCCGCCCGGCCTTCCAGCGACCGTGAGAAGACATTTCGCCGATGTGTGGCTTGGTATTGCTGTTTGAAACGTAAATACATTCTGTGTCCCCGAATCAGAGTTCTCATACTTGTATAGCACACCCATAGAACTCTCCCCTACGGAAGCGGCTCCCCTCTGGACTGAATGCATATATTTGTTTGAGCGTTAGATGCCATTGAATCTCGTGCCCAACGGCTATGCACAAGCAGTTTCTCAGTTTTTTTGCTAGATGAATGTCGCCTCGTCAAAAGCGGTTATCTGCAGCGTTACAGCAGTCGGCAAGGTTTAATTGCCGTGGCTTTGTGGCGAGACGCCCCATGATTAATTTGTATTCGTAGATGCCGTGGTGGTCCAACTGCCACGGCGCTTCGCACAACGAAGATGCATGAGAGGCCCAATATATCTTATGTTGGGTTGAATCGTCCCTGAGCATGGTTTCGGACGCATTATTACAGAGTGATTGCTCGTGTGAGGCGCTAGCCACGATA
ATCGGCATGCGCGGACGGGCGTGGGCCGGCAAATTTTTGGCGAAAAGAGACACCTACGGCTTAGGACAACAAACAGGGCGCATCGCCTAATTTATCCTTGATGTTTTAGGGTCGCTCATATCGCTGTTTCACCGCCCCGAGGGAGAATGTCATAAATCACTCGATAGTACGTTGTGGCGGTTCAGAATGACCCAGCGTCACAGATCGATTGTTTCCTGTTATCGAGATGGTGTTTATCGCATCGGAATATAATACTAGGGTTCAACTAGGCACTGCCGAGAAGACCTCACTCTATTCAACCGTCAGCTCGTCATTGACTGCTAACTCACGGTGGGAATAACCTGTACCTGATCCAGTTATGTGGGCGACCTACCACGTTTTCCACCCAGTCGCGTGGAACTGCGACAGTCCTCGGTCATACGTACGACGTTATGAGGCGCGTTTCGCGGTGCTTCAAGGACTAGGGGGTCCTCTGATCAAGGCCGCATTGAGTATCGAGCTATTTAGCACAACTCCTTTGTGCGCAACCGTCCAGACTCCACCGTGGACGACAGCCACTATTTAAGAAACTCTGATCAGTGTATTGTTGCTAGCGCCGCTCAAAGCTTAGACTATAACGCAAGGCCCGAGCTTCCCACCCGGCCTTCCGGCAACAACGAGGGGCCGACCCGCTGATTTGTGGCTGGGTATTACAATTTAAAACGACGCAATATCCTGTGTCCCCGAATCAGAGTTCTCATACTTGTATAGCACACCCATAGAACTATCCCCTCCGGAAGCGGCTCCCCTCTAGACTGAATGCATATATTTGTTTGAGCGTTAGATGCCATTGAATCTCGTGCCCAACTGCTATGCAGAAGCAGTTTCTTGGTCGCCTTAACAGGCGGGTGCCTCGAGGCAAACGAGAGATTCAATCAATATGGCGGTGATCGATGAGTGTCGGCGTTTGTAACGCAAATACAAAACGTTTCATGGTTAATTTATATGCATAACCATCGCAAGCACTTGATCAAGGTAGGGTTATGTAAGCTGTAGAGACACAGAAGGTCAAATATGTTTTATGCTGGGTTGAAACGTCCCCGAGCACCGTCTCGGACGCATTATTACAGAGTGATTGCTCGTGTGAGGCGCTAGCCACGATA
ATCAGCATGCGCGGACGGGCGTGGGCCGGCAAATTTTTGGCGAAAAGAGACACCTACGGCTTAGGACAACAAACGGGGCGCATCGCCTAATTTATCCTTGATGTTTTAGGGTCGCTCATATCGCTGTTTCACAGCCCCGAGGGAGAATGTCATAAATCACTCGATAGTACGTTGTGACGGTTCAGAGTGACCCAACACTCTAGATCGATTGGTTCCTGTTCTTAGGATGGTGTTCGTCGAGTCGGAACACAGTACTAAGGACCAGCTAGGCACTGCCGAGACGACCTCACACTATTCAACCGTCAGTTTGTCCTTGACTACTAACTCACGATGGGAATAACCTGAACCTAATCCGGTTATGTGAACGACCCATCACGTTTTCCACCCAGTCGCGTGGAACTGCGACCGTCCTCGGTCATGCGTACGACACTATAAGGCGAGTTTCTAGGTGCTTCAAAGACTAGGAGGTCGTCTGAGCAAAGCCGCATTAAGCATCGAGTTATTTAGCACAACTCCATTACGCGCAGCCGTCCAGACTCCACCGTGGACGACAACCTCTATTTAGGAAGCTGTGATCAATGTATCGTTGCTAGCTCCGCTCAATGCTTTGACTTTAAACCATTACTCGAGCTTCCCGCCCGGCCTTCCAGCGACCGTGAGAAGACATTTAGCCGATGTGTGGCTTGGTATTGCTGTTTGAAACGTAAATACATTCTGTGTCCCCGAATCAGAGTTCTCATATTTGTCTAGCACACCCATAAAACCATCCCCTACGGAAGCGGCTCCCCTCTGGACTGAATGCGTATGTTTGTTTGAGCGTTAGATGCCATTGAATCTCGTGCCCAACTGCTATGCACAAGCAGTTTCTCAGTTGTTTTGCTAGATGAATGTCGCCTCGTCAAAAGCGGTTATCTGCAGCGTTACAGCAGTCGGCAAGGTTTAATTGCCGTGGCTTTGTGGCGAGACGCCCCATGATTAATTTGTATTCGTAGATGCCGTGGTGGTCCAACTGCCACGGCGCTTCGCACAACGAAGATGCATAGACGGTTAGATATACCCTATACTGAGCTGAGACGTCCCCGAACTTCCCCTCGGTCGCACTGTGAAGAAGTGATTACCCATGAACAAGACTAGTCCCAATA
ATCGGCATGCGCGGACGGGCGTGGGCCGGCAAATTTTTGGCGAAAAGAGACACCTACGGCTTAGGACAACAAACAGGGCGCATCGCCTAATTTATCCTTGATGTTTTAGGGTCGCTCATATCGCTGTTTCACAGCCCCGAGGGAGAATGTCATAAATCACTCGATAATACGTTGTGGCGCTTCAGAGAGGCTCAAAATCCCGGGTCGATTGTTTTCTGCTACCGAGACATTGTTCGTCGCATCGCACCACAATGATAGGGTCCAACTAGGCACTGCCGAGACGGCCTCACTCTATTCAATCGTCAGTTTGTCCTTGACTACTAGTCCATGATGGGAATAACCGGTACCTGCTCTAGTCATGTCAATGACTCGCCACCTTTTCTCGTCGCGCGCGCGGAACTGGGTCCCCCTTAGGTCATGCGTACGACGTTATAAGGCGCGTTCCTAGGTGTTTCATAGATTAGGGCGTAGCCTGGGCGGAGCCACAATAACTATCAGGTTAGATAGCAAGACTCCATTACGCGCAGTCGTCCCGATTCCACTATGGATGACTAACACTATCTAGGAGGTCGTGATCAGCGTATTATCGCTAGCTCCTCCCAATGCTTTGACTTTAAACCATTACTCGAGCTTCCCGCCCGGCCTTCCAGCGACCGTGAGAAGACATTTCGCCGATGTGTGGCTTGGTATTGCTGTTTGAAACGTAAATACATTCTGTGTCCCCGAATCAGAGTTCTCATACTTGTATAGCACACCCATAGAACTCTCCCCTACGGAAGCGGCTCCCCTCTGGACTGAATGCATATATTTGTTTGAGCGTTGGATGCCATTGAATCTCGTGCCCAACTGCTATGCACAAGCAGTTTCTCAGTTGTTTTGCTAGATGAATGTCGCCTCGTCAAAAGCGGTTATCTGCAGCGTTACATCAGTCGGCAAGGTTTAATTGCCGTGGCTTTGTGGCGAGACGCCCCATGATTAATTTGTATTCGTAGATGCCGTGGTGGTCCAACTGCCACGGCGCTTCGCACAACGAAGATGCATGAGAGGCCCAATATATCTTATGTTGGGTTGAATCGTCCCTGAGCATGGTTTCGGACGCACTGCGACGAAGCGAATGCCCGGGAGAAAGGTTAGTTCCGATA
ATCGGCATGCGCGGACGGGCGTGGGCCGGCAAATTTTTGGCGAAAAGAGACACCTACGGCTTAGGACAACAAACAGGGCGCATCGCCTAATTTATCCTTGATGTTATAGCGCCGCCCACACCGCCGACTCACAGCCCCGATGGAAAATGTCACAAATAACCCGTTAATACGTTGCGGCGGCTCCGAGAGACCCAGCATCCCAGATCGATTCGTTCCTGTTATCGGGACGGCGTTCGTTGCATCTGAACACAATAATAAGGACCAACTAGGCACTGCCGGGACGACCTTACACTATTCAACGGTCAGTTTGCCCTTGTCTACTAGCTTACGATGGGAACGGCTTGTACTTGATCTAGTTATATCAACGACCCACCACGCTTTCCACCTACTCGCGCAGAACTGCGACCGTCCTCGGTCATGCGTACGGTGTTATAAGACGCGTTTCTAGGTGCTTCAAAGTCTAGAGCGTAGCCTAGGCGGAGCCGAATTAACTATCAGGTTTTTCAGCACAACTCCACTACGCGCAGCCGTCCAGATTCCACCGCGGACGGATACTACTATCTGGACAGCCGTGATCAGCTTATTGCCGCTAGCTCCGCTCAAAGCTCAGACTATAACGCAAGGCTCGAGCTTCCCACCCGGCCTTCCGGCAACAACGAGGGGCCGACCCGCTGAATTGTGGCTGGGTGTTGTTATCGGGATCGTAACTACATTCTGTGTCCCCAATTCGAAGTTCTCATATCTGTCTGGCACACCCATAGAACTATCCCCTACGGAAGCGGCTCCTCTCTGGACTGCATCAGTATGTTTGTTTGAGCGTTAGATGCCATTGAATCTCGTGCCCCACTGCTATGCACAAGCAGTTTCTCAGTTGTTTTGCTAGATGAATGTCGCCTCGTCAAAAGCGGTTATCTGCAGCGTTACAGCAGTCGGCAAGGTTTAATTGCCATGATTTAATGGCGAGACGCTTCATGGTTAATTTATATGCATAGACATCACAAGCACTTGATCAACGTGGCGCGATGTACGCTGAAGAGAGACAGAAAGTCAAAGACATCTTATGCTGGATTGAAAAGCCCCCGAGTATCGTCCAGGTCGCATTATGAAGAAGTGATTACCCATGAACAAGACTAGTCCCAATA
ATCGGCATGCGCGGACGGGCGTGGGCCGGCAAATTTTTGGCGAAAAGAGACACCTACGGCTTAGGACAACAAACAGGGCGCATCGCCTAATTTATCCTTGATGTTTTAGGGTCGCTCATATCGCTGTTTCACAGCCCCGAGGGAGAATGTCATAAATCACTCGATAATACGTTGTGGCGGTTCAGAATGACCCAGCGTCACAGATCGATTGTTTCCTGTTATCGAGATGGTGTTTATCGCATCGGAATATAATACTAGGGTCCAACTAGGCACTGCCGAGACGACCTCACTCTATTCAACCGTCAGCTCGTCATTGACTGCTAACTCACGGTGGGAATAACCTGTACCTGATCCAGTTATGTGGGCGACCCACCACGTTTTCCACCCAGTCGCGTGGAACTGCGACAGTCCTCGGTCATGCGTACGACGTTATGAGGCGCGTTTCGAGGTGCTTCAAGGACTAGGGGGTCCTCTGATCAAGGGCGCATTAAGTATCGAGTTATTTAGTGCAACTCCATTGTGCGCAACCGCCCAGACTCCACCGTGGACGACAGCCACTATTTAAGAAACTCTGATCAGTGTATTGTTACTAGCGCCGCTCAGAACTTACACTTTGGCCCGTGGTTCCAGTTCCCCGCCCGGCCTTTTAGCAACAATGAGGGGACGTCTCGCCGATTTGTGGCTTGGTATTGCTATTTGAAACGTAAATACATTTTGTGTCCCCAATTCGAAGTTCTCATATCTGTCTGGCACACCCATAGAACTATCCCCTACGGAAGCGGCTCCTCTCTGGACTGCATCAGTGTGTTTGTTTGGGCGTTAGATGCCATTGAATCTCGTGCCCAACTGCTATGCACAAGCAGGTTCTTGGTCGCCTTAACAGGCGGGTGCCTCGAGGCAAACGAGAGATTCAATCAATATGGCGGTGATCGATGAGTGTCGGCGTTTGTAACGCAAATACAAAACGTTTCATGGTTAATTTATATGAATAACCATCGCAAGCACTTGATCAAGGTAGGGTTATGTAAGCTGTAGAGACACAGAAGGTCAAATATGTTTTATGCTGGGTGGAAACATCCCCGAGCACCGTCTCGGACGCATTATTACAGAGTGATTGCTCGTGTGAGGCGCTAGCCACGATA
ATCGGCATGCGCGGACGGGCGTGGGCCGGCAAATTTTTGGCGAAAAGAGACACCTACGGCTTAGGACAACAAACAGGGCGCATCGCCTAATTTATCCTTGATGTTTTAGGGTCGCTCATATCGCTGTTTCACCGCCCCGAGGGAGAATGTCATAAATCACTCGATAGTACGTTGTGGCGGTTCAGAATGACCCAGCGTCACAGATCGATTGTTTCCTGTTATCGAGATGGTGTTTATCGCATCGGAATATAATACTAGGGTTCAACTAGGCACTGCCGAGAAGACCTCACTCTATTCAACCGTCAGCTCGTCATTGACTGCTAACTCACGGTGGGAATAACCTGTACCTGATCCAGCTATGTGGGCGACCCACCACGTTTTCCACCCAGTCGCGTGGAACTGCGACAGTCCTCGGTCATACGTACGACGTTATGAGGCGCGTTTCGCGGTGCTTCAAGGACTAGGGGGTCCTCTGATCAAGGCCGCATTGAGTATCGAGCTATTTAGCACAACTCCTTTGTGCGCAACCGTCCAGACTCCACCGTGGACGACAGCCACTATTTAAGAAACTCTGATCAGTGTATTGTTGCTAGCGCCGCTCAAAGCTTAGACTATAACGCAAGGCTCGAGCTTCCCACCCGGCCTTCCGGCAACAACGAGGGGCCGACCCGCTGATTTGTGGCTGGGTATTACAATTTAAAACGACGCAATATCCTGTGTCCCCGAATCAGAGTTCTCATACTTGTATAGCACACCCATAGAACTATCCCCTCCGGAAGCGGCTCCCCTCTAGACTGAATGCATATATTTGTTTGAGCGTTAGATGCCATTGAATCTCGTGCCCAACTGCTATGCACAAGCAGTTTCTTGGTCGCCTTAACAGGCGGGTGCCTCGAGGCAAACGAGAGATTCAATCAATATGGCGGTGATCGATGAGTGTCGGCGTTTGTAACGCAAATACAAAACGTTTCATGGTTAATTTATATGCATAACCATCGCAAGCACTTGATCAAGGTAGGGTTATGTAAGCTGTAGAGACACAGAAGGTCAAATATGTTTTATGCTGGGTTGAAACGTCCCCGAGCACCGTCTCAGACGCATTATTACAGAGTGATTGCTCGTGTGAGGCGCTAGCCACGACA
ATCGGCATGCGCGGACGGGCGTGGGCCGGCAAATTTTTGGCGAAAAGAGACACCTACGGCTTAGGACAACAAACAGGGCGCATCGCCTAATTTATCCTTGATGTTTTAGGGTCGCTCATATCGCTGTTTCACAGCCCCGAGGGAGAATGTCATAAATCACTCGATAGTACGTTGTGGCGGTTCAGAATGACCCAGCGTCACAGATCGATTGTTTCCTGTTATCGAGATGGTGTTTATCGCATCGGAATATAATACTAGGGTTCAACTAGGCACTGCCGAGAAGACCTCACTCTATTCAACCGTCAGCTCGTCATTGACTGCTAACTCACGGTGGGAATAACCTGTACCTGATCCAGTTATGTGGGCGACCCACCACGTTTTCCACCCAGTCGCGTGGAACTGCGACAGTCCTCGGTCATACGTACGACGTTATGAGGCGCGTTTCGCGGTGCTTCAAGGACTAGGGGGTCCTCTGATCAAGGCCGCATTGAGTATCGAGCTATTTAGCACAACTCCTTTGTGCGCAACCGTCCAGACTCCACCGTGGACGACAGCCACTATTTAAGAAACTCTGATCAGTGTATTGTTGCTAGCGCCGCTCAAAGCTTTGACTTTAACCCATGGCTTGTACTTCCCGCCCGGCCTTCTAGCAACAATAAGGGGACGTCTCGCCGATTTGTGGCTTGGTATTACAATTTAAAACGACACAATATCCTGTGTCCCCGAATCAGAGTTCTCATACTTGTATAGCACACCCATAGAACTATCCCCTACGGAAGCGGCTCCCCTCTGGACTGAATGCATATATTTGTTTGAGCGTTAGATGCCATTGAATCTCGTGCCCAACTGCTATGCACAAGCAGTTTCTCAGTTGTTTTGCTAGATGAATGTCGCCTCGTCAAAAGCGGTTATCTGCAGCGTTACAGCAGTCGGCAAGGTTTAATTGCCATGATTTAATGGCGAGACGCTTCATGGTTAATTTATATGCATAGACATCGCAAGCACTTGGTCAACGTGGCATTACGCGCGCTGAAGAGACACAGAAGGTCAAATATGTTTTATGCTGGGTTGAAACGTCCCCGAGCACCGTCTCGGACGCACTGTGGCAAGGTGAATGTCCGGGAGAAAGGTCAGTTCAGGTA
ATCGGCATGCGCGGACGGGCGTGGGCCGGCAAATTTTTGGCGAAAAGAGACACCTACGGCTTAGGACAACAAACAGGGCGCATCGCCTAATTTATCCTTGATGTTTTAGGGTCGCTCATATCGCTGTTTCACAGCCCCGAGGGAGAATGTCATAAATCACTCGATAGTACGTTGTGGCGGTTCAGAATGACCCAGCGTCACAGATCGATTGTTTCCTGTTATCGAGATGGTGTTTATCGCATCGGAATATAATACTAGGGTTCAACTAGGCACTGCCGAGAAGACCTCACTCTATTCAACCGTCAGCTCGTCATTGACTGCTAACTCACGGTGGGAATAACCTGTACCTGATCCAGTTATGTGGGCGACCCACCACGTTTTCCACCCAGTCGCGTGGAACTGCGACAGTCCTCGGTCATACGTACGACGTTATGAGGCGCGTTTCGCGGTGCTTCAAGGACTAGGGGGTCCTCTGATCAAGGCCGCATTGAGTATCGAGCTATTTAGCACAACTCCTTTGTGCGCAACCGTCCAGACTCCACCGTGGACGACAGCCACTATTTAAGAAACTCTGATCAGTGTATTGTTGCTAGCGCCGCTCAAAGCTTAGACTATAACGCAAGGCTCGAGCTTCCCACCCGGCCTTCCGGCAACAACGAGGGGCCGACCCGCTGATTTGTGGCTGGGTGTTGTTATCGGGATCGTAACTACGTTCTGTGTCCCCAATTCAAAGTTCTCATATCTGTCTGGCACACCCATAGAACTATCCCCTACGGAAGCGGCTCCTCTCTGGACTGCATCAGTGTGTTTGTTTGGGCGCTAGATGATATTAAGTCCTGCGCGCAACTATCATGCACAAGCAGTTTCTCAGTTGTTTTGCTAGATGAATGTCGCCTCGTCAAAAGCGGTTATCTGCAGCGTTACAGCAGTCGGCAAGGTTTAATTGCCGTGGCTTTGTGGCGAGACGCCCCATGATTAATTTGTATTCGTAGATGCCGTGGTGGTCCAACTGCCACGGCGCTTCGCACAACGAAGATGCATGAGAGGCCCAATATATCTTATGTTGGGTTGAATCGTCCCTGAGCATGGTTTCGGACGCATTATTACAGAGTGATTGCTCGTGTGAGGCGCTAGCCACGATA
ATCGGCATGCGCGGACGGGCGTGGGCCGGCAAATTTTTGGCGAAAAGAGACACCTACGGCTTAGGACAACAAACAGGGCGCATCGCCTAATTTATCCTTGATGTTTTAGCGTCGCTCACACCGCCGACTCACAGCCCCGATGGAGAATGTCACAAATAACCCGTTAATACGTTGTGACGGTTCAGAGTGACCCAACACCCTAGATCGATTGGTTCCTGTTCTTAGGATGGTGTTCGTCGAGTCGGGACACAGTACTAGGGTCCAACTAGGCACTGCCGAGACGACCTCACTCTATTCAACCGTCAGCTCGTCATTGACTGCTAACTCACGGTGGGAATAACCTGTACCTGATCCAGTTATGTGGGCGACCCACCACGTTTTCCACCCAGTCGCGTGGAACTGCGACAGTCCTCGGTCATGCGTACGACGTTATGAGGCGCGTTTCGAGGTGCTTCAAGGACTAGGGGGTCCTCTGATCAAGGGCGCATTAAGTATCGAGTTATTTAGCGCAACTCCATTGCGCGCAACCGCCCAGACTCCACCGTGGACGACAGCCACTATTTAAGAAACTCTGATCAGTGTATTGTTGCTAGCGCCGCTCAAAACTTACACTTTGGCCCGTGGCTCCAGTTTCCCGCCCGGCCTTTTAGCAACAATGAGGGGACGTCTCGCCGATTTGTGGCTTGGTATTGCTATTTGAAACGTAAATACATTTTGTGTCCCCGAATCAGAGTTCTCATATTTGTCTAGCACACCCATAAAACCATCCCCTACGGAAGCGGCTCCCCTCTGGACTGAATGCGTATGTTTGTTTGAGCGTTAGAGGCCCTTAAATCTTACGCCCAACTACCATGCACCAACAGTTCTTCAGTTGTCTTGCTAAATGAATGTCGCCAGGTCGACAGCGGTTATATGCAGCAGGACAGCAGTCGGCGCCGGTCAACTGCCGCGACTTAATGGTGGAGAACTTAGCAGCCCGCTTATGTGCACGAACATCGCAAGCACTTGGTCAACGTGGCATTACGCGCGCTGAAGAGACATAGACGGTTAAATATACCCTATACTGAGCTGAGACGTCCCCGAACTTCCCCTCGGTCGCACTGTGAAGAAGTGATTACCCATGAACAAGACTAGTCCCAATA
ATCGGCACGCGCGAGCGGACGTGAGCCAGCAAATTTTTGGCGAGAGGGGATATCTACAGCTTTTGATAATGGGGAAGGCACATCGTCTCGCTCATCCTCGGTGTTTTAGGGTCGCCCTTATCGCCGATTGACAGCTCCGATGGGGAATGTTACAAATAGCTCGTTAGTACGTTGTGGCGGTTCAGAGAGACCCAACACCCTAGATCGATTGGTTCCTGTTCTTAGGATGGTGTTCGTCGAGTCGGGACACAGTAAAAAGGTCCAACTAAGCATTGCCGAGACGACCTCACTCTATTCAACCGTCAATTTGTCATTGACTGCTAGCTCACGATGGGAATAACCTGAACCTGATCCAGTTATGTCAACGACCCACCACGTTTACCACCCAGTCGCGCGGAACTACGACCGTCCCCGGTCATGCGTACGACGTGATAAGGCGCATTTCTAGGTGCTTCAAAGACTAAGGGGTCGTCTGAGCAAATCCGCATCAAGTATCGAGTTATTTAGCACAACTCCATTACGCGCAGCCGTCCAGACTCCACCGTGGACGACAACCACTATTTAGGAAGCTGTGATCAGTGTATTGTTGCTAGCTCCGCTCAAAACTTACACTTTGGCCCGTGGCTCCAGTTTCCCGCCCGGCCTTTTAGCAACAATGAGGGGACGTCTCGCCGATTTGTGGCTTGGTATTGCTATTTGAAACGTAAATACATTTTGTGTCCCCGAATCAGAGTTCTCATATTTGTCTAGCACACCCATAAAACCATCCCCTACGGAAGCGGCTCCCCTCTGGACTGAATGCGTATGTTTGTTTGAGCGTTAGATGCCATTGAATCTCGTGCCCAACTGCTATGCACAAGCAGTTTCTCAGTTGTTTTGCTAGATGAATGTCGCCTCGTCAAAAGCGGTTATCTGCAGCGTTACAGCAGTCGGCAAGGTTTAATTGCCATGATTTAATGGCGAGACGCTTCATGGTTAATTTATATGCATAGACATCGCAAGCACTTGGTCAACGTGGCATTACGCGCGCTGAAGAGACATAGACGGTTAAATATACCCTATACTGAGCTGAGACGTCCCCGAACTTCCCCTCGGTCGCACTGTGAAGAGGTGATTACCCATGAACAAGACTAGTCCCAATA
ATCAGCGCGCGCGAGCGGACGTGAGCCAGCAAATTTTTGGCGAGAGGGGATATCTACAGCTTTTGATAACGGGGAAGGCACATCGTCTCGCTCATCCTCGATGTTATAGGGTCACCCATGTTACTGTTTCACAGCCCCGATAGAGAATATCACAAATAGCTCATTAATACACTACGGCGGTTCCGAGAGACCTAGCATCCCAGGCCGATTGTCCCCTGTTATCGGGGTGGTGTTCGTTGCATCTGAACACAATAATAAGGACCAACTAGGCACTTCCGAGACGACCTCACACCATTCAATCGTCAGTTCGTCATTGACTGCGAACTCACGATGGGAATAACCTGAACCTGATCCAGTTATGTGGACGACCCACCACGTTTTCCACCCAGTCGCGTGGAACTGCGACCGTCCTCGGTCATGCGTACGACGCTATAAGGCGAGTTTCTAGGTGCTTCAAAGACTAGGAGGTCGTCTGAGCAAAGCCGCATTAAGCATCGAGTTATTTAGCACAACTCCATTACGCGCAGCCGTCCAGACTCCACCGTGGACGACAACCTCTATTTAGGAAGCTGTGATCAATGTACCGTTGCTAGCTCCGCTCAAAGCTCAGACTATAACGCAAGGCTCGAGCTTCCCACCCGGCCTTCCGGCAACAACGAGGGGCCGACCCGCTGAATTGTGGCTGGGTGTTGTTATCGGGATCGTAACTACATTCTGTGTCCCCAATTCGAAGTTCTCATATCTGTCTGGCACACCCATAGAACTATCCCCTACGGAAGCGGCACCTCTCTGGACTGCATCAGTGTGTTTGTTTGGGCGCTAGATGATATTAAGTCCTGCGCGCAACTATCATGCACCAACAGTTCTTCAGTTGTCTTGCTAAATGAATGTCGCCAGGTCGACAGCGGTTATATGCAGCAGGACAGCAGTCGGCGCCGGTCAACTGCCGCGACTTAATGGTGGAGAACTTAGCAGCCCGCTCATGTGCACGAACATCGCAAGCACTTGGTCAACGTGGCATTACGCGCGCTGAAGAGACATAGACGGTTAAATATACCCTATACTAAGCTGAGACGTCCCCGAACTTCCCCTCGGTCGCACTGTGAAGAAGTGATTGCTCGTGTGAGGCGCTAGCCACGATA
ATCGGCATGCGCGGACGGGCGTGGGCCGGCAAATTTTTGGCGAAAAGAGACACCTACGGCTTAGGACAACAAACAGGGCGCATCGCCTAATTTATCCTTGATGTTATAGCGCCGCCCACACCGCCGACTCACAGCCCCGATGGAAAATGTCACAAATAACCCGTTAATACGTTGCGGCGGTTCCGAGAGACCCAGCATCCCAGATCGATTGGTTCCTGTTATCGGGACGGCGTTCGTCGCATCGGAATATAACACTAGGGTTCAACTAGGCACTGCCGAGAAGACCTCACTCTATTCAACCGTCAGCTCGTCATTGACTGCTAACTCACGGTGGGAATAACCTGTACCTGATCCAGTTATGTGGGCGACCCACCACGTTTTCCACCCAGTCGCGTGGAACTGCGACAGTCCTCGGTCATACGTACGACGTTATGAGGCGCGTTTCGCGGTGCTTCAAGGACTAGGGGGTCCTCTGATCAAGGCCGCATTGAGTATCGAGCTATTTAGCACAACTCCTTTGTGCGCAACCGTCCAGACTCCACCGTGGACGACAGCCACTATTTAAGAAACTCTGATCAGTGTATTGTTGCTAGCGCCGCTCAAAGTCTTGTCCTTAACCTATGGCTCGAGCTTCGCGCCCGGACATCTAGTAGAAATAAAGGGACGTCTCGGCGGTTTGTGGCTTGGTATTGCTGCTTGAAACGTAAATACATTCTGTGTCCCCGAATCAGAGTTCTCATACTTGTATAGCACACCCATAGAACTATCCTCTACGGAAGCGGCTCCCCTCTGGACTGAATGCATATATTTGTTTGAGCGTTAGATGCCATTGAATCTCGTGCCCAACTGCTATGCACAAGCAGTTTCTTGGTCGCCTTAACAGGCGGGTGCCTCGAGGCAAACGAGAGATTCAATCAATATGGCGGTGATCGATGAGTGTCGGCGTTTGTAACGCAAATACAAAACGTTTCATGGTTAATTTATATGAATAACCATCGCAAGCACTTGATCAAGGTAGGGTTATGTAAGCTGTAGAGACACAGAAGGTCAAATATGTTTTATGCTGGGTTGAAACGTCCCCGAGCACCGTCTCGGACGCACTGTGAAGAAGTGATTGCTCGTGTGAGGCGCTAGCCACGATA
GACGTCACGCGCGAGCGGACGTGAGCCAGCAAATTTTTGGCGAGAGGGGATGTCTACAGCTTTTGATAACGGGGAAGGCACATCGTCTCGCTCATCCTCGATGTTTTAGCGTCGCTCACACCGCCGACTCACAGCCCCGATGGAGAATGTCACAAATAACCCGTTAGTATGTTGTGGCGGTTCAGAATGACCCAGCGTCACAGATCGATTGTTTCCTGTTATCGAGATGGTGTTTATCGCATCGGAATATAATACTAGGGTTCAACTAGGTACTGCTGAGAAGACCTCACTCTATTCAACCGTCAGCTCGTCATTGACTGCTAACTCACGGTGGGAATAACCTGTACCTGATCCAGTTATGTGGGCGACCCACCACGTTTTCCACCCAGTCGCGTGGAACTGCGACAGTCCTCGGTCATACGTACGACGTTATGAGGCGCGTTTCGCGGTGCTTCAAGGACTAGGGGGTCCTCTGATCAAGGCCGCATTGAGTATCGAGCTATTTAGCACAACTCCTTTGTGCGCAACCGTCCAGACTCCACCGTGGACGACAGCCACTATTTAAGAAACTCTGATCAGTGTATTGTTGCTAGCGCCGCTCAAAACTTACACTTTGGCCCGTGGCTCCAGTTTCCCGCCCGGCCTTTTAGCAACAATGAGGGGACGTCTCGCCGATTTGTGGCTTGGTATTGCTATTTGAAACGTAAATACATTTTGTGTCCCCGAATCAGAGTTCTCATATTTGTCTAGCACACCCATAAAACCATCCCCTACGGAAGCGGCTCCCCTCTGGACTGAATGCGTATGTTTGTTTGAGCGTTAGGTGCCAATGAATCTCGTGCCCAACTGCTATGCACAAGCAGTTTCTCAGTTGTTTTGCTAGATGAATGTCGCCTCGTCAAAAGCGGTTATCTGCAGCGTTACAGCAGTCGGCAAGGTTTAATTGCCGTGGCTTTGTGGCGAGACGCCCCATGATTAATTTGTATTCGTAGATGCCGTGGTGGTCCAACTGCCACGGCGCTTCGCACAACGAAGATGCATGAGAGGCCCAATATATCTTATGTTGGGTTGAATCGTCCCTGAGCATGGTTTCGGACGCACTGTGACAAGGTGAATGCCCGGGAGAAAGGTCAGTTCAGGTA
GACGTCACGCGCGAGCGGACGTGAGCCAGCAAATTTTTGGCGAGAGGGGATATCTACAGCTTTTGATAACGGGGAAGGCACATCGTCTCGCTCATCCTCGATGTTTTAGCGTCGCTCACACCGCCGACTCACAGCCCCGATGGAGAATGTCACAAATAACCCGTTAATACGTTGTGACGGTTCAGAGTGACCCAACACTCTAGATCGATTGGTTCCTGTTCTTAGGATGGTGTTCGTCGAGTCGGAACACAGTACTAGGGTTCAACTAGGCACTGCCGAGAAGACCTCACTCTATTCAACCGTCAGCTCGTCATTGACTGCTAACTCACGGTGGGAATAACCTGTACCTGATCCAGTTATGTGGGCGACCCACCACGTTTTCCACCCAGTCGCGTGGAACTGCGACAGTCCTCGGTCATACGTACGACGTTATGAGGCGCGTTTCGCGGTGCTTCAAGGACTAGGGGGTCCTCTGATCAAGGCCGCATTGAGTATCGAGCTATTTAGCACAACTCCTTTGTGCGCAACCGTCCAGACTCCACCGTGGACGACAGCCACTATTTAAGAAACTCTGATCAGTGTATTGTTGCTAGCGCCGCTCAAAGCTTTGACTTTAACCCATGGCTTGTACTTCCCGCCCGGCCTTCTAGCAACAATAAGGGGACGTCTCGCCGATTTGTGGCTGGGTGTTGTTATCGGGATCGTAACTACATTCTGTGCCCCCAATTCGAAGTTCTCATATCTGTCTGGCACACCCATAGAACTATCCCCTACGGAAGCGGCTCCTCTCTGGACTGCATCAGTGTGTTTGTTTGGGCGTTAGAGGCCCTTAAATCTTACGCCCAACTACCATGCACAAGCAGTTTCTCAGTTGTTTTGCTAGATGAATGTCGCCTCGTCAAAAGCGGTTATCTGCAGCGTTACAGCAGTCGGCAAGGTTTAATTGCCATGATTTAATGGCGAGACGCTTCATGGTTAATTTATATGCATAGACATCACAAGCACTTGATCAACGTGGCGCGATGTACGCTGAAGAGAGACAGAAAGTCAAATACATCTTATGCTGGGTTGAAAAGCCCCCGAGTATCGTCCAGGTCGCACTGTGAAGAGGTGAATGCCCGGGAGAAAGGTCAGTTCAGGTA
ATCGGCATGCGCGGACGGGCGTGGGCCGGCAAATTTTTGGCGAAAAGAGACACCTACGGCTTAGGACAACAAACAGGGCGCATCGCCTAATTTATCCTTGATGTTTTAGGGTCGCTCATATCGCTGTTTCACAGCCCCGAGGGAGAATGTCATAAATCACTCGATAATACGTTGTGGCGCTTCAGAGAGGCTCAAAATCCCGGGTCGATTGTTTTCTGCTACCGAGACATTGTTCGTCGCATCGCACCACAATGATAGGGTCCAACTAGGCACTGCCGAGACGGCCTCACTCTATTCAATCGTCAGTTTGTCCTTGACTACTAGTCCATGATGGGAATAACCGGTACCTGCTCTAGTCATGTCAATGACTCGCCACCTTTTCCAGTCGCGCGCGCGGAACTGGGTCCCCCTTAGGTCATGCGTACGACGTTATAAGGCGCGTTCCTAGGTGTTTCATAGATTAGGGCGTAGCCTGGGCGGAGCCACAATAACTATCAGGTTAGATAGCAAGACTCCATTACGCGCAGTCGTCCCGATTCCACTATGGATGACTAACACTATCTAGGAGGTCGTGATCAGCGTATTATCGCTAGCTCCTCCCAATGCTTTGACTTTAAACCATTACTCGAGCTTCCCGCCCGGCCTTCCAGCGACCGTGAGAAGACATTTCGCCGATGTGTGGCTTGGTATTGCTGTTTGAAACGTAAATACATTCTGTGTCCCCGAATCAGAGTTCTCATACTTGTATAGCACACCCATAGAACTCTCCCCTACGGAAGCGGCTCCCCTCTGGACTGAATGCATATATTTGTTTGAGCGTTAGATGCCATTGAATCTCGTGCCCAACTGCTATGCACAAGCAGTTTCTCAGTTGTTTTGCTAGATGAATGTCGCCTCGTCAAAAGCGGTTATCTGCAGCGTTACATCAGTCGGCAAGGTTTAATTGCCGTGGCTTTGTGGCGAGACGCCCCATGATTAATTTGTATTCGTAGATGCCGTGGTGGTCCAACTGCCACGGCGCTTCGCACAACGAAGATGCATGAGAGGCCCAATATATCTTATGTTGGGTTGAATCGTCCCTGAGCATGGTTTCGGACGCATTATTACAGAGTGATTGCTCGTGTGAGGCGCTAGCCACGACA
ATCGGCATGCGCGGACGGGCGTGGGCCGGCAAATTTTTGGCGAAAAGAGACACCTACGGCTTAGGACAACAAACAGGGCGCATCGCCTAATTTATCCTTGATGTTTTAGCGTCGCTCACACCGCCGACTCACAGCCCCGATGGAGAATGTCACAAATAACCCGTTAATACGTTGTGACGGTTCAGTGTGACCCAACACTCTAGATCGATTGGTTCCTGTTCTTAGGATGGTGTTCGTCGAGTCGGAACACAGTACTAAGGACCAGCTAGGCACTGCCGGGACGACCTCACACTATTCAACCGTCAGTTTGTCCTTGACTACTAACTCACGATGGGAATAACCTGAACCTAATCCGGTTATGTGAACGACCCATCACGTTTTCCACCCAGTCGCGTGGAACTGCGACCGTCCTCGGTCATGCGTACGACGCTATAAGGCGAGTTTCTAGGTGCTTCAAAGACTAGGAGGTCGTCTGAGCAAAGCCGCATTAAGCATCGAGTTATTTAGCACAACTCCATTACGCGCAGCCGTCCAGACTCCACCGTGGACGACAACCTCTATTTAGGAAGCTGTGATCAATGTATCGTTGCTAGCTCCGCTCAAAGCTCAGACTATAACGCAAGGCTCGAGCTTCCCACCCGGCCTTCCGGCAACAACGAGGGGCCGACCCGCTGAATTGTGGCCGGGTGTTGTTATCGGGATCGTAACTACATTCTGTGCCCCCAATTCGAAGTTCTCATATCTGTCTGGCACACCCATAGAACTATCCCCTACGGAAGCGGCTCCTCTCTGGACTGCATCAGTGTGTTTGTTTGGGCGTTAGAGGCCCTTAAATCTTACGCCCAACTACCATGCACAAGCAGTTTCTCAGTTGTTTTGCTAGATGAATGTCGCCTCGTCAAAAGCGGTTATCTGCAGCGTTACAGCAGTCGGCAAGGTTTAATTGCCATGATTTAATGGCGAGACGCTTCATGGTTAATTTATATGCATAGACATCACAAGCACTTGATCAACGTGGCGCGATGTACGCTGAAGAGAGACAGAAAGTCAAATACATCTTATGCTGGGTTGAAAAGCCCCCGAGTATCGTCCAGGTCGCACTGTGAAGAAGTGATTACCCATGAACAAGACTAGTCCCAATA
GACGTCACGCGCGAGTGGACGTGAGCCAGCAAATTTTTGGCGAGAGGGGATATCTACAGCTTTTGATAACGGGGAAGGCACATCGTCTCGCTCATCCTCGATGTTTTAGCGTCGCTCACACCGCCGACTCACAGCCCCGATGGAGAATGTCACAAATAACCCGTTAATACGTTGTGACGGTTCAGAGTGACCCGACACTCTAGATCGATTGGTTCCTGTTCTTAGGATGGTGTTCGTCGAGTCGGAACACAGTACTAAGGACCAGCTAGGCACTGCCGAGACGACCTCACACTATTCAACCGTCAGTTTGTCCTTGACTACTAACTCACGATGGGAATAACCTGAACCTAATCCGGTTATGTGAACGACCCATCACGTTTTCCACCCAGTCGCGTGGAACTGCGACCGTCCTCGGTCATGCGTACGACGCTATAAGGCGAGTTTCTAGGTGCTTCAAAGACTAGGAGGTCGTCTGAGCAAAGCCGCATTAAGCATCGAGTTATTTAGCACAACTCCATTACGCGCAGCCGTCCAGACTCCACCGTGGACGACAACCTCTATTTAGGAAGCTGTGATCAATGTATCGTTGCTAGCTTCGCTCAGTGCTTTGACTTTAAACCATTACTCGAGCTTCCCGCCCGGCCTTCCAGCGACCGTGAGAAGACATTTCGCCGATGTGTGGCTTGGTATTGCTGTTTGAAACGTAAATACATTCTGTGTCCCCGAATCAGAGTTCTCATACTTGTATAGCACACCCATAGAACTCTCCCCTACGGAAGCGGCTCCCCTCTGGACTGAATGCATATATTTGTTTGAGCGTTAGATGCCATTGAATCTCGTGCCCAACTGCTATGCACAAGCAGTTTCTCAGTTTTTTTGCTAGATGAATGTCGCCTCGTCAAAAGCGGTTATCTGCAGCGTTACAGCAGTCGGCAAGGTTTAATTGCCGTGGCTTTGTGGCGAGACGCCCCATGATTAATTTGCATTCGTAGATGCCGTGGTGGTCCAACTGCCACGGCGCTTCGCACAACGAAGATGCATGAGAGGCCCAATATATCTTATGTTGGGTTGAATCGTCCCTGAGCATGGTTTCGGACGCATTATTACAGAGTGATTGCTCGTGTGAGGCGCTAGCCACGACA
ATCGGCATGCGCGGACGGGCGTGGGCCGGCAAATTTTTGGCGAAAAGAGACACCTACGGCTTAGGACAACAAACAGGGCGCATCGCCTAATTTATCCTTGATGTTTTAGGGTCGTTCATATCGCTGTTTCACAGCCCCGAGGGAGAATGTCATAAATCACTCGATAATACGTTGTGGCGGTTCAGAATGACCCAGCATCACAGATCGATTGTTTCCTGTTATCGAGATGGTGTTTATCGCATCGGAATATAATACTAGGGTTCAACTAGGCACTGCCGAGAAGACCTCACTCTATTCAACCGTCAGCTCGTCATTGACTGCTAACTCACGGTGGGAATAACCTGTACCTGATCCAGTTATGTGGGCGACCCACCACGTTTTCCACCCAGTCGCGTGGAACTGCGACAGTCCTCGGTCATACGTACGACGTTATGAGGCGCGTTTCGCGGTGCTTCAAGGACTAGGGGGTCCTCTGATCAAGGCCGCATTGAGTATCGAGCTATTTTGCACAACTCCTTTGTGCGCAACCGTCCAGACTCCACCGTGGACGACAGCCACTATTTAAGAAACTCTGATCAGTGTATTGTTGCTAGCGCCGCTCAAAGCTCAGACTATAACGCAAGGCTCGAGCTTCCCACCCGGCCTTCCGGCAACAACGAGGGGCCGACCCGCTGAATTGTGGCTGGGTGTTGTTATCGGGATCGTAACTACATTCTGTGTCCCCAATTCGAAGTTCTCATATCTGTCTGGCACACCCATAGAACTATCCCCTACGGAAGCGGCTCCTCTCTGGACTGCATCAGTGTGTTTGTTTGGGCGTTAGATGCCATTGAATCTCGTGCCCAACTGCTATGCACAAGCAGTTTCTCAGTTGTTTTGCTAGATGAATGTCGCCTCGTCAAAAGCGGTTATCTGCAGCGTTACATCAGTCGGCAAGGTTTAATTGCCGTGGCTTTGTGGCGAGACGCCCCATGATTAATTTGTATTCGTAGATGCCGTGGTGGTCCAACTGCCACGGCGCTTCGCACAACGAAGATGCATGAGAGGCCCAATATATCTTATGTTGGGTTGAATCGTCCCTGAGCATGGTTTCGGACGCATTATTACAGAGTGATTGCTCGTGTGAGGCGCTAGCCACGACA
GACGTCACGCGCGAGCGGACGTGAGCCAGCAAATTTTTGGCGAGAGGGGATATCTACAGCTTTTGATAACGGGGAAGGCACATCGTCTCGCTCATCCTCGATGTTTTAGCGTCGCTCACACCGCCGACTCACAGCCCCGATGGAGAATGTCACAAATAACCCGTTAATACGTTGTGACGGTTCAGAGTGACCCAACACTCTAGACCGATTGGTTCCTGTTCTTAGGATGGTGTTCGTCGAGTCGGAACACAGTACTAAGGACCAGCTAGGCACTGCCGAGACGACCTCACACTATTCAACCGTCAGTTTGTCCTTGACTACTAACTCACGATGGGAATAACCTGAACCTAATCCGGTTATGTGAACGACCCATCACGTTTTCCACCCAGTCGCGTGGAACTGCGACCGTCCTCGGTCATGCGTACGACGCTATAAGGCGAGTTTCTAGGTGCTTCAAAGACTAGGAGGTCGTCTGAGCAAAGCCGCATTAAGCATCGAGTTATTTAGCACAACTCCATTACGCGCAGCCGTCCAGACTCCACCGTGGACGACAACCTCTATTTAGGAAGCTGTGATCAATGTATCGTTGCTAGCTCCGCTCAATGCTTTGACTTTAAACCATTACTCGAGCTTCCCGCCCGGCCTTCCAGCGACCGTGAGAAGACATTTAGCCGATGTGTGGCTTGGTATTGCTGTTTGAAACGTAAATACATTCTGTGTCCCCGAATCAGAGTTCTCATACTTGTATAGCACACCCATAGAACTATCCCCTACGGAAGCGGCTCCCCTCTGGACTGAATGCATATATTTGTTTGAGCGTTAGGTGCCATTGAATCTCGTGCCCAACTGCTATGCACAAGCAGTTTCTCAGTTGTTTTGCTAGATGAATGTCGCCTCGTCAAAAGCGGTTATCTGCAGCGTTACAGCAGTCGGCAAGGTTTAATTGCCGTGGCTTTGTGGCGAGACGCCCCATGATTAATTTGTATTCGTAGATGCCGTGGTGGTCCAACTGCCACGGCGCTTCGCACAACGAAGATGCATGAGAGGCCCAATATATCTTGTGTTGGGTTGGATCGTCCCTGAGCATGGTTTCGGACGCACTGTGACAAGGTGAATGCCCGGGAGAAAGGTCAGTTCAGGTA
GACGTCACGCGCGAGTGGACGTGAGCCAGCAAATTTTTGGCGAGAGGGGATATCTACAGCTTTTGATAACGGGGAAGGCACATCGTCTCGCTCATCCTCGATGTTTTAGGGTCGCTCATATCGCTGTTTCACAGCCCCGAGGGAGAATGTCATAAATCACTCGATAATACGTTGTGGCGGTTCAGAATGACCCAGCGTCACAGATCGATTGTTTCCTGTTATCGAGATGGTGTTTATCGCATCGGAATATAATACTAGGGTTCAACTAGGCACTGCCGAGAAGACCTCACTCTATTCAACCGTCAGCTCGTCATTGACTGCTAACTCACGGTGGGAATAACCTGTACCTGATCCAGTTATGTGGGCGACCCACCACGTTTTCCACCCAGTCGCGTGGAACTGCGACAGTCCTCGGTAATACGTACGACGTTATGAGGCGCGTTTCGCGGTGCTTCAAGGACTAGGGGGTCCTCTGATCAAGGCCGCATTGAGTATCGAGCTATTTAGCACAACTCCTTTGTGCGCAACCGTCCAGACTCCACCGTGGACGACAGCCACTATTTAAGAAACTCTGATCAGTGTATTGTTGCTAGCGCCGCTCAAAGCTTTGACTTTAACCCATGGCTTGTACTTCCCGCCCGGCCTTCTAGCAACAATAAGGGGACGTCTCGCCGATTTGTGGCTTGGTATTACAATTTAAAACGACACAATATCCTGTGTCCCCGAATCAGAGTTCTCATACTTGTATAGCACACCCATAGAACTATCCCCTACGGAAGCGGCTCCCCTCTAGACTGAATGCATATATTTGTTTGAGCGTTAGGTGCCATTGAATCTCGTGCCCAACTGCTATGCACAAGCAGTTTCTCAGTTGTTTTGCTAGATGAATGTCGCCTCGTCAAAAGCGGTTATCTGCAGCGTTACAGCAGTCGGCAAGGTTTAATTGCCGTGGCTTTGTGGCGAGACGCCCCATGATTAATTTGTATTCGTAGATGCCGTGGTGGTCCAACTGCCACGGCGCTTCGCACAACGAAGATGCATGAGAGGCCCAATATATCTTATGTTGGGTTGAATCGTCCCTGAGCATGGTTTCGGACGCATTATTACAGAGTGATTGCTCGTGTGAGGCGCTAGCCACGACA
ATCGGCATGCGCGGACGGGCGTGGGCCGGCAAATTTTTGGCGAAAAGAGACACCTACGGCTTAGGACAACAAACAGGGCGCATCGCCTAATTTATCCTTGATGTTTTAGGGTCGCTCATATCGCTGTTTCACAGCCCCGAGGGAGAATGTCATAAATCACTCGATAATACGTTGTGGCGGTTCAGAATGACCCAGCGTCACAGATCGATTGTTTCCTGTTATCGAGATGGTGTTTATCGCATCGGAATATAATACTAGGGTTCAACTAGGCACTGCCGAGAAGACCTCACTCTATTCAACCGTCAGCTCGTCATTGACTGCTAACTCACGGTGGGAATAACCTGTACCTGATCCAGTTATGTGGGCGACCCACCACGTTTTCCACCCAGTCGCGTGGAACTGCGACAGTCCTCGGTAATACGTACGACGTTATGAGGCGCGTTTCGCGGTGCTTCAAGGACTAGGGGGTCCTCTGATCAAGGCCGCATTGAGTATCGAGCTATTTAGCACAACTCCTTTGTGCGCAACCGTCCAGACTCCACCGTGGACGACAGCCACTATTTAAGAAACTCTGATCAGTGTATTGTTGCTAGCGCCGCTCAAAGCTTTGACTTTAACCCATGGCTTGTACTTCCCGCCCGGCCTTCTAGCAACAATAAGGGGACGTCTCGCCGATTTGTGGCTTGGTATTACAATTTAAAACGACACAATATCCTGTGTCCCCGAATCAGAGTTCTCATACTTGTATAGCACACCCATAGAACTATCCCCTACGGAAGCGGCTCCCCTCTAGACTGAATGCATATATTTGTTTGAGCGTTAGGTGCCATTGAATCTCGTGCCCAACTGCTATGCACAAGCAGTTTCTCAGTTGTTTTGCTAGATGAATGTCGCCTCGTCAAAAGCGGTTATCTGCAGCGTTACAGCAGTCGGCAAGGTTTAATTGCCGTGGCTTTGTGGCGAGACGCCCCATGATTAATTTGTATTCGTAGATGCCGTGGTGGTCCAACTGCCACGGCGCTTCGCACAACGAAGATGCACAGAAGGTCAAATATGTTTTATGCTGGGTTGAAACGTCCCCGAGCACCGTCTCGGACGCACTGTGAAGAAGTGAATGCCCGGGAGAAAGGTCAGTTCAGGTA
ATCGGCACGCGCGAGCGGACGTGAGCCAGCAAATTTTTGGCGAGAGGGGATATCTACAGCTTTTGATAATGGGGAAGGCACATCGTCTCGCTCATCCTCGGTGTTTTAGGGTCGCCCTTATCGCCGATTGACAGCTCCGATGGGGAATGTTACAAATAGCTCGTTAGTACGTTGTGGCGGTTCAGAGAGACCCAACACCCTAGATCGATTGGTTCCTGTTCTTAGGATGGTGTTCGTCGAGTCGGGACACAGTAAAAAGGTCCAACTAAGCATTGCCGAGACGACCTCACTCTATTCAACCGTCAATTTGTCATTGACTGCTAGCTCACGATGGGAATAACCTGAACCTGATCCAGTTATGTCAACGACCCACCACGTTTACCACCCAGTCGCGCGGAACTACGACCGTCCCCGGTCATGCGTACGACGTGATAAGGCGCATTTCTAGGTGCTTCAAAGACTAAGGGGTCGTCTGAGCAAATCCGCATCAAGTATCGAGTTATTTAGCACAACTCCATTACGCGCAGCCGTCCAGACTCCACCGTGGACGACAACCACTATTTAGGAAGCTGTGATCAGTGTATTGTTGCTAGCTCCGCTCAAAACTTACACTTTGGCCCGTGGCTCCAGTTTCCCGCCCGGCCTTTTAGCAACAATGAGGGGACGTCTCGCCGATTTGTGGCTTGGTATTGCTATTTGAAACGTAAATACATTTTGTGTCCCCGAATCAGAGTTCTCATATTTGTCTAGCACACCCATAAAACCATCCCCTACGGAAGCGGCTCCCCTCTGGACTGAATGCGTATGTTTGTTTGAGCGTTAGATGCCATTGAATCTCGTGCCCAACTGCTATGCACAAGCAGTTTCTCAGTTGTTTTGCTAGATGAATGTCGCCTCGTCAAAAGCGGTTATCTGCAGCGTTACAGCAGTCGGCAAGGTTTAATTGCCATGATTTAATGGCGAGACGCTTCATGGTTAATTTATATGCATAGACATCGCAAGCACTTGGTCAACGTGGCATTACGCGCGCTGAAGAGACATAGACGGTTAAATATACCCTATACTGAGCTGAGACGTCCCCGAACTTCCCCTCGGTCGCACTGTGAAGAGGTGATTACCCATGAACAAGACTAGTCCCAATA
GACGTCACGCGCGAGCGGACGTGAGCCAGCAAATTTTTGGCGAGAGGGGATATCTACAGCTTTTGATAACGGGGAAGGCACATCGTCTCGCTCATCCTCGATGTTTTAGCGTCGCTCACACCGCCGACTCACAGCCCCGATGGAGAATGTCACAAATAACCCGTTAATACGTTGTGACGGTTCAGAGTGACCCAACACTCTAGATCGATTGGTTCCTGTTCTTAGGATGGTGTTCGTCGAGTCGGAACACAGTACTAAGGACCAGCTAGGCACTGCCGAGACGACCTCACACTATTCAACCGTCAGTTTGTCCTTGACTACTAACTCACGATGGGAATAACCTGAACCTAATCCGGTTATGTGAACGACCCATCACGTTTTCCACCCAGTCGCGTGGAACTGCGACCGTCCTCGGTCATGCGTACGACGCTATAAGGCGAGTTTCTAGGTGCTTCAAAGACTAGGAGGTCGTCTGAGCAAAGCCGCATTAAGCATCGAGTTATTTAGCACAACTCCATTACGCGCAGCCGTCCAGACTCCACCGTGGACGACAACCTCTATTTAGGAAGCTGTGATCAATGTATCGTTGCTAGCTTCGCTCAATGCTTTGACTTTAAACCATTACTCGAGCTTCCCGCCCGGCCTTCCAGCGACCGTGAGAAGACATTTAGCCGATGTGTGGCTGGGTATTGCTGTTTGAAACGTAAATACATTCTGTGTCCCCGAATCAGAGTTCTCATACTTGTATAGCACACCCATAGAACTATCCCCTACGGAAGCGGCTCCCCTCTGGACTGAATGCATATATTTGTTTGAGCGTTAGATGCCATTGAATCTCGTGCCCAACTGCTATGCACAAGCAGTTTCTCAGTTGTTTTGCTAGATGAATGTCGCCTCGTCAAAAGCGGTTATCTGCAGCGTTACAGCAGTCGGCAAGGTTTAATTGCCGTGGCTTTGTGGCGAGACGCCCCATGATTAATTTGTATTCGTAGATGCCGTGGTGGTCCAACTGCCACGGCGCTTCGCACAACGAAGATGCATGAGAGGCCCAATATATCTTATGTTGGGTTGAATCGTCCCTGAGCATGGTTTCGGACGCATTATTACAGAGTGATTGCTCGTGTGAGGCGCTAGCCACGACA
ATCGGCATGCGCGGACGGGCGTGGGCCGGCAAATTTTTGGCGAAAAGAGACACCTACGGCTTAGGACAACAAACAGGGCGCATCGCCTAATTTATCCTTGATGTTTTAGGGTCGCTCATATCGCTGTTTCACAGCCCCGAGGGAGAATGTCATAAATCACTCGATAGTACGTTGTGGCGGTTCAGAATGACCCAGCGTCACAGATCGATTGTTTCCTGTTATCGAGATGGTGTTTATCGCATCGGAATATAATACTAGGGTTCAACTAGGCACTGCCGAGAAGACCTCACTCTATTCAACCGTCAGCTCGTCATTGACTGCTAACTCACGGTGGGAATAACCTGTACCTGATCCAGTTATGTGGGCGACCCACCACGTTTTCCACCCAGTCGCGTGGAACTGCGACAGTCCTCGGTCATACGTACGACGTTATGAGGCGCGTTTCGCGGTGCTTCAAGGACTAGGGGGTCCTCTGATCAAGGCCGCATTGAGTATCGAGCTATTTAGCACAACTCCTTTGTGCGCAACCGTCCAGACTCCACCGTGGACGACAGCCACTATTTAAGAAACTCTGATCAGTGTATTGTTGCTAGCGCCGCTCAAAGCTTTGACTTTAACCCATGGCTTGTACTTCCCGCCCGGCCTTCTAGCAACAATAAGGGGACGTCTCGCCGATTTGTGGCTTGGTATTACAATTTAAAACGACACAATATCCTGTGTCCCCGAATCAGAGTTCTCATACTTGTATAGCACACCCATAGAACTATCCTCTACGGAAGCGGCTCCCCTCTGGACTGAATGCATATATTTGTTTGAGCGTTAGATGCCATTGAATCTCGTGCCCAACTGCTATGCACAAGCAGTTTCTTGGTCGCCTTAACAGGCGGGTGCCTCGAGGCAAACGAGAGATTCAATCAATATGGCGGTGATCGATGAGTGTCGGCGTTTGTAACGCAAATACAAAACGTTTCATGGTTAATTTATATGAATAACCATCGCAAGCACTTGATCAAGGTAGGGTTATGTAAGCTGTAGAGACACAGAAGGTCAAATATGTTTTATGCTGGGTTGAAACGTCCCCGAGCACCGTCTCGGACGCATTATTACAGAGTGATTGCTCGTGTGAGGCGCTAGCCACGACA
ATCGGCATGCGCGGACGGGCGTGGGCCGGCAAATTTTTGGCGAAAAGAGACACCTACGGCTTAGGACAACAAACAGGGCGCATCGCCTAATTTATCCTTGATGTTTTAGCGTCGCTCACACCGCCGACTCACAGCCCCGATGGAGAATGTCACAAATAACCCGTTAATACGTTGTGACGGTTCAGAGTGACCCAACACTCTAGATCGATTGGTTCCTGTTCTTAGGATGGTGTTCGTCGAGTCGGAACACAGTACTAAGGACCAGCTAGGCACTGCCGGGACGACCTCACACTATTCAACCGTCAGTTTGTCCTTGACTACTAACTCACGATGGGAATAACCTGAACCTAATCCGGTTATGTGAACGACCCATCACGTTTTCCACCCAGTCGCGTGGAACTGCGACCGTCCTCGGTCATGCGTACGACGCTATAAGGCGAGTTTCTAGGTGCTTCAAAGACTAGGAGGTCGTCTGAGCAAAGCCGCATTAAGCATCGAGTTATTTAGCACAACTCCATTACGCGCAGCCGTCCAGACTCCACCGTGGACGACAACCTCTATTTAGGAAGCTGTGATCAATGTATCGTTGCTAGCTCCGCTCAGAGCTCAGACTATAACGCAAGGCTCGAGCTTCCCACCCGGCCTTCCGGCAACAACGAGGGGCCGACCCGCTGAATTGTGGCCGGGTGTTGTTATCGGGATCGTAACTACATTCTGTGCCCCCAATTCGAAGTTCTCATATCTGTCTGGCACACCCATAGAACTATCCCCTACGGAAGCGGCTCCTCTCTGGACTGCATCAGTGTGTTTGTTTGGGCGTTAGAGGCCCTTAAATCTTACGCCCAACTACCATGCACCAACAGTTCTTCAGTTGTCTTGCTAAATGAATGTCGCCAGGTCGACAGCGGTTATATGCAGCAGGACAGCAGTCGGCGCCGGTCAACTGCCGCGACTTAATGGTGGAGAACTTAGCAGCCCGCTTATGTGCACGAACATCGCAAGCACTTGGTCAACGTGGCATTACGCGCGCTGAAGAGACATAGACGGTTAAATATACCCTATACTGAGCTGAGACGTCCCCGAACTTCCCCTCGGTCGCACTGTGAAGAAGTGATTGCTCGTGTGAGGCGCTAGCCACGATA
ATCAGCGCGCGCGGACGGGCGTGGGCCGGCAAATTTTTGGCGAAAAGAGACACCTACGGCTTAGGACAACAAACAGGGCGCATCGCCTAATTTATCCTTGATGTTTTAGGGTCGCTCATATCGCTGTTTCACAGCCCCGAGGGAGAATGTCATAAATCACTCGATAATACGTTGTGACGGTTCAGAGTGACCCAACACTCTAGATCGATTGGTTCCTGTTCTTAGGATGGTGTTCGTCGAGTCGGAACACAGTACTAGGGTTCAACTAGGCACTGCCGAGAAGACCTCACTCTATTCAACCGTCAGCTCGTCATTGACTGCTAACTCACGGTGGGAATAACCTGTACCTGATCCAGTTATGTGGGCGACCCACCACGTTTTCCACCCAGTCGCGTGGAACTGCGACAGTCCTCGGTCATACGTACGACGTTATGAGGCGCGTTTCGCGGTGCTTCAAGGACTAGGGGGTCCTCTGATCAAGGCCGCATTGAGTATCGAGCTATTTAGCACAACTCCTTTGTGCGCAACCGTCCAGACTCCACCGTGGACGACAGCCACTATTTAAGAAACTCTGATCAGTGTATTGTTGCTAGCGCCGCTCAAAGCTTTGACTTTAACCCATGGCTTGTACTTCCCGCCCGGCCTTCTAGCAACAATAAGGGGACGTCTCGCCGATTTGTGGCTTGGTATTACAATTTAAAACGACACAATATCCTGTGTCCCCGAATCAGAGTTCTCATACTTGTATAGCACACCCATAGAACTATCCTCTACGGAAGCGGCTCCCCTCTGGACTGAATGCATATATTTGTTTGAGCGTTAGATGCCATTGAATCTCGTGCCCAACTGCTATGCACAAGCAGTTTCTTGGTCGCCTTAACAGGCGGGTGCCTCGAGGCAAACGAGAGATTCAATCAATATGGCGGTGATCGATGAGTGTCGGCGTTTGTAACGCAAATACAAAACGTTTCATGGTTAATTTATATGAATAACCATCGCAAGCATTTGATCAAGGTAGGGTTATGTAAGCTGTAGAGACACAGAAGGTCAAATATGTTTTATGCTGGGTGGAAACATCCCCGAGCACCGTCTCGGACGCACTGTGAAGAAGTGATTACCCATGAACAAGACTAGTCCCAATA
ATCGGCATGCGCGGACGGGCGTGGGCCGGCAAATTTTTGGCGAAAAGAGACACCTACGGCTTAGGACAACAAACAGGGCGCATCGCCTAATTTATCCTTGATGTTTTAGGGTCGCTCATATCGCTGTTTCACAGCCCCGAGGGAGAATGTCATAAATCACTCGATAGTACGTTGTGGCGGTTCAGAATGACCCAGCGTCACAGATCGATTGTTTCCTGTTATCGAGATGGTGTTTATCGCATCGGAATATAATACTAGGGTTCAACTAGGCACTGCCGAGAAGACCTCACTCTATTCAACCGTCAGCTCGTCATTGACTGCTAACTCACGGTGGGAATAACCTGTACCTGATCCAGTTATGTGGGCGACCCACCACGTTTTCCACCCAGTCGCGTGGAACTGCGACAGTCCTCGGTCATACGTACGACGTTATGAGGCGCGTTTCGCGGTGCTTCAAGGACTAGGGGGTCCTCTGATCAAGGCCGCATTGAGTATCGAGCTATTTAGCACAACTCCTTTGTGCGCAACCGTCCAGACTCCACCGTGGACGACAGCCACTATTTAAGAAACTCTGATCAGTGTATTGTTGCTAGCGCCGCTCAAAGCTTAGACTATAACGCAAGGCTCGAGCTTCCCACCCGGCCTTCCGGCAACAACGAGGGGCCGACCCGCTGATTTGTGGCTGGGTGTTGTTATCGGGATCGTAACTACGTTCTGTGTCCCCAATTCAAAGTTCTCATATCTGTCTGGCACACCCATAGAACTATCCCCTACGGAAGCGGCTCCTCTCTGGACTGCATCAGTGTGTTTGTTTGGGCGCTAGATGATATTAAGTCCTGCGCGCAACTATCATGCACAAACAGTTCCTTGGTCGCCTTAACAGGCGGGTGCCTCGAGGCAAACGAGAGATTCAATCAATATGGCGGTGATCGATGAGTGTCGGCGTTTGTAACGCAAATACAAAACGTTTCATGGTTAATTTATATGCATAACCATCGCAAGCACTTGATCAAGGTAGGGTTATGTAAGCTGTAGAGACATGAGAGGCCCAATATATCTTATGTTGGGTTGAATCGTCCCTGAGCATGGTCTCGGACGCATTATTACAGAGTGATTGCTCGTGTGAGGCGCTAGCCACGACA
ATCGGCATGCGCGGACGGGCGTGGGCCGGCAAATTTTTGGCGAAAAGAGACACCTACGGCTTAGGACAACAAACAGGGCGCATCGCCTAATTTATCCTTGATGTTTTAGGGTCGCTCATATCGCTGTTTCACAGCCCCGAGGGAGAATGTCATAAATCACTCGATAGTACGTTGTGGCGGTTCAGAATGACCCAGCGTCACAGATCGATTGTTTCCTGTTATCGAGATGGTGTTTATCGCATCGGAATATAATACTAGGGTTCAACTAGGCACTGCCGAGAAGACCTCACTCTATTCAACCGTCAGCTCGTCATTGACTGCTAACTCACGGTGGGAATAACCTGTACCTGATCCAGTTATGTGGGCGACCCACCACGTTTTCCACCCAGTCGCGTGGAACTGCGACAGTCCTCGGTCATACGTACGACGTTATGAGGCGCGTTTCGCGGTGCTTCAAGGACTAGGGGGTCCTCTGATCAAGGCCGCATTGAGTATCGAGCTATTTAGCACAACTCCTTTGTGCGCAACCGTCCAGACTCCACCGTGGACGACAGCCACTATTTAAGAAACTCTGATCAGTGTATTGTTGCTAGCGCCGCTCAGAGCTTTGACTTTAACCCATGGCTTGTACTTCCCGCCCGGCCTTCTAGCAACAATAAGGGGACGTCTCGCCGATTTGTGGCTTGGTATTACAATTTAAAACGACACAATATCCTGTGTCCCCGAATCAGAGTTCTCATACTTGTATAGCACACCCATAGAACTATCCCCTACGGAAGCGGCTCCCCTCTGGACTGAATGCATATATTTGTTTGAGCGTTAGGTGCCATTGAATCTCGTGCCCAACTGCTATGCACAAGCAGTTTCTCAGTTGTTTTGCTAGATGAATGTCGCCTCGTCAAAAGCGGTTATCTGCAGCGTTACAGCAGTCGGTGAGTGTCGGCGTTTGTAACGCAAATACAAAACGTTTCATGGTTAATTTATATGAATAACCATCGCAAGCACTTGATCAAGGTAGGGTTATGTAAGCTGTAGAGACACAGAAGGTCAAATATGTTTTATGCTGGGTGGAAACGTCCCCGAGCACCGTCTCGGACGCATTATTACAGAGTGATTGCTCGTGTGAGGCGCTAGCCACGACA
ATCGGCATGCGCGGACGGGCGTGGGCCGGCAAATTTTTGGCGAAAAGAGACACCTACGGCTTAGGACAACAAACAGGGCGCATCGCCTAATTTATCCTTGATGTTTTAGGGTCGCTCATATCGCTGTTTCACCGTCCCGAGGGAGAATGTCATAAATCACTCGATAGTACGTTGTGGCGGTTCAGAATGACCCAGCGTCACAGATCGATTGTTTCCTGTTATCGAGATGGTGTTTATCGCATCGGAATATAATACTAGGGTTCAACTAGGCACTGCCGAGAAGACCTCACTCTATTCAACCGTCAGCTCGTCATTGACTGCTAACTCACGGTGGGAATAACCTGTACCTGATCCAGTTATGTGGGCGACCCACCACGTTTTCCACCCAGTCGCGTGGAACTGCGACAGTCCTCGGTCATACGTACGACGTTATGAGGCGCGTTTCGCGGTGCTTCAAGGACTAGGGGGTCCTCTGATCAAGGCCGCATTGAGTATCGAGCTATTTAGCACAACTCCTTTGTGCGCAACCGTCCAGACTCCACCGTGGACGACAGCCACTATTTAAGAAACTCTGATCAGTGTATTGTTGCTAGCGCCGCTCAAAGCTTAGACTATAACGCAAGGCTCGAGCTTCCCACCCGGCCTTCCGGCAACAACGAGGGGCCGACCCGCTGATTCGTGGCTGGGTATTACAATTTAAAACGACGCAATATCCTGTGTCCCCGAATCAGAGTTCTCATACTTGTATAGCACACCCATAGAACTATCCCCTCCGGAAGCGGCTCCCCTCTAGACTGAATGCATATATTTGTTTGAGCGTTAGATGCCATTGAATCTCGTGCCCAACTGCTATGCACAAGCAGTTTCTTGGTCGCCTTAACAGGCGGGTGCCTCGAGGCAAACGAGAGATTCAATCAATATGGCGGTGATCGATGAGTGTCGGCGTTTGTAACGCAAATACAAAACGTTTCATGGTTAATTTATATGCATAACCATCGCAAGCACTTGATCAAGGTAGGGTTATGTAAGCTGTAGAGACACAGAAGGTCAAATATGTTTTATGCTGGGTTGAAACGTCCCCGAGCACCGTCTCGGACGCACTGTGAAGAAGTGATTGCTCGTGTGAGGCGCTAGCCACGACA
ATCAGCGCGCGCGGACGGGCGTGGGCCGGCAAATTTTTGGCGAAAAGAGACACCTATGGCTTAGGACGACAAACAGGGCGCATTGCCACATTTATCCTTGATGTTATAGCGCCGCCCATGTCACTGTTTCACAGCCCCGATAGAGAATGTCACAAATAACCCGTTAATACGTTGTGACGGTTCAGAGTGACCCAACACTCTAGATCGATTGGTTCCTGTTCTTAGGATGGTGTTCGTCGAGTCGGAACACAGTACTAAGGACCAGCTAGGCACTGCCGGGACGACCTCACACTATTCAACCGTCAGTTTGTCCTTGACTACTAACTCACGATGGGAATAACCTGAACCTAATCCGGTTATGTGAACGACCCATCACGTTTTCCACCCAGTCGCGTGGAACTGCGACCGTCCTCGGTCATGCGTACGACGCTATAAGGCGAGTTTCTAGGTGCTTCAAAGACTAGGAGGTCGTCTGAGCAAAGCCGCATTAAGCATCGAGTTATTTAGCACAACTCCATTACGCGCAGCCGTCCAGACTCCACCGTGGACGACAACCTCTATTTAGGAAGCTGTGATCAATGTATCGTTGCTAGCTCCGCTCAAAGCTCAGACTATAACGCAAGGCTCGAGCTTCCCACCCGGCCTTCCGGCAACAACGAGGGGCCGACCCGCTGAATTGTGGCTGGGTGTTGTTATCGGGATCGTAACTACATTCTGTGTCCCCAATTCGAAGTTCTCATATCTGTCTGGCACACCCATAGAACTATCCCCTACGGAAGCGGCTCCTCTCTGGACTGCATCAGTGTGTTTGTTTGGGCGTTAGATGATATTAAGTCCTGCGCGCAACTATCATGCACAAACAGTTCCTTGGTCGCCTTAACAGGCGGGTGCCTCGAGGCAAACGAGAGATTCAATCAATATGGCGGTGATCGATGAGTGTCGGCGTTTGTAACGCAAATACAAAACGTTTCATGGTTAATTTATATGCATAACCATCGCAAGCACTTGATCAAGGTAGGGTTATGTAAGCTGTAGAGACACAGAAGGTCAAATATATTTTATGCTGGGTTGAAACGTCCCCGAGCACCGTCTCGGACGCATTATTACAGAGTGATTGCTCGTGTGAGGCGCTAGCCACGATA
GACGTCACGCGCGAGCGGACGTGAGCCAGCAAATTTTTGGCGAGAGGGGATATCTACAGCTTTTGATAACGGGGAAGGCACATCGTCTCGCTCATCCTCGATGTTTTAGCGTCGCTCACACCGCCGACTCACAGCCCCGATGGAGAATGTCACAAATAACCCGTTAATACGTTGTGACGGTTCAGAGTGACCCAACACTCTAGATCGATTGGTTCCTGTTCTTAGGATGGTGTTCGTCGCATCGGAATACAGTACTAAGGACCAGCTAGGCACTGCCGAGACGACCTCACACTATTCAACCGTCAGTTTGTCCTTGACTACTAACTCACGATGGGAATAACCTGAACCTAATCCGGTTATGTGAACGACCCATCACGTTTTCCACCCAGTCGCGTGGAACTGCGACCGTCCTCGGTCATGCGTACGACGCTATAAGGCGAGTTTCTAGGTGCTTCAAAGACTAGGAGGTCGTCTGAGCAAAGCCGCATTAAGCATCGAGTTATTTAGCACAACTCCATTACGCGCAGCCGTCCAGACTTCACCGTGGACGACAACCTCTATTTAGGAAGCTGTGATCAATGTATCGTTGCTAGCTCCGCTCAATGCTTTGACTTTAAACCATTACTCGAGCTTCCCGCCCGGCCTTCCAGCGACCGTGAGAAGACATTTAGCCGATGTGTGGCTTGGTATTGCTGTTTGAAACGTAAATACATTCTGTGTCCCCGAATCAGAGTTCTCATATTTGTCTAGCACACCCATAAAACCATCCCCTACGGAAGCGGCTCCCCTCTGGACTGAATGCGTATGTTTGTTTGAGCGTTAGATGCCATTGAATCTCGTGCCCAACTGCTATGCACAAGCAGTTTCTCAGTTGTTTTGCTAGATGAATGTCGCCTCGTCAAAAGCGGTTATCTGCAGCGTTACAGCAGTCGGCAAGGTTTAATTGCCGTGGCTTTGTGGCGAGACGCCCCATGATTAATTTGTATTCGTAGATGCCGTGGTGGTCCAACTGCCACGGCGCTTCGCACAACGAAGATGCATAGACGGTTAAATATACCCTATACTGAGCTGAGACGTCCCCGAACTTCCCCTCGGTCGCACTGTGAAGAAGTGATTGCTCGTGTGAGGCGCTAGCCACGATA
ATCGGCATGCGCGGACGGGCGTGGGCCGGCAAATTTTTGGCGAAAAGAGACACCTACGGCTTAGGACAACAAACAGGGCGCATCGCCTAATTTATCCTTGATGTTTTAGGGTCGCTCATATCGCTGTTTCACAGCCCCGAGGGAGAATGTCATAAATCACTCGATAATACGTTGTGGCGGTTCAGAATGACCCAGCGTCACAGATCGATTGTTTCCTGTTATCGAGATGGTGTTTATCGCATCGGAATATAATACTAGGGTTCAACTAGGCACTGCCGAGAAGACCTCACTCTATTCAACCGTCAGCTCGTCATTGACTGCTAACTCACGGTGGGAATAACCTGTACCTGATCCAGTTATGTGGGCGACCCACCACGTTTTCCACCCAGTCGCGTGGAACTGCGACAGTCCTCGGTAATACGTACGACGTTATGAGGCGCGTTTCGCGGTGCTTCAAGGACTAGGGGGTCCTCTGATCAAGGCCGCATTGAGTATCGAGCTATTTAGCACAACTCCTTTGTGCGCAACCGTCCAGACTCCACCGTGGACGACAGCCACTATTTAAGAAACTCTGATCAGTGTATTGTTGCTAGCGCCGCTCAATGCTTTGACTTTAAACCATTACTCGAGCTTCCCGCCCGGCCTTCCAGCGACCGTGAGAAGACATTTCGCCGATGTGTGGCTTGGTATTGCTGTTTGAAACGTAAATACATTCTGTGTCCCCGAATCAGAGTTCTCATACTTGTATAGCACACCCATAGAACTCTCCCCTACGGAAGCGGCTCCCCTCTGGACTGAATGCATATATTTGTTTGAGCGTTAGATGCCATTGAATCTCGTGCCCAACTGCTATGCACAAGCAGTTTCTCAGTTTTTTTGCTAGATGAATGTCGCCTCGTCAAAAGCGGTTATCTGCAGCGTTACAGCAGTCGGCAAGGTTTAATTGCCGTGGCTTTGTGGCGAGACGCCCCATGATTAATTTGTATTCGTAGATGCCGTGGTGGTCCAACTGCCACGGCGCTTCGCACAACGAAGATGCATGAGAGGCCCAATATATCTTATGTTGGGTTGAATCGTCCCTGAGCATGGTTTCGGACGCATTATTACAGAGTGATTGCTCGTGTGAGGCGCTAGCCACGATA
ATCAGCGCGCGCGAGCTAACGCGGGCGGGCAGATTGTTGATAAAAGGAGACACCTGCGGCCCAGAACAACAAACAGGGCGCATCGTCTCACTTATCCTCGGTGTTTCAGGGTTGCTCACACCGCCGACTCACAGCCCCCATGGAGCATGTCACAAATAGCTCGTTAATACGTTGTGACGGTTCAGAATGACCCAGCGTCACAGATCGATTGTTTCCTGTTATCGAGATGGTGTTTATCGCATCGGAATATAATACTAGGGTTCAACTAGGCACTGCCGAGAAGACCTCACTCTATTCAACCGTCAGCTCGTCATTGACTGCTAACTCACGGTGGGAATAACCTGTACCTGATCCAGTTATGTGGGCGACCCACCACGTTTTCCACCCAGTCGCGTGGAACTGCGACAGTCCTCGGTCATACGTACGACGTTATGAGGCGCGTTTCGCGGTGCTTCAAGGACTAGGGGGTCCTCTGATCAAGGCCGCATTGAGTATCGAGCTATTTAGCACAACTCCTTTGTGCGCAACCGTCCAGACTCCACCGTGGACGACAGCCACTATTTAAGAAACTCTGATCAGTGTATTGTTGCTAGCGCCGCTCAGAGCTTTGACTTTAACCCATGGCTTGTACTTCCCGCCCGGCCTTCTAGCAACAATAAGGGGACGTCTCGCCGATTTGTGGCTTGGTATTACAATTTAAAACGACACAATATCCTGTGTCCCCGAATCAGAGTTCTCATACTTGTATAGCACACCCATAGAACTATCCCCTACGGAAGCGGCTCCCCTCTGGACTGAATGCATATATTTGTTTGAGCGTTAGATGATATTAAATCCTGCGCGCAACTATCATGCACAAACAGTTCCTTGGTCGCCTTAACAGGCGGGTGCCTCGAGGCAAACGAGAGATTCAATCAATATGGCGGTGATCGATGAGTGTCGGCGTTTGTAACGCAAATACAAAACGTTTCATGGTTAATTTATATGCATAACCATCGCAAGCACTTGATCAAGGTAGGGTTATGTAAGCTGTAGAGACACAGAAGGTCAAATATGTTTTATGCTGGGTTGAAACGTCCCCGAGCACCGTCTCGGACGAACTGTGACAAAGTGAATGCCCGGGAGAAAGGTCAGTTCAGGTA
ATCAGCGCGCGCGAGCTAACGCGGGCGGGCAGATTGTTGATAAAAGGAGACACCTGCGGCCCAGAACAACAAACAGGGCGCATCGTCTCACTTATCCTCGGTGTTTTAGGGTCGCCCTTATCGCCGATTGACAGCCCCGATGGGGAATGTTACAAATAGCTCGTTAATACGTTGTGGCGCTTCAGAGTGACCCAACACCCTAGATCGATTGGTTCCTGTTCTTAGGATGGTGTTCGTCGAGTCGGGACACAGTACTAGGGTCCAACTAGGCACTGCCGAGACGACCTCACTCTATTCAACCGTCAGCTCGTCATTGACTGCTAACTCACGGTGGGAATAACCTGTACCTGATCCAGTTATGTGGGCGACCCACCACGTTTTCCACCCAGTCGCGTGGAACTGCGACAGTCCTCGGTCATGCGTACGACGTTATGAGGCGCGTTTCGAGGTGCTTCAAGGACTAGGGGGTCCTCTGATCAAGGGCGCATTAAGTATTGAGTTATTTAGCGCAACTCCATTGCGCGCAACCGCCCAGACTCCACCGTGGACGACAGCCACTATTTAAGAAACTCTGATCAGTGTATTGTTGCTAGCGCCGCTCAAAGCTTAGACTATAACGCAAGGCTCGAGCTTCCCACCCGGCCTTCCGGCAACAACGAGGGGCCGACCCGCTGATTTGTGGCTGGGTGTTGTTATCGGGATCGTAACTACGTTCTGTGTCCCCAATTCAAAGTTCTCATATCTGTCTGGCACACCCATAGAACTATCCCCTACGGAAGCGGCTCCTCTCTGGACTGCATCAGTGTGTTTGTTTGGGCGCTAGATGATATTAAGTCCTGCGCGCAACTATCATGCACCAACAGTTCTTCAGTTGTCTTGCTAAATGAATGTCGCCAGGTCGACAGCGGTTATATGCAGCAGGACAGCAGTCGGCGCCGGTCAACTGCCGCGACTTAATGGTGGAGAACTTAGCAGCCCGCTTATGTGCACGAACATCGCAAGCACTTGGTCAACGTGGCATTACGCGCGCTGAAGAGACATAGACGGTTAAATATACCCTATACTAAGCTGAGACGTCCCCGAACTTCCCCTCGGTCGCACTGTGAAGAAGTGATTGCTCGTGTGAGGCGCTAGCCACGATA
ATCGGCATGCGCGAGCGGACGTGAGCCAGCAAATTTTTGGCGAGAGGGGATATCTACAGCTTTTGATAACGGGGAAGGCACATCGTCTCGCTCATCCTCGATGTTTTAGCGTCGCTCACACCGCCGACTCACAGCCCCGATGGAGAATGTCACAAATAACCCGTTAGTACGTTGTGGCGGTTCAGAATGACCCAGCGTCACAGATCGATTGTTTCCTGTTATCGAGATGGTGTTTATCGCATCGGAATATAATACTAGGGTTCAACTAGGCACTGCCGAGAAGACCTCACTCTATTCAACCGTCAGCTCGTCATTGACTGCTAACTCACGGTGGGAATAACCTGTACCTGATCCAGTTATGTGGGCGACCCACCACGTTTTCCACCCAGTCGCGCGGAACTGCGACAGTCCTCGGTCATACGTACGACGTTATGAGGCGCGTTTCGCGGTGCTTCAAGGACTAGGGGGTCCTCTGATCAAGGCCGCATTGAGTATCGAGCTATTTAGCACAACTCCTTTGTGCGCAACCGTCCAGACTCCACCGTGGACGACAGCCACTATTTAAGAAACTCTGATCAGTGTATTGTTGCTAGCGCCGCTCAAAGCTTTGACTTTAACCCATGGCTTGTACTTCCCGCCCGGCCTTCTAGCAACAATAAGGGGACGTCTCGCCGATTTGTGGCTTGGTATTACAATTTAAAACGACACAATATCCTGTGTCCCCGAATCAGAGTTCTCATACTTGTATAGCACACCCATAGAACTATCCTCTACGGAAGCGGCTCCCCTCTGGACTGAATGCATATATTTGTTTGAGCGTTAGATGCCATTGAATCTCGTGCCCAACTGCTATGCACAAGCAGTTTCTTGGTCGCCTTAACAGGCAGGTGCCTCGAGGCAAACGAGAGATTCAATCAATATGGCGGTGATCGATGAGTGTCGGCGTTTGTAACGCAAATACAAAACGTTTCATGGTTAATTTATATGCATAACCATCGCAAGCACTTGATCAAGGTAGGGTTATGTAAGCTGTAGAGACACAGAAGGTCAAATATGTTTTATGCTGGGTTGAAACGTCCCCGAGCACCGTCTCGGACGCATTATTACAGAGTGATTGCTTGTGTGAGGCGCTAGCCACGATA
ATCGGCATGCGCGGACGGGCGTGGGCCGGCAAATTTTTGGCGAAAAGAGACACCTACGGCTTAGGACAACAAACAGGGCGCATCGCCTAATTTATCCTTGATGTTTTAGGGTCGCTCATATCGCTGTTTCACAGCCCCGAGGGAGAATGTCATAAATCACTCGATAATACGTTGTGGCGCTTCAGAGAGGCTCAAAATCCCGGGTCGATTGTTTTCTGCTACCGAGACATTGTTCGTCGCATCGCACCACAATGATAGGGTCCAACTAGGCACTGCCGAGACGGCCTCACTCTATTCAATCGTCAGTTTGTCCTTGACTACTAGTCCATGATGGGAATAACCGGTACCTGCTCTAGTCATGTCAATGACTCGCCACCTTTTCCAGTCGCGCGCGTGGAACTGGGTCCCCCTTAGGTCATGCGTACGACGTTATAAGGCGCGTTCCTAGGTGTTTCATAGATTAGGGCGTAGCCTGGGCGGAGCCACAATAACTATCAGGTTAGATAGCAAGACTCCATTACGCGCAGTCGTCCCGATTCCACTATGGATGACTAACACTATCTAGGAGGTCGTGATCAGCGTATTATCGCTAGCTCCTCCCAATGCTTTGACTTTAAACCATTACTCGAGCTTCCCGCCCGGCCTTCCAGCGACCGTGAGAAGACATTTCGCCGATGTGTGGCTTGGTATTGCTGTTTGAAACGTAAATACATTCTGTGTCCCCGAATCAGAGTTCTCATACTTGTATAGCACACCCATAGAACTCTCCCCTACGGAAGCGGCTCCCCTCTGGACTGAATGCATATATTTGTTTGAGCGTTAGATGCCATTGAATCTCGTGCCCAACTGCTATGCACAAGCGGTTTCTCAGTTTTTTTGCTAGATGAATGTCGCCTCGTCAAAAGCGGTTATCTGCAGCGTTACAGCAGTCGGCAAGGTTTAATTGCCGTGGCTTTGTGGCGAGACGCCCCATGATTAATTTGTATTCGTAGATGCCGTGGTGGTCCAACTGCCACGGCGCTTCACACAACGAAGATGCATGAGAGGCCCAATATATCTTGTGTTGGGTTGGATCGTCCCTGAGCATGGTTTCGGACGCACTGTGAAGGAGTGATTGCTCGTGTGAGGCGCTAGCCACGATA
GACGTCATGCGCGAGCGGACGTGAGTCAGCAAATTTTTGGCGAGAGGGGATATCTACAGCTTTTGATAACGGGGAAGGCACATCGTCTCGCTCATCCTCGGTGTTTTAGGGTCGCCCTTATCGCCGATTGACAGCTCCGATGGGGAATGTTACAAATAGCTCGTTAGTACGTTGTGGCGCTTCAGAGAGGCTCAAAATCCCGGGTCGATTGTTTTCTGCTACCGAGACATTGTTCGTCGCATCGCACCACAATGATAGGGTCCAACTAGGCACTGCCGAGACGGCCTCACTCTATTCAATCGTCAGTTTGTCCTTGACTACTAGTCCATGATGGGAATAACCGGTACCTGCTCTAGTCATGTCAATGACTCGCCACCTTTTCCAGTCGCGCGCGCGGAACTGGGTCCCCCTTAGGTCATGCGTACGACGTTATAAGGCGCGTTCCTAGGTGTTTCATAGATTAGGGCGTAGCCTGGGCGGAGCCACAATAACTATCAGGTTAGATAGCAAGACTCCATTACGCGCAGTCGTCCCGATTCCACTATGGATGACTAACACTATCTAGGAGGTCGTGATCAGCGTATTATCGCTAGCTCCTCCCAGTGCTTTGACTTTAAACCATTACTCGAGCTTCCCGCCCGGCCTTCCAGCGACCGTGAGAAGACATTTCGCCGATGTGTGGCTTGGTATTGCTGTTTGAAACGTAAATACATTCTGTGTCCCCGAATCAGAGTTCTCATACTTGTATAGCACACCCATAGAACTATCCCCTACGGAAGCGGCTCCCCTCTGGACTGAATGCATATATTTGTTTGAGCGTTAGGTGCCATTGAATCTCGTGCCCAACTGCTATGCCCAAGCAGTTTCTCAGTTGTCTTGCTAGATGAACGTTGCCAGGTCAACAGCGGTTATATGCGGCGTGATAGCAGTCGGCGCGGGTTAATTGCCATGATTTAATGGCGAGACGCTTCATGGTTAATTTATATGCATAGACATCACAAGCACTTGATCAACGTGGCGCGATGTACGCTGAAGAGAGACAGAAGGTCAAATACATCTTATGCTGGGTTGAAAAGCCCCCGGGTATCGTCCAGGTCGCATTATTACAGAGTGATTGCTCGTGTGAGGCGCTAGCCACGATA
GACGTCACGCGCGAGCGGACGTGAGCCAGCAAATTTTTGGCGAGAGGGGATATCTACAGCTTTTGATAACGGGGAAGGCACATCGTCTCGCTCATCCTCGATGTTTTAGCGTCGCTCACACCGCCGACTCACAGCCCCGATGGAGAATGTCACAAATAACCCGTTAATACGTTGTGACGGTTCAGAGTGACCCAACACTCTAGATCGATTGGTTCCTGTTCTTAGGATGGTGTTCGTCGAGTCGGAACACAGTACTAAGGACCAGCTAGGCACTGCCGAGACGACCTCACACTATTCAACCGTCAGTTTGTCCTTGACTACTAACTCACGATGGGAATAACCTGAACCTAATCCGGTTATGTGAACGACCCATCACGTTTTCCACCCAGTCGCGTGGAACTGCGACCGTCCTCGGTCATGCGTACGACGCTATAAGGCGAGTTTCTAGGTGCTTCAAAGACTAGGAGGTCGTCTGAGCAAAGCCGCATTAAGCATCGAGTTATTTAGCACAACTCCATTACGCGCAGCCGTCCAGACTCCACCGTGGACGACAACCTCTATTTAGGAAGCTGTGATCAATGTATCGTTGCTAGCTTCGCTCAATGCTTTGACTTTAAACCATTACTCGAGCTTCCCGCCCGGCCTTCCAGCGACCGTGAGAAGACATTTAGCCGATGTGTGGCTTGGTATTGCTGTTTGAAACGTAAATACATTCTGTGTCCCCGAATCAGAGTTCTCATACTTGTATAGCACACCCATAGAACTATCCCCTACGGAAGCGGCTCCCCTCTGGACTGAATGCATATATTTGTTTGAGCGTTAGGTGCCATTGAATCTCGTGCCCAACTGCTATGCACAAGCAGTTTCTCAGTTGTTTTGCTAGATGAATGTCGCCTCGTCAAAAGCGGTTATCTGCAGCGTTACAGCAGTCGGCAAGGTTTAATTGCCGTGGCTTTGTGGCGAGACGCCCCATGATTAATTTGTATTCGTAGATGCCGTGGTGGTCCAACTGCCACGGCGCTTCGCACAACGAAGATGCATGAGAGGCCCAATATATCTTATGTTGGGTTGGATCGTCCCTGAGCATGGTTTCGGACGCATTATTACAGAGTGATTGCTCGTGTGAGGCGCTAGCCACGATA
ATCGGCATGCGCGGACGGGCGTGGGCCGGCAAATTTTTGGCGAAAAGAGACACCTACGGCTTAGGACAACAAACAGGGCGCATCGCCTAATTTATCCTTGATGCTATAGGGTCACCCATGTTACTGTTTCACAGCCCCGATAGAGAATATCACAAATAGCTCATTAATACACTACGGCGGTTCCGAGAGACCTAGCATCCCAGGTCGATTGGTTCCTGTTCTTAGGATGGTGTTCGTCGAGTCGGGACACAGTACTAGGGTCCAACTAGGCACTGCCGAGACGACCTCACTCTATTCAACCGTCAGCTCGTCATTGACTGCTAACTCACGGTGGGAATAACCTGTACCTGATCCAGTTATGTGGGCGACCCACCACGTTTTCCACCCAGTCGCGTGGAACTGCGACAGTCCTCGGTCATGCGTACGACGTTATGAGGCGCGTTTCGAGGTGCTTCAAGGACTAGGGGGCCCTCTGATCAAGGGCGCATTAAGTATCGAGTTATTTAGCGCAACTCCATTGCGCGCAACCGCCCAGACTCCACCGTGGACGACAGCCACTATTTAAGAAACTCTGATCAGTGTATTGTTGCTAGCGCCGCTCAGAACTTACACTTTGGCCCGTGGCTCCAGTTCCCCGCCCGGCCTTTTAGCAACAATGAGGGGACGTCTCGCCGATTTGTGGTTTGGTATTGCTATTTGAAACGTAAATACATTTTGTGTCCCCGAATCAGAGTTCTCATATTTGTCTAGCACACCCATAGAACTATCCCCTACGGAAGCGGCTCCCCTCTGGACTGAATGCATATATTTGTTTGAGCGTTAGATGATATTAAATCCTGCGCGCAACTATCATGCACAAACAGTTCCTTGGTCGCCTTAACAGGCGGGTGCCTCGAGGCAAACGAGAGATTCAATCAATATGGCGGTGATCGATGAGTGTCGGCGTTTGTAACGCAAATACAAAACGTTTCATGGTTAATTTATATGCATAACCATCGCAAGCACTTGATCAAGGTAGGGTTATGTACGCTGAAGAGACATAGACGGTTAAATATACCCTATACTGAGCTGAGACGTCCCCGAACTTCCCCTCGCTCGCACTGTGAAGAAGTGAATGCCCGGGAGAAAGGTCAGTTCAGGTA
ATCGGCATGCGCGGACGGGCGTGGGCCGGCAAATTTTTGGCGAAAAGAGACACCTACGGCTTAGGACAACAAACAGGGCGCATCGCCTAATTTATCCTTGATGTTTTAGGGTCGCTCATATCGCTGTTTCACCGTCCCGAGGGAGAATGTCATAAATCACTCGATAGTACGTTGTGGCGGTTCAGAATGACCCAGCGTCACAGATCGATTGTTTCCTGTTATCGAGATGGTGTTTATCGCATCGGAATATAATACTAGGGTTCAACTAGGCACTGCCGAGAAGACCTCACTCTATTCAACCGTCAGCTCGTCATTGACTGCTAACTCACGGTGGGAATAACCTGTACCTGATCCAGTTATGTGGGCGACCCACCACGTTTTCCACCCAGTCGCGTGGAACTGCGACAGTCCTCGGTCATACGTACGACGTTATGAGGCGCGTTTCGCGGTGCTTCAAGGACTAGGGGGTCCTCTGATCAAGGCCGCATTGAGTATCGAGCTATTTAGCACAACTCCTTTGTGCGCAACCGTCCAGACTCCACCGTGGACGACAGCCACTATTTAAGAAACTCTGATCAGTGTATTGTTGCTAGCGCCGCTCAAAGCTTAGACTATAACGCAAGGCTCGAGCTTCCCACCCGGCCTTCCGGCAACAACGAGGGGCCGACCCGCTGATTCGTGGCTGGGTATTACAATTTAAAACGACGCAATATCCTGTGTCCCCGAATCAGAGTTCTCATACTTGTATAGCACACCCATAGAACTATCCCCTCCGGAAGCGGCTCCCCTCTAGACTGAATGCATATATTTGTTTGAGCGTTAGAGGCCCTTAAATCTTACGCCCAACTACCATGCACCAACAGTTCTTCAGTTGTCTTGCTAAATGAATGTCGCCAGGTCGACAGCGGTTATATGCAGCAGGACAGCAGTCGGCAAGGTTTAATTGCCGTGGCTTTGTGGCGAGACGCCCCATGATTAATTTGTATTCGTAGATGCCGTGGTGGTCCAACTGCCACGGCGCTTCGCACAACGAAGATGCATAGACGGTTAAATATACCCTATACTGAGCTGAGACGTCCCCGAACTTCCCCTCGGTCGCACTGTGAAGAAGTGATTGCTCGTGTGAGGCGCTAGCCACGATA
ATCGGCATGCGCGGACGGGCGTGGGCCGGCAAATTTTTGGCGAAAAGAGACACCTACGGCTTAGGACAACAAACAGGGCGCATCGCCTAATTTATCCTTGATGTTTTAGGGTCGCTCATATCGCTGTTTCACAGCCCCGAGGGAGAATGTCATAAATCACTCGATAATACGTTGTGGCGGTTCAGAATGACCCAGCGTCACAGATCGATTGTTTCCTGTTATCGAGATGGTGTTTATCGCATCGGAATATAATACTAGGGTTCAACTAGGCACTGCCGAGAAGACCTCACTCTATTCAACCGTCAGCTCGTCATTGACTGCTAACTCACGGTGGGAATAACCTGTACCTGATCCAGTTATGTGGGCGACCCACCACGTTTTCCACCCAGTCGCGTGGAACTGCGACAGTCCTCGGTAATACGCACGACGTTATGAGGCGCGTTTCGCGGTGCTTCAAGGACTAGGGGGTCCTCTGATCAAGGCAGCATTGAGTATCGAGCTATTTAGCACAACTCCTTTGTGCGCAACCGTCCAGACTCCACCGTGGACGACAGCCACTATTTAAGAAACTCTGATCAGTGTATTGTTGCTAGCGCCGCTCAAAGCTTTGACTTTAACCCATGGCTTGTACCTCCCGCCCGGCCTTCTAGCAACAATAAGGGGACGTCTCGCCGATTTGTGGCTTGGTATTACAATTTAAAACGACACAATATCCTGTGTCCCCGAATCAGAGTTCTCATACTTGTATAGCACACCCATAGAACTATCCCCTACGGAAGCGGCTCCCCTCTAGACTGAATGCATATATTTGTTTGAGCGTTAGATGCCATTGAATCTCGTGCCCAACTGCTATGCACAAGCAGTTTCTTGGTCGCCTTAACAGGCGGGTGCCTCGAGGCAAACGAGAGATTCAATCAATATGGCGGTGATCGATGAGTGTCGGCGTTTGTAACGCAAATACAAAACGTTTCATGGTTAATTTATATGCATAACCATCGCAAGCACTTGATCAAGGTAGGGTTATGTAAGCTGTAGAGACACAGAAGGTCAAATATGTTTTATGCTGGGTTGAAACGTCCCCGAGCACCGTCTCGGACGCACTGTGAAGGGGTGATTGCTCGTGTGAGGCGCTAGCCACGATA
ATCGGCATGCGCGGACGGGCGTGGGCCGGCAAATTTTTGGCGAAAAGAGACACCTACGGCTTAGGACAACAAACAGGGCGCATCGCCTAATTTATCCTTGATGTTTTAGGGTCGCTCATATCGCTGTTTCACAGCCCCGAGGGAGAATGTCATAAATCACTCGATAATACGTTGTGGCGGTTCAGAATGACCCAGCGTCACAGATCGATTGTTTCCTGTTATCGAGATGGTGTTTATCGCATCGGAATATAATACTAAGGACCAGCTAGGCACTGCCGAGACGACCTCACACTATTCAACCGTCAGTTTGTCCTTGACTACTAACTCACGATGGGAATAACCTGAACCTAATCCGGTTATGTGAACGACCCATCACGTTTTCCACCCAGTCGCGTGGAACTGCGACCGTCCTCGGTCATGCGTACGACGCTATAAGGCGAGTTTCTAGGTGCTTCAAAGACTAGGAGGTCGTCTGAGCAAAGCCGCATTAAGCATCGAGTTATTTAGCACAACTCCATTACGCGCAGCCGTCCAGACTTCACCGTGGACGACAACCTCTATTTAGGAAGCTGTGATCAATGTATCGTTGCTAGCTCCGCTCAAAGCTCAGACTATAACGCAAGGCTCGAGCTTCCCACCCGGCCTTCCGGCAACAACGAGGGGCCGACCCGCTGAATTGTGGCTGGGTGTTGTTATCGGGATCGTAACTACATTCTGTGTCCCCAATTCGAAGTTCTCATATCTGTCTGGCACACCCATAGAACTATCCCCTACGGAAGCGGCTCCTCTCTGGACTGCATCAGTGTGTTTGTTTGGGCGTTAGAGGCCCTTAAATCTTACGCCCAACTACCATGCACCAACAGTTCTTCAGTTGTCTTGCTAAATGAATGTCGCCAGGTCGACAGCGGTTATATGCAGCAGGACAGCAGTCGGCGCCGGTTAACTGCCGCGACTTAATGGTGGAGAACTTAGCAGCCCGCTTATGTGCACGAACATCGCAAGCACTTGGTCAACGTGGCATTACGCGCGCTGAAGAGACATAGACGGTTAAATATACCCTATACTGAGCTGAGACGTTCCCGAACTTCCCCTCGGTCGCACTGTGAAGAAGTGATTACCCATGAACAAGACTAGTCCCAATA
ATCGGCATGCGCGGACGGGCGTGGGCCGGCAAATTTTTGGCGAAAAGAGACACCTACGGCTTAGGACAACAAACAGGGCGCATCGCCTAATTTATCCTTGATGTTTTAGGGTCGCTCATATCGCTGTTTCACAGCCCCGAGGGAGAATGTCATAAATCACTCGATAATACGTTGTGGCGGTTCAGAATGACCCAGCGTCACAGATCGATTGTTTCCTGTTATCGAGATGGTGTTTATCGCATCGGAATATAATACTAGGGTTCAACTAGGCACTGCCGAGAAGACCTCACTCTATTCAACCGTCAGCTCGTCATTGACTGCTAACTCACGGTGGGAATAACCTGTACCTGATCCAGTTATGTGGGCGACCCACCACGTTTTCCACCCAGTCGCGTGGAACTGCGACAGTCCTCGGTAATACGTACGACGTTATGAGGCGCGTTTCGCGGTGCTTCAAGGACTAGGGGGTCCTCTGATCAAGGCCGCATTGAGTATCGAGCTATTTAGCACAACTCCTTTGTGCGCAACCGTCCAGACTCCACCGTGGACGACAGCCACTATTTAAGAAACTCTGATCAGTGTATTGTTGCTAGCGCCGCTCAGAGCTTTGACTTTAACCCATGGCTTGTACTTCCCGCCCGGCCTTCTAGCAACAATAAGGGGACGTCTCGCCGATTTGTGGCTTGGTATTACAATTTAAAACGACACAATATCCTGTGTCCCCGAATCAGAGTTCTCATACTTGTATAGCACACCCATAGAACTATCCTCTACGGAAGCGGCTCCCCTCTGGACTGAATGCATATATTTGTTTGAGCGTTAGATGCCATTGAATCTCGTGCCCAACTGCTATGCACAAGCAGTTTCTTGGTCGCCTTAACAGGCGGGTGCCTCGAGGCAAACGAGAGATTCAATCAATATGGCGGTGATCGATGAGTGTCGGCGTTTGTAACGCAAATACAAAACGTTTCATGGTTAATTTATATGAATAACCATCGCAAGCACTTGATCAAGGTAGGGTTATGTAAGCTGTAGAGACACAGAAGGTCAAATATGTTTTATGCTGGGTTGAAACGTCCCCGAGCACCGTCTCGGACGCATTATTACAGAGTGATTACCCATGAACAAGACTAGTCCCAATA
ATCGGCATGCGCGGACGGGCGTGGGCCGGCAAATTTTTGGCGAAAAGAGACACCTACGGCTTAGGACAACAAACAGGGCGCATCGCCTAATTTATCCTTGATGTTTTAGGGTCGCTCATATCGCTGTTTCACAGCCCCGAGGGAGAATGTCATAAATCACTCGATAGTACGTTGTGGCGGTTCAGAATGACCCAGCGTCACAGATCGATTGTTTCTTGTTATCGAGATGGTGTTTATCGCATCGGAATATAATACTAAGGACCAGCTAGGCACTGCCGAGACGACCTCACACTATTCAACCGTCAGTTTGTCCTTGACTACTAACTCACGATGGGAATAACCTGAACCTAATCCGGTTATGTGAACGACCCATCACGTTTTCCACCCAGTCGCGTGGAACTGCGACCGTCCTCGGTCATGCGTACGACGCTATAAGGCGAGTTTCTAGGTGCTTCAAAGACTAGGAGGTCGTCTGAGCAAAGCCGCATTAAGCATCGAGTTATTTAGCACAACTCCATTACGCGCAGCCGTCCAGACTCCACCGTGGACGACAACCTCTATTTAGGAAGCTGTGATCAATGTATCGTTGCTAGCTCCGCTCAATGCTTTGACTTTAAACCATTACTCGAGCTTCCCGCCCGGCCTTCCAGCGACCGTGAGAAGACATTTAGCCGATGTGTGGCTTGGTATTGCTGTTTGAAACGTAAATACATTCTGTGTCCCCGAATCAGAGTTCTCATACTTGTATAGCACACCCATAGAACTATCCTCTACGGAAGCGGCTCCCCTCTGGACTGAATGCATATATTTGTTTGAGCGTTAGATGCCATTGAATCTCGTGCCCAACTGCTATGCACAAGCAGTTTCTCAGTTGTTTTGCTAGATGAATGTCGCCTCGTCAAAAGCGGTTATCTGCAGCGTTACAGCAGTCGGCAAGGTTTAATTGCCGTGGCTTTGTGGCGAGACGCCCCATGATTAATTTGTATTCGTAGACGCCGTGGTGGTCCAACTGCCACGGCGCTTCGCACAACGAAGATGCATGAGAGGCCCAATATATCTTATGTTGGGTTGAATCGTCCCTGAGCATGGTTTCGGACGCATTATTACAGAGTGATTGCTCGTGTGAGGCGCTAGCCACGACA
ATCGGCATGCGCGGACGGGCGTGGGCCGGCAAATTTTTGGCGAAAAGAGACACCTACGGCTTAGGACAACAAACAGGGCGCATCGCCTAATTTATCCTTGATGTTTTAGGGTCGCTCATATCGCTGTTTCACAGCCCCGAGGGAGAATGTCATAAATCACTCGATAATACGTTGTGGCGGTTCAGAATGACCCAGCGTCACAGATCGATTGTTTCCTGTTATCGAGATGGTGTTTATCGCATCGGAATATAATACTAGGGTTCAACTAGGCACTGCCGAGAAGACCTCACTCTATTCAACCGTCAGCTCGTCATTGACTGCTAACTCACGGTGGGAATAACCTGTACCTGATCCAGTTATGTGGGCGACCCACCACGTTTTCCACCCAGTCGCGTGGAACTGCGACAGTCCTCGGTCATACGTACGACGTTATGAGGCGCGTTTCGCGGTGCTTCAAGGACTAGGGGGTCCTCTGATCAAGGCCGCATTGAGTATCGAGCTATTTAGCACAACTCCTTTGTGCGCAACCGTCCAGACTCCACCGTGGACGACAGCCACTATTTAAGAAACTCTGATCAGTGTATTGTTGCTAGCGCCGCTCAAAGCTTTGACTTTAACCCATGGCTTGTACTTCCCGCCCGGCCTTCTAGCAACAATAAGGGGACGTCTCGCCGATTTGTGGCTTGGTATTACAATTTAAAACGACACAATATCCTGTGTCCCCGAATCAGAGTTCTCATACTTGTATAGCACACCCATAGAACTATCCTCTACGGAAGCGGCTCCCCTCTGGACTGAATGCATATATTTGTTTGAGCGTTAGATGCCATTGAATCTCGTGCCCAACTGCTATGCACAAGCAGTTTCTCAGTTGTTTTGCTAGATGAATGTCGCCTCGTCAAAAGCGGTTATCTGCAGCGTTACAGCAGTCGGTGAGTGTCGGCGTTTGTAACGCAAATACAAAACGTTTCATGGTTAATTTATATGAATAACCATCGCAAGCACTTGATCAAGGTAGGGTTATGTAAGCTGTAGAGACACAGAAGGTCAAATATGTTTTATGCTGGGTGGAAACGTCCCCGAGCACCGTCTCGGACGCATTATTACAGAGTGATTGCTCGTGTGAGGCGCTAGCCACGACA
GACGTCACGCGCGAGCGGACGTGAGCCAGCAAATTTTTGGCGAGAGGGGATATCTACAGCTTTTGATAACGGGGAAGGCACATCGTCTCGCTCATCCTCGATGTTTTAGCGTCGCTCACACCGCCGACTCACAGCCCCGATGGAGAATGTCACAAATAACCCGTTAGTACGTTGTGACGGTTCAGAGTGACCCAACACTCTAGATCGATTGGTTCCTGTTCTTAGGATGGTGTTCGTCGAGTCGGAACACAGTACTAAGGACCAGCTAGGCACTGCCGAGACGACCTCACACTATTCAACCGTCAGTTTGTCCTTGACTACTAACTCACGATGGGGATAACCTGAACCTAATCCGGTTATGTGAACGACCCATCACGTTTACCACCCAGTCGCGTGGAACTGCGACCGTCCTCGGTCATGCGTACGACGCTATAAGGCGAGTTTCTAGGTGCTTCAAAGACTAGGAGGTCGTCTGAGCAAAGCCGCATTAAGCATCGAGTTATTTAGCACAACTCCATTACGCGCAGCCGTCCAGACTCCACCGTGGACGACAACCTCTATTTAGGAAGCTGTGATCAATGTATCGTTGCTAGCTCCGCTCAAAGCTCAGACTATAACGCAAGGCTCGAGCTTCCCACCCGGCCTTCCGGCAACAACGAGGGGCCGACCCGCTGAATTGTGGCCGGGTGTTGTTATCGGGATCGTAACTACATTCTGTGCCCCCAATTCGAAGTTCTCATATCTGTCTGGCACACCCATAGAACTATCCCCTACGGAAGCGGCTCCTCTCTGGACTGCATCAGTGTGTTTGTTTGGGCGTTAGAGGCCCTTAAATCTTACGCCCAACTACCATGCACAAGCAGTTTCTCAGTTGTTTTGCTAGATGAATGTCGCCTCGTCAAAAGCGGTTATCTGCAGCGTTACAGCAGTCGGCAAGGTTTAATTGCCATGATTTAATGGCGAGACGCTTCATGGTTAATTTATATGCATAGACATCACAAGCACTTGATCAACGTGGCGCGATGTACGCTGAAGAGAGACAGAAAGTCAAATACATCTTATGCTGGGTTGAAAAGCCCCCGAGTATCGTCCAGGTCGCACTGTGGCAAGGTGATTACCCATGAACAAGACTAGTCCCAATA
GACGTCACGCGCGAGCGGACGTGAGCCAGCAAATTTTTGGCGAGAGGGGATATCTACAGCTTTTGATAACGGGGAAGGCACATCGTCTCGCTCATCCTCGATGTTTTAGCGTCGCTCACACCGCCGACTCACAGCCCCGATGGAGAATGTCACAAATAACCCGTTAATACGTTGTGACGGTTCAGAGTGACCCAACACTCTAGATCGATTGGTTCCTGTTCTTAGGATGGTGTTCGTCGAGTCGGAACACAGTACTAAGGACCAGCTAGGCACTGCCGAGACGACCTCACACTATTCAACCGTCAGTTTGTCCTTGACTACTAACTCACGATGGGAATAACCTGAACCTAATCCGGTTATGTGAACGACCCATCACGTTTTCCACCCAGTCGCGTGGAACTGCGACCGTCCTCGGTCATGCGTACGACGCTATAAGGCGAGTTTCTAGGTGCTTCAAAGACTAGGAGGTCGTCTGAGCAAAGCCGCATTAAGCATCGAGTTATTTAGCACAACTCCATTACGCGCAGCCGTCCAGACTTCACCGTGGACGACAACCTCTATTTAGGAAGCTGTGATCAATGTATCGTTGCTAGCTCCGCTCAAAGCTTAGACTATAACGCAAGGCTCGAGCTTCCCACCCGGCCTTCCGGCAACAACGAGGGGCCGACCCGCTGATTTGTGGCTGGGTGTTGTTATCGGGATCGTAACTACGTTCTGTGTCCCCAATTCAAAGTTCTCATATCTGTCTGGCACACCCATAGAACTATCCCCTACGGAAGCGGCTCCTCTCTGGACTGCATCAGTGTGTTTGTTTGGGCGCTAGATGATATTAAGTCCTGCGCGCAACTATCATGCACCAACAGTTCTTCAGTTGTCTTGCTAAATGAATGTCGCCAGGTCGACAGCGGTTATATGCAGCAGGACAGCAGTCGGCGCCGGTCAACTGCCGCGACTTAATGGTGGAGAACTTAGCAGCCCGCTTATGTGCACGAACATCGCAAGCACTTGGTCAACGTGGCATTACGCGCGCTGAAGAGACATAGACGGTTAAATATACCCTATACTAAGCTGAGACGTCCCCGAACTTCCCCTCGGTCGCACTGTGGCAAGGTGAATGCCCGGGAGAAAGGTCAGTTCAGGTA
ATCGGCATGCGCGGACGGGCGTGGGCCGGCAAATTTTTGGCGAAAAGAGACACCTACGGCTTAGGACAACAAACAGGGCGCATCGCCTAATTTATCCTTGATGTTTTAGGGTCGTTCATATCGCTGTTTCACAGCCCCGAGGGAGAATGTCATAAATCACTCGATAATACGTTGTGGCGGTTCAGAATGACCCAGCGTCACAGATCGATTGTTTCCTGTTATCGAGATGGTGTTTATCGCATCGGAATATAATACTAGGGTCCAACTAGGCACTGCCGAGACGGCCTCACTCTATTCAATCGTCAGTTTGTCCTTGACTACTAGTCCATGATGGGAATAACCGGTACCTGCTCTAGTCATGTCAATGACTCGCCACCTTTTCCAGTCGCGCGCGCGGAACTGGGTCCCCCTTAGGTCATGCGTACGACGTTATAAGGCGCGTTCCTAGGTGTTTCATAGATTAGGGCGTAGCCTGGGCGGAGCCACAATAACTATCAGGTTAGATAGCAAGACTCCATTACGCGCAGTCGTCCCGATTCCACTATGGATGACTAACACTATCTAGGAGGTCGTGATCAGCGTATTATCGCTAGCTCCGCTCAAAGCTTTGACTTTAACCCATGGCTTGTACTTCCCGCCCGGCCTTCTAGCAACAATAAGGGGACGTCTCGCCGATTTGTGGCTTGGTATTACAATTTAAAACGACACAATATCCTGTGTCCCCGAATCAGAGTTCTCATACTTGTATAGCACACCCATAGAACTATCCCCTACGGAAGCGGCTCCCCTCTGGACTGAATGCATATATTTGTTTGAGCGTTAGATGCCATTGAATCTCGTGCCCAACTGCTATGCACAAGCAGTTTCTCAGTTGTTTTGCTAGATGAATGTCGCCTCGTCAAAAGCGGTTATCTGCAGCGTTACAGCAGTCGGCAAGGTTTAATTGCCATGATTTAATGGCGAGACGCTTCATGGTTAATTTATATGCATAGACATCGCAAGCACTTGGTCAACGTGGCATTACGCGCGCTGAAGAGACATAGACGGTTAAATATACCCTATACTGAGCTGAGACGTCCCCGAACTTCCCCTCGGTCGCACTGTGAAGAAGTGATTGCTCGTGTGAGGCGCTAGCCACGATA
ATCGGCATGCGCGGACGGGCGTGGGCCGGCAAATTTTTGGCGAAAAGAGACACCTACGGCTTAGGACAACAAACAGGGCGCATCGCCTAATTTATCCTTGATGTTTTAGGGTCGCTCATATCGCTGTTTCACAGCCCCGAGGGAGAATGTCATAAATCACTCGATAATACGTTGTGGCGCTTCAGAGAGGCTCAAAATCCCGGGTCGATTGTTTTCTGCTACCGAGACATTGTTCGTCGCATCGCACCACAATGATAGGGTCCAACTAGGCACTGCCGAGACGGCCTCACTCTATTCAATCGTCAGTTTGTCCTTGACTACTAGTCCATGATGGGAATAACCGGTACCTGCTCTAGTCATGTCAATGACTCGCCACCTTTTCCAGTCGCGCGCGCGGAACTGGGTCCCCCTTAGGTCATGCGTACGACGTTATAAGGCGCGTTCCTAGGTGTTTCATAGATTAGGGCGTAGCCTGGGCGGAGCCACAATAACTATCAGGTTAGATAGCAAGACTCCATTACGCGCAGTCGTCCCGATTCCACTATGGATGACTAACACTATCTAGGAGGTCGTGATCAGCGTATTATCGCTAGCTCCTCCCAGTGCTTTGACTTTAAACCATTACTCGAGCTTCCCGCCCGGCCTTCCAGCGACCGTGAGAAGACATTTCGCCGATGTGTGGCTTGGTATTGCTGTTTGAAACGTAAATACATTCTGTGTCCCCGAATCAGAGTTCTCATACTTGTATAGCACACCCATAGAACTCTCCCCTACGGAAGCGGCTCCCCTCTGGACTGAATGCATATATTTGTTTGAGCGTTGGATGCCATTGAATCTCGTGCCCAACTGCTATGCACAAGCAGTTTCTCAGTTGTTTTGCTAGATGAATGTCGCCTCGTCAAAAGCGGTTATCTGCAGCGTTACATCAGTCGGCAAGGTTTAATTGCCGTGGCTTTGTGGCGAGACGCCCCATGATTAATTTGTATTCGTAGATGCCGTGGTGGTCCAACTGCCACGGCGCTTCGCACAACGAAGATGCATGAGAGGCCCAATATATCTTATGTTGGGTTGAATCGTCCCTGAGCATGGTTTCGGACGCACTGTGAAGAAGTGATTGCTCGTGTGAGGCGCTAGCCACGATA
GACGTCACGCGCGAGCGGACGTGAGCCAGCAAATTTTTGGCGAGAGGGGATATCTACAGCTTTTGATAACGGGGAAGGCACATCGTCTCGCTCATCCTCGATGTTATAGCGCCGCCCACACCGCCGACTCACAGCCCCGATGGAAAATGTCACAAATAACCCGTTAATACGTTGCGGCGGTTCAGAATGACCCAGCGTCACAGATCGATTGTTTCCTGTTATCGAGATGGTGTTTATCGCATCGGAATATAATACTAAGGACCAGCTAGGCACTGCCGAGACGACCTCACACTATTCAACCGTCAGTTTGTCCTTGACTACTAACTCACGATGGGAATAACCTGAACCTAATCCGGTTATGTGAACGACCCATCACGTTTTCCACCCAGTCGCGTGGAACTGCGACCGTCCTCGGTCATGCGTACGACGCTATAAGGCGAGTTTCTAGGTGCTTCAAAGACTAGGAGGTCGTCTGAGCAAAGCCGCATTAAGCATCGAGTTATTTAGCACAACTCCATTACGCGCAGCCGTCCAGACTCCACCGTGGACGACAACCTCTATTTAGGAAGCTGTGATCAATGTATCGTTGCTAGCTCCGCTCAAAGCTCAGACTATAACGCAAGGCTCGAGCTTCCCACCCGGCCTTCCGGCAACAACGAGGGGCCGACCCGCTGAATTGTGGCTGGGTGTTGTTATCGGGATCGTAACTACATTCTGTGTCCCCAATTCGAAGTTCTCATATCTGTCTGGCACACCCATAGAACTATCCCCTACGGAAGCGGCTCCTCTCTGGACTGCATCAGTGTGTTTGTTTGGGCGTTAGGTGCCATTGAATCTCGTGCCCAACTGCTATGCACAAGCAGTTTCTCAGTTGTTTTGCTAGATGAATGTCGCCTCGTCAAAAGCGGTTACCTGCAGCGTTACAGCAGTCGGCAAGGTTTAATTGCCGTGGCTTTGTGGCGAGACGCCCCATGATTAATTTGTATTCGTAGATGCCGTGGTGGTCCAACTGCCACGGCGCTTCGCACAACGAAGATGCATGAGAGGCCCAATATATCTTATGTTGGGTTGGATCGTCCCTGAGCATGGTTTCGGACGCATTATTACAGAGTGATTGCTCGTGTGAGGCGCTAGCCACGATA
ATCGGCATGCGCGGACGGGCGTGGGCCGGCAAATTTTTGGCGAAAAGAGACACCTACGGCTTAGGACAACAAACAGGGCGCATCGCCTAATTTATCCTTGATGTTATAGCGCCGCCCACACCGCCGACTCACAGCCCCGATGGAAAATGTCACAAATAACCCGTTAATACGTTGCGGCGGTTCCGAGAGACCCAGCATCCCAGATCGATTCGTTCCTGTTATCGGGACGGCGTTCGTTGCATCTGAACACAATAATAAGGACCAACTAGGCACTGCCGGGACGACCTTACACTATTCAACGGTCAGTTTGCCCTTGTCTACTAGCTTACGATGGGAACGGCTTGTACTTGATCTAGTTATATCAACGACCCACCACGCTTTCCACCTACTCGCGCAGAACTGCGACCGTCCTCGGTCATGCGTACGGTGTTATAAGACGCGTTTCTAGGTGCTTCAAAGTCTAGAGCGTAGCCTAGGCGGAGCCGAATTAACTATCAGGTTTTTCAGCACAACTCCACTACGCGCAGCCGTCCAGATTCCACCGCGGACGGATACTACTATCTGGACAGCCGTGATCAGCTTATTGCCGCTAGCTCCGCCCAATGCTTTGACTTTAAACCATTACTCGAGCTTCCCGCCCGGCCTTCCAGCGACCGTGAGAAGACATTTAGCCGATGTGTGGCTTGGTATTGCTGTTTGAAACGTAAATACATTCTGTGTCCCCGAATCAGAGTTCTCATATTTGTCTAGCACACCCATAAAACCATCCCCTACGGAAGCGGCTCCCCTCTGGACTGAATGCGTATGTTTGTTTGAGCGTTAGATGCCATTGAATCTCGTGCCCAACTGCTATGCACAAGCAGTTTCTCAGTTGTTTTGCTAGATGAATGTCGCCTCGTCAAAAGCGGTTATCTGCAGCGTTACAGCAGTCGGCAAGGTTTAATTGCCGTGGCTTTGTGGCGAGACGCCCCATGATTAATTTGTATTCGTAGATGCCGTGGTGGTCCAACTGCCACGGCGCTTCGCACAACGAAGATGCATAGACGGTTAAATATACCCTATACTGAGCTGAGACGTCCCCGAACTTCCCCTCGGTCGCACTGTGAAGAAGTGATTACCCATGAACAAGACTAGTTCAGGTA
ATCGGCATGCGCGGACGGGCGTGGGCCGGCAAATTTTTGGCGAAAAGAGACACCTACGGCTTAGGACAACAAACAGGGCGCATCGCCTAATTTATCCTTGATGTTTTAGGGTCGCTCACACCGCCGACTCACAGCCCCGAGGGAGAATGTCACAAGTAACCCGTTAATACGTTGTGACGGTTCAGAGTGACCCAACACTCTAGATCGATTGGTTCCTGTTCTTAGGATGGTGTTCGTCGAGTCGGAACACAGTACTAGGGACCAGCTAGGCACTGCCGAGACGACCTCACACTATTCAACCGTCAGTTTGTCCTTGACTACTAACTCACGATGGGAATAACCTGAACCTAATCCGGTTATGTGAACGACCCATCACGTTTTCCACCCAGTCGCGTGGAACTGCGACCGTCCTCGGTCATGCGTACGACGCTATAAGGCGAGTTTCTAGGTGCTTCAAAGACAAGGAGGTCGTCTGAGCAAAGCCGCATTAAGCATCGAGTTATTTAGCACAACTCCATTACGCGCAGCCGTCCAGACTCCACCGTGGACGACAACCTCTATTTAGGAAGCTGTGATCAATGTATCGTTGCTAGCTCCGCTCAATGCTTTGACTTTAAACCATTACTCGAGCTTCCCGCCCGGCCTTCCAGCGACCGTGAGAAGACATTTAGCCGATGTGTGGCTTGGTATTGCTGTTTGAAACGTAAATACATTCTGTGTCCCCGAATCAGAGTTCTCATACTTGTATAGCACACCCATAGAACTATCCCCTACGGAAGCGGCTCCCCTCTGGACTGAATGCATATATTTGTTTGAGCGTTAGATGATATTAAATCCTGCGCGCAACTATCATGCACAAACAGTTCCTTGGTCGCCTTAACAGGCGGGTGCCTCGAGGCAAACGAGAGATTCAATCAATATGGCGGTGATCGATGAGTGTCGGCGTTTGTAACGCAAATACAAAACGTTTCATGGTTAATTTATATGCATAACCATCGCAAGCACTTGATCAAGGTAGGGTTATGTACGCTGAAGAGACATAGACGGTTAAATATACCCTATACTGAGCTGAGACGTCCCCGAACTTCCCCTCGGTCGCACTGTGAAGAAGTGAATGCCCGGGAGAAAGGTCAGTTCAGGTA
ATCAGCGCGCGCGAGCTAACGCGGGCGGGCAGATTGTTGATAAAAGGAGACACCTGCGGCCCAGAACAACAAACAAGGCGCATCGTCTCACTTATCCTCGGTGTTTCAGGGTTGCTCACACCGCCGACTCACAGCCCCCATGGAGCATGTCACAAATAGCTCGTTAATACATTACGGCGGTTCCGAGAGACCCAGCATCCCAGATCGATTCTTTCCTGTTATCGGGACGGCGTTCGTTGCATCTGAACACAATAATAAGGACCAACTAGGCACTGCCGGGACGACCTTACACTATTCAACGGTCAGTTTGCCCTTGTCTACTAGCTTACGATGGGAACGGCTTGTACTTGATCTAGTTATATCAACGACCCACCACGCTTTCCACCTACTCGCGCAGAACTGCGACCGTCCTCGGTCATGCGTACGACGTTATGAGGCGCGTTTCGAGGTGCTTCAAGGACTAGGGGGTCCTCTGATCAAGGGCGCATTAAGTATCGAGTTATTTAGCGCAACTCCATTGCGCGCAACCGCCCAGACTCCACCGTGGACAACAGCCACTATTTAAGAAACTCTGATCAGTGTATTGTTGCTAGCGCCGCTCAGAACTTACACTTTGGCCCGTGGCTCCAGTTTCCCGCCCGGCCTTTTAGCAACAATGAGGGGACGTCTCGCCGATTTGTGGCTTGGTATTGCTATTTGAAACGTAAATACATTTTGTGTCCCCGAATCAGAGTTCTCATATTTGTCTAGCACACCCATAAAACCATCCCCTACGGAAGCGGCTCCCCTCTGGACTGAATGCGTATGTTTGTTTGAGCGTTAGATGATATTAAATCCTGCGCGCAACTATCATGCACAAACAGTTCCTTGGTCGCCTTAACAGGCGGGTGCCTCGAGGCAAACGAGAGATTCAATCAATATGGCGGTGATCGATGAGTGTCGGCGTTTGTAACGCAAATACAAAACGTTTCATGGTTAATTTATATGCATAACCATCGCAAGCACTTGATCAAGGTAGGGTTATGTAAGCTGTAGAGACACAGAAGGTCAAATATGTTTTATGCTGGGTTGAAACGTCCCCGAGCACCGTCTCGGTCGCACTGCGACGAAGCGAATGCCCGGGAGAAAGGTTAGTTCCGATA
ATCAGCGCGCGCGGACGGGCGTGGGCCGGCAAATTTTTGGCGAAAAGAGACACCTACGGCTTAGGACAACAAACAGGGCGCATCGCCTAATTTATCCTTGATGTTTTAGGGTCGCTCATATCGCTGTTTCACAGCCCCGAGGGAGAATGTCATAAATCACTCGATAGTACGTTGTGACGGTTCAGAGTGACCCAACACTCTAGATCGATTGGTTCCTGTTCTTAGGATGGTGTTCGTCGAGTCGGAACACAGTACTAAGGACCAGCTAGGCACTGCCGAGACGACCTCACACTATTCAACCGTCAGTTTGTCCTTGACTACTAACTCACGATGGGGATAACCTGAACCTAATCCGGTTATGTGAACGACCCATCACGTTTACCACCCAGTCGCGTGGAACTGCGACCGTCCTCGGTCATGCGTACGACGCTATAAGGCGAGTTTCTAGGTGCTTCAAAGACTAGGAGGTCGTCTGAGCAAAGCCGCATTAAGCATCGAGTTATTTAGCACAACTCCATTACGCGCAGCCGTCCAGACTCCACCGTGGACGACAACCTCTATTTAGGAAGCTGTGATCAATGTATCGTTGCTAGCTCCGCTCAAAGTCTTGTCCTTAACCTATGGCTCGAGCTTCGCGCCCGGACATCTAGTAAAAATAAAGGGACGTCTCGGCGGTTTGTGTCTTGGTATTGCTGCTTGAAACGTAAATACATTCTGTGTCCCCGAATCAGAGTCCTCATACTTGTATAGCACACCCATAGAACTATCCTCTACGGAAGCGGCTCCCCTCTGGACTGAATGCATATATTTGTTTGAGCGTTAGAGGCCCTTAAATCTTACGCCCAACTACCATGCACCAACAGTTCTTCAGTTGTCTTGCTAAATGAATGTCGCCAGGTCGACAGCGGTTATATGCAGCAGGACAGCAGTCGGCGCCGGTCAACTGCCGCGACTTAATGGTGGAGAACTTAGCAGCCCGCTTATGTGCACGAACATCGCAAGCACTTGGTCAACGTGGCATTACGCGCGCTGAAGAGACATAGACGGTTAAATATACCCTATACTGAGCTGAGACGTCCCCGAACTTCCCCTCGGTCGCATTATTACAAAGTGATTACCCATGAACAAGACTAGTCCCAATA
ATCGGCATGCGCGAGCGGACGTGAGCCAGCAAATTTTTGGCGAGAGGGGATATCTACAGCTTTTGATAACGGGGAAGGCACATCGTCTCGCTCATCCTCGATGTTTTAGCGTCGCTCACACCGCCGACTCACAGCCCCGATGGAGAATGTCACAAATAACCCGTTAGTACGTTGTGGCGGTTCAGAATGACCCAGCGTCACAGATCGATTGTTTCCTGTTATCGAGATGGTGTTTATCGCATCGGAATATCATACTAGGGTTCAACTAGGCACTGCCGAGAAGACCTCACTCTATTCAACCGTCAGCTCGTCATTGACTGCTAACTCACGGTGGGAATAACCTGTACCTGATCCAGTTATGTGGGCGACCCACCACGTTTTCCACCCAGTCGCGTGGAACTGCGACAGTCCTCGGTCATACGTACGACGTTATGAGGCGCGTTTCGCGGTGCTTCAAGGACTAGGGGGTCCTCTGATCAAGGCCGCATTGAGTATCGAGCTATTTAGCACAACTCCTTTGTGCGCAACCGTCCAGACTCCACCGTGGACGACAGCCACTATTTAAGAAACTCTGACCAGTGTATTGTTGCTAGCGCCGCTCAAAACTTACACTTTGGCCCGTGGCTCCAGTTTCCCGCCCGGCCTTTTAGCAACAATGAGGGGACGTCTCGCCGATTTGTGGCTTGGTATTGCTATTTGAAACGTAAATACATTTTGTGTCCCCGAATCAGAGTTCTCATATTTGTCTAGCACACCCATAAAACCATCCCCTACGGAAGCGGCTCCCCTCTGGACTGAATGCGTATGTTTGTTTGAGCGTTAGATGATATTAAATCCTGCGCGCAACTATCATGCACAAACAGTTCCTTGGTCGCCTTAACAGGCGGGTGCCTCGAGGCAAACGAGAGATTCAATCAATATGGCGGTGATCGATGAGTGTCGGCGTTTGTAACGCAAATACAAAACGTTTCATGGTTAATTTATATGCATAACCATCGCAAGCACTTGATCAAGGTAGGGTTATGTAAGCTGTAGAGACACAGAAGATCAAATATGTTTTATGCTGGGTTAAAACGTCCCCGAGCACCGTCTCGGACGCACTGTGAAGAAGTGATTGCTCGTGTGAGGCGCTAGCCACGATA
GACGTCACGCGCGAGCGGACGTGAGCCAGCAAATTTTTGGCGAGAGGGGATATCTACAGCTTTTGATAACGGGGAAGGCACATCGTCTCGCTCATCCTCGATGTTTTAGCGTCGCTCACACCGCCGACTCACAGCCCCGATGGAGAATGTCACAAATAACCCGTTAGTACGTTGTGGCGGTTCAGAATGACCCAGCGTCACAGATCGATTGTTTCTTGTTATCGAGATGGTGTTTATCGCATCGGAATATAATACTAGGGTTCAACTAGGCACTGCCGAGAAGACCTCACTCTATTCAACCGTCAGCTCGTCATTGACTGCTAACTCACGGTGGGAATAACCTGTACCTGATCCAGTTATGTGGGCGACCCACCACGTTTTCCACCCAGTCGCGTGAAACTGCGACAGTCCTCGGTCATACGTACGACGTTATGAGGCGCGTTTCGCGGTGCTTCAAGGACTAGGGGGTCCTCTGATCAAGGCCGCATTGAGTATCGAGCTATTTAGCACAGCTCCTTTGTGCGCAACCGTCCAGACTCCACCGTGGACGACAGCCACTATTTAAGAAACTCTGATCAGTGTATTGTTGCTAGCGCCGCTCAAAACTTACACTTTGGCCCGTGGCTCCAGTTTCCCGCCCGGCCTTTTAGCAACAATGAGGGGACGTCTCGCCGATTTGTGGCTTGATATTGCTATTTGAAACGTAAATACATTTTGTGTCCCCGAATCAGAGTTCTCATATTTGTCTAGCACACCCATAAAACCATCCCCTACGGAAGCGGCTCCCCTCTGGACTGAATGCGTATGTTTGTTTGAGCGTTAGATGATATGAAGTCCTGCGCGCAACTATCATGCACCAACAGTTCTTCAGTTGTCTTGCTAAATGAATGTCGCCAGGTCGACAGCGGTTATATGCAGCAGGACAGCAGTCGGCGCCGGTCAACTGCCGCGACTTAATGGTGGAGAACTTAGCAGCCCGCTTATGTGCACGAACATCGCAAGCACTTGGTCAACGTGGCATTACGCGCGCTGAAGAGACATAGACGGTTAAATATACCCTATACTAAGCTGAGACGTCCACGAACTTCCCCTCGGTCGCATTATTACAGAGTGATTACCCATGAACAAGACTAGTCCCAATA
ATCGGCATGCGCGGACGGGCGTGGGCCGGCAAATTTTTGGCGAAAAGAGACACCTACGGCTTAGGACAACAAACAGGGCGCATCGCCTAATTTATCCTTGATGTTTTAGGGTCGCTCATATCGCTGTTTCACCGCCCCGAGGGAGAATGTCATAAATCACTCGATAGTACGTTGTGGCGGTTCAGAATGACCCAGCGTCACAGATCGATTGTTTCCTGTTATCGAGATGGTGTTTATCGCATCGGAATATAATACTAGGGTTCAACTAGGCACTGCCGAGAAGACCTCACTCTATTCAACCGTCAGCTCGTCATTGACTGCTAACTCACGGTGGGAATAACCTGTACCTGATCCAGTTATGTGGGCGACCCACCACGTTTTCCACCCAGTCGCGTGGAACTGCGACAGTCCTCGGTCATACGTACGACGTTATGAGGCGCGTTTCGCGGTGCTTCAAGGACTAGGGGGTCCTCTGATCAAGGCCGCATTGAGTATCGAGCTATTTAGCACAACTCCTTTGTGCGCAACCGTCCAGACTCCACCGTGGACGACAGCCACTATTTAAGAAACTCTGATCAGTGTATTGTTGCTAGCGCCGCTCAAAGCTCAGACTATAACGCAAGGCTCGAGCTTCCCACCCGGCCTTCCGGCAACAACGAGGGGCCGACCCGCTGAATTGTGGCTGGGTGTTGTTATCGGGATCGTAACTACATTCTGTGTCCCCAATTCGAAGTTCTCATATCTGTCTGGCACACCCATAGAACTATCCCCTACGGAAGCGGCTCCTCTCTGGACTGCATCAGTGTGTTTGTTTGGGCGTTAGAGGCCCTTAAATCTTACGCCCAACTACCGTGCACCAACAGTTCTTCAGTTGTCTTGCTAAATGAATGTCGCCAGGTCGACAGCGGTTATATGCAGCAGGACAGCAGTCGGCGCCGGTTAACTGCCGCGACTTAATGGTGGAGAACTTAGCAGCCCGCTTATGTGCACGAACATCGCAAGCACTTGGTCAACGTGGCATTACGCGCGCTGAAGAGACATAGACGGTTAAATATACCCTATACTGAGCTGAGACGTCCCCGAACTTCCCCTCGGTCGCATTATTACAGAGTGATTGCTCGTGTGAGGCGCTAGCCACGATA
GACGTCACGCGCGAGCGGACGTGAGCCAGCAAATTTTTGGCGAGAGGGGATATCTACAGCTTTTGATAACGGGGAAGGCACATCGTCTCGCTCATCCTCGATGTTTTAGCGTCGCTCACACCGCCGACTCACAGCCCCGATGGAGAATGTCACAAATAACCCGTTAATACGTGGTGACGGTTCAGAGTGACCCAACACTCTAGATCGATTGGTTCCTGTTCTTAGGATGGTGTTCGTCGAGTCGGAACACAGTACTAGGGTCCAACTAGGCACTGCCGAGACGGCCTCACTCTATTCAATCGTCAGTTTGTCCTTGACTACTAGTCCATGATGGGAATAACCGGTACCTGCTCTAGTCATGTCAATGACTCGCCACCTTTTCCAGTCGCGCTCGCGGAACTGGGTCCCCCTTAGGTCATGCGTACGACGTTATAAGGCGCGTTCCTAGGTGTTTCATAGATTAGGGCGTAGCCTGGGCGGAGCCACAATAACTATCAGGTCAGATAGCAAGATTCCATTACGCGCAGTCGTCCCGATTCCACTATGGATGACTAACACTATCTAGGAGGTCGTGATCAGCGTATTATCGCTAGCTCCTCCCGGTGCTTTGACTTTAAACCATTACTCGAGCTTCCCGCCCGGCCTTCCAGCGACCGTGAGAAGACATTTCGCCGATGTGTGGCTTGGTATTGCTGTTTGAAACGTAAATACATTCTGTGTCCCCGAATCAGAGTTCTCATACTTGTATAGCACACCCATAGAACTATCCCCTACGGAAGCGGCTCTCCTCTGGACTGAATGCATATATTTGTTTGAGCGTTAGGTGCCATTGAATCTCGTGCCCAACTGCTATGCACAAGCAGTTTCTCAGTTGTTTTGCTAGATGAATGTCGCCTCGTCAAAAGCGGTTATCTGCAGCGTTACAGCAGTCGGCAAGGTTCAATTGCCGTGGCTTTGTGGCGAGACGCCCCATGATTAATTTGTATTCGTAGATGCCGTGGTGGTCCAACTGCCACGGCGCTTCGCACAACGAAGATGCACAGAAGGTCAAATATGTTTTATGCTGGGTTGAAACGTCCCCGAGCACCGTCTCGGACGCGTCATGACAAAGTGATTACCCATGAACAAGACTAGTCCCAATA
ATCGGCATGCGCGGACGGGCGTGGGCCGGCAAATTTTTGGCGAAAAGAGACACCTACGGCTTAGGACAACAAACAGGGCGCATCGCCTAATTTATCCTTGATGTTTTAGGGTCGCTCATATCGCTGTTTCACAGCCCCGAGGGAGAATGTCATAAATCACTCGATAGTACGTTGTGGCGGTTCAGAATGACCCAGCGTCACAGATCGATTGTTTCCTGTTATCGAGATGGTGTTTATCGCATCGGAATATAATACTAAGGACCAGCTAGGCACTGCCGAGACGACCTCACACTATTCAACCGTCAGTTTGTCCTTGACTACTAACTCACGATGGGAATAACCTGAACCTAATCCGGTTATGTGAACGACCCATCACGTTTTCCACCCAGTCGCGTGGAACTGCGACCGTCCTCGGTCATGCGTACGACGCTATAAGGCGAGTTTCTAGGTGCTTCAAAGACTAGGAGGTCGTCTGAGCAAAGCCGCATTAAGCATCGAGTTATTTAGCACAACTCCATTACGCGCAGCCGTCCAGACTCCACCGTGGACGACAACCTCTATTTAGGAAGCTGTGATCAATGTATCGTTGCTAGCTCCGCTCAAAGCTCAGACTATAACGCAAGGCTCGAGCTTCCCACCCGGCCTTCCGGCAACAACGAGGGGCCGACCCGCTGAATTGTGGCTGGGTGTTGTTATCGGGATCGTAACTACATTCTGTGTCCCCAATTCGAAGTTCTCATATCTGTCTGGCACACCCATAGAACTATCCCCTACGGAAGCGGCTCCTCTCTGGACTGCATCAGTGTGTTTGTTTGGGCGTTAGGTGCCATTGAATCTCGTGCCCAACTGCTATGCACAAGCAGTTTCTCAGTTGTTTTGCTAGATGAATGTCGCCTCGTCAAAAGCGGTTACCTGCAGCGTTACAGCAGTCGGCAAGGTTTAATTGCCGTGGCTTTGTGGCGAGACGCCCCATGATTAATTTGTATTCGTAGATGCCGTGGTGGTCCAACTGCCACGGCGCTTCGCACAACGAAGATGCATGAGAGGCCCAATATATCTTATGTTGGGTTGGATCGTCCCTGAGCATGGTTTCGGACGCACTGTGAAGAAGTGATTACCCATGAACAAGACTAGTCCCAATA
ATCGGCATGCGCGGACGGGCGTGGGCCGGCAAATTTTTGGCGAAAAGAGACACCTACGGCTTAGGACAACAAACAGGGCGCATCGCCTAATTTATCCTTGATGTTTTAGGGTCGCTCATATCGCTGTTTCACAGCCCCGAGGGAGAATGTCATAAATCACTCGATAATACGTTGTGGCGGTTCAGAATGACCCAGCGTCACAGATCGATTGTTTCCTGTTATCGAGATGGTGTTTATCGCATCGGAATATAATACTAGGGTTCAACTAGGCACTGCCGAGAAGACCTCACTCTATTCAACCGTCAGCTCGTCATTGACTACTAGTCCATGATGGGAATAACCGGTACCTGCTCTAGTCATGTCAATGACTCGCCACCTTTTCCAGTCGCGCGCGCGGAACTGGGTCCCCCTTAGGTCATGCGTACGACGTTATAAGGCGCGTTCCTAGGTGTTTCATAGATTAGGGCGTAGCCTGGGCGGAGCCACAATAACTATCAGGTTAGACAGCAAGACTCCATTACGCGCAGTCGTCCCGATTCCACTATGGATGACTAACACTATCTAGGAGGTCGTGATCAGCGTATTATCGCTAGCTCCTCCCAGTGCTTTGACTTTAAACCATTACTCGAGCTTCCCGCCCGGCCTTCCAGCGACCGTGAGAAGACATTTCGCCGATGTGTGGCTTGGTATTGCTGTTTGAAACGTAAATACATTCTGTGTCCCCGAATCAGAGTTCTCATACTTGTATAGCACACCCATAGAACTATCCCCTACGGAAGCGGCTCCCCTCTGGACTGAATGCATATATTTGTTTGAGCGTTAGGTGCCATTGAATCTCGTGCCCAACTGCTATGCACAAGCAGTTTCTCAGTTGTTTTGCTAGATGAATGTCGCCTCGTCAAAAGCGGTTATCTGCAGCGTTACAGCAGTCGGCAAGGTTTAATTGCCGTGGCTTTGTGGCGAGACGCCCCATGATTAATTTGTATTCGTAGATGCCGTGGTGGTCCAACTGCCACGGCGCTTCGCACAACGAAGATGCATGAGAGGCCCAATATATCTTATGTTGGGTTGAATCGTCCCTGAGCATGGTTTCGGACGCACTGCGACAAGGCGAATGCCCGGGAGAAAGGCTAGTTCCGATA
GACGTCACGCGCGAGCGGACGTGAGCCAGCAAATTTTTGGCGAGAGGGGATATCTACAGCTTTTGATAACGGGGAAGGCACATCGTCTCGCTCATCCTCGATGTTTTAGGGTCGCTCATATCGCTGTTTCACAGCCCCGAGGGAGAATGTCATAAATCACTCGATAGTACGTTGTGGCGGTTCAGAATGACCCAGCGTCACAGATCGATTGTTTCCTGTTATCGAGATGGTGTTTATCGCATCGGAATATAATACTAGGGTTCAACTAGGCACTGCCGAGAAGACCTCACTCTATTCAACCGTCAGCTCGTCATTGACTGCTAACTCACGGTGGGAATAACCTGTACCTGATCCAGTTATGTGGGCGACCCACCACGTTTTCCACCCAGTCGCGTGGAACTGCGACAGTCCTCGGTCATACGTACGACGTTATGAGGCGCGTTTCGCGGTGCTTCAAGGACTAGGGGGTCCTCTGATCAAGGCCGCATTGAGTATCGAGCTATTTAGCACAACTCCTTTGTGCGCAACCGTCCAGACTCCACCGTGGACGACAGCCACTATTTAAGAAACTCTGATCAGTGTATTGTTGCTAGCGCAGCTCAAAGCTCAGACTATAACGCAAGGCTCGAGCTTCCCACCCGGCCTTCCGGCAACAACGAGGGGCCGACCCGCTGAATTGTGGCTGGGTGTTGTTATCGGGATCGTAACTACATTCTGTGTCCCCAATTCGAAGTTCTCATATCTGTCTGGCACACCCATAGAACTATCCCCTACGGAAGCGGCTCCTCTCTGGACTGCATCAGTGTGTTTGTTTGGGCGTTAGAGGCCCTTAAATCTTACGCCCAACTACCATGCACCAACAGTTCTTCAGTTGTCTTGCTAAATGAATGTCGCCAGGTCGACAGCGGTTATATGCAGCAGGACAGCAGTCGGCGCCGGTCAACTGCCGCGACTTAATGGTGGAGAACTTAGCAGCCCGCTTATGTGCACGAACATCGCAAGCACTTGGTCAACGTGGCATTACGCGCGCTGAAGAGACATAGACGGTTAAATATACCCTATACTGAGCTGAGACGTCCCCGAACTTCCCCTCGGTCGCACTGTGAAGAAGTGAATGCCCGGGTGAGGCGCTAGCCACGACA
ATCAGCGCGCGCGAGCTAACGCGGGCGGGCAGATTGTTGATAAAAGGAGACACCTGCGGCCCAGAACAACAAACAGGGCGCATCGTCTCACTTATCCTCGGTGTTTCAGGGTTGCTCACACCGCCGACTCACAGCCCCCATGGAGCATGTCACAAATAGCTCGTTAATACATTACGGCGGTTCCGAGAGACCCAGCATCCCAGATCGATTCTTTCCTGTTATCGGGACGGCGTTCGTTGCATCTGAACACAATAATAAGGACCAACTAGGCACTGCCGGGACGACCTTACACTATTCAACGGTCAGTTTGCCCTTGTCTACTAGCTTACGATGGGAACGGCTTGTACTTGATCTAGTTATATCAACGACCCACCACGCTTTCCACCTACTCGCGCAGAACTGCGACCGTCCTCGGTCATGCGTACGACGTTATGAGGCGCGTTTCGAGGTGCTTCAAGGACTAGGGGGTCCTCTGATCAAGGGCGCATTAAGTATCGAGTTATTTAGCGCAACTCCATTGCGCGCAACCGCCCAGACTCCACCGTGGACAACAGCCACTATTTAAGAAACTCTGATCAGTGTATTGTTGCTAGCGCCGCTCAGAACTTACACTTTGGCCCGTGGCTCCAGTTTCCCGCCCGGCCTTTTAGCAACAATGAGGGGACGTCTCGCCGATTTGTGGCTTGGTATTGCTATTTGAAACGTAAATACATTTTGTGTCCCCGAATCAGAGTTCTCATACTTGTATAGCACACCCATAGAACTATCCCCTACGGAAGCGGCTCCCCTCTGGACTGAATGCATATATTTGTTTGAGCGTTAGGTGCCATTGAATCTCGTGCCCAACTGCTATGCACAAGCAGTTTCTCAGTTGTTTTGCTAGATGAATGTCGCCTCGTCAAAAGCGGTTATCTGCAGCGTTACAGCAGTCGGCAAGGTTTAATTGCCGTGGCTTTGTGGCGAGACGCCCCATGATTAATTTGTATTCGTAGATGCCGTGGTGGTCCAACTGCCACGGCGCTTCGCACAACGAAGATGCATGAGAGGCCCAATATATCTTATGTTGGGTTGAATCGTCCCTGAGCATGGTTTCGGACGCATTATTACAGAGTGATTGCTCGTGTGAGGCGCTAGCCACGATA
ATCGGCATGCGCGGACGGGCGTGGGCCGGCAAATTTTTGGCGAAAAGAGACACCTACGGCTTAGGACAACAAACAGGGCGCATCGCCTAATTTATCCTTGATGTTTTAGGGTCGCTCATATCGCTGTTTCACAGCCCCGAGGGAGAATGTCATAAATCACTCGATAATACGTTGTGGCGGTTCAGAATGACCCAGCGTCACAGATCGATTGTTTCCTGTTATCGAGATGGTGTTTATCGCATCGGAATATAATACTAGGGTTCAACTAGGCACTGCCGAGAAGACCTCACTCTATTCAACCGTCAGCTCGTCATTGACTGCTAACTCACGGTGGGAATAACCTGTACCTGATCCAGTTATGTGGGCGACCCACCACGTTTTCCACCCAGTCGCGTGGAACTGCGACAGTCCTCGGTCATACGTACGACGTTATGAGGCGCGTTTCGCGGTGCTTCAAGGACTAGGGGGTCCTCTGATCAAGGCCGCATTGAGTATCGAGCTATTTAGCACAACTCCTTTGTGCGCAACCGTCCAGACTCCACCGTGGACGACAGCCACTATTTAAGAAACTCTGATCAGTGTATTGTTGCTAGCGCCGCTCAGAGCTTTGACTTTAACCCATGGCTTGTACTTCCCGCCCGGCCTTCTAGCAACAATAAGGGGACGTCTCGCCGATTTGTGGCTTGGTATTACAATTTAAAACGACACAATATCCTGTGTCCCCGAATCAGAGTTCTCATACTTGTATAGCACACCCATAGAACTATCCCCTACGGAAGCGGCTCCCCTCTGGACTGAATGCATATATTTGTTTGAGCGTTAGATGATATTAAATCCTGCGCGCAACTATCATGCACAAACAGTTCCTTGGTCGCCTTAACAGGCGGGTGCCTCGAGGCAAACGAGAGATTCAATCAATATGGCGGTGATCGATGAGTGTCGGCGTTTGTAACGCAAATACAAAACGTTTCATGGTTAATTTATATGCATAACCATCGCAAGCACTTGATCAAGGTAGGGTTATGTAAGCTGTAGAGACACAGAAGGTCAAATATGTTTTATGCTGGGTTGAAACGTCCCCGAGCACCGTCTCGGACGAACTGTGACAAAGTGAATGCCCGGGAGAAAGGTCAGTTCAGGTA
ATCGGCATGCGCGGACGGGCGTGGGCCGGCAAATTTTTGGCGAAAAGAGACACCTACGGCTTAGGACAACAAACAGGGCGCATCGCCTAATTTATCCTTGATGTTTTAGGGTCGCTCATATCGCTGTTTCACAGCCCCGAGGGAGAATGTCATAAATCACTCGATAGTACGTTGTGGCGGTTCAGAATGACCCAGCGTCACAGATCGATTGTTTCCTGTTATCGAGATGGTGTTTATCGCATCGGAATATAATACTAGGGTTCAACTAGGCACTGCCGAGAAGACCTCACTCTATTCAACCGTCAGCTCGTCATTGACTGCTAACTCACGGTGGGAATAACCTGTACCTGATCCAGTTATGTGGGCGACCCACCACGTTTTCCACCCAGTCGCGTGGAACTGCGACAGTCCTCGGTAATACGCACGACGTTATGAGGCGCGTTTCGCGGTGCTTCAAGGACTAGGGGGTCCTCTGATCAAGGCAGCATTGAGTATCGAGCTATTTAGCACAACTCCTTTGTGCGCAACCGTCCAGACTCCACCGTGGACGACAGCCACTATTTAAGAAACTCTGATCAGTGTATTGTTGCTAGCGCCGCTCAAAGCTTTGACTTTAACCCATGGCTTGTACTTCCCGCCCGGCCTTCTAGCAACAATAAGGGGACGTCTCGCCGATTTGTGGCTTGGTATTACAATTTAAAACGACACAATATCCTGTGTCCCCGAATCAGAGTTCTCATACTTGTATAGCACACCCATAGAACTATCCCCTACGGAAGCGGCTCCCCTCTAGACTGAATGCATATATTTGTTTGAGCGTTAGAGGCCCTTAAATCTTACGCCCAACTACCATGCACCAACAGTTCTTCAGTTGTCTTGCTAAATGAATGTCGCCAGGTCGACAGCGGTTATATGCAGCAGGACAGCAGTCGGCGCCGGTCAACTGCCGCGACTTAATGGTGGAGAACTTAGCAGCCCGCTTATGTGCACGAACATCGCAAGCACTTGGTCAACGTGGCATTACGCGCGCTGAAGAGACATAGACGGTTAAATATACCCTATACTGAGCTGAGACGTCCCCGAACTTCCCCTCGGTCGCACTGTGAAGAAGTGATTGCTCGTGTGAGGCGCTAGCCACGATA
ATCGGCATGCGCGGACGGGCGTGGGCCGGCAAATTTTTGGCGAAAAGAGACACCTACGGCTTAGGACAACAAACAGGGCGCATCGCCTAATTTATCCTTGATGTTTTAGGGTCGCTCATATCGCTGTTTCACAGCCCCGAGGGAGAATGTCATAAATCACTCGATAATACGTTGTGGCGGTTCAGAATGACCCAGCGTCACAGATCGATTGTTTCCTGTTATCGAGATGGTGTTTATCGCATCGGAATATAATACTAGGGTCCAACTAGGCACTGCCGAGACGACCTCACTCTATTCAACCGTCAGCTCGTCATTGACTGCTAACTCACGGTGGGAATAACCTGTACCTGATCCAGTTATGTGGGCGACCCACCACGTTTTCCACCCAGTCGCGTGGAACTGCGACAGTCCTCGGTCATGCGTACGACGTTATGAGGCGCGTTTCGAGGTGCTTCAAGGACTAGGGGGTCCTCTGATCAAGGGCGCATTAAGTATCGAGTTATTTAGTGCAACTCCATTGTGCGCAACCGCCCAGACTCCACCGTGGACGACAGCCACTATTTAAGAAACTCTGATCAGTGTATTGTTACTAGCGCCGCTCAGAACTTACACTTTGGCCCGTGGTTCCAGTTCCCCGCCCGGCCTTTTAGCAACAATGAGGGGACGTCTCGCCGATTTGTGGCTTGGTATTGCTATTTGAAACGTAAATACATTTTGTGTCCCCAATTCGAAGTTCTCATATCTGTCTGGCACACCCATAGAACTATCCCCTACGGAAGCGGCTCCTCTCTGGACTGCATCAGTGTGTTTGTTTGGGCGTTAGATGCCATTGAATCTCGTGCCCAACTGCTATGCACAAGCAGTTTCTCAGTTGTTTTGCTAGATGAATGTCGCCTCGTCAAAAGCGGTTATCTGCAGCGTTACAGCAGTCGGCAAGGTTTAATTGCCATGATTTAATGGCGAGACGCTTCATGGTTAATTTATATGCATAGACATCACAAGCACTTGATCAACGTGGCGCGATGTACGCTGAAGAGAGACAGAAGGTCAAATACATCTTATGCTGGGTTGAAAAGCCCCCGGGTATCGTCCAGGTCGCACTGTGAAGAAGTGATTACCCATGAACAAGACTAGTCCCAATA
ATCGGCATGCGCGGACGGGCGTGGGCCGGCAAATTTTTGGCGAAAAGAGACACCTACGGCTTAGGACAACAAACAGGGCGCATCGCCTAATTTATCCTTGATGTTTTAGCGTCGCTCATATCGCTGTTTCACAGCCCCGAGGGAGAATGTCATAAATCACTCGATAGTACGTTGTGACGGTTCAGAGTGACCCAACACTCTAGATCGATTGGTTCCTGTTCTTAGGATGGTGTTCGTCGAGTCGGAACACAGTACTAAGGACCAGCTAGGCACTGCCGAGACGACCTCACACTATTCAACCGTCAGTTTGTCCTTGACTACTAACTCACGATGGGGATAACCTGAACCTAATCCGGTTATGTGAACGACCCATCACGTTTACCACCCAGTCGCGTGGAACTGCGACCGTCCTCGGTCATGCGTACGACGCTATAAGGCGAGTTTCTAGGTGCTTCAAAGACTAGGAGGTCGTCTGAGCAAAGCCGCATTAAGCATCGAGTTATTTAGCACAACTCCATTACGCGCAGCCGTCCAGACTCCACCGTGGACGACAACCTCTATTTAGGAAGCTGTGATCAATGTATCGTTGCTAGCTCCGCTCAAAGCTCAGACTATAACGCAAGGCTCGAGCTTCCCACCCGGCCTTCCGGCAACAACGAGGGGCCGACCCGCTGAATTGTGGCCGGGTGTTGTTATCGGGATCGTAACTACATTCTGTGCCCCCAATTCGAAGTTCTCATATCTGTCTGGCACACCCATAGAACTATCCCCTACGGAAGCGGCTCCTCTCTGGACTGCATCAGTGTGTTTGTTTGAGCGTTAGAGGCCCTTAAATCTTACGCCCAACTACCATGCACAAGCAGTTTCTCAGTTGTTTTGCTAGATGAATGTCGCCTCGTCAAAAGCGGTTATCTGCAGCGTTACAGCAGTCGGCAAGGTTTAATTGCCATGATTTAATGGCGAGACGCTTCATGGTTAATTTATATGCATAGACATCACAAGCACTTGATCAACGTGGCGCGATGTACGCTGAAGAGAGACAGAAAGTCAAATACATCTTATGCTGGGTTGAAAAGCCCCCGAGTATCGTCCAGGTCGCACTGTGAAGAAGTGATTACCCATGAACAAGACTAGTCCCAATA
ATCGGCATGCGCGGACGGGCGTGGGCCGGCAAATTTTTGGCGAAAAGAGACACCTACGGCTTAGGACAACAAACAGGGCGCATCGCCTAATTTATCCTTGATGTTTTAGGGTCGCTCATATCGCTGTTTCACAGCCCCGAGGGAGAATGTCATAAATCACTCGATAGTACGTTGTGGCGGTTCAGAATGACCCAGCGTCACAGATCGATTGTTTCCTGTTATCGAGATGGTGTTTATCGCATCGGAATATAATACTAGGGTTCAACTAGGCACTGCCGAGAAGACCTCACTCTATTCAACCGTCAGCTCGTCATTGACTGCTAACTCACGGTGGGAATAACCTGTACCTGATCCAGTTATGTGGGCGACCCACCACGTTTTCCACCCAGTCGCGTGGAACTGCGACAGTCCTCGGTAATACGTACGACGTTATGAGGCGCGTTTCGCGGTGCTTCAAGGACTAGGGGGTCCTCTGATCAAGGCCGCATTGAGTATCGAGCTATTTAGCACAACTCCTTTGTGCGCAACCGTCCAGACTCCACCGTGGACGACAGCCACTATTTAAGAAACTCTGATCAGTGTATTGTTGCTAGCGCCGCTCAAAGCTTTGACTTTAACCCATGGCTTGTACTTCCCGCCCGGCCTTCTAGCAACAATAAGGGGACGTCTCGCCGATTTGTGGCTTGGTATTACAATTTAAAACGACACAATATCCTGTGTCCCCGAATCAGAGTTCTCATACTTGTATAGCACACCCATAGAACTATCCCCTACGGAAGCGGCTCCCCTCTAGACTGAATGCATATATTTGTTTGAGCGTTAGATGCCATTGAATCTCGTGCCCAACTGCTATGCACAAGCAGTTTCTTGGTCGCCTTAACAGGCGGGTGCCTCGAGGCAAACGAGAGATTCAATCAATATGGCGGTGATCGATGAGTGTCGGCGTTTGTAACGCAAATACAAAACGTTTCATGGTTAATTTATATGAATAACCATCGCAAGCACTTGATCAAGGTAGGGTTATGTAAGCTGTAGAGACACAGAAGGTCAAATATGTTTTATGCTGGGTTGAAACGTCCCCGAGCACCGTCTCGGACGCATTATTACAGAGTGATTGCTCGTGTGAGGCGCTAGCCACGATA
ATCGGCATGCGCGAGCGGACGTGAGCCAGCAAATTTTTGGCGAGAGGGGATATCTACAGCTTTTGATAACGGGGAAGGCACATCGTCTCGCTCATCCTCGATGTTATAGGGTCACCCATGTTACTGTTTCACAGCCCCGATAGAGAATGTCACAAATAACCCGTTAGTACGTTGTGGCGGTTCAGAATGACCCAGCGTCACAGATCGATTGTTTCCTGTTATCGAGATGGTGTTTATCGCATCGGAATATAATACTAGGGTTCAACTAGGCACTGCCGAGAAGACCTCACTCTATTCAACCGTCAGCTCGTCATTGACTGCTAACTCACGGTGGGAATAACCTGTACCTGATCCAGTTATGTGGGCGACCCACCACGTTTTCCACCCAGTCGCGTGGAACTGCGACAGTCCTCGGTCATACGTACGACGTTATGAGGCGCGTTTCGCGGTGCTTCAAGGACTAGGGGGTCCTCTGATCAAGGCCGCATTGAGTATCGAGCTATTTAGCACAACTCCTTTGTGCGCAACCGTCCAGACTCCACCGTGGACGACAGCCACTATTTAAGAAACTCTGATCAGTGTATTGTTGCTAGCGCCGCTCAAAACTTACACTTTGGCCCGTGGCTCCAGTTTCCCGCCCGGCCTTTTAGCAACAATGAGGGGACGTCTCGCCGATTTGTGGCTTGGTATTGCTATTTGAAACGTAAATACATTTTGTGTCCCCGAATCAGAGTTCTCATATTTGTCTAGCACACCCATAAAACCATCCCCTACGGAAGCGGCTCCCCTCTGGACTGAATGCGTATGTTTGTTTGAGCGTTAGATGATATTAAATCCTGCGCGCAACTATCATGCACAAACAGTTCCTTGGTCGCCTTAACAGGCGGGTGCCTCGAGGCAAACGAGAGATTCAATCAATATGGCGGTGATCGATGAGTGTCGGCGTTTGTAACGCAAATACAAAACGTTTCATGGTTAATTTATATGCATAACCATCGCAAGCACTTGATCAAGGTAGGGTTATGTAAGCTGTAGAGACACAGAAGATCAAATATGTTTTATGCTGGGTTGAAACGTCCCCGAGCACCGTCTCGGACGCACTGTGAAGAGGTGAATGCCCGGGAGAAAGGTCAGTTCAGGTA
ATCAGCGCGCGCGAGCGGACGTGAGCCAGCAAATTTTTGGCGAGAGGGGATATCTACAGCTTTTGATAACGGGGAAGGCACATCGTCTCGCTCATCCTCGATGTTTTAGCGTCGCTCACACCGCCGACTCACAGCCCCGATGGAGAATGTCACAAATAACCCGTTAATACGTTGTGACGGTTCAGAGTGACCCAACACTCTAGATCGATTGGTTCCTGTTCTTAGGATGGTGTTCGTCGAGTCGGAACACAGTACTAAGGACCAGCTAGGCACTGCCGAGACGACCTCACACTATTCAACCGTCAGTTTGTCCTTGACTACTAACTCACGATGGGAATAACCTGAACCTAATCCGGTTATGTGAACGACCCATCACGTTTTCCACCCAGTCGCGTGGAACTGCGACCGTCCTCGGTCATGCGTACGACGCTATAAGGCGAGTTTCTAGGTGCTTCAAAGACTAGGAGGTCGTCTGAGCAAAGCCGCATTAAGCATCGAGTTATTTAGCACAACTCCATTACGCGCAGCCGTCCAGACTCCACCGTGGACGACAACCTCTATTTAGGAAGCTGTGATCAATGTATCGTTGCTAGCTTCGCTCAGTGCTTTGACTTTAAACCATTACTCGAGCTTCCCGCCCGGCCTTCCAGCGACCGTGAGAAGACATTTAGCCGATGTGTGGCTTGGTATTGCTGTTTGAAACGTAAATACATTCTGTGTCCCCGAATCAGAGTTCTCATACTTGTATAGCACACCCATAGAACTATCCCCTACGGAAGCGGCTCCCCTCTGGACTGAATGCATATATTTGTTTGAGCGTTAGGTGCCATTGAATCTCGTGCCCAACTGCTATGCACAAGCAGTTTCTCAGTTGTTTTGCTAGATGAATGTCGCCTCGTCAAAAGCGGTTATCTGCAGCGTTACAGCAGTCGGCAAGGTTTAATTGCCGTGGCTTTGTGGCGAGACGCCCCATGATTAATTTGTATTCGTAGATGCCGTGGTGGTCCAACTGCCACGGCGCTTCGCACAACGAAGATGCATGAGAGGCCCAATATATCTTATGTTGGGTTGGATCGTCCCTGAGCATGGTTTCGGACGCACTGCGACAAGGCGAATGCCCGGGAGAAAGGTTAGTTCCGATA
GACGTCACGCGCGAGCGGACGTGAGCCAGCAAATTTTTGGCGAGAGGGGATATCTACAGCTTTTGATAACGGGGAAGGCACATCGTCTCGCTCATCCTCGATGTTTTAGCGTCGCTCACACCGCCGACTCACAGCCCCGATGGAGAATGTCACAAATAACCCGTTAGTACGTTGTGGCGGTTCAGAGTGACCCAACACTCTAGATCGATTGGTTCCTGTTCTTAGGATGGTGTTCGTCGAGTCGGAACACAGTACTAAGGACCAGCTAGGCACTGCCGAGACGACCTCACACTATTCAACCGTCAGTTTGTCCTTGACTACTAACTCACGATGGGGATAACCTGAACCTAATCCGGTTATGTGAACGACCCATCACGTTTACCACCCAGTCGCGTGGAACTGCGACCGTCCTCGGTCATGCGTACGACGCTATAAGGCGAGTTTCTAGGTGCTTCAAAGACTAGGAGGTCGTCTGAGCAAAGCCGCATTAAGCATCGAGTTATTTAGCACAACTCCATTATGCGCAGCCGTCCAGACTCCACCGTGGACGACAACCTCTATTTAGGAAGCTGTGATCAATGTATCGTTGCTAGCTCCGCTCAAAGCTCAGACTATAACGCAAGGCTCGAGCTTCCCACCCGGCCTTCCGGCAACAACGAGGGGCCGACCCGCTGAATTGTGGCCGGGTGTTGTTATCGGGATCGTAACTACATTCTGTGCCCCCAATTCGAAGTTCTCATATCTGTCTGGCACACCCATAGAACTATCCCCTACGGAAGCGGCTCCTCTCTGGACTGCATCAGTGTGTTTGTTTGGGCGTTAGGTGCCATTGAATCTCGTGCCCAACTGCTATGCACAAGCAGTTTCTCAGTTGTTTTGCTAGATGAATGTCGCCTCGTCAAAAGCGGTTATCTGCAGCGTTACAGCAGTCGGCAAGGTTTAATTGCCGTGGCTTTGTGGCGAGACGCCCCATGATTAATTTGTATTCGTAGATGCCGTGGTGGTCCAACTGCCACGGCGCTTCGCACAACGAAGATGCATGAGAGGCCCAATATATCTTATGTTGGGTTGAATCGTCCCTGAGCATGGTTTCGGACGCATTATTACAGAGTGATTGCTCGTGTGAGGCGCTAGCCACGATA
ATCGGCATGCGCGGACGGGCGTGGGCCGGCAAATTTTTGGCGAAAAGAGACACCTACGGCTTAGGACAACAAACAGGGCGCATCGCCTAATTTATCCTTGATGTTTTAGCGTCGCTCACACCGCCGACTCACAGCCCCGATGGAGAATGTCACAAATAACCCGTTAATACGTTGTGACGGTTCAGAGTGACCCAACACTCTAGATCGATTGGTTCCTGTTCTTAGGATGGTGTTCGTCGAGTCGGAACACAGTACTAAGGACCAGCTAGGCACTGCCGAGACGACCTCACACTATTCAACCGTCAGTTTGTCCTTGACTACTAACTCACGATGGGAATAACCTGAACCTAATCCGGTTATGTGAACGACCCATCACGTTTTCCACCCAGTCGCGTGGAACTGCGACCGTCCTCGGTCATGCGTACGACGCTATAAGGCGAGTTTCTAGGTGCTTCAAAGACTAGGAGGTCGTCTGAGCAAAGCCGCATTAAGCATCGAGTTATTTAGCACAACTCCATTACGCGCAGCCGTCCAGACTCCACCGTGGACGACAACCTCTATTTAGGAAGCTGTGATCAATGTATCGTTGCTAGCTCCGCTCAAAGCTCAGACTATAACGCAAGGCTCGAGCTTCCCACCCGGCCTTCCGGCAACAACGAGGGGCCGACCCGCTGAATTGTGGCTGGGTGTTGTTATCGGGATCGTAACTACATTCTGTGTCCCCAATTCGAAGTTCTCATATCTGTCTGGCACACCCATAGAACTATCCCCTACGGAAGCGGCTCCTCTCTGGACTGCATCAGTGTGTTTGTTTGGGCGTTAGGTGCCATTGAATCTCGTGCCCAACTGCTATGCACAAGCAGTTTCTCAGTTGTTTTGCTAGATGAATGTCGCCTCGTCAAAAGCGGTTATCTGCAGCGTTACAGCAGTCGGCAAGGTTTAATTGCCGTGGCTTTGTGGCGAGACGCCCCATGATTAATTTGTATTCGTAGATGCCGTGGTGGTCCAACTGCCACGGCGCTTCGCACAACGAAGATGCATGAGAGGCCCAATATATCTTATGTTGGGTTGAATCGTCCCTGAGCATGGTTTCGGACGCATTATTACAGGGTGATTGCCCAGGAGAAAGGTCAGTTCAGGTA
ATCGGCATGCGCGGACGGGCGTGGGCCGGCAAATTTTTGGCGAAAAGAGACACCTACGGCTTAGGACAACAAACAGGGCGCATCGCCTAATTTATCCTTGATGTTTTAGGGTCGCTCATATCGCTGTTTCACAGCCCCGAGGGAGAATGTCATAAATCACTCGATAATACGTTGTGGCGGTTCAGAATGACCCAGCGTCACAGATCGATTGTTTCCTGTTATCGAGATGGTGTTTATCGCATCGGAATATAATACTAGGGTCCAACTAGGCACTGCCGAGACGACCTCACTCTATTCAACCGTCAGCTCGTCATTGACTGCTAACTCACGGTGGGAATAACCTGTACCTGATCCAGTTATGTGGGCGACCCACCACGTTTTCCACCCAGTCGCGTGGAACTGCGACAGTCCTCGGTCATGCGTACGACGTTATGAGGCGCGTTTCGAGGTGCTTCAAGGACTAGGGGGTCCTCTGATCAAGGGCGCATTAAGTATCGAGTTATTTAGTGCAACTCCATTGTGCGCAACCGCCCAGACTCCACCGTGGACGACAGCCACTATTTAAGAAACTCTGATCAGTGTATTGTTACTAGCGCCGCTCAAAACTTACACTTTGGCCCGTGGTTCCAGTTCCCCGCCCGGCCTTTTAGCAACAATGAGGGGACGTCTCGCCGATTTGTGGCTTGGTATTGCTATTTGAAACGTAAATACATTTTGTGTCCCCAATTCGAAGTTCTCATATCTGTCTGGCACACCCATAGAACTATCCCCTACGGAAGCGGCTCCTCTCTGGACTGCATCAGTGTGTTTGTTTGGGCGTTAGAGGCCCTTAAATCTTACGCCCAACTACCATGCACCAACAGTTCTTCAGTTGTCTTGCTAAATGAATGTCGCCAGGTCGACAGCGGTTATATGCAGCAGGACAGCAGTCGGCGCCGGTCAACTGCCGCGACTTAATGGTGGAGAACTTAGCAGCCCGCTTATGTGCACGAACATCGCAAGCACTTGGTCAACGTGGCATTACGCGCGCTGAAGAGACATAGACGGTTAAATATACCCTATACTGAGCTGAGACGTCCCCGAACTTCCCCTCGGTCGCACTGCGACAAGGCGAATGCCCGGGAGAAAGGTTAGTTCCGATA
GACGTCACGCGCGAGCGGACGTGAGCCAGCAAATTTTTGGCGAGAGGGGATATCTACAGCTTTTGATAACGGGGAAGGCACATCGTCTCGCTCATCCTCGATGTTTTAGCGTCGCTCACACCGCCGACTCACAGCCCCGATGGAGAATGTCACAAATAACCCGTTAATACGTTGTGACGGTTCAGAGTGACCCAACACTCTAGATCGATTGGTTCCTGTTCTTAGGATGGTGTTCGTCGAGTCGGAACACAGTACTAAGGACCAGCTAGGCACTGCCGAGACGGCCTCACTCTATTCAATCGTCAGTTTGTCCTTGACTACTAGTCCATGATGGGAATAACCGGTACCTGCTCTAGTCATGTCAATGACTCGCCACCTTTTCCAGTCGCGCGCGCGGAACTGGGTCCCCCTTAGGTCATGCGTACGACGTTATAAGGCGCGTTCCTAGGTGTTTCATAGATTAGGGCGTAGCCTGGGCGGAGCCACAATAACTATCAGGTTAGATAGCAAGACTCCATTACGCGCAGTCGTCCCGATTCCACTATGGATGACTAACACTATCTAGGAGGTCGTGATCAGCGTATTATCGCTAGCTCCTCCCAGAGCTCAGACTATAACGCAAGGCTCGAGCTTCCCACCCGGCCTTCCGGCAACAACGAGGGGCCGACCCGCTGAATTGTGGCTGGGTGTTGTTATCGGGATCGTAACTACATTCTGTGTCCCCGAATCAGAGTTCTCATACTTGTATAGCACACCCATAGAACTATCCCCTACGGAAGCGGCTCCCCTCTGGACTGAATGCATATATTTGTTTGAGCGTTAGGTGCCATTGAATCTCGTGCCCAACTGCTATGCACAAGCAGTTTCTCAGTTGTTTTGCTAGATGAATGTCGCCTCGTCAAAAGCGGTTATCTGCAGCGTTACAGCAGTCGGCAAGGTTTAATTGCCGTGGCTTTGTGGCGAGACGCCCCATGATTAATTTGTATTCGTAGATGCCGTGGTGGTCCAACTGCCACGGCGCTTCGCACAACGAAGATGCATGAGAGGCCCAATATATCTTATGTTGGGTTGAATCGTCCCTGAGCATGGTTTCGGACGCATTATTACAGAGTGATTACCCATGAACAAGACTAGTCCCAATA
ATCAGCACGCGCGAGCGGACGTGAGCCAGCAAATTTTTGGCGAGAGGGGATATCTACAGCTTTTGATAATGGGGAAGGCACATCGTCTCGCTCATCCTCGATGCTATAGGGTCACCCATGTTACTGTTTCACAGCCCCGATAGAGAATATCACAAATAGCTCATTAATACGTTGTGGCGCTTCAGAGAGGCTCAAAATCCCGGGTCGATTGTTTTCTGCTACCGAGACATTGTTCGTCGCATCGCACCACAATGCTAGGGTCCAACTAGGCACTGCCGAGACGGCCTCACTCTATTCAATCGTCAGTTTGTCCTTGACTACTAGTCCATGATGGGAATAACCGGTACCTGCTCTAGTCATGTCAATGACTCGCCACCTTTTCCAGTCGCGCGCGCGGAACTGGGTCCCCCTTAGGTCATGCGTACGACGTTATAAGGCGCGTTCCTAGGTGTTTCATAGATTAGGGCGTAGCCTGGGCGGAGCCACAATAACTATCAGGTTAGATAGCAAGACTCCATTACGCGCAGTCGTCCCGATTCCACTATGGATGACTAACACTATCTAGGAGGTCGTGATCAGCGTATTATCGCTAGCTCCTCCCAGAGTCTTGTCCTTAACCTATGGCTCGAGCTTCGCGCCCGGACATCTAGTAAAAATAAAGGGACGTCTCGGCGGTTTGTGGCTTGGTATTGCTGCTTGAAACGTAAATACATTCTGTGTCCCCGGATCAGAGTTCCCATATTTGTCTAGCACACCCATAGAACTATCCCCTACGGAAGCGGCTCCCCTCTGGATTAAATGCGTATGTTTCCTTGAACGTTATAGACCATTAGATCTTGCGTCCAACTACCACGCCCAAGCAGTTTCTCAGTTGTCTTGCTAGATGAACGTTGCCAGGTCAACAGCGGTTATATGCGGCGTGATAGCAGTCGGCGCGGGTTAATTGCCATGATTTAATGGCGAGACGCTTCATGGTTAATTTATATGCATAGACATCACAAGCACTTGATCAACGTGGCGCGATGTACGCTGAAGAGAGACAGAAGGTCAAATACATCTTATGCTGGGTTGAAAAGCCCCCGGGTATCGTCCAGGTCGCATTATTACAGAGTGATTGCTCGTGTGAGGCGCTAGCCACGATA
ATCGGCATGCGCGAGCTAACGCGGGCGGGCAGATTGTTGATAAAAGGAGACACCTGCGGCCCAGAACAACAAACAGGGCGCATCGTCTCACTTATCCTCGGTGTTTTAGGGTCGCCCTTATCGCCGATTGACAGCCCCGATGGGGAATGTTACAAATAGCTCGTTAATACGTTGTGGCGCTTCAGAGAGGCTCAAAATCCCGGGTCGATTGTTTTCTGCTACCGAGACATTGTTCGTCGCATCGCACCACAATGATAGGGTCCAACTAGGCACTGCCGAGACGGCCTCACTCTATTCAATCGTCAGTTTGTCCTTGACTACTAGTCCATGATGGGAATAACCGGTACCTGCTCTAGTCATGTCAATGACTCGCCACCTTTTCCAGTCGCGCGCGCGGAACTGGGTCCCCCTTAGGTCATGCGTACGACGTTATAAGGCGCGTTCCTAGGTGTTTCATAGATTAGGGCGTAGCCTGGGCGGAGCCACAATAACTATCAGGTTAGATAGCAAGACTCCATTACGCGCAGCCGTCCAGACTCCACCGTGGACGACAACCACTATTTAGGAAGCTGTGATCAGTGTATTGTTGCTAGCTCCGCTCAAAGCTTAGACTATAACGCAAGGCTCGAGCTTCCCACCCGGCCTTCCGGCAACAACGAGGGGCCGACCCGCTGATTTGTGGCTGGGTGTTGTTATCGGGATCGTAACTACGTTCTGTGTCCCCAATTCAAAGTTCTCATATCTGTCTGGCACACCCATAGAACTATCCCCTACGGAAGCGGCTCCTCTCTGGACTGCATCAGTGTGTTTGTTTGGGCGCTAGATGCCATTGAATCTCGTGCCCAACTGCTATGCACAAGCAGTTTCTTGGTCGCCTTAACAGGCGGGTGCCTCGAGGCAAACGAGAGATTCAATCAATATGGCGGTGATCGATGAGTGTCGGCTGCCGCGACTTAATGGTGGAGAACTTAGCAGCCCGCTTATGTGCACGAACATCGCAAGCACTTGGTCAACGTGGCATTACGCGCGCTGAAGAGACATAGACGGTTAAATATACCCTATACTGAGCTGAGACGTCCCCGAACTTCCCCTCGGTCGCACTGTGGCAAGGTGAATGCCCGGGAGAAAGGTCAGTTCAGGTA
GACGTCACGCGCGAGCGGACGTGAGCCAGCAAATTTTTGGCGAGAGGGGATATCTACAGCTTTTGATAACGGGGAAGGCACATCGTCTCGCTCATCCTCGATGTTTTAGCGTCGCTCACACCGCCGACTCACAGCCCCGATGGAGAATGTCACAAATAACCCGTTAATACGTTGTGACGGTTCAGAGTGACCCAACACTCTAGATCGATTGGTTCCTGTTCTTAGGATGGTGTTCGTCGAGTCGGAACACAGTACTAAGGACCAGCTAGGCACTGCCGAGACGACCTCACACTATTCAACCGTCAGTTTGTCCTTGACTACTAACTCACGATGGGAATAACCTGAACCTAATCCGGTTATGTGAACGACCCATCACGTTTTCCACCCAGTCGCGTGGAACTGCGACCGTCCTCGGTCATGCGTACGACGCTATAAAGCGAGTTTCTAGGTGCTTCAAAGACTAGGAGGTCGTCTGAGCAAAGCCGCATTAAGCATCGAGTTATTTAGCACAACTCCATTACGCGCAGCCGTCCAGACTCCACCGTGGACGACAACCTCTATTTAGGAAGCTGTGATCAATGTATCGTTGCTAGCTTCGCTCAATGCTTTGACTTTAAACCATTACTCGAGCTTCCCGCCCGGCCTTCCAGCGACCGTGAGAAGACATTTAGCCGATGTGTGGCTTGGTATTGCTGTTTGAAACGTAAATACATTCTGTGTCCCCGAATCAGAGTTCTCATACTTGTATAGCACACCCATAGAACTATCCCCTACGGAAGCGGCTCCCCTCTGGACTGAATGCATATATTTGTTTGAGCGTTAGGTGCCATTGAATCTCGTGCCCAACTGCTATGCACAAGCAGTTTCTCAGTTGTTTTGCTAGATGAATGTCGCCTCGTCAAAAGCGGTTATCTGCAGCGTTACAGCAGTCGGCAAGGTTTAATTGCCGTGGCTTTGTGGCGAGACGCCCCATGATTAATTTGTATTCGTAGATGCCGTGGTGGTCCAACTGCCACGGCGCTTCGCACAACGAAGATGCATAGAAGGTCAAATACATCTTATGCTGGGTTGAAAAGCCCCCGAGTATCGTCCAGGTCGCACTGCGACAAGGCGAATGCCCGGGAGAAAGGTTAGTTCCGATA
ATCGGCATGCGCGGACGGGCGTGGGCCGGCAAATTTTTGGCGAAAAGAGACACCTACGGCTTAGGACAACAAACAGGGCGCATCGCCTAATTTATCCTTGATGTTTTAGGGTCGCTCATATCGCTGTTTCACAGCCCCGAGGGAGAATGTCATAAATCACTCGATAGTACGTTGTGGCGGTTCAGAATGACCCAGCGTCACAGATCGATTGTTTCCTGTTATCGAGATGGTGTTTATCGCATCGGAATATAATACTAGGGTTCAACTAGGCACTGCCGAGAAGACCTCACTCTATTCAACCGTCAGCTCGTCATTGACTGCTAACTCACGGTGGGAATAACCTGTACCTGATCCAGTTATGTGGGCGACCCACCACGTTTTCCACCCAGTCGCGTGGAACTGCGACAGTCCTCGGTCATACGTACGACGTTATGAGGCGCGTTTCGCGGTGCTTCAAGGACTAGGGGGTCCTCTGATCAAGGCCGCATTGAGTATCGAGCTATTTAGCACAACTCCTTTGTGCGCAACCGTCCAGACTCCACCGTGGACGACAGCCACTATTTAAGAAACTCTGATCAGTGTATTGTTGCTAGCGCAGCTCAAAGCTTTGACTTTAACCCATGGCTTGTACTTCCCGCCCGGCCTTCTAGCAACAATAAGGGGACGTCTCGCCGATTTGTGGCTTGGTATTACAATTTAAAACGACACAATATCCTGTGTCCCCGAATCAGAGTTCTCATACTTGTATAGCACACCCATAGAACTATCCCCTACGGAAGCGGCTCCCCTCTGGACTGAATGCATATATTTGTTTGAGCGTTAGGTGCCATTGAATCTCGTGCCCAACTGCTATGCACAAGCAGTTTCTCAGTTGTTTTGCTAGATGAATGTCGCCTCGTCAAAAGCGGTTATCTGCAGCGTTACAGCAGTCGGCAAGGTTTAATTGCCGTGGCTTTGTGGCGAGACGCCCCATGATTAATTTGTATTCGTAGATGCCGTGGTGGTCCAACTGCCACGGCGCTTCGCACAACGAAGATGCATGAGAGGCCCAATATATCTTATGTTGGGTTGAATCGTCCCTGAGCATGGTTTCGGACGCATTATTACAGAGTGAATGCCCGGGAGAAAGGTCAGTTCAGGTA
ATCGGCATGCGCGGACGGGCGTGGGCCGGCAAATTTTTGGCGAAAAGAGACACCTACGGCTTAGGACAACAAACAGGGCGCATCGCCTAATTTATCCTTGATGTTTTAGGGTCGCTCATATCGCTGTTTCACAGCCCCGAGGGAGAATGTCATAAATCACTCGATAATACGTTGTGGCGGTTCAGAATGACCCAGCGTCACAGATCGATTGTTTCCTGTTATCGAGATGGTGTTTATCGCATCGGAATATAATACTAGGGTTCAACTAGGCACTGCCGAGAAGACCTCACTCTATTCAACCGTCAGCTCGTCATTGACTGCTAACTCACGGTGGGAATAACCTGTACCTGATCCAGTTATGTGGGCGACCCACCACGTTTTCCACCCAGTCGCGTGGAACTGCGACAGTCCTCGGTCATACGTACGACGTTATGAGGCGCGTTTCGCGGTGCTTCAAGGACTAGGGGGTCCTCTGATCAAGGCCGCATTGAGTATCGAGCTATTTAGCACAACTCCTTTGTGCGCAACCGTCCAGACTCCACCGTGGACGACAGCCACTATTTAAGAAACTCTGATCAGTGTATTGTTGCTAGCGCCGCTCAAAGCTTTGACTTTAACCCATGGCTTGTACTTCCCGCCCGGCCTTCTAGCAACAATAAGGGGACGTCTCGCCGATTTGTGGCTTGGTATTACAATTTAAAACGACACAATATCCTGTGTCCCCAATTCGAAGTTCTCATATCTGTCTGGCACACCCATAGAACTATCCCCTACGGAAGCGGCTCCTCTCTGGACTGCATCAGTGTGTTTGTTTGGGCGTTAGAGGCCCTTAAATCTTACGCCCAACTACCATGCACCAACAGTTCTTCAGTTGTCTTGCTAAATGAATGTCGCCAGGTCGACAGCGGTTATATGCAGCAGGACAGCAGTCGGCGCCGGTCAACTGCCGCGACTTAATGGTGGAGAACTTAGCAGCCCGCTTATGTGCACGAACATCGCAAGCACTTGGTCAACGTGGCATTACGCGCGCTGAAGAGACATAGACGGTTAAATATACCCTATACTGAGCTGAGACGTCCCCGAACTTCCCCTCGGTCGCACTGCGACAAGGCGAATGCCCGGGAGAAAGGTTAGTTCCGATA
GACGTCACGCGCGAGCGGACGTGAGCCAGCAAATTTTTGGCGAGAGGGGATATCTACAGCTTTTGATAACGGGGAAGGCACATCGTCTCGCTCATCCTCGATGTTTTAGCGTCGCTCACACCGCCGACTCACAGCCCCGATGGAGAATGTCACAAATAACCCGTTAATACGTTGTGACGGTTCAGAGTGACCCAACACTCTAGATCGATTGGTTCCTGTTCTTAGGATGGTGTTCGTCGAGTCGGAACACAGTACTAGGGTCCAACTAGGCACTGCCGAGACGGCCTCACTCTATTCAATCGTCAGTTTGTCCTTGACTACTAGTCCATGATGGGAATAACCGGTACCTGCTCTAGTCATGTCAATGACTCGCCACCTTTTCCAGTCGCGCGCGCGGAACTGGGTCCCCCCTCGGTCATGCGTACGACGCTATAAGGCGAGTTTCTAGGTGCTTCAAAGACTAGGAGGTCGTCTGAGCAAAGCCGCATTAAGCATCGAGTTATTTAGCACAACTCCATTACGCGCAGCCGTCCAGACTCCACCGTGGACGACAACCTCTATTTAGGAAGCTGTGATCAATGTATCGTTGCTAGCTCCGCTCAGTGCTTTGACTTTAAACCATTACTCGAGCTTCCCGCCCGGCCTTCCAGCGACCGTGAGAAGACATTTAGCCGATGTGTGGCTTGGTATTGCTGTTTGAAACGTAAATACATTCTGTGTCCCCGAATCAGAGTTCTCATACTTGTATAGCACACCCATAGAACTATCCCCTACGGAAGCGGCTCCCCTCTGGACTGAATGCATATATTTGTTTGAGCGTTAGATGCCATTGAATCTCGTGCCCAACTGCTATGCACAAGCAGTTTCTCAGTTTTTTTGCTAGATGAATGTCGCCTCGTCAAAAGCGGTTATCTGCAGCGTTACAGCAGTCGGCAAGGTTTAATTGCCGTGGCTTTGTGGCGAGACGCCCCATGATTAATTTGTATTCGTAGATGCCGTGGTGGTCCAACTGCCACGGCGCTTCGCACAACGAAGATGCATGAGAGGCCCAATATATCTTATGTTGGGTTGAATCGTCCCTGAGCATGGTTTCGGACGCATTATTACAGAGTGATTGCTCGTGTGAGGCGCTAGCCACGACA
ATCGGCATGCGCGAGCGGACGTGAGCCAGCAAATTTTTGGCGAGAGGGGATATCTACAGCTTTTGATAACGGGGAAGGCACATCGTCTCGCTCATCCTCGATGTTATAGGGTCACCCATGTTACTGTTTCACAGCCCCGATAGAGAATGTCACAAATAACCCGTTAGTACGTTGTGGCGGTTCAGAATGACCCAGCGTCACAGATCGATTGTTTCCTGTTATCGAGATGGTGTTTATCGCATCGGAATATAATACTAGGGTTCAACTAGGCACTGCCGAGAAGACCTCACTCTATTCAACCGTCAGCTCGTCATTGACTGCTAACTCACGGTGGGAATAACCTGTACCTGATCCAGTTATGTGGGCGACCCACCACGTTTTCCACCCAGTCGCGTGGAACTGCGACAGTCCTCGGTCATACGTACGACGTTATGAGGCGCGTTTCGCGGTGCTTCAAGGACTAGGGGGTCCTCTGATCAAGGCCGCATTGAGTATCGAGCTATTTAGCACAACTCCTTTGTGCGCAACCGTCCAGACTCCACCGTGGACGACAGCCACTATTTAAGAAACTCTGATCAGTGTATTGTTGCTAGCGCCGCTCAAAGCTTTGACTTTAACCCATGGCTTGTACTTCCCGCCCGGCCTTCTAGCAACAATAAGGGGACGTCTCGCCGATTTGTGGCTTGGTATTACAATTTAAAACGACACAATATCCTGTGTCCCCGAATCAGAGTTCTCATACTTGTCTAGCACACCCATAGAACTATCCCCTACGGAAGCGGCTCCCCTCTGGACTGAATGCATATATTTGTTTGAGCGTTAGGTGCCATTGAATCTCGTGCCCAACTGCTATGCACAAGCAGTTTCTCAGTTGTTTTGCTAGATGAATGTCGCCTCGTCAAAAGCGGTTATCTGCAGCGTTACAGCAGTCGGCAAGGTTTAATTGCCGTGGCTTTGTGGCGAGACGCCCCATGATTAATTTGTATTCGTAGATGCCGTGGTGGTCCAACTGCCACGGCGCTTCGCACAACGAAGATGCATGAGAGGCCCAATATATCTTATGTTGGGTTGAATCGTCCCTGAGCATGGTTTCGGACGAACTGTGAAGAAGTGAATGCCCGGGAGAAAGGTCAGTTCAGGTA
ATCGGCATGCGCGGACGGGCGTGGGCCGGCAAATTTTTGGCGAAAAGAGACACCTACGGCTTAGGACAACAAACAGGGCGCATCGCCTAATTTATCCTTGATGTTTTAGGGTCGCTCATATCGCTGTTTCACAGCCCCGAGGGAGAATGTCATAAATCACTCGATAATACGTTGTGGCGGTTCAGAATGACCCAGCGTCACAGATCGATTGTTTCCTGTTATCGAGATGGTGTTTATCGCATCGGAATATAATACTAGGGTTCAACTAGGCACTGCCGAGAAGACCTCACTCTATTCAACCGTCAGCTCGTCATTGACTGCTAACTCACGGTGGGAATAACCTGTACCTGATCCAGTTATGTGGGCGACCCACCACGTTTTCCACCCAGTCGCGTGGAACTGCGACAGTCCTCGGTAATACGTACGACGTTATGAGGCGCGTTTCGCGGTGCTTCAAGGACTAGGGGGTCCTCTGATCAAGGCCGCATTGAGTATCGAGCTATTTAGCACAACTCCTTTGTGCGCAACCGTCCAGACTCCACCGTGGACGACAGCCACTATTTAAGAAACTCTGATCAGTGTATTGTTGCTAGCGCCGCTCAAAGCTTTGACTTTAACCCATGGCTTGTACTTCCCGCCCGGCCTTCTAGCAACAATAAGGGGACGTCTCGCCGATTTGTGGCTTGGTATTACAATTTAAAACGACACAATATCCTGTGTCCCCGAATCAGAGTTCTCATACTTGTATAGCACACCCATAGAACTATCCCCTACGGAAGCGGCTCCCCTCTAGACTGAATGCATATATTTGTTTGAGCGTTAGGTGCCATTGAATCTCGTGCCCAACTGCTATGCACAAGCAGTTTCTCAGTTGTTTTGCTAGATGAATGTCGCCTCGTCAAAAGCGGTTATCTGCAGCGTTACAGCAGTCGGCAAGGTTTAATTGCCGTGGCTTTGTGGCGAGACGCCCCATGATTAATTTGTATTCGTAGATGCCGTGGTGGTCCAACTGCCACGGCGCTTCGCACAACGAAGATGCACAGAAGGTCAAATATGTTTTATGCTGGGTTGAAACGTCCCCGAGCACCGTCTCGGACGCACTGTGAAGAAGTGAATGCCCGGGAGAAAGGTCAGTTCAGGTA
ATCGGCATGCGCGGACGGGCGTGGGCCGGCAAATTTTTGGCGAAAAGAGACACCTACGGCTTAGGACAACAAACAGGGCGCATCGCCTAATTTATCCTTGATGTTTTAGGGTCGCTCATATCGCTGTTTCACAGCCCCGAGGGAGAATGTCATAAATCACTCGATAATACGTTGTGGCGGTTCAGAATGACCCAGCGTCACAGATCGATTGTTTCCTGTTATCGAGATGGTGTTTATCGCATCGGAATATAATACTAGGGTTCAACTAGGCACTGCCGAGAAGACCTCACTCTATTCAACCGTCAGCTCGTCATTGACTGCTAACTCACGGTGGGAATAACCTGTACCTGATCCAGTTATGTGGGCGACCCACCACGTTTTCCACCCAGTCGCGTGGAACTGCGACAGTCCTCGGTAATACGTACGACGTTATGAGGCGCGTTTCGCGGTGCTTCAAGGACTAGGGGGTCCTCTGATCAAGGCCGCATTGAGTATCGAGCTATTTAGCACAACTCCTTTGTGCGCAACCGTCCAGACTCCACCGTGGACGACAGCCACTATTTAAGAAACTCTGATCAGTGTATTGTTGCTAGCGCCGCTCAAAGCTTTGACTTTAACCCATGGCTTGTACTTCCCGCCCGGCCTTCTAGCAACAATAAGGGGACGTCTCGCCGATTTGTGGCTTGGTATTACAATTTAAAACGACACAATATCCTGTGTCCCCGAATCAGAGTTCTCATACTTGTATAGCACACCCATAGAACTATCCCCTACGGAAGCGGCTCCCCTCTAGACTGAATGCATATATTTGTTTGAGCGTTAGATGCCATTGAATCTCGTGCCCAACTGCTATGCACAAGCAGTTTCTCAGTTGTTTTGCTAGATGAATGTCGCCTCGTCAAAAGCGGTTATCTGCAGCGTTACAGCAGTCGGCAAGGTTTAATTGCCGTGGCTTTGTGGCGAGACGCCCCATGATTAATTTGTATTCGTAGATGCCGTGGTGGTCCAACTGCCACGGCGCTTCGCACAACGAAGATGCATAGACGGTTAGATATACCCTATACTGAGCTGAGACGTCCCCGAACTTCCCCTCGGTCGCACTGTGAAGAAGTGATTACCCATGAACAAGACTAGTCCCAATA
ATCAGCGCGCGCGAGCGAACGCGGGCGGGCAGATTGTTGATGAAAGGAGACACTTGCGCCCCAGAACAACAAACAGGGCGCGGCGTCTCACTTCCCCTTAATGTTTTAGCGTCGCTCACACCGCCGACTCACAGCCCCGATGGAGAATGTCACAAATAACCCGTTAATACGTTGTGACGGTTCAGAGTGACCCAACACTCTAGATCGATTGGTTCCTGTTCTTAGGATGGTGTTCGTCGAGTCGGAACACAGTACTAAGGACCAGCTAGGCACTGCCGAGACGACCTCACACTATTCAACCGTCAGTTTGTCCTTGACTACTAACTCACGATGGGAATAACCTGAACCTAATCCGGTTATGTGAACGACCCATCACGTTTTCCACCCAGTCGCGTGGAACTGCGACCGTCCTCGGTCATGCGTACGACGCTATAAGGCGAGTTTCTAGGTGCTTCAAAGACTAGGAGGTCGTCTGAGCAAAGCCGCATTAAGCATCGAGTTATTTAGCACAACTCCATTACGCGCAGCCGTCCAGACTCCACCGTGGACGACAACCTCTATTTAGGAAGCTGTGATCAATGTATCGTTGCTAGCTCCTCCCAGTGCTTTGACTTTAAACCATTACTCGAGCTTCCCGCCCGGCCTTCCAGCGACCGTGAGAAGACATTTCGCCGATGTGTGGCTTGGTATTGCTGTTTGAAACGTAAATACATTCTGTGTCCCCGAATCAGAGTTCTCATACTTGTATAGCACACCCATAGAACTATCCCCTACGGAAGCGGCTCCCCTCTGGACTGAATGCATATATTTGTTTGAGCGTTAGATGCCATTGAATCTCGTGCCCAACTGCTATGCACAAGCAGTTTCTTGGTCGCCTTAACAGGCGGGTGCCTCGAGGCAAACGAGAGATTCAATCAATATGGCGGTGATCGATGAGTGTCGGCGTTTGTAACGCAAATACAAAACGTTTCATGGTTAATTTATATGCATAACCATCGCAAGCACTTGATCAAGGTAGGGTTATGTAAGCTGTAGAGACACAGAAGGTCAAATATGTTTTATGCTGGGTTGAAACGTCCCCGAGCACCGTCTCGGACGCATTATTACAGAGTGATTGCTCGTGTGAGGCGCTAGCCACGACA
ATCGGCATGCGCGGACGGGCGTGGGCCGGCAAATTTTTGGCGAAAAGAGACACCTACGGCTTAGGACAACAAACAGGGCGCATCGCCTAATTTATCCTTGATGTTTTAGGGTCGCTCATATCGCTGTTTCACAGCCCCGAGGGAGAATGTCATAAATCACTCGATAATACGTTGTGGCGGTTCAGAATGACCCAGCGTCACAGATCGATTGTTTCCTGTTATCGAGATGGTGTTTATCGCATCGGAATATAATACTAAGGACCAGCTAGGCACTGCCGAGACGACCTCACACTATTCAACCGTCAGTTTGTCCTTGACTACTAACTCACGATGGGAATAACCTGAACCTAATCCGGTTATGTGAACGACCCATCACGTTTTCCACCCAGTCGCGTGGAACTGCGACCGTCCTCGGTCATGCGTACGACGCTATAAGGCGAGTTTCTAGGTGCTTCAAAGACTAGGAGGTCGTCTGAGCAAAGCCGCATTAAGCATCGAGTTATTTAGCACAACTCCATTACGCGCAGCCGTCCAGACTCCACCGTGGACGACAACCTCTATTTAGGAAGCTGTGATCAATGTATCGTTGCTAGCTCCGCTCAAAGCTCAGACTATAACGCAAGGCTCGAGCTTCCCACCCGGCCTTCCGGCAACAACGAGGGGCCGACCCGCTGAATTGTGGCTGGGTGTTGTTATCGGGATCGTAACTACGTTCTGTGTCCCCGAATCAGAGTTCTCATACTTGTATAGCACACCCATAGAACTATCCCCTACGGAAGCGGCTCCCCTCTGGACTGAATGCATATATTTGTTTGAGCGTTAGATGCCATTGAATCTCGTGCCCAACTGCTATGCACAAACAGTTCCTTGGTCGCCTTAACAGGCGGGTGCCTCGAGGCAAACGAGAGATTCAATCAATATGGCGGTGATCGATGAGTGTCGGCGTTTGTAACGCAAATACAAAACGTTTCATGGTTAATTTATATGCATAACCATCGCAAGCACTTGATCAAGGTAGGGTTATGTAAGCTGTAGAGACATGAGAGGCCCAATATATCTTATGTTGGGTTGAATCGTCCCTGAGCATGGTCTCGGACGCACTGTGACAAGGTGAATGCCCGGGAGAAAGGTCAGTTCAGGTA
ATCGGCATGCGCGGACGGGCGTGGGCCGGCAAATTTTTGGCGAAAAGAGACACCTACGGCTTAGGACAACAAACAGGGCGCATCGCCTAATTTATCCTTGATGTTTTAGGGTCGCTCATATCGCTGTTTCACAGCCCCGAGGGAGAATGTCACAAATAACCCGTTAATACGTTGTGACGGTTCAGAGTGACCCAACACTCTAGATCGATTGGTTCCTGTTCTTAGGATGGTGTTCGTCGAGTCGGAACACAGTACTAAGGACCAGCTAGGCACTGCCGAGACGACCTCACACTATTCAACCGTCAGTTTGTCCTTGACTACTAACTCACGATGGGAATAACCTGAACCTAATCCGGTTATGTGAACGACCCATCACGTTTTCCACCCAGTCGCGTGGAACTGCGACCGTCCTCGGTCATGCGTACGACGCTATAAGGCGAGTTTCTAGGTGCTTCAAAGACTAGGAGGTCGTCTGAGCAAAGCCGCATTAAGCATCGAGTTATTTAGCACAACTCCATTACGCGCAGCCGTCCAGACTCCACCGTGGACGACAACCTCTATTTAGGAAGCTGTGATCAATGTATCGTTGCTAGCTTCGCTCAATGCTTTGACTTTAAACCATTACTCGAGCTTCCCGCCCGGCCTTCCAGCGACCGTGAGAAGACATTTAGCCGATGTGTGGCTTGGTATTGCTGTTTGAAACGTAAATACATTCTGTGTCCCCGAATCAGAGTTCTCATACTTGTATAGCACACCCATAGAACTATCCCCTACGGAAGCGGCTCCCCTCTGGACTGAATGCATATATTTGTTTGAGCGTTAGGTGCCATTGAATCTCGTGCCCAACTGCTATGCACAAGCAGTTTCTCAGTTGTTTTGCTAGATGAATGTCGCCTCGTCAAAAGCGGTTATCTGCAGCGTTACAGCAGTCGGCAAGGTTTAATTGCCGTGGCTTTGTGGCGAGACGCCCCATGATTAATTTGTATTCGTAGCCGTCGCAAGCACTTGATCAAGGTAGGGTTATGTAAGCTGTAGAGACACAGAAGGTCAAATATATTTTATGCTGGGTTGAAACGTCCCCGAGCACCGTCTCGGACGCACTGTGAAGAAGTGATTGCTCGTGTGAGGCGCTAGCCACGATA
ATCGGCATGCGCGGACGGGCGTGGGCCGGCAAATTTTTGGCGAAAAGAGACACCTACGGCTTAGGACAACAAACAGGGCGCATCGCCTAATTTATCCTTGATGTTTTAGGGTCGCTCATATCGCTGTTTCACCGCCCCGAGGGAGAATGTCATAAATCACTCGATAGTACGTTGTGGCGGTTCAGAATGACCCAGCGTCACAGATCGATTGTTTCCTGTTATCGAGATGGTGTTTATCGCATCGGAATATAATACTAGGGTTCAACTAGGCACTGCCGAGAAGACCTCACTCTATTCAACCGTCAGCTCGTCATTGACTGCTAACTCACGGTGGGAATAACCTGTACCTGATCCAGTTATGTGGGCGACCCACCACGTTTTCCACCCAGTCGCGTGGAACTGCGACAGTCCTCGGTCATACGTACGACGTTATGAGGCGCGTTTCGCGGTGCTTCAAGGACTAGGGGGTCCTCTGATCAAGGCCGCATTGAGTATCGAGCTATTTAGCACAACTCCTTTGTGCGCAACCGTCCAGACTCCACCGTGGACGACAGCCACTATTTAAGAAACTCTGATCAGTGTATTGTTGCTAGCGCCGCTCAAAGCTTAGACTATAACGCAAGGCTCGAGCTTCCCACCCGGCCTTCCGGCAACAACGAGGGGCCGACCCGCTGATTTGTGGCTGGGTATTACAATTTAAAACGACGCAATATCCTGTGTCCCCGAATCAGAGTTCTCATACTTGTATAGCACACCCATAGAACTATCCCCTCCGGAAGCGGCTCCCCTCTAGACTGAATGCATATATTTGTTTGAGCGTTAGATGCCATTGAATCTCGTGCCCAACTGCTATGCACAAGCAGTTTCTCAGTTGTTTTGCTAGATGAATGTCGCCTCGTCAAAAGCGGTTATCTGCAGCGTTACAGCAGTCGGCAAGGTTTAATTGCCGTGGCTTTGTGGCGAGACGCCCCATGATTAATTTGTATTCGTAGATGCCGTGGTGGTCCAACTGCCACGGCGCTTCGCACAACGAAGATGCATGAGAGGCCCAATATATCTTGTGTTGGGTTGGATCGTCCCTGAGCATGGTTTCGGACGCATTATTACAGAGTGATTGCTCGTGTGAGGCGCTAGCCACGACA
ATCAGCGCGCGCGAGCGAACGCGGGCGGGCAGATTGTTGATGAAAGGAGACACTTGCGCCCCAGAACAACAAACAGGGCGCGGCGTCTCACTTCCCCTTAATGTTTTAGCGTCGCTCACACCGCCGACTCACAGCCCCGATGGAGAATGTCACAAATAACCCGTTAATACATTACGGCGGTTCCGAGAGACCCAGCATCCCAGATCGATTCTTTCCTGTTATCGGGACGGCGTTCGTTGCATCTGAACACAATAATAAGGACCAACTAGGCACTGCCGGGACGACCTTACACTATTCAACGGTCAGTTTGCCCTTGTCTACTAGCTTACGATGGGAACGGCTTGTACTTGATCTAGTTATATCAACGACCCACCACGCTTTCCACCTACTCGCGCAGAACTGCGACCGTCCTCGGTCATGCGTACGACGTTATGAGGCGCGTTTCGAGGTGCTTCAAGGACTAGGGGGTCCTCTGATCAAGGGCGCATTAAGTATCGAGTTATTTAGCGCAACTCCATTGCGCGCAACCGCCCAGACTCCACCGTGGACAACAGCCACTATTTAAGAAACTCTGATCAGTGTATTGTTGCTAGCGCCGCTCAGAACTTACACTTTGGCCCGTGGCTCCAGTTTCCCGCCCGGCCTTTTAGCAACAATGAGGGGACGTCTCGCCGATTTGTGGCTTGGTATTGCTATTTGAAACGTAAATACATTTTGTGTCCCCGAATCAGAGTTCTCATATTTGTCTAGCACACCCATAAAACCATCCCCTACGGAAGCGGCTCCCCTCTGGACTGAATGCGTATGTTTGTTTGAGCGTTAGATGATATTAAATCCTGCGCGCAACTATCATGCACAAACAGTTCCTTGGTCGCCTTAACAGGCGGGTGCCTCGAGGCAAACGAGAGATTCAATCAATATGGCGGTGATCGATGAGTGTCGGCGTTTGTAACGCAAATACAAAACGTTTCATGGTTAATTTATATGCATAACCATCGCAAGCACTTGATCAAGGTAGGGTTATGTAAGCTGTAGAGACACAGAAGGTCAAATATGTTTTATGCTGGGTTGAAACGTCCCCGAGCACCGTCTCGGACGCACTGTGAAGAAGTGATTACCCATGAACAAGACTAGTCCCAATA
ATCGGCACGCGCGAGCGGACGTGAGCCAGCAAATTTTTGGCGAGAGGGGATATCTACAGCTTTTGATAACGGGGAAGGCACATCGTCTCGCTCATCCTCGATGTTTTAGGGTCGCTCATATCGCTGTTTCACAGCCCCGAGGGAGAATGTCATAAATCACTCGATAGTACGTTGTGGCGGTTCAGAATGACCCAGCGTCACAGATCGATTGTTTCCTGTTATCGAGATGGTGTTTATCGCATCGGAATATAATACTAGGGTTCAACTAGGCACTGCCGAGAAGACCTCACTCTATTCAACCGTCAGCTCGTCATTGACTGCTAACTCACGGTGGGAATAACCTGTACCTGATCCAGTTATGTGGGCGACCCACCACGTTTTCCACCCAGTCGCGTGGAACTGCGACAGTCCTCGGTCATACGTACGACGTTATGAGGCGCGTTTCGCGGTGCTTCAAGGACTAGGGGGTCCTCTGATCAAGGCCGCATTGAGTATCGAGCTATTTAGCACAACTCCTTTGTGCGCAACCGTCCAGACTCCACCGTGGACGACAGCCACTATTTAAGAAACTCTGATCAGTGTATTGTTGCTAGCGCCGCTCAAAGCTTTGACTTTAACCCATGGCTTGTACTTCCCGCCCGGCCTTCTAGCAACAATAAGGGGACGTCTCGCCGATTTGTGGCTTGGTATTACAATTTAAAACGACAAAATATCCTGTGTCCCCGAATCAGAGTTCTCATACTTGTATAGCACACCCATAGAACTATCCTCTACGGAAGCGGCTCCCCTCTGGACTGAATGCATATATTTGTTTGAGCGTTAGATGCCATTGAATCTCGTGCCCCACTGCTATGCACAAGCAGTTTCTCAGTTGTTTTGCTAGATGAATGTCGCCTCGTCAAAAGCGGTTATCTGCAGCGTTACAGCAGTCGGCAAGGTTTAATTGCCGTGGCTTTGTGGCGAGACGCCCCATGATTAATTTGTATTCGTAGATGCCGTGGTGGTCCAACTGCCACGGCGCTTCGCACAACGAAGATGCATGAGAGGCCCAATATATCTTATGTTGGGTTGAATCGTCCCTGAGCATGGTTTCGGTCGCACTGTGACAAGGTGAATGCCCGGGAGAAAGGTCAGTTCAGGTA
GACGTCACGCGCGAGCGGACGTGAGCCAGCAAATTTTTGGCGAGAGGGGATATCTACAGCTTTTGATAACGGGGAAGGCACATCGTCTCGCTCATCCTCGATGTTTTAGCGTCGCTCACACCGCCGACTCACAGCCCCGATGGAGAATGTCACAAATAACCCGTTAGTACGTTGTGACGGTTCAGAGTGACCCAACACTCTAGATCGATTGGTTCCTGTTCTTAGGATGGTGTTCGTCGAGTCGGAACACAGTACTAAGGACCAGCTAGGCACTGCCGAGACGACCTCACACTATTCAACCGTCAGTTTGTCCTTGACTACTAACTCACGATGGGGATAACCTGAACCTAATCCGGTTATGTGAACGACCCATCACGTTTACCACCCAGTCGCGTGGAACTGCGACCGTCCTCGGTCATGCGTACGACGCTATAAGGCGAGTTTCTAGGTGCTTCAAAGACTAGGAGGTCGTCTGAGCAAAGCCGCATTAAGCATCGAGTTATTTAGCACAACTCCATTACGCGCAGCCGTCCAGACTCCACCGTGGACGACAACCTCTATTTAGGAAGCTGTGATCAATGTATCGTTGCTAGCTCCGCTCAAAGCTCAGACTATAACGCAAGGCTCGAGCTTCCCACCCGGCCTTCCGGCAACAACGAGGGGCCGACCCGCTGAATTGTGGCCGGGTGTTGTTATCGGGATCGTAACTACATTCTGTGTCCCCGAATCAGAGTTCTCATATTTGTCTAGCACACCCATAAAACCATCCCCTACGGAAGCGGCTCCCCTCTGGACTGAATGCGTATGTTTGTTTGAGCGTTAGAGGCCCTTAAATCTTACGCCCAACTACCATGCACCAACAGTTCTTCAGTTGTCTTGCTAAATGAATGTCGCCAGGTCGACAGCGGTTATATGCAGCAGGACAGCAGTCGGCGCCGGTCAACTGCCGCGACTTAATGGTGGAGAACTTAGCAGCCCGCTTATGTGCACGAACATCGCAAGCACTTGGTCAACGTGGCATTACGCGCGCTGAAGAGACATAGACGGTTAAATATACCCTATACTAAGCTGAGACGTCCCCGAACTTCCCCTCGGTCGCACCGTGACAAGGTGATTGCCCAGGAGAAAGGTCAGTTCAGGTA
ATCAGCATGCGCGGACGGGCGTGGGCCGGCAAATTTTTGGCGAAAAGAGACACCTACGGCTTAGGACAACAAACGGGGCGCATCGCCTAATTTATCCTTGATGTTTTAGGGTCGCTCATATCGCTGTTTCACAGCCCCGAGGGAGAATGTCATAAATCACTCGATAATACGTTGTGACGGTTCAGAGTGACCCAACACTCTAGATCGATTGGTTCCTGTTCTTAGGATGGTGTTCGTCGAGTCGGAACACAGTACTAAGGACCAGCTAGGCACTGCCGAGACGACCTCACACTATTCAACCGTCAGTTTGTCCTTGACTACTAACTCACGATGGGAATAACCTGAACCTAATCCGGTTATGTGAACGACCCATCACGTTTTCCACCCAGTCGCGTGGAACTGCGACCGTCCTCGGTCATGCGTACGACGCTATAAGGCGAGTTTCTAGGTGCTTCAAAGACTAGGAGGTCGTCTGAGCAAAGCCGCATTAAGCATCGAGTTATTTAGCACAACTCCATTACGCGCAGCCGTCCAGACTCCACCGTGGACGACAACCTCTATTTAGGAAGCTGTGATCAATGTATCGTTGCTAGCTCCGCTCAATGCTTTGACTTTAAACCATTACTCGAGCTTCCCGCCCGGCCTTCCAGCGACCGTGAGAAGACATTTAGCCGATGTGTGGCTTGGTATTGCTGTTTGAAACGTAAATACATTCTGTGTCCCCGAATCAGAGTTCTCATATTTGTCTAGCACACCCATAAAACCATCCCCTACGGAAGCGGCTCCCCTCTGGACTGAATGCGTATGTTTGTTTGAGCGTTAGATGCCATTGAATCTCGTGCCCAACTGCTATGCACAAGCAGTTTCTCAGTTGTTTTGCTAGATGAATGTCGCCTCGTCAAAAGCGGTTATCTGCAGCGTTACAGCAGTCGGCAAGGTTTAATTGCCGTGGCTTTGTGGCGAGACGCCCCATGATTAATTTGTATTCGTAGATGCCGTGGTGGTCCAACTGCCACGGCGCTTCGCACAACGAAGATGCATAGACGGTTAGATATACCCTATACTGAGCTGAGACGTCCCCGAACTTCCCCTCGGTCGCACTGTGAAGAAGTGATTACCCATGAACAAGACTAGTCCCAATA
GACGTCACGCGCGAGCGGACGTGAGCCAGCAAATTTTTGGCGAGAGGGGATATCTACAGCTTTTGATAACGGGGAAGGCACATCGTCTCGCTCATCCTCGATGTTTTAGCGTCGCTCACACCGCCGACTCACAGCCCCGATGGAGAATGTCACAAATAACCCGTTAGTACGTTGTGACGGTTCAGAGTGACCCAACACTCTAGATCGATTGGTTCCTGTTCTTAGGATGGTGTTCGTCGAGTCGGAACACAGTACTAAGGACCAGCTAGGCACTGCCGAGACGACCTCACACTATTCAACCGTCAGTTTGTCCTTGACTACTAACTCACGATGGGGATAACCTGAACCTAATCCGGTTATGTGAACGACCCATCACGTTTACCACCCAGTCGCGTGGAACTGCGACCGTCCTCGGTCATGCGTACGACGCTATAAGGCGAGTTTCTAGGTGCTTCAAAGACTAGGAGGTCGTCTGAGCAAAGCCGCATTAAGCATCGAGTTATTTAGCACAACTCCATTACGCGCAGCCGTCCAGACTCCACCGTGGACGACAACCTCTATTTAGGAAGCTGTGATCAATGTATCGTTGCTAGCTCCGCTCAAAGCTCAGACTATAACGCAAGGCTCGAGCTTCCCACCCGGCCTTCCGGCAACAACGAGGGGCCGACCCGCTGAATTGTGGCCGGGTGTTGTTATCGGGATCGTAACTACATTCTGTGCCCCCAATTCGAAGTTCTCATATCTGTCTGGCACACCCATAGAACTATCCCCTACGGAAGCGGCTCCTCTCTGGACTGCATCAGTGTGTTTGTTTGGGCGTTATAGACCATTAGATCTTGCGTCCAACTACCACGCACAAGCAGTTTCTCAGTTGTTTTGCTAGATGAATGTCGCCTCGTCAAAAGCGGTTATCTGCAGCGTTACAGCAGTCGGCAAGGTTTAATTGCCGTGGCTTTGTGGCGAGACGCCCCATGATTAATTTGTATTCGTAGATGCCGTGGTGGTCCAACTGCCACGGCGCTTCGCACAACGAAGATGCATGAGAGGCCCAATATATCTTATGTTGGGTTGAATCGTCCCTGAGCATGGTTTCGGACGCATTATTACAGAGTGATTGCTCGTGTGAGGCGCTAGCCACGACA
ATCGGCATGCGCGGACGGGCGTGGGCCGGCAAATTTTTGGCGAAAAGAGACACCTACGGCTTAGGACAACAAACAGGGCGCATCGCCTAATTTATCCTTGATGTTTTAGGGTCGCTCATATCGCTGTTTCACAGCCCCGAGGGAGAATGTCACAAATAACCCGTTAATACGTTGTGACGGTTCAGAGTGACCCAACACTCTAGATCGATTGGTTCCTGTTCTTAGGATGGTGTTCGTCGAGTCGGAACACAGTACTAGGGTCCAACTAGGCACTGCCGAGACGGCCTCACTCTATTCAATCGTCAGTTTGTCCTTGACTACTAGTCCATGATGGGAATAACCGGTACCTGCTCTAGTCATGTCAATGACTCGCCACCTTTTCCAGTCGCGCGCGCGGAACTGGGTCCCCCTTAGGTCATGCGTACGACGTTATAAGGCGCGTTCCTAGGTGTTTCATAGATTAGGGCGTAGCCTGGGCGGAGCCACAATAACTATCAGGTTAGATAGCAAGATTCCATTACGCGCAGTCGTCCCGATTCCACTATGGATGACTAACACTATCTAGGAGGTCGTGATCAGCGTATTATCGCTAGCTCCTCCCGGTGCTTTGACTTTAAACCATTACTCGAGCTTCCCGCCCGGCCTTCCAGCGACCGTGAGAAGACATTTCGCCGATGTGTGGCTTGGTATTGCTGTTTGAAACGTAAATACATTCTGTGTCCCCGAATCAGAGTTCTCATACTTGTATAGCACACCCATAGAACTATCCCCTACGGAAGCGGCTCTCCTCTGGACTGAATGCATATATTTGTTTGAGCGTTAGGTGCCATTGAATCTCGTGCCCAACTGCTATGCACAAGCAGTTTCTCAGTTGTTTTGCTAGATGAATGTCGCCTCGTCAAAAGCGGTTATCTGCAGCGTTACAGCAGTCGGCAAGGTTCAATTGCCGTGGCTTTGTGGCGAGACGCCCCATGATTAATTTGTATTCGTAGATGCCGTGGTGGTCCAACTGCCACGGCGCTTCGCACAACGAAGATGCACAGAAGGTCAAATATGTTTTATGCTGGGTTGAAACGTCCCCGAGCACCGTCTCGGACGCGTCATGACAAAGTGATTACCCATGAACAAGACTAGTCCCAATA
ATCGGCATGCGCGGACGGGCGTGGGCCGGCAAATTTTTGGCGAAAAGAGACACCTACGGCTTAGGACAACAAACAGGGCGCATCGCCTAATTTATCCTTGATGTTTTAGGGTCGCTCATATCGCTGTTTCACAGCCCCGAGGGAGAATGTCATAAATCACTCGATAGTACGTTGTGGCGGTTCAGAATGACCCAGCGTCACAGATCGATTGTTTCCTGTTATCGAGATGGTGTTTATCGCATCGGAATATAATACTAGGGTTCAACTAGGCACTGCCGAGAAGACCTCACTCTATTCAACCGTCAGCTCGTCATTGACTGCTAACTCACGGTGGGAATAACCTGTACCTGATCCAGTTATGTGGGCGACCCACCACGTTTTCCACCCAGTCGCGTGGAACTGCGACAGTCCTCGGTCATACGTACGACGTTATGAGGCGCGTTTCGCGGTGCTTCAAGGACTAGGGGGTCCTCTGATCAAGGCCGCATTGAGTATCGAGCTATTTAGCACAACTCCTTTGTGCGCAACCGTCCAGACTCCACCGTGGACGACAGCCACTATTTAAGAAACTCTGATCAGTGTATTGTTGCTAGCGCCGCTCAGAGCTTTGACTTTAACCCATGGCTTGTACTTCCCGCCCGGCCTTCTAGCAACAATAAGGGGACGTCTCGCCGATTTGTGGCTTGGTATTACAATTTAAAACGACACAATATCCTGTGTCCCCGAATCAGAGTTCTCATACTTGTATAGCACACCCATAGAACTATCCCCTACGGAAGCGGCTCCCCTCTGGACTGAATGCATATATTTGTTTGAGCGTTAGATGATATTAAATCCTGCGCGCAACTATCATGCACCAACAGTTCTTCAGTTGTCTTGCTAAATGAATGTCGCCAGGTCGACAGCGGTTATATGCAGCAGGACAGCAGTCGGCGCCGGTCAACTGCCGCGACTTAATGGTGGAGAACTTAGCAGCCCGCTTATGTGCACGAACATCGCAAGCACTTGGTCAACGTGGCATTACGCGCGCTGAAGAGACATAGACGGTTAAATATACCCTATACTAAGCTGAGACGTCCCCGAACTTCCCCTCGGTCGCACTGTGAAGAAGTGATTGCTCGTGTGAGGCGCTAGCCACGATA
GACGTCACGCGCGAGCGGACGTGAGCCAGCAAATTTTTGGCGAGAGGGGATATCTACAGCTTTTGATAACGGGGAAGGCACATCGTCTCGCTCATCCTCGATGTTTTAGCGTCGCTCACACCGCCGACTCACAGCCCCGATGGAGAATGTTACAAATAGCTCGTTAATACGTTGTGGCGCTTCAGAGAGGCTCAAAATCCCGGGTCGATTGTTTTCTGCTACCGAGACATTGTTCGTCGCATCGCACCACAATGATAGGGTCCAACTAGGCACTGCCGAGACGGCCTCACTCTATTCAATCGTCAGTTTGTCCTTGACTACTAGTCCATGATGGGAATAACCGGTACCTGCTCTAGTCATGTCAATGACTCGCCACCTTTTCCAGTCGCGCGCGCGGAACTGGGTCCCCCTTAGGTCATGCGTACGACGTTATAAGGCGCGTTCCTAGGTGTTTCATAGATTAGGGCGTAGCCTGGGCGGAGCCACAATAACTATCAGGTTAGATAGCAAGACTCCATTACGCGCAGTCGTCCCGATTCCACTATGGATGACTAACACTATCTAGGAGGTCGTGATCAGCGTATTATCGCTAGCTCCTCCCAGTGCTTTGACTTTAAACCATTACTCGAGCTTCCCGCCCGGCCTTCCAGCGACCGTGAGAAGACATTTCGCCGATGTGTGGCTTGGTATTGCTGTTTGAAACGTAAATACATTCTGTGTCCCCGAATCAGAGTTCTCATACTTGTATAGCACACCCATAGAACTATCCCCTACGGAAGCGGCTCCCCTCTGGACTGAATGCATATATTTGTTTGAGCGTTAGATGCCATTGAATCTCGTGCCCAACTGCTATGCACAAGCAGTTTCTTGGTCGCCTTAACAGGCGGGTGCCTCGAGGCAAACGAGAGATTCAATCAATATGGCGGTGATCGATGAGTGTCGGCGTTTGTAACGCAAATACAAAACGTTTCATGGTTAATTTATATGCATAACCATCGCAAGCACTTGATCAAGGTAGGGTTATGTAAGCTGTAGAGACACAGAAGGTCAAATATGTTTTATGCTGGGTTGAAACGTCCCCGAGCACCGTCTCGGACGCATTATTACAGAGTGATTGCTCGTGTGAGGCGCTAGCCACGACA
GACGTCACGCGCGAGCGGACGTGAGCCAGCAAATTTTTGGCGAGAGGGGATATCTACAGCTTTTGATAACGGGGAAGGCACATCGTCTCGCTCATCCTCGATGTTTTAGCGTCGCTCACACCGCCGACTCACAGCCCCGATGGAGAATGTCACAAATAACCCGTTAATACGTTGTGACGGTTCAGAGTGACCCAACACTCTAGATCGATTGGTTCCTGTTCTTAGGATGGTGTTCGTCGAGTCGGAACACAGTACTAAGGACCAGCTAGGCACTGCCGAGACGACCTCACACTATTCAACCGTCAGTTTGTCCTTGACTACTAACTCACGATGGGAATAACCTGAACCTAATCCGGTTATGTGAACGACCCATCACGTTTTCCACCCAGTCGCGTGGAACTGCGACCGTCCTCGGTCATGCGTACGACGCTATAAGGCGAGTTTCTAGGTGCTTCAAAGACTAGGAGGTCGTCTGAGCAAAGCCGCATTAAGCATCGAGTTATTTAGCACAACTCCATTACGCGCAGCCGTCCAGACTCCACCGTGGACGACAACCTCTATTTAGGAAGCTGTGATCAATGTATCGTTGCTAGCTCCGCTCAGTGCTTTGACTTTAAACCATTACTCGAGCTTCCCGCCCGGCCTTCCAGCGACCGTGAGAAGACATTTAGCCGATGTGTGGCTTGGTATTGCTGTTTGAAACGTAAATACATTCTGTGTCCCCGAATCAGAGTTCTCATACTTGTATAGCACACCCATAGAACTATCCCCTACGGAAGCGGCTCCCCTCTGGACTGAATGCATATATTTGTTTGAGCGTTAGGTGCCATTGAATCTCGTGCCCAACTGCTATGCACAAGCAGTTTCTCAGTTGTTTTGCTAGATGAATGTCGCCTCGTCAAAAGCGGTTATCTGCAGCGTTACAGCAGTCGGCAAGGTTTAATTGCCGTGGCTTTGTGGCGAGACGCCCCATGATTAATTTGTATTCGTAGATGCCGTGGTGGTCCAACTGCCACGGCGCTTCGCACAACGAAGATGCATGAGAGGCCCAATATATCTTATGTTGGGTTGGATCGTCCCTGAGCATGGTTTCGGACGCATTATTACAGAGTGATTGCTCGTGTGAGGCGCTAGCCACGATA
ATCGGCATGCGCGGACGGGCGTGGGCCGGCAAATTTTTGGCGAAAAGAGACACCTACGGCTTAGGACAACAAACAGGGCGCATCGCCTAATTTATCCTTGATGCTTCAGGGTTGCTCACACCGCCGACTCACAGCCCCCATGGAGCATGTCACAAATAGCTCGTTAATACGTTGTGGCGCTTCAGAGAGGCTCAAAATCCCGGGTCGATTGTTTTCTGCTACCGAGACATTGTTCGTCGCATCGCACCACAATGATAGGGTCCAACTAGGCACTGCCGAGACGACCTCACTCTATTCAACCGTCAGCTCGTCATTGACTGCTAACTCACGGTGGGAATAACCTGTACCTGATCCAGTTATGTGGGCGACCCACCACGTTTTCCACCCAGTCGCGTGGAACTGCGACAGTCCTCGGTCATGCGTACGACGTTATGAGGCGCGTTTCGAGGTGCTTCAAGGACTAGGGGGTCCTCTGATCAAGGGCGCATTAAGTATCGAGTTATTTAGCGCAACTCCATTGCGCGCAACCGCCCAGACTCCACCGTGGACGACAGCCACTATTTAAGAAACTCTGATCAGTGTATTGTTGCTAGCGCCGCTCAAAACTTACACTTTGGCCCGTGGCTCCAGTTTCCCGCCCGGCCTTTTAGCAACAATGAGGGGACGTCTCGCCGATTTGTGGCTTGGTATTGCTATTTGAAACGTAAATACATTTTGTGTCCCCGAATCAGAGTTCTCATATTTGTCTAGCACACCCATAAAACCATCCCCTACGGAAGCGGCTCCCCTCTGGACTGAATGCGTATGTTTGTTTGAGCGTTAGATGATATTAAGTCCTGCGCGCAACTATCATGCACAAACAGTTCCTTGGTCGCCTTAACAGGCGGGTGCCTCGAGGCAAACGAGAGATTCAATCAATATGGCGGTGATCGATGAGTGTCGGCGTTTGTAACGCAAATACAAAACGTTTCATGGTTAATTTATATGCATAACCATCGCAAGCACTTGATCAAGGTAGGGTTATGTAAGCTGTAGAGACATGAGAGGCCCAATATATCTTATGTTGGGTTGAATCGTCCCTGAGCATGGTCTCGGACGCATTATTACAGAGTGATTGCTCGTGTGAGGCGCTAGCCACGACA
ATCAGCGCGCGCGAGCTAACGCGGGCGGGCAGATTGTTGATAAAAGGAGACACCTGCGGCCCAGAACAACAAACAGGGCGCATCGTCTCACTTATCCTCGGTGTTTCAGGGTTGCTCACACCGCCGACTCACAGCCCCCATGGAGCATGTCACAAATAGCTCGTTAATACATTACGGCGGTTCCGAGAGACCCAGCATCCCAGATCGATTCTTTCCTGTTATCGGGACGGCGTTCGTTGCATCTGAACACAATAATAAGGACCAACTAGGCACTGCCGAGACGACCTCACACTATTCAACCGTCAGTTTGTCCTTGACTACTAACTCACGATGGGGATAACCTGAACCTAATCCGGTTATGTGAACGACCCATCACGTTTACCACCCAGTCGCGTGGAACTGCGACCGTCCTCGGTCATGCGTACGACGCTATAAGGCGAGTTTCTAGGTGCTTCAAAGACTAGGAGGTCGTCTGAGCAAAGCCGCATTAAGCATCGAGTTATTTAGCACAACTCCATTACGCGCAGCCGTCCAGACTCCACCGTGGACGACAACCTCTATTTAGGAAGCTGTGATCAATGTATCGTTGCTAGCTCCGCTCAAAGCTCAGACTATAACGCAAGGCTCGAGCTTCCCACCCGGCCTTCCGGCAACAACGAGGGGCCGACCCGCTGAATTGTGGCCGGGTGTTGTTATCGGGATCGTAACTACATTCTGTGCCCCCAATTCGAAGTTCTCATATCTGTCTGGCACACCCATAGAACTATCCCCTACGGAAGCGGCTCCTCTCTGGACTGCATCAGTGTGTTTGTTTGGGCGTTAGAGGCCCTTAAATCTTACGCCCAACTACCATGCACAAGCAGTTTCTCAGTTGTTTTGCTAGATGAATGTCGCCTCGTCAAAAGCGGTTATCTGCAGCGTTACAGCAGTCGGCAAGGTTTAATTGCCATGATTTAATGGCGAGACGCTTCATGGTTAATTTATATGCATAGACATCACAAGCACTTGATCAACGTGGCGCGATGTACGCTGAAGAGAGACAGAAAGTCAAATACATCTTATGCTGGGTTGAAAAGCCCCCGAGTATCGTCCAGGTCGCACTGTGAAGAAGTGATTACCCATGAACAAGACTAGTCCCAATA
GACGTCACGCGCGAGCGGACGTGAGCCAGCAAATTTTTGGCGAGAGGGGATATCTACAGCTTTTGATAACGGGGAAGGCACATCGTCTCGCTCATCCTCGATGTTATAGCGCCGCCCACACCGCCGACTCACAGCCCCGATGGAAAATGTCACAAATAACCCGTTAATACGTTGCGGCGGTTCAGAATGACCCAGCGTCACAGATCGATTGTTTCCTGTTATCGAGATGGTGTTTATCGCATCGGAATATAATACTAGGGTCCAACTAGGCACTGCCGAGACGACCTCACTCTATTCAACCGTCAGCTCGTCATTGACTGCTAACTCACGGTGGGAATAACCTGTACCTGATCCAGTTATGTGGGCGACCCACCACGTTTTCCACCCAGTCGCGTGGAACTGCGACAGTCCTCGGTCATGCGTACGACGTTATGAGGCGCGTTTCGAGGTGCTTCAAGGACTAGGGGGTCCTCTGATCAAGGGCGCATTAAGTATCGAGTTATTTAGCGCAACTCCATTGCGCGCAACCGCCCAGACTCCACCGTGGACGACAGCCACTATTTAAGAAACTCTGATCAGTGTATTGTTGCTAGCGCCGCTCAGAACTTACACTTTGGCCCGTGGCTCCAGTTTCCCGCCCGGCCTTTTAGCAACAATGAGGGGACGTCTCGCCGATTTGTGGCTTGGTATTGCTATTTGAAACGTAAATACATTTTGTGTCCCCGAATCAGAGTTCTCATATTTGTCTAGCACACCCATAAAACCATCCCCTACGGAAGCGGCTCCCCTCTGGACTGAATGCGTATGTTTGTTTGAGCGTTAGATGCCATTGAATCTCGTGCCCAACTGCTATGCACAAGCAGTTTCTCAGTTGTTTTGCTAGATGAATGTCGCCTCGTCAAAAGCGGTTATCTGCAGCGTTACAGCAGTCGGCAAGGTTTAATTGCCGTGGCTTTGTGGCGAGACGCCCCATGATTAATTTGTATTCGTAGATGCCGTGGTGGTCCAACTGCCACGGCGCTTCGCACAACGAAGATGCATAGACGGTTAAATATACCCTATACTGAGCTGAGACGTCCCCGAACTTCCCCTCGGTCGCACTGTGAAGGAGTGATTGCTCGTGTGAGGCGCTAGCCACGATA
