# Supplementary material for: HAPSIMU: a genetic simulation platform for population-based association studies
Source: BMC Bioinformatics. 2008 Aug 5;9:331. doi: 10.1186/1471-2105-9-331 (PMC2518933; doi:10.1186/1471-2105-9-331)
Supplement: Additional file 1 — The HIPSIMU package. This zipped file contains the HAPSIMU program and user document. [file 1471-2105-9-331-S1.zip › HAPSIMU1.0/data/ENr213.18q12.1Theta.txt]

23717831 0 0
23718003 0.00034324035770228 3.43240357695405e-006
23718179 0.000351222691602333 3.51222691597379e-006
23718274 0.000189580430126259 1.89580430123006e-006
23718354 0.00015964667800106 1.59646677998999e-006
23718477 0.00024545676742663 2.45456767422305e-006
23718720 0.00124325636251023 1.24325636225127e-005
23718824 0.000532093258029071 5.32093258010997e-006
23719130 0.001565582086124 1.56558208561107e-005
23719152 0.000112588039536391 1.12588039538919e-006
23719200 0.000245646631715761 2.45646631713562e-006
23719390 0.000956627012104301 9.56627011987263e-006
23720049 0.0033179852682986 3.31798526342718e-005
23720111 0.000312162498686667 3.12162498681613e-006
23720112 5.03487901107527e-006 5.03487901186132e-008
23720395 0.0014248707601343 1.42487075974725e-005
23720483 0.000443069352974624 4.43069352961075e-006
23720506 0.000115802217254731 1.15802217252704e-006
23720624 0.00043135315870477 4.31353158694316e-006
23720799 0.000570798175728632 5.70798175705019e-006
23720983 2.79584446915543e-005 2.79584446911605e-007
23721001 2.73506524156509e-006 2.7350652412237e-008
23721130 1.24242478033959e-005 1.24242478019697e-007
23721206 7.31971188417124e-006 7.31971188641227e-008
23721241 3.37091994665781e-006 3.37091994906452e-008
23721623 3.67911834178081e-005 3.67911834174297e-007
23721718 9.14963985521405e-006 9.14963985344294e-008
23721852 1.29058077957756e-005 1.29058077941427e-007
23721915 6.06765590398405e-006 6.06765590191322e-008
23722091 1.68747803287977e-05 1.68747803289131e-007
23722653 5.36038468996955e-005 5.36038468977529e-007
23722877 2.13652343514801e-005 2.13652343504852e-007
23722973 9.12476521634258e-006 9.12476521574752e-008
23723201 2.16713173888136e-005 2.16713173901774e-007
23723374 1.64435873169507e-005 1.6443587318512e-007
23723568 1.84396297080256e-005 1.8439629706205e-007
23723584 1.51902001085734e-006 1.51902001358859e-008
23723591 6.64571254750086e-007 6.64571255852677e-009
23724757 0.000110698583291229 1.10698583292041e-006
23725049 2.77237008310756e-005 2.77237008284426e-007
23725050 9.49441809283411e-008 9.4944180115254e-010
23725695 6.12359859603977e-005 6.1235985958305e-007
23725810 1.09468005119923e-05 1.09468005119353e-007
23725929 1.13323975389170e-05 1.13323975387349e-007
23726161 2.24712738289089e-005 2.24712738289041e-007
23726648 6.29090709821759e-05 6.29090709825038e-007
23726699 5.56360528022277e-06 5.56360527913256e-008
23727104 3.85875307936878e-005 3.85875307946475e-007
23727593 4.69988200404215e-005 4.69988200392839e-007
23727764 1.64351701981842e-005 1.64351701959413e-007
23727785 2.01835423486473e-006 2.01835423553761e-008
23728590 8.04794424844163e-005 8.04794424842625e-007
23728708 1.17969866002001e-005 1.17969866019813e-007
23728750 4.19892743396954e-006 4.19892743618118e-008
23729711 9.60754586677317e-005 9.60754586697282e-007
23730072 3.60907810395954e-005 3.60907810419728e-007
23730265 2.78170480460655e-005 2.78170480435146e-007
23730345 1.15303826097681e-005 1.15303826098036e-007
23731894 0.000223257033281634 2.23257033279038e-006
23732090 3.78895087195097e-005 3.78895087174613e-007
23732501 7.94519800189718e-005 7.94519800193724e-007
23732518 3.28633493995747e-006 3.28633493800693e-008
23732848 0.000443079473759955 4.43079473746879e-006
23732932 0.000112783866047989 1.1278386604943e-006
23732980 6.44479234559935e-005 6.44479234551373e-007
23733017 4.31728448380594e-005 4.31728448358283e-007
23733022 5.83416822135938e-006 5.8341682227897e-008
23733283 0.000183644428812801 1.83644428810806e-006
23733482 4.25040359318641e-005 4.25040359300741e-007
23733596 2.43490457097111e-005 2.4349045707128e-007
23733705 2.3281105108408e-005 2.32811051059811e-007
23733760 1.17473466143343e-005 1.17473466165859e-007
23733799 7.39499640568151e-006 7.39499640396986e-008
23733861 1.13102535348942e-005 1.1310253534363e-007
23733895 6.20239709978068e-006 6.20239709813272e-008
23734312 7.31987224729836e-005 7.31987224753064e-007
23734787 0.000161429563552099 1.61429563552356e-006
23734983 6.6610935697287e-005 6.6610935694717e-007
23735764 0.000265424187650924 2.65424187649742e-006
23735919 4.77935197465225e-05 4.77935197485976e-007
23736096 1.9898197268046e-005 1.98981972703379e-007
23736285 2.12472275913034e-005 2.1247227591217e-007
23737095 8.55370896708382e-05 8.55370896732263e-007
23740016 0.000305586811579886 3.05586811578383e-006
23740151 1.40235077415462e-05 1.40235077409451e-007
23740752 6.20100071849863e-05 6.20100071848767e-007
23741545 8.17233127835653e-05 8.17233127859337e-007
23743485 0.000199685858105143 1.99685858102199e-006
23743801 8.74230120562419e-05 8.74230120569085e-007
23743889 7.35502961702681e-005 7.35502961683305e-007
23744665 0.000648579884410546 6.48579884376153e-006
23745066 0.000488157717069141 4.88157717053164e-006
23745623 0.000755580707810216 7.55580707750542e-006
23745983 0.00092294862242334 9.22948622319147e-006
23746401 0.00104849579661078 1.04849579645623e-005
23747241 0.0021020211748209 2.10202117358296e-005
23747347 0.000265255053013113 2.65255053012244e-006
23747558 0.000528007699865726 5.28007699845304e-006
23747683 0.000312800770062634 3.12800770060761e-006
23748298 0.00203040416649678 2.03040416538327e-005
23748932 0.00939027265496528 9.39027254456247e-005
23749165 0.00501736064354165 5.01736062670132e-005
23749449 0.00611558121358725 6.11558118309303e-005
23749491 0.000904416940040581 9.04416939940686e-006
23750450 0.0206236057915714 0.000206236046219847
23750528 0.00167345320870995 1.67345320808724e-005
23750572 0.000377517215304021 3.7751721529654e-006
23753080 0.00176065971967897 1.76065971894859e-005
23753201 8.49441092827575e-005 8.49441092818993e-007
23754007 0.00056582437077445 5.65824370751824e-006
23754196 0.000132664588166894 1.32664588167934e-006
23754778 0.000408522700069483 4.08522700060666e-006
23754838 4.20902371731487e-05 4.20902371743634e-007
23754870 2.23815583663912e-05 2.23815583688319e-007
23755562 0.000483021050310795 4.83021050298249e-006
23755607 3.14103284161644e-005 3.14103284180533e-007
23756108 0.000336474726910448 3.36474726905002e-006
23757132 0.000687724791130337 6.87724791088386e-006
23758839 0.00114643185396434 1.1464318537659e-005
23758981 9.53680862700272e-005 9.53680862696851e-007
23759036 3.69383432736021e-005 3.69383432734452e-007
23759509 0.000317669752152978 3.17669752150254e-006
23759637 8.59643508039308e-005 8.59643508052288e-007
23760094 0.000285661734920568 2.85661734916024e-006
23760386 0.000182523471765439 1.82523471766067e-006
23761397 0.000593512159103683 5.93512159077669e-006
23761543 8.57099656074557e-005 8.57099656053419e-007
23763288 0.000979696586523616 9.79696586399754e-006
23763347 3.31244118079618e-005 3.3124411806927e-007
23763385 2.13343669271618e-005 2.13343669293588e-007
23763972 0.000327888427289877 3.27888427286738e-006
23764103 7.31744190374342e-005 7.31744190372488e-007
23764260 8.76975861746349e-005 8.76975861745741e-007
23764288 1.56403338400623e-005 1.5640333837292e-007
23764292 2.23433340572318e-006 2.23433340725575e-008
23764463 9.55177530946661e-005 9.55177530934419e-007
23764547 4.69210015201868e-005 4.69210015228332e-007
23765044 0.000277615925661105 2.77615925660946e-006
23765060 8.9349854312121e-06 8.93498543135128e-008
23767704 0.00151836612515115 1.51836612468264e-005
23767932 0.000224990184407373 2.2499018440707e-006
23768227 0.000540007364855613 5.40007364836916e-006
23769253 0.00250542245186664 2.50542244976925e-005
23769311 0.000141632068429108 1.41632068430627e-006
23769773 0.00114381520306765 1.14381520286992e-005
23770405 0.00156469958514883 1.56469958464065e-005
23770739 0.000475477716450072 4.75477716436201e-006
23771064 0.000462665442653514 4.62665442640475e-006
23771533 0.000212690212372834 2.12690212372147e-006
23771802 0.000121990761467574 1.21990761468732e-006
23773401 0.000725142109987552 7.25142109938573e-006
23773494 3.46224447804582e-005 3.46224447787858e-007
23775477 0.000738239870963963 7.38239870908767e-006
23775508 1.11851586130426e-05 1.11851586118241e-007
23775697 6.63987784359162e-05 6.6398778434456e-007
23778653 0.00101922234006296 1.01922233992185e-005
23780295 0.000566158011631724 5.66158011607085e-006
23780309 4.82716940489899e-006 4.82716940335003e-008
23780517 0.000652869052783484 6.52869052745804e-006
23780580 0.000285123020947027 2.85123020941805e-006
23781242 0.00299605460106241 2.99605459747864e-005
23781299 0.000290129766516988 2.90129766516031e-006
23781684 0.00195964842296562 1.95964842196217e-005
23781718 0.000173059860729431 1.73059860727492e-006
23781974 0.00216625602004933 2.16625601869575e-005
23782307 0.00281862894863788 2.81862894565088e-005
23782362 0.000465421427152101 4.65421427139152e-006
23782470 0.000729896529116805 7.29896529064891e-006
23783055 0.00391666573065901 3.91666572265004e-005
23783499 0.00219380210614698 2.19380210473962e-005
23784067 0.00280648557723308 2.80648557428547e-005
23784291 0.00106950657817885 1.06950657801842e-005
23784496 0.000967847817617797 9.67847817497574e-006
23784710 0.00101025470156264 1.01025470142354e-005
23785459 0.00355337245058716 3.55337244460764e-005
23785975 0.00280340574812006 2.80340574518271e-005
23786026 0.000245506387703501 2.45506387703672e-006
23786477 0.00105701363123277 1.05701363107466e-005
23786524 0.000110154413897872 1.10154413899165e-006
23786848 0.000759362342615117 7.59362342554578e-006
23787023 0.000202685227961077 2.02685227959144e-006
23787630 0.000703028190699279 7.03028190654933e-006
23788000 0.000428534481974849 4.285344819666e-006
23788168 0.000194577818842634 1.94577818843593e-006
23788231 7.38894900478159e-005 7.38894900458558e-007
23789547 0.00154346934766549 1.54346934717762e-005
23789599 6.09881505156575e-005 6.09881505180056e-007
23789672 8.49756526068598e-05 8.49756526092334e-007
23789880 0.0002416133378392 2.41613337834996e-006
23791129 0.00138408966512306 1.38408966476964e-005
23791765 0.000478971840387317 4.78971840372778e-006
23792289 0.00039462459805496 3.94624598044933e-006
23792478 0.000145667208051374 1.45667208048568e-006
23792706 0.00017572552082388 1.75725520821424e-006
23792955 0.000191910766162921 1.91910766163873e-006
23793275 0.000261669953326934 2.61669953323886e-006
23794358 0.000965045863538073 9.65045863419524e-006
23794749 0.000348414526909867 3.48414526905707e-006
23794891 0.000132523578419002 1.32523578418096e-006
23795127 0.000220250454273835 2.20250454272484e-006
23795374 0.000234529523283804 2.34529523279319e-006
23795649 0.000264603935115893 2.64603935113789e-006
23795997 0.000337113233989706 3.3711323398232e-006
23796014 1.63766366480628e-05 1.63766366508175e-007
23796209 0.000187219999231869 1.87219999230373e-006
23796427 0.000207313169715195 2.07313169714955e-006
23796481 5.13528035074335e-005 5.13528035084232e-007
23796591 0.00010170556625643 1.01705566255864e-006
23796651 5.54757634125982e-005 5.54757634102958e-007
23796979 0.000303267506655537 3.03267506651053e-006
23797238 0.000239470378731049 2.39470378726995e-006
23797593 0.000328231600191206 3.28231600186603e-006
23797627 2.73563289103058e-05 2.73563289116874e-007
23799158 0.00101138251918405 1.01138251904643e-005
23799300 9.38055635036804e-005 9.38055635027976e-007
23799807 0.000334925497861732 3.34925497857636e-006
23799817 6.60602559885073e-006 6.60602559749892e-008
23800372 0.000366634420736216 3.66634420731385e-006
23800661 0.000190914139806786 1.90914139808135e-006
23802729 0.00136612609384233 1.36612609349982e-005
23802736 4.62421791919551e-006 4.62421791945892e-008
23803879 0.000418461874801541 4.18461874791708e-006
23803927 1.68045072405207e-005 1.68045072389388e-007
23803945 6.30169021519527e-006 6.30169021367781e-008
23803948 1.00230160252046e-06 1.00230160493828e-008
23804111 5.32420830270182e-005 5.32420830247966e-007
23804231 3.91966255413631e-005 3.91966255431904e-007
23804792 0.000183244224405873 1.8324422440239e-006
23805062 8.8192407468067e-005 8.81924074664358e-007
23805329 8.72124918295329e-005 8.72124918304224e-007
23805413 2.74376378789542e-005 2.74376378765168e-007
23805694 9.17854314760253e-005 9.17854314733041e-007
23805864 5.55285528502644e-005 5.55285528491582e-007
23806162 9.73382867610517e-005 9.73382867618259e-007
23806302 4.57293964649236e-005 4.57293964624762e-007
23806443 4.48537361443941e-05 4.48537361447811e-007
23807423 0.000305294326045515 3.05294326041185e-006
23807433 3.11524822495424e-006 3.11524822624239e-008
23807446 4.04982269244051e-006 4.04982269335794e-008
23808477 0.000320566477534192 3.2056647753176e-006
23808539 3.20941664428369e-05 3.20941664405858e-007
23808827 0.000216100762838732 2.16100762836786e-006
23808971 0.000108043833507751 1.08043833506606e-006
23809292 0.000240847712194362 2.40847712193542e-006
23809554 0.000196579752632158 1.96579752632729e-006
23809800 0.000322998212868633 3.22998212864383e-006
23809826 3.60335502623331e-005 3.60335502600356e-007
23809860 4.71207964968972e-005 4.71207964995357e-007
23809983 0.000175524260515823 1.75524260516883e-006
23810185 0.000288259354668262 2.88259354666862e-006
23811020 0.00120910477110395 1.20910477086645e-005
23811145 0.000181003708249094 1.8100370824833e-006
23811365 0.0018081704282418 1.808170427452e-005
23811729 0.00299170016309099 2.99170015952079e-005
23812094 0.00299408500575516 2.99408500217589e-005
23812167 0.000598817001151033 5.9881700112083e-006
23812529 0.00296947608789964 2.96947608440755e-005
23813058 0.00433937251519036 4.33937250429687e-005
23813712 0.00370038229209179 3.70038228533649e-005
23814226 0.000757009167655534 7.57009167596369e-006
23814319 0.00013696858480927 1.36968584809465e-006
23814818 0.000491771329598655 4.91771329583e-006
23815407 0.000404503188259631 4.04503188249696e-006
23815497 6.18086365761746e-005 6.18086365748696e-007
23815781 0.000195040586529262 1.95040586531024e-006
23815833 3.55600349700458e-005 3.55600349727226e-007
23816249 0.000284480279760366 2.84480279759597e-006
23816422 0.00011828239269873 1.18282392696976e-006
23816738 0.000216053387819646 2.1605338782045e-006
23817330 0.00040475824553554 4.04758245526815e-006
23817347 1.16231252940949e-005 1.16231252914684e-007
23817978 0.000431423062386699 4.3142306237551e-006
23818126 0.000101016314346938 1.01016314347089e-006
23818304 0.000121492594282128 1.21492594283531e-006
23818377 4.98256145089625e-005 4.98256145093426e-007
23818673 0.000202032628693875 2.02032628693369e-006
23819219 0.000372668294820459 3.72668294814438e-006
23819802 0.000397922373407193 3.9792237339912e-006
23821045 0.000848400531981375 8.48400531898548e-006
23821345 9.68902851171286e-05 9.68902851177352e-007
23821579 7.56116631638881e-005 7.56116631631679e-007
23821730 4.87921416143039e-005 4.87921416143117e-007
23822215 0.000661082612198651 6.61082612162646e-006
23822516 0.000410485423422699 4.10485423413115e-006
23822858 6.13637246012507e-005 6.13637246033899e-007
23823104 4.41388194500225e-005 4.41388194479591e-007
23823175 1.27392527680959e-005 1.2739252765424e-007
23823453 4.98804545004319e-005 4.98804544991134e-007
23823662 3.67142246759368e-005 3.67142246746129e-007
23823692 5.26998440324452e-006 5.26998440407802e-008
23824092 7.0266458709927e-005 7.02664587082571e-007
23824370 4.8375670232372e-005 4.83756702335972e-007
23824476 1.88156742587343e-005 1.88156742601723e-007
23824824 6.17722136041467e-005 6.17722136058801e-007
23824836 2.20659720591381e-06 2.20659720749539e-008
23825295 8.77742860698184e-05 8.77742860682876e-007
23825609 6.16391316013171e-005 6.16391316003155e-007
23826460 0.000170941879026927 1.70941879026544e-006
23826584 2.49080998817143e-005 2.49080998811152e-007
23827989 0.000289207872579054 2.8920787257857e-006
23828081 3.88201042066696e-005 3.88201042059405e-007
23828089 3.37566123536257e-006 3.37566123356705e-008
23829404 0.000554874315562723 5.54874315540629e-006
23830201 0.000352686846379757 3.52686846376552e-006
23830354 6.77052540729019e-005 6.77052540719144e-007
23831116 0.000351345537164012 3.51345537159111e-006
23831300 8.48393423073206e-005 8.48393423095079e-007
23833659 0.00061167924775448 6.11679247723186e-006
23833760 2.62248696921493e-05 2.62248696932841e-007
23833959 6.8552949121507e-005 6.85529491241066e-007
23834047 3.03148719733297e-005 3.0314871973704e-007
23834086 1.34350000790893e-005 1.34350000773488e-007
23834276 6.54706693053415e-05 6.54706693057642e-007
23834429 0.000112104315850335 1.12104315847787e-006
23834761 0.000243333018210651 2.43333018207248e-006
23835083 0.000236117358379801 2.36117358378913e-006
23835186 7.55282233326692e-005 7.55282233327691e-007
23835783 0.000447140703090959 4.47140703077583e-006
23835818 2.61978151317733e-005 2.61978151297494e-007
23835879 4.56590492296621e-005 4.56590492297853e-007
23835950 5.31806042119184e-005 5.31806042114939e-007
23836871 0.000689849809565871 6.898498095208e-006
23837147 0.000174101053912539 1.74101053912998e-006
23837250 6.49724947572157e-005 6.49724947548642e-007
23837674 0.000132158001882004 1.32158001880282e-006
23839560 0.000466689723729952 4.66689723716024e-006
23839630 1.20599808703511e-05 1.20599808694263e-007
23840243 6.2231572268975e-05 6.22315722668315e-007
23840355 7.60909023721402e-06 7.6090902378896e-008
23841273 3.98767186720785e-005 3.98767186708203e-007
23841378 4.56106259321159e-006 4.56106259454489e-008
23841662 4.47253061297416e-005 4.47253061306569e-007
23841674 1.88980166745387e-006 1.88980166589333e-008
23841885 3.31549754433318e-005 3.31549754457773e-007
23842197 4.902536653232e-005 4.90253665303895e-007
23842266 1.08399712073553e-05 1.08399712075636e-007
23842530 4.14746724458246e-05 4.14746724436805e-007
23843312 0.000146564615720602 1.46564615719724e-006
23844184 0.000200311405358725 2.00311405357817e-006
23844514 4.54808768817317e-005 4.54808768834966e-007
23845201 9.46829164174234e-005 9.46829164163773e-007
23845681 6.61540027370644e-005 6.61540027397326e-007
23845918 3.26635388514255e-005 3.2663538851789e-007
23846087 9.26336843075717e-06 9.26336843252637e-008
23846918 4.55870335899876e-005 4.55870335900841e-007
23847999 5.93015442969634e-005 5.93015442964231e-007
23848015 8.77728685246452e-007 8.77728685423983e-009
23848041 1.42630911352548e-006 1.42630911343063e-008
23848568 2.8910188570305e-005 2.89101885692921e-007
23848623 3.01924710011638e-06 3.0192470976502e-008
23850255 8.95810882607642e-05 8.95810882620824e-007
23851285 4.1222305293147e-05 4.1222305295347e-007
23851388 4.12169961707263e-006 4.12169961934608e-008
23851689 1.20449668421249e-005 1.20449668422044e-007
23851841 6.07049046141134e-006 6.0704904615893e-008
23852466 2.49608982788295e-005 2.49608982774013e-007
23852872 1.62145995219276e-005 1.62145995228065e-007
23853487 2.45615239063284e-005 2.45615239063704e-007
23853871 1.53451429532885e-05 1.53451429541893e-007
23854267 1.58343061342511e-05 1.58343061366461e-007
23854487 8.79683674120177e-006 8.7968367434493e-008
23854540 2.11923794219861e-006 2.11923793968425e-008
23855072 2.12723506650879e-005 2.12723506623478e-007
23855653 2.3227380332359e-05 2.32273803313652e-007
23855706 2.11893732683942e-06 2.11893732462135e-008
23855968 1.04754899658474e-05 1.047548996788e-007
23856083 4.59969910769355e-006 4.59969910922582e-008
23856151 2.71982208107097e-006 2.71982208059873e-008
23857721 6.27958921662591e-005 6.27958921676214e-007
23858045 1.29591522687063e-005 1.29591522675863e-007
23858177 5.28032846053009e-006 5.28032846083809e-008
23858641 1.856115458853e-005 1.85611545896923e-007
23858962 1.28568857292905e-005 1.28568857307476e-007
23859035 2.92384005681684e-006 2.92384005451148e-008
23859277 9.6927300513654e-006 9.69273004920963e-008
23859712 1.74283499939541e-005 1.74283499944879e-007
23860013 1.20596168923683e-005 1.20596168940855e-007
23860084 2.84394789851721e-06 2.84394789862177e-008
23860862 3.11756977041806e-005 3.11756977026795e-007
23861532 2.68479658892044e-005 2.68479658893378e-007
23862296 3.06146954318688e-005 3.06146954296673e-007
23862613 1.27026943087728e-005 1.27026943111108e-007
23862925 1.25023363543758e-005 1.2502336354189e-007
23862950 1.00178977198524e-006 1.00178976993999e-008
23863332 1.53073477159344e-005 1.53073477159947e-007
23863492 8.6762815896065e-06 8.67628159197315e-008
23863659 0.000165712095562 1.65712095561149e-006
23864180 0.000516982046633546 5.16982046615615e-006
23864449 1.5229855142795e-05 1.52298551454447e-007
23864920 3.56017687313931e-05 3.56017687297283e-007
23865078 0.000261360475660507 2.61360475659219e-006
23865086 1.32334418055953e-005 1.32334418037571e-007
23865105 3.14294242882888e-005 3.14294242855884e-007
23865410 0.00050452496883832 5.04524968820319e-006
23866021 9.28863530395452e-005 9.28863530410998e-007
23866242 3.81029938228377e-005 3.81029938223302e-007
23866751 8.77575740082551e-005 8.77575740063814e-007
23866818 1.15515863625797e-005 1.15515863609844e-007
23867144 5.62062261821044e-005 5.62062261843317e-007
23867285 2.43100548824439e-005 2.43100548845329e-007
23867342 9.82746899503053e-006 9.82746899434386e-008
23867536 3.34478769304548e-005 3.34478769305919e-007
23867781 4.22408755049558e-005 4.22408755052323e-007
23867929 2.58941515312152e-005 2.58941515298838e-007
23868438 8.90548860093818e-005 8.90548860117915e-007
23868763 5.69281660228989e-005 5.6928166024074e-007
23869612 0.000148713886010588 1.48713886011922e-006
23869840 3.97220634230828e-05 3.97220634230611e-007
23870512 0.000116454894619400 1.1645489461953e-006
23870840 0.000602055534013524 6.02055533984454e-006
23870987 0.000269823669207281 2.69823669205601e-006
23871288 0.000136619869147292 1.36619869146079e-006
23871611 0.000702284757426897 7.02284757380052e-006
23872945 0.00290045779073523 2.90045778748225e-005
23872950 1.10726979044237e-006 1.10726979020538e-008
23872966 3.54326332941558e-006 3.54326333144511e-008
23873353 8.57026817802393e-005 8.57026817790129e-007
23873393 8.85815832353895e-006 8.85815832514736e-008
23873542 3.29966397551826e-005 3.29966397553139e-007
23874085 0.000120249499242041 1.20249499243846e-006
23874281 1.60132253072367e-06 1.60132252880681e-008
23874526 1.92465080383276e-006 1.92465080347493e-008
23874537 8.64128932333075e-008 8.64128933580711e-010
23875052 4.04569454683212e-006 4.04569454620275e-008
23875808 5.81513530302664e-006 5.81513530198825e-008
23876237 3.2998585251302e-006 3.29985852403071e-008
23876582 2.65373238034946e-006 2.65373238177133e-008
23877017 3.33739173725568e-006 3.33739174002402e-008
23877204 1.43469483877428e-006 1.43469483839817e-008
23877966 5.84618966388236e-006 5.84618966493201e-008
23878048 6.29117522884979e-007 6.29117522377267e-009
23878145 7.43954971434205e-007 7.43954969883541e-009
23878192 3.60473027395955e-007 3.60473026605129e-009
23878290 7.5162461031497e-007 7.51624612352845e-009
23878334 3.3743538949032e-007 3.37435388463129e-009
23878483 1.14267893259222e-006 1.14267893089695e-008
23878798 2.4157306293057e-006 2.41573063205756e-008
23878962 1.25771372446392e-006 1.257713723728e-008
23878979 1.3037276412126e-007 1.3037276224571e-009
23880075 8.40520879275538e-006 8.40520879266886e-008
23880248 1.32673459958582e-006 1.32673459806233e-008
23880309 4.67587036699148e-07 4.67587036935695e-009
23880969 5.05557847460638e-06 5.05557847204876e-008
23881103 1.02711572562785e-06 1.02711572690973e-008
23881237 1.02711572562785e-06 1.02711572690973e-008
23881286 3.75766791397132e-07 3.75766792633353e-009
23881582 2.27296296188331e-06 2.27296296443482e-008
23881631 3.76737705934086e-007 3.76737704858235e-009
23881860 1.76067213589603e-006 1.76067213492722e-008
23881936 5.84327870428378e-007 5.84327868146307e-009
23882386 3.45983607490487e-006 3.45983607248273e-008
23882638 1.93750820194673e-006 1.93750820096102e-008
23882955 2.43657072569374e-006 2.43657072635043e-008
23882963 6.14907438660881e-008 6.14907457528852e-010
23883176 1.65036970817419e-006 1.6503697085988e-008
23883335 1.23196612018637e-006 1.23196612096123e-008
23883670 2.83623559184296e-06 2.83623559092836e-008
23883766 3.19789297467828e-06 3.19789297351146e-008
23883833 6.58314634382374e-006 6.5831463439361e-008
23884035 1.98476949470507e-005 1.98476949470808e-007
23884522 4.78506308875193e-005 4.78506308884138e-007
23885282 0.000396851026258611 3.96851026248183e-006
23885300 9.39910325349341e-006 9.39910325520447e-008
23885971 0.000518748541340477 5.18748541321813e-006
23885983 9.27717212531404e-006 9.27717212448207e-008
23886081 7.57635723567313e-005 7.57635723547856e-007
23886258 0.000111180987901965 1.111809878992e-006
23886343 8.13525629028964e-06 8.13525628835939e-008
23886424 8.91387450100889e-007 8.91387447950221e-009
23886655 2.54210495028772e-006 2.54210495274697e-008
23886816 7.48639130983189e-07 7.48639128360251e-009
23887553 2.91232836782807e-06 2.91232836980632e-008
23887992 1.73340019153862e-006 1.73340019102027e-008
23888791 3.15486731899627e-006 3.15486731816616e-008
23888851 2.36911187909607e-007 2.36911189542729e-009
23889838 3.89718904111303e-006 3.89718903969861e-008
23889864 1.02661514768301e-07 1.02661512413493e-009
23890343 1.8913701812317e-06 1.89137018331279e-008
23890595 9.94915207174643e-007 9.94915208183771e-009
23890746 5.96159509060997e-007 5.9615950908928e-009
23891560 3.21373404219906e-06 3.21373404437799e-008
23891886 1.28709744855521e-06 1.28709745101595e-008
23891914 1.10539179773745e-07 1.10539177566742e-009
23892576 2.61346203604434e-006 2.61346203784634e-008
23892598 8.68522126782107e-008 8.6852214158508e-010
23892752 6.07965488747736e-007 6.07965487222063e-009
23894182 5.64539382408612e-006 5.64539382560687e-008
23894993 3.20168838554814e-006 3.20168838700878e-008
23894997 1.57957395131171e-08 1.57957369356702e-010
23895384 1.52823779768013e-06 1.52823779511999e-008
23895542 6.24526625486214e-007 6.24526628161016e-009
23895685 5.65236123066636e-007 5.65236123733543e-009
23895831 5.77454045717688e-07 5.77454044573591e-009
23896126 1.16684655987130e-06 1.16684655878978e-008
23896189 2.49190960245844e-07 2.4919096106732e-009
23896362 6.84625929611618e-07 6.84625929899178e-009
23896445 3.28462151200787e-07 3.28462149763979e-009
23896728 1.11993721433284e-006 1.11993721230749e-008
23896861 5.2633091698276e-007 5.26330917748979e-009
23897390 2.09345154198406e-006 2.09345154106442e-008
23897740 1.38547993248567e-006 1.38547993124891e-008
23897769 1.1479690869167e-007 1.14796910602566e-009
23898013 9.65877438647156e-007 9.65877437135744e-009
23898021 3.2158809010537e-008 3.21588089284505e-010
23898053 1.28635236042148e-007 1.28635235465597e-009
23898216 6.55235733589691e-007 6.55235734854163e-009
23898266 2.00992556315856e-007 2.00992555124129e-009
23898369 4.14044666010664e-007 4.14044667342559e-009
23899275 3.64198512044331e-006 3.64198512021296e-008
23899321 2.45091723290554e-007 2.45091723491826e-009
23899587 1.47443276903429e-006 1.47443277125077e-008
23899632 2.49434115062191e-007 2.49434116560633e-009
23900078 2.47216922928305e-006 2.47216923033069e-008
23900619 2.99875236108101e-006 2.99875236087791e-008
23901911 0.000122236537371974 1.22236537372448e-006
23901987 7.1903845512926e-006 7.19038455290877e-008
23902269 2.66801110982173e-005 2.66801111002235e-007
23902444 4.943435350932e-005 4.94343535075431e-007
23902504 1.69489212031954e-005 1.694892120549e-007
23902598 5.20028627045471e-05 5.20028627034068e-007
23902828 0.000486969013700097 4.86969013685704e-006
23903154 8.10177586562053e-05 8.10177586579957e-007
23903245 2.02894498845034e-005 2.02894498859215e-007
23904581 0.000297875879623039 2.97875879620361e-006
23904647 1.47154251909585e-005 1.4715425188487e-007
23904814 3.72337006173673e-05 3.72337006179754e-007
23904964 3.34434436690956e-05 3.34434436716565e-007
23905543 8.54849592465884e-05 8.54849592461478e-007
23905566 1.55124322331497e-006 1.55124322459671e-008
23905850 1.91544815400631e-005 1.91544815404618e-007
23905934 5.66541003297641e-006 5.66541003198985e-008
23905987 8.03371555818848e-006 8.0337155565102e-008
23906143 2.36464080580642e-005 2.36464080562962e-007
23906656 7.74536041864322e-005 7.74536041862735e-007
23906710 7.99283523006606e-006 7.99283523160998e-008
23907070 5.32855681985465e-005 5.32855681975376e-007
23907598 7.81521666912015e-005 7.81521666905866e-007
23908477 0.000118173672563553 1.18173672561979e-006
23908811 4.49033067533866e-005 4.49033067533415e-007
23909035 3.0114792553117e-005 3.0114792551571e-007
23909301 3.57613161568264e-005 3.57613161548792e-007
23910229 0.000124761283434349 1.24761283435838e-006
23910533 4.08834007945218e-05 4.08834007922961e-007
23910894 1.72311215610901e-05 1.72311215588418e-007
23910958 8.47054741241217e-007 8.47054739766137e-009
23911802 1.11705344001186e-005 1.117053439986e-007
23912365 7.45143467685633e-006 7.45143467458861e-008
23912700 4.45597375747928e-006 4.4559737592114e-008
23913682 1.30619887458049e-005 1.30619887478008e-007
23913732 1.46101762850302e-06 1.46101763081825e-008
23913762 8.7661057707132e-007 8.76610574303999e-009
23913917 4.52915464820182e-006 4.52915464628917e-008
23914398 1.40549895857102e-005 1.4054989584828e-007
23914454 4.35933384088336e-06 4.35933384130626e-008
23914504 6.08067251272497e-006 6.0806725143138e-008
23914963 5.58205736667447e-005 5.58205736669498e-007
23915446 5.87392964727263e-005 5.87392964709983e-007
23915488 5.44603558573363e-006 5.44603558439486e-008
23915788 3.89002541838116e-005 3.89002541845757e-007
23915986 2.56741677613157e-005 2.56741677590832e-007
23916078 1.29258890621213e-005 1.29258890648505e-007
23916219 1.98103299756424e-005 1.98103299767343e-007
23916712 0.000329441902813894 3.29441902806601e-006
23917038 0.000217845964132514 2.17845964133782e-006
23917356 0.000212500050902269 2.12500050898424e-006
23917373 7.1937871403133e-006 7.19378714125131e-008
23917422 2.07350335220795e-005 2.07350335233527e-007
23917444 1.14625561442380e-05 1.14625561465733e-007
23917473 1.69654486305462e-05 1.69654486292558e-007
23917590 6.94814337226098e-05 6.94814337202249e-007
23917593 1.60427419785398e-06 1.60427419530642e-008
23917642 2.30653172693861e-05 2.30653172685624e-007
23917661 6.20483502489762e-06 6.2048350251653e-008
23918048 5.37700462796869e-005 5.37700462781487e-007
23918059 1.52834756867327e-006 1.52834756841484e-008
23918129 9.72584816428446e-006 9.72584816680775e-008
23918333 2.83439003644861e-005 2.83439003630414e-007
23918617 3.92280636841762e-05 3.92280636848192e-007
23918677 8.26710018878924e-06 8.26710018642841e-008
23919282 8.31410283778808e-05 8.31410283802663e-007
23919289 9.61390650190656e-007 9.6139064859035e-009
23919957 9.17441363324798e-005 9.17441363299208e-007
23920368 5.66710287709836e-005 5.66710287694872e-007
23920392 3.30925715450999e-006 3.30925715466114e-008
23920555 2.24753715077137e-005 2.24753715085244e-007
23920808 3.54662158202529e-05 3.54662158203216e-007
23920829 3.90743270224824e-006 3.90743269957427e-008
23920977 2.75380971396543e-005 2.7538097140213e-007
23921389 0.000112318377973147 1.12318377970901e-006
23921727 0.000112632748844739 1.12632748845846e-006
23921744 5.66496074071174e-006 5.66496074148694e-008
23922141 0.000160144019329799 1.60144019328101e-006
23922284 5.71227271174034e-005 5.71227271193778e-007
23922389 4.19432611701214e-005 4.19432611679917e-007
23922505 4.66401512904752e-05 4.66401512890518e-007
23922961 0.000382879165044349 3.82879165037116e-006
23923240 0.00034486642314913 3.44866423142542e-006
23924364 0.00164323398034217 1.64323397975317e-005
23924607 0.000933643876152043 9.33643876044059e-006
23925125 0.00199023674011012 1.99023673905839e-005
23925214 0.000790941103112558 7.90941103044097e-006
23925731 0.00459456798100216 4.59456796807137e-005
23925862 0.00116419420795219 1.16419420774199e-005
23926824 0.00855898399056577 8.55898390696632e-005
23926846 0.000195735600615849 1.95735600613256e-006
23927594 8.14117075424365e-05 8.14117075395959e-007
23928136 5.74438708079044e-005 5.7443870805696e-007
23929231 0.000116050149257907 1.16050149260365e-006
23929325 9.96222444978246e-006 9.9622244477617e-008
23930305 0.00128500825506314 1.285008254779e-005
23930319 1.83572607866163e-005 1.83572607885187e-007
23930556 1.69255905259937e-005 1.69255905283631e-007
23931719 8.30568007667963e-005 8.30568007689077e-007
23931863 5.01765966319658e-06 5.0176596616026e-008
23933194 6.63988142531713e-006 6.6398814233322e-008
23933898 3.51200339852378e-006 3.51200339677434e-008
23934022 5.94031808490242e-07 5.94031811122154e-009
23934067 2.11927263259878e-07 2.11927263727892e-009
23934389 1.46205846741734e-006 1.46205846484299e-008
23934575 8.44543089874612e-007 8.44543087853617e-009
23936082 6.79643733387637e-06 6.79643733279746e-008
23937661 7.122065104276e-006 7.12206510571458e-008
23938607 4.26692437532587e-006 4.26692437718117e-008
23939105 2.25017994854739e-06 2.25017994658074e-008
23940111 4.54554423340926e-06 4.54554423299998e-008
23940381 1.21997708054338e-006 1.21997707845753e-008
23940778 1.79381815174588e-006 1.79381815183351e-008
23941216 1.9914531226763e-06 1.99145312302579e-008
23941471 1.17315368186797e-006 1.17315367998635e-008
23941812 1.56880551183129e-006 1.56880551401156e-008
23941998 8.55712097362521e-007 8.55712097634996e-009
23942102 4.9370297133275e-007 4.93702973624192e-009
23942154 2.46851485666375e-007 2.46851488030809e-009
23942256 4.84208683422505e-007 4.84208685121311e-009
23942271 7.1207159326839e-008 7.12071567362068e-010
23942529 1.25913628392774e-06 1.25913628572453e-008
23942914 1.97165965862274e-06 1.97165965772913e-008
23942967 2.83062739625684e-007 2.83062738311696e-009
23943046 4.2192370623451e-007 4.21923703523101e-009
23943237 1.02009402393407e-006 1.02009402175792e-008
23943238 5.34080640803177e-009 5.34080557500056e-011
23943447 1.11622853927864e-006 1.11622854021517e-008
23943480 1.76246611465048e-007 1.76246611128163e-009
23943547 4.21192176047173e-007 4.21192177584511e-009
23943749 1.26986297853028e-006 1.26986297693903e-008
23943909 1.00583206220221e-006 1.00583206405476e-008
23944482 3.60213607276165e-006 3.60213607415032e-008
23944853 8.9436209564306e-06 8.94362095389137e-008
23945652 0.00032863462057824 3.28634620571437e-006
23945736 3.45498224387637e-005 3.45498224378611e-007
23945824 3.61950520787048e-005 3.61950520773562e-007
23945906 3.37272076187931e-005 3.37272076191452e-007
23946625 2.79386350049784e-005 2.79386350038782e-007
23946699 2.87546452067928e-006 2.87546452321275e-008
23946896 7.65495284559213e-006 7.6549528431465e-008
23947075 1.17334508434896e-05 1.17334508441397e-007
23948197 0.000375808858181074 3.75808858172878e-006
23949499 0.000178817082110680 1.7881708211116e-006
23950330 7.7867302717047e-005 7.78673027144452e-007
23950671 3.1952768022278e-005 3.19527680233231e-007
23951047 2.86583898755776e-05 2.8658389877541e-007
23951338 8.65244163541275e-06 8.6524416368987e-008
23951989 1.3282940557589e-005 1.32829405603569e-007
23953127 2.32196731732167e-005 2.32196731758388e-007
23953144 4.88387086180388e-007 4.88387087108822e-009
23953824 1.95354834472155e-005 1.95354834476528e-007
23954532 3.38639189732894e-05 3.38639189708713e-007
23954870 2.75924301379474e-05 2.75924301405779e-007
23955630 0.000107849978917694 1.07849978917492e-006
23955722 2.94282267908563e-005 2.94282267933619e-007
23956744 0.000326909215002773 3.26909214998474e-006
23956749 1.59936015167697e-006 1.59936015422526e-008
23956752 7.93444683050221e-07 7.93444680690042e-009
23957057 6.35639304220457e-005 6.35639304247411e-007
23957126 1.438003671843e-005 1.43800367168138e-007
23957374 4.15333680523281e-005 4.15333680500891e-007
23957707 5.57685950057469e-005 5.57685950061169e-007
23958318 0.000189895934261973 1.89895934260476e-006
23958884 0.000175910145322876 1.7591014532099e-006
23959056 5.34785859997145e-005 5.34785859979135e-007
23959416 0.000100682903802178 1.00682903799527e-006
23961029 0.000657508512970825 6.57508512934398e-006
23961928 0.000633342455493201 6.33342455458223e-006
23962081 0.00010700416920532 1.0700416920488e-006
23962399 0.000222402351559534 2.22402351555504e-006
23962525 0.000104569956979668 1.04569956981688e-006
23962798 0.000226568240122614 2.26568240118879e-006
23963565 0.00063654886510639 6.36548865071293e-006
23964301 0.000610821336008218 6.10821335980212e-006
23964391 2.4223325874231e-005 2.4223325872591e-007
23964395 1.07659226107694e-006 1.07659225880896e-008
23964594 5.35604649885775e-005 5.35604649871878e-007
23964730 2.22975864014291e-05 2.22975864034357e-007
23965066 4.32999339100216e-05 4.32999339106768e-007
23965208 1.81177412969777e-05 1.81177412980356e-007
23965777 7.21467093465278e-05 7.21467093481423e-007
23967744 0.000249040921561283 2.49040921558939e-006
23967760 2.025752285196e-006 2.02575228377945e-008
23968322 8.52781831155073e-05 8.52781831178007e-007
23968575 4.43738649012056e-05 4.43738649035234e-007
23968626 1.10019793752553e-005 1.10019793769487e-007
23968653 5.82457731631165e-006 5.82457731362766e-008
23968735 2.1232998555283e-005 2.12329985575866e-007
23968741 1.55363404063047e-006 1.55363403977174e-008
23968773 8.28604821669581e-006 8.28604821773882e-008
23968876 3.00387129164538e-005 3.00387129172477e-007
23968888 3.49965587376161e-006 3.49965587550182e-008
23969176 8.39917409702786e-005 8.39917409680532e-007
23969225 1.62470566086926e-05 1.62470566109568e-007
23969409 6.80585414952138e-005 6.8058541494522e-007
23970163 0.0002788920667793 2.78892066777479e-006
23970275 6.0243733669115e-005 6.02437336684531e-007
23970317 2.25914001259181e-005 2.25914001239089e-007
23971883 0.00106809299722411 1.06809299706093e-005
23972443 0.000381948964524584 3.81948964516477e-006
23973737 0.00237787601290358 2.37787601111081e-005
23973791 9.92313019295159e-005 9.92313019305079e-007
23975028 0.00215622026812231 2.15622026678587e-005
23976143 0.00194356151896231 1.94356151798155e-005
23976666 0.000911643654185908 9.11643654084321e-006
23976727 0.000106329374580001 1.06329374577254e-006
23977917 0.00207429435656067 2.07429435536926e-005
23978091 0.000297679287599089 2.97679287593447e-006
23978665 0.000961476713234405 9.61476713118061e-006
23978710 7.53770942431154e-005 7.53770942411286e-007
23979373 0.000468222617181637 4.68222617170222e-006
23979437 2.9520150200666e-05 2.95201501982328e-007
23979557 3.06940066827677e-05 3.06940066843482e-007
23979735 3.87347607972684e-005 3.87347607949732e-007
23980206 0.000102494788401761 1.02494788401057e-006
23980680 9.71935856222364e-005 9.71935856241854e-007
23980807 2.60413193544811e-005 2.60413193548233e-007
23981157 7.17674155438454e-005 7.17674155443677e-007
23981692 0.000109701620902735 1.09701620905317e-006
23981865 3.54859729040377e-005 3.5485972904898e-007
23982105 4.92290953582026e-005 4.92290953579757e-007
23982143 7.79460676504874e-006 7.79460676616376e-008
23982254 2.27767128118267e-005 2.27767128097139e-007
23982269 3.07793416376036e-006 3.07793416236253e-008
23982319 1.02597805458679e-005 1.02597805459717e-007
23982456 2.81117986956779e-005 2.81117986929926e-007
23982658 4.14495134053062e-005 4.14495134050318e-007
23982801 2.93051149586477e-05 2.93051149562572e-007
23982887 1.75065886218059e-005 1.75065886220222e-007
23983264 7.67439989583819e-005 7.67439989573963e-007
23983371 2.17814532852702e-005 2.17814532836807e-007
23983487 2.3662622990063e-05 2.36626229925575e-007
23983517 6.09333238858693e-006 6.09333238993229e-008
23983994 9.70274269723247e-005 9.70274269721851e-007
23984053 1.20012959986733e-005 1.20012959962841e-007
23984235 3.70209469789583e-005 3.70209469805911e-007
23984251 3.25458874540292e-006 3.25458874759789e-008
23984324 1.48490611509008e-005 1.48490611505913e-007
23984848 0.000106624748389675 1.06624748388077e-006
23985167 6.49138784880673e-005 6.49138784898581e-007
23985481 6.3896419577596e-005 6.3896419579353e-007
23985633 3.09307508783268e-005 3.09307508776888e-007
23985709 1.54653754391634e-005 1.54653754373444e-007
23985791 1.66863261317289e-005 1.66863261310398e-007
23986591 0.000162793425675404 1.62793425674568e-006
23986923 6.75592716552926e-005 6.75592716576657e-007
23987400 9.27966784414454e-005 9.27966784399767e-007
23987431 6.03081138717989e-006 6.03081138895055e-008
23987682 4.88301180058759e-005 4.88301180065808e-007
23988216 0.000103885589701744 1.03885589702114e-006
23988962 9.64785921019797e-005 9.64785921037283e-007
23989246 3.67291154919065e-005 3.67291154913024e-007
23989376 1.68126232885487e-005 1.68126232913078e-007
23989776 5.173114858015e-005 5.17311485774906e-007
23990211 3.14829540002686e-005 3.14829539988429e-007
23990600 2.81537220829988e-005 2.81537220827599e-007
23990875 1.70134326222332e-005 1.70134326245091e-007
23991033 9.77499037931945e-006 9.7749903768163e-008
23991344 1.92406456200528e-005 1.92406456223349e-007
23992650 7.93267933266642e-005 7.93267933284398e-007
23993040 2.36840093097818e-005 2.36840093094518e-007
23993724 4.1536073125527e-005 4.15360731261988e-007
23993923 1.20843253683916e-005 1.20843253674121e-007
23993971 2.91481214915979e-006 2.91481214936531e-008
23994313 2.07680365627635e-005 2.07680365629041e-007
23994531 1.3238105177434e-005 1.32381051765297e-007
23994824 1.77924991604962e-005 1.77924991597026e-007
23994943 7.22630511979197e-006 7.22630512017512e-008
23995369 2.58689578237931e-005 2.58689578255307e-007
23995557 1.14163475842092e-005 1.14163475863116e-007
23996226 4.08777279487473e-005 4.08777279504947e-007
23997044 5.04327147662814e-005 5.04327147666515e-007
23997751 4.63017658465613e-05 4.63017658488913e-007
23998794 7.19317267180637e-005 7.19317267197605e-007
23998879 5.86212537970797e-006 5.86212538061112e-008
23999045 1.1448386035665e-005 1.1448386037985e-007
23999566 3.5931380268563e-005 3.59313802680731e-007
23999589 1.58622216156804e-006 1.58622215881583e-008
24000049 3.17244432313608e-005 3.17244432330409e-007
24000120 4.8965988465796e-006 4.89659884647607e-008
24000354 1.77292196149357e-005 1.77292196175328e-007
24001003 4.91720663679198e-005 4.91720663665486e-007
24001082 6.87344388797703e-06 6.87344389063536e-008
24001715 6.1995632877559e-005 6.199563287992e-007
24001870 1.51806052069852e-005 1.51806052046307e-007
24001875 4.89696942160814e-007 4.89696944860997e-009
24003624 0.000204876861653301 2.04876861654734e-006
24003653 3.71269389621191e-06 3.71269389863625e-008
24004167 7.12263309222169e-005 7.12263309214917e-007
24004569 5.57061965578428e-005 5.57061965589362e-007
24005244 9.35365240710047e-005 9.35365240709223e-007
24005539 4.08789253347354e-005 4.08789253351711e-007
24006662 0.000155617061528501 1.55617061525672e-006
24006941 3.86617632826819e-005 3.86617632833567e-007
24007062 1.67672880186542e-005 1.6767288019576e-007
24007764 9.72779850338449e-005 9.72779850331179e-007
24010884 0.000477755816395397 4.77755816378301e-006
24011100 8.13257998177745e-05 8.13257998162711e-007
24011624 0.000197547263775752 1.97547263776894e-006
24011636 4.64777318079336e-006 4.64777317838628e-008
24012015 0.000146792169626724 1.46792169625946e-006
24012154 0.00209835115885469 2.09835115762211e-005
24012477 0.00739192803670774 7.39192798285575e-005
24012492 0.000343278391742195 3.43278391737565e-006
24012674 0.00416511115379287 4.16511114415743e-005
24013481 0.018468377478631 0.000184683766387386
24013596 0.00263180100377022 2.63180100134078e-005
24013834 0.00544668381649837 5.44668379495426e-005
24014079 0.000153202527021135 1.53202527022888e-006
24015582 0.000939850604541905 9.3985060443397e-006
24016320 0.000457794653619473 4.57794653608672e-006
24017481 0.00065740836748115 6.57408367444982e-006
24018040 0.000856320453555067 8.56320453469075e-006
24018205 1.57975602979426e-05 1.57975602979841e-007
24018841 2.44069046172484e-005 2.44069046183257e-007
24018858 6.52385815240918e-007 6.52385814628943e-009
24018949 3.49218289334844e-006 3.49218289320357e-008
24019169 7.9366148575258e-006 7.93661486006621e-008
24020609 5.19487517947143e-005 5.19487517946859e-007
24022542 6.9731921556338e-05 6.97319215582677e-007
24023654 4.01648551675048e-005 4.01648551682988e-007
24023878 8.09076219198959e-006 8.09076219440095e-008
24023979 3.65277875193118e-06 3.65277875129255e-008
24025643 6.02814448639703e-005 6.02814448616455e-007
24026071 1.55050831741431e-05 1.55050831720519e-007
24026588 1.92025195859508e-005 1.92025195882312e-007
24027128 2.00567902831982e-005 2.00567902822278e-007
24027476 1.32855515151892e-05 1.32855515148654e-007
24028413 3.67468551153104e-005 3.67468551138726e-007
24028972 2.19226168724211e-005 2.19226168743435e-007
24029175 7.96151624289722e-006 7.96151624420796e-008
24030621 5.67110959962038e-005 5.67110959947605e-007
24030665 1.72564884082501e-006 1.7256488419943e-008
24030844 7.02025323881085e-006 7.02025323671036e-008
24031510 0.000121803360718391 1.21803360716072e-006
24031529 9.34631436838104e-06 9.34631436841613e-008
24031552 2.22973326830946e-005 2.22973326843941e-007
24031993 0.000427527117967162 4.27527117957944e-006
24032342 0.00114338775045806 1.14338775026079e-005
24033315 0.00318772573408507 3.18772572976515e-005
24033605 0.000950092973159991 9.50092973044347e-006
24035339 0.000674928356414269 6.74928356371338e-006
24035500 6.26663583521899e-005 6.26663583536834e-007
24035893 0.000152968191505656 1.52968191502433e-006
24036006 4.39832204583693e-005 4.39832204609401e-007
24036753 0.000290678814960594 2.90678814956412e-006
24036929 6.84865748769271e-005 6.8486574877849e-007
24037316 0.00015059263907597 1.50592639076203e-006
24037597 0.000109345042843276 1.0934504284053e-006
24037647 1.94564133173088e-005 1.94564133200297e-007
24038283 0.000247496034991413 2.47496034988965e-006
24039943 0.00607936569703186 6.07936566707131e-005
24040043 4.78854894842235e-05 4.78854894820719e-007
24040083 1.91544076711375e-05 1.91544076718295e-007
24040233 4.82684267426886e-05 4.82684267436305e-007
24041156 0.000656839673838183 6.56839673802036e-006
24041869 0.000507384231423937 5.07384231405789e-006
24041959 6.40456954111561e-005 6.40456954109914e-007
24043084 1.18165576634942e-006 1.18165576750851e-008
24044055 1.01990022144469e-006 1.01990022123464e-008
24044248 2.02719611470755e-007 2.02719612496176e-009
24044384 1.4284975176055e-007 1.42849753839599e-009
24044435 5.35686569102064e-008 5.35686550099455e-010
24044686 2.63641821263957e-007 2.63641823647768e-009
24044693 7.35256075249202e-09 7.35256300180136e-011
24044956 2.76246211126145e-07 2.76246213265814e-009
24045964 1.05872422105393e-006 1.05872421919141e-008
24046473 5.34613718766322e-007 5.34613719795098e-009
24047201 7.64634159650064e-007 7.64634160951965e-009
24047218 1.78554680135156e-08 1.78554670984895e-010
24047330 1.17636024563144e-007 1.17636022867976e-009
24047365 3.67612576759826e-008 3.67612551240354e-010
24047716 3.6863823907559e-07 3.68638239436279e-009
24047761 4.72613127022858e-08 4.72613114863157e-010
24048158 4.16949803172338e-07 4.16949804536158e-009
24048369 2.21603044003885e-07 2.21603046041519e-009
24048633 2.77512982939131e-07 2.77512983273996e-009
24048958 3.41915745677871e-07 3.41915743378165e-009
24049076 1.24391700669954e-007 1.24391702184543e-009
24049252 1.855333840501e-007 1.85533382412891e-009
24050855 2.16910219596355e-06 2.16910219812646e-008
24050858 1.37528918709835e-06 1.37528918911744e-008
24051298 0.000411245422237478 4.11245422226562e-006
24051442 0.000134589410914084 1.34589410911413e-006
24051794 1.59604086084524e-007 1.59604084993948e-009
24051946 6.83665651019452e-08 6.8366567868906e-010
24051966 8.94498474621449e-09 8.94498364107779e-011
24052003 1.65482217777162e-08 1.65482238968138e-010
24052156 6.84291332994044e-08 6.84291344872875e-010
24053222 4.76767686905702e-007 4.76767687446415e-009
24053285 2.81767019470005e-08 2.81766998463361e-010
24053391 4.73543875396323e-08 4.7354387033409e-010
24053572 8.08598504228707e-008 8.08598520165751e-010
24053631 2.63576308008253e-008 2.63576327291625e-010
24053632 4.46739505086698e-010 4.46737091759802e-012
24053692 2.68043703052019e-008 2.68043698204513e-010
24061123 3.3197212623671e-006 3.3197212606322e-008
24061316 8.62207244832418e-08 8.62207248554023e-010
24061735 1.87183852635515e-07 1.87183851051226e-009
24061793 2.59108912952106e-08 2.59108900867506e-010
24061928 6.03098331880895e-008 6.03098348311589e-010
24061966 1.69761011936845e-008 1.69761038502175e-010
24062039 3.2611983872078e-008 3.261198531317e-010
24062064 1.11804300285529e-08 1.1180428802491e-010
24062126 2.7747168245447e-08 2.77471656608193e-010
24062166 1.79013988674149e-08 1.79013970249854e-010
24062533 1.6424533461505e-07 1.64245333460527e-009
24062823 1.29785141793528e-07 1.29785143406294e-009
24063068 1.09646068067785e-007 1.09646069760745e-009
24063143 3.35651228778935e-008 3.35651228807795e-010
24063174 1.38735841227375e-008 1.38735856098167e-010
24063936 3.41021648436322e-007 3.41021647481956e-009
24064139 9.66898983543342e-08 9.66899003435989e-010
24064340 1.7235598534471e-007 1.72355984445598e-009
24064455 0.000121396302908735 1.21396302910128e-006
24065010 0.00075455201498526 7.54552014925542e-006
24065028 2.44719572427652e-005 2.44719572401923e-007
24065264 0.000320854550516255 3.2085455050983e-006
24065724 0.00081381427184587 8.13814271775875e-006
24066815 5.19132662449864e-06 5.1913266235928e-008
24068088 6.05734078184962e-006 6.05734078343504e-008
24068966 4.17780456124428e-006 4.17780455849808e-008
24069095 7.67579539267866e-07 7.67579538137116e-009
24069218 9.64850493079787e-07 9.64850491979851e-009
24070374 1.3729790701518e-005 1.37297907034163e-007
24070632 3.06426124653257e-006 3.06426124568909e-008
24070960 2.57367621088457e-05 2.57367621077086e-007
24072303 9.50957183199099e-005 9.50957183187385e-007
24078949 0.000568645090300786 5.68645090273759e-006
24081639 0.00434060928145224 4.3406092705455e-005
24082368 1.35045571757310e-05 1.35045571776993e-007
24083267 1.60489950618580e-05 1.60489950607196e-007
24084519 2.23426055680700e-05 2.23426055682729e-007
24086881 4.2906524923216e-05 4.29065249230103e-007
24087209 2.37470328402915e-05 2.37470328415671e-007
24087694 3.51136762077617e-05 3.51136762097491e-007
24088967 0.000163869213409469 1.63869213410523e-006
24090567 0.000224115732743273 2.24115732740091e-006
24090838 3.22802721748001e-05 3.22802721760517e-007
24093370 0.000272629612876505 2.72629612872108e-006
24093494 1.33607070567506e-05 1.33607070565711e-007
24093870 4.05328773830464e-05 4.05328773810008e-007
24094593 7.80112074340675e-05 7.80112074313727e-007
24095824 0.000216447448174028 2.16447448171201e-006
24095968 2.14130212100516e-05 2.14130212118134e-007
24095988 2.53519949214649e-006 2.53519949391067e-008
24096020 4.05631918743438e-006 4.05631919008887e-008
24097612 0.000171760588147003 1.71760588144388e-006
24097886 2.95618097690193e-005 2.95618097692042e-007
24098431 5.60884426226807e-05 5.60884426217255e-007
24099338 8.5158037767413e-005 8.51580377673366e-007
24100166 7.77407445109349e-005 7.77407445113799e-007
24100169 2.81669364170054e-007 2.81669364022608e-009
24100469 2.06297431419456e-05 2.06297431396725e-007
24100485 8.062722996511e-07 8.06272297026222e-009
24100493 2.64060355646954e-07 2.64060355519174e-009
24100644 2.56104247103096e-06 2.56104246903439e-008
24100648 5.01022719930844e-08 5.01022722807271e-010
24100805 1.24581310799901e-06 1.24581311049615e-008
24100916 7.92616287641893e-07 7.92616287806495e-009
24100967 3.93713837618828e-07 3.93713836208207e-009
24101115 1.25026298310283e-06 1.25026298407677e-008
24101325 2.17969643660098e-06 2.17969643935524e-008
24101365 7.38933200563474e-07 7.38933198145261e-009
24102480 2.96909135066744e-005 2.96909135048999e-007
24102524 2.45315851231577e-05 2.4531585123226e-007
24102670 8.14003321419284e-005 8.14003321427089e-007
24103733 0.000592661322375822 5.92661322350123e-006
24105923 3.81106466710413e-005 3.81106466723428e-007
24107828 3.31510419672674e-005 3.31510419696751e-007
24108275 7.77874843010756e-006 7.77874842868609e-008
24108514 4.16827520645418e-06 4.16827520500593e-008
24108568 1.03658570536004e-006 1.03658570687432e-008
24108757 3.62804996876015e-006 3.62804996920765e-008
24108788 5.95076979002988e-007 5.95076980603795e-009
24108818 5.75880947422246e-007 5.75880947401825e-009
24109371 1.06154054641501e-005 1.06154054657793e-007
24109428 5.08996229116055e-05 5.08996229095618e-007
24109661 0.000562396752146288 5.62396752123864e-006
24109754 0.000385397355590961 3.85397355585136e-006
24109990 0.00202423031994374 2.02423031883961e-005
24110143 0.000251015737286660 2.51015737286876e-006
24112578 0.00191597417445381 1.9159741735141e-005
24112743 0.00078102181011473 7.81021810052473e-006
24112872 9.95970509041405e-05 9.95970509060208e-007
24113012 0.000251545897746223 2.51545897741566e-006
24113017 5.40567028578688e-06 5.40567028761298e-008
24113432 0.000204305334374601 2.04305334371291e-006
24114633 1.51824594102926e-005 1.51824594091826e-007
24114888 3.22214366608112e-06 3.2221436662935e-008
24115007 1.50366632262226e-06 1.50366632397561e-008
24115047 5.05425195184468e-07 5.05425196582075e-009
24115335 3.64016464045376e-06 3.64016463782459e-008
24115361 3.28639984783479e-07 3.28639985285726e-009
24115473 1.41558408908865e-06 1.4155840876177e-008
24115542 8.72795960415582e-07 8.72795959147156e-009
24115719 2.23896394269772e-06 2.23896394168593e-008
24116887 1.47805886990676e-05 1.47805886968264e-007
24117224 4.26477882925544e-06 4.26477882714326e-008
24117918 8.79085032855415e-06 8.79085032863731e-008
24118822 1.14700779011831e-005 1.14700778985641e-007
24119033 2.71578878257018e-06 2.71578878511773e-008
24120038 1.33541901206175e-05 1.33541901230631e-007
24120469 8.52906472330135e-06 8.52906472064524e-008
24121041 1.9768886213295e-05 1.97688862111474e-007
24121159 4.07819680626923e-06 4.07819680846588e-008
24121224 1.59628364915777e-05 1.59628364912023e-007
24121323 3.5572642301507e-005 3.55726423032852e-007
24121742 0.000150554920447792 1.50554920447565e-006
24121767 9.20729135245127e-006 9.20729135472169e-008
24122511 0.00027400899064895 2.74008990647056e-006
24122788 0.000102041257826206 1.0204125782805e-006
24123035 9.06607602340734e-05 9.0660760235409e-007
24123982 0.000328605738833439 3.28605738826616e-006
24124126 1.16580238354556e-05 1.16580238370369e-007
24124435 4.44265283868348e-06 4.44265283943904e-008
24125520 8.8210206149559e-06 8.82102061760216e-008
24128874 2.72238016715915e-05 2.72238016728429e-007
24132314 2.79458307531446e-005 2.79458307509385e-007
24132595 3.60358576206285e-06 3.60358576430915e-008
24133204 1.12498074366820e-05 1.12498074357539e-007
24133308 3.03760063616118e-06 3.0376006363362e-008
24133541 0.00145957310553518 1.45957310512266e-005
24135024 0.000601704280931881 6.01704280904569e-006
24141840 0.00410059827518087 4.10059826598874e-005
24142624 0.00047746091622861 4.77460916212473e-006
24144159 0.00088966775297429 8.89667752882409e-006
24144725 0.000196131199160159 1.96131199158685e-006
24145255 0.000118828727683334 1.18828727681305e-006
24145611 7.46512824118115e-005 7.46512824100859e-007
24145960 7.31834201171972e-005 7.31834201163178e-007
24146006 9.64595222175092e-006 9.6459522190405e-008
24146280 5.74563241034729e-005 5.74563241043365e-007
24147722 0.00030237963269054 3.02379632684616e-006
24148060 6.24608086311375e-05 6.24608086301398e-007
24148358 4.02461463015427e-005 4.02461463001749e-007
24151017 0.000359109070522825 3.59109070517562e-006
24151127 1.48559600441698e-005 1.48559600446121e-007
24153410 0.000308328698007634 3.08328698003317e-006
24154497 0.000146803896073221 1.46803896071293e-006
24155041 5.01692324630807e-05 5.01692324612393e-007
24155592 3.3028256678409e-05 3.30282566781658e-007
24155820 8.42630057746437e-006 8.42630057499484e-008
24156855 1.69501652423509e-05 1.69501652428523e-007
24157623 1.24637120427913e-05 1.2463712041964e-007
24157977 5.74499226975425e-006 5.74499227127918e-008
24157983 9.73727503348178e-008 9.73727485633595e-010
24158460 7.74113365160649e-06 7.74113365130036e-008
24158556 9.53345122748185e-06 9.53345122592996e-008
24158857 0.000213827282740942 2.13827282741468e-006
24159210 0.000250767298997054 2.50767298995525e-006
24159344 9.51921191660204e-005 9.51921191666479e-007
24159824 2.34263843293109e-005 2.34263843310321e-007
24160283 2.24014800149036e-005 2.2401480015307e-007
24163845 4.6325253210529e-005 4.63252532118441e-007
24164364 6.74980528249988e-006 6.74980528055503e-008
24164686 4.18774046428701e-006 4.18774046448789e-008
24165293 7.89428093733691e-006 7.89428093711345e-008
24165378 1.10545943933054e-006 1.10545943841708e-008
24166549 1.52293294524243e-005 1.52293294551627e-007
24166837 3.30600013135592e-006 3.30600013266253e-008
24167127 3.32895846560144e-006 3.32895846484889e-008
24167183 5.31053472853505e-007 5.31053473328956e-009
24167700 4.9027615261654e-006 4.9027615267445e-008
24168280 5.50063317971525e-006 5.50063318220818e-008
24169001 6.83785607340465e-006 6.83785607326482e-008
24169125 1.15715271796822e-06 1.15715271906533e-008
24169527 3.75253868888755e-006 3.75253868681801e-008
24173767 3.95794084371151e-005 3.95794084394493e-007
24173959 1.79228423206076e-006 1.79228423450601e-008
24174458 5.01415789024923e-006 5.01415789120987e-008
24174589 1.316342051348e-006 1.31634205067836e-008
24175349 1.04612351427761e-05 1.04612351431998e-007
24176558 0.000862754979884462 8.62754979797215e-006
24176960 0.000616232505631096 6.16232505599107e-006
24178046 0.00166474751521236 1.6647475145978e-005
24178087 0.000594702420025137 5.94702419997545e-006
24178162 0.00119796114930591 1.19796114907495e-005
24178553 0.00657294702540442 6.57294698754083e-005
24178783 0.00386643942670848 3.86643941900022e-005
24179099 0.00531215156017339 5.31215154018579e-005
24179238 0.00567541397564247 5.6754139512676e-005
24179669 0.017597866356133 0.000175978656294911
24179966 0.0121266039622668 0.000121266037244992
24179997 0.00126379428370302 1.26379428343254e-005
24180651 0.0266619826303798 0.000266619801033151
24180909 0.000129842972820037 1.29842972819047e-006
24181220 0.000156516141655161 1.56516141652182e-006
24182269 0.000524403849932507 5.24403849915589e-006
24182616 0.000173468194400934 1.73468194400994e-006
24185054 0.00121594635075256 1.21594635051259e-005
24185408 0.000176556607123219 1.76556607122063e-006
24185617 0.000641364301511609 6.41364301473697e-006
24186489 0.00937326372165031 9.37326361184778e-005
24186550 0.00034760208830905 3.47602088302339e-006
24190337 0.00624788428765892 6.24788425513763e-005
24190675 0.000186132449370706 1.86132449368647e-006
24190703 1.54504627244148e-05 1.54504627255071e-007
24190981 0.00015364653693859 1.53646536935763e-006
24191943 0.000532448996980141 5.32448996958024e-006
24192666 0.000400166969663869 4.00166969656682e-006
24193448 0.000496774989888852 4.96774989872614e-006
24193723 0.000302203747150073 3.02203747145841e-006
24193988 0.000291214519980979 2.91214519975029e-006
24194076 9.67051990880233e-005 9.67051990884441e-007
24194347 0.000299472891191682 2.99472891187348e-006
24195043 0.000769125949333618 7.69125949272034e-006
24197521 0.00131697930422158 1.31697930391469e-005
24198002 0.000239033654064148 2.39033654064536e-006
24199694 0.000127672171276212 1.27672171275353e-006
24200394 5.28194562017427e-005 5.28194561995792e-007
24201177 5.29770488804909e-005 5.29770488825379e-007
24201609 2.79347273016618e-005 2.79347273007541e-007
24201720 6.6134916516315e-06 6.61349165107654e-008
24202230 2.78859813599852e-005 2.78859813590463e-007
24204021 9.79290051288894e-005 9.79290051272373e-007
24205890 0.000102193919925122 1.02193919925822e-006
24207497 8.79382964388361e-05 8.79382964411786e-007
24208915 7.76626566726964e-005 7.76626566736365e-007
24209690 4.24669015222146e-05 4.2466901519907e-007
24210867 6.48451887385103e-05 6.48451887366002e-007
24211825 5.41567066486836e-005 5.4156706646583e-007
24211891 5.39332404194927e-005 5.39332404178712e-007
24212050 0.000129930079192414 1.29930079193794e-006
24212724 0.000539104732612617 5.39104732592471e-006
24213504 0.000111438607385171 1.11438607382558e-006
24215510 0.000120086887832924 1.20086887835098e-006
