# Supplementary material for: HAPSIMU: a genetic simulation platform for population-based association studies
Source: BMC Bioinformatics. 2008 Aug 5;9:331. doi: 10.1186/1471-2105-9-331 (PMC2518933; doi:10.1186/1471-2105-9-331)
Supplement: Additional file 1 — The HIPSIMU package. This zipped file contains the HAPSIMU program and user document. [file 1471-2105-9-331-S1.zip › HAPSIMU1.0/data/ENr232.9q34.11HaploBlack.txt]

CTACGCAGTGCATGGCTGGGTTATGGCAACTTATCAACACCGCCTCGACGTTTGGACTCCACGCGCGGGGGGCGGCGGGGTGCCTGGGAAAGACGCGCGTGCCCCGGCGACTTGCGCTCCTACGGTCTGTGCTTCCACAGTAAGACCGCGTCCGGCCACCCGGAAGTGGTTGGCTCGGGCGTAGCAGACCTAAAGGGTCAGGCCGATACGACAGCCCCCGGCGCACTCGTGCCGAGTCGGCCAACCCCATGAATCGCACGCCACCGGTGGCCGCTGCAGCGCTCGTTCCTCCAGGGTCCAAGACCGTCCGCGCCCTGGTGCCAGGTTGGGGATCACGCAGACCGCGCACCCCGCTCTCGACATTGATCCGGCACTCCGGTGAGTTCCCGGTGTCGCCGGGCACCTCCCCCTTCAGCCTCGGGCCACTCTCCGTCGTCCCGAGGGCTCGCGCGCGTCTCGCAGGCGCCGTATAGACCCCTCGTTGGCACAACAATTCGATTTCTACTCGCAGCTCGGCTCCGCCCCCTCGCACGCTCGAGCCATACGGAGAACCGGTATCTACAGCGTCCGGCCACCGTTCCGTCAATTGCGCTGGCCTTGGGGCGGCAATCGCCTTGCGCCGCTAGCAGTTGCAAAAGCCAGACCGGAGCCGCCGCACCGGTGGGGTCTACTACAGGTGCGCCCGACCCCGAGCGGCCGGTCACTACAGGTGCCCAGGCGCTTGCGCAGACGCCGTACAGTGACGGGGGCGCGCTAATATAGTGCTCAGGATCGATCCCAAAAATATGAGCCATACGACCCCAGTACAACTCGGGAACGCAATTGGCACAAGACGGCAACTTGTTCTTAATAGGCCCGATTGGTTACGCCCACCCGTGTCGATGGGCCTCCAGTCTATCTGCCCGCAAGCGCCTGGACTCG
CTACGCAGTGCATGGCCAGGTTATGACAACTAACCAAGGCCGCCTCATCGTTTAGACTCCACGCACGGGGGGCGGCGGGGTGCCTGGGTCTGGTGCGCGCGCCCCGGCGACTTGCGCTCCTACGGTCTGTGCCTCCGCAGTAAGACCGCGTCCGGCCACCCGGAAGTGGTTGGCTTGGGCGTAGCAGACCTGAAGGGTCAGGCCGATACGGCGGCCGCTAGCGCGCTCATGCCAAGTCGGCCAGCCCCACGAGTCTCACGTCACCGGTCATCGCTGCTGCGCCTGTTCCTCTAGGGTCCAGGACCGTCCGCGCCCCTGCGCCGAGTCGGGACTCACACTGAGCGAGCACTGCGCCCTCGACTATGACCCGGCACTCCGGTGAGTTCTCGGTGTCGCTGGACACCCCCCACTTTCCTCTCGGGTCACTCTCCGTTGCCCCAGGGACTTGCCCGCGCCTCGCAGGCACCGTCTGGGTCGCTCGTTGGCACAACGATTCGATTTCTACTCGCAGCTCGGCCCCGCCCCCTCGCACGCTCGAGCCATACCGGGAACCGGAAGCTACAGCGTCCGGCCACGGCTTTGCTAATCGCACCGACCTTGGCGGAGAGCCGGCCTTGCGCTGCTAGCAGTTGCGAGGGCCATACTCCGGCCACCGTACCAGTACCCCCCACCACAGGTGCGCCCGACCCCGAGCGGCCGGTCACTACAGGCGCCCGAGCCTTTGCGCGGATGCCGGAGAGTGACGGGAGCGCGCTAATATAGTACTCATGATTGTCATCAAGAGTCTGCGCCACGGGTCCACAGCATGAGCTGGCAACGCAATTGGCACAAGACGGCAACTCGTCGTCGGTTAGCCTGACGGGGGGCGCCCCCCCGCGTCGATGGGCCCCAAGTCTCCTCGTCTGTGGGCGCCGGAACTCG
TCGCGCAGTGCGCGACCGGGTTATGACAACTAACCAAGACCCTCTCATCGTTTAGACTACACGCACGGGGGGCGGTGGGGCGCCTGGGTCAGGTGCGCGTGCCCCGGCGACTTGCGCTCCTACGGTCTGTGCCTCCGCAGTAAGACCGCGTCCGGCCACCCGGAAGTGGTTGGCTCGGGCGTAGCAGACCTGAAGGGTCAGGCCGATACGGCGGCCGCTAGCGCGCTCATGCCAAGTCGGCCAGCCCCACGAGTCTCACGTCACCGGTCATCGCTGCTGCGCCTGTTCCTCTAGGGTCCAGGACCGTCCGCGCCCCTGCGCCGAGTCGGGACTCACACTGAGCGAGCACTGCGCCCTCGACTATGACCCGGCACTCCGGTGAGTTCTCGGTGTCGCTGGACACCCCCCACTTTCCTCTCGGGTCACTCTCCGTTGCCCCAGGGACTTGCCCGCGCCTCGCAGGCACCGTCTGGGTCGCTCGTTGGCACAACAATTCGATTTCTACTCGCAGCTCGGCCCCGCCCCCTCGCACGCTCGAGCCATACCGGGAACCGGAAGCTACAGCGTCCGGCCACGGCTTTGCTAATCGCACCGACCTTGGCGGAGAGCCGGCCTTGCGCTGCTAGCAGTTGCGAGGGCCATACTCCGGCCACCGTACCAGTACCCCCCACCACAGGTGCGCCCGACCCCGAGCGGCCGGTCACTACAGGCGCCCGAGCCTTTGCGCGGATGCCGGAGAGTGACAAGGGCGCGCTAATATAGTACCCAGGATTGTCATCAAAAGTCTGAGCCATACGACCCCAATACAACTCGGCAATGCAATTGGTAGTGGACGGTAGCTCGTCGTCGGTTAGCCTGACGGGGGGCGCTCAGACGCGTCGATGTGCCTCAAGTCTACCCGCTCGTGGGCGCCGGAACTCG
TCGCGCAGTGCGCGACCGGGTTATGACAACTAGCCAAGGATGCTTCATCGTTTAGACTCCACGCACGGGGGGCGGCGAACCGCCTGGGTAAGACGCGCGCGCCCCGGCGGCTTGCGCTCCTACGGTCTGTGCTTCCACAGTAAGACCGCGTCCGGCCACCCGGAAGTGGTTGGCTCGGGCGTAGCAGACCTAAAGGGTCAGGCCGATACGACAGCCCCCGGCGCACTCGTGCCGAGTCGGCCAACCCCATGAATCGCACGCCACCGGTGGCCGCTGCAGCGCTCGTTCCTCCAGGGTCCAAGACCGTCCGCGCCCTGGTGCCAGGTTGGGGATCACGCAGACCGCGCACCCCGCTCTAGACTATGACCCGGGTCTTCGGGGGGTCCCCGGTGTCGCTGGGCACCTCCCCTTTCACCCTCGGGTCCCTCTCCGTCGTCCCGAGGGCTCGCGCGCGTCCCGCAGGCACCGTATAGGCCCCTCGTGAGCACAACGATTCGATTTCTATTCGCGGCTCGGCCCCGCCCCCTTGCATGCTCGAGCCACGCCAAGGGCCGATAGCTGCGACGTCCGGCCACGGCTTTGCTAATCGCACCGACCTTGGCGGAGAGCCGGCCTTGCGCTGCTAGCAGTTGCGAGGGCCAGGCCGGAGCCGCCGCACCGGTGGGGTCTACTACAGGTGCGCCCGACCCCGAGCGGCCGGTCACTACAGGTGCCCAGGCGCTTGCGCAGACGGCGTAGAGTGACAGGAGCGCGCTAATATAGTACTCATGATTGTCATCAAAAGTCTGAGCCATACGACCCCAATGCAACTCGGCAACGCAACTGGCACAGGACGGTAGCTCGTCGTCGGTTAGCCTGACGGGGGGCGCCCCGACGCCTCAATGGGCCTCAAGTCTATCTGCTCGCAAGCGCCTGAACTCG
TCGCGCAGTGCGCGACCGGGTTATGACAACTAGCCAAGACCCCCTCATCGTTTAGACTACGCGCACGGGGGGCGATGGGGCGCCCGGGTAAGACGCGCGTGCCCCGGCGACTTACGCTCCTCCGCCCTGTGCCACCGCAGTAAGACCCTGTCCGGCCGCCCGGAAACAGTTGGCCCGCGCGTAGCGGACCTAAAGGGTCAGGCCGATACGACAGCCCCCGGCGCACTCGTGCCGAGTCGGCCAACCCCATGAATCGCACGCCACCGGTGGCCGCTGCAGCGCTCGTTCCTCCAGGGTCCAAGACCGTCCGCGCCCTGGTGCCAGGTTGGGGATCACGCAGACCGCGCACCCCGCCCTCGACTATCACTCGGCACTCCGGGGGATCCCTAGTGTCGCTGGGCACCCCCCCCCTCACCCTCGGACCACTTCTCGACGCCCCAGGGACCCGCCCGCGCCTCGCAGGCACCGTACAGGCCCCTTGTGAGTACGACAATTCAATTTCTATTCGCGGCTCGGCCCCGCCCCCTTGCATGCTCGAGCCACGCCAAGGGCCGATAGCTGCGACGTCCGGCCACGGCTTTGCTAATCGCACCGACCTTGGCGGAGAGCCGGCCTTGCGCTGCTAGCAGTTGCGAGGGCCAGGCCGGAGCCGCCGCACCGGTGGGGTCTACCACAGGTGCGCCCGACCCCGAGCGGCCGGTCACTACAGGCGCCCGAGCCTTTGCGCGGATGCCGGAGAGTGACAAGGGCGCGCTAATATAGTACCCAGGATTGTCATCAAAAGTCTGAGCCATACGACCCCAATACAACTCGGCAATGCAATTGGTAGTGGACGGTAGCTCGTCGTCGGTTAGCCTGACGGGGGGCGCCCCCCCGCGTCGATGTGCCTCAAGTCTACCCGCTCGTGGGCGCCGGAACTCG
CTACGCGGTGCATGGCCGAGTTATGACAACCAACCAGGGCCGCCTCATTGACCAAACCCCAGGCACGGGGGGCGGCGGGGTGCGTGGGTCTGGTGCGCGCGCCCCGGCGACTTGCGCTCCTCCACTCTGTGTCTCTGCAGTAAGACCGTGTCCGGCCACTCGGAAGCGGTTGGCCCGCGCGTAGCGAACCCGTGGGGTCAAACCGGAGCGGCAGCCGTTAGCGGATTCAATTCGGGTTGGCGAGCCCCACGTATCTCACGCCACCGGCCGCCGATACTGCGCTCGTTTTTTCGGGGTCCGATACAGCTCGCACCCCTGCGTTAAGTCAGGGCTCACGCTAAGAGAGCACCCCGCTCTAGACTAGGACCCGGCACTCAGGGGGGTCCCCGGTGTCGCTGGGCGCCCCCCCCTTCACCCTCGGGCCACTCTCCGTCGCCCCGGGGGCTCGCCCGCGTCCCGCAGGCGCCGGATAGACCCCTCGCTAGCATAACGATTCGGTTTCTGCTCGCAGCCTGGACCTGCTCCCCCGGACGCCCGGACCATGCCGAGAACCGATAGCTGCGACGTCCGGCCACCGTTCCGTCAATTGCGACGGCCTTGCCGGGGAGCCGGTCTCACTCCGCTCACCGCTGCGAGGGCCAGACTCGGGCCGCCGCACCGGCGGCCCCCACTACAGGTACGCCCTGCTTGAGACGGCCAGTGGGCGCCGGCGCTCGGGCCTTCGCGCAGACGCCGTAGAGTGACGGGGGCGCGCTAATATAGTACCCAGGATTGTCATCAAGAGTCTGCGCCATACGACCCCGGTACAGCTCGGCAACGCAATTGGCACAAGACGGCAGCTCGTCGTCGGTAAGCCTGACGGGTGGCGCCCCCCCGCCTCGATGTGCCTCAAGTCTACCCGCTCGTGGGCGCCTGAACTCG
CTACGCAGTGCATGGCTGGGTTATGGCAACTTATCAACACCGCCTCGACGTTTGGACTCCACGCACGGGGGGCGGCGGGGTGCCTGGGACTGGTCCGCGCGCCTCGGCGACTTGCGCTCCTCCGCTCTGTTCCTTCGCAGTAAGACCGCATCCGCTCGCCTGAAGGCGACCGGTCCGCGTGTATCAGACCTGAAGGGTCGAGCCGATACGGCAGCCGCTAGCGCACTCATGCCAAGTCGACCAGCCCCACGAGTCTTGCGTCACCGGTCGTCGCTGCTGCACCTGTTCCTCTAAGGGCCAAGACCGTCCGCGCCCCTGCGCTAAGTCGGGGCTCACGCTGAGCGAGCACCCCGCCCTCGACTATGACCCGGGTCTTCGGGGGGTCCCCGGTGTCGCTGGGCGCCCCCGCCTTCACCCTCAAGCCACTCTCCGTCGCGCCGGTGGCTCACGCGCGCCTCGCAGGCACCGTCTGGGTCCCCCCTGGACGCAACGATTCAGTTTCTGCTCGCAACCTCGACCTGCTCTTCCAGACGCTCGAGCTACGCCGAGAACCGGAAGCTGCGACGTCCGGCCACGGCTTTGCTAATTGCGCCGGCCTTGGGGCGGCAATCGCCTTGCGCTGCTAGCAGTTGCGAGGGCCATACTCCGGCCACCGTACCAGTACCCCCCACCACAGGTGCGCCCGACCCCGAGCGGCCGGTCACTACAGGCGCCCGAGCCTTTGCGCGGATGCCGTAGAGTGACGGGGGCGCGCTAATATAGTACCCAGGATTGTCCCTGAGGGTCTGCGCCATACGACCCCAGTACAACTCGGCGACGCAATTGGCACAGGACGGCAACTCGTCGTCGGTAAGCCTGACGGGTTACGCCCCCCCGCGTCAGCGTGCCCCAAGTCGACCCGCTCGTGGTCGCCTGAACTCG
CTACGCAGTGCATGGCCAGGTTATGACGACTAACCAAGGATGCTTCATCGTTTAGACTCCACGCACGGGGGGCGGCGAACCGCCTGGGTAAGACGCGCGTGCCCCGGCGACTTGCGCTCCTCCGCCCTACGCCACCGCAGTAAGACCCTGTCCGGCCGCCCGGAAGCAGTTGGCCCGCGCGTAGCGAACCTGTGGAGTTAAACCGGAGCGGCAGCCGTTAGCGGACGCATGTCGGGTTGGCGAGCCCCACGTATCTCATGCCACCGGCCGCCGATACTGCGCTCGTTTCTTCGGGGTCCGATACAGCTCGCACCCCTGCGCCAGGCCGGGGCTCAAGTAGAGCGCGTGCCCCGCTCTAGACTATGACCCGGCACTCCGAGAGGTCCCCGGTGTCAATCGGCAGTTTCCCCTTCACCCTGGGGCCATTCTCGATCACCCCGGGGGCTCGCGCGCACTCCGCAGGCACCGTACAGGCCCCTTGTGAGTACGACAATTCGATTTCTACTCGCAGCTCGGCCCCGCCCCCTCGCACGCTCGAGCCATACCAAGAACTGATAGCTACAGCGTCCGGCCACGGCTTTGCTAATTGCGCCGGCCTTGGGGCGGCAATCGCCTTGCGCCGCTAGTAGCTGAGAGGACCAGGCCGGAGCCGCCGCACCGGTGGGGTCTATTCCAGGTGTGCCGTGCTTGAGACGGCCAATCACTACAGGCGTCCGAGCGTTTGCAGGGACGGCATAGAGTGACAGGGGCGCGCTAATATAGTACCCAGGATTGTCATCAAAAGTCTGAGCCATACGACCCCAATACAACTCGGCAATGCAATTGGTAGAGGACGGTAGCTTGCTCTTAATAGGCCCGGTGGGTTAAGTCTCCCCGCCTCAGTGGGCCCCAAGTCGACCCGCCCGCAAGCGCCGGAACTCG
CTACGCAGTGCATGGCCAGATTATGACGACTAACCAAGGATGCTTCATCGTTTAGACTCCACGCACGGGGGGCGGCGAACCGCCTGGGTAAGACGCGCGCGCCCCGGCGGCTTGCGCTCCTACGGTCTGTGCTTCCACAGTAAGACCGCGTCCGGCCACCCGGAAGTGGTTGGCTCGGGCGTAGCAGACCTAAAGGGTCAGGCCGATACGACAGCCCCCGGCGCACTCGTGCCGAGTCGGCCAACCCCATGAATCGCACGCCACCGGTGGCCGCTGCAGCGCTCGTTCCTCCAGGGTCCAAGACCGTCCGCGCCCTGGTGCCAGGTTGGGGATCACGCAGACCGCGCACCCCGCTCTCGACATTGATCCGGCACTCCGGTGAGTTCCCGGTGTCGCCGGGCACCTCCCCCTTCAGCCTCGGGCCACTCTCCGTCGTCCCGAGGGCTCGCGCGCGTCTCGCAGGCACGGTACAGGCCCCTTGTGAGCACAACGGTTCGGTTTCTGCTCGCAGCCCGGCCCCGTCTCCTCGCACGCTCGAGCCATATCGAGAACCGGTAGCTACAGCGTCCGGCCACCGTTCCGTCAATTGCGCCGGACTTGGGGCGGCAATCGCCTTGCGCCGCTAGCAGTTGCGAGGGCCAGGCTCGGGTCACCGCACCGGTAGCGTCTACTACAGGTGCGCCCTGCTTGAGACGGCCAATGGGCGTAGGTGCCCAGGCGTTTGCGCAGACGCCGGAGAGTGACAAGGGCGCGCTAATATAGTACCCAGGATTGTCATCAAAAGTCTGAGCCATACGACCCCAATACAACTCGGCAATGCAATTGGTAGTGGACGGTAGCTCGTCGTCGGTTAGCCTGACGGGGGGCGCTCAGACGCGTCGATGGGCCCCAAGTCTCCCCGCTCGCAATCGCCTGAACTCG
TCGCGCAGTGCGCGACCGGGTTATGACAACTAGCTAAGACCCCCTCATCGTTTAGACTACGCGCACGGGGGGCGATGGGGCGCCCGGGTAAGACGCGCGTGCCCCGGCGACTTGCGCTCCTCCGCCCTGTGCCACCGCAGTAAGACCCTGTCCGGCCGCCCGGAAACAGTTGGCCCGCGCGTAGCGAACCTGTGGAGTTAAACCGGAGCTGCAGCCGTTAGCGGACGCATGTCGGGTTGGCGAGCCCCACGTATCTCATGCCACCGGCCGCCGATACTGCGCTCGTTTCTTCGGGGTCCGATACAGCTCGCACCCCTGCGCCAGGCCGGGGCTCAAGTAGAGCGCGCGCCCCGCTCTAGACTATGATCCGGCACTCCGGTGAGTTCCCGGTGTCGCCGGGCACCTCCCCCTTCAGCCTCGGGCCACTCTCCGACGCCCCAGGGACTCGCCCGCGTTCCGCAGGCACCGGATAGACCCCTCGTTAGCATAATGATTCGATTTCTGCTCGCAACCTCGACCTGCTCTTCCAGACGCTCTAGCTACGCCGAGAACCGATGGCTACGGTATCTGGCCACCGTTCCGTTAATTGCGCCGGCCTTGGGGCGGCAATCGCCTTGCGCCGCCCGCAGCGGCGAGGGCCAGACTCGGGCCACCGCACCGGCGGCCCCCACTACAGGTACGCCCTGCTTGAGACGGCCAGTGGGCGCCGGCGCTCGGGCCTTCGCGCAGACGCCGTAGGGTCATAGGGGCCCGCCAATATAGTACCCAGGATTGTCATCAAGGGCCCGCGTTGCGGGACCACAGCACGACTCGGGAACGCAATTGGCGCAAGACGACAGCTCGTCGTTGGTAAGCCCGATTGGTTACGCCCACCCGCCTCGATGTGCCTCAAGTCTACCCGCTCGTGGGCGCCTGAACTCG
CTACTCGATGCATGGCCGAGTTATGACAACCAACCAGGGCCGCCTCATTGACCAAACCCCACGCACGGGGGGCGGCGGGGTTCGTGGGTCTGGTGCGCGCGCCCCGGCGACTTGCGCTCCTACGGTCTGTGCCTCCGCAGTAAGACCGCGTCAGGCCACCCGGAAGTGGTTGGCTCGGGCGTAGCAGACCTGAAGGGTCAGGCCGATACGGCAGCCGCTAGCGCGCTCATGCCAAGTCGGCCCGCCCCACGAGTCTCACGTCACCGGTCGTCGCTGCTGCGCCTGTCCCTCTAGGGTCCAAGACCGTCCGCGCCCCTGCGCCAGGCCGGGGCTCAAGTAGAGCGCGCACCCCACCCTCGACTATGATCCGGCACTCCGGTGAGTTCCCGGTGTCAATCGGCAGTTTCCCCTTCACCCTGGGGCCACTCTCGATCACCCCGGGGGCTCGCGCGCATCCCGCAGGCACCGTACAGGCCCCTTGTGAGTACGACAATTCGGCCTTTGCTTTCAGTCCGGACTTGCTCTTCCGGACGCCCGGATCACGCCAAGAACTGATGGCTACGGTATCTGGCCACCGTTCCGTCAATTGCGACGGCCTTGCCGGGGAGCCGGCCTTGCGCCGCTAGCAATTGCGAAAGCCAGGCCGGAGCCGCCGCACCGGTGGGGTCTGCCATGGGTGCGCCGGACTTGAGACGGCCAATGGGCGTAGGTGCCCAGGCGTTTGCGCAGACGCCGTAGAGTGACGGGGGCGCGCTAATACAGTACCCAGGATTGTCATCAGAAGTCTAAGCCATACGACCCCAGTACAACTCGGCGACGCAATTGGTAGAGGACGGTAGCTTATTCCTAAAAAGCCCGACGAGTGGCGCTCCCCCGCCTCAGTGGGCGCCCATTCGACCCGCCTGCAAGCGCCTGAATTCG
CTACGCAGTGCATGATCGGGTTATGGCAACTTACCAACACCGCCTTGACGTTTAGACTCGACGCACTGGGGGCGGTGGGGCGCCCGGGTCTGGTGCGCGTGCTCCGGCGACTTGCGCCCCTCCACTCTGTGTCTCTGCAATAAGACCGTGTCCGGCCACTCGGAAGCGGTTGGCCCGCGCGTAGCGAACCCGTGGGGTCAAACCGGAGCGGCAGCCGTTAGCGGATTCAATTCGGGTTGGCGAGCCCCACGTATCTCACGCCACCGGCCGCCGATACTGCGCTCGTTTTTTCGGGGTCCGATACAGCTCGCACCCCTGCATTAAGTCAGGGCTCACGCTAAGAGAGCACCCCGCCCTCATCTATGATCCGGCACTCCGGTGAGTTCCCGGTGTCGCCGGGCACCTCCCCCTTCAGCCTCGGGCCACTCTCCGTCGCCCCGGGGGCTCGTGCATGCCCCGCAGGCGCCGGATAGACCCCTCGTTAGCATAACGATTCAATTTCTACTCGCGGCTCGGCCCCGCCCCCTTGCACGCTCGAGCCACGCCAAGGGCCGATAGCTATGGCGTCCGGCCACGGCTTTGCTAATCGCACCGACCTTGGGGCAGAGCCGGCCTTGCTCCCCTCACCGCTGCGAGGGCCAGGCTCGGGCCACCGCACCGGCGCCGTCTACTACAGGTGCGCCCTGCTTGAGACGGCCAATGGGCGCAGGTACCCAGGCGTTTACGCGGACACCGTAGGGTCATAGGGGCCCGCCAATATAGTACCCAGGATTGTCATCAAGGGCCCGCGTTGCGGGACCACAGCACGACTCGGGAACGCAATTGGCGCAAGACGACAGCTTATTCCTAATAAGCCCGACGAGTGGCGCCCCCCCGCCTCAATGTGCCCCAAGTCTCCCCGCTCGCAAGCGCCTGAACCCG
CTACTCGGTGCATGGCCGAGTTATGACAACCAACCAGGGCCGCCTCATTGACCAAACCCCACGCACGGGGGGCGGCGGGCCGCCTGGGTCTGGTGCGCGCGCCCCGGCGACTTGCGCTCCTCCGCTCTGTTCCTTCGCAGTAAGACCGCGTCCGCTCGCCTGAAGGCGACCGGTCCGCGTGTATCAGACCCGAAGGGTCAGGCCGATACGACAGCCCCCAGAGCACTCATGCTGAGTCGGTCAACCCCATGAATCGCACGCCACCGGTCGCCGCCGCAGCGCTCGTTCCCCCAGGGTATAAGACCGTCCGCGCCCTGGCGCTAAGTCGGGGCTCACGCTGAGCGAGCACCCCGCCCTCGACTATGACCCGGCACTCCGGGGGATCCCTGGTGTCGCTGGGCACCTCCCCTTTCACCCTCGGGTCCCTCCTCGTCGCCCCGGGGGCTCGTGCATGCCTCGCAGGCACCGTCTGGGTCCCCCCTGGACGCAACGATTCGGCCTTTGCTTTCAGTCCGGACTTGCTCTTCCGGACGCCCGGATCACGCCAAGAACTGATAGCTGCGACGTTCGGCCGCCGCTCCGTCTGCTGAGCCGGCCCCAGCGCAGCACTGGTCTCACGCCGCCCGCAGTTGCGAAAGCCAGACTCGGGCCACCGCACCGGCGGCCCCCACTACAGGTACGCCCTGCTTGAGACGGCCAGTGGGCGCCGGCGCTCGGGCCTTCGCGCAGACGCCGTACAGTCACAGGGGCGCACTGGAATGACATTCAGGGTTGTTCCCAAGAGTCTGCACCATAGGTCCCCAGTACAACTCGACAACGCAACTGGCACAGGACGGTAGCTCGTCGTCGGTTAGCCTGACGGGGGGCGCCCCGACGCCTCAATGTGCCCCAAGTCTCCCCGCTCGCAAGCGCCTGAACTCG
CTACGCAGTGCATGGCCGAGTTATGACAACCAACCAGGGCCGCCTCATTGACCAAACCCCAGGTACGGGGGGCGGCGGGGTGCGTGGGTCTGGTGCGCGCGCCCCGGCGACTTGCGCTCCTCCACTCTGTGTCTCTGCAGTAAGACCGTGTCCGGCCACTCGGAAGCGGTTGGCCCGCGCGTAGCGAATCCGTGGGGTCAAACTGGAGCGGCAGCCGTTAGCGGATTCAATTCGGGTTGGCGAGCCCCACGTATCTCACGCTACCGGCCGCCGATACTGCGCTCGTTTTTTCGGGGTCCGATACAGCTCGCACCCCTGCGTTAAGTCAGAGCTCACGCTAAGAGAGCACCCCGCTCTAGACTAGGACCCGGCATCCAGGGGGGTCTCCGATGTCGCTGGGCGCCCCCCCCTTCACCCTCGGGCCACTCTCCGTCGCCCCGGGGGCTCGCCCGCGTCCCGCAGGCGCCGGATAGACCCCTCGCTAGCATAACGATTCGGTTTCTGCTCGCAGCCTGGACCTGCTCCCCCGGACGCCCGGACCATGCCGAGAACCGATAGCTGCGACGTCCGGCCACCGTTCCGTCAATTGCGCTGGCCTTGGGGCGGCAATCGCCTTGCGCCGCCCGCAGCGGCGAGGGCCAGGCCGGGGCCGCCGTACCGGTAGCGTCCACTCCAGGCGCGCCCTGCCCCGAGCGGCCGGTCACCGCCGGTGCCCAGGCCTTCGCGCGGACGCCGTAGAATGACAGGAGCGCGCTAATATAGTACTCATGATTGTCATCAAGAGTCTGCGCCACGGGTCCACAGCACGAGCTGGCAACGCAATTGGCACAGGACGGCAACTTATTCCTAATAAGCCCGACGAGTTACGCCCACCCGCCTCGGTGTGCCCCCAGTCTATCTGCCCGCAAGCGCTTGAACTCG
TCGCGCAGTGCGCGACCGGGTTATGACAACTAACCAAGGCCGCCCCATCGTTTAGACTCCACGCACGGGGGGCGGCGGGGTGCCTGGGTCTCGTGTGCGTGCCCTGGTGACTTGCGTTCTCCCGGTCTGTGCCTCCGCAGTCAAACGGCGCTCGGCCACCCGGAAGTGGTTAACCCGCACGTAGCAGCCTTGAAGGATCAGGCTGATACGACAGCCCCCAGAGCACTTATGCCGAGTCGGCCAACCTCATGAATTGCACGCTCCCGCTCGCCGCTGCAGCGCTCGTTCCTCCAGGGTCCAAGACCGTCCTGGCCCTGGCGCTAAGTCGGAGCCCGCGCTGGGCAAGCACCCCGATCTCGACTATGACCCGACATCCAGGGGGGCCTCCGATGTCGCTGGACACCCCCCACTTCCCCCTCGGGCCACTCTCGGTTGCCTCAGGGACTTGCCTGCGTCCCGCAGGCACGGTATATGCCCCCCCTGAGCACAACGATTCGATTTCTACTCGCAGCTCGGCCCCGCCCCCTCGCACGCTCGAGCCATATCGGGAACCGGAGGCTACAGCGTCCGGCCACGGCTTTGCTAATTGCGCCGGCTTTGGGGCGGCAATCGCCTTGCGCCGCCCGCAGCGGCGAGGGCCAGGCCGGAGCTGCCGCACCGGTGGGGTCTATTCCAGGTGTGCCGTGCTTGAGACGGCCAATCACTACAGGCGTCCGAGCGTTTGCAGGGTCACCGTACAGTGACGGGGGCGCGCTAATATAGTACCCAGGATTGTCCCTGAGGGTCTGCGCCATACGACCCCAGTACAACTCGGCGACGCAATTGGCGCAAGACGACAGCTCGTCGTTGGTAAGCCCGATTGGTTACGCCCACCCGTCTCGGCGTGCCCCAAGTCGACCCGCCCGCAAGCGCCTGAACTCG
TCGCGCAGTGCGCGACCGGGGTATGATAACTAACCAAGACCCCCTCATCGTTTAGACTACACGCACGGGGGGCGGTGGGGCGCCTGGGAAAGACGCGCGTGCCCCGGCGACTTGCGCTCCTCCGCTTTGTGTCTCTGCAGTAAGACCGCGTCCGCCTGCCCGGAAGTGGTTGGCCCGCGCGTAGTAGATCCGAAGGGTCAGGCCGATACGACAGCCCCCAGAGCACTCATGCTGAGTCGGTCAACCCCATGAATCGCACGCCATCGGTCGCCGCCGCAGCGCTCGTTCCCCCAGGGTATAAGACCGTCCGCGCCCTGGCGCTAAGTCGGGGCTCACGCTGAGCGAGCACCCCGCCCTCGACTATGACCCGGCACTCCGGGGGATCCCTGGTGTCGCTGGGCGCCCCCGCCTTCACCCTCAAGCCACTCTCCGTCGCGCCGGTGGCTCACGCGCGTCCCGCAGGCACCGTACAGGCCCCTTGTGAGTACGACAATTCGATTTCTACTCGCAGCTCGGCCCCGCCCCCTCGCACGCTCGAGCCATACCGGGAACCGGAAGCTACAGCGTCCCGCCACGACCTTGCCAATTGCGACGGCCTTGCCGGGGAGCCGGCCTTGCGCCGCTAGCAGTTGCGAAAGCCAGGCTCGGGCCACCGTACCGGTACCGTCCACTCCAGGTGCGCCCTGCTTGAGACGGCCAATGGGCGTAGGTGCCCAGGCGTTTGCGCAGACGCCGTAGAGTGACAGGAGCGCGCTAATATAGTACTCATGATTGTCATCAAAAGTCTGAGCCATACGACCCCAATGCAACTCGGCAACGCAATTGGTAGTGGACGGTAGCTCGTCGTCGGTTAGCCTGACGGGGGGCGCCCCCCCGCCTCGGTGGGCCCCAAGTCTACCCGCTCGTAATCTCCGGAACTCG
TCGCGCAGTGCGCGACCGGGTTATGACAACTAGCCAAGACCCCCTCATCGTTTAGACTACGCGCACGGGGGGCGATGGGGCGCCCGGGTAAGACGCGCGTGCCCCGGCGACTTACGCTCCTCCGCCCTGTGCCACCGCAGTAAGACCCTGTCCGGCCGCCCGGAAACAGTTGGCCCGCGCGTAGCGGACCTAAAGGGTCAGGCCGATACGACAGCCCCCGGCGCACTCGTGCCGAGTCGGCCAACCCCATGAATCGCACGCCACCGGTGGCCGCTGCAGCGCTCGTTCCTCCAGGGTCCAAGACCGTCCGCGCCCTGGTGCCAGGTTGGGGATCACGCAGACCGCGCACCCCGCCCTCGACTATCACTCGGCACTCCGGGGGATCCCTAGTGTCGCTGGGCACCCCCCCCCTCACCCTCGGACCACTTCTCGACGCCCCAGGGACCCGCCCGCGCCTCGCAGGCACCGTACAGGCCCCTTGTGAGTACGACAATTCGATTTCTACTCGCAGCTCGGCCCCGCCCCCTCGCACGCTCGAGCCATACCGGGAACCGGAAGCTACAGCGTCCGGCCACGGCTTTGCTAATCGCGACGGCCTTGCCGGGGAGCCGGCCTTGCGCCGCTAGCAGTTGCGAAAGCCAGGCCGGAGCCGCCGCACCGGTGGGGTCTACTACAGGTGCGCCCGACCCCGAGCGGCCGGTCACTACAGGTGCCCAGGCGCTTGCGCAGACGCCGTACAGTCACAGCGGCGCGTTAATATAGTACTCAGGATTGTTCCCAAGAGTCTGCGCCATACGACCCCAGTACAACTCGGCAACGCAATAGGCGCAAGATGGCAGCTCGTCGTTGGTAAGCCCGATTGGTTACGCCCACCCGCGTCGATGGGCCCCAAGTCTCCTCGTCTGTGGGCGCCGGAACTCG
TCGCGAAGTGCGCGACCGGGTTATGACAACTAACCAAGACCCCCTCATCGTTTAGACTACACGCACGGGGGGCGGTAGGGCGCCTAGGAAAGACGCGCGTGCCCCGGCGACTTGCGCTCCTCCGCCCTGTGCCACCGCAGTAAGACCCTGTCCGGCCGCCCGGAAACAGTTGGCCCGCGCGTAGCGAACCTGTGGAGTTAAACCGGAGCTGCAGCCGTTAGCGGACGCATGTCGGGTTGGCGAGCCCCACGTATCTCATGCCACCGGCCGCCGATACTGCGCTCGTTTCTTCGGGGTCCGATACAGCTCGCACCCCTGCGCCAGGCCGGGGCTCAAGTAGAGCGCGCGCCCCGCTCTAGACTATGACCCGGGTCTTCGGGGGGTCCCCGGTGTTGCTGGGCGCCCCCGCCTTCACCCTCAAGCCACTTCTCGTCGCGCCGGTGGCTCACGCGCGCCTCGCAGGCACCGTCTGGGTCCCCCCTGGACGCAACGACCCAGTTTCTGCTCGCAACCTCGACCTGCTCTTCCAGACGCTCGAGCTACGCCGAGAACCGGAAGCTGCGACGTCCGGCCACGGCTTTGCTAATTGCGCCGGCCTTGGGGCGGCAATCGCCTTGCGCCGCTAGTAGCTGAGAGGACCAGACTCGGGCCACCGCACCGGCGGCCCCCACTACAGGTACGCCCTGCTTGAGACGGCCAGTGGGCGCCGGCGCTCGGGCCTTCGCGCAGACGGCGTAGGGTGACAAGGGCGCGCTAATATAGTACCCAGGATTGTCATCAAAAGTCTGAGCCATACGACCCCAATACAACTCGGCAATGCAATTGGTAGTGGACGGTAGCTCGTCGTCGGTTAGCCTGACGGGGGGCGTTCAGCCGCCTCAACGGGCGTCCATTCGACCCGCCTGCAAGCGCCTGAACTCG
TCGCGCAGTGCGCGACCGGGTTATGACAACTAACCAAGACCCCCTCATCGTTTAGACTACACGCACGGGGGGCGGTGGGGCGCCCGAGTAAGACGCGCGTGCCCCGGCGACTTGCGCTCCTCCGCCCTGTGCCACCGCAGTAAGACCCTGTCCGGCCGCCCGGAAGCAGTTGGCCCGCGCGTAGCGAACCTGTGGAGTTAAACCGGAGCTGCAGCCGTTAGCGGACGCATGTCGGGTTGGCGAGCCCCACGTATCTCATGCCACCGGCCGCCGATACTGCGTTCGTTTCTTCGGGGTCCGATACAGCTCGCACCCCTGCGCTAAGTCGGGGCCCGCGCTGGGCAAGCACTCCGCCCTCGACTATGACCCGGCACTCCGGTGAGTTCCCGGTGTCGCTGGGCACCCCCCCCCTCACCCTCGGGCCACTCCTCGTCGCCCCGGGGGCTCGTGCATGTCCCGCAGGCACCGTATAGGCCCCTCGTGAGCACAACGATTTAATTTCTACACGCAGCCCGGCCCCGCCCCCTCGCACACTCGAGCCATACCGAGAACCGATATCTACAGCGTCCGGCCACGACTTTGCCAATTGCGCCGGCCTTGGCGCGGCACTCGCTCTGCGCCGATCGCAGTTGCGAAAGCCAGGCTCGGGTCACCGCACCGGTAGCGTCTACTACAGGTGCGCCCGACCCCGAGCGGCTGGTGGGCGCCGGCGCCCGAGCCTTTGCGCGGATACCGTAGAGTGACGGGGGCGCGCTAATATAGTACCCAGGATTGTCCCTGAGGGTCTGCGCCATACGACCCCAGTACAACTCGGCGACGCAATTGGCACAAGACGGCAACTTATTCCTAATAAGCCCGACGAGTGGCGCTCAGACGCGTCGATGGGCCCCAAGTCTCCTCGTCTGTGGTCGCCTGAACTCG
CTACGCAGTGCATGGCCGGGTTATGACAACTAACCAAGGCCGCCTCATCGTTTAGACTCCACGCACGGGGGGCAGCGGGGTGCCTGGGTCAGGTGCGCGTGCCCCGGCGACTTGCGCTCCTACGGTCTGTGCCTCCGCAGTAAGACCGCGTCAGGCCACCCGGAAGTGGTTGGCTCGGGCGTAGCAGACCTGAAGGGTCAGGCCGATACGGCAGCCGCTAGCGCGCTCATGCCAAGTCGGCCCGCCCCACGAGTCTCACGTCACCGGTCGTCGCTGCTGCGCCTGTCCCTCTAGGGTCCAGGACCGTCCGCGCCCCTGCGCCGAATCGGGACTCACACTGAGCGAGCACTCCGCCCTCGACTATGACCCGGGTCTTCAGGGGGTCCCCGGTGTCGCTGGGCGCCCCCGCCTTCACCCTCAAGCCACTCTCCGTCGCGCCGGTGGCTCACGCGCGCCTCGCAGGCACCGTCTGGGTCGCTCGTTGGCACAACAATTCGATTTCTACTCGCAGCTCGGCCCCGCCCCCTCGCACGCTCGAGCCATATCGGGAACCGGAGGCTACAGCGTCCGGCCACGGCTTTGCTAATCGCACCGACCTTGGCGGAGAGCCGGCCTTGCGCTGCTAGCAGTTGCGAGGGCCATACTCCGGCCACCGTACCAGTACCCCCCACCACAGGTGCGCCCGACCCCGAGCGGCCGGTCACTACAGGCGCCCGAGCCTTTGCGCAGACGGCGTACAGTGACGGGGGCGCGCTAATATAGTGCTCAGGATTGATCCCAAGGGCCCGCGTTGCGGGTCCACAGCACGACTCGGGAACGCAATTGGCACAGGACGGCAGCTCGTCGTCGGTTAGCCTGACGGGGGGCGCCCCCCCGCGTCGATGTGCCCCAAGTCTCCCCGCTCGCAAGCGCCTGAACTCG
CTACGCAGTGCATGATCGGGTTATGGCAACTTACCAACACCGCCTCGACGTTTAGACTCCACGCACTGGGGGCGGCGGGGTGCCTGGGAAAGACGCGCGTGCCCCGGCGACTTGCGTTCCTCCGCTCCGTGTCTCTGTAGTAAGACCGCGTCCGGCCACCCGGAAGTGGTTGGCCCGGGCATAGCAGACCCGAGGGGTCAGGCCGATACGACAGCTCCCAGCGCACTCATGCCGAATCGGCCAATTCCATGAATCGCACGCCACCGGTCGCCGCTGCAGCGCTCGTTCCTCCAGGGTCCAAGACCGTCCGCGCTCTGGCGCCAGGTCGGGGCTCACGCAGAGCGCGCGCCCCGCTCTAGACTAGGACCCGGGTCTTCGGGGGGTCCCCGGTGTCGCTGGGCGCCCCCCCCTTCACCCTCGGGCCACTCTCCGTCGCCCCGGGGGCTCGCCCGCGTCCCGCAGGCGCCGTATAGACCCCTCGTTGGCACAACGATTCGGCCTTTGCTTTCAGTCCGGACTTGCTCTTCCGGACGCCCGGATCACGCCAAGAACTGATGGCTACGGTATCTGGCCACCGTTCCGTCAATTGCGACGGCCTTGCCGGGGAGCCGGCCTTGCGCCGCTAGCAATTGCGAAAGCCAGACTCGGGCCACCGTACCGGTACCGTCCACCACAGGTGCGCCCTGCTTGAGACGGCCAATGGGCGTCGGTGCCCAGGCGTTTGCGCGGACGCCGTAGGGTGACAGGAGCGCGCTAATATAGTACTCATGATTGTCATCAAAAGTCTGAGCCATACGACCCCAATGCAACTCGGCAACGCAACTGGCACAGGACGGTAGCTCGTCGTCGGTTAGCCTGACGGGGGGCGCCCCGACGCCTCAATGGGCCTCAAGTCTATCTGCTCGCAAGCGCCTGAACTCG
CTACGCAGTGCATGATCGGGTTATGGCAACTTACCAACACCGCCTCGACGTTTAGACTCCACGCACTGGGGGCGGCGGGGTGCCTGGGAAAGACGCGCGTGCCCCGGCGACTTGCGCTCCTACGGTCTGTGCCTCCGCAGTAAGACCGCGTCAGGCCACCCGGAAGTGGTTGGCTCGGGCGTAGCAGACCTGAAGGGTCAGGCCGATACGGCAGCCGCTAGCGCGCTCATGCCAAGTCGGCCCGCCCCACGAGTCTCACGTCACCGGTCGTCGCTGCTGCGCCTGTCCCTCTAGGGTCCAAGACCGTCCGCGCCCCTGCGCCGAATCGGGACTCAAGCAGAGAGAGCACCCCGCCCTCATCTATGACCCGACACTCAGGGGGGTCCCCGGTGTCGATCGGCACTTTCCCCTTCACCCTGGGGCCACGCTCGATCACCCCGGGAGCTCGCGCGCATCCCGCAGGCACCGTCTGGGTCCCCCCTGGACGCAACGATTCGGTTTCTGCTCGTAGCCTGGACCTGCTCTTCCGGACGTCCGGATCATATCGAGAACCGGAAGCTACAGCGTCCGGCCACGGCTTTGCTAATTGCGCCGGCCTTGGGGCGGCAATCGCCTTGCGCCGCTAGTAGCTGAGAGGACCAGGCCGGAGCCGCCGCACCGGTGGGGTCTATTCCAGGTGTGCCGTGCTTGAGACGGCCAATCACTACAGGCGTCCGAGCGTTTGCAGGGACGGCATAGAGTGATAGCGGCGCGCTAATATAGTACTCAGGATTGTTCCCAAGAGTCTGCGCCATACGACCCCAGTACAACTCGGCAACGCAATTGGCACAAGACGGCAACTTGTCGTTGGTAAGCCCGATTGGTGACGCCCCCCCGCGTCGATGGGCCCCAAGTCTCCTCGTCCGCAAGCGCCTGAACTCG
CTACGCAGTGCATGACCGGGTTATGGCAACTTACCAACACCGCCTCGACGTTTAGACTCCACGCACTGGGGGCGGTGGGGTGCCTGGGAAAGACGCGCGTGCCCCGGCGACTTGCGCTCCTACGGTCTGTGCCTCCGCAGTAAGACCGCGTCAGGCCACCCGGAAGTGGTTGGCTCGGGCGTAGCAGACCTGAAGGGTCAGGCCGATACGGCAGCCGCTAGCGCGCTCATGCCAAGTCGGCCCGCCCCACGAGTCTCACGTCACCGGTCGTCGCTGCTGCGCCTGTCCCTCTAGGGTCCAAGACCGTCCGCGCCCCTGCGCCGAATCGGGACTCACACTGAGCGAGCACTCCGCCCTCGACTATGACCCGGGTCTTCGGGGGGTCCCCGGTGTCGCTGGGCGCCCCCGCCTTCACCCTCAAGCCACTCTCCGTCGCCCCGGGGGCTCGCCCGCGTCCCGCAGGCACCGTACAGGCCCTTTGTGAGCACGACAATTCGATTTCTACTCGCAGCTCGGCCCCACCCCCTCGCACGCTCGAGCCATATCGAGAACCGGTAGCTGCAGCGTCCCGCCACGACTTTGCCAATTGCGACGGCCTTGCCGGGGAGCCGGCCTTGCGCCGCTCGCAGTTGCGAAAACCAGACTCGGGCCACCGCACAGGTACCCCCTACCACAGGTGCGCCGGATCCCGAGCGGCCGGTGACTATCGGCGCTCGGGCCTGTGTGCGGACGCCGTAGGGTGACAAGGGCGCGCTAATATAGTACCCAGGATTGTCATCAAAAGTCTGAGCCATACGACCCCAATACAACTCGGCAATGCAATAGGCGCAAGACGGCAGCTTATTCCTAAAAAGCCCGACGAGTGGCGCTCCCCCGTCTTGGTGTGCCCCAAGTCTCCCCGCTCGCAAGCGCCTGAACTCG
TCGCGCAGTGCGCGACCGGGTTATGACAACTAGCCAAGACCCCCTCATCGTTTAGACTACGCGCACGGGGGGCGATGGGGCGCCCGGGTAAGACGCGCGTGCCCCGGCGACTTGCGCTCCTCCGCCCTGTGCCACCGCAGTAAGACCCTGTCCGGCCGCCCAGAAGCAGTTGGCCCACGCGTAGCGAACCTGTGGAGTTAAACCGGAGTGGCAGCCGTTAGCGGACGCATGTCGGGTTGGCGAGCCCCACGTATCTCATGCCACCGGCCGCCGATACTGCGCTCGTTTCTTCGGGGTCCGATACAGCTCGCACCCCTGCGCCAGGCCGGGGCTCAAGCAGAGCGCGCGCCCCGCTCTAGACTATGACCCGGGTCTTCGGGGGGTCCCCGGTGTCGCTGGGCGCCCCCGCCTTCACCCTCAAGCCACTCTCCGTCGCGCCGGTGGCTCACGCGCGTCCCGCAGGCACCGTACAGGCCCCTTGTGAGTACGACAATTCGGTTTCTGCTCGCAGCCTGGACCTGCTCCCCCGGACGCCCGGACCATGCCGAGAACCGATAGCTGCAGCGTCCGGCCACGACTTTGCCAATTAAGCCGGCCCTGGCGGGGAGCCGGCCTTGCTCCCCTCGCAGTTGCGAGGGTCATGCTGGGACCGCCACACCGGTGGGGTCTACTACAGGTGCGCCCGACTTGAGACGGCCAATGGGCGTAGGTGCCCAGGCGCTTGCGCAGACGCCGTAGAGTGACAGGAGCGCGCTAATATAGTACTCATGATTGTCATCAAGAGTCTGCGCCACGGGTCCACAGCACGAGCTGGCAACGCAATTGGCACAGGACGGCAACTTATTCCTAATAAGCCCGACGAGTGGCGCTCAGACGTCTCGGTGTGCCTCAAGTCTATCTGCTCGCAAGCGCCTGAACTCG
TCGCGCAGTGCGCGACCGGGTTATGACAACTAGCCAAGACCCCCTCATCGTTTAGACTACACGCACGGGGGGCGATGGGGCGCCCGGGTAAGACGCGCGCGCCCCGGCGACTTGCGCTCCTACGGTCTGTGCCTCCGCAGTAAGACCGCGTCAGGCCACCCGGAAGTGGTTGGCTCGGGCGTAGCAGACCTGAAGGGTCAGGCCGATACGGCAGCCGCTAGCGCGCTCATGCCAAGTCGGCCCGCCCCACGAGTCTCACGTCACCGGTCGTCGCTGCTGCGCCTGTCCCTCTAGGGTCCAAGACCGTCCGCGCCCCTGCGCCGAATCGGGACTCACACTGAGCGAGCACTCCGCCCTCGACTATGACCCGGGTCTTCAGGGGGTCCCCGGTGTCGCTGGGCGCCCCCGCCTTCACCCTCAAGCCACTCTCCGTCGCGCCGGTGGCTCACGCGCGCCTCGCAGGCACCGTCTGGGTCCCCCCTGGACGCAACGATTCGATTTCTACTCGCAGCTCGGCCCCGCCCCCTCGCACGCTCGAGCCATATCGGGAACCGGAATCTACAGCGTCCGGCCACCGTTCCGTTAATTGCGCCGGCCTTGGGGCGGCAATCGCCTTGCGCCGCCCGCAGCGGCGAGGACCAGACTCGGGCCACCGCACCGGCGCCGTCTACTACAGGTGCGCCCTGCTTGAGACGGCCAATGGGCGCCGGTGCCCAGGCCTTTGCGCAGTCAGCATAGAGTGACGGGGGCGCGCTAATATAGTACTCAGGATTGTTCCCAAGAGTCTGCGCCATACGACCCCAGTACAACTCGGCAACGCAATTGGTAGTGGACGGTAGCTCGTCGTCGGTTAGCCTGACGGGGGGCGCTCAGACGCGTCGATGTGCCTCAAGTCTACCCGCTCGTGGGCGCCGGAACTCG
CTACGCAGTGCATGGCCAGGTTATGACGACTAACCAAGGATGCTTCATCATTTAGACTCCACGCACGGGGGGCGGCGAACCGCCTGGGTAAGACGCGCGCGCCCCGGCGGCTTGCACTCCTACGGTCTGTGCTTCCACGGTAAGACCGCGTCCGGCCACCCGGAAGTGGTTGGCTCGGGCGTAGCAGACCTAAAGGGTCAGGCCGATACGACAGCCCCCGGCGCACTCGTGCCGAGTCGGCCAACCCCATGAATCGCACGCCACCGGTGGCCGCTGCAGCGCTCGTTCCTCCAGGGTCCAAGACCGTCCGCGCCCTGGTGCCAGGTTGGGGATCACGCAGAGCGCGCACCCCGCTCTCGACATTGATCCGGCACTCCGGTGAGTTCCCGGTGTCGCCGGGCACCTCCCCCTTCAGCCTCGGGCCACTCTCCGTCGTCCCGAGGGCTCGCGCGCGTCTCGGAAGTGCCGGATAGACCCCTCGTTAGCATAATGATTCGATTTCTACTCGCAGCTCGGCTCCGCCCCCTCGCACGCTCGAGCCATACGGAGAACCGGTATCTACAGCGTCCGGCCACCGTTCCGCCAATTGCGCTGGCCTTGGGGCGGCAATCGCCTTGCGCCGCTAGTAGCTGAGCGAGTTAGACTCGGGCCACCGCACCGGCGGGGTCTACTACAGGTGCGCCCGACCCCGAGCGGCCGGTCACTACAGGCGCCCGAGCCTTTGCGCGGATGCCGGAGAGTGACAAGGGCGCGCTAATATAGTACCCAGGATTGTCATCAAAAGTCTGAGCCATACGACCCCAATACAACTCGGCAATGCAATTGGCACAGGACGGCAACTTATTCCTAATAAGCCCGACGAGTGGCGCTCAGACGTCTCGGTGTGCCTCAAGTCTATCTGCTCGCAAGCGCCTGAACTCG
CTACGCAGTGCATGATCGGGTTATGGCAACTTACCAACACCGCCTCGACGTTTAGACTCCACGCACTGGGGGCGGCGGGGTGCCTGGGAAAGACGCGCGTGCCCCGGCGACTTGCGTTCCTCCGCTCCGTGTCTCTGTAGTAAGACCGCGTCCGGCCACCCGGAAGTGGTTGGCCCGGGCATAGCAGACCCGAGGGGTCAGGCCGATACGACAGCTCCCAGCGCACTCATGCCGAATCGGCCAATTCCATGAATCGCACGCCACCGGTCGCCGCTGCAGCGCTCGTTCCTCCAGGGTCCAGGGCCGTCCGCGCTCTGGCGCCAGGTCGGGGCTCACGCAGAGCGCGCGCCCCGCTCTAGACTATGACCCGGGTCTTCGGGGGGTCCCCGGTGTCGCTGGGCGCCCCCCCCTTCACCCTCGGGCCACTCTCCGTCGCCCCGGGGGCTCGCCCGCGCCCCGCAGGCACCGTCTGGGTCGCCCCTGGACGCAACGATTCGGTTTCTGCTCGCAACCTCGACCTGCTCTTCCAGACGCTCGAGCTACGCCGAGAACCGATGGCTACAGCGTCCGGCCACGGCTTTGCTAATCGCGACGGCCTTGCCGGGGAGCCGGCCTTGCGCCGCTAGCAGTTGCGAAAGCCAGGCCGGAGCCGCCGCACCGGTGGGGTCTACTACAGGTGCGCCCTGCTTGAGACGGCCAATGGGCGCCGGTGCCCAGGCCTTTGCGCAGTCAGCGTAGAGTGACAAGGGCGCGCTAATATAGTACTCCGAATTGTTCCCAAGAGTCTGCGCCATACGACCCCGGTACAGCTCGGCAACGCAATTGGCACAAGACGGCAGCTCGTCGTCGGTAAGCCCGGTGGGTTACGCCCACCCGCGTCGGTGTGCCCCAAGTCTCCCTGCCCGCAAGCGCCGGAACTCG
TCGCGCAGTGCGCGACCGGGTTATGACAACTAACCAAGACCGCCTCATCGTTTAGACTACACGCACGGGGGGCGGTGGGGCGCCCGGGTCTGGTGCGCGTGCCTCGGCGACTTGCGCTCCTACGGTCTGTGCCTCCGCAGTAAGACCGCGTCCGGCCACCCGGAAGTGGTTGGCTCGGGCGTAGCAGACCTGAAGGGTCAAGCCGATACGGCAGCCGCTAGCGCGCTCATGCCAAGTCGGCCAGCCCCACGAGTCTCACGTCACCGGTCGCCGCTGCTGCGCCTGTTCCTCTGGGGTCCAAGACCGTCCGCGCCCCTGCGCTAAGTCGGGACCCGCGCTGGGCAAGCACTCCGCCCTCGACTATGACCCGGCACTCCGGTGAGTTCCCGGTGTCGCTGGGCACCCCCCCCCTCACCCTCGGGCCACTCCTCGTCGCCCCGGGGGCTCGTGCATGTCCCGCAGGCGCCGTATAGACCCCTCGTTGGCACGACAATTCGGCCTTTGCTTTCAGTCCGGACTTGCTCTTCCGGACGCCCGGATCACGCCAAGAACTGATGGCTGCGACGTTCGGCCGCCGCTCCGTCTGCTGCGCCGGCCTTGGGGCGGCAATCGCCTTGCGCCGCTAGTAGCTGAGAGGACCAGACTCCGGCCACCGTACCAGTACCCCCCACCACAGGTGCGCCCGACCCCGAGCGGCCGGTCACTACAGGCGTCCGAGCGTTTGCAGGGACGCCGTAGAGTGACAAGGGCGCGCTAATATAGTACCCAGGATTGTCATCAAAAGTCTGAGCCATACGACCCCAATACAACTCGGCGATGCAATTGGTAGAGGACGGTAGCTTGCTCTTAATAGGCCCAGTGGGTTAAGCCCCCCCGCCTCGATGGGCCCCAAGTCTACCCGCTCGTAAGCTCCTGGACTCG
TCGCGCAGTGCGCGACCGGGTAATGACAACTAACCAAGACCCCCTCATCGTTTAGACTACACGCACGGGGAGCGGTGGGGCGCCTGGAACTGGTGCGCGCGCCCCGGCAACTTGCGCTCCTCCGCTCTGTGTCTCTGCAGTAAGACCGCGTCCGGCCACCCGGGAGCGGTTGGCCCGCGCGTAGCGAACCCGAAGGGTCAGGTCGATACGGCAACCGCTAACGCGCTCATGCCAAATCGGCCAGCCCCACAAGCCTCACGTCACGGGTCGTCGCTGCTACGCCTGTTCCTCTAGAGTCCAAGACCGTCCGCGCCTCTGCGCTAAGTCGGGGCTCACGCAGAGCGCGCGCCCCGCTCTAGACTATGGCCCGGGTCTTCGGGGGGTCCCCGATGTCGCTCGGCACCCCCCCCCTCACCCCGGGGCCACGCTCCGTTGCCCTAGGGGTTTGCCCGCGTCCCGCAGGCACCGTACAGGCCCCTTGTGAGTACGACAATTCGGCTTCTGCTCGCAACCTCGACCTGCTCTTCCAGACGCTCGAGCTACGCCGAGAACCGATGGCTACAGCGTCCGGTGACGGTTCCATTAATTGCGACGGCCTTGCCGGGGAGCCGGTCTCACTCCGCTCACCGCTGCGAGGGCCAGACTCGGGCCACCGCACAGGTACCCCCTACTACAGGTGCGCCCTGCTTGAGACGACCAATGGGCGCCAGTGCCCAGGTCTTCGCGCAGATGCCGTACAGTCATAGGGGCCCGCCAATATAGTACCCAGGATTGTCATCAAGGGCCCGCGTTGCGGGACCCCAGTACAACTCGACAACGCAATTGGTAGAGAACGGTAGCTTATTCCTAAAAAGCCCGACGAGTGGCGCCCCCCCGCCTCGATGTGCCTCAAGTCTACCCGCTCGTGGGCGCCTGAACTCG
TCGCGAAGTGCGCGACCGGGTTATGACAACTAACCAAGACCCCCTCATCGTTTAGACTACACGCACGGGGGGCGGTAGGGCGCCTGGGACTGGTGCGCGCGCCCCGGCGACTTGCGCTCCTACGGTCTGTGCCTCCGCAGTAAGACCGCGTCAGGCCACCCGGAAGTGGTTGGCTCGGGCGTAGCAGACCTGAAGGGTCAGGCCGATACGGCAGCCGCTAGCGCGCTCATGCCAAGTCGGCCCGCCCCACGAGTCTCACGTCACCGGTCGTCGCTGCTGCGCCTGTCCCTCTAGGGTCCAAGACCGTCCGCGCCCCTGCGCCGAATCGGGACTCACACTGAGCGAGCACTCTGCCCTCGACTATGACCCGGGTCTTCGGGGGGTCCCCGGTGTCGCTGGGCGCCCCCGCCTTCACCCTCAAGCCACTCTCCGTCGCGCCGGTGGCTCACGCGCGCCCCGCAGGCACCGTACAGGCCCCTTGTGAGTACGACAATTCGGTTTCTGCTCGCAGCCCGGCCCCGTCTCCTCGCACGCTCGAGCCATATCGAGAACCGGAAGCTACAGCGTCCGGCCACGGCTTTGCTAATCGCACCGACCTTGGCGGAGAGCCGGCCTTGCGCTGCTAGCAGTTGCGAGGGCCAGGCCGGGGCCGCCGTACCGGTAGCGTCCACTCCAGGCGCGCCCTGCCCCGAGCGGCCGGTCACCGCCGGTGCCCAGGCCTTCGCGCAGACGCCATAGAGTGACAAGGGCGCGCTAATATAGTACCCAGGATTGTCATCAAGAGTCTGAGCCATACGACCCCAGCACGAGCTGGCAACGCAATTGGCACAGGACGGCAACTTATTCCTAATAAGCCCGACGAGTGGCGCTCAGACGTCTCGGTGTGCCCCAAGTCTCCCCGCTCGCAAGCGCCTGAACTCG
TCGCGAAGTGCGCGACCGGGTTATGACAACTAACCAAGACCCCCTCATCGTTTAGACTACACGCACGGGGGGCGGTAGGGCGCCTGGGACTGGTGCGCGCGCCCCGGCGACTTGCGCTCCTACGGTCTGTGCCTCCGCAGTAAGACCGCGTCAGGCCACCCGGAAGTGGTTGGCTCGGGCGTAGCAGACCTGAAGGGTCAGGCCGATACGGCAGCCGCTAGCGCGCTCATGCCAAGTCGGCCCGCCCCACGAGTCTCACGTCACCGGTCGTCGCTGCTGCGCCTGTCCCTCTAGGGTCCAAGACCGTCCGCGCCCCTGCGCCGAATCGGGACTCACACTGAGCGAGCACTCTGCCCTCGACTATGACCCGGGTCTTCGGGGGGTCCCCGGTGTCGCTGGGCGCCCCCGCCTTCACCCTCAAGCCACTCTCCGTCGCGCCGGTGGCTCACGCGCGTCCCGCAGGCACCGTACAGGCCCCTTGTGAGTACGACAATTCGGCCTTTGCTTTCAGTCCGGACTTGCTCTTCCGGACGCCCGGATCACGCCAAGAACTGATAGCTACGGTATCTGGCCACCGTTCCGTCAATTGCGCTGGCCTTGGGGCGGCAATCGCCTTGCGCCGCTAGCAGTTGCGAAAGCCAGGCCGGAGCCGCCGCACCGGTGGGGTCTATTCCAGGTGTGCCGGACCCCGAGCGGCCAGTGGGCGTAGGTACCCAGGCGTTTACGCGGACACCGTAGGGTGACAAGGGCGCGCTAATATAGTACTCCGAATTGTTCCCAAGAGTCTGCGCCATACGACCCCGGTACAGCTCGGCAACGCAATTGGCACAAGACGGCAGCTCGTCGTCGGTAAGCCCGGTGGGTTACGCCCACCCGCCTCGATGGGCCCCAAGTCTACCCGCTCGTAATCTCCTGGACTCG
CTACGCAGTGCATGGCCAGGTTATGACGACTAACCAAGGATGCCTCATCGTTTAGACTCCACGCACGGGGGGCGGCGAACCGCCTGGGTAAGACGCGCGCGCCCCGGCGGCTTGCGCTCCTACGGTCTGTGCTTCCACAGTAAGACCGCGTCCGGCCACCCGGAAGTGGTTGGCTCGGGCGTAGCAGACCTAAAGGGTCAGGCCGATACGACAGCCCCCGGCGCACTCGTGCCGAGTCGGCCAACCCCATGAATCGCACGCCACCGGTGGCCGCTGCAGCGCTCGTTCCTCCAGGGTCCAAGACCGTCCGCGCCCTGGCGCCAGGCCGGGGCTCAAGTAGAGCGCGCGCCCCGCTCTAGACTATGACCCGGGTCTTCGGGGGGTCCCCGGTGTTGCTGGGCGCCCCCGCCTTCACCCTCAAGCCACTTCTCGTCGCGCCGGTGGCTCACGCGCGCCTCGCAGGCACCGTCTGGGTCCCCCCTGGACGCAACGATTCGGTTTCTGCTCGTAGCCTGGACCTGCTCTTCCGGACGTCCGGATCATATCGAGAACCGGAAGCTACAGCGTCCGGCCACGGCTTTGCTAATTGCGCCGGCCTTGGGGCGGCAATCGCCTTGCGCCGCTAGTAGCTGAGAGGACCAGGCTCGGGCCACCGCACCGGCGGCCCCCACTACAGGTACGCCCTGCTTGAGACGGCCAGTGGGCGCCGGCGCTCGGGCCTTCGCGCAGACGGCGTAGGGTGACAAGGGCGCGCTAATATAGTACCCAGGATTGTCATCAAAAGTCTGAGCCATACGACCCCAATACAACTCGGCAATGCAATTGGTAGAGGACGGTAGCTTGCTCTTAATAGGCCCAGTGGGTTAAGTCTCCCCGCCTCAATGTGCCTCAAGTCGACCCGCTCGCAAGCGCCTGAATTCG
CTACGCAGTGCATGGCCAGGTTATGACAACTAACCAAGGCCGCCTCATCGTTTAGACTCCACGCACGGGGGGCGGCGGGGTGCCTGGGTCTGGTGCGCGCGCCCCGGCGACTTGCGCTCCTACGGTCTGTGCCTCCGCAGTAAGACCGCGTCCGGCCACCCGGAAGTGGTTGGCTCGGGCGTAGCAGACCTGAAGGGTCAGGCCGATACGGCGGCCGCTAGCGCGCTCATGCCAAGTCGGCCAGCCCCACGAGTCTCACGTCACCGGTCATCGCTGCTGCGCCTGTTCCTCTAGGGTCCAGGACCGTCCGCGCCCCTGCGCCGAGTCGGGACTCACACTGAGCGAGCACTGCGCCCTCGACTATGACCCGGCACTCCGGTGAGTTCTCGGTGTCGCTGGACACCCCCCACTTTCCTCTCGGGTCACTCTCCGTTGCCCCAGGGACTTGCCCGCGCCTCGCAGGCACCGTCTGGGTCGCTCGTTGGCACAACAATTCGATTTCTACTCGCAGCTCGGCCCCGCCCCCTCGCACGCTCGAGCCATACCGGGAACCGGAAGCTACAGCGTCCGGCCACGGCTTTGCTAATCGCACCGACCTTGGCGGAGAGCCGGCCTTGCGCTGCTAGCAGTTGCGAGGGCCATACTCCGGCCACCGTACCAGTACCCCCCACTCCAGGCGCGCCCTGCCCCGAGCGGCCGGTCACCGCCGGCGCCCGAGCCTTTGCGCGGATGCCGGACAGTGACAAGGGCGCGCTAATATAGTACCCAGGATTGTCATCAAAAGTCTGAGCCATGCGACCCCAATACAACTCGGCAATGCAATTGGTAGAGGACGGTAGCTTGCTCTTAATAGGCCCAGTGGGTTAAGTCTCCCCGCCTCGATGGGCCCCAAGTCGACCCGCCCGCAAGCGCCGGAACTCG
TCGCGCAGTGCGCGACCGGGTTATGACAACTAACCAAGACCCCCTCATCGTTTAGACTACACGCACGGGGGGCGGTGGGGCGCCCGAGTAAGACGCGCGTGCCCCGGCGACTTGCGCTCCTACGGTCTGTGCTTCCACAGTAAGACCGCGTCCGGCCACCCGGAAGTGGTTGGCTCGGGCGTAGCAGACCTAAAGGGTCAGGCCGATACGACAGCCCCCGGCGCACTCGTGCCGAGTCGGCCAACCCCATGAATCGCACGCCACCGGTGGCCGCTGCAGCGCTCGTTCCTCCAGGGTCCAAGACCGTCCGCGCCCTGGTGCCAGGTTGGGGATCACGCAGACCGCGCACCCCGCTCTCGACATTGATCCGGCACTCCGGTGAGTTCCCGGTGTCGCCGGGCACCTCCCCCTTCAGCCTCGGGCCACTCTCCGTCGTCCCGAGGGCTCGCGCGCGCCTCGCAGGCGCCGTATAGACCCCTCGTTGGCACAACAATTCGATTTCTACTCGCAGCTCGGCTCCGCCCCCTCGCACGCTCGAGCCATACGGAGAACCGGTATCTACAGCGTCCGGCCACCGTTCCGTCAATTGCGCCGGCCTTGGGGCGGCAATCGCCTTGCGCCGCTAGTAGCTGAGAGGACCAGGCCGGAGCCGCCGCACCGGTGGGGTCTACCACAGGTGCGCCGGACCCCGAGCGGCCAGTGGGCGTAGGTACCCAGGCGTTTACGCGGACACCGTAGAGTCACAGGGGCCCGCCAATATAGTACCCAGGATTGTCATCAAGGGCCCGCGTTGCAGGACTCCAGTACGACTCGGGGACGCAACTGGCACAAGACGGCAACTTGCTCTTAATAGGCCCGGTGGGGTACGCCCCCCCGCCTCGATGTGCCTCAAGTCTACCCGCTCGTGGGCGCCTGAACTCG
CTACTCGATGCATGGCCGAGTTATGACAACCAACCAGGGCCGCCTCATTGACCAAACCCCACGCACGGGGGGCGGCGGGGTTCGTGGGTCTGGTGCGCGCGCCCCGGCGACTTGCGCTCCTACGGTCTGTGCCTCCGCAGTAAGACCGCGTCAGGCCACCCGGAAGTGGTTGGCTCGGGCGTAGCAGACCTGAAGGGTCAGGCCGATACGGCAGCCGCTAGCGCGCTCATGCCAAGTCGGCCCGCCCCACGAGTCTCACGTCACCGGTCGTCGCTGCTGCGCCTGTCCCTCTAGGGTCCAAGACCGTCCGCGCCCCTGCGCCAGGCCGGGGCTCAAGTAGAGCGCGCACCCCACCCTCGACTATGATCCGGCACTCCGGTGAGTTCCCGGTGTCAATCGGCAGTTTCCCCTTCACCCTGGGGCCACTCTCGATCACCCCGGGGGCTCGCGCGCATCCCGCAGGCACCGTACAGGCCCCTTGTGAGTACGACAATTCGGCCTTTGCTTTCAGTCCGGACTTGCTCTTCCGGACGCCCGGATCACGCCAAGAACTGATGGCTACGGTATCTGGCCACCGTTCCGTCAATTGCGACGGCCTTGCCGGGGAGCCGGCCTTGCGCCGCTAGCAATTGCGAAAGCCATACTCGGGCCACCGTACCGGTACCGTCCATTCCAGGTGTGCCGGACCCCGAGCGGCCGGTGGGCGTCGGTGCCCAGGCCTTCGCGCGGACAGCGTACAGTGACAAGGGCGCGCTAATATAGTACCCAGGATTGTCATCAAAAGTCTGAGCCATACGACCCCAATACAACTCGGCAATGCAATTGGCACAGGACGGCAACTCGTCGTCGGTAAGCCTGACGGGGTACGCCCCCCCGCCTCGATGGGCCCCAAGTCTCCTCGTCTGTGGTCGCCTGAACTCG
CTACGCAGTGCATGGCCAGGTTATGACGACTAACCAAGGATGCTTCATCGTTTAGACTCCACGCACGGGGGGCGGCGAACCGCCTGGGTCTGGTGCGCGCGCCCCGGCGACTTGCGTTCCCCCGGTCTGTGCCTCCGCAGGCAGACGGCGCCCGGCCAGCCGGAAGTGGTTGGCCCGCACGTAGCAGCCCTGAAGGATCAGGCCGATACGACAGCCCCCAGAGCACTCATGCCGAGTCGGCCAACCTCATGAATTGCACGCCCCCGGTCGCTGCTGCAGCGCTCGTTCCTCCAGGATCCAAGATCGTCCTCGCCCTGGCGCTAAGTCAGGGCTCACGCTGAGAGAGCACCCCGCCCTCATCTATGACCCGGGTCTTCGGGGGGTCCCCGGTGTCGCTGGGCGCCCCTGCCTTCACCCTCAAGCCACTCTTCGTCGCGCCGGTGGCTCGCGCGCATCCCGCAGGCACCGTACAGGCCCCTTGTGAGTACGACAATTCGATTTCTACTCGCAGCTCGGCCCCGCCCCCTCGCACGCTCGAGCCATACCGGGAACCGGAAGCTACAGCGTCCGGCCACGGCTTTGCTAATCGCACCGACCTTGGCGGAGAGCCGGCCTTGCGCTGCTAGCAGTTGCGAGGGCCATGCCGGAGCCGCCGCACCGGTGGGGTCTACTACAGGTGCGCCCGACCCCGAGCGGCCGGTCACTACAGGTGCCCAGGCGCTTGCGCGGATGCCGTAGAGTGACAAGGGCGCGCTAATATAGTACCCAGGATTGTCATCAAAAGTCTGAGCCATACGACCCCAATACAACTCGGCAATGCAATTGGTAGAGGACGGTAGCTTGCTCTTAATAGGCCCAGTGGGTTAAGTCTCCCCGCGTCGGCGTGCCCCAAGTCTCCCCGCCCGCAATCTCCGGGACTCG
CTACGCAGTGCATGGCCAGGTTATGACGACTAACCAAGGATGCTTCATCGTTTAGACTCCACGCACGGGGGGCGGCGAACCGCCTGGGTAAGACGCGCGCGCCCCGGCGACTTGCGCTCCTACGGTCTGTGCCTCCGCAGTAAGACCGCGTCCGGCCACCCGGAAGTGGTTGGCTCGGGCGTAGCAGACCTGAAGGGTCAAGCCGATACGGCAGCCGCTAGCGCGCTCATGCCAAGTCGGCCAGCCCCACGAGTCTCACGTCACCGGTCGTCGCTGCTGCGCCTGTTCCTCTAGGGTCCAAGACCGTCCGCGCCCCTGCGCTAAGTCGGGGCCCGCGCTGGGCAAGCACTCCGCCCTCGACTATGACCCGGCACTCCGGTGAGTTCCCGGTGTCGCTGGGCACCCCCCCCCTCACCCTCGGGCCACTCCCCGTTGCCCTAGGGGCTTGCCCGCGCCTCGCAGGCACCGTACAGGCCCCTTGTGAGCACGACAATTCGGTTTCTGCTCGTAGCCTGGACCTGCTCTTCCGGACGTCCGGATCATATCGAGAACCGGAAGCTACAGCGTCCGGCCACGGCTTTGCTAATTGCGCCGGCCTTGGGGCGGCAATCGCCTTGCGCCGCTAGTAGCTGAGAGGACCATACTCGGGCCACCGCACCGGTACCGTCCATTCCAGGTACGCCCTGCTTGAGACGGCCAGTGGGCGCAGGCGCCCGAGCCTTTGCGCGGATGCCATAGAGTCACAGGGGCGCGCTAATATAGTACTCAGGACTATCCCTGAGGGCCCGCGTCGTGGGTCCCCAGTACGACTCGGCGACGCAATTGGTAGAGGACGGTAGCTTGCTCTTAATAGGCCCGGTGGGTTACGTCTCCCCGCCTCAATGTGCCTCAAGTCTATCTGCTCGCGGGCGCCTGAACTCG
CTACGCAGTGCATGATCGGGTTATGGCAACTTACCAACACCGCCTTGACGTTTAGACTCGACGCACTGGGGGCGGTGGGGCGCCCGGGTCTGGTGCGCGTGCTCCGGCGACTTGCGCCCCTCCACTCTGTGTCTCTGCAATAAGACCGTGTCCGGCCACTCGGAAGCGGTTGGCCCGCGCGTAGCGAACCCGTGGGGTCAAACCGGAGCGGCAGCCGTTAGCGGATTCAATTCGGGTTGGCGAGCCCCACGTATCTCACGCCACCGGCCGCCGATACTGCGCTCGTTTTTTCGGGGTCCGATACAGCTCGCACCCCTGCATTAAGTCAGGGCTCACGCTAAGAGAGCACCCCGCCCTCATCTATGATCCGGCACTCCGGTGAGTTCCCGGTGTCGCCGGGCACCTCCCCCTTCAGCCTCGGGCCACTCTCCGTCGCCCCGGGGGCTCGTGCATGCCCCGCAGGCGCCGGATAGACCCCTCGTTAGCATAACGATTCAATTTCTACTCGCGGCTCGGCCCCGCCCCCTTGCACGCTCGAGCCACGCCAAGGGCCGATAGCTATGGCGTCCGGCCATGGCTCCGTTTGCTGCGCCGGCCTTGGGGCGGCACTCGTCTCGCGCCGCTAGTAGCTGAGCGAGTTGTACTCCGGCCACCGTACCAGTACCCCCCACCACAGGTGCGCCCGACCCCGAGCGGCCGGTCACTACAGGCGCCCGAGCCTTTGCGCGGATGCCGGAGAGTGACAAGGGCGCGCTAATATAGTACCCAGGATTGTCATCAAAAGTCTGAGCCATACGACCCCAATACAACTCGGCAATGCAATTGGTAGTGGACGGTAGCTCGTCGTCGGTTAGCCTGACGGGGGGCGCTCAGCCGTCTCGATGGGCCTCCAGTCTATCTGCTCGCAAGCGCCTGAACTCG
TCGCGCAGTGCGCGACCGGGTTATGACAACTAACCAAGACCCCCTCATCGTTTAGACTACACGCACGGGGGGCGGTGGGGCGCCCGAGTAAGACGCGCGTGCCCCGGCGACTTGCGCTCCTACGGTCTGTGCTTCCACAGTAAGACCGCGTCCGGCCACCCGGAAGTGGTTGGCTCGGGCGTAGCAGACCTAAAGGGTCAGGCCGATACGACAGCCCCCGGCGCACTCGTGCCGAGTCGGCCAACCCCATGAATCGCACGCCACCGGTGGCCGCTGCAGCGCTCGTTCCTCCAGGGTCCAAGACCGTCCGCGCCCTGGTGCCAGGTTGGGGATCACGCAGACCGCGCACCCCGCTCTCGACATTGATCCGGCACTCCGGTGAGTTCCCGGTGTCGCCGGGCACCTCCCCCTTCAGCCTCGGGCCACTCTCCGTCGTCCCGAGGGCTCGCGCGCGTCTCGCAGGCGCCGTATAGACCCCTCGTTGGCACAACAATTCGATTTCTACTCGCAGCTCGGCCCCACCCCCTCGCACGCTCGAGCCATATCGAGAACCGGTAGCTACAGCGTCCGGCCACGGCTTTGCTAATCGCACCGACCTTGGCGCAGAGCCGGCCTTGCGCTGCTAGCAGTTGCGAGGGCCAGGCCGGAGCCGCCGCACCGGTGGGGTCTATTCCAGGTGTGCCGTGCTTGAGACGGCCAATGGGCGTCGGCGCCCGAGCCTTTGCGCGGATGGCATAGAGTGACAGGAGCGCGCTAATATAGTACTCATGATTGTCATCAAGAGTCTGCGCCACGGGTCCACAGCACGAGCTGGCAACGCAATTGGCACAGGACGGCAACTTATTCCTAATAAGCCCGACGAGTGGCGCTCAGACGTCTCGGTGTGCCTCAAGTCTATCTGCTCGCAAGCGCCTGAACTCG
TCGCGAAGTGCGCGACCGGGTTATGACAACTAACCAAGACCCCCTCATCGTTTAGACTACACGCACGGGGGGCGGTAGGGCGCCTGGGACTGGTGCGCGCGCCCCGGCGACTTGCGCTCCTACGGTCTGTGCCTCCGCAGTAAGACCGCGTCAGGCCACCCGGAAGTGGTTGGCTCGGGCGTAGCAGACCTGAAGGGTCAGGCCGATACGGCAGCCGCTAGCGCGCTCATGCCAAGTCGGCCCGCCCCACGAGTCTCACGTCACCGGTCGTCGCTGCTGCGCCTGTCCCTCTAGGGTCCAGGACCGTCCGCGCCCCTGCGCCGAATCGGGACTCACACTGAGCGAGCACTCTGCCCTCGACTATGACCCGGGTCTTCGGGGGGTCCCCGGTGTCGCTGGGCGCCCCCGCCTTCACCCTCAAGCCACTCTCCGTCGCGCCGGTGGCTCACGCGTGCCTCGCAGGCACCGTCTGGGTCGCCCCTGGACGCAACGATTCGGTTTCTGCTCGCAGCCTGGACCTGCTCCCCCGGACGCCCGGACCATGCCGAGAACCGATAGCTGCGACGTCCGGCCACCGTTCCGTCAATTGCGCTGGCCTTGGGGCGGCAATCGCCTTGCGCCGCCCGCAGCGGCGAGGGCCAGACCGGGGCCGCCGCACCGGTGGGGTCTACTACAGGTGCGCCCGACCCCGAGCGGCCGGTCACTACAGGTGCCCAGGCGCTTGCGCAGACGGCGTACAGTGACGGGGGCGCGCTAATATAGTGCTCAGGATCGATCCCAAAAATATGAGCCATACGACCCCAGTACAACTCGGGAACGCAATTGGCACAAGACGGCAACTTGTTCTTAATAGGCCCGATTGGTTACGCCCCCCCGCCTCGATGTGCCTCAAGTCTACCCGCCCGTGGGCGCCTGAACTCG
CTACGCAGTGCATGATCGGGTTATGGCAACTTACCAACACCGCCTCGACGTTTAGACTCCACGCACTGGGGGCGGCGGGGTGCCTGGGTAAGACGCGCGTGCCCCGGCGACTTGCGCTCCTACGGTCTGTGCCTCCGCAGTAAGACCGCGTCCGGCCACCCGGAAGTGGTTGGCTCGGGCGTAGCAGACCTGAAGGGTCAAGCCGATACGGCAGCCGCTAGCGCGCTCATGCCAAGTCGGCCAGCCCCACGAGTCTCACGTCACCGGTCGTCGCTGCTGCGCCTGTTCCTCTAGGGTCCGAGACCGTCCGCGCCCCTGCGCCGAGTCGGGACTCACACTGAGCGAGCACTCCGCCCTCGACTATGACCCGGCACTCCGATGGGTCCCCGGTGTCAATCGGCAGTTTCCCCTTCACCCTGGGGCCACTCTCCGTCGCCCCGGGGGCTCGTGCATGCCCCGCAGGCGCCGGATAGACCCCTCGCTAGCATAACGATTCGGTTTCTGCTCGCAGCCTGGACCTGCTCCCCCGGACGCCCGGACCATGCCGAGAACCGATAGCTGCGACGTTCGGCCGCCGCTCCGTCTGCTGCGCCGGCCTTGGGGCGGCAATCGCCTTGCGTCGCTAGTAGCTGAGAGGACCATGCTGGGACCGCCACACCGGTGGGGTCTACTACAGGTGCGCCCGACCCCGAACTGCCAACGGCCACAGGTGCCCAGGCGTTTACGCAGACGCCATAGAGTGACGGGGGCGCGCTAATATAGTACTCAGGATTGTTCCCAAGAGTCTGCGCCATACGACCCCAGTACAACTCGGCAATGCAATTGGCACAGGACGGCAACTCGTCGTCGGTAAGCCTGACGGGGTAAGCCCACCCGCCTCGATGGGCCCCAAGTCTCCTCGTCCGCAAGCGCCTGAACTCG
TCGCGCAGTGCGCGACCGGGTTATGACAACTAACCAAGACCCCCTCATCGTTTAGACTACACGCACGGGGGGCGGTGGGGCGCCCGGGTAAGACGCGCGTGCCCCGGCGACTTGCGCTCCTACGGTCTGTGCCTCCGCAGTAAGACCGCGTCCGGCCACCCGGAAGTGGTTGGCTCGGGCGTAGCAGACCTGAAGGGTCAGGCCGATACGGCAGCCGCTAGCGCGCTCATGCCAAGTCGGCCAGCCCCACGAGTCTCACGTCACCGGTCGTCGCTGCTGCGCCTGTTCCTCTAGGGTCCAAGACCGTCCGCGCCCCTGCGCTAAGTCGGGGCCCGCGCTGGGCAAGCACTCCGCCCTCGACTATGACCCGGCACTCCGGTGAGTTCCCGGTGTCGCTGGGCACCCCCCCCCTCACCCTCGGGCCACTCCCCGTTGCCCTAGGGGCTTGCCCGCGCCTCGCAGGCACCGTACAGGCCCCTTGTGAGCACGACAATTCGGTTTCTGCTCGTAGCCTGGACCTGCTCTTCCGGACGTCCGGATCATATCGAGAACCGGAAGCTACAGCGTCCGGCCACGGCTTTGCTAATTGCGCCGGCCTTGGGGCGGCAATCGCCTTGCGCCGCTAGTAGCTGAGAGGACCAGACTCGGGCCACCGCACAGGTACCCCCTACCACAGGTGCGCCGGATCCCGAGCGGCCGGTGACTATCGGCGCTCGGGCCTGTGTGCGGACGCCGTAGGGTGACAAGGGCGCGCTAATATAGTACCCAGGATTGTCATCAAAAGTCTGAGCCATACGACCCCAATACAACTCGGCAATGCAATTGGCGCAAGACGACAGCTCGTCGTTGGTAAGCCCGATTGGTTACGCCCACCCGCCTCGATGTGCCTCAAGTCTACCCGCTCGTGGGCGCCTGAACTCG
TCGCGCAGTGCGCGACCGGGTTATGACAACTAACCAAGACCCCCTCATCGTTTAGACTACGCGCACGGGGGGCGGTGGGGCGCCCGGGTAAGACGCGCGTGCCCCGGCGACTTGCGCTCCTCCGCCCTATGCCACCGCAGTAAGACCCTGTCCGGCCGCCCGGAAGCAGTTGGCCCGCGCGTAGCGAACCTGTGGAGTTAAACCGGAGCGGCAGCCGTTAGCGGACGCATGTCGGGTTGGCGAGCCCCACGTATCTCATGCCACCGGCCGCCGATACTGCGCTCGTTTCTTCGGGGTCCGATACAGCTCGCACCCCTGCGCCAGGCCGGGGCTCAAGTAGAGCGCGCGCCCCGCTCTAGACTATGACCCGGGTCTTCGGGGGGTCCCCGGTGTCGCTGGGCGCCCCCGCCTTCACCCTCAAGCCACTCTCCGTCGCGCCGGTGGCTCACGCGCGCCCCGCGGGCGCCGGATAGACCCCTCGTTGGCACAACAATTCGGCCTCTACACGCAGCCCGGCCCCGCCCCCTCGCACGCTCGAGCCACGTCGAGAACCAATATATGCGACGTCCGGCCACCGTTCCGTCAATTGCGCTGGCCTTGGGGCGGAGCCGGCCTTGCGCCGCTAGTAGCTGAGAGGACCATACTCGAGCCGCCGCACCGGTGGGGTCTATTCCAGGTGTGCCGTGCTTGAGACGGCCAATCACTACAGGTGCCCGAGCCTTTGCGCAGATGCCGTACAGTGACAGGGGCCCGCCAATATAGTACCCAGGATTGTCATCAAGGGCCCGCGTTGCGGGACCACAGCACGACTCGGGAACGCAATAGGCGCAAGATGGCAGCTCGTCCTCAATAAACCCGACTGGTTACGCCCCCCCGCCTCAGTGTGCCCCAAGTCTCCCCGCTCGCAAGCGCCTGAACTCG
CTACGCAGTGCATGGCTGGGTTATGGCAACTTATCAACACCGCCTCGACGTTTGGACTCCACGCACGGGGGGCGGCGGGGTGCCTGGGACTGGTCCGCGCGCCTCGGCGACTTGCGCTCCTCCGCTCTGTTCCTTCGCAGTAAGACCGCATCCGCTCGCCTGAAGGCGACCGGTCCGCGTGTATCAGACCTGAAGGGTCGAGCCGATACGGCAGCCGCTAGCGCACTCATGCCAAGTCGACCAGCCCCACGAGTCTTGCGTCACCGGTCGTCGCTGCTGCACCTGTTCCTCTAAGGGCCAAGACCGTCCGCGCCCCTGCGCTAAGTCGGGGCTCACGCTGAGCGAGCACCCCGCCCTCGACTATGACCCGGCACTCCGGGAGGTCCCCGGGGTCGCTGCGCACCTCCCCCTTCACCCTCGGGCCACTCTCCGTTGCCCCAGGGACTTGCCCGCGTCCCGCAGGCGCCATATAGACCCCTCGTTGGCACAACAATTCGGCCTCTACACGCAGCCCGGCCCCGCCCCCTCGCACGCTCGAGCCACGCCAAGAACTGATGGCCACAGCGTCCGGCCACCGTTCCGCCAATTGCGCTGGCCTTGGGGCGGCAATCGCCTTGCGCCGCTAGTAGCTGAGCGAGTTAGACTCGGGCCACCGCACCGGCGGGGTCTACTACAGGTGCGCCCGACCCCGAGCGGCCGGTCACTACAGGTGCCCAGGCGCTTGCGCAGACGGCGTAGAGTGACAGGGGCGCGCTAATATAGTACCCAGGATTGTCATCAAAAGTCTGAGCCATACGACCCCAATACAACTCGGCAATGCAATTGGCACAGGACGGCAACTTATTCCTAAAAAGCCCGACGAGTGGCGCTCCCCCGCCTCAATGTGCCCCAAGTCTCCCCGCTCGCAAGCGCCTGAACTCG
CTACGCAGTGCATGGCCAGGTTATGACGACTAACCAAGGATGCTTCATCGTTTAGACTCCACGCACGGGGGGCGGCGAACCGCCTGGGTCTGGTGCGCGCGCCCCGGCGACCTGCGTTCTCCCGGTCTGTGCCTCCGCAGTCAAACGGCGCCCGGCCACCCGGAAGTGGTTAACCCGCACGTAGCAGCCCTGAAGGATCAGGCCGATACGACAGCCCCCAGAGCACTCATGCCGAGTCGGCCAACCTCATGAATTGCACGCCCCCGGTCGCCGCTGCAGCGCTCGTTCCTCCAGGGTCCAAGACCGTCCTGGCCCTGGCGCTAAGTCGGGGCCCGCGCTGGGCAAGCACTCCGCCCTCGACTATGACCCGGGTCTTCGGGGGGTCCCCGGTGTCGCTGGGCGCCCCCGCCTTCACCCTCAAGCCACTCTCCGTCGCGCCGGTGGCTCACGCGCGTCTCGCAGGCGCCGGATAGACCCCTCGTTAGCACAACGATTCGATTTCTACTCGCAGCTCGGCCCCGCCCCCTCGCACGCTCGAGCCGCGCCAAGAACTGATAGCTGCGACGTTCGGCCGCCGCTCCGTCTGCTGAGCCGGCCCCAGCGCAGCACTGGTCTCACGCCGCCCGCAGTTGCAAAAGCCAGACTCGGGCCACCGCACAGGTACCCCCTACCACAGGTGCGCCGGACTTGAGACGGCCGGTGGGTACCGGTGCCCAGGCCTTCGCGCAGATGCCGTAGAGTGACAGGAGCGCGCTAATATAGTACTCATGATTGTCATCAAAAGTCTGAGCCATACGACCCCAATGCAACTCGGCAACGCAACTGGCACAGGACGGTAGCTCGTCGTCGGTTAGCCTGACGGGGGGCGCTCAGACGCCTCAATGTGCCCCAAGTCTCCCCGCTCGCAAGCGCCTGAACTCG
CTACGCAGTGCATGGCCAGGTTATGACGACTAACCAAGGATGCTTCATCGTTTAGACTCCACGCACGGGGGGCGGCGAACCGCCTGGGTAAGACGCGCGCGCCCCGGCGGCTTGCGCTCCTACGGTCTGTGCCTCCGCAGTAAGACCGCGTCAGGCCACCCGGAAGTGGTTGGCTCGGGCGTAGCAGACCTGAAGGGTCAGGCCGATACGGCAGCCGCTAGCGCGCTCATGCCAAGTCGGCCCGCCCCACGAGTCTCACGTCACCGGTCGTCGCTGCTGCGCCTGTCCCTCTAGGGTCCAGGACCGTCCGCGCCCCTGCGCCGAATCGGGACTCACACTGAGCGAGCACTCCGCCCTCGACTATGACCCGGGTCTTCAGGGGGTCCCCGGTGTCGCTGGGCGCCCCCGCCTTCACCCTCAAGCCACTCTCCGTCGCGCCGGTGGCTCACGCGCGCCTCGCAGGCACCGTCTGGGTCGCTCGTTGGCACAACAATTCGATTTCTACTCGCAGCTCGGCCCCGCCCCCTCGCACGCTCGAGCCATACCGGGAACCGGAAGCTGCGACGTTCGGCCGCCGCTCCGTCTGCTGAGCCGGCCCCAGCGCAGCACTGGTCTCACGCCGCCCGCAGTTGCAAAAGCCAGGCCGGAGCCGCCGCACCGGTGGGGTCTACTACAGGTGCGCCCTGCTTGAGACGACCAATGGGCGCCAGTGCCCAGGTCTTCGCGCAGATGCCGTAGGGTCACAGGGGCGCGCTAATATAGTGCTCAGGATTGATCCCAAGGGCCCGCGTTGCGGGTCCACAGCACGACTCGGGAACGCAATTGGCACAGGACGGCAACTCGTCGTCGGTAAGCCTGACGGGGTACGCCCCCCCGCCTCGATGTGCCCCAAGTCTCCCCGCTCGCAAGCGCCTGAACTCG
CTACGCAGTGCATGGCCAGGTTATGACAACTAACCAAGGCCGCCTCATCGTTTAGACTCCACGCACGGGGGGCGGTGGGGTGCCTGGGAAAGACGCGCGTGCCCCGGCGACTTGCGCTCCTACGGTCTGTGCCTCCGCAGTAAGACCGCGTCAGGCCACCCGGAAGTGGTTGGCTCGGGCGTAGCAGACCTGAAGGGTCAGGCCGATACGGCAGCCGCTAGCGCGCTCATGCCAAGTCGGCCCGCCCCACGAGTCTCACGTCACCGGTCGTCGCTGCTGCGCCTGTCCCTCTAGGGTCCAAGACCGTCCGCGCCCCTGCGCCGAATCGGGACTCACACTGAGCGAGCACTCCGCCCTCGACTATGACCCGGGTCTTCGGGGGGTCCCCGGTGTCGCTGGGCGCCCCCGCCTTCACCCTCAAGCCACTCTCCGTCGCCCCGGGGGCTCGCCCGCGTCCCGCAGGCACCGTACAGGCCCTTTGTGAGCACGACAATTCGATTTCTACTCGCAGCTCGGCCCCACCCCCTCGCACGCTCGAGCCATATCGAGAACCGGAAGCTGCAGCGTCCCGCCACGACTTTGCCAATTGCGACGGCCTTGCCGGGGAGCCGGCCTTGCGCCGCTCGCAGTTGCGAAAACCAGACTCGGGCCACCGCACAGGTACCCCCTACCACAGGTGCGCCGGATCCCGAGCGGCCGGTGACTATCGGCGCTCGGGCCTGTGTGCGGACGCCGTAGGGTGACAAGGGCGCGCTAATATAGTACCCAGGATTGTCATCAAAAGTCTGAGCCATACGACCCCAATACAACTCGGCAATGCAATTGGCGCAAGACGACAGCTCGTCGTTGGTAAGCCCGATTGGTTACGCCCACCCGTCTCGATGTGCCTCAAGTCTACCCGCTCGTGGGCGCCTGAACTCG
TCGCGCAGTGCGCGACCGGGTTATGACAACTAGCCAAGACCCCCTCATCGTTTAGACTACGCGCACGGGGGGCGATGGGGCGCCCGGGTAAGACGCGCGTGCCCCGGCGACTTGCGCTCCTCCGCCCTGTGCCACCGCAGTAAGACCCTGTCCGGCCGCCCGGAAACAGTTGGCCCGCGCGTAGCGAACCTGTGGAGTTAAACCGGAGCTGCAGCCGTTAGCGGACGCATGTCGGGTTGGCGAGCCCCACGTATCTCATGCCACCGGCCGCCGATACTGCGCTCGTTTCTTCGGGGTCCGGTACAGCTCGCACCCCTGCGCCGAGTCGGGACTCACACTGAGCGAGCACTCCGCCCTCGACTATGATCCGGCACTCCGGTGAGTTCCCGGTGTCGCCGGGCACCCCCCCCCTCACCCTCGGGCCACTTCTCGACGCCCCAGGGACTCGCCCGCGCCTCGCAGGCACCGTCTGGGTCGCTCGTTGGCACAACAATTCGGTTTCTACTCGCAGCTCGGCCCCGCCCCCTCGCACGCTCGAGCCATACCGGGAACCGGAAGCTACAGCGTCCGGCCACGGCTTTGCTAATCGCACCGACCTTGGCGGAGAGCCGGCCTTGCGCTGCTAGCAGTTGCGAGGGCCATACTCCGGCCACCGTACCAGTACCCCCCACCACAGGTGCGCCCGACCCCGAGCGGCCGGTCACTACAGGCGCCCGAGCCTTTGCGCGGATGCCGTACAGTGACGGGGGCGCGCTAATATAGTGCTCAGGATTGATCCCAAGGGCCCGCGTTGCGGGTCCACAGCACGACTCGGGAACGCAATTGGCACAGGACGGCAACTCGTCGTCGGTAAGCCCGGTGGGTTAAGCCCACCCGCCTCAATGTGCCCCAAGTCTCCCCGCTCGCAAGCGCCTGAACTCG
TCGCGCAGTGCGCGACCGGGTTATGACAACTAACCAAGGCCGCCCCATCGTTTAGACTCCACGCACGGGGGGCGGCGGGGTGCCTGGGTAAGACGCGCGTGCCCCGGCGACTTGCGCTCCTCCGCCCTGTGCCACCGCAGTAAGACCCTGTCCGGCCGCCCGGAAACAGTTGGCCCGCGCGTAGCGAACCTGTGGAGTTAAACCGGAGCTGCAGCCGTTAGCGGACGCATGTCGGGTTGGCGAGCCCCACGTATCTCATGCCACCGGCCGCCGATACTGCGCTCGTTTCTTCGGGGTCCGATACAGCTCGCACCCCTGCGCCAGGCCGGGGCTCAAGTAGAGCGCGCGCCCCGCTCTAGACTATGACCCGGGTCTTCGGGGGGTCCCCGGTGTTGCTGGGCGCCCCCGCCTTCACCCTCAAGCCACTTCTCGTCGCGCCGGTGGCTCACGCGCGCCTCGCAGGCACCGTCTGGGTCCCCCCTGGACGCAACGATTCGATTTCTACTCGCAGCTCGGCCCCGCCCCCTCGCACGCTCGAGCCATATCGGGAACCGGAGGCTACAGCGTCCGGCCACGGCTTTGCTAATCGCGACGGCCTTGCCGGGGAGCCGGCCTTGCGCCGCTAGCAGTTGCGAAAGCCAGGCCGGAGCCGCCGCACCGGTGGGGTCTACTACAGATGCGCCCTGCTTGAGACGGCCAATGGGCGTAGGCGTCCGAGCGTTTGCAGGGACACCGTAGAGTGACGGGGGCGCGCTAATATAGTACCCAGGATTGTCATCAAAAGTCTGAGCCATACGACCCCAGTACAACTCGGCAACGCAATAGGCGCAAGACGGCAGCTTATTCCTAAAAAGCCCGACGAGTGGCGCTCCCCCGTCTTGGTGTGCCCCAATTCGACCCGCCTGCAAGCGCCTGAACTCG
TCGCGCAGTGCGCGACCGGGTTATGACAACTAACCAAGACCCCCTCATCGTTTAGACTACACGCACGGGGGGCGGTGGGGCGCCTGGGACTGGTGCGCGCGCCCCGGCGACTTGCGCTCCTACGGTCTGTGCTTCCACAGTAAGACCGCGTCCGGCCACCCGGAAGTGGTTGGCTCGGGCGTAGCAGACCTAAAGGGTCAGGCCGATACGACAGCCCCCGGCGCACTCGTGCCGAGTCGGCCAACCCCATGAATCGCACGCCACCGGTGGCCGCTGCAGCGCTCGTTCCTCCAGGGTCCAAGACCGTCCGCGCCCTGGTGCCAGGTTGGGGATCACGCAGACCGCGCACCCCGCTCTCGACATTGATCCGGCACTCCGGTGAGTTCCCGGTGTCGCCGGGCACCTCCCCCTTCAGCCTCGGGCCACTCTCCGTCGTCCCGAGGGCTCGCGCGCGTCTCGGAAGTGCCGGATAGACCCCTCGTTAGCATAATGATTCGGTTTCTGCTCGCAACCTCGACCTGCTCTTCCAGACGCTCGAGCTACGCCGAGAACCGATGGCTGCGACGTTCGGCCGCCGCTCCGTCTGCTGAGCCGGCCCCAGCGCAGCACTGGTCTCACGCCGCCCGCAGTTGCAAAAGCCATGCTGGGACCGCCACACCGGTGGGGTCTACTACAGGTGCGCCCGACCCCGAACTGCCAACGGCCACAGGTGCCCAGGCGTTTACGCAGACGCCATACAGTCACAGCGGCGCGTTAATATAGTACTCAGGATTGTTCCCAAGAGTCTGCGCCATACGACCCCAGTACAACTCGGCAATGCAATTGGCACAAGACGGCGGCTCGTCGTTGGTAAGCCCGATTGGTTACGCCCCCCCGCGTCGATGGGCCCCAAGTCTCCTCGTCCGCAAGCGCCTGAACTCG
TCGCGCAGTGCGCGACCGGGTTATGACAACTAACCAAGGCCGCCCCATCGTTTAGACTCCACGCACGGGGGGCGGCGGGGTGCCTGGGTCTCGTGTGCGTGCCCTGGCGACTTGCGCTCCTCCGCCCTGTGCCACCGCAGTAAGACCCTGTCCGGCCGCCCGGAAACAGTTGGCCCGCGCGTAGCGAACCTGTGGAGTTAAACCGGAGCTGCAGCCGTTAGCGGACGCATGTCGGGTTGGCGAGCCCCACGTATCTCATGCCACCGGCCGCCGATACTGCGCTCGTTTCTTCGGGGTCCGATACAGCTCGCACCCCTGCGCCAGGCCGGGGCTCAAGTAGAGCGCGCGCCCCGCTCTAGACTATGACCCGGGTCTTCGGGGGGTCCCCGGTGTCGCTGGGCGCCCCCGCCTTCACCCTCAAGCCACTCTCCGTCGCGCCGGTGGCTCACGCGCGCTCCGCAGGCACCGTACAGGCCCCTTGTGAGTACGACAATTCGATTTCTACTCGCAGCTCGGCCCCGCCCCCTCGCACGCTCGAGCCATACCAAGAACTGATAGCTGCGACGTTCGGCCGCCGCTCCGTCTGCTGAGCCGGCCCCAGCGCAGCACTGGTCTCACGCCGCCCGCAGTTGCAAAAGCCAGGCCGGAGCCGCCGCACCGGTGGGGTCTACTACAGGCGCGCCCGACCCCGAGCGGCCGGTCACTACAGGTGCCCAGGCGCTTGCAGGGACGCCGTAGAGTGACGGGGGCGCGCTAATATAGTACCCAGGATTGTCATCAAAAGTCTGAGCCATACGACCCCAATACAACTCGGCAATGCAATTGGCACAGGACGGCAACTTGCTCTTAATAGGCCCGGTGGGTTACGTCTCCCCGCCTCGGTGGGCCCCAAGTCTCCCCGCCCGTGGTCGCCTGAACTCG
TCGCGCAGTGCGCGACCGGGTTATGATAACTAACCAAGACCCCCTCATCGTTTAGACTACACGCACGGGGGGCGGCGAACCGCCTGGGTAAGACGCGCGCGCCCCGGCGGCTTGCGCTCCTACGGTCTGTGCTTCCACAGTAAGACCGCGTCCGGCCACCCGGAAGTGGTTGGCTCGGGCGTAGCAGACCTAAAGGGTCAGGCCGATACGACAGCCCCCGGCGCACTCGTGCCGAGTCGGCCAACCCCATGAATCGCACGCCACCGGTGGCCGCTGCAGCGCTCGTTCCTCCAGGGTCCAAGACCGTCCGCGCCCTGGTGCCAGGTTGGGGATCACGCAGACCGCGCACCCCGCTCTCGACATTGATCCGGCACTCCGGTGAGTTCCCGGTGTCGCCGGGCACCTCCCCCTTCAGCCTCGGGCCACTCTCCGTCGTCCCGAGGGCTCGCGCGCGTCTCGCAGGCGCCGGATAGACCCCTCGCTAGCATAACGATTCGGTTTCTGCTCGCAACCTCGACCTGCTCTTCCAGACGCTCGAGCTACGCCGAGAACCGATGGCTACGGCGTCCGGCCACCGTTCCGTCAATTGCGACGGCCTTGCCGGGGAGCCGGCCTTGCGCCGCTAGCAATTGCGAAAGCCAGGCCGGAGCCGCCGCACCGGTGGGGTCTATTCCAGGTGTGCCGTGCTTGAGACGGCCAATCACTACAGGCGTCCGAGCGTTTGCAGGGACGCCGTACAGTGACAGGAGCGCGCTAATATAGTACTCATGATTGTCATCAGAAGTCTAAGCCATACGACCCCAGTACAACTCGGCGACGCAATTGGTAGTGGACGGTAGCTCGTCGTCGGTTAGCCTGACGGGGGGCGCTCAGCCGCCTCAATGTGCCTCAAGTCGACCCGCTCGCAAGCGCCTGAATTCG
TCGCGCAGTGCGCGACCGGGTTATGACAACTAGCCAAGACCCCCTCATCGTTTAGACTACGCGCACGGGGGGCGATGGGGCGCCCGGGTAAGACGCGCGTGCCCCGGCGACTTGCGCTCCTACGGTCTGTGCCTCCGCAGTAAGACCGCGTCAGGCCACCCGGAAGTGGTTGGCTCGGGCGTAGCAGACCTGAAGGGTCAGGCCGATACGGCAGCCGCTAGCGCGCTCATGCCAAGTCGGCCCGCCCCACGAGTCTCACGTCACCGGTCGTCGCTGCTGCGCCTGTCCCTCTAGGGTCCAAGACCGTCCGCGCCCCTGCGCCGAATCGGGACTCACACTGAGCGAGCACTCCGCCCTCGACTATGACCCGGGTCTTCAGGGGGTCCCCGGTGTCGCTGGGCGCCCCCGCCTTCACCCTCAAGCCACTCTCCGTCGCCCCGGGGGCTCGTGCACGCCTCGCAGGCGCCATATAGACCCCTCGTTGGCACAACAATTCGGCCTCTACACGCAGCCCGGCCCCGCCCCCTCGCACGCTCGAGCCATACCGGGAACCGGAAGCTACAGCGTCCGGCCACGGCTTTGCTAATCGCGACGGCCTTGCCGGGGAGCCGGCCTTGCGCCGCTAGCAGTTGCGAAAGCCAGGCCGGAGCCGCCGCACCGGTGGGGTCTACTACAGGCGCGCCCGACCCCGAGCGGCCGGTCACTACAGGTGCCCAGGCGCTTGCAGGGACGCCGTAGAGTCACAGCGGCGCGTTAATATAGTACTCAGGATTGTTCCCAAGAGTCTGCGCCATACGACCCCAGTACAACTCGGCAACGCAATAGGCGCAAGATGGCAGCTCGTCCTCAATAAACCCGACGGGGGGCGCCCACCCGCCTCAATGTGCCCCAAGTCTCCCCGCTCGCAAGCGCCTGAACTCG
CTACGCAGTGCATGGCCAGGTTATGACAACTAACCAAGGCCGCCTCATCGTTTAGACTCCACGCACGGGGGGCGGCGGGGTGCCTGGGTCTGGTGCGCGCGCCCCGGCGACTTGCGCTCCTACGGTCTGTGCCTCCGCAGTAAGACCGCGTCCGGCCACCCGGAAGTGGTTGGCTCGGGCGTAGCAGACCTGAAGGGTCAGGCCGATACGGCGGCCGCTAGCGCGCTCATGCCAAGTCGGCCAGCCCCACGAGTCTCACGTCACCGGTCATCGCTGCTGCGCCTGTTCCTCTAGGGTCCAAGACCGTCCGCGCCCCTGCGCCGAGTCGGGACTCACACTGAGCGAGCACTGCGCCCTCGACTATGACCCGGCACTCCGGTGAGTTCTCGGTGTCGCTGGACACCCCCCACTTTCCTCTCGGGTCACTCTCCGTTGCCCCAGGGACTTGCCCGTGTCTCGCAGGCACGGTACAGGCCCCTTGTGAGCACAACGGTTCGGTTTCTGCTCGCAGCCCGGCCCCGTCTCCTCGCACGCTCGAGCCATATCGAGAACCGGTAGCTACAGCGTCCGGCCACCGTTCCGTCAATTGCGCCGGACTTGGGGCGGCAATCGCCTTGCGCCGCTAGCAGTTGCGAGGGCCAGACTCGGGCCACCGCACAGGTACCCCCTACCACAGGTGCGCCGGACTTGAGACGGCCGGTGGGTACCGGTGCCCAGGCCTTCGCGCAGATGCCGTAGAGTGACAGGAGCGCGCTAATATAGTACTCATGATTGTCATCAAAAGTCTGAGCCATACGACCCCAATGCAACTCGGCAACGCAACTGGCACAGGACGGTAGCTCGTCGTCGGTTAGCCTGACGGGGGGCGCTCAGACGCCTCAATGTGCCCCAAGTCTCCCCGCTCGCAAGCGCCGGAACTCG
CTACGCAGTGCATGGCCAGATTATGACGACTAACCAAGGATGCTTCATCGTTTAGACTCCACGCACGGGGGGCGGCGAACCGCCTGGGTAAGACGCGCGCGCCCCGGCGGCTTGCGCTCCTACGGTCTGTGCTTCCACAGTAAGACCGCGTCCGGCCACCCGGAAGTGGTTGGCTCGGGCGTAGCAGACCTAAAGGGTCAGGCCGATACGACAGCCCCCGGCGCACTCGTGCCGAGTCGGCCAACCCCATGAATCGCACGCCACCGGTGGCCGCTGCAGCGCTCGTTCCTCCAGGGTCCAAGACCGTCCGCGCCCTGGTGCCAGGTTGGGGATCACGCAGACCGCGCACCCCGCTCTCGACATTGATCCGGCACTCCGGTGAGTTCCCGGTGTCGCCGGGCACCTCCCCCTTCAGCCTCGGGCCACTCTCCGTCGCCCCGGGGGCTCGTGCATGCCCCGCAGGCGCCGGATAGACCCCTCGTTAGCATAACGATTCAATTTCTACTCGCGGCTCGGCCCCGCCCCCTTGCACGCTCGAGCCACGCCAAGGGCCGATAGCTATGGCGTCCGGCCATGGCTCCGTTTGCTGCGCCGGCCTTGGGGCGGCACTCGTCTCGCGCCGCTAGTAGCTGAGCGAGTTGTACTCGGGCCGCCGCACCGACGGGGTCCACCACATGTGCGCTGTGTTTGAGACGGCCAATCACTACAGGCGCTCGGGCCTGTGTGCGGATGCCGTAGAGTCACAGGGGCGCACTGGAATGACATTCAGGGTTGTTCCCAAGAGTCTGCACCATAGGTCCCCAGTACAACTCGACAACGCAATTGGCACAGGACGGCAACTTATTCCTAATAAGCCCGACGAGTGGCGCTCAGACGTCTCGGTGTGCCTCAAGTCTATCTGCTCGCAAGCGCCTGAACTCG
TCGCGCAGTGCGCGACCGGGTTATGACAACTAGCCAAGACCCCCTCATCGTTTAGACTACGCGCACGGGGGGCGATGGGGCGCCCGGGTAAGACGCGCGTGCCCCGGCGACTTGCGCTCCTCCGCCCTGTGCCACCGCAGTAAGACCCTGTCCGGCCGCCCGGAAACAGTTGGCCCGCGCGTAGCGAACCTGTGGAGTTAAACCGGAGCTGCAGCCGTTAGCGGACGCATGTCGGGTTGGCGAGCCCCACGTATCTCATGCCACCGGCCGCCGATACTGCGCTCGTTTCTTCGGGGTCCGATACAGCTCGCACCCCTGCGCCAGGCCGGGGCTCAAGTAGAGCGCGCGCCCCGCTCTAGACTATGACCCGGGTCTTCGGGGGGTCCCCGGTGTCGCTGGGCGCCCCTGCCTTCACCCTCAAGCCACTCTTCGTCGCGCCGAGGGCTCGCGCGCGTCCTGCAGGCGCCGTATAGACCCCTCGTTGGCACAACAATTCGGTTTCTGCTCGTAGCCTGGACCTGCTCTTCCGGACGTCCGGATCATATCGAGAACCGGAAGCTACAGCGTCCCGCCACGACCTTGCCAATTGCGCCGGCCTTGGGGCGGCAATCGCCTTGCGCCGCTAGTAGCTGAGAGGACCAGACTCGGGCCACCGCACCGGTAGCGTCCACCACAGGTGCGCCGGATCCCGAGCGGCCGGTGACCGCAGGTGCCCGGTCCTTTGCGCGGACGCCGTAGAGTGACGGGGGCGCGCTAATACAGTACCCAGGATTGTCATCAGAAGTCTAAGCCATACGACCCCAGTACAACTCGGCGACGCAATTGGTAGAGGACGGTAGCTTATTCCTAAAAAGCCCGACGAGTGGCGCTCCCCCGCCTCAGTGGGCGCCCATTCGACCCGCCTGCAAGCGCCTGAACTCG
CTACGCAGTGCATGGCCAGGTTATGACGACTAACCAAGGATGCTTCATCGTTTAGACTCCACGCACGGGGGGCGGCGAACCGCCTGGGTAAGACGCGCGTGCCCCGGCGACTTGCGCTCCTACGGTCTGTGCCTCCGCAGTAAGACCGCGTCAGGCCACCCGGAAGTGGTTGGCTCGGGCGTAGCAGACCTGAAGGGTCAGGCCGATACGGCAGCCGCTAGCGCGCTCATGCCAAGTCGGCCCGCCCCACGAGTCTCACGTCACCGGTCGTCGCTGCTGCGCCTGTCCCTCTAGGGTCCAAGACCGTCCGCGCCCCTGCGCCGAATCGGGACTCACACTGAGCGAGCACTCCGCCCTCGACTATGACCCGGGTCTTCAGGGGGTCCCCGGTGTCGCTGGGCGCCCCCGCCTTCACCCTCAAGCCACTCTCCGTCGCGCCGGTGGCTCACGCGCGCCTCGCAGGCACCGTACAGGCCCCTTGTGAGTACGACAATTCGGTTTCTGCTCGCAGCCCGGCCCCGTCTCCTCGCACGCTCGAGCCATATCGAGAACCGGAAGCTGCAGCGTCCGGCCACGGCTTTGCTAATCGCACCGACCTTGGCGGAGAGCCGGCCTTGCGCTGCTAGCAGTTGCGAAAGCCAGACTCGGGCCACCGTACCGGTACCGTCCACTCCAGGTGCGCCCTGCTTGAGACGGCCAATGGGCGTAGGTGCCCAGGCGTTTGCGCAGACGCCGTTGAGTGACAGGAGCGCGCTAATATAGTACTCATGATTGTCATCAAAAGTCTGAGCCATACGACCCCAATGCAACTCGGCAACGCAACTGGCACAGGACGGTAGCTCGTCGTCGGTTAGCCTGACGGGGGGCGCCCCGACGCGTCGATGGGCCCCAAGTCTACCCGCTCGCAAGCGCCTGAACTCG
CTACGCAGTGCATGGCTGGGTTATGGCAACTTATCAACACCGCCTCGACGTTTGGACTCCACGCACGGGGGGCGGCGGGGTGCCTGGGACTGGTCCGCGCGCCTCGGCGACTTGCGCTCCTCCGCTCTGTTCCTTCGCAGTAAGACCGCATCCGCTCGCCTGAAGGCGACCGGTCCGCGTGTATCAGACCTGAAGGGTCGAGCCGATACGGCAGCCGCTAGCGCACTCATGCCAAGTCGACCAGCCCCACGAGTCTTGCGTCACCGGTCGTCGCTGCTGCACCTGTTCCTCTAAGGGCCAAGACCGTCCGCGCCCCTGCGCCAGGCCGGGGCTCAAGCAGAGCGCGCGCCCCGCTCTAGACTATGACCCGGCACTCCGGGAGGTCCCCGGTGTCGCTGGGCGCCCCCCCCTTCACCCTCGGGCCACTCTCCGTCGCCCCGGGGGCTCGCCCGCGTCTCGCAGGCACGGTACAGGCCCCTTGTGAGCACAACGGTTCGATTTCTACTCGCAGCTCGGCCCCGCCCCCTCGCACGCTCGAGCCATACCGGGAACCGGTAGCTGCGACGTTCGGCCGCCGCTCCGTCTGCTGCACCGACCTTGGGGCAGAGCCGGCCTTGCTCCCCTCACCGCTGCGAGGGCCATGCTCCGGCCACCGTACCAGTACCCCCCACTACAGGCGCGCCCGACCCCGAGCGGCCGGTCACTACAGGTGCCCAGGCGCTTGCGCAGACGCCGTAGAATGACAGGAGCGCGCTAATATAGTACTCATGATTGTCATCAAGAGTCTGCGCCACGGGTCCACAGCACGAGCTGGCAACGCAATTGGCACAGGACGGCAACTTGCTCTTAATAGGCCCGGTGGGGTACGCCCACCCGCCTCGGTGTGCCCCAAGTCTCCCCGCTCGCAAGCGCCTGAACTCG
TCGCGCAGTGCGCGACCGGGTTATGACAACTAACCAAGACCCCCTCATCGTTTAGACTACGCGCACGGGGGGCGGTGGGGCGCCCGGGTAAGACGCGCGTGCCCCGGCGACTTGCGCTCCTCCGCCCTGTGCCACCGCAGTAGGACCCTGTCCGGCCGCCCGGAAGCAGTTGGCCCACGCGTAGCGAACCTGTGGAGTTAAACCGGAGTGGCAGCCGTTAGCGGACGCATGTCGGGTTGGCGAGCCCCACGTATCTCATGCCACCGGCCGCCGATACTGCGCTCGTTTCTTCGGGGTCCGATACAGCTCGCACCCCTGCGCCAGGCCGGGGCTCAAGTAGAGCGCGTGCCCCGCTCTAGACTATGACCCGGCACTCCGAGAGGTCCCCGGTGTCAATCGGCAGTTTCCCCTTCACCCTGGGGCCATTCTCGATCACCCCGGGGGCTCGCGCGCATCCCGCAGGCACCGTACAGGCCCCTTGTGAGTACGACAATTCGATTTCTACTCGCAGCTCGGCCCCGCCCCCTCGCACGCTCGAGCCACGCCAAGAACTGATAGCTGCGACGTTCGGCCGCCGCTCCGTCTGCTGAGCCGGCCCCAGCGCAGCACTGGTCTCACGCCGCCCGCAGTTGCAAAAGCCAGGCCGGAGCCGCCGCACCGGTGGGGTCTACTACAGGTGCGCCCGACCCCGAGCGGCCGGTCACTACAGGTGCCCAGGCGCTTGCAGGGACGCCGTAGAGTGACGGGGGCGCGCTAATACAGTACCCAGGATTGTCATCAGAAGTCTAAGCCATACGACCCCAGTACAACTCGGCGACGCAATTGGTAGAGGACGGTAGCTTGCTCTTAATAGGCCCGGTGGGTTACGTCTCCCCGCCTCGATGGGCCTCCAGTCTATCTGCTCGCAAGCGCCTGAACTCG
TCGCGCAGTGCGCGACCGGGTTATGACAACTAACCAAGACCCCCTCATCGTTTAGACTACACGCACGGGGGGCGGTGGGGCGCCCGGGTAAGACGCGCGTGCCCCGGCGACTTGCGCTCCTACGGTCTGTGCCTCCGCAGTAAGACCGCGTCCGGCCACCCGGAAGTGGTTGGCTCGGGCGTAGCAGACCTGAAGGGTCAAGCCGATACGGCAGCCGCTAGCGCGCTCATGCCAAGTCGGCCAGCCCCACGAGTCTCACGTCACCGGTCGTCGCTGCTGCGCCTGTTCCTCTAGGGTCCAAGACCGTCCGCGCCCCTGCGCTAAGTCGGGGCCCGCGCTGGGCAAGCACTCCGCCCTCGACTATGACCCGGCACTCCGGTGAGTTCCCGGTGTCGCTGGGCACCCCCCCCCTCACCCTCGGGCCACTCCCCGTTGCCCTAGGGGCTTGCCCGCGCCTCGCAGGCACCGTACAGGCCCCTTGTGAGCACGACAATTCGGTTTCTGCTCGTAGCCTGGACCTGCTCTTCCGGACGTCCGGATCATATCGAGAACCGGAAGCTACAGCGTCCGGCCACGGCTTTGCTAATTGCGCCGGCCTTGGGGCGGCAATCGCCTTGCGCCGCTAGTAGCTGAGAGGACCAGGCTCGGGCCACTGCACCGGTGGCCCCCGCCATGGGTGCGCCGGACCCCGAGCGGCCAGTGGGCGTAGGTACCCAGGCGTTTACGCGGACACCGTAGGGTGACAAGGGCGCGCTAATATAGTACTCCGAATTGTTCCCAAGAGTCTGCGCCATACGACCCCGGTACAGCTCGGCAACGCAATTGGCACAAGACGGCAGCTCGTCGTCGGTAAGCCCGGTGGGTTAAGCCCACCCGCGTCGATGTGCCTCAAGTCTACCCGCTCGTAATCTCCTGGACTCG
TCGCGCAGTGCGCGACCGGGTTATGACAACTAACCAAGACCCCCTCATCGTTTAGACTACACGCACGGGGGGCGGTGGGGCGCCCGGGTAAGACGCGCGTGCCCCGGCGACTTGCGCTCCTACGGTCTGTGCCTCCGCAGTAAGACCGCGTCCGGCCACCCGGAAGTGGTTGGCTCGGGCGTAGCAGACCTGAAGGGTCAAGCCGATACGGCAGCCGCTAGCGCGCTCATGCCAAGTCGGCCAGCCCCACGAGTCTCACGTCACCGGTCGTCGCTGCTGCGCCTGTTCCTCTAGGGTCCAAGACCGTCCGCGCCCCTGCGCTAAGTCGGGGCCCGCGCTGGGCAAGCACTCCGCCCTCGACTATGACCCGGCACTCCGGTGAGTTCCCGGTGTCGCTGGGCACCCCCCCCCTCACCCTCGGGCCACTCCCCGTTGCCCTAGGGGCTTGCCCGCGCCTCGCAGGCACCGTACAGGCCCCTTGTGAGCACGACAATTCGGTTTCTGCTCGTAGCCTGGACCTGCTCTTCCGGACGTCCGGATCATATCGAGAACCGGAAGCTACAGCGTCCGGCCACGGCTTTGCTAATTGCGCCGGCCTTGGGGCGGCAATCGCCTTGCGCCGCTAGTAGCTGAGAGGACCAGACTCGGGCCACCGTACCGGTAGCGTCCACTCCAGGCGCGCCCTGCCCCGAGCGGCCGGTCACCGCCGGTGCCCAGGCCTTCGCGCAGACGCCATACAGTCACAGGGGCGCACTGGAATGACATTCAGGGTTGTTCCCAAGAGTCTGCACCATAGGTCCCCAGTACAACTCGACAACGCAATTGGCACAGGACGGCAACTTATTCCTAATAAGCCCGACGAGTGGCGTCTCCCCGCCTCGGTGGGCGCCCATTCGACCCGCCTGCAAGCGCCTGAACTCG
TCGCGCAGTGCGCGACCGGGTTATGACAACTAACCAAGGCCGCCCCATCGTTTAGACTCCACGCACGGGGGGCGGCGGGGTGCCTGGGTCTCGTGTGCGTGCCCTGGCGACTTGCGCTCCTCCGCCCTGTGCCACCGCAGTAAGACCCTGTCCGGCCGCCCAGAAGCAGTTGGCCCACGCGTAGCGAACCTGTGGAGTTAAACCGGAGTGGCAGCCGTTAGCGGACGCATGTCGGGTTGGCGAGCCCCACGTATCTCATGCCACCGGCCGCCGATACTGCGCTCGTTTCTTCGGGGTCCGATACAGCTCGCACCCCTGCGCCGAGTCGGGACTCACACTGAGCGAGCACTCCGCCCTCGACTATGACCCGGGTCTTCGGGGGGTCCCCGGTGTCGCCGGGCACCTCCCCCTTCAGCCTCGGGCCACTCTCCGTCGTCCCGAGGGCTCGCGCGCGTCTCGCAGGCACCGTCTGGGTCCCCCCTGGACGCAATGATTCGGCCTTTGCTTTCAGTCCGGCCCCGCCCCCTCGCACGCTCGAGCCATACCGAGAACCGGAAGCTACAGCGTCCGGCCACGGCTTTGCTAATCGCGACGGCCTTGCCGGGGAGCCGGCCTTGCGCCGCTAGCAGTTGCGAAAGCCAGGCCGGAGCCGCCGCACCGGTGGGGTCTACTACAGGTGCGCCCTGCTTGAGACGGCCAATGGGCGTCGGCGTCCGAGCGTTTGCAGGGACAGCGTACAGTGACGGGGGCGCGCTAATATAGTACTCAGGATTGTTCCCAAGAGTCTGCGCCATACGACCCCAGTACAACTCGGCAACGCAATTGGTAGTGGACGGTAGCTCGTCGTCGGTTAGCCTGACGGGGGGCGCCCCCCCGCGTCGATGGGCCCCAAGTCTCCCCGCTCGCAATCGCCTGAACTCG
TCGCGCAGTGCGCGACCGGGTTATGACAACTAGCCAAGACCCCCTCATCGTTTAGACTACGCGCACGGGGGGCGATGGGGCGCCCGGGTAAGACGCGCGTGCCCCGGCGACTTGCGCTCCTCCGCCCTGTGCCACCGCAGTAAGACCCTGTCCGGCCGCCCGGAAACAGTTGGCCCGCGCGTAGCGAACCTGTGGAGTTAAACCGGAGCTGCAGCCGTTAGCGGACGCATGTCGGGTTGGCGAGCCCCACGTATCTCATGCCACCGGCCGCCGATACTGCGCTCGTTTCTTCGGGGTCCGATACAGCTCGCACCCCTGCGCCAGGCCGGGGCTCAAGTAGAGCGCGCGCCCCGCTCTAGACTATGACCCGGGTCTTCGGGGGGTCCCCGGTGTTGCTGGGCGCCCCCGCCTTCACCCTCAAGCCACTTCTCGTCGCGCCGGTGGCTCACGCGCGCCTCGCAGGCACCGTCTGGGTCCCCCCTGGACGCAACGATTCGATTTCTACTCGCAACCTCGACCCGCCCTTCCGGACGCTCGAGCCATACCGGGAACCGGTAGCTGCGACATCCGGCCGCCGCTCCGTCTGCTGAGCCGGCCCCAGCGCAGCACTGGTCTCACGCCGCCCGCAGTTGCGAAAGCCAGACTCGGGCCACCGCACCGGCGGCCCCCACTACAGGTACGCCCTGCTTGAGACGGCCAGTGGGCGCCGGCGCTCGGGCCTTCGCGCAGACGCCGTAGGGTCATAGGGGCCCGCCAATATAGTACCCAGGATTGTCATCAAGGGCCCGCGTTGCGGGACCACAGCACGACTCGGGAACGCAATTGGCGCAAGACGACAGCTCGTCGTTGGTAAGCCCGATTGGTTACGCCCACCCGCGTCGGTGTGCCCCAAGTCTCCCCGCTCGCAAGCGCCTGAACTCG
TCGCGCAGTGCGCGACCGGGTTATGACAACTAACCAAGACCCCCTCATCGTTTAGACTACACGCACGGGGGGCGGTGGGGCGCCCGGGTAAGACGCGCGTGCCCCGGCGACTAGCGCTCCTACGGTCTGTGCCTCCGCAGTAAGACCGCGTCAGGCCACCCGGAAGTGGTTGGCTCGGGCGTAGCAGACCTGAAGGGTCAGGCCGATACGGCAGCCGCTAGCGCGCTCATGCCAAGTCGGCCCGCCCCACGAGTCTCACGTCACCGGTCGTCGCTGCTGCGCCTGTCCCTCTAGGGTCCAAGACCGTCCGCGCCCCTGCGCCGAATCGGGACTCACACTGAGCGAGCACCCCGCTCTAGACTATGACCCGGGTCTTCGGGGGGTCCCCGGTGTCGCTGGGCGCCCCCGCCTTCACCCTCAAGCCACTCTCCGTCGCGCCGGTGGCTCACGCGCGCCCCGCAGGCGCCGGATAGACCCCTCGCTAGCATAACGATTCGGTTTCTGCTCGCAGCCTGGACCTGCTCCCCCGGACGCCCGGACCATGCCGAGAACCGATAGCTGCAGCGTCCGGCCACGACTTTGCCAATTAAGCCGGCCCTGGCGGGGAGCCGGCCTTGCTCCCCTCGCAGTTGCGAGGGTCAGGCCGGAGCCGCCGCACCGGTGGGGTCTATTCCAGGTGTGCCGTGCTTGAGACGGCCAATCACTACAGGCGTCCGAGCGTTTGCAGGGACACCGTAGAGTGACAGGAGCGCGCTAATATAGTACTCATGATTGTCATCAGAAGTCTAAGCCATACGACCCCAGTACAACTCGGCGACGCAATTGGTAGTGGACGGTAGCTCGTCGTCGGTTAGCCTGACGGGGGGCGCTCAGACGCGTCAATGTGCCTCAAGTCTACCCGCTCGTGGGCGCCGGAACTCG
TCGCGCAGTGCGCGACCGGGTTATGACAACTAACCAAGACCCCCTCATCGTTTAGACTACACGCACGGGGGGCGGTGGGGCGCCCGGGTAAGACGCGCGTGCCCCGGCGACTTGCGCTCCTACGGTCTGTGCCTCCGCAGTAAGACCGCGTCAGGCCACCCGGAAGTGGTTGGCTCGGGCGTAGCAGACCTGAAGGGTCAGGCCGATACGGCAGCCGCTAGCGCGCTCATGCCAAGTCGGCCCGCCCCACGAGTCTCACGTCACCGGTCGTCGCTGCTGCGCCTGTCCCTCTAGGGTCCAAGACCGTCCGCGCCCCTGCGTCGAATCGGGACTCACACAGAGCGCGCACTCCGCCCTCGACTAGGACCCGGGTCTTCGGGGGGCCCCCGGTGTCGCTGGGCACCCCCCCCCTCACCCTCGGGCCACTTCTCGACGCCCCAGGGACTCGCCCGCGTCCCGGAAGCGCCGGATAGACCCCTCGTTAGCATAACGATTCGGTTTCTGCTCGCAGCCCGGCCCCGTCTCCTCGCACGCTCGAGCCATATCGAGAACCGGAAGCTGCGACGTCCGGCCACCGTTCCGTCAATTGCGCTGGCCTTGGGGCGGCAATCGCCTTGCGCCGCCCGCAGCGGCGAGGGCCAGACTCGGGCCACCGCACCGGCGGCCCCCACCACGGGTGCACCGTGCTTGAGACGGCCAGTGGGCGCAGGTGCCCGGTCCTTTGCGCGGACGGCATAGAGTGACAAGGGCGCGCTAATATAGTACCCAGGATTGTCATCAAAAGTCTGAGCCATACGACCCCAATACAACTCGGCAATGCAATTGGCACAGGACGGCAACTCGTCGTCGGTAAGCCTGACGGGGTACGCCCCCCCGCCTCGATGGGCCCCAAGTCTCCTCGTCTGTGGTCGCCTGAACTCG
CTACTCAGTGCGCGACCGGGTTATGACAACTAACCAAGACCCCCTCATCGTTTAGACTACACGCACGGGAGGCGGTGGGGCGCCTGGGAAAGACGCGCGTGCCCCGGCGACTTGCGTTCTCCCGGTCTGTGCCTCCGCAGTCAAACGGCGCCCGGCCACCCGGAAGTGGTTAACCCGCACGTAGCAGCCCTGAAGGATCAGGCCGATACGACAGCCCCCAGAGCACTCATGCCGAGTCGGCCAACCTCATGAATTGCACGCCCCCGGTCGCCGCTGCAGCGCTCGTTCCTCCAGGGTCCAAGACCGTCCTGGCCCTGGCGCTAAGTCGGGGCCCGCGCTGAGCGCGCGCCCCGCTCTAGACTATGACCCAGGTCTTCGGGGGGTCCCCGGTGTCGCTGGGCGCCCCCGCCTTCACCCTCAAGCCACTCTCCGTCGCGCCGGTGGCTCACGCGCGCCCCGGAAGCGCCGGATAGACCCCTCGTTAGCATAACGATTCGGTTTCTGCTCGCAACCTCGACCTGCTCTTCCAGACGCTCGAGCTATATCGAGAACCGGTATCTACAGCGTCCCGCCACGACTTTGCCAATTGCGACGGCCTTGCCGGGGAGCCGGCCTTGCGCCGCTAGCAGTTGCGAAAGCCAGGCTCGGGCCACCGCACCGGCGCCGTCTACTACAGGTGCGCCCTGCTTGAGACGGCCAATGGGCGCCGGTGCCCAGGCCTTTGCGCAGTCAGCATAGAGTGATAGCGGCGCGCTAATATAGTACTCAGGATTGTTCCCAAGAGTCTGCGCCATACGACCCCAGTACAACTCGGCAACGCAATTGGTAGAGAACGGTAGCTTATTCCTAAAAAGCCCGACGAGTGGCGCCCCCCCGCCACAATGGGCCTCAAGTCTATCTGCTCGCAAGCGCCTGAACTCG
TCGCGCAGTGCGCGACCGGGTTATGATAACTAACCAAGACCCCCTCATCGTTTAGACTACACGCACGGGGGGCGGTGGGGCGCCTGGGAAAGACGCGCGTGTCCCGGCGACTTGCGTTCTCCCGGTCTGTGCCTCCGCAGTCAAACGGCGCTCGGCCACCCGGAAGTGGTTAACCCGCACGTAGCAGCCCTGAAGGATCAGGCCGATACGACAGCCCCCAGAGCACTCATGCCGAGTCGGCCAACCTCATGAATTGCACGCCCCCGCTCGCCGCTGCAGCGCTCGTTCCTCCAGGGTCCAAGACCGTCCTGGCCCTGGCGCTAAGTCGGGGCCCGCGCTGGGCAAGCACTCCGCCCTCGACTATGATCCGGCACTCCGGTGAGTTCCCGGTGTCGCCGGGCACCTCCCCCTTCAGCCTCGGGCCACTCTCCGACGCCCCAGGGACTCGCCCGCGTTCCGCAGGCACCGTCTGGATACCCCCTGGACGCAACAATTCGGTTTCTGCTCGCAACCTCGACCTGCTCTTCCAGACGCTCGAGCTACGCCGAGAACCGATGGCTACGGTATCTCGCCACGACTTTGCCAATTGCGACGGCCTTGCCGGGGAGCCGGCCTTGCGCCGCTAGCAGTTGCGAGGGCCAGACTCGGGCCACCGCACCGGCGGCCCCCACTACAGGTACGCCCTGCTTGAGACGGCCAGTGGGCGCCGGCGCTCGGGCCTTCGCGCAGACGCCGTAGAGTGACAAGGGCGCGCTAATATAGTACCCAGGATTGTCATCAAAAGTCTGAGCCATACGACCCCAATACAACTCGGCAATGCAATTGGTAGTGGACGGTAGCTCGTCGTCGGTTAGCCTGACGGGGGGCGCTCAGACGCGTCGATGTGCCTCAAGTCTACCCGCTCGTGGGCGCCGGAACTCG
CTACGCAGTGCATGGCTGGGTTATGGCAACTTATCAACACCGCCTCGACGTTTGGACTCCACGCACGGGGGGCGGCGGGGTGCCTGGGACTGGTCCGCGCGCCTCGGCGACTTGCGCTCCTCCGCTCTGTTCCTTCGCAGTAAGACCGCATCCGCTCGCCTGAAGGCGATCGGTCCGCGTGTATCAGACCTGAAGGGTCGAGCCGATACGGCAGCCGCTAGCGCACTCATGCCAAGTCGACCAGCCCCACGAGTCTTGCGTCACCGGTCGTCGCTGCTGCACCTGTTCCTCTAAGGGCCAAGACCGTCCGCGCCCCTGCGCTAAGTCGGGGCTCACGCTGAGCGAGCACCCCGCCCTCGACTATGACCCGGCACTCCGGGAGGTCCCCGGGGTCGCTGCGCACCTCCCCCTTCACCCTCGGGCCACTCTCCGTTGCCCCAGGGACTTGCCCGCGTTCCGCAGGCGCCATATAGACCCCTCGTTGGCACAACAATTCGGCCTCTACACGCAGCCCGGCCCCGCCCCCTCGCACGCTCGAGCCACGCCAAGAACTGATGGCCACAGCGTCCGGCCACCGTTCCGTCAATTGCGCTGGCCTTGGGGCGGCAATCGCCTTGCGCCGCCCGCAGCGGCGAGGGCCAGGCCGGGGCCGCCGTACCGGTAGCGTCCACTCCAGGCGCGCCCTGCCCCGAGCGGCCGGTCACCGCCGGTGCCCAGGCCTTCGCGCGGACGCCGTTGGGTCACAGGGGCGCGCTAATATAGTACCCAGGATTGTCATCAAAAGTCTGAGCCATACGACCCCAATACAACTCGGCAATGCAATTGGCACAGGACGGCAACTTATTCCTAATAAGCCCGACGAGTGGCGCCCCCCCGCCTCAATGTGCCCCAAGTCTCCCCGCTCGCAAGCGCCTGAACTCG
TCGCGCAGTGCGCGACCGGGTTATGACAACTAACCAAGACCCCCTCATCGTTTAGACTACGCGCACGGGGGGCGGTGGGGCGCCCGGGTAAGACGCGCGTGCCCCGGCGACTTGCGCTCCTCCGCCCTGTGCCACCGCAGTAGGACCCTGTCCGGCCGCCCGGAAGCAGTTGGCCCACGCGTAGCGAACCTGTGGAGTTAAACCGGAGTGGCAGCCGTTAGCGGACGCATGTCGGGTTGGCGAGCCCCACGTATCTCATGCCACCGGCCGCCGATACTGCGCTCGTTTCTTCGGGGTCCGATACAGCTCGCACCCCTGCGCCAGGCCGGGGCTCAAGTAGAGCGCGTGCCCCGCTCTAGACTATGACCCGGCACTCCGAGAGGTCCCCGGTGTCAATCGGCAGTTTCCCCTTCACCCTGGGGCCATTCTCGATCACCCCGGGGGCTCGCGCGCATCCCGCAGGCACCGTACAGGCCCCTTGTGAGTACGACAATTCGATTTCTACTCGCAGCTCGGCCCCGCCCCCTCGCACGCTCGAGCCACGCCAAGAACTGATAGCTGCGACGTTCGGCCGCCGCTCCGTCTGCTGAGCCGGCCCCAGCGCAGCACTGGTCTCACGCCGCCCGCAGTTGCAAAAGCCAGGCCGGAGCCGCCGCACCGGTGGGGTCTACTACAGGTGCGCCCGACCCCGAGCGGCCGGTCACTACAGGTGCCCAGGCGCTTGCAGGGACGCCGTAGAGTGACGGGGGCGCGCTAATACAGTACCCAGGATTGTCATCAGAAGTCTAAGCCATACGACCCCAGTACAACTCGGCGACGCAATTGGTAGTGGACGGTAGCTCGTCGTCGGTTAGCCTGACGGGGGGCGCTCAGCCGCCTCAACGGGCGTGCATTCGACCCGCCTGCAAGCGCTTGAGCCGA
TCGCGCAGTGCGCGACCGGGTTATGACAACTAACCAAGACCCCCTCATCGTTTAGACTACACGCACGGGGGGCGGTGGGGCGCCTGGGAAAGACGCGCGTGCCCCGGCGACTTGCGCTCCTCCGCCCTGTGCCACCGCAGTAAGACCCTGTCCGGCCGCCCGGAAACAGTTGGCCCGCGCGTAGCGAACCTGTGGAGTTAAACCGGAGCTGCAGCCGTTAGCGGACGCATGTCGGGTTGGCGAGCCCCACGTATCTCATGCCACCGGCCGCCGATACTGCGCTCGTTTCTTCGGGGTCCGATACAGCTCGCACCCCTGCGCCAGGCCGGGGCTCAAGTAGAGCGCGCGCCCCGCTCTAGACTATGACCCGGGTCTTCGGGGGGTCCCCGGTGTCGCCGGGCACCTCCCCCTTCAGCCTCGGGCCACTCTCCGTCGTCCCGAGGGCTCGCGCGCGTCCCGCAGGCACCGTCTGGGTCCCCCCTGGATGCAACGATTCGATTTCTACTCGCAGCTCGGCCCCGCCCCCTCGCACGCTCGAGCCATACCGGGAACCGGAAGCTACAGCGTCCGGCCACGGCTTTGCTAATCGCGACGGCCTTGCCGGGGAGCCGGCCTTGCGCCGCTAGCAGTTGCGAAAGCCAGACTCGGGCCACCGCACCGGCGGGCCCTACCACAGGTGCGCCGGACCCCGAGCGGCCGGTGGGTACAGGCGTCCGAGCGTTTGCAGGGACGGCATACAGTCACAGGGGCGCGCTAATATAGTACCCAGGATTGTCATCAAAAGTCTGAGCCATACGACCCCAATACAACTCGGCAACGCAATTGGCACAGGACGGCAACTCGTCGTCGGTAAGCCTGACGGGTGGCGCTCCGACGCGTCGGTGTGCCTCAAGTCTATCTGCTCGCAAGCGCCTGAACTCG
TCGCGCAGTGCGCGACCGGGTTATGACAACTAGCCAAGACCCCCTCATCGTTTAGACTACGCGCACGGGGGGCGATGGGGCGCCCGGGTAAGACGCGCGTGCCCCGGCGACTTACGCTCCTCCGCCCTGTGCCACCGCAGTAAGACCCTGTCCGGCCGCCCGGAAACAGTTGGCCCGCGCGTAGCGGACCTAAAGGGTCAGGCCGATACGACAGCCCCCGGCGCACTCGTGCCGAGTCGGCCAACCCCATGAATCGCACGCCACCGGTGGCCGCTGCAGCGCTCGTTCCTCCAGGGTCCAAGACCGTCCGCGCCCTGGTGCCAGGTTGGGGATCACGCAGACCGCGCACCCCGCCCTCGACTATCACTCGGCACTCCGGGGGATCCCTAGTGTCGCTGGGCACCCCCCCCCTCACCCTCGGACCACTTCTCGACGCCCCAGGGACCCGCCCGCGCCTCGCAGGCACCGTACAGGCCCCTTGTGAGTACGACAATTCGATTTCTACTCGCAGCTCGGCCCCGCCCCCTCGCACGCTCGAGCCATACCGGGAACCGGAAGCTACAGCGTCCGGCCACGGCTTTGCTAATCGCGACGGCCTTGCCGGGGAGCCGGCCTTGCGCCGCTAGCAGTTGCGAGGGCCAGACTCGGGCCACCGCACCGGTACCGTCCATTCCAGGTACGCCCTGCTTGAGACGGCCAGTGGGCGCAGGCGCCCGAGCCTTTGCGCGGATGCCGTAGAGTGACGGGGGCGCGCTAATATAGTGCTCAGGATCGATCCCAAAAATATGAGCCATACGACCCCAGTACAACTCGGGAACGCAATTGGCACAAGACGGCAACTTGTTCTTAATAGGCCCGATTGGTTACGCCCACCCGTGTCGATGGGCCTCCAGTCTATCTGCCCGCAAGCGCCTGGACTCG
CTACGCAGTGCATGGCCAGGTTATGACAACTAACCAAGGCCGCCTCATCGTTTAGACTCCACGCACGGGGGGCGGCGGGGTGCCTGGGTCTGGTGCGCGCGCCTCGGCGACTTGCGCTCCCCCGCTCTGTGTCTCTGCAGTAAGACCGCGTCCAGCCGCCCGGAGGTGGTTGGCCCGCGCGTAGCAGACCCGAAAGGTCAGGCCGATACGACAGTCCCCAGAACACTCATGCCGAGTCGGCCAACCCCATGAATCGCACGCCACCGGTCGCCGCCGCAGGGCTCGTTCCTCCAGGGTCCAAGACCCTCCGCGCCCTGGCGTCAGGTCGGGGCTCACGCTGAGCGACCAACCCGCCTTCGACTAGGACCCGGCACTCAGGGGGGTCCCCGGTGTCGCTGGGCGCCCCCCCCTTCAGCCTCGGGCCACTCTCCGTTGCCTCAGGGACTTGCCCGCGTCCCGGAAGCGCCGGATAGACCCCTCGTTAGCATAACGATTCGATTTCTACTCGCAGCTCGGCCCCGCCCCCTCGCACGCTCGAGCCATACCGGGAACCGGTAGCTGCGACGTTCGGCCGCCGCTCCGTCTGCTGCGACGGCCTTGCCGGGGAGCCGGCCTTGCGCCGCTAGCAGTTGCGAAAGCCATACTCGGGCCACCGCACCGGCGGCCCCCACTACAGGTACGCCCTGCTTGAGACGGCCAGTGGGCGCCGGCGCTCGGGCCTTCGCGCAGACGGCGTAGGGTGACAAGGGCGCGCTAATATAGTACCCAGGATTGTCATCAAAAGTCTGAGCCATACGACCCCAATACAACTCGGCAATGCAATTGGTAGAGGACGGTAGCTTGCTCTTAATAGGCCCAGTGGGTTAAGTCTCCCCGCCTCAATGTGCCTCAAGTCGACCCGCTCGCAAGCGCCTGAATTCG
TCGCGAAGTGCGCGACCGGGTTATGACAACTAACCAAGACCCCCTCATCGTTTAGACTACACGCACGGGGGGCGGTAGGGCGCCTAGGAAAGACGCGCGTGCCCCGGCGACTTGCGCTCCTCCGCTCTGTTCCTTCGCAGTAAGACCGCGTCCGCTCGCCTGAAGGCGACCGGTCCGCGTGTATCAGACCTGAAGGGTCGAGCCGATACGGCAGCCGCTAGCGCACTCATGCCAAGTCGGCCAGCCCCACGAGTCTTGCGTCACCGGTCGTCGCTGCTGCACCTGTTCCTCTAAGGGCCAAGACCGTCCGCGCCCCTGCGCTAAGTCAGGGCTCACGCTAAGAGAGCACCCCGCCCTCATCTATGACCCGACACTCAGGGGGGTCCCCGGTGTCGATCGGCACTTTCCCCTTCACCCTGGGGCCACGCTCGATCACCCCGGGAGCTCGCGCGCATCCCGCAGGCGCCGGATAGACCCCTCGCTAGCATAACGATTCGGTTTCTGCTCGCAGCCTGGACCTGCTCCCCCGGACGCCCGGACCATGCCGAGAACCGATAGCTGCGACGTCCGGCCACCGTTCCGTCAATTGCGACGGCCTTGCCGGGGAGCCGGTCTCACTCCGCTCACCGCTGCGAGGGCCAGACTCGGGCCACCGCACCGGCGGCCCCCACTACAGGTACGCCCTGCTTGAGACGGCCAGTGGGCGCCGGCGCTCGGGCCTTCGCGCAGACGGCGTACAGTGACGGGGGCGCGCTAATATAGTACTCAGGATTGTTCCCAAGAGTCTGCGCCATACGACCCCAGTACAACTCGGCAACGCAATTGGTAGTGGACGGTAGCTCGTCGTCGGTTAGCCTGACGGGGGGCGCCCCCCCGCGTCGATGGGCCCCAAGTCTCCCCGCTCGCAATCGCCTGAACTCG
CTACGCAGTGCATGGCCGGGTTATGGCAATTTACCAACACCGCCTCGACGTTTAGACTCCACGCACGGGGGGCGGCGGGGTGCCTGGGTAAGACGCGCGTGCCCCGGCGACTTGCGCTCCTCCGCCCTGTGCCACCGCAGTAAGACCCTGTCCGGCCGCCCGGAAGCAGTTGGCCCGCGCGTAGCGAACCTGTGGAGTTAAACCGGAGCTGCAGCCGTTAGCGCACTCATGCCGGGTTGGCGAGCCCCACGTATCTCATGCCACCGGCCGCCGCTGCAGCGCTCGTTCCTCCAGGGTCCGAGACCGCCCGCACCCCTGCGCTAGGCCGGGGCCCGCGCTGGGCAAGCACTCCGCCCTCGACTATGACCCGGGTCTTCGGGGGGCCCCCGGTGTCGCTGGGCACCCCCCCCCTCACCCTCGGGCCACTTCTCGACGCCCCAGGGACTCGCCCGCGTTCCGCAGGCACCGTACAGGCCCCTTGTGAGTACGACAATTCGGTTTCTGCTCGCAGCCTGGACCTGCTCCCCCGGACGCCCGGACCATGCCGAGAACCGATAGCTACAGCGTCCGGCCACCGCTCCGTTTGCTAAGCCGGCCCTGGCGGGGAGCCGACCTTGCTCCGCCCGCAGCGGCGAGGATCAGACTCGGGCCACCGTACCGGTACCCCCCACCACAGGTGCGCCGGACCCCGAGCGGCCAGTGGGCGTAGGTACCCAGGCGTTTACGCGGACACCGTACAGTGACAGGAGCGCGCTAATATAGTACTCATGATTGTCATCAGAAGTCTAAGCCATACGACCCCAGTACAACTCGGCGACGCAATTGGTAGTGGACGGTAGCTCGTCGTCGGTTAGCCTGACGGGGGGCGCTCAGACGCGTCGATGTGCCTCAAGTCTACCCGCTCGTGGGCGCCGGAACTCG
TCGCGAAGTGCGCGACCGGGTTATGACAACTAACCAAGACCCCCTCATCGTTTAGACTACACGCACGGGGGGCGGTAGGGCGCCTAGGAAAGACGCGCGTGCCCCGGCGACTTGCGCTCCTCCGCTCTGTTCCTTCGCAGTAAGACCGCGTCCGCTCGCCTGAAGGCGACCGGTCCGCGTGTCTCAGACCTGAAGGGTCGGGCCGATACGGCAGCCGCTAGCGCACTCATGCCAAGTCGGCCAGCCCCACGAGTCTTGCGTCACCGGTCGTCGCTGCTGCACCTGTTCCTCTAAGGGCCAAGACCGTCCGCGCCCCTGCGCTAAGTCGGGGCTCACGCTAAGAGAGCACCCCGCCCTCATCTATGACCCGGCACTCCGATGGGTCCCCGGTGTCAATCGGCAGTTTCCCCTTCACCCTGGGGCCACTCTCCGTCGCCCCGGGGGCTCGTGCATGCCCCGCAGGCGCCGGATAGACCCCTCGCTAGCATAACGATTCGGTTTCTGCTCGCAGCCTGGACCTGCTCCCCCGGACGCCCGGACCATGCCGAGAACCGATAGCTGCGACGTTCGGCCGCCGCTCCGTCTGCTGCGCCGGCCTTGGGGCGGCAATCGCCTTGCGTCGCTAGTAGCTGAGAGGACCAGGCTCGGGCCACCGCACCGGCGCCCCCTACCACAGGTGCGCCCGACCCCGAGCGGCCGGTCACTACAGGCGTCCGAGCGTTTGCAGGGTCACCGTACAGTGACAGGAGCGCGCTAATATAGTACTCATGATTGTCATCAGAAGTCTAAGCCATACGACCCCAGTACAACTCGGCGACGCAATTGGTAGTGGACGGTAGCTCGTCGTCGGTTAGCCTGACGGGGGGCGCTCAGACGCGTCGATGTGCCTCAAGTCTACCCGCTCGTGGGCGCCGGAACTCG
CTACGCAGTGCATGGCTGGGTTATGGCAACTTATCAACACCGCCTCGACGTTTGGACTCCACGCACGGGGGGCGGCGGGGTGCCTGGGACTGGTCCGCGCGCCTCGGCGACTTGCGCTCCTCCGCTCTGTTCCTTCGCAGTAAGACCGCATCCGCTCGCCTGAAGGCGACCGGTCCGCGTGTATCAGACCTGAAGGGTCGAGCCGATACGGCAGCCGCTAGCGCACTCATGCCAAGTCGACCAGCCCCACGAGTCTTGCGTCACCGGTCGTCGCTGCTGCACCTGTTCCTCTAAGGGCCAAGACCGTCCGCGCCCCTGCGCTAAGTCAGGGCTCACGCTGAGCGAGCACCCCGCCCTCGACTATGACCCGGCACTCCGGGAGGTCCCCGGGGTCGCTGCGCACCTCCCCCTTCACCCTCGGGCCACTCTCCGTTGCCCCAGGGACTTGCCCGCGTCCCGCAGGCGCCATATAGACCCCTCGTTGGCACAACAATTCGGCCTCTACACGCAGCCCGGCCCCGCCCCCTCGCACGCTCGAGCCACGCCAAGAACTGATGGCCACAGCGTCCGGCCACCGTTCCGCCAATTGCGCTGGCCTTGGGGCGGCAATCGCCTTGCGCCGCTAGTAGCTGAGCGAGTTAGACTCGGGCCACCGCACCGGCGGGGTCTACTACAGGTGCGCCCGACCCCGAGCGGCCGGTCACTACAGGTGCCCAGGCGCTTGCGCAGACGGCGTAGAGTGACGGGGGCGCGCTAATATAGTACCCAGGATTGTCCCTGAGGGTCTGCGCCATACGACCCCAGTACAACTCGGCGACGCAATTGGCACAAGACGGCAACTTATTCCTAATAAGCCCGACGAGTGGCGCTCAGACGCGTCGATGGGCCCCAAGTCTCCTCGTCTGTGGTCGCCTGAACTCG
TCGCGCAGTGCGCGACCGGGTTATGACAACTAACCAAGACCCCCTCATCGTTTAGACTACGCGCACGGGGGGCGGTGGGGCGCCCGGGTAAGACGCGCGTGCCCCGGCGACTTGCGCTCCTCCGCTCTGTGCCACCGCAGTAAGACCCTGTCCGGCCGCCCAGAAGCAGTTGGCCCACGCGTAGCGAACCTGTGGAGTTAAACCGGAGTGGCAGCCGTTAGCGGACGCATGTCGGGTTGGCGAGCCCCACGTATCTCATGCCACCGGCCGCCGATACTGCGCTCGTTTCTTCGGGGTCCGATACAGCTCGCACCCCTGCGCCAGGTTGGGGATCACGCAGACCGCGCACCCCGCTCTCGACATTGATCCGGCACTCCGGTGAGTTCCCGGTGTCGCCGGGCACCTCCCCCTTCAGCCTCGGGCCACTCTCCGTCGTCCCGAGGGCTCGCGCGCGTCTCGCAGGCGCCGTATAGACCCCTCGTTGGCACAACAATTCGGCCTCTACACGCAGCCCGGCCCCGCCCCCTCGCACACTCGAGCCATACCGAGAACCGATATCTACAGCGTCCGGCCACGACTTTGCCAATTGCGCCGGCCTTGGCGCGGCACTCGCTCTGCGCCGATCGCAGTTGCGAAAGCCAGGCTCGGGCCACCGCACCGGCGCCGTCTACTACAGGTGCGCCCTGCTTGAGACGGCCAATGGGCGCCGGTGCCCAGGCCTTTGCGCAGTCAGCATAGAGTGATAGCGGCGCGCTAATATAGTACTCAGGATTGTTCCCAAGAGTCTGCGCCATACGACCCCAGTACAACTCGGCAACGCAATTGGTAGAGAACGGTAGCTCGTCGTCGGTTAGCCTGACGGGGGGCGCTCAGACGCGTCGATGTGCCTCAAGTCTACCCGCTCGTGGGCGCCGGAACTCG
CTACGCAGTGCATGGCCAAGTTATTACGACTAACCAAGGCCCCCTCATCGTTTAGACTCCACGCACGGGGGGCGGCGGGGTGCCTGGGTAAGACGCGCGTGCCCCGGCGACTTGCGCTCCTACGGTCTGTGCCTCCGCAGTAAGACCGCGTCCGGCCACCCGGAAGTGGTTGGCTCGGGCGTAGCAGACCTGAAGGGTCAGGCCGATACGGCAGCCGCTAGCGCGCTCATGCCAAGTCGGCCCGCCCCACGAGTCTCACGTCACCGGTCGTCGCTGCTGCGCCTGTTCCTCTAGGGTCCAAGACCGTCCGCGCCCCTGCGCCGAGTCGGGACTCACACTGAGCGAGCACTCCGCCCTCGACTATGACTCGGCACTCCGGGGGATCCCTGGTGTCGCTGGGCACCCCCCCCCTCACCCTCGGGCCACTCCTCGACGCCCCAGGGACTCGCCCGCGTCTCGCAGGCACGGTACAGGCCCCTTGTGAGCACAACGGTTCGGTTTCTACTCGCAGCTCGGCCCCACCCCCTCGCACGCTCGAGCCACGCCGAAAAACGATGTCCACAGCGTCCGGCCACGGCTTTGCTAATCGCAACGGCCTTGCCGGGGAGCCGGCCTTGCGCCGCTAGCAATTGCGAAAGCCAGACTCGGGCCACCGTACCGGTAGCGTCCACTCCAGGCGCGCCCTGCCCCGAGCGGCCGGTCACCGCCGGTGCCCAGGCCTTCGCGCAGACGCCATACAGTCACAGGGGCGCGCTAATATAGTACCCAGGATTGTCATCAAAAGTCTGAGCCATACGACCCCAATACAACTCGGCAACGCAATTGGCACAAGACGGCAGCTCGTCGTCGGTAAGCCCGGTGGGTTACGCCCACCCGCGTCGGTGGGCCCCAAGTCTACCCGCTCGTAATCGCCTGAACTCG
TCGCGCAGTGCGCGACCGGGTTATGACAACTAACCAAGACCCCCTCATCGTTTAGACTACACGCACGGGGAGCGGTGGGGCGCCTGGGACTGGTGCGCGCGCCCCGGCGACTTGCGCTCCTCCGCCCTGTGCCACCGCAGTAAGACCCTGTCCGGCCGCCCGGAAACAGTTGGCCCGCGCGTAGCGAACCTGTGGAGTTAAACCGGAGCTGCAGCCGTTAGCGGACGCATGTCGGGTTGGCGAGCCCCACGTATCTCATGCCACCGGCCGCCGATACTGCGCTCGTTTCTTCGGGGTCCGATACAGCTCGCACCCCTGCGCCAGGCCGGGGCTCAAGTAGAGCGCGCACTCCGCCCTCGACTATGACCCGGCACTCCGGTGAGTTCCCGGTGTCGCTGGGCACCCCCCCCCTCACCCTCGGGCCACTCCCCGTTGCCCTAGGGGCTTGCCCGCGCCTCGCAGGCACGGTACAGGCCCCTTGTGAGCACAACGGCCCGATTTCTACTCGCAGCTCGGCCCCGCCCCCTCGCACGCTCGAGCCATACCGGGAACCGGAAGCTACAGCGTCCGGCCACGGCTCTGCCAATTGCGCCGGCCTTGGGGCGGCAATCGCCTTGCGCCGCCCGCAGCGGCGAGGGCCATACTCGGACCGCCACACCGGTGGGGTCTACTACAGGTGCGCCCGACCCCGAACTGCCAACGGCCACAGGTGCCCAGGCGTTTACGCAGACGCCATACAGTGACGGGGGCGCGCTAATATAGTGCTCAGGATCGATCCCAAAAATATGAGCCATACGACCCCAGTACAACTCGGCGACGCAATTGGCACAAGACGGCAACTTATTCCTAATAAGCCCGACGAGTGGCGCTCAGACGCGTCGATGGGCCCCAAGTCTCCTCGTCTGTGGTCGCCTGAACTCG
TCGCGCAGTGCGCGACCGGGTTATGACAACTAACCAAGGCCGCCCCATCGTTTAGACTCCACGCACGGGGGGCGGCGGGGTGCCTGGGTCTGGTGCGCGCGCCCCGGCGACCTGCGTTCTCCCGGTCTGTGCCTCCGCAGTCAAACGGCGCCCGGCCACCCGGAAGTGGTTAACCCGCACGTAGCAGCCCTGAAGGATCAGGCCGATACGACAGCCCCCAGAGCACTCATGCCGAGTCGGCCAACCTCATGAATTGCACGCCCCCGGTCGCCGCTGCAGCGCTCGTTCCTCCAGGGTCCAAGACCGTCCTGGCCCTGGCGCTAAGTCGGGGCCCGCGCTGGGCAAGCACTCCGCCCTCGACTATGACCCGGGTCTTCGGGGGGTCCCCGGTGTCGCTGGGCGCCCCCGCCTTCACCCTCAAGCCACTCTCCGTCGCGCCGGTGGCTCACGCGCGTCTCGCAGGCGCCGGATAGACCCCTCGTTAGCACAACGATTCGATTTCTACTCGCAGCTCGGCCCCGCCCCCTCGCACGCTCGAGCCGCGCCAAGAACTGATAGCTGCGACGTTCGGCCGCCGCTCCGTCTGCTGAGCCGGCCCCAGCGCAGCACTGGTCTCACGCCGCCCGCAGTTGCAAAAGCCAGACTCGGGCCACCGCACAGGTACCCCCTACCACAGGTGCGCCGGACTTGAGACGGCCGGTGGGTACCGGTGCCCAGGCCTTCGCGCAGATGCCGGAGAGTCACAGGGGCGCGCTAATATAGTACCCAGGATTGTCATCAAAAATATGAGCCATACGACCCCAGTACAACTCGGCAACGCAATTGGCACAGGACGGCAACTTGCTCTTAATAGGCCCGGTGGGGTACGCCCACCCGCCTCAGCGTGCCCCAAGTCGACCCGCCCGCAAGCGCCGGAACTCG
CTACGCAGTGCATGGCTGGGTTATGGCAACTTATCAACACCGCCTCGACGTTTGGACTCCACGCGCGGGGGGCGGCGGGGTGCCTGGGACTGGTCCGCGCGCCTCGGCGACTTGCGCTCCTCCGCCCTGTGCCACCGCAGTAAGACCCTGTCCGGCCGCCCGGAAACAGTTGGCCCGCGCGTAGCGAACCTGTGGAGTTAAACCGGAGCTGCAGCCGTTAGCGGACGCATGTCGGGTTGGCGAGCCCCACGTATCTCATGCCACCGGCCGCCGATACTGCGCTCGTTTCTTCGGGGTCCGATACAGCTCGCACCCCTGCGCCAGGCCGGGGCTCAAGTAGAGCGCGCGCCCCGCTCTAGACTATGACCCGGGTCTTCGGGGGGTCCCCGGTGTTGCTGGGCGCCCCCGCCTTCACCCTCAAGCCACTTCTCGTCGCGCCGGTGGCTCACGCGCGCCTCGCAGGCACCGTCTGGGTCCCCCCTGGACGCAACGACCCGGTTTCTGCTCGTAGCCTGGACCTGCTCTTCCGGACGTCCGGATCATATCGAGAACCGGAAGCTACAGCGTCCGGCCACGGCTTTGCTAATCGCACCGACCTTGGCGGAGAGCCGGCCTTGCGCTGCTAGCAGTTGCGAGGGCCAGGCCGGGGCCGCCGTACCGGTAGCGTCCACTCCAGGCGCGCCCTGCCCCGAGCGGCCGGTCACCGCCGGTGCCCAGGCCTTCGCGCAGACGCCATAGAGTCACAGGGGCGCGCTAATATAGTACCCAGGATTGTCATCAAAAGTCTGAGCCATACGACCCCAATACAACTCGGCAATGCAATTGGCACAGGACGGCAACTTGCTCTTAATAGGCCCGGTGGGTTACGCCCCCCCGCCTCGGCGTGCCCCAAGTCTCCCCGCCCGCAATCTCCGGGACTCG
CTACGCAGTGCATGGCCGGGTTATGGCAATTTACCAACACCGCCTCGACGTTTAGACTCCACGCACGGGGGGCGGCGGGGTGCCTGGGTAAGACGCGCGCGCCCCGGCGACTTGCGCTCCTACGGTCTGTGCCTCCGCAGTAAGACCGCGTCCGGCCACCCGGAAGTGGTTGGCTCGGGCGTAGCAGACCTGAAGGGTCAAGCCGATACGGCAGCCGCTAGCGCGCTCATGCCAAGTCGGCCAGCCCCACGAGTCTCACGTCACCGGTCGTCGCTGCTGCGCCTGTTCCTCTAGGGTCCAGGACCGTCCGCGCCCCTGCGCTAAGTCGGGGCCCGCGCTGGGCAAGCACTCCGCCCTCGACTATGACCCGGCACTCCGGTGAGTTCTCGGTGTCGCTGGACACCCCCCACTTTCCTCTCGGGTCACTCTCCGTTGCCCCAGGGACTTGCCCGCGCCTCGCAGGCACCGTCTGGGTCGCTCGTTGGCACAACAATTCGATTTCTACTCGCAGCTCGGCCCCGCCCCCTCGCACGCTCGAGCCATACCGGGAACCGGAAGCTACAGCGTCCGGCCACGGCTTTGCTAATCGCACCGACCTTGGCGGAGAGCCGGCCTTGCGCTGCTAGCAGTTGCGAGGGCCATACTCCGGCCACCGTACCAGTACCCCCCACCACAGGTGCGCCCGACCCCGAGCGGCCGGTCACTACAGGCGCCCGAGCCTTTGCGCGGATGCCGTACGGTGACGGGAGCGCGCTAATATAGTACTCCGGATTGTTCCCAAAGGTCTGCGCCATACGACCCCAGTACAACTCGGCAATGCAATTGGTAGAGGACGGTAGCTTATTCCTAAAAAGCCCGACGAGTGGCGCTCCCCCGTCTTGGTGTGCCCCAAGTCTCCCCGCTCGCAAGCGCCTGAACTCG
TCGCGCAGTGCGCGACCGGGTTATGACAACTAACCAAGGCCGCCCCATCGTTTAGACTCCACGCACGGGGGGCGGCGGGGTGCCTGGGTAAGACGCGCGTGCCCCGGCGACTTGCGCTCCTCCGCCCTGTGCCACCGCAGTAAGACCCTGTCCGGCCGCCCGGAAGCAGTTGGCCCACGCGTAGCGAACCTGTGGAGTTAAACCGGAGTGGCAGCCGTTAGCGGACGCATGTCGGGTTGGCGAGCCCCACGTATCTCATGCCACCGGCCGCCGATACTGCGCTCGTTTCTTCGGGGTCCGATACAGCTCGCACCCCTGCGCCAGGCCGGGGCTCAAGCAGAGCGCGCGCCCCGCTCTAGACTATGACCCGGGTCTTCGGGGGGTCCCCGGTGTCGCTGGGCGCCCCCGCCTTCACCCTCAAGCCACTCTCCGTCGCGCCGGTGGCTCACGCGCGTCCCGCAGGCACCGTACAGGCCCCTTGTGAGTACGACAATTCGGTTTCTGCTCGCAGCCTGGACCTGCTCCCCCGGACGCCCGGACCATGCCGAGAACCGATAGCTGCAGCGTCCGGCCACGACTTTGCCAATTAAGCCGGCCCTGGCGGGGAGCCGGCCTTGCTCCCCTCGCAGTTGCGAGGGTCATGCTGGGACCGCCACACCGGTGGGGTCTACTACAGGTGCGCCCGACTTGAGACGGCCAATGGGCGTAGGTGCCCAGGCGCTTGCGCAGACGCCATACAGTCACAGGGGCGCGCTAATATAGTACCCAGGATTGTCATCAAGGGCCCGCGTTGCGGGACTCCAGTACGACTCGGGGACGCAATTGGCACAGGACGGCAACTCGTCGTCGGTAAGCCTGACGGGTGGCGCCCCCCCGCCTCAACGGGCGTCCATTCGACCCGCCCGCAAGCGCCTGAACTCG
CTACGCAGTGCATGACCGGGTTATGGCAACTTACCAACACCGCCTCGACGTTTAGACTCCACGCACTGGGGGCGGTGGGGTGCCTGGGACTGGTGCGCGCGCCCCGGCGACTTGCGCTCCTCCGCCCTATGCCACCGCAGTAAGACCCTGTCCGGCCGCCCGGAAGCAGTTGGCCCGCGCGTAGCGAACCTGTGGAGTTAAACCGGAGCGGCAGCCGTTAGCGGACGCATGTCGGGTTGGCGAGCCCCACGTATCTCATGCCACCGGCCGCCGATACTGCGCTCGTTTCTTCGGGGTCCGATACAGCTCGCACCCCTGCGCCAGGCCGGGGCTCAAGTAGAGCGCGCGCCCCGCTCTAGACTATGACCCGGGTCTTCGGGGGGTCCCCGGTGTCGCTGGGCGCCCCCGCCTTCACCCTCAAGCCACTCTCCGTCGCGCCGGTGGCTCACGCGCGCCCCGGAAGCGCCGGATAGACCCCTCGTTAGCATAACGATTCGGTTTCTGCTCGCAACCTCGACCTGCTCTTCCAGACGCTCGAGCTATATCGAGAACCGGTATCTACAGCGTCCGGCGACGGCTCTGCCAATTGCACCGACCTTGCCGGAGAGCCGGTCTCACGCCGCCCGCAGTTGCAAAAGCCATACTCCGGCCACCGTACCAGTACCCCCCACCACAGGTGCGCCCTGCTTGAGACGGCCAATGGGCGCCGGCGCTCGGGCCTTCGCGCAGACGGCGTAGGGTGACAAGGGCGCGCTAATATAGTACCCAGGATTGTCATCAAAAGTCTGAGCCATACGACCCCAATACAACTCGGCAATGCAATTGGTAGAGGACGGTAGCTTGCTCTTAATAGGCCCAGTGGGTTACGTCTCCCCGCGTCGGTGGGCCCCAAGTCGACCCGCTCGCAAGCGCCTGAACTCG
TCGCGCAGTGCGCGACCGGGTTATGACAACTAACCAAGACCCCCTCATCGTTTAGACTACACGCACGGGGGGCGGTGGGGCGCCTGGGAAAGACGCGCGTGCCCCGGCGACTTGCGTTCCTCCGCTCCGTGTCTCTGTAGTAAGACCGCGTCCGGCCACCCGGAAGTGGTTGGCCCGGGCATAGCAGACCCGAGGGGTCAGGCCGATACGACAGCTCCCAGCGCACTCATGCCGAATCGGCCAATTCCATGAATCGCACGCCACCGGTCGCCGCTGCAGCGCTCGTTCCTCCAGGGTCCAAGGCCGTCCGCGCTCTGGCGCCAGGTCGGGGCTCAAGCAGAGCGCGCGCCCCGCTCTAGACTATGACCCGGGTCTTCGGGGGGTCCCCGGTGTCGCTGGGCGCCCCCGCCTTCACCCTCAAGCCACTCTCCGTCGCGCCGGTGGCTCACGCGCGCCTCGCAGGCACCGTCTGGGTCCCCCCTGGACGCAACAATTCGATTTCTACTCGCAGCTCGGCTCCGCCCCCTCGCACGCTCGAGCCATACGGAGAACCGGTATCTACAGCGTCCGGCCACCGTTCCGTTAATTGCGCCGGCCTTGGGGCGGCAATCGCCTTGCGCCGCTAGCAGTTGCGAAAGCCAGGCTCGGGCCACCGCACCGGCGCCGTCTACTACAGGTGCGCCCTGCTTGAGACGGCCAATGGGCGCAGGCGCTCGGGCCTGTGTGCGGATGCCGTAGAGTGACAAGGGCGCGCTAATATAGTGCTCAGGATTGATCCCAAGGGCCCGCGCCATACGTCCCCAGTACGACTCGGGAACGCAATTGGCACAAGACGGCGGCTCGTCGTTGGTAAGCCCGATTGGTTAAGTCTCCCCGCCTCAGTGTGCCTCAAGTCGACCCGCTCGCAAGCGCCTGAATTCG
CTACGCAGTGCATGGCTGGGTTATGGCAACTTATCAACACCGCCTCGACGTTTGGACTCCACGCACGGGGGGCGGCGGGGTGCCTGGGACTGGTCCGCGCGCCTCGGCGACTTGCGCTCCTCCGCTCTGTTCCTTCGCAGTAAGACCGCATCCGCTCGCCTGAAGGCGACCGGTCCGCGTGTATCAGACCTGAAGGGTCGAGCCGATACGGCAGCCGCTAGCGCACTCATGCCAAGTCGACCAGCCCCACGAGTCTTGCGTCACCGGTCGTCGCTGCTGCACCTGTTCCTCTAAGGGCCAAGACCGTCCGCGCCCCTGCGCTAAGTCGGGGCTCACGCTGAGCGAGCACCCCGCCCTCGACTATGACCCGGCACTCCGGGAGGTCCCCGGGGTCGCTGCGCACCTCCCCCTTCACCCTCGGGCCACTCTCCGTTGCCCCAGGGACTTGCCCGCGTCCCGCAGGCGCCATATAGACCCCTCGTTGGCACAACAATTCGGCCTCTACACGCAGCCCGGCCCCGCCCCCTCGCACGCTCGAGCCACGCCAAGAACTGATGGCCACAGCGTCCGGCCACCGTTCCGCCAATTGCGCTGGCCTTGGGGCGGCAATCGCCTTGCGCCGCTAGTAGCTGAGCGAGTTATACTCCGGCCACCGTACCAGTACCCCCCACCACAGGTGCGCCCGACCCCGAGCGGCCGGTCACTACAGGCGCCCGAGCCTTTGCGCGGATGCCGGAGAGTGACAAGGGCGCGCTAATATAGTACCCAGGATTGTCATCAAAAGTCTGAGCCATACGACCCCAATACAACTCGGCAATGCAATTGGCGCAAGACGACAGCTCGTCGTTGGTAAGCCCGATTGGTTACGCCCACCCGCCTCGATGTGCCCCAAGTCTCCCCGCTCGCAAGCGCCTGAACTCG
TCGCGCAGTGCGCGACCGGGTTATGACAACTAACCAAGACCCCCTCATCGTTTAGACTACGCGCACGGGGGGCGGTGGGGCGCCCGGGTAAGACGCGCGTGCCCCGGCGACTTGCGCTCCTCCGCCCTGTGCCACCGCAGTAAGACCCTGTCCGGCCGCCCAGAAGCAGTTGGCCCACGCGTAGCGAACCTGTGGAGTTAAACCGGAGTGGCAGCCGTTAGCGGACGCATGTCGGGTTGGCGAGCCCCACGTATCTCATGCCACCGGCCGCCGATACTGCGCTCGTTTCTTCGGGGTCCGATACAGCTCGCACCCCTGCGCCAGGCCGGGGCTCAAGCAGAGCGCGCGCCCCGCTCTAGACTATGACCCGGGTCTTCGGGGGGTCCCCGGTGTCGCTGGGCGCCCCCGCCTTCACCCTCAAGCCACTCTCCGTCGCGCCGGTGGCTCACGCGCGCCTCGCAGGCGCCGTATAGACCCCTCGTTGGCACAACAATTCGGTTTCTGCTCGCAGCCTGGACCTGCTCCCCCGGACGCCCGGACCATGCCGAGAACCGATAGCTGCGACGTCCGGCCACCGTTCCGTCAATTGCGACGGCCTTGCCGGGGAGCCGGTCTCACTCCGCTCACCGCTGCGAGGGCCAGACTCGGGCCACCGCACAGGTACCCCCTACTACAGGTGCGCCCTGCTTGAGACGACCAATGGGCGCCAGTGCCCAGGTCTTCGCGCAGATGGCATAGGGTCATAGGGGCCCGCCAATATAGTACCCAGGATTGTCATCAAGGGCCCGCGTTGCGGGACCACAGCACGACTCGGGAACGCAATTGGCGCAAGACGACAGCTCGTCGTCGGTAAGCCCGGTGGGTTACGCCCCCCCGCGTCGATGGGCCTCCAGTCTATCTGCCCGCAAGCGCCTGGACTCG
CTACGCAGTGCATGGCCAAGTTATGACGACTAACCAAGGCCCCCTCATCGTTTAGACTCCACGCACGGGGGGCGGCGGGGTGCCTGGGTAAGACGCGCGTGCCCCGGCGACTTGCGCTCCTACGGTCTGTGCCTCCGCAGTAAGACCGCGTCCGGCCACCCGGAAGTGGTTGGCTCGGGCGTAGCAGACCTGAAGGGTCAGGCCGATACGGCAGCCGCTAGCGCGCTCATGCCAAGTCGGCCCGCCCCACGAGTCTCACGTCACCGGTCGTCGCTGCTGCGCCTGTTCCTCTAGGGTCCAAGACCGTCCGCGCCCCTGCGCTAAGTCGGGGCTCACGCTGAGCGAGCACCCCGCCCTCGACTATGACCCGGGTCTTCGGGGGGTCCCCGGTGTCGCTGGGCGCCCCCGCCTTCACCCTCAAGCCACTCTCCGTCGCGCCGGTGGCTCACGCGCGCCTCGCAGACGCCGTATAGACCCCTCGTTGGCACAACAATTCGATTTCTACTCGCAGCTCGGCCCCGCCCCCTCGCACGCTCGAGCCATACCAAGAACTGGTAGCTGCGACGTTCGGCCGCCGCTCCGTCTGCTGCACCGACCTTGGGGCAGAGCCGGCCTTGCTCCCCTCACCGCTGCGAGGGCCATGCTCCGGCCACCGTACCAGTACCCCCCACCACAGGTGCGCCCTGCTTGAGACGGCCAATGGGCGTCGGTGCCCAGGCGTTTGCGCGGACGCCGTAGGGTGACGGGGGCGCGCTAATATAGTACTCAGGATTGTTCCCAAGAGTCTGCGCCATACGACCCCAGTACAACTCGGCAACGCAATTGGTAGTGGACGGTAGCTCGTCGTCGGTTAGCCTGACGGGGGGCGCCCCCCCGCCTCGGTGGGCCCCAAGTCTACCCGCTCGTAATCTCCGGAACTCG
TCGCGCAGTGCGCGACCGGGTTATGACAACTAACCAAGACCCCCTCATCGTTTGGACTACACGCACGGGGGGCGGTGGGGCGCCTGGGAAAGACGCGCGTGCCCCGGCGACTTGCGCTCCTCCGCTCTGTTCCTTCGCAGTAAGACCGCGTCCGCTCGCCTGAAGGCGACCGGTCCGCGTGTATCAGACCTGAAGGGTCGAGCCGATACGGCAGCCGCTAGCGCACTCATGCCAAGTCGGCCAGCCCCACGAGTCTTGCGTCACCGGTCGTCGCTGCTGCACCTGTTCCTCTAAGGGCCAAGACCGTCCGCGCCCCTGCGCCGAGTCGGGACTCACACTGAGCGAGCACTCCGCCCTCGACTATGATCCGGCACTCCGGGGGGCCCCCGGTGTCGCCGGGCACCTCCCCCTTCAGCCTCGGGCCACTCTCCGTCGTCCCGAGGGCTCGCGCGCGTCTCGCAGGCGCCGTATAGACCCCTCGTTGGCACAACAATTCGATTTCTACTCGCAACCTCGACCCGCCCTTCCGGACGCTCGAGCCATACCGGGAACCGGTAGCTGCGACATCCGGCCACGGCTTTGCTAATCGCACCGACCTTGGCGGAGAGCCGGCCTTGCGCTGCTAGCAGTTGCGAGGGCCAGGCCGGAGCCGCCGCACCGGTGGGGTCTACTACAGGTGCGCCCGACCCCGAGCGGCCGGTCACTACAGGTGCCCAGGCGCTTGCGCAGACGGCGTAGAGTGACAGGAGCGCGCTAATATAGTACTCATGATTGTCATCAAGAGTCTGCGCCACGGGTCCACAGCACGAGCTGGCAACGCAATTGGCACAGGACGGCAACTCGTCGTCGGTAAGCCTGACGGGTGGCGCCCCCCCGCCTCGGTGGGCCCCAAGTCGACCCGCCCGCAAGCGCCGGAACTCG
CTACGCAGTGCATGGCCAGGTTATGACAACTAACCAAGGCCGCCTCATCGTTTAGACTCCACGCACGGGGGGCGGCGGGGTGCCTGGGTCTGGTGCGCGCGCCCCGGCGACTTGCGCTCCTACGGTCTGTGCCTCCGCAGTAAGACCGCGTCCGGCCACCCGGAAGTGGTTGGCTCGGGCGTAGCAGACCTGAAGGGTCAGGCCGATACGGCGGCCGCTAGCGCGCTCATGCCAAGTCGGCCAGCCCCACGAGTCTCACGTCACCGGTCATCGCTGCTGCGCCTGTTCCTCTAGGGTCCAGGACCGTCCGCGCCCCTGCGCCGAGTCGGGACTCACACTGAGCGAGCACTGCGCCCTCGACTATGACCCGGCACTCCGGTGAGTTCTCGGTGTCGCTGGACACCCCCCACTTTCCTCTCGGGTCACTCTCCGTTGCCCCAGGGACTTGCCCGCGCCTCGCAGGCACCGTCTGGGTCGCTCGTTGGCACAACAATTCGATTTCTACTCGCAGCTCGGCCCCGCCCCCTCGCACGCTCGAGCCATACCGGGAACCGGAAGCTACAGCGTCCGGCCACCGTTCCGCCAATTGCGCTGGCCTTGGGGCGGCAATCGCCTTGCGCCGCTAGTAGCTGAGAGGACCAGACTCGGGCCACCGCACAGGTACCCCCTACCACAGGTGCGCCGGATCCCGAGCGGCCGGTGACTATCGGCGCTCGGGCCTGTGTGCGGACGCCGTAGGGTCATAGGGGCCCGCCAATATAGTACCCAGGATTGTCATCAAGGGCCCGCGTTGCGGGACCACAGCACGACTCGGGAACGCAATTGGCGCAAGACGACAGCTCGTCGTCGGTAAGCCCGGTGGGTTACGCCCCCCCGCGTCGATGGGCCCCAAGTCTCCTCGTCTGTGGGCGCCGGAACTCG
CTACTCGGTGCATGGCCGAGTTATGACAACCAACCAGGGCCGCCTCATTGACCAAACCCCACGCACGGGGGGCGGCGGGGTGCCCGGGTAAGACGCGCGTGCCCCGGCGACTTGCGCTCCTCCGCCCTGTGCCACCGCAGTAAGACCCTGTCCGGCCGCCCAGAAGCAGTTGGCCCACGCGTAGCGAACCTGTGGAGTTAAACCGGAGTGGCAGCCGTTAGCGGACGCATGTCGGGTTGGCGAGCCCCACGTATCTCATGCCACCGGCCGCCGATACTGCGCTCGTTTCTTCGGGGTCCGATACAGCTCGCACCCCTGCGCCGAGTCGGGACTCACACTGAGCGAGCACTCCGCCCTCGACTATGACCCGGGTCTTCGGGGGGTCCCCGGTGTCGCCGGGCACCTCCCCCTTCAGCCTCGGGCCACTCTCCGTCGTCCCGAGGGCTCGCGCGCGTCTCGCAGGCACCGTCTGGGTCCCCCCTGGACGCAATGATTCGGCCTTTGCTTTCAGTCCGGCCCCGCCCCCTCGCACGCTCGAGCCATACCGAGAACCGGAAGCTACAGCGTCCGGCCACGGCTTTGCTAATCGCGACGGCCTTGCCGGGGAGCCGGCCTTGCGCCGCTAGCAGTTGCGAAAGCCAGGCCGGAGCCGCCGCACCGGTGGGGTCTACTACAGGTGCGCCCTGCTTGAGACGGCCAATGGGCGTCGGCGCCCGAGCCTTTGCGCGGATGGCATAGAGTGACAGGAGCGCGCTAATATAGTACTCATGATTGTCATCAAGAGTCTGCGCCACGGGTCCACAGCACGAGCTGGCAACGCAATTGGCACAGGACGGCAACTTATTCCTAATAAGCCCGACGAGTGGCGCTCAGACGTCTCGGTGTGCCTCAAGTCTATCTGCTCGCAAGCGCCTGAACTCG
CTACGCAGTGCATGGCCAGGTTATGACGACTAACCAAGGATGCTTCATCGTTTAGACTCCACGCACGGGGGGCGGCGAACCGCCTGGGTAAGACGCGCGCGCCCCGGCGGCTTGCGCTCCTACGGTCTGTGCCTCCGCAGTAAGACCGCGTCAGGCCACCCGGAAGTGGTTGGCTCGGGCGTAGCAGACCTGAAGGGTCAGGCCGATACGGCAGCCGCTAGCGCGCTCATGCCAAGTCGGCCCGCCCCACGAGTCTCACGTCACCGGTCGTCGCTGCTGCGCCTGTCCCTCTAGGGTCCAGGACCGTCCGCGCCCCTGCGCCGAATCGGGACTCACACTGAGCGAGCACTCCGCCCTCGACTATGACCCGGGTCTTCAGGGGGTCCCCGGTGTCGCTGGGCGCCCCCGCCTTCACCCTCAAGCCACTCTCCGTCGCGCCGGTGGCTCACGCGCGCCTCGCAGGCACCGTCTGGGTCGCCCCTGGACGCAACGATTCGATTTCTACTCGCAACCTCGACCCGCCCTTCCGGACGCTCGAGCCATACCGGGAACCGGTAGCTGCGACATCCCGCCACGACCTTGCCAATTGCGACGGCCTTGCCGGGGAGCCGGCCTTGCGCCGCTAGCAGTTGCGAAAGCCATACTCGGGCCACCGCACCGGCGCCGTCTACTACAGGTGCGCCCGACCCCGAACTGCCAACGGCCACAGGTGCCCAGGCGTTTACGCAGACGCCATACAATGACAGGAGCGCGCTAATATAGTACTCATGATTGTCATCAAGAGTCTGCGCCACGGGTCCACAGCACGAGCTGGCAACGCAATTGGTAGTGGACGGTAGCTCGTCGTCGGTTAGCCTGACGGGGGGCGCCCACCCGCCTCAATGGGCCCCAAGTCTCCTCGCTCGCAAGCGCCTGAACTCG
TCGCGCAGTGCGCGACCGGGTTATGACAACTAACCAAGACCCCCTCATCGTTTAGACTACACGCACGGGGGGCGGTGGGGCGCCTGGGTAAGACGCGCGTGCCCCGGCGACTTGCGCTCCTCCGCTCTGTTCCTTCGCAGTAAGACCGCGTCCGCTCGCCTGAAGGCGACCGGTCCGCGTGTATCAGACCTGAAGGGTCGAGCCGATACGGCAGCCGCTAGCGCACTCATGCCAAGTCGGCCAGCCCCACGAGTCTTGCGTCACCGGTCGTCGCTGCTGCACCTGTTCCTCTAAGGGCCAAGACCGTCCGCGCCCCTGCGCCGAGTCGGGACTCACACTGAGCGAGCACTCCGCCCTCGACTATGATCCGGCACTCCGGTGAGTTCCCGGTGTCGCCGGGCACCTCCCCCTTCAGCCTCGGGCCACTCTCCGTCGTCCCGAGGGCTCGCGCGCGTCTCGCAGGCGCCGTATAGACCCCTCGTTGGCACAACAATTCGGCCTTTGCTTTCAGTCCGGACTTGCTCTTCCGGACGCCCGGATCACGCCAAGAACTGATAGCTACGACGTCCGGCCACCGTTCCGTCAATTGCGACGGCCTTGCCGGGGAGCCGGTCTCACTCCGCTCACCGCTGCGAGGGCCAGACTCGGGCCACCGCACCGGCGGCCCCCACTACAGGTACGCCCTGCTTGAGACGGCCAGTGGGCGCCGGCGCTCGGGCCTTCGCGCAGACGGCGTAGGGTGACAAGGGCGCGCTAATATAGTACCCAGGATTGTCATCAAAAGTCTGAGCCATACGACCCCAATACAACTCGGCAATGCAATTGGTAGAGGACGGTAGCTTGCTCTTAATAGGCCCAGTGGGTTACGTCTCCCCGCCTCAACGGGCGTCCATTCGACCCGCCTGCAAGCGCCGGAACTCG
CTACTCAGTGCGCGACCGGGTTATGACAACTAACCAAGACCCCCTCATCGTTTAGACTACACGCACGGGGGGCGGTGGGGCGCCTGGGAAAGACGCGCGTGCCCCGGCGACTTGCGTTCTCCCGGTCTGTGCCTCCGCAGTCAAACGGCGCCCGGCCACCCGGAAGTGGTTAACCCGCACGTAGCAGCCCTGAAGGATCAGGCCGATACGACAGCCCCCAGAGCACTCATGCCGAGTCGGCCAACCTCATGAATTGCACGCCCCCGGTCGCCGCTGCAGCGCTCGTTCCTCCAGGGTCCAAGACCGTCCTGGCCCTGGCGCTAAGTCGGGGCCCGCGCTGAGCGCGCGCCCCGCTCTAGACTATGACCCAGGTCTTCGGGGGGTCCCCGGTGTCGCTGGGCGCCCCCGCCTTCACCCTCAAGCCACTCTCCGTCGCGCCGGTGGCTCACGCGCGCCCCGGAAGCGCCGGATAGACCCCTCGTTAGCATAACGATTCGGTTCCTGCTCGCAACCTCGACCTGCTCTTCCAGACGCTCGAGCTATATCGAGAACCGGTATCTACAGCGTCCCGCCACGACTTTGCCAATTGCGACGGCCTTGCCGGGGAGCCGGCCTTGCGCCGCTAGCAGTTGCGAAAGCCAGGCTCGGGCCACCGCACCGGCGCCGTCTACTACAGGTGCGCCCTGCTTGAGACGGCCAATGGGCGCCGGTGCCCAGGCCTTTGCGCAGTCAGCATAGAGTGATAGCGGCGCGCTAATATAGTACTCAGGATTGTTCCCAAGAGTCTGCGCCATACGACCCCAGTACAACTCGGCAACGCAATTGGTAGAGAACGGTAGCTTATTCCTAAAAAGCCCGACGAGTGGCGCCCCCCCGCCACAATGGGCCTCAAGTCTATCTGCTCGCAAGCGCCTGAACTCG
TCGCGCAGTGCGCGACCGGGTTATGACAACTAACCAGGACCCCCTCATCGTTTAGACTACACGCACGGGGGGCGGTGGGGCGCCCGGGTAAGACGCGCGTGCCCCGGCGACTAGCGCTCCTACGGTCTGTGCCTCCGCAGTAAGACCGCGTCCGGCCACCCGGAAGTGGTTGGCTCGGGCGTAGCAGACCTGAAGGGTCAGGCCGATACGGCAGCCGCTAGCGCGCTCATGCCAAGTCGGCCAGCCCCACGAGTCTCACGTCACCGGTCGTCGCTGCTGCGCCTGTTCCTCTAGGGTCCAAGACCGTCCGCGCCCCTGCGCCGAGTCGGGACTCACACTGAGCGAGCACTCCGCCCTCGACTATGACCCGGCACTCCGAGAGGTCCCCGGTGTCAATCGGCAGTTTCCCCTTCAGCCTCGGGCCACTCTCCGTCGTCCCGAGGGCTCGCGCGCGTCCCGCAGGCACCGTACAGGCCCTTTGTGAGCACGACAATTCGGTTTCTGCTCGTAGCCTGGACCTGCTCTTCCGGACGTCCGGATCATATCGAGAACCGGAAGCTACAGCGTCCGGCCACGGCTTTGCTAATTGCGCCGGCCTTGGGGCGGCAATCGCCTTGCGCCGCTAGTAGCTGAGAGGACCAGACTCGGGCCACCGTACCGGTACCGTCCACTACAGGTGCGCCCGACCCCGAGCGGCCGGTCACTACAGGTGCCCAGGCGCTTGCGCAGACGGCGTAGAGTGACGGGGGTGCGCTAATACAGTACCCAGGATTGTCATCAGAAGTCTAAGCCATACAACCCCAGTACAACTCGGCGACGCAATTGGTAGAGAACGGTAGCTTATTCCTAAAAAGCCCGACGAGTGGCGCCCCCCCGCCTCGATGTGCCTCAAGTCTACCCGCTCGTGGGCGCCTGAACTCG
CTACGCAGTGCATGATCGGGTTATGGCAACTTACCAACACCGCCTCGACGTTTAGACTCCACGCACTGGGGGCGGCGGGGTGCCTGGGTAAGACGCGCGTGCCCCGGCGACTTGCGCTCCTCCGCTCTGTTCCTTCGCAGTAAGACCGCGTCCGCTCGCCTGAAGGCGACCGGTCCGCGTGTATCAGACCTGAAGGGTCGAGCCGATACGGCAGCCGCTAGCGCACTCATGCCAAGTCGGCCAGCCCCACGAGTCTTGCGTCACCGGTCGTCGCTGCTGCACCTGTTCCTCTAAGGGCCAAGACCGTCCGCGCCCCTGCGCCGAGTCGGGACTCACACTGAGCGAGCACTCCGCCCTCGACTATGATCCGGCACTCCGGTGAGTTCCCGGTGTCGCCGGGCACCTCCCCCTTCAGCCTCGGGCCACTCTCCGTCGTCCCGAGGGCTCGCGCGCGTCTCGCAGGCACCGTACAGGCCCCTTGTGAGCACGACAATTCGATTTCTACTCGCAACCTCGACCCGCCCTTCCGGACGCTCGAGCCATACCGGGAACCGGTAGCTGCGACATCCCGCCACGACCTTGCCAATTGCGACGGCCTTGCCGGGGAGCCGGCCTTGCGCCGCTAGCAGTTGCGAAAGCCAGGCCGGAGCCGCCGCACCGGTGGGGTCTACTACAGGTGCGCCCGACCCCGAGCGGCCGGTCACTACAGGTGCCCAGGCGCTTGCGCAGACGCCGTAGAGTGACGGGGGCGCGCTAATATAGTACTCAGGATTGTTCCCAAGAGTCTGCGCCATACGACCCCAGTACAACTCGGCAACGCAATAGGCGCAAGATGGCAGCTCGTCCTCAATAAACCCGACTGGTTACGCCCCCCCGCCTCAATGTGCCCCAAGTCTCCCCGCTCGCAAGCGCCTGAACTCG
CTACGCAGTGCATGGCCAGGTTATGACAACTAACCAAGGCCGCCTCATCGTTTAGACTCCACGCACGGGGGGCGGCGGGGTGCCTGGGTCTGGTGCGCGCGCCCCGGCGACTTGCGCTCCTACGGTCTGTGCCTCCGCAGTAAGACCGCGTCCGGCCACCCGGAAGTGGTTGGCTCGGGCGTAGCAGACCTGAAGGGTCAGGCCGATACGGCGGCCGCTAGCGCGCTCATGCCAAGTCGGCCAGCCCCACGAGTCTCACGTCACCGGTCATCGCTGCTGCGCCTGTTCCTCTAGGGTCCAAGACCGTCCGCGCCCCTGCGCCGAGTCGGGACTCACACTGAGCGAGCACTGCGCCCTCGACTATGACCCGGCACTCCGGTGAGTTCTCGGTGTCGCTGGACACCCCCCACTTTCCTCTCGGGTCACTCTCCGTTGCCCCAGGGACTTGCCCGCGTCTCGCAGGCACGGTACAGGCCCCTTGTGAGCACAACGGTTCGGTTTCTGCTCGCAGCCCGGCCCCGTCTCCTCGCACGCTCGAGCCATATCGAGAACCGGTAGCTACAGCGTCCGGCCACCGTTCCGTCAATTGCGCCGGACTTGGGGCGGCAATCGCCTTGCGCCGCTAGCAGTTGCGAGGGCCAGGCTCGGGTCACCGCACCGGTAGCGTCTACTACAGGTGCGCCCTGCTTGAGACGGCCAATGGGCGTAGGTGCCCAGGCGTTTGCGCAGACGCCGGAGAGTGACAAGGGCGCGCTAATATAGTACCCAGGATTGTCATCAAAAGTCTGAGCCATACGACCCCAATACAACTCGGCAATGCAATTGGTAGTGGACGGTAGCTCGTCGTCGGTTAGCCTGACGGGGGGCGCTCAGACGCGTCGATGGGCCCCAAGTCTCCTCGTCTGTGGTCGCCTGAACTCG
TCGCGAAGTGCGCGACCGGGTTATGACAACTAACCAAGACCCCCTCATCGTTTAGACTACACGCACGGGGGGCGGTAGGGCGCCTAGGAAAGACGCGCGTGCCCCGGCGACTTGCGCTCCTCCGCTCTGTTCCTTCGCAGTAAGACCGCGTCCGCTCGCCTGAAGGCGACCGGTCCGCGTGTATCAGACCTGAAGGGTCGAGCCGATACGGCAGCCGCTAGCGCACTCATGCCAAGTCGGCCAGCCCCACGAGTCTTGCGTCACCGGTCGTCGCTGCTGCACCTGTTCCTCTAAGGGCCAAGACCGTCCGCGCCCCTGCGCTAAGTCAGGGCTCACGCTAAGAGAGCACCCCGCCCTCATCTATGACCCGACACTCAGGGGGGTCCCCGGTGTCGATCGGCACTTTCCCCTTCACCCTGGGGCCACGCTCGATCACCCCGGGAGCTCGCGCGCATCCCGCAGGCACCGTACAGGCCCTTTGTGAGCACGACAATTCGATTTCTACTCGCAGCTCGGCCCCACCCCCTCGCACGCTCGAGCCATATCGAGAACCGGTAGCTACAGCGTCCGGCCACGGCTTTGCTAATCGCACCGACCTTGGCGGAGAGCCGGCCTTGCGCTGCTAGCAGTTGCGAGGGCCAGGCTGGGACCGCCACACCGGTGGGGTCTACTACAGGTGCGCCCGACCCCGAACTGCCAACGGCCACAGGTGCCCAGGCGTTTACGCAGACGCCATACAGTCACAGCGGCGCGTTAATATAGTACTCAGGATTGTTCCCAAGAGTCTGCGCCATACGACCCCAGTACAACTCGGCAACGCAATAGGCGCAAGATGGCAGCTCGTCGTTGGTAAGCCCGATTGGTTACGCCCACCCGCCTCAGTGTGCCTCAAGTCGACCCGCTCGCAAGCGCCTGAATTCG
CTACGCAGTGCATGGCCAGGTTATGACGACTAACCAAGGATGCTTCATCGTTTAGACTCCACGCACGGGGGGCGGCGAACCGCCTGGGTCTGGTGCGCGCGCCCCGGCGACCTGCGTTCTCCCGGTCTGTGCCTCCGCAGTCAAACGGCGCCCGGCCACCCGGAAGTGGTTAACCCGCACGTAGCAGCCCTGAAGGATCAGGCCGATACGACAGCCCCCAGAGCACTCATGCCGAGTCGGCCAACCTCATGAATTGCACGCCCCCGGTCGCCGCTGCAGCGCTCGTTCCTCCAGGGTCCAAGACCGTCCTGGCCCTGGCGCTAAGTCGGGGCCCGCGCTGGGCAAGCACTCCGCCCTCGACTATGACCCGGGTCTTCGGGGGGTCCCCGGTGTCGCTGGGCGCCCCCGCCTTCACCCTCAAGCCACTCTCCGTCGCGCCGGTGGCTCACGCGCGTCCCGCAGGCACCGTACAGGCCCCTTGTGAGTACGACAATTCGGTTTCTGCTCGCAGCCCGGCCCCGTCTCCTCGCACGCTCGAGCCATATCGAGAACCGGAAGCTACAGCGTCCGGCCACGGCTTTGCTAATCGCACCGACCTTGGCGGAGAGCCGGCCTTGCGCTGCTAGCAGTTGCGAGGGCCAGGCCGGGGCCGCCGTACCGGTAGCGTCCACTCCAGGCGCGCCCTGCCCCGAGCGGCCGGTCACCGCCGGTGCCCAGGCCTTCGCGCAGACGCCATACAGTGACAGGAGCGCGCTAATATAGTACTCATGATTGTCATCAGAAGTCTAAGCCATACGACCCCAGTACAACTCGGCGACGCAATTGGTAGTGGACGGTAGCTCGTCGTCGGTTAGCCTGACGGGGGGCGCTCAGCCGTCTCGATGGGCCTCCAGTCTATCTGCTCGCAAGCGCCTGAACTCG
TCGCGAAGTGCGCGACCGGGTTATGACAACTAACCAAGACCCCCTCATCGTTTAGACTACACGCACGGGGGGCGGTAGGGCGCCTGGGACTGGTGCGCGCGCCCCGGCGACTTGCGCTCCTACGGTCTGTGCCTCCGCAGTAAGACCGCGTCAGGCCACCCGGAAGTGGTTGGCTCGGGCGTAGCAGACCTGAAGGGTCAGGCCGATACGGCAGCCGCTAGCGCGCTCATGCCAAGTCGGCCCGCCCCACGAGTCTCACGTCACCGGTCGTCGCTGCTGCGCCTGTCCCTCTAGGGTCCAAGACCGTCCGCGCCCCTGCGCCGAATCGGGACTCACACTGAGCGAGCACTCTGCCCTCGACTATGACCCGGGTCTTCGGGGGGTCCCCGGTGTCGCTGGGTGCCCCCGCCTTCACCCTCAAGCCACTCTCCGTCGCGCCGGTGGCTCACGCGCGCCTCGCAGGCACCGTCTGGGTACCCCCTGGACGCAACAATTCGGTTTCTGCTCGCAACCTCGACCTGCTCTTCCAGACGCTCGAGCTACGCCGAGAACCGATAGCTACAGCGTCCGGCCACGGCTTTGCTAATTGCGCCGGCCTTGCCGGAGCACTGGTCTCACGCCGCCCGCAGTTGCAAAAGCCAGGCCGGAGCCGCCGCACCGGTGGGGTCTACTACAGGCGCGCCCGACCCCGAGCGGCCGGTCACTACAGGTGCCCAGGCGCTTGCGCAGACGCCGTAGGGTGACAGGGGCGCGCTAATATAGTACTCAGGACTATCCCTGAGGGCCCGCGTCGTGGGTCCCCAGTACGACTCGGCAACGCAACTGGCACAGGACGGCAACTTGTTCTTAATAGGCCCGATTGGTTACGCCCCCCCGCCTCAATGGGCCCCAAGTCGACCCGCCCGCAAGCGCCGGAACTCG
TCGCGCAGTGCGCGACCGGGTTATGACAACTAACCAAGACCCCCTCATCGTTTAGACTACACGCACGGGGGGCGGTGGGGCGCCCGGGTAAGACGCGCATACCCCGGCGACTAGCGCTCCTACGGTCTGTGCCTCCGCAGTAAGACCGCGTCAGGCCACCCGGAAGTGGTTGGCTCGGGCGTAGCAGACCTGAAGGGTCAGGCCGATACGGCAGCCGCTAGCGCGCTCATGCCAAGTCGGCCCGCCCCACGAGTCTCACGTCACCGGTCGTCGCTGCTGCGCCTGTCCCTCTAGGGTCCAAGACCGTCCGCGCCCCTGCGCCGAATCGGGACTCACACTGAGCGAGCACTCTGCCCTCGACTATGACCCGGGTCTTCGGGGGGTCCCCGGTGTCGCTGGGTGCCCCCGCCTTCACCCTCAAGCCACTCTCCGTCGCGCCGGTGGCTCACGCGCGCCCCGCAGGCACCGTACAGGCCCCTTGTGAGTACGACAATTCGGTTTCTGCTCGCAGCCCGGCCCCGTCTCCTCGCACGCTCGAGCCATATCGAGAACCGGAAGCTGCGACGTCCGGCCATGGCTCCGTTTGCTGCGCCGGCCTTGGGGCGGCAATCGCCTTGCGTCGCTAGTAGCTGAGAGGACCAGGCTCGGGCCACCGCACCGGCGCCCCCTACCACAGGTGCGCCCGACCCCGAGCGGCCGGTCACTACAGGTACCCAGGCGTTTACGCGGACACCGTAGAGTGACGGGGGCGCGCTAATACAGTACCCAGGATTGTCATCAGAAGTCTAAGCCATACGACCCCAGTACAACTCGGCGACGCAATTGGTAGTGGACGGTAGCTCGTCGTCGGTTAGCCTGACGGGGGGCGCTCAGCCGCCTCGATGGGCCTCCAGTCTATCTGCTCGCAAGCGCCTGAACTCG
TCGCGCAGTGCGCGACCGGGTTATGACAACTAACCAAGGCCGCCCCATCGTTTAGACTCCACGCACGGGGAGCGGCGGGGTGCCTGGGTAAGACGCGCGTGCCCCGGCGACTTGCGCTCCTACGGTCTGTGCCTCCGCAGTAAGACCGCGTCCGGCCACCCGGAAGTGGTTGGCTCGGGCGTAGCAGACCTGAAGGGTCAAGCCGATACGGCAGCCGCTAGCGCGCTCATGCCAAGTCGGCCAGCCCCACGAGTCTCACGTCACCGGTCGTCGCTGCTGCGCCTGTTCCTCTAGGGTCCAAGACCGTCCGCGCCCCTGCGCTAAGTCGGGGCCCGCGCTGGGCAAGCACTCCGCCCTCGACTATGACCCGGCACTCCGGTGAGTTCCCGGTGTCGCTGGGCGCCCCCGCCTTCACCCTCAAGCCACTCTCCGTCGCGCCGGTGGCTCACGCGCGTCCCGCAGGCGCCGGATAGACCCCTCGTTAGCACAACGATTCGGTTTCTGCTCGCAACCTCGACCTGCTCTTCCAGGCGCTCGAGCTACATCGAGAACCGATATCTGCAGCGTCCCGCCACGACCTTGCCAATTGCGACGGCCTTGCCGGGGAGCCGGCCTTGCGCCGCTAGCAGTTGCGAAAGCCAGGCCGGAGCCGCCGCACCGGTGGGGTCTATTCCAGGTGTGCCGTGCTTGAGACGGCCAATCACTACAGGCGTCCGAGCGTTTGCAGGGACGGCATACAGTGACAGGAGCGCGCTAATATAGTACTCATGATTGTCATCAGAAGTCTAAGCCATACGACCCCAGTACAACTCGGCGACGCAATTGGTAGTGGACGGTAGCTCGTCGTCGGTTAGCCTGACGGGGGGCGCTCAGACGCGTCAATGTGCCCCAAGTCTCCCCGCTCGCAAGCGCCTGAACTCG
TCGCGCAGTGCGCGACCGGGTTATGACAACTAACCAAGACCCCCTCATCGTTTAGACTACACGCACGGGGGGCGGTGGGGCGCCCGGGTAAGACGCGCGTGCCCCGGCGACTTGCGCTCCTACGGTCTGTGCTTCCACAGTAAGACCGCGTCCGGCCACCCGGAAGTGGTTGGCTCGGGCGTAGCAGACCTAAAGGGTCAGGCCGATACGACAGCCCCCGGCGCACTCGTGCCGAGTCGGCCAACCCCATGAATCGCACGCCACCGGTGGCCGCTGCAGCGCTCGTTCCTCCAGGGTCCAAGACCGTCCGCGCCCTGGTGCCAGGTTGGGGATCACGCAGAGCGCGCACTCCGCCCTCGACTAGGACCCGGGTCTTCGGGGGGTCCCCGGTGTCGCTGGGTGCCCCCGCCTTCACCCTCAAGCCACTCTCCGTCGCGCCGGTGGCTCACGCGCGTCTCGCAGGCACGGTACAGGCCCCTTGTGAGCACAACGGTTCGGTTTCTGCTCGCAGCCCGGCCCCGTCTCCTCGCACGCTCGAGCCATATCGAGAACCGGAAGCTACAGCGTCCGGCCACGGCTTTGCTAATCGCACCGACCTTGGCGGAGAGCCGGCCTTGCGCTGCTAGCAGTTGCGAGGGCCATACTCCGGCCACCGTACCAGTACCCCCCACCACAGGTGCGCCCGACCCCGAGCGGCCGGTCACTACAGGCGCCCGAGCCTTTGCGCGGATGCCGGAGAGTGACAAGGGCGCGCTAATATAGTACCCAGGATTGTCATCAAAAGTCTGAGCCATACGACCCCAATACAACTCGGCAATGCAATTGGTAGTGGACGGTAGCTCGTCGTCGGTTAGCCTGACGGGGGGCGCCCCCCCGCGTCGATGTGCCTCAAGTCTACCCGCTCGTGGGCGCCGGAACTCG
CTACGCAGTGCATGGCCAGGTTATGACGACTAACCAAGGATGCTTCATCGTTTAGACTCCACGCACGGGGGGCGGCGAACCGCCTGGGTAAGACGCGCGCGCCCCGGCGACTTGCGCTCCTACGGTCTGTGCCTCCGCAGTAAGACCGCGTCCGGCCACCCGGAAGTGGTTGGCTCGGGCGTAGCAGACCTGAAGGGTCAAGCCGATACGGCAGCCGCTAGCGCGCTCATGCCAAGTCGGCCAGCCCCACGAGTCTCACGTCACCGGTCGTCGCTGCTGCGCCTGTTCCTCTAGGGTCCAAGACCGTCCGCGCCCCTGCGCTAAGTCGGGGCCCGCGCTGGGCAAGCACTCCGCCCTCGACTATGACCCGGCACTCCGGTGAGTTCCCGGTGTCGCTGGGCACCCCCCCCCTCACCCTCGGGCCACTCCCCGTTGCCCTAGGGGCTTGCCCGCGCCTCGCAGGCACCGTACAGGCCCCTTGTGAGCACGACAATTCGGTTTCTGCTCGTAGCCTGGACCTGCTCTTCCGGACGTCCGGATCATATCGAGAACCGGAAGCTACAGCGTCCGGCCACGGCTTCGCTAATTGCGCTGGCCTTGGGGCGGCAATCGCCTTGCGCCGCTAGTAGCTGAGCGAGTTAGACTCGGGCCACCGCACCGGCGGGGTCTACTACAGGTGCGCCCGACCCCGAGCGGCCGGTCACTACAGGCGTCCGAGCGTTTGCAGGGTCACCGTAGAGTGACAGGAGCGCGCTAATATAGTACTCATGATTGTCATCAGAAGTCTAAGCCATACGACCCCAGTACAACTCGGCGACGCAATTGGTAGTGGACGGTAGCTCGTCGTCGGTTAGCCTGACGGGGGGCGCTCAGACGCGTCGATGGGCCCCAAGTCGACCCGCCCGCAAGCGCCGGAACTCG
CTACGCAGTGCATGGCTGGGTTATGGCAACTTATCAACACCGCCTCGACGTTTGGACTCCACGCACGGGGGGCGGCGGGGTGCCTGGGACTGGTCCGCGCGCCTCGGCGACTTGCGCTCCTCCGCTCTGTTCCTTCGCAGTAAGACCGCATCCGCTCGCCTGAAGGCGACCGGTCCGCGTGTATCAGACCTGAAGGGTCGAGCCGATACGGCAGCCGCTAGCGCACTCATGCCAAGTCGACCAGCCCCACGAGTCTTGCGTCACCGGTCGTCGCTGCTGCACCTGTTCCTCTAAGGGCCAAGACCGTCCGCGCCCCTGCGCTAAGTCGGGGCTCACGCTGAGCGAGCACCCCGCCCTCGACTATGACCCGGCACTCCGGGAGGTCCCCGGGGTCGCTGCGCACCTCCCCCTTCACCCTCGGGCCACTCTCCGTTGCCCCAGGGACTTGCCCGCGTCCCGCAGGCACCGTCTGGGTCCCCCCTGGACGCAACGATTCGGCTTCTGCTCGCAACCTCGACCTGCTCTTCCAGACGCTCGAGCTACGCCGAGAACCGATGGCTACAGCGTCCGGTGACGGTTCCATTAATTGCGACGGCCTTGCCGGGGAGCCGGTCTCACTCCGCTCACCGCTGCGAGGGCCAGGCTCGGGCCACCGCACCGGCGCCGTCTACTACAGGTGCGCCCTACTTGAGACGGCCAGTCACTACAGGCGTCCGAGCGTTTGCAGGAACAGCATAGAGTGACAGGGGCGCGCTAATATAGTGCTCAGGATTGATCCCAAAAATATGAGCCATACGACCCCAGTACAACTCGGCAACGCAATTGGCACAGGACGGCAACTCGTCGTTGGTAAGCCCGATTGGTTACGCCCACCCGCCTCAACGGGCGTCCATTCGACCCGCCTGCAAGCGCCGGAACTCG
TCGCGCAGTGCGCGACCGGGTTATTACAACTAACCAAGACCCCCTCATCGTTTAGACTACGCGCACGGGGGGCGGTGGGGCGCCCGGGTAAGACGCGCGTGCCCCGGCGACTTGCGCTCCTCCGCCCTGTGCCACCGCAGTAAGACCCTGTCCGGCCGCCCAGAAGCAGTTGGCCCACGCGTAGCGAACCTGTGGAGTTAAACCGGAGTGGCAGCCGTTAGCGGACGCATGTCGGGTTGGCGAGCCCCACGTATCTCATGCCACCGGCCGCCGATACTGCGCTCGTTTCTTCGGGGTCCGATACAGCTCGCACCCCTGCGCCAGGCCGGGGCTCAAGCAGAGCGCGCGCCCCGCTCTAGACTATGACCCGGGTCTTCGGGGGGTCCCCGGTGTCGCTGGGCGCCCCCGCCTTCACCCTCAAGCCACTCTCCGTCGCGCCGGTGGCTCACGCGCGTCCCGCAGGCACCGTACAGGCCCCTTGTGAGTACGACAATTTAGTTTCTGCTCGCAGCCCGGCCCCGTCTCCTCGCACGCTCGAGCCATATCGAGAACCGGAAGCTACAGCGTCCGGCCACCGCTCCGTTTGCTAAGCCGGCCCTGGCGGGGAGCCGACCTTGCTCCGCCCGCAGCGGCGAGGATCAGACTCGGGCCATCGCATCGGTGGGCCCTACCACAGGTGCGCCGGACCCCGAGCGGCCGGTGGGCGCCGGCGTCCGGGCCTTTGCGCAGACAGCGTAGAGTGACGGGGGCGCGCTAATATAGTACCCAGGATTGTCATCAAAGGTCTGAGCCATACGACCCCAATACAACTCGGCAACGCAATTGGCACAGGACGGCAACTCGTCGTCGGTAAGCCTGACGGGTGGCGCCCCCCCGCCTCGGTGGGCCCCAAGTCGACCCGCCCGCAAGCGCCGGAACTCG
CTACGCAGTGCATGGCCAGATTATGACGACTAACCAAGGATGCTTCATCGTTTAGACTCCACGCACGGGGGGCGGCGAACCGCCTGGGTAAGACGCGCGCGCCCCGGCGGCTTGCGCTCCTACGGTCTGTGCTTCCACAGTAAGACCGCGTCCGGCCACCCGGAAGTGGTTGGCTCGGGCGTAGCAGACCTAAAGGGTCAGGCCGATACGACAGCCCCCGGCGCACTCGTGCCGAGTCGGCCAACCCCATGAATCGCACGCCACCGGTGGCCGCTGCAGCGCTCGTTCCTCCAGGGTCCAAGACCGTCCGCGCCCTGGTGCCAGGTTGGGGATCACGCAGACCGCGCACCCCGCTCTCGACATTGATCCGGCACTCCGGTGAGTTCCCGGTGTCGCCGGGCACCTCCCCCTTCAGCCTCGGGCCACTCTCCGTCGTCCCGAGGGCTCGCGCGCGTCTCGCAGGCGCCGTATAGACCCCTCGTTGGCACAACAATTCGGCCTTTGCTTTCAGTCCGGACTTGCTCTTCCGGACGCCCGGATCACGCCAAGAACTGATAGCTGCGACGTTCGGCCGCCGCTCCGTCTGCTGAGCCGGCCCCAGCGCAGCACTGGTCTCACGCCGCCCGCAGTTGCGAAAGCCAGACTCGGGCCACCGCACCGGCGGCCCCCACTACAGGTACGCCCTGCTTGAGACGGCCAGTGGGCGCCGGTGCCCAGGCCTTTGCGCAGTCAGCGTAGAGTGACAAGGGCGCGCTAATATAGTACCCAGGATTGTCATCAAAAGTCTGAGCCATACGACCCCAATACAACTCGGCAATGCAATTGGTAGAGGACGGTAGCTTGCTCTTAATAGGCCCAGTGGGTTAAGCCCCCCCGCCTCGATGGGCCCCAAGTCTACCCGCTCGTAAGCTCCTGGACTCG
TCGCGCAGTGCGCGACCGGGTTATGATAACTAACCAAGACCCCCTCATCGTTTAGACTACACGCACGGGGGGCGGCGAACCGCCTGGGTAAGACGCGCGCGCCCCGGCGGCTTGCGCTCCTACGGTCTGTGCTTCCACAGTAAGACCGCGTCCGGCCACCCGGAAGTGGTTGGCTCGGGCGTAGCAGACCTAAAGGGTCAGGCCGATACGACAGCCCCCGGCGCACTCGTGCCGAGTCGGCCAACCCCATAAATCGCACGCCACCGGTGGCCGCTGCAGCGCTCGTTCCTCCAGGGTCCAAGACCGTCCGCGCCCTGGTGCCAGGTCGGGGATCACGCAGACCGCGCACCCCGCTCTCGACATTGATCCGGCACTCCGGTGAGTTCCCGGTGTCGCCGGGCACCTCCCCCTTCAGCCTCGGGCCACTCTCCGTCGTCCCGAGGGCTCGCGCGCGTCTTGCAGGCGCCGTATAGACCCCTCGTTGGCACAACAATTCGGTTTCTACTCGCAGCTCGGCCCCACCCCCTCGCACGCTCGAGCCACGCCGAAAAACGATGTCCACAGCGTCCGGCCACGGCTTTGCTAATCGCAACGGCCTTGCCGGGGAGCCGGCCTTGCGCCGCTAGCAATTGCGAAAGCCAGACTCGGGCCACCGTACCGGTAGCGTCCACTCCAGGCGCGCCCTGCCCCGAGCGGCCGGTCACCGCCGGTGCCCAGGCCTTCGCGCAGACGCCATACAGTCACAGGGGCGCGCTAATATAGTACCCAGGATTGTCATCAAAAGTCTGAGCCATACGACCCCAATACAACTCGGCAACGCAATTGGCACAAGACGGCAGCTCGTCGTCGGTAAGCCCGGTGGGTTACGCCCACCCGCCTCGGTGGGCCCCAAGTCTACCCGCTCGTAATCGCCTGAACTCG
TCGCGCAGTGCGCGACCGGGTTATGACAACTAACCAAGACCCCCTCATCGTTTAGACTACACGCACGGGGAGCGGTGGGGCGCCTGGGACTGGTGCGCGCGCCCCGGCGACCTGCGCTCCTCCGCCCTGTGCCACCGCAGTAAGACCCTGTCCGGCCGCCCGGAAACAGTTGGCCCGCGCGTAGCGAACCTGTGGAGTTAAACCGGAGCTGCAGCCGTTAGCGGACGCATGTCGGGTTGGCGAGCCCCACGTATCTCATGCCACCGGCCGCCGATACTGCGCTCGTTTCTTCGGGGTCCGATACAGCTCGCACCCCTGCGCCAGGCCGGGGCTCAAGTAGAGCGCGCACTCCGCCCTCGACTATGACCCGGCACTCCGGTGAGTTCCCGGTGTCGCTGGGCACCCCCCCCCTCACCCTCGGGCCACTCCCCGTTGCCCTAGGGGCTTGCCCGCGCTCCGCAGGCACCGTACAGGCCCCTTGTGAGTACGACAATTCGATTTCTACTCGCAGCTCGGCCCCGCCCCCTCGCACGCTCGAGCCATACCAAGAACTGATAGCTGCGACGTTCGGCCGCCGCTCCGTCTGCTGAGCCGGCCCCAGCGCAGCACTGGTCTCACGCCGCCCGCAGTTGCAAAAGCCAGGCCGGAGCCGCCGCACCGGTGGGGTCTACTACAGGCGCGCCCGACCCCGAGCGGCCGGTCACTACAGGTGCCCAGGCGCTTGCAGGGACGCCGTAGAGTGACGGGGGCGCGCTAATATAGTACCCAGGATTGTCATCAAAAGTCTGAGCCATACGACCCCAATACAACTCGGCAATGCAATTGGCACAGGACGGCAACTTGCTCTTAATAGGCCCGGTGGGTTACGTCTCCCCGCCTCGGTGGGCGCCCATTCGACCCGCCTGCAAGCGCCGGAACTCG
CTACGCAGTGCATGGCCAGGTTATGACGACTAACCAAGGATGCTTCATCGTTTAGACTCCACGCACGGGGGGCGGCGAACCGCCTGGGTCTGGTGCGCGCGCCCCGGCGACTTGCGCTCCTCCGCCCTGTGCCACCGCAGTAAGACCCTGTCCGGCCGCCCGGAAACAGTTGGCCCGCGCGTAGCGAACCTGTGGAGTTAAACCGGAGCTGCAGCCGTTAGCGGACGCATGTCGGGTTGGCGAGCCCCACGTATCTCATGCCACCGGCCGCCGATACTGCGCTCGTTTCTTCGGGGTCCGATACAGCTCGCACCCCTGCGTTAAGTCAGGGCTCACGCTAAGAGAGCACCCCGCTCTAGACTAGGACCCGGCACTCAGGGGGGTCCCCGGTGTCGCTGGACACCCCCCCCTTCACCCTCGGGCCACTCTCCGTTGCCCTAGGGACTTGCCCGCGTCCCGGAAGTGCCGGATAGACCCCTCGTTAGCATAATGATTTAATTTCTGCTCGCAACCTCGACCTGCTCTTCCAGGCGCTCGAGCTACGTCGAGAACTGATATCTGCAGCGTCCGGCCACGACTTTGCCAATTAAGCCGGCCCTGGCGGGGAGCCGGCCTTGCTCCGCTCGCAGTTGCGAGGGTCAGACTCGGGCCACCGCACCGGTAGCGTCCACCACAGGTGCGCCGGATCCCGAGCGGCCGGTGACTATCGGTGCCCAGGCCTTTGCGCAGTCAGCATAGAGTGCCAGGGGCGCGCTAATATAGTACTCCGGATTGTTCCCAAAGGTCTGCGCCATACGACCCCAGTACAACTCGGCGACGCAATTGGCACAGGACGGCAACTTATTCTTAATAAGCCCGACGGGTGGCGCCCCCCCGCCTCAATGGGCCCCAAGTCTCCTCGTCTGTGGTCGCCGGAACTCG
TCGCGCAGTGCGCGACCGGGTTATGACAACTAACCAAGACCCCCTCATCGTTTAGACTACACGCACGGGGGGCGGTGGGGCGCCCGGGTAAGACGCGCGTGCCCCGGCGACTTGCGCTCCTACGGTCTGTGCCTCCGCAGTAAGACCGCGTCAGGCCACCCGGAAGTGGTTGGCTCGGGCGTAGCAGACCTGAAGGGTCAGGCCGATACGGCAGCCGCTAGCGCGCTCATGCCAAGTCGGCCCGCCCCACGAGTCTCACGTCACCGGTCGTCGCTGCTGCGCCTGTCCCTCTAGGGTCCAAGACCGTCCGCGCCCCTGCGTCGAATCGGGACTCACACAGAGCGCGCACCCCGCCCTCGACTATGACCCGGGTCTTCGGGGGGTCCCCGGTGTCGCTGGGCGCCCCCGCCTTCACCCTCAAGCCACTCTCCGTCGCGCCGGGGACTTGCCTGCGCCTCGCAGGCGCCGTATAGACCCCTCGTTGGCACAACAATTCGGCCTTTGCTTTCAGTCCGGACTTGCTCTTCCGGACGCCCGGATCACGCCAAGAACTGATGGCTACGGTATCTGGCCACCGTTCCGTCAATTGCGACGGCCTTGCCGGGGAGCCGGCCTTGCGCCGCTAGCAATTGCGAAAGCCAGGCTCGGGCCACTGCACCGGTGGCCCCCACTCCAGGCGCGCCCTGCCCCGAGCGGCCGGTCACCGCCGGTGCCCAGGCCTTCGCGCGGACGCCGGAGAGTCACAGGGGCGCACTGGAATGACATTCAGGGTTGTTCCCAAGAGTCTGCGCCATAGGTCCCCAGTACAACTCGACAACGCAATTGGCACAAGACGGCAACTTGTCGTTGGTAAGCCCGATTGGTGAAGCCCCCCCGCGTCGATGGGCCCCAAGTCTCCTCGTCCGCAAGCGCCTGAACTCG
TCGCGCAGTGCGCGACCGGGTTATGACAACTAACCAAGACCCCCTCATCGTTTAGACTACACGCACGGGGGGCGGTGGGGCGCCCGAGTAAGACGCGCGTGCCCCGGCGACTTGCGCTCCTCCGCTCTGTTCCTTCGCAGTAAGACCGCGTCCGCTCGCCTGAAGGCGACCGGTCCGCGTGTATCAGACCTGAAGGGTCGGGCCGATACGGCAGCCGCTAGCGCACTCATGCCAAGTCGGCCAGCCCCACGAGTCTTGCGTCACCGGTCGTCGCTGCTGCACCTGTTCCTCTAAGGGCCAAGACCGTCCGCGCCCCTGCGCTAAGTCGGGGCTCACGCTGAGCGAGCACCCCGCCCTCGACTATGACCCGGCACTCCGGGAGGTCCCCGGTGTCGCTGGGCGCCCCCCCCTTCACCCTCGGGCCACTCTCCGTCGCCCCGGGGGCTCGCCCGCGTCCCGCAGGCACCGTACAGGCCCCTTGTGAGTACGACAATTCGGTTTCTGCTCGCAGCCCGGCCCCGTCTCCTCGCACGCTCGAGCCATACCGAGAACCGGTAGCTGCAGCGTCCGGCCACGGCTTTGCTAATCGCACCGACCTTGGGGCAGAGCCGGCCTTGCTCCCCTCACCGCTGCGAAAGCCAGACTCGGGCCACCGCACAGGTACCCCCTACCACAGGTGCGCCGGATCCCGAGCGGCCGGTGACTATCGGCGCTCGGGCCTGTGTGCGGACGCCGTTGAGTGACAGGGGCGCGCTAATATAGTACCCAGGATTGTCATCAAAAGTCTGAGCCATACGACCCCAATACAACTCGGCAACGCAATTGGCACAAGACGGCAACTTGTTCTTAATAGGCCCGATTGGTTACGCCCACCCGTGTCGATGGGCCTCCAGTCTATCTGCCCGCAAGCGCCTGGACTCG
CTACGCAGTGCATGGCCAGGTTATGACAACTAACCAAGGCCGCCTCATCGTTTAGACTCCACGCACGGGGGGCGGCGGGGTGCCTGGGTCTGGTGCGCGCGCCCCGGCGACTTGCGCTCCTACGGTCTGTGCCTCCGCAGTAAGACCGCGTCCGGCCACCCGGAAGTGGTTGGCTCGGGCGTAGCAGACCTGAAGGGTCAGGCCGATACGGCGGCCGCTAGCGCGCTCATGCCAAGTCGGCCAGCCCCACGAGTCTCACGTCACCGGTCATCGCTGCTGCGCCTGTTCCTCTAGGGTCCAGGACCGTCCGCGCCCCTGCGCCGAGTCGGGACTCACACTGAGCGAGCACTGCGCCCTCGACTATGACCCGGCACTCCGGTGAGTTCTCGGTGTCGCTGGACACCCCCCACTTTCCTCTCGGGTCACTCTCCGTTGCCCCAGGGACTTGCCCGCGCCTCGCAGGCACCGTCTGGGTCGCTCGTTGGCACAACAATTCGATTTCTACTCGCAGCTCGGCCCCGCCCCCTCGCACGCTCGAGCCATACCGGGAACCGGAAGCTACGGTATCTGGCCACCGTTCCGTCAATTGCGCTGGCCTTGGGGCGGCAATCGCCTTGCGCCGCTAGCAGTTGCGAAAGCCAGACTCGGGCCACCGCACAGGTACCCCCTACTACAGGTGCGCCCTGCTTGAGACGACCAATGGGCGCCAGTGCCCAGGTCTTCGCGCAGATGGCATAGGGTCATAGGGGCCCGCCAATATAGTACCCAGGATTGTCATCAAGGGCCCGCGTTGCGGGACCACAGCACGACTCGGGGACGCAATTGGCGCAAGACGACAGCTCGTCGTCGGTAAGCCCGGTGGGTTACGCCCCCCCGCGTCGATGGGCCCCAAGTCTACCCGCTCGTAATCTCCTGGACTCG
CTACGCAGTGCATGGCTGGGTTATGGCAACTTATCAACACCGCCTCGACGTTTGGACTCCACGCACGGGGGGCGGCGGGGTGCCTGGGACTGGTCCGCGCGCCTCGGCGACTTGCGCTCCTCCGCTCTGTTCCTTCGCAGTAAGACCGCATCCGCTCGCCTGAAGGCGACCGGTCCGCGTGTCTCAGACCTGAAGGGTCGAGCCGATACGGCAGCCGCTAGCGCACTCATGCCAAGTCGACCAGCCCCACGAGTCTTGCGTCACCGGTCGTCGCTGCTGCACCTGTTCCTCTAAGGGCCAAGACCGTCCGCGCCCCTGCGCTAAGTCGGGGCTCACGCTGAGCGAGCACCCCGCCCTCGACTATGACCCGGCACTCCGGGAGGTCCCCGGGGTCGCTGCGCACCTCCCCCTTCACCCTCGGGCCACTCTCCGTTGCCCCAGGGACTTGCCCGCGTCCCGCAGGCGCCATATAGACCCCTCGTTGGCACAACAATTCGGCCTCTACACGCAGCCCGGCCCCGCCCCCTCGCACGCTCGAGCCACGCCAAGAACTGATGGCCACAGCGTCCGGCCACCGTTCCGTCAATTGCGCCGGCCTTGGGGCGGCAATCGCCTTGCGCCGCCCGCAGCGGCGAGGGCCAGGCCGGGGCCGCCGTACCGGTAGCGTCCACTCCAGGCGCGCCCTGCCCCGAGCGGCCGGTCACCGCCGGTGCCCAGGCCTTCGCGCGGACGCCGGAGAGTGACAGGAGCGCGCTAATATAGTACTCATGATTGTCATCAAGAGTCTGCGCCACGGGTCCACAGCACGAGCTGGCAACGCAATTGGCACAGGACGGCAACTCGTCGTCGGTAAGCCTGACGGGTGGCGCCCCCCCGCCTCGGTGGGCCCCAAGTCGACCCGCCCGCAAGCGCCGGAACTCG
TCGCGCAGTGCGCGACCGGGTTATGACAACTAACCAAGACCCCCTCATCGTTTAGACTACACGCACGGGGGGCGGTGGGGCGCCTGGGAAAGACGCGCGTGCCCCGGCGACTTGCGCTCCTCCGCCCTGTGCCACCGCAGTAAGACCCTGTCCGGCCGCCCGGAAACAGTTGGCCCGCGCGTAGCGAACCTGTGGAGTTAAACCGGAGCTGCAGCCGTTAGCGGACGCATGTCGGGTTGGCGAGCCCCACGTATCTCATGCCACCGGCCGCCGATACTGCGCTCGTTTCTTCGGGGTCCGATACAGCTCGCACCCCTGCGCCAGGCCGGGGCTCAAGTAGAGCGCGCGCCCCGCTCTAGACTATGACCCGGGTCTTCGGGGGGTCCCCGGTGTCGCCGGGCACCTCCCCCTTCAGCCTCGGGCCACTCTCCGTCGTCCCGAGGGCTCGCGCGCGTCCCGCAGGCACCGTCTGGGTCCCCCCTGGACGCAACGATTCGATTTCTACTCGCAGCTCGGCCCCGCCCCCTCGCACGCTCGAGCCATACCGGGAACCGGAAGCTACAGCGTCCGGCCACGGCTTTGCTAATCGCGACGGCCTTGCCGGGGAGCCGGCCTTGCGCCGCTAGCAGTTGCGAAAGCCATACTCGGGCCACCGCACCGGTACCGTCCACCACAGGTGCGCCGGACCCCGAGCGGCCGGTGGGCGCCGGCGCTCGGGCCTGTGTGCGGATGCCGTAGAGTGACAGGAGCGCGCTAATATAGTACTCATGATTGTCATCAAAAGTCTGAGCCATACGACCCCAATGCAACTCGGCAACGCAACTGGCACAGGACGGTAGCTCGTCGTCGGTTAGCCTGACGGGGGGCGCTCAGACGCCTCAATGTGCCCCAAGTCTCCCCGCTCGCAAGCGCCTGAACTCG
TCGCGAAGTGCGCGACCGGGTTATGACAACTAACCAAGACCCCCTCATCGTTTAGACTACACGCACGGGGGGCGGTAGGGCGCCTAGGAAAGACGCGCGTGCCCCGGCGACTTGCGCTCCTCCGCCCTGTGCCACCGCAGTAAGACCCTGTCCGGCCGCCCGGAAACAGTTGGCCCGCGCGTAGCGAACCTGTGGAGTTAAACCGGAGCTGCAGCCGTTAGCGGACGCATGTCGGGTTGGCGAGCCCCACGTATCTCATGCCACCGGCCGCCGATACTGCGCTCGTTTCTTCGGGGTCCGATACAGCTCGCACCCCTGCGCCAGGCCGGGGCTCAAGTAGAGCGCGCGCCCCGCTCTAGACTATGATCCGGCACTCCGGTGAGTTCCCGGTGTCGCCGGGCACCTCCCCCTTCAGCCTCGGGCCACTCTCCGTCGTCCCGAGGGCTCGCGCGCGTCTCGCAGGCACCGTCTGGGTCCCCCCTGGACGCAATGATTCGACCTTTGCTTTCAGTCCGGCCCCGCCCCCTCGCACGCTCGAGCCATACCGAGAACCGGAAGCTACAGCGTCCGGCCACCGTTCCGTTAATTGCGCCGGCCTTGGGGCGGCAATCGCCTTGCGCCGCCCGCAGCGGCGAGGGCCAGACTCCGGCCACCGTACCAGTACCCCCCACCACAGGTGCGCCCTGCTTGAGACGGCCAATGGGCGTCGGTGCCCGAGCCTTTGCGCAGATGGCATTGAGTGACAGGGGCGCGCTAATATAGTACCCAGGATTGTCATCAAAAGTCTGAGCCATACGACCCCAATACAACTCGGCAATGCAATTGGTAGAGGACGGTAGCTTGCTCTTAATAGGCCCAGTGGGTTACGTCTCCCCGCCTCAGTGGGCCCCAAGTCGACCCGCCCGCAAGCGCCGGAACTCG
TCGCGCAGTGCGCGACCGGGTTATGACAACTAACCAAGACCCCCTCATCGTTTAGACTACACGCACGGGGGGCGGTGGGGCGCCCGGGTAAGACGCGCATACCCCGGCGACTAGCGCTCCTACGGTCTGTGCCTCCGCAGTAAGACCGCGTCAGGCCACCCGGAAGTGGTTGGCTCGGGCGTAGCAGACCTGAAGGGTCAGGCCGATACGGCAGCCGCTAGCGCGCTCATGCCAAGTCGGCCCGCCCCACGAGTCTCACGTCACCGGTCGTCGCTGCTGCGCCTGTCCCTCTAGGGTCCAAGACCGTCCGCGCCCCTGCGCCGAATCGGGACTCACACTGAGCGAGCACTCTGCCCTCGACTATGACCCGGGTCTTCAGGGGGTCCCCGGTGTCGCTGGGCGCCCCCGCCTTCACCCTCAAGCCACTCTCCGTCGCGCCGGTGGCTCACGCGCGCCTCGCAGGCACCGTCTGGGTCCCCCCTGGACGCAACGATTCGATTTCTACTCGCAGCTCGGCCCCGCCCCCTCGCACGCTCGAGCCATATCGGGAACCGGAGGCTACAGCGTCCCGCCACGACCTTGCCAATTGCGACGGCCTTGCCGGGGAGCCGGCCTTGCGCCGCTAGCAGTTGCGAAAGCCAGGCCGGAGCCGCCGCACCGGTGGGGTCTACCACAGGTGCGCCCTGCTTGAGACGGCCAATGGGCGTAGGCGTCCGAGCGTTTGCAGGAACACCGTAGAGTGACGGGGGCGCGCTAATATAGTACTCAGGATTGTTCCCAAGAGTCTGCGCCATACGACCCCAGTACAACTCGGCAACGCAATAGGCGCAAGATGGCAGCTCGTCCTCAATAAACCCGACTGGTTACGCCCCCCCGCCTCGATGTGCCTCAAGTCGACCCGCTCGCAAGCGCCTGAATTCG
TCGCGCAGTGCGCGACCGGGTTATGACAACTAACCAAGACCCCCTCATCGTTTAGACTACACGCACGGGGGGCGGTGGGGCGCCCGGGTAAGACGCGCGTGCCCCGGCGACTTGCGCTCCTACGGTCTGTGCCTCCGCAGTAAGACCGCGTCAGGCCACCCGGAAGTGGTTGGCTCGGGCGTAGCAGACCTGAAGGGTCAGGCCGATACGGCAGCCGCTAGCGCGCTCATGCCAAGTCGGCCCGCCCCACGAGTCTCACGTCACCGGTCGTCGCTGCTGCGCCTGTCCCTCTAGGGTCCAAGACCGTCCGCGCCCCTGCGTCGAATCGGGACTCACACAGAGCGCGCACTCCGCCCTCGACTAGGACCCGGGTCTTCGGGGGGCCCCCGGTGTCGCTGGGCACCCCCCCCCTCACCCTCGGGCCACTTCTCGACGCCCCAGGGACTCGCCCGCGTCCCGGAAGTGCCGGATAGACCCCTCGTTAGCATAATGATTCGATTTCTACTCGCAGCTCGGCTCCGCCCCCTCGCACGCTCGAGCCATACGGAGAACCGGTATCTACAGCGTCCGGCCACCGTTCCGTCAATTGCGCTGGCCTTGGGGCGGCAATCGCCTTGCGCCGCTAGCAGTTGCGAAAGCCATACTGGAGCCGCCGCACCGGTGGGGTCTATTCCAGGTGTGCCGTGCTTGAGACGGCCAATCACTACAGGCGTCCGAGCGTTTGCAGGGACGGCATAGAGTGACAAGGGCGCGCTAATATAGTACCCAGGATTGTCATCAAAAGTCTGAGCCATACGACCCCAATACAACTCGGCAATGCAATTGGCGCAAGACGACAGCTCGTCGTCGGTAAGCCTGACGGGGTAAGCCCCCCCGCCTCGATGTGCCCCAAGTCTCCCCGCTCGCAAGCGCCTGAACTCG
TCGCGCAGTGCGCGACCGGGGTATGATAACTAACCAAGACCCCCTCATCGTTTAGACTCCACGCACGGGGGGCGGTGGGGCGCCTGGGAAAGACGCGCGTGCCCCGGCGACTTGCGTTCTCCCGGTCTGTGCCTCCGCAGTCAAACGGCGCCCGGCCACCCGGAAGTGGTTAACCCGCACGTAGCAGCCCTGAAGGATCAGGCCGATACGACAGCCCCCAGAGCACTCATGCCGAGTCGGCCAACCTCATGAATTGCACGCCCCCGGTCGCCGCTGCAGCGCTCGTTCCTCCAGGGTCCAAGACCGTCCTGGCCCTGGCGCTAAGTCGGGGCCCGCGCTGAGCGCGCGCCCCGCTCTAGACTATGACCCAGGTCTTCGGGGGGTCCCCGGTGTCGCTGGGCGCCCCCGCCTTCACCCTCAAGCCACTCTCCGTCGCGCCGGTGGCTCACGCGCGCCTCGCAGGCACCGTACAGGCCCCTTGTGAGCACAATGATTCGATTTCTACTCGCAGCTCGGCTCCGCCCCCTCGCACGCTCGAGCCATACGGAGAACCGGTATCTACAGCGTCCGGCCACGGCTTTGCTAATCGCACCGACCTTGGCGGAGAGCCGGCCTTGCGCTGCTAGCAGTTGCGAGGGCCAGGCCGGGGCCGCCGTACCGGTAGCGTCCACTACAGGTGCGCCCTGCTTGAGACGGCCAATGGGCGCAGGTGCCCGGTCCTTTGCGCGGACGCCGTAGGGTCACAGGGGCGCGCTAATATAGTACCCAGGATTGTCATCAAAAATATGAGCCATACGACCCCAGTACAACTCGGCAACGCAACTGGCACAGGACGGCAACTTGTTCTTAATAAGCCCGACGAGTGGCGCTCCCCCGCCTCAGTGGGCCCCAAGTCTCCCCGCTCGCAATCGCCTGAACTCG
CTACGCAGTGCATGATCGGGTTATGGCAACTTACCAACACCGCCTCGACGTTTAGACTCCACGCACTGGGGGCGGCGGGGTGCCTGGGTAAGACGCGCGTGCCCCGGCGACTTGCGCTCCTACGGTCTGTGCCTCCGCAGTAAGACCGCGTCCGGCCACCCGGAAGTGGTTGGCTCGGGCGTAGCAGACCTGAAGGGTCAAGCCGATACGGCAGCCGCTAGCGCGCTCATGCCAAGTCGGCCAGCCCCACGAGTCTCACGTCACCGGTCGTCGCTGCTGCGCCTGTTCCTCTAGGGTCCGAGACCGTCCGCGCCCCTGCGCCGAGTCGGGACTCACACTGAGCGAGCACTCCGCCCTCGACTATGACCCGGCACTCCGATGGGTCCCCGGTGTCAATCGGCAGTTTCCCCTTCACCCTGGGGCCACTCTCCGTCGCCCCGGGGGCTCGTGCATGCCTCGCAGGCGCCGGATAGACCCCTCGCTAGCATAACGATTCGGTTTCTGCTCGCAGCCTGGACCTGCTCCCCCGGACGCCCGGACCATGCCGAGAACCGATAGCTGCGACGTTCGGCCGCCGCTCCGTCTGCTGCGCCGGCCTTGGGGCGGCAATCGCCTTGCGTCGCTAGTAGCTGAGAGGACCATGCTGGGACCGCCACACCGGTGGGGTCTACTACAGGTGCGCCCGACCCCGAACTGCCAACGGCCACAGGTGCCCAGGCGTTTACGCAGACGCCATAGAGTGACGGGGGCGCGCTAATATAGTACTCAGGATTGTTCCCAAGAGTCTGCGCCATACGACCCCAGTACAACTCGGCAATGCAATTGGCACAGGACGGCAACTCGTCGTCGGTAAGCCTGACGGGGTACGCCCACCCGCCTCGATGGGCCCCAAGTCTCCTCGTCCGCAAGCGCCTGAACTCG
