# Supplementary material for: HAPSIMU: a genetic simulation platform for population-based association studies
Source: BMC Bioinformatics. 2008 Aug 5;9:331. doi: 10.1186/1471-2105-9-331 (PMC2518933; doi:10.1186/1471-2105-9-331)
Supplement: Additional file 1 — The HIPSIMU package. This zipped file contains the HAPSIMU program and user document. [file 1471-2105-9-331-S1.zip › HAPSIMU1.0/data/ENr232.9q34.11HaploWhite.txt]

TCGTGCAGTGCGCGACCGGGTTATGACAACTAACCAAGACCCCCTCATCGTTTAGACTACACGCACGGGGGGCGGTGGGGCGCCCGAGTAAGACGCGCGTGCCCCAGCGACTTGCGCTCCTCCGCCCTACGCCACCGCAGTAAGACCCTGTCCGGCCGCCCGGAAGCAGTTGGCCCGGGCGTAGCGAACCTGTGGAGTTAAACCGGAGCGGCAGCCGTTAGCGGACGCATGTCGGGTTGGCGAGCCCCACGTATCTCATGCCACCGGCCGCCGATACTGCGCTCGTTTCTTCGGGGTCCGATACAGCTCGCACCCCTACGCCAGGCCGGGGCTCAAGTAGAGAGCGCGCCCCGCTCTAGACTATGACCCGGGTCTTCGGGGGGTCCCCGGTGTCGCTGGGCGCCCCCGCCTTCACCCTCAAGCCACTCTCGATCACCCCGGGGGCTCGCGCGCATCTCGCAGGCACCGTCTGGGTCCCCCCTGGATGCAACGATTCGATTTCTACTCGCAGCTCGGCCCCGTCCCCTCGCACGCTCGAGCCATACCGGGAACCGGAAGCTGCGACGTCCGGCCACGGCTTTGCTAATTGCGCCGGCCTTGGGGCGGCAATCGCCTTGCGCCGCTAGTAGCTGAGAGGACCATACTCGGGCCACCGCGCCGGCGCCCCCTACTACAGATGCGCCCTGCTTGAGATGGCCAATGGGCGTAGGCGTCCGAGCGTTTGCAGGGACACCGTACAGTGACGGGGCCGGGCTAATGTAGTACTCAGGATTGTCCCTAAGGGCCCGCGTTGCGGGATTCCAGTACGACTCGGGAATGCAATTGGTAGAGAACGGTAGCTTATTCCTAAAAAGCCCGACGAGTGGCGCTCCCCCGCCTCAACGGGCGTGCATTCGACCCGCCTGCAAGCGCTTGAGCCGA
TCGTGCAGTGCGCGACCGGGTTATGACAACTAACCAAGACCCCCTCATCGTTTAGACTACACGCACGGGGGGCGGTGGGGCGCCCGAGTAAGACGCGCGTGCCCCAGCGACTTGCGTTCTCCCGGTCTGTGCCTCCGCAGTCAAACGGCGCCCGGCCACCCGGAAGTGGTTAACCCGGACGTAGCAGCCCTGAAGGATCAGGCCGATACGACAGCCCCCAGAGCACTCATGCCGAGTCGGCCAACCTCATGAATTGCATGCCCCCGGTCGCCGCTGCAGCGCTCGTTCCTCCAGGGTCCAAGACCGTCCTGGCCCTGGCGCTAAGTCGGGGCCGGCGCTGGGAAAGCACTCCGCCCTCGACTATGACCCGGGTCTTCGGGGGGTCCCCGGTGTCGCTGGGCGCCCCCGCCTTCACCCTCAAGCCACTCTCCATCACCCCGGGGGCTCGCGCGCATCCCACAGGCACCGTACAGGCCCCTTGTGAGTACGACAATTCGGCCTTTGCTTTCAGTCCGGACTTGTTCTTCCGGACGCCCGGATCACGCCAAGAACTGATAGCTGCGACGTTCGGCCGCCGCTCCGTCTGCTGAGCCGGCCCCAGCGCAGCACTGGTCTCACGCCGCCCGCAGTTGCAAAAGCCAGGCCGGAGCCGCCGCACCGGTGGGGTCTACTACAGATGCGTCCTGCTTGAGATGGCCAATGGGCGTAGGTGCCCAGGCGCTTGCGCGGACGCCGTACAGTGACGGGGGCGCGCTAATACAGTACCCAGGATTGTCATCAGAAGTCTAAGCCATACGACCCCAGTACAACTCGGCGACGCAATTGGTAGTGGACGGTAGCTTATTCCTAAAAAGCCCGACGAGTGGCGCTCCCCCGCCTCGATGGGCCCCAAGTCTCCTCGCCTGTGGTCGCCGGAACTCG
TCGTGCAGTGCGCGACCGGGTTATGACAACTAACCAAGACCCCCTCATCGTTTAGACTACACGCACGGGGGGCGGTGGGGCGCCCGAGTAAGACGCGCGTGCCCCAGCGACTTGCGCTCCTCCGCCCTGTGCCACCGCAGTAAGACCCTGTCCGGCCGCCCGGAAGCAGTTGGCCCGGGCGTAGCGAACCTGTGGAGTTAAACCGGAGCGGCAGCCGTTAGCGGACGCATGTCGGGCTGGCGAGCCCCACGTATCTCATGCCACCGGCCGCCGATACTGCGCTCGTTTCTTCGGGGTCCGATACAGCTCGCACCCCTGCGCCAGGCCGGGGCTCAAGTAGAGAGCGCGCCCCGCTCTAGACTATGACCCGGCACTCCGAGAGGTCCCCGGTGTCAATCGGCAGTTTCCCCTTCACCCTGGGGCCATTCTCGATCACCCCGGGGGCTCGCGCGCATCCCGCAGGCACCGTACAGGCCCCTTGTGAGCACGACAATTCGGCCTTTGCTTTCAGTCCGGACTTGTTCTTCCGGACGCCCGGATCACGCCAAGAACTGATAGCTGCGACGTTCGGCCGCCGCTCCGTCTGCTGAGCCGGCCCCAGCGCAGCACTGGTCTCACGCCGCCCGCAGTTGCAAAAGCCAGGCCGGAGCCGCCGCACCGGTGGGGTCTACTACAGGCGCGCCCTGCTTGAGATGGCCAATGGGCGTAGGCGTCCGAGCGTTTGCAGGGACAGCGTAGAGTCATAGCGGCGCGCTAATATAGTACTCAGGATTGTTCCCAAAAGTCTGCGCCATACGACCCCAGTACAACTCGGCAACGCAATTGGTAGAGAACGGTAGCTTATTCCTAAAAAGCCCGACGAGTGGCGCTCCCCCGTCTTGGTGTGCCCCAAGTCTCCCCACTCGCAAGCGCTTGAGCCGA
TCGCGCAGTGCGCGACCGGGTTTCGACAACTAACCAAGACCCCCTCATCGTTTAGACTACACGCACGGGGGGAGGTGGGGCGCCCGGGTAAGACGCGCGTGCCCCAGCGACTTGCGTTCTCCCGGTCTGTGCCTCCGCAGTCAAACGGCGCCCGGCCACCCGGAAGCGGTTAACCCGGACGTAGCAGCCCTGAAGGATCAGGCCGATACGACAGCCCCCAGAGCACTCATGCCGAGTCGGCCAACCTCATGAATTGCACGCCCCCGGTCGCCGCTGCAGCGCTCGTTCCTCCAGGGTCCAAGACCGTCCTGGCCCTGGCGCTAAGTCGGGGCCGGCGCTGGGAAAGCACTCCGCCCTCGACTATGACCCGGCACTCCGAGAGGTCCCCGGTGTCAATCGGCAGTTTCCCCTTCACCCTGGGGCCATTCTCCGTCGTCCCGAGGGCTCGCGCGCGTCTCGCAGGCACGGTACAGGCCCCTTGTGAGTACAACGGTTTAGTTTCTGCTCGCAGCCTGTACCTGTTCTTCCAGACGCCTGGATCGTACCGAGAACCGGTAGCTACAGCGTCCGGCCACGGCTTTGCTAATTGCGCCGGCCTTGGGGCGGCAATCGCCTTGCGCCGCTAGTAGCTGAGAGGACCATACTCGGGCCACCGCGCCGGCGCCCCCTACTACAGGTGCGCCCTGCTTGAGACGGCCAATGGGCGTAGGCGTCCGAGCGTTTGCAGGGACGGCGTAGAGTCACAGGGGCGCGCTAATATAGTACCCAGGATTGTCATCAAAAGTCTGAGCCATACGACCCCAATACAACTCGGCAATGCAATTGGTAGAGGACGGTAGCTTGCTCTTAATAGGCCCAGTGGGTTACGCCTCCCGGTCTCAACGGGCGTGCATTCGACCCGCCTGCAAGCGCTTGAGCCGA
CTACTCGATGCATGGCCGAGTTATGACAACCAACCAGGGCCGCCTCATTGACCAAGCCCCACGCACGGGGGGCGGCGGGGTTCGTGGGTAAGACGCGCGTGCCCCGGCGACTTGCGCTCCTCCGCCCTACGCCACCGCAGTAAGACCCTGTCCGGCCGCCCGGAAGCAGTTGGCCCGGGCGTAGCGAACCTGTGGAGTTAAACCGGAGCGGCAGCCGTTAGCGGACGCATGTCGGGTTGGCGAGCCCCACGTATCTCATGCCACCGGCCGCCGATACTGCGCTCGTTTCTTCGGGGTCCGATACAGCTCGCACCCCTGCGCCAGGCCGGGGCTCAAGTAGAGAGCGTGCCCCGCTCTAGACTATGACCCGGCACTCCGAGAGGTCCCCGGTGTCAATCGGCAGTTTCCCCTTCACCCTGGGGCCATTCTCGATCACCCCGGGGGCTCGCGCGCATCTCGCAGGCACCGTCTGGGTCCCCCCTGGACGCAACGATTCGGCCTTCGCTTTCAGTCCGGACTTGTTCTTCCGGACGCCCGGATCACGCCAAGAACTGATAGCTGCGACGTTCGGCCGCCGCTCCGTCTGCTGAGCCGGCCCCAGCGCAGCACTGGTCTCACGCCGCCCGCAGTTGCAAAAGCCAGGCCGGAGCCGCCGCACCGGTGCCCCCTACTACAGGTGCGCCCTGCTTGAGACGGCCAATGGGCGTAGGCGTCCGAGCGTTTGCAGGGACGCCGTACAGTGACGGGGGCGCGCTAATACAGTACCCAGGATTGTCATCAGGAGTCTGAGCCATACGACCCCAGTACAACTCGGCAACGCAATTGGTAGAGAACGGTAGCTTATTCCTAAAAAGCTCGACGAGTGGCGCTCCCCCGCCTCAACGGGCGTGCATTCGACCCGCCTGCAAGCGCCGGAACTCG
TCGCGCAGTGCGCTACCGGGTTATGACAACTAACCAAGACCCCCTCATCGTTTAGACTACACGCACGGGGGGAGGTGGGGCTCGTGGGTAAGACGCGCGTGCCCCGGCGACTTGCGCTCCTCCGCCCTACGCCACCGCAGTAAGACCCTGTCCGGCCGCCCGGAAGCAGTTGGCCCGGGCGTAGCGAACCTGTGGAGTTAAACCGGAGCGGCAGCCGTTAGCGGACGCATGTCGGGTTGGCGAGCCCCACGTATCTCATGCCACCGGCCGCCGATACTGCGCTCGTTTCTTCGGGGTCCGATACAGCTCGCACCCCTGCGCCAGGCCGGGGCTCAAGTAGAGAGCGTGCCCCGCTCTAGACTATGACCCGGCACTCCGAGAGGTCCCCGGTGTCAATCGGCACTTTCCCCTTCACCCTGGGGCCATTCTCCGTCGTCCCGAGGGCTCGCGCGCGTCTCGCAGGCACGGTACAGGCCCCTTGTGAGCACAACGGTTTAGTTTCTGCTCGCAGCCTGTACCTGTTCTTCCAGACGCCTGGATCGTACCGAGAACCGATAGCTGCGACGTTCGGCCGCCGCTCCGTCTGCTGAGCCGGCCCCAGCGCAGCACTGGTCTCACGCCGCCCGCAGTTGCAAAAGCCAGGCCGGGGCCGCCGCACCGGTGGGGTCTACTACAGGTGCGCCCGACCCCGAGTGGCCGGTCACTACAGGCGTCCGAGCGTTTGCAGGGACACCGTACAGTGACGGGGGCGCGCTAATACAGTACCCAGGATTGTCATCAGAAGTCTGAGCCATACGACCCCAGTACAACTCGGCGACGCAATTGGTAGAGGACGGTAGCTTGCTCTTAATAGGCCCAGTGGTTTACGTCTCCCCATCTCAACGGGTGTGCATTCGACCCGCCTGCAAGCGCTTGAGCCGA
CTACTCGATGCATGGCCGAGTTATGACAACCAACCAGGGCCGCCTCATTGACCAAACCCCACGCACGGGGGGCGGCGGGGTTCGTGGGTAAGACGCGCGTGCCCCGGCGACTTGCGCTCCTCCGCCCTACGCCACCGCAGTAAGACCCTGTCCGGCCGCCCGGAAGCAGTTGGCCCGGGCGTAGCGAACCTGTGGAGTTAAACCGGAGCGGCAGCCGTTAGCGGACGCATGTCGGGTTGGCGAGCCCCACGTATCTCATGCCACCGGCCGCCGATACTGCGCTCGTTTCTTCGGGGTCCGATACAGCTCGCACCCCTGCGCCAGGCCGGGGCTCAAGTAGAGAGCGTGCCCCGCTCCAGAGTATGACCCGGCACTCCGAGAGGTCCCCGGTGTCAATCGGCAGTTTCCCCTTCACCCTGGGGCCATTCTCGATCACCCCGGGGGCTCGCGCGCATCCCACAGGCACCGTACAGGCCCCTTGTGAGTACGACAATTCGGCCTTTGCTTTCAGTCCGGACTTGTTCTTCCGGACGCCCGGATCACGCCAAGAACTGATAGCTGCGACGTTCGGCCGCCGCTCCGTCTGCTGAGCCGGCCCCAGCGCAGCACTGGTCTCACGCCGCCCGCAGTTGCAAAAGCCAGGCCGGAGCCGCCGCACCGGTGGGGTCTACTACAGGCGCGCCCGACCCCGAGTGGCCGGTCACTACAGGTGCCCAGGCGCTTGCGCGGACGCCGTACAGTGACGGGGGCGCGCTAATATAGTACCCAGGATTGTCATCAAAAGTCTGAGCCATACGACCCCAATACAACTCGGCAGCGCAATTGGTAGAGGACGGTAGCTTATTCCTAAAAAGCCCGACGAGTGGCGCTCCCCCGTCTCAACGGGCGTGCATTCGACCCGCCTGCAAGCGCTTGAGCCGA
TCGTGCAGTGCGCGACCGGGTTATGACAACTAACCAAGACCCCCTCATCGTTTAGACTACACGCACGGGGGGCGGTGGGGCGCCCGAGTAAGACGCGCGTGCCCCGGCGACTTGCGCTCCTCCGCCCTACGCCACCGCAGTAAGACCCTGTCCGGCCGCCCGGAAGCAGTTGGCCCGGGCGTAGCGAACCTGTGGAGTTAAACCGGAGCGGCAGCCGTTAGCGGACGCATGTCGGGTTGGCGAGCCCCACGTATCTCATGCCACCGGCCGCCGATACTGCGCTCGTTTCTTCGGGGTCCGATACAGCTCGCACCCCTGCGCCAGGCCGGGGCTCAAGTAGAGAGCGTGCCCCGCTCTAGACTATGACCCGGCACTCCGAGAGGTCCCCGGTGTCAATCGGCAGTTTCCCCTTCACCCTGGGGCCATTCTCCGTCGTCCCGAGGGCTCGCGCGCGTCCCGCAGGCAGCGTACAGGCCCCTTGTGAGTACGACAATTCGGCCTTTGCTTTCAGTCCGGACTTGTTCTTCCGGACGCCCGGATCACGCCAAGAACTGATAGCTGCGACGTTCGGCCGCCGCTCCGTCTGCTGAGCCGGCCCCAGCGCAGCACTGGTCTCACGCCGCCCGCAGTTGCGAAAGCCAGGCTGGAGCCGCCGCACCGGTGGGGTCTACTACAGATGCGCCCTGCTTGAGATGGCCAATGGGCGTAGGCGTCCGAGCGTTTGCAGGGACGCCGTACAGTGACGGGGGCGCGCTAATACAGTACCCAGGATTGTCATCAGGAGTCTAAGCCATACGACCCCAGTACAACTCGGCGACGCAATTGGTAGAGAACGGTAGCTTATTCCTAAAAAGCCCGACGAGTGGCGCTCCCCCGCGTCAACGGGCGTGCATTCGACCCGCCTGCAAGCGCTTGAGCCGA
TCGCGCAGTGCGCGACCGGGTTATGACAACTAACCAAGACCCCCTCATCGTTTAGACTACACGCACGGGGGGAGGTGGGGCTCGTGGGTAAGACGCGCGTGCCCCGGCGACTTGCGCTCCTCCGCCCTACGCCACCGCAGTAAGACCCTGTCCGGCCGCCCGGAAGCAGTTGGCCCGGGCGTAGCGAACCTGTGGAGTTAAACCGGAGCGGCAGCCGTTAGCGGACGCATGTCGGGTTGGCGAGCCCCACGTATCTCATGCCACCGGCCGCCGATACTGCGCTCGTTTCTTCGGGGTCCGATACAGCTCGCACCCCTGCGCCAGGCCGGGGCTCAAGTAGAGAGCGTGCCCCGCTCTAGACTATGACCCGGCACTCCGAGAGGTCCCCGGTGTCAATCGGCAGTTTCCCCTTCACCCTGGGGCCATTCTCGATCACCCCGGGGGCTCGCGCGCATCCCACAGGCACCGTACAGGCCCCTTGTGAGTACGACAATTCGATTTCTACTCGCAGCTCGGCCCCGTCCCCTCGCACGCTCGAGCCATACCGGGAACCGGAAGCTACAGCGTCCGGCCACGGCTTTGCTAATTGCGCCGGCCTTGGGGCGGCAATCGCCTTGCGCCGCTAGTAGCTGAGAGGACCATACTCGGGCCACCGCACCGGCGCCCCCTACTACAGGTGCGCCCTGCTTGAGACGGCCAATGGGCGTAGGCGTCCGAGCGTTTGCAGGGACGCCGTTGAGTGACGGGGGCGCGCTAATACAGTACCCAGGATTGTCATCAGAAGTCTAAGCCATACGACCCCAGTACAACTCGGCGACGCAATTGGTAGTGGACGGTAGCTTATTCCTAAAAAGCCCGACGAGTGGCGCTCCCCCGCGTCAACGGGCGTGCATTCGACCCGCCTGCAAGCGCTTGAGCCGA
CTACTCGGTGCATGGCCGAGTTATGACAACCAACCAGGGCCGCCTCATTGACCAAGCCCCACGCACGGGGGGCGGCGGGGTTCGTGGGTAAGACGCGCGTGCCCCGGCGACTTGCGCTATCCCGGTCTGTGCCTCCGCAGTCAAACGGCGCCCGGCCACCCGGAAGTGGTTAACCCGGACGTAGCGGCCCTGAAGGATCAGGCCGATACGACAGCCCCCAGAGCACTCATGCCGAGTCGGCCAACCTTATGAATTGCACGCCCCCGGTCGCCGCTGCAGCGCTCGTTCCTCCAGGGTCCAAGACCGTCCTGGCCCTGGCGCTAAGTCGGGGCCGGCGCTGGGAAAGCACTCCGCCCTCGACTATGACCCGGGTCTTCGGGGGGTCCCCGGTGTCGCTGGGCGCCCCCGCCTTCACCCTCAAGCCACTCTCCGTCGCGCCGGTGGCTCACGCGCGCCTCGCAGGCACCGTCTGGGTCCCCCCTGGACGCAACGATTCGGCCTTCGCTTTCAGTCCGGACTTGTTCTTCCGGACGCCCGGATCACGCCAAGAACTGATAGCTGCGACGTTCGGCCGCCGCTCCGTCTGCTGAGCCGGCCCCAGCGCAGCACTGGTCTCACGCCGCCCGCAGTTGCAAAAGCCAGGCCGGAGCCGCCGCACCGGTGGGGTCTACTACAGGTGCGCCCGACCCCGAGTGGCCGGTCACTACAGGCGTCCGAGCGTTTGCAGGAACACCGTAGAGTGACGGGGGCGCGCTAATACAGTACCCAGGATTGTCATCAGAAGTCTAAGCCATACGACCCCAGTACAACTCGGCGACGCAATTGGTAGTGGACGGTAGTTCGTCGTCGGTTAGCCTGACGGGGGGCGCTCAGACGTCTTGGTGTGCCCCAAGTCTCCCCACTCGCAAGCGCCGGAACTCG
TCGCGCAGTGCGCGACCGGGTTATGACAACTAACCAAGACCCCCTCATCGTTTAGACTACGCGCACGGGGGGCGGTGGGGCGCCCGGGTAAGACGCGCGTGCCCCGGCGACTTGCGCTCCTCCGCCCTACGCCACCGCAGTAAGACCCTGTCCGGCCGCCCGGAAGTAGTTGGCCCGGGCGTAGCGAACCTGTGGAGTTAAACCGGAGCGGCAGCCGTTAGCGGACGCATGTCGGGTTGGCGAGCCCCACGTATCTCATGCCACCGGCCGCCGATACTGCGCTCGTTTCTTCGGGGTCCGATACAGCTCGCACCCCTGCGCCAGGCCGGGGCTCAAGTAGAGAGCGCGCCCCGCTCTAGACTATGACCCGGGTCTTCGGTGAGTTCCCGGTGTCGCCGGGCACCTCCCCCTTCAGCCTCGGGCCACTCTCCGTCGTCCCGAGGGCTCGCGCGCGTCCCGCAGGCACCGTACAGGCCCCTTGTGAGTACGACAATTCGGCCTTTGCTTTCAGTCCGGACTTGTTCTTCCGGACGCCCGGATCACGCCAAGAACTGATAGCTGCGACGTTCGGCCGCCGCTCCGTCTGCTGAGCCGGCCCCAGCGCAGCACTGGTCTCACGCCGCCCGCAGTTGCAAAAGCCAGGCCGGAGCCGCCGCACCGGTGGGGTCTACTACAGATGCGCCCTGCTTGAGATGGCCAATGGGCGTAGGCGTCCGAGCGTTTGCAGGGACACCGTAGAGTGACGGGGGCGCGCTAATACAGTACCCAGGATTGTCATCAGAAGTCTGAGCCATACGACCCCAGTGCAACTCGGCGATGCAATTGGTAGAGGACGGTAGCTTATTCCTAAAAAGCCCGACGAGTGGCGCTCCCCCGCCTCAACGGGCGTGCATTCGACCCGCCTGCAAGCGCTTGAGCCGA
TCGCGCAGTGCGCTACCGGGTTATGACAACTAACCAAGACCCCCTCATCGTTTAGACTACACGCACGGGGGGAGGTGGGGCTCGTGGGTAAGACGCGCGCGCCCCGGCGACTTGCGCTCCTCCGCCCTACGCCACCGCAGTAAGACCCTGTCCGGCCGCCCGGAAGCAGTTGGCCCGGGCGTAGCGAACCTGTGGAGTTAAACCGGAGCGGCAGCCGTTAGCGGACGCATGTCGGGTTGGCGAGCCCCACGTATCTCATGCCACCGGCCGCCGATACTGCGCTCGTTTCTTCGGGGTCCGATACAGCTCGCACCCCTGCGCCAGGCCGGGGCTCAAGTAGAGAGCGTGCCCCGCTCTAGACTATGACCCGGCACTCCGAGAGGTCCCCGGTGTCAATCGGCAGTTTCCCCTTCACCCTGGGGCCATTCTCGATCACCCCGGGGGCTCGCGCGCATCCCACAGGCACCGTACAGGCCCCTTGTGAGTACGACAATTCGGCCTTCGCTTTCAGTCCGGACTTGTTCTTCCGGACGCCCGGATCACGCCAAGAACTGAAAGCTGCGACGTTCGGCCGCCGCTCCGTCTGCTGAGCCGGCCCCAGCGCAGCACTGGTCTCACGCCGCCCGCAGTTGCAAAAGCCAGGCCGGAGCCGCCGCACCGGTGCCCCCTACTACAGGTGCGCCCTGCTTGAGACGGCCAATGGGCGTAGGCGTCCGAGCGTTTGCAGGGACGCCGTACAGTGACGGGGGCGCGCTAATACAGTACCCAGGATTGTCATCAGAAGTCTAAGCCATACGACCCCAGTACAACTCGGCGACGCAATTGGTAGAGGACGGTAGCTTATTCCTAAAAAGCCCGACGAGTGGCGCTCCCCCGCCTCAACGGGCGTGCATTCGACCCGCCTGTGGTCGCCGGAACTCG
TCGCGCAGTGCGCTACCGGGTTATGACAACTAACCAAGACCCCCTCATCGTTTAGACTACACGCACGGGGGGCGGTGGGGCGCCCGAGTAAGACGCGCGTGCCCCGGCGACTTGCGCTATCCCGGTCTGTGCCTCCGCAGTCAAACGGCGCCCGGCCACCCGGAAGTGGTTAACCCGGACGTAGCGGCCCTGAAGGATCAGGCCGATACGACAGCCCCCAGAGCACTCATGCCGAGTCGGCCAACCTTATGAATTGCACGCCCCCGGTCGCCGCTGTAGCGCTCGTTCCTCCAGGGTCCAAGACCGTCCTGGCCCTGGCGCTAAGTCGGGGCCCGCGCTGGGAAAGCACTCCGCCCTCGACTATGATCCGGCACTCCGGTGAGTTCCCGGTGTCGCCGGGCACCTCCCCCTTCAGCCTCGGGCCACTCTCGATCACCCCGGGGGCTCGCGCGCGTCCCGCAGGCACCGTACAGGCCCCTTGTGAGTACGACAATTCGGCCTTTGCTTTCAGTCCGGACTTGTTCTTCCGGACGCCCGGATCACGCCAAGAACTGATAGCTGCGACGTTCGGCCGCCGCTCCGTCTGCTGAGCCGGCCCCAGCGCAGCACTGGTCTCACGCCGCCCGCAGTTGCAAAAGCCAGGCCGGAGCCGCCGCACCGGTGCCCCCTACTACAGGTGCGCCCTGCTTGAGACGGCCAATGGGCGTAGGCGTCCGAGCGTTTGCAGGGACGCCGTACAGTGACGGGGGCGCGCTAATACAGTACCCAGGATTGTCATCAGAAGTCTAAGCCATACGACCCCAGTACAACTCGGCGACGCAATTGGTAGTGGACGGTAGCTTATTCCTAAAAAGCCCGACGAGTGGCGCTCCGCCGCGTCAACGGGCGTGCATTCGACCCGCCTGCAAGCGCCGGAACTCG
CTACTCGATGTATGGCCGAGTTATGACAACCAACCAGGGCCGCCTCATTGACCAAACCCCACGCACGGGGGGCGGCGGGGTTCGTGGGTAAGACGCGCGTGCCCCGGCGACTTGCGCTCCTCCGCCCTACGCCACCGCAGTAAGACCCTGTCCGGCCGCCCGGAAGCAGTTGGCCCGGGCGTAGCGAACCTGTGGAGTTAAACCGGAGCGGCAGCCGTTAGCGGACGCATGTCGGGTTGGCGAGCCCCACGTATCTCATGCCACCGGCCGCCGATACTGCGCTCGTTTCTTCGGGGTCCGATACAGCTCGCACCCCTGCGCCAGGCCGGGGCTCAAGTAGAGAGCGTGCCCCGCTCTAGACTATGACCCGGCACTCCGAGAGGTCCCCGGTGTCAATCGGCAGTTTCCCCTTCACCCTGGGGCCATTCTCGATCACCCCGGGGGCTCGCGCGCACCTCGCAGGCACCGTCTGGGTCCCCCCTGGACGCAACGATTCGGCCTTTGCTTTCAGTCCGGACTTGTTCTTCCGGACGCCCGGATCACGCCAAGAACTGATAGCTGCGACGTTCGGCCGCCGCTCCGTCTGCTGAGCCGGCCCCAGCGCAGCACTGGTCTCACGCCGCCCGCAGTTGCAAAAGCCAGGCTGGAGCCGCCGCACCGGTGGGGTCTACTACAGATGCGTCCTGCTTGAGATGGCCAATGGGCGTAGGTGCCCAGGCGCTTGCGCGGACGCCATACAGTCATAGCGGCGCGCTAATATAGTACTCAGGATTGTTCCCAAGAGTCTGCGCCATGCGACCCCAGTACAACTCGGCAACGCAATTGGTAGAGAACGGTAGCTTATTCCTAAAAAGCCCGACGAGTGGCGCTCCCCGGCCTCGGTGTGCCCCAAGTCTCCCCACTCGCAAGCGCTTGAGCCGA
TCGTGCAGTGCGCGACCGGGTTATGACAACTAACCAAGACCCCCTCATCGTTTAGACTACACGCACGGGGGGCGGTGGGGCGCCCGAGTAAGACGCGCGTGCCCCGGCGACTTGCGCTCCTCCGCCCTACGCCACCGCAGTAAGACCCTGTCCGGCCGCCCGGAAGCAGTTGGCCCGGGCGTAGCGAACCTGTGGAGTTAAACCGGAGCGGCAGCCGTTAGCGGACGCATGTCGGGTTGGCGAGCCCCACGTATCTCATGCCACCGGCCGCCGATACTGCGCTCGTTTCTTCGGGGTCCGATACAGCTCGCACCCCTGCGCCAGGCCGGGGCTCAAGTAGAGAGCGTGCCCCGCTCTAGACTATGACCCGGCACTCCGAGAGGTCCCCGGTGTCAATCGGCAGTTTCCCCTTCACCCTGGGGCCATTCTCGATCACCCCGGGGGCTCGCGCGCATCCCGCAGGCACCGTACAGGCCCCTTGTGAGTACGACAATTCGGCCTTCGCTTTCAGTCCGGACTTGTTCTTCCGGACGCCCGGATCACGCCAAGAACTGATAGCTGCGACGTTCGGCCGCCGCTCCGTCTGCTGAGCCGGCCCCAGCGCAGCACTGGTCTCACGCCGCCCGCAGTTGCAAAAGCCAGGCCGGAGCCGCCGCACCGGTGCCCCCTACTACAGGTGCGCCCTGCTTGAGACGGCCAATGGGCGTAGGCGTCCGAGCGTTTGCAGGGACGCCGTACAGTGACGGGGGCGCGCTAATACAGTACCCAGGATTGTCATCAGAAGTCTAAGCCATACGACCCCAGTACAACTCGGCGACGCAATTGGTAGTGGACGGTAGCTTATTCCTAAAAAGCCCGACGAGTGGCGCTCCCCCGCGTCAACGGGCGTGCATTCGACCCGCCTGCAAGCGCTTGAGCCGA
CTACTCGATGCATGGCCGAGTTATGACAACCAACCAGGGCCGCCTCATTGACCAAACCCCACGCACGGGGGGCGGCGGGGTTCGTGGGTAAGACGCGCGTGCCCCGGCGACTTGCGCTCCTCCGCCCTACGCCACCGCAGTAAGACCCTGTCCGGCCGCCCGGAAGCAGTTGGCCCGGGCGTAGCGAACCTGTGGAGTTAAACCGGAGCGGCAGCCGTTAGCGGACGCATGTCGGGTTGGCGAGCCCCACGTATCTCATGCCACCGGCCGCCGATACTGCGCTCGTTTCTTCGGGGTCCGATACAGCTCGCACCCCTGCGCCAGGCCGGGGCTCAAGTAGAGAGCGTGCCCCGCTCCAGAGTATGACCCGGCACTCCGAGAGGTCCCCGGTGTCAATCGGCAGTTTCCCCTTCACCCTGGGGCCATTCTCGATCACCCCGGGGGCTCGCGCGCATCCCACAGGCACCGTACAGGCCCCTTGTGAGTACGACAATTCGGCCTTTGCTTTCAGTCCGGACTTGTTCTTCCGGACGCCCGGATCACGCCAAGAACTGATAGCTGCGACGTTCGGCCGCCGCTCCGTCTGCTGAGCCGGCCCCAGCGCAGCACTGGTCTCACGCCGCCCGCAGTTGCAAAAGCCAGGCCGGAGCCGCCGCACCGGTGGGGTCTACTACAGGCGCGCCCGACCCCGAGTGGCCGGTCACTACAGGTGCCCAGGCGCTTGCGCGGACGCCGTAGAGTGACGGGGGCGCGCTAATATAGTACCCAGGATTGTCATCAAAAGTCTGAGCCATACGACCCCAATACAACTCGGCAGCGCAATTGGTAGAGAACGGTAGCTTATTCCTAAAAAGCCCGACGAGTGGCGCTCCCCCGCCTCAATGGGCCCGCAGTCTCCTCGTCTGTGGTCGCCGGAACTCG
TCGCGCAGTGCGCGACCGGGTTATGACAACTAACCAAGACCCCCTCATCGTTTAGACTACACGCACGGGGGGCGGCGGGGTTCGTGGGTAAGACGCGCGTGCCCCGGCGACTTGCGCTCCTCCGCCCTGTGCCACCGCAGTAAGACCCTGTCCGGCCGCCCGGAAGCAGTTGGCCCGGGCGTAGCGAACCTGTGGAGTTAAACCGGAGCGGCAGCCGTTAGCGGACGCATGTCGGGCTGGCGAGCCCCACGTATCTCATGCCACCGGCCGCCGATACTGCGCTCGTTTCTTCGGGGTCCGATACAGCTCGCACCCCTGCGCCAGGCCGAGGCTCAAGTAGAGAGCGCGCCCCGCTCTAGACTATGACCCGGGTCTTCGGTGAGTTCCCGGTGTCGCCGGGCACCTCCCCCTTCAGCCTCGGGCCACTCTCCGTCGTCCCGAGGGCTCGCGCGCGTCTCGCAGGCACGGTACAGGCCCCTTGTGAGCACAACGGTTTAGTTTCTGCTCGCAGCCTGTACCTGTTCTTCCAGACGCCTGGATCGTACCGAGAACCGGTAGCTACAGCGTCCGGCCACGGCTTTGCTAATTGCGCCGGCCTTGGGGCGGCAATCGCCTTGCGCCGCTAGTAGCTGAGAGGACCATACTCGGGCCACCGCGCCGGCGCCCCCTACTACAGATGCGCCCTGCTTGAGATGGCCAATGGGCGTAGGCGTCCGAGCGTTTGCAGGGACGCCGTTGAGTGACGGGGGCGCGCTAATATAGTACCCAGGATTGTCATCAAAAGTCTGAGCCATACGACCCCAATACAACTCGGCAACGCAATTGGTAGAGGACGGTAGCTTGCTCTTAATAGGCCCAGTGGGTTACGTCTCCCCGCCTCAACGGGCGTGCATTCGACCCGCCTGCAAGCGCTTGAGCCGA
CTACTCGATGCATGGCCGAGTTATGACAACCAACCAGGGCCGCCTCATTGACCAAACCCCACGCACGGGGGGCGGCGGGGTTCGTGGGTAAGACGCGCGTGCCCCGGCGACTTGCGCTCCTCCGCCCTACGCCACCGCAGTAAGACCCTGTCCGGCCGCCCGGAAGCAGTTGGCCCGGGCGTAGCGAACCTGTGGAGTTAAACCGGAGCGGCAGCCGTTAGCGGACGCATGTCGGGTTGGCGAGCCCCACGTATCTCATGCCACCGGCCGCCGATACTGCGCTCGTTTCTTCGGGGTCCGATACAGCTCGCACCCCTACGCCAGGCCGGGGCTCAAGTAGAGAGCGCGCCCCGCTCTAGACTATGACCCGGGTCTTCGGGGGGTCCCCGGTGTCGCTGGGCGCCCCCGCCTTCACCCTCAAGCCACTCTCCGTCGTCCCGAGGGCTCGCGCGCGTCCCACAGGCACCGTACAGGCCCCTTGTGAGTACGACAATTCGGCCTTTGCTTTCAGTCCGGACTTGTTCTTCCGGACGCCCGGATCACGCCAAGAACTGATAGCTGCGACGTTCGGCCGCCGCTCCGTCTGCTGAGCCGGCCCCAGCGCAGCACTGGTCTCACGCCGCCCGCAGTTGCAAAAGCCAGGCTGGAGCCGCCGCACCGGTGGGGTCTACTACAGATGCGTCCTGCTTGAGATGGCCAATGGGCGTAGGTGCCCAGGCGCTTGCGCGGACGCCATTCAGTGACGGGGCCGGGCTAATGTAGTACTCAGGATTGTCCCTAAGGGCCCGCGTTGCGGGATTCCAGTACGACTCGGGAATGCAATTGGTAGAGGGCGGTAGCTTGTTGTCGATAAACCCGATTGGTTGCACCCCCCCGCGTCAACGGGCGTGCATTCGACCCGCCTGCAAGCGCTTGAGCCGA
TCGTGCAGTGCGCGACCGGGTTATGACAACTAACCAAGACCCCCTCATCGTTTAGACTACACGCACGGGGGGCGGTGGGGCGCCCGAGTAAGACGCGCGTGCCCCGGCGACTTGCGTTCTCCCGGTCTGTGCCTCCGCAGTCAAACGGCGCCCGGCCACCCGGAAGTGGTTAACCCGGACGTAGCAGCCCTGAAGGATCAGGCCGATACGACAGCCCCCAGAGCACTCATGCCGAGTCGGCCAACCTCATGAATTGCACGCCCCCGGTCGCCGCTGCAGCGCTCGTTCCTCCAGGGTCCAAGACCGTCCTGGCCCTGGCGCTAAGTCGGGGCCGGCGCTGGGAAAGCACCCCGCTCTAGACTATGACCCGGCACTCCGAGAGGTCCCCGGTGTCAATCGGCAGTTTCCCCTTCACCCTGGGGCCATTCTCGATCACCCCGGGGGCTCGCGCGCATCCCACAGGCACCGTACAGGCCCCTTGTGAGTACGACAATTCGGCCTTTGCTTTCAGTCCGGACTTGTTCTTCCGGACGCCCGGATCACGCCAAGAACTGATAGCTGCGACGTTCGGCCGCCGCTCCGTCTGCTGAGCCGGCCCCAGCGCAGCACTGGTCTCACGCCGCCCGCAGTTACAAAAGCCAGGCTGGAGCCGCCGCACCGGTGGGGTCTACTACAGATGCGCCCTGCTTGAGATGGCCAATGGGCGTAGGCGTCCGAGCGTTTGCAGGAACAGCGTACAGTGACGGGGGCGCGCTAATACAGTACCCAGGATTGTCATCAGAAGTCTAAGCCATACGACCCCAGTACAACTCGGCGACGCAATTGGTAGTGGACGGTAGTTCGTCGTCGGTTAGCCTGACGGGGGGCGCTCAGACGCCTCAACGGGCGTGCATTCGACCCGCCTGCAAGCGCTTGAGCCGA
TCGCGCAGTGCGCGACCGGGTTATGACAACTAACCAAGACCCCCTCATCGTTTAGACTACGCGCACGGGGGGCGGTGGGGCGCCCGGGTCTGGTGCGCGCGCCTCGGCGACTTGCGCTCCTCCGCCCTGTGCCACCGCAGTAAGACCCTGTCCGGCCGCCCGGAAGCAGTTGGCCCGGGCGTAGCGAACCTGTGGAGTTAAACCGGAGCGGCAGCCGTTAGCGGACGCATGTCGGGCTGGCGAGCCCCACGTATCTCATGCCACCGGCCGCCGATACTGCGCTCGTTTCTTCGGGGTCCGATACAGCTCGCACCCCTGCGCCAGGCCGGGGCTCAAGTAGAGAGCGCGCCCCGCTCTAGACTATGACCCGGGTCTTCGGTGAGTTCCCGGTGTCGCCGGGCACCTCCCCCTTCAGCCTCGGGCCACTCTCCGTCGTCCCGAGGGCTCGCGCGCGTCTCGCAGGCACGGTACAGGCCCCTTGTGAGCACAACGGTTTAGTTTCTGCTCGCAGCCTGTACCTGTTCTTCCAGACGCCTGGATCGTACCGAGAACCGATAGCTGCGACGTTCGGCCGCCGCTCCGTCTGCTGAGCCGGCCCCAGCGCAGCACTGGTCTCACGCCGCCCGCAGTTGCAAAAGCCAGGCCGGGGCCGCCGCACCGGTGGGGTCTACTACAGGTGCGCCCGACCCCGAGTGGCCGGTCACTACAGGCGTCCGAGCGTTTGCAGGGACGCCGTACAGTGACGGGGGCGCGCTAATATAGTACCCAGGATTGTCATCAAGAGTCTGAGCCATACGACCCCAATACAACTCGGCAATGCAATTGGTAGTGGACGGTAGCTCGTCGTCGGTTAGCCTGACGGGGGGCGCTCAGACGTCTTAGTGTGCCCCAAGTCTCCCCACTCGCAAGCGCCTGAACTCG
CTACTCGATGCATGGCCGAGTTATGACAACCAACCAGGGCCGCCTCATTGACCAAACCCCACGCACGGGGGGCGGCGGGGTTCGTGGGTAAGACGCGCGTGCCCCGGCGACTTGCGCTCCTCCGCCCTACGCCACCGCAGTAAGACCCTGTCCGGCCGCCCGGAAGCAGTTGGCCCGGGCGTAGCGAACCTGTGGAGTTAAACCGGAGCGGCAGCCGTTAGCGGACGCATGTCGGGTTGGCGAGCCCCACGTATCTCATGCCACCGGCCGCCGATACTGCGCTCGTTTCTTCGGGGTCCGATACAGCTCGCACCCCTACGCCAGGCCGGGGCTCAAGTAGAGAGCGCGCCCCGCTCTAGACTATGACCCGGGTCTTCGGGGGGTCCCCGGTGTCGCTGGGCGCCCCCGCCTTCACCCTCAAGCCACTCTCCGTCGTCCCGAGGGCTCGCGCGCGTCCCACAGGCACCGTACAGGCCCCTTGTGAGTACGACAATTCGGCCTTTGCTTTCAGTCCGGACTTGTTCTTCCGGACGCCCGGATCACGCCAAGAACTGATAGCTGCGACGTTCGGCCGCCGCTCCGTCTGCTGAGCCGGCCCCAGCGCAGCACTGGTCTCACGCCGCCCGCAGTTGCAAAAGCCAGGCTGGAGCCGCCGCACCGGTGGGGTCTACTACAGATGCGTCCTGCTTGAGATGGCCAATGGGCGTAGGTGCCCAGGCGCTTGCGCGGACGCCATTCAGTGACGGGGGCGCGCTAATATAGTACTCATGATTGTCATCAAGAGTCTGCGCCACGGGTCCACAGCACGAGCTGGCAACGCAATTGGTAGAGAACGGTAGCTTATTCCTAAAAAGCCCGACGAGTGGCGCTCCCCGGTCTTAGTGTGCCCCAAGTCTCCCCACTCGCAAGCGCCTGAACTCG
CCGCGCAGTGCGCGACCGGGTTATGACAACTAACCAAGACCCCCTCATCGTTTAGACTACACGCACGGGGGGCGGTGGGGCGCCCGAGTAAGACGCGCGTGCCCCGGCGACTTGCGCTATCCCGGTCTGTGCCTCCGCAGTCAAACGGCGCCCGGCCACCCGGAAGTGGTTAACCCGGACGTAGCGGCCCTGAAGGATCAGGCCGATACGACAGCCCCCAGAGCACTCATGCCGAGTCGGCCAACCTTATGAATTGCACGCCCCCGGTCGCCGCTGTAGCGCTCGTTCCTCCAGGGTCCAAGACCGTCCTGGCCCTGGCGCTAAGTCGGGGCCCGCGCTGGGAAAGCACTCCGCCCTCGACTATGATCCGGCACTCCGGTGAGTTCCCGGTGTCGCCGGGCACCTCCCCCTTCAGCCTCGGGCCACTCTCCGTCGTCCCGAGGGCTCGCGCGCGTCTCGGAAGTGCCGGATAGACCCCTCGTTAGCATAATGATTCGGCCTTCGCTTTCAGTCCGGACTTGTTCTTCCGGACGCCCGGATCACGCCAAGAACTGATAGCTGCGACGTTCGACCGCCGCTCCGTCTGCTGAGCCGGCCCCAGCGCAGCACTGGTCTCACGCCGCCCGCAGTTGCAAAAGCCAGGCCGGAGCCGCCGCACCGGTGCCCCCTACTACAGGTGCGCCCTGCTTGAGACGGCCAATGGGCGTAGGCGTCCGAGCGTTTGCAGGGACGCCGTACAGCGACGGGGGCGCGCTAATATAGTACCCAGGATTGTCATCAAGAGTCTGAGCCATACGACCCCAATACAACTCGGCGACGCAATTGGTAGTGGACGGTAGCTCGTCGTCGGTTAGCCTGACGGGGGGCGCTCAGACGTCTCGGTGTGCCCGCAGTCTCCCCACTCGCAAGCGCCTAAACCGA
TCGCGCAGTGCGCGACCGGGTTATGACAACTAACCAAGACCCCCTCATCGTTTAGACTACACGCACGGGGGGCGGTGGGGCGCCCGAGTAAGACGCGCGTGCCCCGGCGACTTGCGCTATCCCGGTCTGTGCCTCCGCAGTCAAATGGCGCCCGGCCACCCGGAAGTGGTTAACCCGGACGTAGCGGCCCTGAAGGATCAGGCCGATACGACAGCCCCCAGAGGACTCATGCCGAGTCGGCCAACCTTATGAATTGCACGCCCCCGGTCGCCGCTGCAGCGCTCGTTCCTCCAGGGTCCAAGACCGTCCTGGCCCTGGCGCTAAGTCGGGGCCCGCGCTGGGAAAGCACTCCGCCCTCGACTATGATCCGGCACTCCGGTGAGTTCCCGGTGTCGCCGGGCACCTCCCCCTTCAGCCTCGGGCCACTCTCCGTCGCGCCGGTGGCTCACGCGCGCCTCGCAGGCACCGTCTGGGTCCCCCCTGGACGCAACGATTCGGCCTTCGCTTTCAGTCCGGACTTGTTCTTCCGGACGCCCGGATCACGCCAAGAACTGGTAGCTGCGACGTTCGGCCGCCGCTCCGTCTGCTGAGCCGGCCCCAGCGCAGCACTGGTCTCACGCCGCCCGCAGTTGCAAAAGCCAGGCCGGAGCCGCCGCACCGGTGCCCCCTACTACAGGTGCGCCCTGCTTGAGACGGCCAATGGGCGTAGGCGTCCGAGCGTTTGCAGGGACGCCGTTGAGTGACAGGAGCGCGCTAATATAGTACTCATGATTGTCATCAAGAGTCTGCGCCACGGGTCCACAGCACGAGCTGGCAATGCAATTGGTAGAGGACGGTAGCTTATTCCTAAAAAGCCCGACGAGTGGCGCTCCCCCGCGTCAACAGGCGTGCATTCGACCCGCCTGCAAGCGCTTGAGCCGA
CTACTCGATGTATGGCCGAGTTATGACAACCAACCCGGGCCGCCTCATTGACCAAACCCCACGCACGGGGGGCGGCGGGGTTCGTGGGTAAGACGCGCGTGCCCCGGCGACTTGCGCTCCTCCGCCCTACGCCACCGCAGTAAGACCCTGTCCGGCCGCCCGGAAGCAGTTGGCCCGGGCGTAGCGAACCTGTGGAGTTAAACCGGAGCGGCAGCCGTTAGCGGACGCATGTCGGGTTGGCGAGCCCCACGTATCTCATGCCACCGGCCGCCGATACTGCGCTCGTTTCTTCGGGGTCCGATACAGCTCGCACCCCTGCGCTAAGTCGGGGCCGGCGCTGGGAAAGCACTCCGCCCTCGACTATGACCCGGCACTCCGAGAGGTCCCCGGTGTCAATCGGCAGTTTCCCCTACACCCTGGGGCCATTCTCGATCACCCCGGGGGCTCGCGCGCATCCCACAGGCACCGTACAGGCCCCTTGTGAGTACGACAATTCGGCCTTTGCTTTCAGTCCGGACTTGTTCTTCCGGACGCCCGGATCACGCCAAGAACTGATAGCTGCGACGTTCGGCCGCCGCTCCGTCTGCTGAGCCGGCCCCAGCGCGGCAATCGCCTTGCGCCGCTAGTAGCTGAGAGGACCATACTCGGGCCACCGCGCCGGCGCCCCCTACTACAGGTGCGCCCTGCTTGAGACGGCCAATGGGCGTAGGCGTCCGAGCGTTTGCAGGGACGCCGTACAGTGACGGGGGCGCGCTAATATAGTACCCAGGATTGTCATCAAGAGTCTGAGCCATACGACCCCAATACAACTCGGCAATGCAATTGGTAGAGGACGGTAGCCTATTCCTAAAAAGCCCGACGAGTGGCGCTCCCCGGTCTTAACGGGCGTGCATTCGACCCGCCTGCAAGCGCTTGAGCCGA
TCGTGCAGTGCGCGACCGGGTTATGACAACTAACCAAGACCCCCTCATCGTTTAGACTACACGCACGGGGGGCGGTGGGGCGCCCGAGTAAGACGCGCGTGCCCCGGCGACTTGCGCTCCTCCGCCCTACGCCACCGCAGTAAGACCCTGTCCGGCCGCCCGGAAGCAGTTGGCCCGGGCGTAGCGAACCTGTGGAGTTAAACCGGAGCGGCAGCCGTTAGCGGACGCATGTCGGGTTGGCGAGCCCCACGTATCTCATACCACCGGCCGCCGATACTGCGCTCGCTTCTTCGGGGTCCGATACAGCTCGCATCCCTGCGCCAGGCCGGGGCTCAAGTAGAGAGCGTGCCCCGCTCTAGACTATGACCCGGCACTCCGAGAGGTCCCCGGTGTCAATCGGCAGTTTCCCCTTCACCCTGGGGCCATTCTCGATCACCCCGGGGGCTCGCGCGCACCCCGCAGGCACCGTACAGGCCCCTTGTGAGTACGACAATTCGATTTCTACTCGCAGCTCGGCCCCGTCCCCTCGCACGCTCGAGCCATACCGGGAACCGGAAGCTGCGACGTTCGGCCGCCGCTCCGTCTGCTGAGCCGGCCCCAGCGCAGCACTGGTCTCACGCCGCCCGCAGTTGCAAAAGCCAGGCCGGAGCCGCCGCACCGGTGCCCCCTACTACAGGTGCGCCCTGCTTGAGACGGCCAATGGGCGTAGGCGTCCGAGCGTTTGCAGGGACGCCGTACAGTGACGGGGGCGCGCTAATACAGTACCCAGGATTGTCATCAGAAGTCTAAGCCATACGACCCCAGTACAACTCGGCGACGCAATTGGTAGTGGACGGTAGTTCGTCGTCGGTTAGCCTGACGGGGGGCGCTCAGAGGCCTCAACGGGCGTGCATTCGACCCGCCTGCAAGCGCTTGAGCCGA
CTACTCGATGCATGGCCGAGTTATGACAACCAACCAGGGCCGCCTCATTGACCAAACCCCACGCACGGGGGGCGGCGGGGTTCGTGGGTAAGACGCGCGTGCCCCGGCGACTTGCGCTCCTCCGCCCTGTGCCACCGCAGTAAGACCCTGTCCGGCCGCCCGGAAGCAGTTGGCCCGGGCGTAGCGAACCTGTGGAGTTAAACCGGAGCGGCAGCCGTTAGCGGACGCATGTCGGGCTGGCGAGCCCCACGTATCTCATGCCACCGGCCGCCGATACTGCGCTCGTTTCTTCGGGGTCCGATACAGCTTGCACCCCTGCGCCAGGCCGGGGCTCAAGTAGAGAGCGCGCCCCGCTCTAGACTATGACCCGGGTCTTCGGTGAGTTCCCGGTGTCGCCGGGCACCTCCCCCTTCAGCCTCGGGCCACTCTCCGTCGTCCCGAGGGCTCGCGCGTGTCCCGCAGGCACGGTACAGGCCCCTTGTGAGCACAACGGTTTAGTTTCTGCTCGCAGCCTGTACCTGTTCTTCCAGACGCCTGGATCGTACCGAGAACCGGTAGCTGCAGCGTCCGGCCACGGCTTTGCTAATTGCGCCGGCCTTGGGGCGGCAATCGCCTTGTGCCGCTAGTAGCTGAGAGGACCATACTCGGGCCACCGCGCCGGCGCCCCCTACTACAGGTGCGCCCTGCTTGAGACGGCCAATGGGCGTAGGCGTCCGAGCGTTTGCAGGGACGCCGTAGAGTGACGGGGGCGCGCTAATATAGTACCCAGGATTGTCATCAAAAGTCTGAGCCATACGACCCCAATACAACTCGGCAACGCAATTGGTAGAGGACGGTAGCTTGCTCTTAATAGGCCCAGTGGGTTACGTCTCCCCGCCTCAACGGGCGTGCATTCGACCCGCCTGCAAGCGCTTGAGCCGA
TCGCGCAGTGCGCGACCGGGTTATGACAACTAACCAAGACCCCCTCATCGTTTAGACTACACGCACGGGGGGCGGTGGGGCGCCCGGGTAAGACGCGCGTGCCCCGACGACTTGCGCTCCTCCGCCCTGTGCCACCGCAGTAAGACCCTGTCCGGCCGCCCGGAAGCAGTTGGCCCGGGCGTAGCGAACCTGTGGAGTTAAACCGGAGCGGCAGCCGTTAGCGGACGCATGTCGGGCTGGCGAGCCCCACGTATCTCATGCCACCGGCCGCCGATACTGCGCTCGTTTCTTCGGGGTCCGATACAGCTCGCACCCCTGCGCCAGGCCGGGGCTCAAGTAGAGAGCGCGCCCCGCTCTAGACTATGACCCGGGTCTTCGGTGAGTTCCCGGTGTCGCCGGGCACCTCCGCCTTCACCCTCAAGCCACTCTCCGTCGCGCCGGTGGCTCACGCGCGCCTCGCAGGCACCGTCTGGGTCCCCCCTGGACGCAACGATTCGATTTCTACTCGCAGCTCGGCCCCGTCCCCTCGCACGCTCGAGCCATACCGGGAACCGGAGGCTACAGCGTCCGGCCACGGCTTTGCTAATTGCGCCGGCCTTGGGGCGGCAATCGCCTTGCGCCGCTAGTAGCTGAGAGGACCATACTCGGGCCACCGCACCGGCGCCCCCTACTACAGGTGCGCCCTGCTTGAGACGGCCAATGGGCGTAGGCGTCCGAGCGTTTGCAGGAACACCGTAGAGTGACGGGGGCGCGCTAATACAGTACCCAGGATTGTCATCAGAAGTCTGAGCCATACGACCCCAGTGCAACTCGGCGATGCAATTGGTAGAGGACGGTAGCTTATTCCTAAAAAGCCCGACGAGTGGCGCTCCCCGGTCTTAGTGTGCCCCAAGTCTCCCCACTCGCAAGCGCCTGAACTCG
TCGTGCAGTGCGCGACCGGGTTATGACAACTAACCAAGACCCCCTCATCGTTTAGACTACACGCACGGGGGGCGGTGGGGCGCCCGAGTAAGACGCGCGTGCCCCAGCGACTTGCGCTCCTCCGCCCTGTGCCACCGCAGTAAGACCCTGTCCGGCCGCCCGGAAGCAGTTGGCCCGGGCGTAGCGAACCTGTGGAGTTAAACCGGAGCGGCAGCCGTTAGCGGACGCATGTCGGGCTGGCGAGCCCCACGTATCTCATGCCACCGGCCGCCGATACTGCGCTCGTTTCTTCGGGGTCCGATACAGCTCGCACCCCTGCGCCAGGCCGGGGCTCAAGTAGAGAGCGCGCCCCGCTCTAGACTATGACCCGGGTCTTCGGTGAGTTCCCGGTGTCGCCGGGCACCTCCCCCTTCAGCCTCGGGCCACTCTCCGTCGTCCCGAGGGCTCGCGCGCGTCCCGCAGGCACCGTACAGGCCCCTTGTGAGTACGACAATTCGGCCTTTGCTTTCAGTCCGGACTTGTTCTTCCGGACGCCCGGATCACGCCAAGAACTGATAGCTGCGACGTTCGGCCGCCGCTCCGTCTGCTGAGCCGGCCCCAGCGCAGCACTGGTCTCACGCCGCCCGCAGTTGCAAAAGCCAGGCTGGAGCCGCCGCACCGGTGGGGTCTACTACAGGTGCGCCCTGCTTGAGACGGCCAATGGGCGTAGGCGTCCGAGCGTTTGCAGGGACGCCGTACAGTGACGGGGGCGCGCTAATATAGTACCCAGGATTGTCATCAAGAGTCTGAGCCATACGACCCCAATACAACTCGGCAATGCAATTGGTAGAGGACGGTAGCCTATTCCTAAAAAGCCCGACGGGGGGCGCTCAGACGCCTCAACGGGCGTGCATTCGACCCGCCTGCAAGCGCTTGAGCCGA
CTACTCGATGCATGGCCGAGTTATGACAACCAACCAGGGCCGCCTCATTGACCAAACCCCACGCACGGGGGGCGGCGGGGTTCGTGGGTAAGACGCGCGTGCCCCGGCGACTTGCGCTCCTCCGCCCTACGCCACCGCAGTAAGACCCTGTCCGGCCGCCCGGAAGCAGTTGGCCCGGGCGTAGCGAACCTGTGGAGTTAAACCGGAGCGGCAGCCGTTAGCGGACGCATGTCGGGTTGGCGAGCCCCACGTATCTCATGCCACCGGCCGCCGATACTGCGCTCGTTTCTTCGGGGTCCGATACAGCTCGCACCCCTACGCCAGGCCGGGGCTCAAGTAGAGAGCGCGCCCCGCTCTAGACTATGACCCGGGTCTTCGGGGGGTCCCCGGTGTCGCTGGGCGCCCCCGCCTTCACCCTCAAGCCACTCTCGATCACCCCGGGGGCTCGCGCGCATCTCGCAGGCACCGTCTGGGTCCCCCCTGGACGCAACGATTCGATTTCTACTCGCAGCTCGGCCCCGTCCCCTCGCACGCTCGAGCCATACCGGGAACCGGAAGCTGCGACGTTCGGCCGCCGCTCCGTCTGCTGAGCCGGCCCCAGCGCAGCACTGGTCTCACGCCGCCCGCAGTTGCAAAAGCCAGGCCGGAGCCGCCGCACCGGTGCCCCCTACTACAGGTGCGCCCTGCTTGAGACGGCCAATGGGCGTAGGCGTCCGAGCGTTTGCAGGGACGCCGTAGAGTGACGGGGGCGCGCTAATACAGTACCCAGGATTGTCATCAGAAGTCTGAGCCATACGACCCCAGTGCAACTCGGCGATGCAATTGGTAGAGGACGGTAGCTTATTCCTAAAAAGCCCGACGAGTGGCGCTCCCCCGCCTCAACGGGCGTGCATTCGACCCGCCTGCAAGCGCCTGAACTCG
CTACTCGATGCATGGCCGAGTTATGACAACCAACCAGGGCCGCCTCATTGACCAAGCCCCACGCACGGGGGGCGGCGGGGTTCGTGGGTAAGACGCGCGTGCCCCGGCGACTTGCGCTCCTCCGCCCTACGCCACCGCAGTAAGACCCTGTCCGGCCGCCCGGAAGCAGTTGGCCCGGGCGTAGCGAACCTGTGGAGTTAAACCGGAGCGGCAGCCGTTAGCGGACGCATGTCGGGTTGGCGAGCCCCACGTATCTCATGCCACCGGCCGCCGATACTGCGCTCGTTTCTTCGGGGTCCGATACAGCTCGCACCCCTGCGCCAGGCCGGGGCTCAAGTAGAGAGCGTGCCCCGCTCTAGACTATGACCCGGCACTCCGAGAGGTCCCCGGTGTCAATCGGCAGTTTCCCCTTCACCCTGGGGCCATTCTCGATCACCCCGGGGGCTCGCGCGCATCCCACAGGCACCGTACAGGCCCCTTGTGAGTACGACAATTCGGCCTTTGCTTTCAGTCCGGACTTGTTCTTCCGGACGCCCGGATCACGCCAAGAACTGATAGCTGCGACGTTCGGCCGCCGCTCCGTCTGCTGAGCCGGCCCCAGCGCAGCACTGGTCTCACGCCGCCCGCAGTTGCAAAAGCCAGGCCGGGGCCGCCGCACCGGTGGGGTCTACTACAGGTGCGCCCGACCCCGAGTGGCCGGTCACTACAGGCGTCCGAGCGTTTGCAGGGACACCGTACAGTGACGGGGGCGCGCTAATATAGTACTCATGATTGTCATCAAGAGTCTGCGCCACGGGTCCACAGCACGAGCTGGCAACGCAATTGGTAGAGGACGGTAGCTTATTCCTAAAAAGCCCGACGAGTGGCGCTCCCCCGCCACAATGGGCCTCAAGTCTATCTGCTCGCAAGCGCCTGAACTCG
TCGCGCAGTGCGCGACCGGGTTATGACAACTAACCAAGACCCCCTCATCGTTTAGACTACACGCACGGGGGGCGGTGGGGCGCCCGGGTAAGACGCGCGTGCCCCGACGACTTGCGCTCCTCCGCCCTACGCCACCGCAGTAAGACCCTGTCCGGCCGCCCGGAAGCAGTTGGCCCGGGCGTAGCGAACCTGTGGAGTTAAACCGGAGCGGCAGCCGTTAGCGGACGCATGTCGGGTTGGCGAGCCCCACGTATCTCATGCCACCGGCCGCCGATACTGCGCTCGTTTCTTCGGGGTCCGATACAGCTCGCACCCCTGCGCCAGGCCGGGGCTCAAGTAGAGAGCGTGCCCCGCTCTAGACTATGACCCGGCACTCCGAGAGGTCCCCGGTGTCAATCGGCAGTTTCCCCTTCACCCTGGGGCCATTCTCGATCACCCCGGGGGCTCGCGCGCATCCCACAGGCACCGTACAGGCCCCTTGTGAGTACGACAATTCGGCCTTTGCTTTCAGTCCGGACTTGTTCTTCCGGACGCCCGGATCACGCCAAGAACTGATAGCTGCGACGTTCGGCCGCCGCTCCGTCTGCTGAGCCGGCCCCAGCGCAGCACTGGTCTCACGCCGCCCGCAGTTGCAAAAGCCAGGCCGGAGCCGCCGCACCGGTGGGGTCTACTACAGATGCGCCCTGCTTGAGATGGCCAATGGGCGTAGGCGTCCGAGCGTTTGCAGGGACGCCGTACAGTGACAGGAGCGCGCTAATATAGTACTCATGATTGTCATCAAGAGTCTGCGCCACGGGTCCACAGCACGAGCTCGCAATGCAATTGGTAGAGAACGGTAGCTTATTCCTAAAAAGCCCGACGAGTGGCGCTCCCCGATCTCAACGGGTGTGCATTCGACCCGCCTGCAAGCGCCTAAACCGA
TCGTGCAGTGCGCGACCGGGTTATGACAACTAACCAAGACCCCCTCATCGTTTAGACTACACGCACGGGGGGCGGTGGGGCGCCCGAGTAAGACGCGCGTGCCCCAGCGACTTGCGTTCTCCCGGTCTGTGCCTCCGCAGTCAAACGGCGCCCGGCCACCCGGAAGTGGTTAACCCGGACGTAGCAGCCCTGAAGGATCAGGCCGATACGACAGCCCCCAGAGCACTCATGCCGAGTCGGCCAACCTCATGAATTGCATGCCCCCGGTCGCCGCTGCAGCGCTCGTTCCTCCAGGGTCCAAGACCGTCCTGGCCCTGGCGCTAAGTCGGGGCCGGCGCTGGGAAAGCACTCCGCCCTCGACTATGACCCGGGTCTTCGGGGGGTCCCCGGTGTCGCTGGGCGCCCCCGCCTTCACCCTCAAGCCACTCTCCATCACCCCGGGGGCTCGCGCGCGTCCCACAGGCACCGTACAGGCCCCTTGTGAGTACGACAATTCGGCCTTTGCTTTCAGTCCGGACTTGTTCTTCCGGACGCCCGGATCACGCCAAGAACTGATAGCTGCGACGTTCGGCCGCCGCTCCGTCTGCTGAGCCGGCCCCAGCGCAGCACTGGTCTCACGCCGCCCGCAGTTGCAAAAGCCAGGCCGGAGCCGCCGCACCGGTGGGGTCTACTACAGATGCGTCCTGCTTGAGATGGCCAATGGGCGTAGGTGCCCAGGCGCTTGCGCGGACGCCGTACAGTGACGGGGGCGCGCTAATACAGTACCCAGGATTGTCATCAGAAGTCTAAGCCATACGACCCCAGTACAACTCGGCGACGCAATTGGTAGTGGACGGTAGCTCGTCGTCGGTTAGCCTGACGGGGGGCGCTCAGACATCTCAACGGGCGTGCATTCGACCCGCCTGCAAGCGCTTGAGCCGA
TCGCGCAGTGCGCGACCGGGTTATGACAACTAACCAAGACCCCCTCATCGTTTAGACTCCACGCACGGGGGGCGGCGGGGCGCCTGGGTAAGACGCGCGTGCCCCAGCGACTTGCGCTCCTCCGCCCTGTGCCACCGCAGTAAGACCCTGTCCGGCCGCCCGGAAGCAGTTGGCCCGGGCGTAGCGAACCTGTGGAGTTAAACCGGAGCGGCAGCCGTTAGCGGACGCATGTCGGGCTGGCGAGCCCCACGTATCTCATGCCACCGGCCGCCGATACTGCGCTCGTTTCTTCGGGGTCCGATACAGCTCGCACCCCTGCGCCAGGCCGAGGCTCAAGTAGAGAGCGCGCCCCGCTCTAGACTATGACCCGGGTCTTCGGTGAGTTCCCGGTGTCGCCGGGCACCTCCCCCTTCAGCCTCGGGCCACTCTCCGTCGTCCCGAGGGCTCGCGCGCGTCTCGCAGGCACGGTACAGGCCCCTTGTGAGCACAACGGTTTAGTTTCTGCTCGCAGCCTGTACCTGTTCTTCCAGACGCCTGGATCGTACCGAGAACCGGTAGCTACAGCGTCCGGCCACGGCTTTGCTAATTGCGCCGGCCTTGGGGCGGCAATCGCCTTGCGCCGCTAGTAGCTGAGAGGACCATACTCGGGCCACCGCGCCGGCGCCCCCTACTACAGATGCGCCCTGCTTGAGATGGCCAATGGGCGTAGGTACCTAGGCGTTTACGCGGACGCCATAGAGTGACAAGGGCGCGCTAATATAGTACTCCGAATTGTTCCCAAGAGTCTGCGCCATACGACCCCGGTACAGCTCGGCAACGCAATTGGTAGAGAACGGTAGCTTATTCCTAAAAAGCCCGACGAGTGGCGCTCCCCCGTCTTGGTGTGCCCCAAGTCTCCCCACTCGCAAGCGCCTGAACTCG
TCGCGCAGTGCGCGACCGGGTTATGACAACTAACCAAGACCCCCTCATCGTTTAGACTACACGCACGGGGGGAGGTGGGGCTCGTGGGTAAGACGCGCGTGCCCCGGCGACTTGCGCTCCTCCGCCCTACGCCACCGCAGTAAGACCCTGTCCGGCCGCCCGGAAGCAGTTGGCCCGGGCGTAGCGAACCTGTGGAGTTAAACCGGAGCGGCAGCCGTTAGCGGACGCATGTCGGGTTGGCGAGCCCCACGTATCTCATGCCACCGGCCGCCGATACTGCGCTCGTTTCTTCGGGGTCCGATACAGCTCGCACCCCTGCGCCAGGCCGGGGCTCAAGTAGAGAGCGTGCCCCGCTCTAGACTATGACCCGGCACTCCGAGAGGTCCCCGGTGTCAATCGGCAGTTTCCCCTTCACCCTGGGGCCATTCTCCGTCGTCCCGAGGGCTCGCGCGCGTCTCGCAGGCACCGTCTGGGTCCCCCCTGGACGCAACGATTCGGCCTTCGCTTTCAGTCCGGACTTGTTCTTCCGGACGCCCGGATCACGCCAAGAACTGATAGCTGCGACGTTCGGCCGCCGCTCCGTCTGCTGAGCCGGCCCCAGCGCAGCACTGGTCTCACGCCGCCCGCAGTTGCAAAAGCCAGGCCGGAGCCGCCGCACCGGTGCCCCCTACTACAGGTGCGCCCTGCTTGAGACGGCCAATGGGCGTAGACGTCCGAGCGTTTGCAGGGACGCCGTACAGTGACGGGGGCGCGCTAATACAGTACCCAGGATTGTCATCAGAAGTCTAAGCCATACGACCCCAGTACAACTCGGCGACGCGATTGGTAGTGGACGGTAGTTCGTCGTCGGTTAGCCTGACGGGGGGCGCTCAGAGGCCTCAACGGGCGTGCATTCGACCCGCCTGCAAGCGCCGGAACTCG
TCGTGCAGTGCGCGACCGGGTTATGACAACTAACCAAGACCCCCTCATCGTTTAGACTACACGCACGGGGAACGGTGGGGCGCCCGAGTAAGACGCGCGTGCCCCAGCGACTTGCGCTCCTCCGCCCTACGCCACCGCAGTAAGACCCTGTCCGGCCGCCCGGAAGCAGTTGGCCCGGGCGTAGCGAACCTGTGGAGTTAAACCGGAGCGGCAGCCGTTAGCGGACGCATGTCGGGTTGGCGAGCCCCACGTATCTCATGCCACCGGCCGCCGATACTGCGCTCGTTTCTTCGGGGTCCGATACAGCTCGCACCCCTGCGCCAGGCCGGGGCTCAAGTAGAGAGCGTGCCCCGCTCTAGACTATGACCCGGCACTCCGAGAGGTCCCCGGTCTCAATCGGCAGTTTCCCCTTCACCATGGGGCCATTCTCGATCACCCCGGGGGCTCGCGCGCATCTCGCAGGCACCGTCTGGGTACCCCCTGGACGCAACAATTCGGCCTTTGCTTTCAGTCCGGACTTGTTCTTCCGGACGCCCGGATCACGCCAAGAACTGATAGCTGCGACGTTCGGCCGCCGCTCCGTCTGCTGCGCCGGCCTCGGGGCGGCAATCGCCTTGCGCCGCTAGTAGCTGAGAGGACCAGGCTGGAGCCGCCGCACCGGTGGGGTCTACTACAGGTGCGCCCTGCTTGAGACGGCCAATGGGCGTAGGTGCCCAGGCGCTTGCGCGGACACCGTAGAGTGACAGGGGCGCGCTAATATAGTACCCAGGATTGTCATCAAAAGTCTGAGCCATACGACCCCAATACAACTCGGCGATGCAATTGGTAGAGGACGGTAGCTTGCTCTTAATAGGCCCAGTGGTTTACGTCTCCCCATCTCAACGGGCGTGCATTCGACCCGCCTGCAAGCGCCTGAACTCG
CTACTCGATGTATGGCCGAGTTATGACAACCAACCCGGGCCGCCTCATTGACCAAACCCCACGCACGGGGGGCGGCGGGGTTCGTGGGTAAGACGCGCGTGCCCCGGCGATTTGCGCTCCTCCGCCCTACGCCACCGCAGTAAGACCCTGTCCGGCCGCCCGGAAGCAGTTGGCCCGGGCGTAGCGAACCTGTGGAGTTAAACCGGAGCGGCAGCCGTTAGCGGACGCATGTCGGGTTGGCGAGCCCCACGTATCTCATGCCACCGGCCGCCGATACTGCGCTCGTTTCTTCGGGGTCCGATACAGCTCGCACCCCTGCGCCAGGCCGGGGCTCAAGTAGAGAGCGCACTCCGCCCTCGACTATGACCCGGCACTCCGAGAGGTCCCCGGTGTCAATCGGCAGTTTCCCCTTCACCCTGGGGCCATTCTCGATCACCCCGGGGGCTCGCGCGCATCCCACAGGCACCGTACAGGCCCCTTGTGAGTACGACAATTCGATTTCTACTCGCAGCTCGGCCCCGTCCCCTCGCACGCTCGAGCCATACCGGGAACCGGAAGCTACAGCGTCCGGCCACGGCTTTGCTAATTGCGCCGGCCTTGGGGCGGCAATCGCCTTGCGCCGCTAGTAGCTGAGAGGACCATACTCGGGCCACCGCACCGGCGCCCCCTACTACAGGTGCGCCCTGCTTGAGACGGCCAATGGGCGTAGGTGCCCAGGCGCTTGCGCGGACACCGTAGAGTGACAGGGCCGGGCTAATGTAGTACTCAGGATTGTCCCTAAGGGCCCGCGTTGCGGGATTCCAGTACGACTCGGGAGCGCAATTGGTAGAGGACGGTAGCTTATTCCTAAAAAGCCCGACGAGTGGCGCTCCCCCGTCTTGATGGGCCCCAAGTCTCCTCGTCTGTGGTCGCCGGAACTCG
TCGTGCAGTGCGCGACCGGGTTATGACAACTAACCAAGACCCCCTCATCGTTTAGACTACACGCACGGGGGGCGGTGGGGCGCCCGAGTAAGACGCGCGTGCCCCGGCGACTTGCGCTCCTCCGCCCTACGCCACCGCAGTAAGACCCTGTCCGGCCGCCCGGAAGCAGTTGGCCCGGGCGTAGCGAACCTGTGGAGTTAAACCGGAGCGGCAGCCGTTAGCGGACGCATGTCGGGTTGGCGAGCCCCACGTATCTCATGCCACCGGCCGCCGATACTGCGCTCGTTTCTTCGGGGTCCGATACAGCTCGCACCCCTGCGCCAGGCCGGGGCTCAAGTAGAGAGCGTGCCCCGCTCTAGACTATGACCTGGCACTCCGAGAGGTCCCCGGTGTCAATCGGCAGTTTCCCCTTCACCCTGGGGCCATTCTCGATCACCCCGGGGGCTCGCGCGCATCCCGCAGGCACCGTACAGGCCCCTTGTGAGTACGTCAATTCGGCCTTTGCTTTCAGTCCGGACTTGTTCTTCCGGACGCCCGGATCACGCCAAGAACTGATAGCTGCGACGTTCGGCCGCCGCTCCGTCTGCTGAGCCGGCCCCAGCGCAGCACTGGTCTCACGCCGCCCGCAGTTGCAAAAGCCAGGCTGGAGCCGCCGCACCGGTGGGGTCTACTACAGATGCGCCCTGCTTGAGATGGCCAATGGGCGTAGGCGTCCGAGCGTTTGCAGGAACACCGTACAGTGACAGGAGCGCGCTAATATAGTACTCATGATTGTCATCAAGAGTCTGCGCCACGGGTCCACAGCACGAGCTGGCAACGCAATTAGCAGAAGACAGCGGCTTGTTGTCGATAAACCCGATTGGTTGCACTCCCCCGCCTCAACGGGCGTGCATTCGACCCGCCTGCAAGCGCTTGAGCCGA
CTACTCGATGCATGGCCGAGTTATGACAACCAACCAGGACCCCCTCATCGTTTAGATTACACGCACGGGGGGAGGTGGGGCGCCCGGGTAAGACGCACGTGCCCCGGCGACTTGCGTTCTCCCGGTCTGTGCCTCCGCAGTCAAACGGCGCCCGGCCACCCGGAAGTGGTTAACCCGGACGTAGCAGCCCTGAAGGATCAGGCCGATACGAAAGCCCCCAGAGCACTCATGCCGAGTCGGCCAACCTCATGAATTGCACGCCCCCAGTCGCCACTGCAGCGCTCGTTCCTCCAGGGTCCAAGACCGTCCTGGCCCTGGCGCTAAGTCGGGGCCCGCGCTGGGAAAGCACTCCGCCCTCGACTATGACCCGGGTCTTCGGGGAGTCCCCGGTGTCGCTGGGCGCCCCCGCCTTCACCCTCAAGCCACTCTCCGTCGTCCCGAGGGCTCGCGCGCGTCCCACAGGCACCGTACAGGCCCCTTGTGAGTACGACAATTCGGCCTTTGCTTTCAGTCCGGACTTGTTCTTCCGGACGCCCGGATCACGCCAAGAACTGATAGCTGCGACGTTCGGCCGCCGCTCCGTCTGCTGAGCCGGCCCCAGCGCAGCACTGGTCTCACGCCGCCCGCAGTTGCAAAAGCCAGGCCGGAGCCGCCGCACCGGTGGGGTCTACTACAGGTGCGCCCGACCCCGAGTGGCCGGTCACTACAGGCGTCCGAGCGTTTGCAGGGACAGCATTGAGTGACGGGGGCGCGCTAATATAGTACCCAGGATTGTCATCAAGAGTCTGAGCCATACGACCCCAATACAACTCGGCAATGCAATTGGTAGAGGACGGTAGCCTATTCCTAAAAAGCCCGACGAGTGGCGCTCCCCGGTCTTAACGGGCGTGCATTCGACCCGCCTGCAAGCGCCTGAACTCG
CTACTCGATGCATGGCCGAGTTATGACAACCAACCAGGGCCGCCTCATTGACCAAACCCCACGCACGGGGGGCGGCGGGGTTCGTGGGTAAGACGCGCGTGCCCCGGCGACTTGCGCTCCTCCGCCCTACGCCACCGCAGTAAGCCCCTGTCCGGCCGCCCGGAAGCAGTTGGCCCGGGCGTAGCGAACCTGTGGAGTTAAACCGGAGCGGCAGCCGTTAGCGGACGCATGTCGGGTTGGCGAGCCCCACGTATCTCATGCCACCGGCCGCCGATACTGCGCTCGTTTCTTCGGGGTCCGATACAGCTCGCACCCCTGCGCCAGGCCGGGGCTCAAGTAGAGAGCGTGCCCCGCTCTAGACTATGACCCGGCACTCCGAGAGGTCCCCGGTGTCAATCGGCAGTTTCCCCTTCACCCTGGGGCCATTCTCCGTCGTCCCGAGGGCTCGCGCGCGTCCCGCAGGCAGCGTACAGGCCCCTTGTGAGTACGACAATTCGATTTCTACTCGCAGCTCGGCCCCGTCCCCTCGCACGCTCGAGCCATACCGGGAACCGGAAGCTGCGACGTTCGGCCGCCGCTCCGTCTGCTGAGCCGGCCCCAGCGCAGCACTGGTCTCACGCCGCCCGCAGTTGCGAAAGCCAGGCCGGAGCCGCCGCACCGGTGGGGTTTACTACAGGCGCGCCCGACCCCGAGTGGCCGGTGGGCGTAGGCGTCCGAGCGTTTGCAGGAACAGCGTACAGTCACAGGGGCGCGCTAATATAGTACCTAGGATTGTCATCAAAAGTCTGAGCCATACGACCCCAATGCAACTCGGCAATGCAATTGATAGTGGACGGTAGCTCGTCGTCGGTTAGCCTGACGGGGGGCGCTCAGACGTCTTAATGGGCCCCAAGTCTACTCGTCTGTGGTCGCCGGAACTCG
CTACTCGATGCATGGCCGAGTTATGACAACCAACCAGGGCCGCCTCATTGACCAAACCCCACGCACGGGGGGCGGCGGGGTTCGTGGGTAAGACGCGCGTGCCCCGGCGACTTGCGCTCCTCCGCCCTACGCCACCGCAGTAAGACCCTGTCCGGCCGCCCGGAAGCAGTTGGCCCGGGCGTAGCGAACCTGTGGAGTTAAACCGGAGCGGCAGCCGTTAGCGGACGCATGTCGGGTTGGCGAGCCCCACGTATCTCATGCCACCGGCCGCCGATACTGCGCTCGTTTCTTCGGGGTCCGATACAGCTCGCACCCCTACGCCAGGCCGGGGCTCAAGTAGAGAGCGCGCCCCGCTCTAGACTATGACCCGGGTCTTCGGGGGGTCCCCGGTGTCGCTGGGCGCCCCCGCCTTCACCCTCAAGCCACTCTCCGTCGTCCCGAGGGCTCGCGCGCGTCCCACAGGCACCGTACAGGCCCCTTGTGAGTACGACAATTCGGCCTTTGCTTTCAGTCCGGACTTGTTCTTCCGGACGCCCGGATCACGCCAAGAACTGATAGCTGCGACGTTCGGCCGCCGCTCCGTCTGCTGAGCCGGCCCCAGCGCAGCACTGGTCTCACGCCGCCCGCAGTTGCAAAAGCCAGGCTGGAGCCGCCGCACCGGTGGGGTCTACTACAGATGCGTCCTGCTTGAGATGGCCAATGGGCGTAGGTGCCCAGGCGCTTGCGCGGACGCCATTCAGTGACGGGGCCGGGCTAATGTAGTACTCAGGATTGTCCCTAAGGGCCCGCGTTGCGGGATTCCAGTACGACTCGGGAATGCAATTGGTAGAGGGCGGTAGCTTATTCCTAAAAAGCCCGACGAGTGGCGCTCCCCCGCCTCAACGGGCGTGCATTCGCCCCGCCTGCAAGCGCTTGAGCCGA
TCGTGCAGTGCGCGACCGGGTTATGACAACTAACCAAGACCCCCTCATCGTTTAGACTACACGCACGGGGGGCGGTGGGGCGCCCGAGTAAGACGCGCGTGCCCCGGCGACTTGCGCTCCTCCGCCCTGTGCCACCGCAGTAGGACCCTGTCCGGCCGCCCGGAAGCAGTTGGCCCAGGCGTAGCGAACCTGTGGAGTTAAACCGGAGCGGCAGCCGTTAGCGGACGCATGTCGGGTTGGCGAGCCCCACGTATCTCATGCCACCGGCCGCCGATACTGCGCTCGTTTCTTCGGGGTCCGATACAGCTCGCACCCCTGCGCCAGGCCGGGGCTCAAGTAGAGAGCGCGCCCCGCTCTAGACTATGACCCGGCACTCCGAGAGGTCCCCGGTGTCAATCGGCAGTTTCCCCTTCACCCTGGGGCCACTCTCGATCACCCCGGGGGCTCGCGCGCATCCCGCAGGCACCGTACAGGCCCCCTGTGAGTACGACAATTCGGCCTTTGCTTTCAGTCCGGACTTGTTCTTCCGGACGCCCGGATCACGCCAAGAACTGATAGCTGCGACGTTCGGCCGCCGCTCCGTCTGCTGAGCCGGCCCCAGCGCAGCACTGGTCTCACGCCGCCCGCAGTTGCAAAAGCCAGGCTGGAGCCGCCGCACCGGTGGGGTCTACTACAGATGCGCCCTGCTTGAGATGGCCAATGGGCGTAGGCGTCCGAGCGTTTGCAGGAACACCGTACAGTGACGGGGGCGCGCTAATATAGTACTCATGATTGTCATCAAGAGTCTGCGCCACGGGTCCACAGCACGAGCTGGCAACGCAATTGGTAGAGAACGGTAGCTTATTCCTAAAAAGCCCGACGAGTGGCGCTCCCCGGCCTCAACGGGCGTGCATTCGACCCGCCTGCAAGCGCTTGAGCCGA
TCGCGCAGTGCGCGACCGGGTTATGACAACTAACCAAGACCCCCTCATCGTTTAGACTACGCGCACGGGGGGCGGTGGGGCGCCCGGGTCTGGTGCGCGCGCCTCGGCGACTTGCGCTCCTCCGCCCTACGCCACCGCAGTAAGACCCTGTCCGGCCGCCCGGAAGCAGTTGGCCCGGGCGTAGCGAACCTGTGGAGTTAAACCGGAGCGGCAGCCGTTAGCGGACGCATGTCGGGTTGGCGAGCCCCACGTATCTCATGCCACCGGCCGCCGATACTGCGCTCGTTTCTTCGGGGTCCGATACAGCTCGCACCCCTGCGCCAGGCCGGGGCTCAAGTAGAGAGCGTGCCCCGCTCTAGACTATGACCCGGCACTCCGAGAGGTCCCCGGTGTCAATCGGCAGTTTCCCCTTCACCCTGGGGCCATTCTCCGTCGCGCCGGTGGCTCACGCGCGCCCCACAGGCACCGTACAGGCCCCTTGTGAGTACGACAATTCGGCCTTTGCTTTCAGTCCGGACTTGTTCTTCCGGACGCCCGGATCACGCCAAGAACTGATAGCTGCGACGTTCGGCCGCCGCTCCGTCTGCTGAGCCGGCCCCAGCGCAGCACTGGTCTCACGCCGCCCGCAGTTGCAAAAGCCATACTCGGGCCACCGCGCCGGCGCCCCCTACTACAGATGCGCCCTGCTTGAGATGGCCAATGGGCGTAGGCGTCCGAGCGTTTGCAGGGACACCGTACAGTGACAGGGGCGCGCTAATATAGTACTCATGATTGTCATCAAGAGTCTGCGCCACGGGTCCACAGCACGAGCTCGCAACGCAATTGGTAGAGAACGGTAGCTTATTCCTAAAAAGCCCGACGAGTGGCGCTCCCCCGCCTCAACGGGCGTGCATTCGACCCGCCTGCAAGCGCTTGAGCCGA
TCGCGCAGTGCGCGACCGGGTTATGACAACTAACCAAGACCCCCTCATCGTTTAGACTACACGCACGGGGGGAGGTGGGGCTCGTGGGTAAGACGCGCGTGCCCCGGCGACTTGCGCTCCTCCGCCCTACGCCACCGCAGTAAGACCCTGTCCGGCCGCCCGGAAGCAGTTGGCCCGGGCGTAGCGAACCTGTGGAGTTAAACCGGAGCGGCAGCCGTTAGCGGACGCATGTCGGGTTGGCGAGCCCCACGTATCTCATGCCACCGGCCGCCGATACTGCGCTCGTTTCTTCGGGGTCCGATACAGCTCGCACCCCTGCGCCAGGCCGGGGCTCAAGTAGAGAGCGTGCCCCGCTCTAGACTATGACCCGGGTCTTCGGGGGGTCCCCGGTGTCGCTGGGCGCCCCCGCCTTCACCCTCAAGCCACTCTCCGTCGTCCCGAGGGCTCGCGCGCGTCCCACAGGCACCGTACAGGCCCCTTGTGAGTACGACAATTCGGCCTTTGCTTTCAGTCCGGACTTGTTCTTCCGGACGCCCGGATCACGCCAAGAACTGATAGCTGCGACGTTCGGCCGCCGCTCCGTCTGCTGAGCCGGCCCCAGCGCAGCACTGGTCTCACGCCGCCCGCAGTTGCAAAAGCCAGGCTGGAGCCGCCGCACCGGTGGGGTCTACTACAGATGCGTCCTGCTTGAGATGGCCAATGGGCGTAGGTGCCCAGGCGCTTGCGCGGACGCCATTCAGTGACGGGGCCGGGCTAATGTAGTACTCAGGATTGTCCCTAAGGGCCCGCGTTGCGGGATTCCAGTACGACTCGGGAATGCAATTGGTAGTGGACGGTAGCTCGTCGTCGGTTAGCCTGACGGGGGGCGCTCACCCGCCTCAACGGGCGTGCATTCGACCCGCCTGCAAGCGCTTGAGCCGA
TCGTGCAGTGCGCGACCGGGTTATGACAACTAACCAAGACCCCCTCATCGTTTAGACTACACGCACGGGGGGCGGTGGGGCGCCCGAGTAAGACGCGCGTGCCCCGGCGACTTGCGCTCCTCCGCCCTACGCCACCGCAGTAAGACCCTGTCCGGCCGCCCGGAAGCAGTTGGCCCGGGCGTAGCGAACCTGTGGAGTTAAACCGGAGCGGCAGCCGTTAGCGGACGCATGTCGGGTTGGCGAGCCCCACGTATCTCATGCCACCGGCCGCCGATACTGCGCTCGTTTCTTCGGGGTCCGATACAGCTCGCACCCCTGCGCCAGGCCGGGGCTCAAGTAGAGAGCGTGCCCCGCTCTAGACTATGACCCGGCACTCCGAGAGGTCCCCGGTGTCAATCGGCAGTTTCCCCTTCACCCTGGGGCCATTCTCGATCACCCCGGGGGCTCGCGCGCATCCCGCAGGCACCGTACAGGCCCCTTGTGAGTACGACAATTCGGCCTTTGCTTTCAGTCCGGACTTGTTCTTCCGGACGCCCGGATCACGCCAAGAACTGATAGCTGCGACGTTCGGCCGCCGCTCCGTCTGCTGAGCCGGCCCCAGCGCAGCACTGGTCTCACGCCGCCCGCAGTTGCAAAAGCCAGGCTGGAGCCGCCGCACCGGTGGGGTCTACTACAGATGCGCCCTGCTTGAGATGGCCAATGGGCGTAGGCGTCCGAGCGTTTGCAGGAACACCGTACAGTGACGGGGGCGCGCTAATATAGTACTCATGATTGTCATCAAGAGTCTGCGCCACGGGTCCACAGCACGAGCTGGCAACGCAATTGGTAGAGAACGGTAGCTTATTCCTAAAAAGCCCGACGAGTGGCGCTCAGACGCCTCAACGGGCGTGCATTCGACCCGCCTGCAAGCGCCGGAACTCG
CTACTCGATGTATGGCCGAGTTATGACAACCAACCAGGGCCGCCTCATTGACCAAACCCCACGCACGGGGGGCGGCGGGGTTCGTGGGTAAGACGCGCGTGCCCCGGCGACTTGCGCTCCTCCGCCCTACGCCACCGCAGTAAGACCCTGTCCGGCCGCCCGGAAGCAGTTAACCCGGACGTAGCAGCCCTGAAGGATCAGGCCGATACGACAGCCCCCAGAGCACTCATGCCGAGTCGGCCAACCTCATGAATTGCACGCCCCCGGTCGCCGCTGCAGCGCTCGTTCCTCCAGGGTCCAAGACCGTCCTGGCCCTGGCGCTAAGTCGGGGCCGGCGCTGGGAAAGTGCCCCGCTCTAGACTATGACCCGGCACTCCGAGAGGTCCCCGGTGTCAATCGGCAGTTTCCCCTTCACCCTGGGGCCATTCTCGATCACCCCGGGGGCTCGCGCGCACCCCACAGGCACCGTACAGGCCCCTTGTGAGTACGACAATTCGGCCTCTACTCGCAGCTCGGCCCCGTCCCCTCGCACGCTCGAGCCATACCGGGAACCGGAAGCTACAGCGTCCGGCCACGGCTTTGCTAATTGCGCCGGCCTTGGGGCGGCAATCGCCTTGCGCCGCTAGTAGCTGAGAGGACCATACTCGGGCCACCGCACCGGCGCCCCCTACTACAGGTGCGCCCTGCTTGAGACGGCCAATGGGCGTAGGCGTCCGAGCGTTTGCAGGAACACCGTAGAGTGACGGGGGCGCGCTAATATAGTACCCAGGATTGTCATCAAGAGTCTGAGCCATACGACCCCAATACAACTCGGCAATGCAATTGGTAGTGGACGGTAGCTCGTCGTCGGTTAGCCTGACGGGGGGCGCTCAGACGTCTCGGTGTGCCCCAAGTCTCCCCACTCGCAATCGCCTAAACCGA
TCGTGCAGTGCGCGACCGGGTTATGACAACTAACCAAGACCCCCTCATCGTTTAGACTACACGCACGGGGGGCGGTGGGGCGCCCGAGTAAGACGCGCGTGCCCCGGCGACTTGCGCTCCTCCGCCCTACGCCACCGCAGTAAGACCCTGTCCGGCCGCCCGGAAGCAGTTGGCCCGGGCGTAGCGAACCTGTGGAGTTAAACCGGAGCGGCAGCCGTTAGCGGACGCATGTCGGGTTGGCGAGCCCCACGTATCTCATGCCACCGGCCGCCGATACTGCGCTCGTTTCTTCGGGGTCCGATACAGCTCGCACCCCTGCGCCAGGCCGGGGCTCAAGTAGAGAGCGTGCCCCGCTCTAGACTATGACCCGGCACTCCGAGAGGTCCCCGGTGTCAATCGGCAGTTTCCCCTTCACCCTGGGGCCATTCTCGATCACCCCGGGGGCTCGCGCGCGTCCCACAGGCACCGTACAGGCCCCTTGTGAGTACGACAATTCGGCCTTTGCTTTCAGTCCGGACTTGTTCTTCCGGACGCCCGGATCACGCCAAGAACCGGAAGCTACAGCGTCCGGCCACGGCTTTGCTAATTGCGCCGGCCTCGGGGCGGCAATCGCCTTGCGCCGCTAGTAGCTGAGAGGACCATACTCGGGCCACCGCACCGGCGCCCCCTACTACAGGTGCGCCCTGCTTGAGACGGCCAATGGGCGTAGGCGTCCGAGCGTTTGCAGGAACACCGTAGAGTGACGGGGGCGCGCTAATACAGTACCCAGGATTGTCATCAGAAGTCTGAGCCATACGACCCCAGTGCAACTCGGCGATGCAATTGGTAGAGAACGGTAGCTTATTCCTAAAAAGCCCGACGAGTGGCGCTCCCCGGTCTTAACGGGCGTGCAGTCTCCTCGTCTGTGGTCGCCGGAACTCG
TCGTGCAGTGCGCGACCGGGTTATGACAACTAACCAAGACCCCCTCATCGTTTAGACTACACGCACGGGGGGCGGTGGGGCGCCCGAGTAAGACGCGCGTGCCCCGGCGACTTGCGCTCCTCCGCCCTACGCCACCGCAGTAAGACCCTGTCCGGCCGCCCGGAAGCAGTTGGCCCGGGCGTAGCGAACCTGTGGAGTTAAACCGGAGCGGCAGCCGTTAGCGGACGCATGTCGGGTTGGCGAGCCCCACGTATCTCATGCCACCGGCCGCCGATACTGCGCTCGTTTCTTCGGGGTCCGATACAGCTCGCACCCCTGCGCCAGGCCGGGGCTCAAGTAGAGAGCGTGCCCCGCTCTAGACTATGACCCGGCACTCCGAGAGGTCCCCGGTCTCAATCGGCAGTTTCCCCTTCACCCTGGGGCCATTCTCGATCACCCCGGGGGCTCGCGCGCATCCCACAGGCACCGTACAGGCCCCTTGTGAGTACGACAATTCGGCCTTCGCTTTCAGTCCGGACTTGTTCTTCCGGACGCCCGGATCACGCCAAGAACTGATAGCTGCGACGTTCGGCCGCCGCTCCGTCTGCTGAGCCGGCCCCAGCGCAGCACTGGTCTCACGCCGCCCGCAGTTGCAAAAGCCAGGCCGGAGCCGCCGCACCGGTGCCCCCTACTACAGGTGCGCCCTGCTTGAGACGGCCAATGGGCGTAGGCGTCCGAGCGTTTGCAGGGACGCCGTACAGTGACAGGGGCGCGCTAATACAGTACCCAGGATTGTCATCAGGAGTCTGAGCCATACGACCCCAGTACAACTCGGCAACGCAATTGGTAGTGGACGGTAGCTCGTCGTCGGTTAGCCTGACGGGGGGCGCTCCCCGGTCTCAACGGGCGTGCATTCGACCCGCCTGCAAGCGCCTGAACTCG
TCGTGCAGTGCGCGACCGGGTTATGACAACTAACCAAGACCCCCTCATCGTTTAGACTACACGCACGGGGGGCGGTGGGGCGCCCGAGTAAGACGCGCGTGCCCCAGCGACTTGCGTTCTCCCGGTCTGTGCCTCCGCAGTCAAACGGCGCCCGGCCACCCGGAAGCGGTTAACCCGGACGTAGCAGCCCTGAAGGATCAGGCCGATACGACAGCCCCCAGAGCACTCATGCCGAGTCGGCCAACCTCATGAATTGCACGCCCCCGGTCGCCGCTGCAGCGCTCGTTCCTCCAGGGTCCAAGACCGTCCTGGCCCTGGCGCTAAGTCGGGGCTCAAGCAGAGAGCGTGCCCCGCTCTAGACTATGACCCGGCACTCCGGGGGGTCCCCGGTGTCGCTGGGCGCCCCCGCCTTCACCCTCAAGCCACTCTCCGTCGCGCCGGTGGCTCACGCGCGCCTCGCAGGCACCGTCTGGGTCCCCCCTGGACGCAACGATTCGGTTTCTACTCGCAGCTCGGCCCCGTCCCCTCGCACGCTCGAGCCATACCGGGAACCGGAAGCTACAGCGTCCGGCCACGGCTTTGCTAATTGCGCCGGCCTTGGGGCGGCAATCGCCTTGCGCCGCTAGTAGCTGAGAGGACCATACTCGGGCCACCGCACCGGCGCCCCCTACTACAGGTGCGCCCTGCTTGAGACGGCCAATGGGCGTAGGCGTCCGAGCGTTTGCAGGAACACCGTAGAGTGACAGGAGCGCGCTAATATAGTACTCATGATTGTCATCAAGAGTCTGCGCCACGGGTCCACAGCACGAGCTGGCAATGCAATTGGTAGAGGACGGTAGCCTATTCCTAAAAAGCCCGACGAGTGGCGCTCCCCCGCGTCAACGGGCGTGCATTCGACCCGCCTGCAAGCGCTTGAGCCGA
CTACTCGATGCATGGCCGAGTTATGACAACCAACCAGGGCCGCCTCATTGACCAAACCCCACGCACGGGGGGCGGCGGGGTTCGTGGGTAAGACGCGCGTGCCCCGGCGACTTGCGTTCTCCCGGTCTGTGCCTCCGCAGTCAAACGGCGCCCGGCCACCCGGAAGTGGTTAACCCGGACGTAGCAGCCCTGAAGGATCAGGCCGATACGACAGCCCCCAGAGCACTCATGCCGAGTCGGCCAACCTCATGAATTGCACGCCCCCGGTCGCCGCTGCAGCGCTCGTTCCTCCAGGGTCCAAGACCGTCCTGGCCCTGGCGCTAAGTCGGGGCCGGCGCTGGGAGAGCACTCCGCCCTCGACTATGACCCGGGTCTTCGGGGGGTCCCCGGTGTCGCTGGGCGCCCCCGCCTTCACCCTCAAGCCACTCTCGATCACCCCGGGGGCTCGCGCGCATCCCACAGGCACCGTACAGGCCCCTTGTGAGTACGACAATTCGGCCTTTGCTTTCAGTCCGGACTTGTTCTTCCGGACGCCCGGATCACGCCAAGAACTGATAGCTGCGACGTTCGGCCGCCGCTCCGTCTGCTGAGCCGGCCCCAGCGCAGCACTGGTCTCACGCCGCCCGCAGTTGCAAAAGCCAGGCCGGAGCCGCCGCACCGGTGGGGTCTACTACAGGTGCGCCCGACCCCGAGTGGCCGGTCACTACAGGCGTCCGAGCGTTTGCAGGGACACCGTACAGTCACGGGGGCGCGCTAATACAGTACCCAGGATTGTCATCAGGAGTCTGAGCCATACGACCCCAGTACAACTCGGCAACGCAATTGGTAGAGAACGGTAGCTTATTCCTAAAAAGCTCGACGAGTGGCGCTCCCCCGCGTCAACGGGCGTGCATTCGACCCGCCTGCAAGCGCTTGAGCCGA
TCGCGCAGTGCGCGACCGGGTTATGACAACTAACCAAGACCCCCTCATCGTTTAGACTCCACGCACGGGGGGCGGCGGGGCGCCTGGGACTGGTGCGCGCGCCCCGGCGACCTGCGTTCCCCGGGCCTGTGCCTCCGCAGGCAGACGGCGCCCGGCCAGCCGGAAGTGGTTGGCCCGGACGCAGCAGCCCTGAAGGATCAGGCCGATACGACAGCCCCCAGAGCACTCATGCCGAGTCGGCCAACCTCATGAATTGCACGCCCCCGGTCGCTGCTGCAGCGCTCGTTCCTCCAGGATCCAAGATCGTCCTCGCCCTGGCGTCAGGTCGGGGCTCACGCTGAGAAACCAACCCGCCTTCGACTATGATCCGGCACTCCGGTGAGTTCCCGGTGTCGCCGGGCACCTCCCCCTTCAGCCTCGGGCCACTCTCCGTCGTCCCGAGGGCTCGCGCGCGTCTCGCAGGCACGGTACAGGCCCCTTGTGAGCACAACGGTTCGGCCTTTGCTTTCAGTCCGGACTTGTTCTTCCGGACGCCCGGATCACGCCAAGAACTGATAGCTGCGACGTTCGGCCGCCGCTCCGTCTGCTGAGCCGGCCCCAGCGCAGCACTGGTCTCACGCCGCCCGCAGTTGCAAAAGCCAGGCCGGAGCCGCCGCACCGGTGGGGTCTACTACAGGCGCGCCCTGCTTGAGATGGCCAATGGGCGTAGGCGTCCGAGCGTTTGCAGGAACGCCGTAGAGTGACAGGAGCGCGCTAATATAGTACTCATGATTGTCATCAAGAGTCTGCGCCACGGGTCCACAGCACGAGCTGGCAACGCAATTGGTAGAGAACGGTAGCTTATTCCTAAAAAGCCCGACGAGTGGCGCTCCCCCGCGTCAACGGGCGTGCATTCGACCCGCCTGCAAGCGCTTGAGCCGA
TCGTGCAGTGCGCGACCGGGTTATGACAACTAACCAAGACCCCCTCATCGTTTAGACTACACGCACGGGGGGCGGTGGGGCGCCCGAGTAAGACGCGCGTGCCCCAGCGACTTGCGTTCTCCCGGTCTGTGCCTCCGCAGTCAAACGGCGCCCGGCCACCCGGAAGTGGTTAACCCGGACGTAGCAGCCCTGAAGGATCAAGCCGATACGACAGCCCCCAGAGCACTCATGCCGAGTCGGCCAACCTCATGAATTGCACGCCCCCGGTCGCCGCTGCAGCGCTCGTTCCTCCAGGGTCCAAGACCGTCCTGGCCCTGGCGCTAAGTCGGGGCCGGCGCTGGGAAAGCACTCCGCCCTCGACTATGACCCGGGTCTTCGGGGGGTCCCCGGTGTCGCTGGGCGCCCCCGCCTTCACCCTCAAGCCACTCTCCGTCGCGCCGGTGGCTCACGCGCGCCCCACAGGCACCGTACAGGCCCCTTGTGAGTACGACAATTCGGCCTTCGCTTTCAGTCCGGACTTGTTCTTCCGGACGCCCGGATCACGCCAAGAACTGATAGCTGCGACGTTCGGCCGCCGCTCCGTCTGCTGAGCCGGCCCCAGCGCAGCACTGGTCTCACGCCGCCCGCAGTTGCAAAAGCCAGGCCGGAGCCGCCGCACCGGTGCCCCCTACTACAGATGCGCCCTGCTTGAGATGGCCAATGGGCGTAGGCGTCCGAGCGTTTGCAGGGACGCCGTTGAGTGACAGGGGCGCGCTAATATAGTACCCAGGATTGTCATCAAAAGTCTGAGCCATACGACCCCAATACAACTCGGCAATGCAATTGGTAGAGGACGGTAGCTTGCTCTTAATAGGCCCAGTGGTTTACGTCTCCCCGCCTCAACGGGCGTGCATTCGACCCGCCTGCAAGCGCTTGAGCCGA
TCGTGCAGTGCGCGACCGGGTTATGACAACTAACCAAGACCCCCTCATCGTTTAGACTACACGCACGGGGGGCGGTGGGGCGCCCGAGTAAGACGCGCGTGCCCCGGCGACTTGCGCTCCTCCGCCCTACGCCACCGCAGTAAGACCCTGTCCGGCCGCCCGGAAGCAGTTGGCCCGGGCGTAGCGAACCTGTGGAGTTAGACCGGAGCGGCAGCCGTTAGCGGACGCATGTCGGGTTGGCGAGCCCCACGTATCTCATGCCACCGGCCGCCGATACTGCGCTCGTTTCTTCGGGGTCCGATACAGCTCGCACCCCTGCGCCAGGCCGGGGCTCAAGTAGAGAGCGTGCCCCGCTCTAGACTATGACCCGGCACTCCGAGAGGTCCCCGGTGTCAATCGGCAGTTTCCCCTTCACCCTGGGGCCATTCTCGATCACCCCGGGGGCTCGCGCGCATCCCGCAGGCACCGTACAGGCCCCTTGTGAGTACGACAATTCGGCCTTTGCTTTCAGTCCGGACTTGTTCTTCCGGACGCCCGGATCACGCCAAGAACTGATAGCTGCGACGTTCGGCCGCCGCTCCGTCTGCTGAGCCGGCCCCAGCGCAGCACTGGTCTCACGCCGCCCGCAGTTGCAAAAGCCAGGCTGGAGCCGCCGCACCGGTGGGGTCTACTACAGATGCGCCCTGCTTGAGATGGCCAATGGGCGTAGGCGTCCGAGCGTTTGCAGGAACAGCGTACAGTGACGGGGGCGCGCTAATACAGTACCCAGGATTGTCATCAGAAGTCTAAGCCATACGACCCCAGTACAACTCGGCGACGCAATTGGTAGAGAACGGTAGCTTATTCCTAAAAAGCCCGACGAGTGGCGCTCCCCCGTCTTGATGGGCCCCAAGTCTCCTCGTCTGTGGTCGCCGGAACTCG
TCGCGCAGTGCGCGACCGGGTTATGACAACTAACCAAGACCCCCTCATCGTTTAGACTACACGCACGGGGGGAGGTGGGGCTCGTGGGTAAGACGCGCGTGCCCCGGCGACTTGCGCTCCTCCGCCCTACGCCACCGCAGTAAGACCCTGTCCGGCCGCCCGGAAGCAGTTGGCCCGGGCGTAGCGAACCTGTGGAGTTAAACCGGAGCGGCAGCCGTTAGCGGACGCATGTCGGGTTGGCGAGCCCCACGTATCTCATGCCACCGGCCGCCGATACTGCGCTCGTTTCTTCGGGGTCCGATACAGCTCGCACCCCTGCGCCAGGCCGGGGCTCAAGTAGAGAGCGTGCCCCGCTCTAGACTATGACCCGGCATTCCGAGAGGTCCCCGGTGTCAATCGGCAGTTTCCCCTTCACCCTGGGGCTATTCTCGATCACCCCGGGGGCTCGCGCGCATCCCGCAGGCACCGTACAGGCCCCTTGTGAGTACGACAATTCGGCCTTCGCTTTCAGTCCGGACTTGTTCTTCCGGACGCCCGGATCACGCCAAGAACTGATAGCTGCGACGTTCGGCCGCCGCTCCGTCTGCTGAGCCGGCCCCAGCGCAGCACTGGTCTCACGCCGCCCGCAGTTGCAAAAGCCAGGCCGGAGCCGCCGCACCGGTGCCCCCTACTACAGGTGCGCCCTGCTTGAGACGGCCAATGGGCGTAGGCGTCCGAGCGTTTGCAGGAACAGCGTTGAGTGACAGGAGCGCGCTAATATAGTACTCATGATTGTCATCAAGAGTCTGCGCCACGGGTCCACAGCACGAGCTGGCAATGCAATTGGTAGAGGACGGTAGCTTATTCCTAAAAAGCCCGACGAGTGGCGCTCCCCCGCCTCGATGGGCCCCAAGTCTCCTCGTCTGTGGTCGCCTGAACTCG
TCGCGCAGTGCGCGACCGGGTTATGACAACTAACCAAGACCCCCTCATCGTTTAGACTACACGCACGGGGGGCGGTGGGGCGCCCGAGTAAGACGCGCGTGCCCCAGCGACTTGCGTTCTCCCGGTCTGTGCCTCCGCAGTCAAACGGCGCCCGGCCACCCGGAAGCGGTTAACCCGGACGTAGCAGCCCTGAAGGATCAGGCCGATACGACAGCCCCCAGAGCACTCATGCCGAGTCGGCCAACCTCATGAATTGCACGCCCCCGGTCGCCGCTGCAGCGCTCGTTCCTCCAGGGTCCAAGACCGTCCTGGCCCTGGCGCTAAGTCGGGGCCGGCGCTGGGAAAGCACTCCGCCCTCGACTATGACCCGGGTCTTCGGGGGGTCCCCGGTGTCGCTGGGCGCCCCCGCCTTCACCCTCAAGCCACTCTCCGTCGTCCCGAGGGCTCGCGCGCGTCCCGCAGGCAGCGTACAGGCCCCTTGTGAGTACGACAATTCGGCCTTTGCTTTCAGTCCGGACTTGTTCTTCCGGACGCCCGGATCACGCCAAGAACTGATAGCTGCGACGTTCGGCCGCCGCTCCGTCTGCTGAGCCGGCCCCAGCGCAGCACTGGTCTCACGCCGCCCGCAGTTGCGAAAGCCAGGCTGGAGCCGCCGCACCGGTGGGGTCTACTACAGATGCGCCCTGCTTGAGATGGCCAATGGGCGTAGGCGTCCGAGCGTTTGCAGGAACACCGTAGAGTGACGGGGGCGCGCTAATACAGTACCCAGGATTGTCATCAGAAGTCTGAGCCATACGACCCCAGTGCAACTCGGCGATGCAATTGGTAGAGAACGGTAGCTTATTCCTAAAAAGCCCGACGAGTGGCGCTCCCCCGTCTTGGTGTGCCCCAAGTCTCCCCACTCGCAATCGCCTAAACCGA
TCGCGCAGTGCGCGACCGGGTTACGACAACTAACCAAGACCCCCTCATCGTTTAGACTACACGCACGGGGGGAGGTGGGGCGCCCGGGTAAGACGCACGTGCCCCGGCGACTTGCGCTCCTCCGCCCTACGCCACCGCAGTAAGACCCTGTCCGGCCGCCCGGAAGCAGTTGGCCCGGGCGTAGCGAACCTGTGGAGTTAAACCGGAGCGGCAGCCGTTAGCGGACGCATGTCGGGTTGGCGAGCCCCACGTATCTCATGCCACCGGCCGCCGATACTGCGCTCGCTTCTTCGGGGTCCGATACAGCTCGCACCCCTGCGCCAGGCCGGGGCTCAAGTAGAGAGCGTGCCCCGCTCTAGACTATGACCCGGCACTCCGAGAGGTCCCCGGTGTCAATCGGCAGTTTCCCCTTCACCCTGGGGCCATTCTCGATCACCCCGGGGGCTCGCGCGCATCCCGCAGGCACCGTACAGGCCCCTTGTGAGTACGACAATTCGGCCTTTGCTTTCAGTCCGGACTTGTTCTTCCGGACGCCCGGATCACGCCAAGAACTGATAGCTGCGACGTTCGGCCGCCGCTCCGTCTGCTGAGCCGGCCCCAGCGCAGCACTGGTCTCACGCCGCCCGCAGTTGCAAAAGCCAGGCTGGAGCCGCCGCACCGGTGGGGTCTACTACAGATGCGCCCTGCTTGAGATGGCCAATGGGCGTAGGCGTCCGAGCGTTTGCAGGAACACCGTAGAGTGACGGGGGCGCGCTAATATAGTACCCAGGATTGTCATCAAGAGTCTGAGCCATACGACCCCAATACAACTCGGCGATGCAATTGGTAGAGAACGGTAGCTTATTCCTAAAAAGCCCGACGAGTGGCGCTCCCCCGCCTCAACGGGCGTGCATTCGACCCGCCTGCAAGCGCTTGAGCCGA
CTACTCGATGTATGGCCGAGTTATGACAACCAACCCGGGCCGCCTCATTGACCAAACCCCACGCACGGGGGGCGGCGGGGTTCGTGGGTAAGACGCGCGTGCCCCGGCGACTTGCGCTCCTCCGCCCTACGCCACCGCAGTAAGACCCTGTCCGGCCGCCCGGAAGCAGTTGGCCCGGGCGTAGCGAACCTGTGGAGTTAAACCGGAGCGGCAGCCGTTAGCGGACGCATGTCGGGTTGGCGAGCCCCACGTATCTCATGCCACCGGCCGCCGATACTGCGCTCGTTTCTTCGGGGTCCGATACAGCTCGCACCCCTGCGCCAGGCCGGGGCTCAAGTAGAGAGCGTGCCCCGCTCTAGACTATGACCCGGGTCTTCGGGGGGTCCCCGGTGTCGCTGGGCGCCCCCGCCTTCACCCTCAAGCCACTCTCCGTCGTCCCGAGGGCTCGCGCGCGTCCCACAGGCACCGTACAGGCCCCTTGTGAGTACGACAATTCGGCCTTTGCTTTCAGTCCGGACTTGTTCTTCCGGACGCCCGGATCACGCCAAGAACTGATAGCTGCGACGTTCGGCCGCCGCTCCGTCTGCTGAGCCGGCCCCAGCGCAGCACTGGTCTCACGCCGCCCGCAGTTGCAAAAGCCAGGCCGGAGCCGCCGCACCGGTGGGGTCTACTACAGGTGCGCCCTGCTTGAGACGGCCAATGGGCGTAGGCGTCCGAGCGTTTGCAGGGACGGCGTACAGTGACAGGAGCGCGCTAATATAGTACTCATGATTGTCATCAAGAGTCTGCGCCACGGGTCCACAGCACGAGCTGGCAACGCAATTGGTAGTGGACGGTAGCTCGTCGTCGGTTAGCCTGACGGGGGGCGCTCAGACGCCTCAACGGGCGTGCATTCGACCCGCCTGCAAGCGCTTGAGCCGA
CTACTCGATGCATGGCCGAGTTATGACAACCAACCAGGGCCGCCTCATTGACCAAGCCCCACGCACGGGGGGCGGCGGGGTTCGTGGGTAAGACGCGCGTGCCCCGGCGACTTGCGCTCCTCCGCCCTACGCCACCGCAGTAAGACCCTGTCCGGCCGCCCGGAAGCAGTTGGCCCGGGCGTAGCGAACCTGTGGAGTTAAACCGGAGCGGCAGCCGTTAGCGGACGCATGTCGGGTTGGCGAGCCCCACGTATCTCATGCCACCGGCCGCCGATACTGCGCTCGCTTCTTCGGGGTCCGATACAGCTCGCACCCCTGCGCCAGGCCGGGGCTCAAGTAGAGAGCGTGCCCCGCTCTAGACTATGACCCGGCACTCCGAGAGGTCCCCGGTGTCAATCGGCAGTTTCCCCTTCACCCTGGGGCCATTCTCGATCACCCCGGGGGCTCGCGCGCATCCCACAGGCACCGTACAGGCCCCTTGTGAGTACGACAATTCGGCCTTTGCTTTCAGTCCGGACTTGTTCTTCCGGACGCCCGGATCACGCCAAGAACTGATAGCTGCGACGTTCGGCCGCCGCTCCGTCTGCTGAGCCGGCCCCAGCGCAGCACTGGTCTCACGCCGCCCGCAGTTGCAAAAGCCAGGCCGGAGCCGCCGCACCGGTGGGGTCTACTACAGGCGCGCCCGACCCCGAGTGGCCGGTCACTACAGGTGCCCAGGCGCTTGCGCGGACACCGTACAGTGACGGGGGCGCGCTAATATAGTACCCAGGATTGTCATCAAGAGTCTGAGCCATACGACCCCAATACAACTCGGCAATGCAATTGGTAGAGAACGGTAGCTTATTCCTAAAAAGCCCGACGAGTGGCGCTCCCCGGCCTCAACGGGCGTGCATTCGACCCGCCTGCAAGCGCTTGAGCCGA
CTACTCGATGCATGGCCGAGTTATGACAACCAACCAGGGCCGCCTCATTGACCAAACCCCACGCACGGGGGGCGGCGGGGTTCGTGGGTAAGACGCGCGTGCCCCGGCGACTTGAGCTCCTCCGCCCTACGCCACCGCAGTAAGACCCTGTCCGGCCGCCCGGAAGCAGTTGGCCCGGGCGTAGCGAACCTGTGGAGATAAACCGGAGCGGCAGCCGTTAGCGGACGCATGTCGGGTTGGCGAGCCCCACGTATCTCATGCCACCGGCCGCCGATACTGCGCTCGTTTCTTCGGGGTCCGATACAGCTCGCACCCCTGCGCTAAGTCGGGGCCGGCGCTGGGAAAGCACTCCGCCCTCGACTATGACCCGGGTCTTCGGGGGGTCCCCGGTGTCGCTGGGCGCCCCCGCCTTCACCCTCAAGCCACTCTCCGTCGCGCCGGTGGCTCACGCGCGCCTCGCAGGCACCGTCTGGGTCCCCCCTGGACGCAACGATTCGGTTTCTACTCGCAGCTCGGCCCCGTCCCCTCGCACGCTCGAGCCATACCGGGAACCGGAAGCTACAGCGTCCGGCCACGGCTTTGCTAATTGCGCCGGCCTTGGGGCGGCAATCGCCTTGCGCCGCTAGTAGCTGAGAGGACCATACTCGGGCCACCGCACCGGCGCCCCCTACTACAGGTGCGCCCTGCTTGAGACGGCCAATGGGCGTAGGCGTCCGAGCGTTTGCAGGAACAGCGTACAGTGACGGGGGCGCGCTAATATAGTACCCAGGATTGTCATCAAGAGTCTGAGCCATACGACCCCAATACAACTCGGCAATGCAGTTGGTAGAGGACGGTAGCTTGTCGTCGGTAAACCCGATTGGTTGCACCCCCCGATCTCAACGGGCGTGCATTCGACCCGCCTGCAAGCGCTTGAGCCGA
CTACTCGATGTATGGCCGAGTTATGACAACCAACCAGGGCCGCCTCATTGACCAAACCCCACGCACGGGGGGCGGCGGGGTTCGTGGGTAAGACGCGCGTGCCCCGGCGACTTGCGCTCCTCCGCCCTACGCCACCGCAGTAAGACCCTGTCCGGCCGCCCGGAAGCAGTTGGCCCGGGCGTAGCGAACCTGTGGAGTTAAACCGGAGCGGCAGCCGTTAGCGGACGCATGTCGGGTTGGCGAGCCCCACGTATCTCATGCCACCGGCCGCCGATACTGCGCTCGTTTCTTCGGGGTCCGATACAGCTCGCACCCCTGCGCCAGGCCGGGGCTCAAGTAGAGAGCGTGCCCCGCTCTAGACTATGACCCGGCACTCCGAGAGGTCCCCGGTGTCAATCGGCAGTTTCCCCTTCACCCTGGGGCCATTCTCGATCACCCCGGGGGCTCGCGCGCACCCCACAGGCACCGTACAGGCCCCTTGTGAGTACGACAATTCGGCCTTTGCTTTCAGTCCGGACTTGTTCTTCCGGACGCCCGGATCACGCCAAGAACTGATAGCTGCGACGTTCGGCCGCCGCTCCGTCTGCTGAGCCGGCCCCAGCGCAGCACTGGTCTCACGCCGCCCGCAGTTGCAAAAGCCAGGCCGGAGCCGCCGCACCGGTGGGGTCTACTACAGGTGCGCCCGACCCCGAGTGGCCGGTCACTACAGGCGTCCGAGCGTTTGCAGGGACAGCATACAGTGACAGGAGCGCGCTAATATAGTACTCATGATTGTCATCAAGAGTCTGCGCCACGGGTCCACAGCACGAGCTGGCAACGCAATTAGCAGAAGACAGCGGCTTGTTGTCGATAAACCCGATTGGTTGCACTCCGACGTCTTGGTGTGCCCCAAGTCTCCCCACTCGCAAGCGCTTGAGCCGA
TCGTGCAGTGCGCGACCGGGTTATGACAACTAACCAAGACCCCCTCATCGTTTAGACTACACGCACGGGGGGCGGTGGGGCGTCCGAGTAAGACGCGCGTGCCCCGGCGACTTGCGCTCCTCCGCCCTACGCCACCGCAGTAAGACCCTGTCCGGCCGCCCGGAAGCAGTTGGCCCGGGCGTAGCGAACCTGTGGAGTTAAACCGGAGCGGCAGCCGTTAGCGGACGCATGTCGGGTTGGCGAGCCCCACGTATCTCATGCCACCGGCCGCCGATACTGCGCTCGTTTCTTCGGGGTCCGATACAGCTCGCACCCCTGCGCCAGGCCGGGGCTCAAGTAGAGAGCGTGCCCCGCTCTAGACTATGACCCGGGTCTTCGGTGAGTTCCCGGTGTCGCCGGGCACCTCCCCCTTCAGCCTCGGGCCACTCTCCGTCGTCCCGAGGGCTCGCGCGCGTCTCGCAGGCACGGTACAGGCCCCTTGTGAGCACAACGGTTTAGCCTTTGCTTTCAGTCCGGACTTGTTCTTCCGGACGCCCGGATCACGCCAAGAACTGATAGCTGCGACGTTCGGCCGCCGCTCCGTCTGCTGAGCCGGCCCCAGCGCAGCACTGGTCTCACGCCGCCCGCAGTTGCGAAAGCCAGGCCGGAGCCGCCGCACCGGTGGGGTCTACTACAGATGCGCCCTGCTTGAGATGGCCAATGGGCGTAGGCGTCCGAGCGTTTGCAGGGACACCGTACAGTGACGGGGCCGGGCTAATGTAGTACTCAGGATTGTCCCTAAGGGCCCGCGTTGCGGGATTCCAGTACGACTCGGGAATGCAATTGGTAGAGGGCGGTAGCTTATTCCTAAAAAGCCCGACGAGTGGCGCTCCCCCGCGTCAACGGGCGTGCATTCGACCCGCCTGCAAGCGCTTGAGCCGA
CTACTCGATGTATGGCCGAGTTATGACAACCAACCAGGGCCGCCTCATTGACCAAACCCCACGCACGGGGGGCGGCGGGGTTCGTGGGTAAGACGCGCGTGCCCCGGCGACTTGCGCTCCTCCGCCCTACGCCACCGCAGTAAGACCCTGTCCGGCCGCCCGGAAGCAGTTGGCCCGGGCGTAGCGAACCTGTGGAGTTAAACCGGAGCGGCAGCCGTTAGCGGACGCATGTCGGGTTGGCGAGCCCCACGTATCTCATGCCACCGGCCGCCGATACTGCGCTCGTTTCTTCGGGGTCCGATACAGCTCGCACCCCTGCGCCAGGCCGGGGCTCAAGTAGAGAGCGTGCCCCGCTCTAGACTATGACCCGGCACTCCGAGAGGTCCCCGGTGTCAATCGGCAGTTTCCCCTTCACCCTGGGGCCATTCTCGATCACCCCGGGGGCTCGCGCGCACCCCACAGGCACCGTACAGGCCCCTTGTGAGTACGACAATTCGATTTCTACTCGCAGCTCGGCCCCGTCCCCTCGCACGCCCGGGCCACGCCAAGAACTGATATCTGCGACGTTCGGCCGCCGCTCCGTCTGCTGAGCCGGCCCCAGCGCAGCACTGGTCTCACGCCGCCCGCAGTTGCAAAAGCCAGGCCGGAGCCGCCGCACCGGTGGGGTCTACTACAGGCGCGCCCGACCCCGAGTGGCCGGTCACTACAGGTGCCCAGGCGCTTGCGCAGACGCCGTACAGTGACAGGGGCGCGCTAATATAGTACCCAGGATTGTCATCAAAAGTCTGAGCCATACGACCCCAATACAACTCGGCAATGCAATTGGTAGAGGACGGTAGCTTGCTCTTAATAGGCCCAGTGGGTTAAGCTCCCCCGCGTTAATGGGCCCCAAGTCTCCTCGTCTGTGGTCGCCGGAACTCG
CTACTCGATGCATGGCCGAGTTATGACAACCAACCAGGGCCGCCTCATTGACCAAACCCCACGCACGGAGGGCGGCGGGGTTCGTGGGTAAGACGCGCGTGCCCCGGCGACTTGCGCTCCTCCGCCCTACGCCACCGCAGTAAGACCCTGTCCGGCCGCCCGGAAGCAGTTGGCCCGGGCGTAGCGAACCTGTGGAGTTAAACCGGAGCGGCAGCCGTTAGCGGACGCATGTCGGGTTGGCGAGCCCCACGTATCTCATGCCACCGGCCGCCGATACTGCGCTCGTTTCTTCGGGGTCCGATACAGCTCGCACCCCTGCGCCAGGCCGGGGCTCAAGTAGAGAGCGTGCCCCGCTCCAGACTATGACCCGGCACTCCGAGAGGTCCCCGGTGTCAATCGGCAGTTTCCCCTTCACCCTGGGGCCATTCTCGATCACCCCGGGGGCTCGCGCGCATCCCACAGGCACCGTACAGGCCCCTTGTGAGTACGACAATTCGGCCTTTGCTTTCAGTCCGGACTTGTTCTTCCGGACGCCCGGATCACGCCAAGAACTGATAGCTGCGACGTTCGGCCGCCGCTCCGTCTGCTGAGCCGGCCCCAGCGCAGCACTGGTCTCACGCCGCCCGCAGTTGCAAAAGCCAGGCTGGAGCCGCCGCACCGGTGGGGTCTACTACAGATGCGCCCTGCTTGAGATGGCCAATGGGCGTAGGCGTCCGAGCGTTTGCAGGAACACCGTAGAGTGACAGGGGCGCGCTAATATAGTACCCAGGATTGTCATCAAAAGTCTGAGCCATACGACCCCAATGCAACTCGGCAATGCAATTGGTAGAGGACGGTAGCTTGCTCTTAATAGGCCCAGTGGTTTACGTCTCCCGGCGTCAACGGGCGTGCATTCGACCCGCCTGCAAGCGCTTGAGCCGA
CTACTCGATGTATGGCCGAGTTATGACAACCAACCAGGGCCGCCTCATTGACCAAACCCCACACACGGGGGGCGGCGGGGTTCGTGGGTAAGACGCGCGTGCCCCGGCGACTTGCGCTCCTCCGCCCTACGCCACCGCAGTAAGACCCTGTCCGGCCGCCCGGAAGCAGTTGGCCCGGGCGTAGCGAACCTGTGGAGTTAAACCAGAGCGGCAGCCGTTAGCGGACGCATGTCGGGTTGGCGAGCCCCACGTATCTCATGCCACCGGCCGCCGATACTGCGCTCATTTCTTCGGGGTCCGATACAGCTCGCACCCCTGCGCCAGGCCGGGGCTCAAGTAGAGAGCGTGCCCCGCTCTAGACTATGACCCGGCACTCCGAGAGGTCCCCGGTGTCAATCGGCAGTTTCCCCTTCACCCTGGGGCCATTCTCGATCACCCCGGGGGCTCGCGCGCATCTCGCAGGCACCGTCTGGGTCCCCCCTGGACGCAACGATTCGATTTCTACTCGCAGCTCGGCCCCGTCCCCTCGCACGCTCGAGCCACGCCAAGAACTGATATCTGCGACGTTCGGCCGCCGCTCCGTCTGCTGAGCCGGCCCCAGCACAGCACTGGTCTCACGCCGCCCGCAGTTGCAAAAGCCAGGCCGGAGCCGCCGCACCGGTGGGGTCTACTACAGGCGCGCCCGACCCCGAGTGGCCGGTCACTACAGGTGCCCAGGCGCTTGCGCGGACGCCGTAGAGTGACAGGAGCGCGCTAATATAGTACTCATGATTGTCATCAAGAGTCTGCGCCACGGGTCCACAGCACGAGCTGGCAATGCAGTTGGTAGAGGACGGTAGCTTGCTCTTAATAGGCCCAGTGGTTTACGTCTCCCGGCCTTGGTGTGCCCCAAGTCTCCCCACTCGCAAGCGCCTGAACTCG
TCGCGCAGTGCGCTACCGGGTTATGACAACTAACCAAGACCCCCTCATCGTTTAGACTACACGCACGGGAGGAGGTGGGGCTCGTGGGTAAGACGCGCGTGCCCCGGCGACTTGCGCTCCTCCGCCCTACGCCACCGCAGTAAGACCCTGTCCGGCCGCCCGGAAGCAGTTGGCCCGGGCGTAGCGAACCTGTGGAGTTAAACCGGAGCGGCAGCCGTTAGCGGACGCATGTCGGGTTGGCGAGCCCCACGTATCTCATACCACCGGCCGCCGATACTGCGCTCGCTTCTTCGGGGTCCGATACAGCTCGCACCCCTGCGCCAGGCCGGGGCTCAAGTAGAGAGCGTGCCCCGCTCTAGACTATGACCCGGCACTCCGAGAGGTCCCCGGTGCCAATCGGCAGTTTCCCCTTCACCCTGGGGCCATTCTCGATCACCCCGGGGGCTCGCGCGCATCTCGCAGGCACCGTACAGGCCCCTTGTGAGTACGACAATTCGGCCTTCGCTTTCAGTCCGGACTTGTTCTTCCGGACGCCCGGATCACGCCAAGAACTGATAGCTGCGACGTTCGGCCGCCGCTCCGCTAATTGCGCCAACCTTGGCGGAAAGCCGGTCTTGCGCCGCTCGCAGTTGCGAGGGTCAGAGTCGGGCCATCGCATCGGTGGGCCCCACTACAGGCGCGCCCTGCTTGAGACGGCCAATGGGCGTAGGCGTCCGAGCGTTTGCAGAGACGCCGTAGAGTGACGGGGGCGCGCTAATACAGTACCCAGGATTGTCATCAGAAGTCTAAGCCATACGACCCCAGTACAACTCGGCGACGCAATTGGTAGTGGACGGTAGCTCGTCGTCGGTTAGCCTGACGGGGGGCGCTCAGACGCCTCAACGGGCGTGCATTTGACCCGCCTGCAAGCGCTTGAGCCGA
CTACTCGATGCATGGCCGAGTTATGACAACCAACCAGGGCCGCCTCATTGACCAAGCCCCACGCACGGGGGGCGGCGGGGTTCGTGGGTAAGACGCGCGTGCCCCGGCGACTTGCGCTCCTCCGCCCTACGCCACCGCAGTAAGACCCTGTCCGGCCGCCCGGAAGCAGTTGGCCCGGGCGTAGCGAACCTGTGGAGTTAAACCGGAGCGGCAGCCGTTAGCGGACGCATGTCGGGTTGGCGAGCCCCACGTATCTCATGCCACCGGCCGCCGATACTGCGCTCGCTTCTTCGGGGTCCGATACAGCTCGCACCCCTGCGCCAGGCCGGGGCTCAAGTAGAGAGCGTGCCCCGCTCTAGACTATGACCCGGCACTCCGAGAGGTCCCCGGTGTCAATCGGCAGTTTCCCCTTCACCCTGGGGCCATTCTCGATCACCCCGGGGGCTCGCGCGCATCCCACAGGCACCGTACAGGCCCCTTGTGAGTACGACAATTCGGCCTTTGCTTTCAGTCCGGACTTGTTCTTCCGGACGCCCGGATCACGCCAAGAACTGATAGCTGCGACGTTCGGCCGCCGCTCCGTCTGCTGAGCCGGCCCCAGCGCAGCACTGGTCTCACGCCGCCCGCAGTTGCAAAAGCCAGGCCGGAGCCGCCGCACCGGTGGGGTCTACTACAGGTGCGCCCGACCCCGAGTGGCCGGTCACTACAGGTGCCCAGGCGCTTGCGCAGACGGCGTACAGTGACGGGGGCGCGCTAATACAGTACCCAGGATTGTCATCAGAAGTCTAAGCCATACGACCCCAGTACAACTCGGCGACGCAATTGGTAGTGGACGGTAGCTCGTCGTCGGTTAGCCTGACGGGGGGCGCTCAGAGATCTCAACGGGCGTGCATTCGACCCGCCTGCAAGCGCTTGAGCCGA
TCGTGCAGTGCGCGACCGGGTTATGACAACTAACCAAGACCCCCTCATCGTTTAGACTACACGCACGGGGGGCGGTGGGGCGCCCGAGTAAGACGCGCGTGCCCCAGCGACTTGCGCTCCTCCGCCCTGTGCCACCGCAGTAAGACCCTGTCCGGCCGCCCGGAAGCAGTTGGCCCGGGCGTAGCGAACCTGTGGAGTTAAACCGGAGCGGCAGCCGTTAGCGGACGCATGTCGGGCTGGCGAGCCCCACGTATCTCATGCCACCGGCCGCCGATACTGCGCTCGTTTCTTCGGGGTCCGATACAGCTCGCACCCCTGCGCCAGGCCGGGGCTCAAGTAGAGAGCGCGCCCCGCTCTAGACTATGATCCGGCACTCCGGTGAGTTCCCGGTGTCGCCGGGCACCTCCCCCTTCAGCCTCGGGCCACTCTCCGTCGTCCCGAGGGCTCGCGCGCGTCTCGGAAGTGCCGGATAGACCCCTCGTTAGCATAATGATTCGGCCTTTGCTTTCAGTCCGGACTTGTTCTTCCGGACGCCCGGATCACGCCAAGAACTGATAGCTGCGACGTTCGGCCGCCGCTCCGTCTGCTGCGCCGGCCTTGGGGCGGCAATCGCCTTGCGCCGCTAGTAGCTGAGAGGACCATGCTGGAGCCGCCGCACCGGTGGGGTCTACTACAGATGCGCCCTGCTTGAGATGGCCAATGGGCGTAGGTGCCCAGGCGCTTGCGCGGACGCCGTACAGTGACGGGGGCGCGCTAATATAGTACCCAGGATTGTCATCAAAAGTCTGAGCCATACGACCCCAATACAACTCGGCAGCGCAATTGGTAGAGGACGGTAGCTTATTCCTAAAAAGCCCGACGAGTGGCGCTCCCCCGCCTCAATGTGCCCCAAGTCTCCCCGCTCGCAAGCGCCTGAACTCG
CTACTCGATGTATGGCCGAGTTATGACAACCAACCAGGGCCGCCTCATTGACCAAACCCCACGCACGGGGGGCGGCGGGGTTCGTGGGTAAGACGCGCGTGCCCCGGCGACTTGCGCTCCTCCGCCCTACGCCACCGCAGTAAGACCCTGTCCGGCCGCCCGGAAGCAGTTGGCCCGGGCGTAGCGAACCTGTGGAGTTAAACCGGAGCGGCAGCCGTTAGCGGACGCATGTCGGGTTGGCGAGCCCCACGTATCTCATGCCACCGGCCGCCGATACTGCGCTCGTTTCTTCGGGGTCCGATACAGCTCGCACCCCTGCGCCAGGCCGGGGCTCAAGTAGAGAGCGTGCCCCGCTCTAGACTATGACCCGGCACTCCGAGAGGTCCCCGGTGTCAATCGGCAGTTTCCCCTTCACCCTGGGGCCATTCTCGATCACCCCGGGGGCTCGCGCGCACCTCGCAGGCACCGTCTGGGTCCCCCCTGGACGCAACGATTCGATTTCTACTCGCAGCTCGGCCCCGTCCCCTCGCACGCTCGAGCCATACCGGGAACCGGAAGCTACAGCGTCCGGCCACGGCTTTGCTAATTGAGCCGGCCCCAGCGCAGCACTGGTCTCACGCCGCCCGCAGTTGCAAAAGCCAGGCCGGAGCCGCCGCACCGGTGGGGTCTACTACAGGCGCGCCCTGCTTGAGATGGCCAATGGGCGTAGGCGTCCGAGCGTTTGCAGGAACACCGTACAGTGACAAGGGCGCGCTAATATAGTACTCCGAATTGTTCCCAAGAGTCTGCGCCATACGACCCCGGTACAGCTCGGCAACGCAATTGGTAGAGAACGGTAGCTTATTCCTAAAAAGCCCGACGAGTGGCGCTCCCCCGCGTCAACGGGCGTGCATTCGACCCGCCTGCAAGCGCTTGAGCCGA
CTACTCGATGTATGGCCGAGTTATGACAACCAACCAGGGCCGCCTCATTGACCAAACCCCACGCACGGGGGGCGGCGGGGTTCGTGGGTAAGACGCGCGTGCCCCGGCGACTTGCGCTCCTCCGCCCTACGCCACCGCAGTAAGACCCTGTCCGGCCGCCCGGAAGCAGTTAACCCGGACGTAGCAGCCCTGAAGGATCAGGCCGATACGACAGCCCCCAGAGCACTCATGCCGAGTCGGCCAACCTCATGAATTGCACGCCCCCGGTCGCCGCTGCAGCGCTCGTTCCTCCAGGGTCCAAGACCGTCCTGGCCCTGGCGCTAAGTCGGGGCCGGCGCTGGGAAAGTGCCCCGCTCTAGACTATGACCCGGCACTCCGAGAGGTCCCCGGTGTCAATCGGCAGTTTCCCCTTCACCCTGGGGCCATTCTCGATCACCCCGGGGGCTCGCGCGCACCCCACAGGCACCGTACAGGCCCCTTGTGAGTACGACAATTCGGCCTCTACTCGCAGCTCGGCCCCGTCCCCTCGCACGCTCGAGCCATACCGGGAACCGGAAGCTACAGCGTCCGGCCACGGCTTTGCTAATTGCGCCGGCCTTGGGGCGGCAATCGCCTTGCGCCGCTAGTAGCTGAGAGGACCATACTCGGGCCACCGCACCGGCGCCCCCTACTACAGGTGCGCCCTGCTTGAGACGGCCAATGGGCGTAGGCGTCCGAGCGTTTGCAGGAACACCGTAGAGTGACGGGGGCGCGCTAATACAGTACCCAGGATTGTCATCAGAAGTCTGAGCCATACGACCCCAGTGCAACTCGGCGATGCAATTGGTAGAGGACGGTAGCTTATTCCTAAAAAGCCCGACGAGTGGCGCCCCCCCGTCTCAACGGGCGTGCATTCGACCCGCCTGCAAGCGCTTGAGCCGA
CTACTCGATGCATGGCCGAGTTATGACAACCAACCAGGGCCGCCTCATTGACCAAGCCCCACGCACGGGGGGCGGCGGGGTTCGTGGGTAAGACGCGCGTGCCCCGGCGACTTGCGCTCCTCCGCCCTACGCCACCGCAGTAAGACCCTGTCCGGCCGCCCGGAAGCAGTTGGCCCGGGCGTAGCGAACCTGTGGAGTTAAACCGGAGCGGCAGCCGTTAGCGGACGCATGTCGGGTTGGCGAGCCCCACGTATCTCATGCCACCGGCCGCCGATACTGCGCTCGCTTCTTCGGGGTCCGATACAGCTCGCACCCCTGCGCCAAGTCGGGGCCCGCGCTGGGAAAGCACTCCGCCCTCGACTATGATCCGGCACTCCGGTGAGTTCCCGGTGTCGCCGGGCACCTCCCCCTTCAGCCTCGGGCCACTCTCCGTCGTCCCGAGGGCTCGCGCGCGTCTCGGAAGTGCCGGATAGACCCCTCGTTAGCATAATGATTCGGTTTCTGCTCGCAGCCTGTACCTGTTCTTCCAGACGCCTGGATCGTACCGAGAACCGGTAGCTACAGCGTCCGGCCACGGCTTTGCTAATTGCGCCGGCCTTGGGGCGGCAATCGCCTTGCGCCGCTAGTAGCTGAGAGGACCATACTCGGGCCACCGCGCCGGCGCCCCCTACTACAGGTGCGCCCTGCTTGAGACGGCCAATGGGCGTAGGCGTCCGAGCGTTTGCAGGGACGCCGTTGAGTGACGGGGGCGCGCTAATATAGTACCCAGGATTGTCATCAAAAGTCTGAGCCATACGACCCCAATACAACTCGGCAACGCAATTGGTAGAGGACGGTAGCTTATTCCTAAAAAGCCCGACGAGTGGCGCTCCCCGGCCTCAACGGGCGTGCATTCGACCCGCCTGCAAGCGCCGGAACTCG
CTACTCGATGCATGGCCGAGTTATGACAACCAACCAGGGCCGCCTCATTGACCAAACCCCACGCACGGGGGGCGGCGGGGTTCGTGGGTAAGACGCGCGTGCCCCGGCGACTTGCGCTCCTCCGCCCTACGCCACCGCAGTAAGACCCTGTCCGGCCGCCCGGAAGCAGTTGGCCCGGGCGTAGCGAACCTGTGGAGTTAAACCGGAGCGGCAGCCGTTAGCGGACGCATGTCGGGTTGGCGAGCCCCACGTATCTCATGCCACCGGCCGCCGATACTGCGCTCGTTTCTTCGGGGTCCGATACAGCTCGCACCCCTGCGCCAGGCCGGGGCTCAAGTAGAGAGCGTGCCCCGCTCTAGACTATGACCCGGCACTCCGAGAGGTCCCCGGTGTCAATCGGCAGTTTCCCCTTCACCCTGGGGCCATTCTCGATCACCCCGGGGGCTCGCGCGCATCCCACAGGCACCGTACAGGCCCCTTGTGAGTACGACAATTCGGCCTTTGCTTTCAGTCCGGACTTGTTCTTCCGGACGCCCGGATCACGCCAAGAACTGATAGCTGCGACGTTCGGCCGCCGCTCCGTCTGCTGAGCCGGCCCCAGCGCAGCACTGGTCTCACGCCGCCCGCAGTTGCAAAAGCCAGGCCGGGGCCACCGCACCGGCGCCCCCTACTACAGGTGCGCCCTGCTTGAGACGGCCAATGGGCGTAGGCGTCCGAGCGTTTGCAGGGACGCCGTAGAGTGACGGGGGCGCGCTAATACAGTACCCAGGATTGTCATCAGAAGTCTGAGCCATACGACCCCAGTGCAACTCGGCGATGCAATTGGTAGAGGACGGTAGCTTATTCCTAAAAAGCCCGACGAGTGGCGCTCCCCCGCCTCAACGGGCGTGCATTCGACCCGCCTGCAAGCGCTTGAGCCGA
TCGCGCAGTGCGCGACCGGGTTATGACAACTAACCAAGACCCCCTCATCGTTTAGACTACACGCACGGGGGGAGGTGGGGCTCGTGGGTAAGACGCGCGTGCCCCGGCGACTTGCGCTCCTCCGCCCTACGCCACCGCAGTAAGACCCTGTCCGGCCGCCCGGAAGCAGTTGGCCCGGGCGTAGCGAACCTGTGGAGTTAAACCGGAGCGGCAGCCGTTAGCGGACGCATGTCGGGTTGGCGAGCCCCACGTATCTCATGCCACCGGCCGCCGATACTGCGCTCGTTTCTTCGGGGTCCGATACAGCTCGCACCCCTGCGCCAGGCCGGGGCTCAAGTAGAGAGCGTGCCCCGCTCTAGACTATGACCCGGCACTCCGAGAGGTCCCCGGTGTCAATCGGCAGTTTCCCCTTCACCCTGGGGCCATTCTCGATCACCCCGGGGGCTCGCGCGCATCCCACAGGCACCGTACAGGCCCCTTGTGAGTACGACAATTCGATTTCTACTCGCAGCTCGGCCCCGTCCCCTCGCACGCTCGAGCCATACCGGGAACCGGAAGCTGCAGCGTCCGGCCACGGCTTTGCTAATTGCGCCGGCCTTGGGGCGGCAATCGCCTTGCGCCGCTAGTAGCTGAGAGGACCATACTCGGGCCACCGCACCGGCGCCCCCTACTACAGGTGCGCCCTGCTTGAGACGGCCAATGGGCGTAGGCGTCCGAGCGTTTGCAGGGACACCGTAGAGTGACGGGGGCGCGCTAATATAGTACCCAGGATTGTCATCAAGAGTCTGAGCCATACGACCCCAATACAACTCGGCAATGCAATTGGTAGAGGACGGTAGCCTATTCCTAAAAAGCCCGACGAGTGGCGCCCCCCCGTCTCAACGGGCGTGCATTCGACCCGCCTGCAAGCGCTTGAGCCGA
CTACTCGATGTATGGCCGAGTTATGACAACCAACCAGGGCCGCCTCATTGACCAAACCCCACGCACGGGGGGCGGCGGGGTTCGTGGGTAAGACGCGCGTGCCCCGGCGACTTGCGCTCCTCCGCCCTACGCCACCGCAGTAAGACCCTGTCCGGCCGCCCGGAAGCAGTTGGCCCGGGCGTAGCGAACCTGTGGAGTTAAACCGGAGCGGCAGCCGTTAGCGGACGCATGTCGGGTTGGCGAGCCCCACGTATCTCATGCCACCGGCCGCCGATACTGCGCTCGTTTCTTCGGGGTCCGATACAGCTCGCACCCCTGCGCCAGGCCGGGGCTCAAGTAGAGAGCGTGCCCCGCTCTAGACTATGACCCGGCACTCCGAGAGGTCCCCGGTGTCAATCGGCAGTTTCCCCTTCACCCTGGGGCCATTCTCGATCACCCCGGGGGCTCGCGCGCATCCCACAGGCACCGTACAGGCCCCTTGTGAGTACGACAATTCGGCCTTCGCTTTCAGTCCGGACTTGTTCTTCCGGACGCCCGGATCACGCCAAGAACTGATAGCTGCGACGTTCGGCCGCCGCTCCGTCTGCTGAGCCGGCCCCAGCGCAGCACTGGTCTCACGCCGCCCGCAGTTGCAAAAGCCAGGCCGGAGCCGCCGCACCGGTGCCCCCTACTACAGATGCGCCCTGCTTGAGATGGCCAATGGGCGTAGGCGTCCGAGCGTTTGCAGGGACGCCGTACAGTCACAGGGGCGCGCTAATATAGTACCTAGGATTGTCATCAAAAGTCTGAGCCATACGACCCCAATGCAACTCGGCAATGCAATTGGTAGAGGGCGGTAGCTTATTCCTAAAAAGCCCGACGAGTGGCGCTCCCCCGCGTCAACGGGCGTGCATTCGACCCGCCTGCAAGCGCTTGAGCCGA
CTACTCGATGCATGGCCGAGTTATGACAACCAACCAGGGCCGCCTCATTGACCAAACCCCACGCACGAGGGGCGGCGGGGTTCGTGGGTAAGACGCGCGTGCCCCGGCGACTTGCGCTCCTCCGCCCTACGCCACCGCAGTAAGACCCTGTCCGGCCGCCCGGAAGCAGTTGGCCCGGGCGTAGCGAACCTGTGGAGTTAAACCGGAGCGGCAGCCGTTAGCGGACGCATGTCGGGTTGGCGAGCCCCACGTATCTCATGCCACCGGCCGCCGATACTGCGCTCGTTTCTTCGGGGTCCGATACAGCTCGCACCCCTGCGCCAGGCCGGGGCTCAAGTAGAGAGCGTGCCCCGCTCCAGAGTATGACCCGGCACTCCGAGAGGTCCCCGGTGTCAATCGGCAGTTTCCCCTTCACCCTGGGGCCATTCTCGATCACCCCGGGGGCTCGCGCGCATCCCACAGGCACCGTACAGGCCCCTTGTGAGTACGACAATTCGATTTCTACTCGCAGCTCGGCCCCGTCCCCTCGCACGCTCGAGCCATACCGGGAACCGGAAGCTGCGACGTTCGGCCGCCGCTCCGTCTGCTGAGCCGGCCCCAGCGCAGCACTGGTCTCACGCCGCCCGCAGTTGCAAAAGCCAGGCTGGAGCCGCCGCACCGGTGGGGTCTACTACAGGCGCGCCCGACCCCGAGTGGCCGGTCACTACAGGTGCCCAGGCGCTTGCGCAGACGGCGTACAGTGACGGGGGCGCGCTAATACAGTACCCAGGATTGTCATCAGAAGTCTAAGCCATACGACCCCAGTACAACTCGGCGACGCAATTGGTAGTGGACGGTAGCTTATTCCTAAAAAGCCCGACGAGTGGCGCTCCCCCGCGTCAACGGACGTGCATTCGACCCGCCTGCAAGTGCTTGAGCCGA
CTACTCGATGCATGGCCGAGTTATGACAACCAACCAGGGCCGCCTCATTGACCAAACCCCACGCACGGGGGGCGGCGGGGTTCGTGGGTAAGACGCGCGTGCCCCGGCGACTTGCGCTCCTCCGCCCTACGCCACCGCAGTAAGACCCTGTCCGGCCGCCCGGAAGCAGTTGGCCCGGGCGTAGCGAACCTGTGGAGTTAAACCGGAGCGGCAGCCGTTAGCGGACGCATGTCGGGTTGGCGAGCCCCACGTATCTCATGCCACCGGCCGCCGATACTGCGCTCGTTTCTTCGGGGTCCGATACAGCTCGCACCCCTGCGCCAGGCCGGGGCTCAAGTAGAGAGCGTGCCCCGCTCCAGACTATGACCCGGCACTCCGAGAGGTCCCCGGTGTCAATCGGCAGTTTCCCCTTCACCCTGGGGCCATTCTCGATCACCCCGGGGGCTCGCGCGCATCCCACAGGCACCGTACAGGCCCCTTGTGAGTACGACAATTCGGCCTTTGCTTTCAGTCCGGACTTGTTCTTCCGGACGCCCGGATCACGCCAAGAACTGATAGCTGCGACGTTCGGCCGCCGCTCCGTCTGCTGAGCCGGCCCCAGCGCAGCACTGGTCTCACGCCGCCCGCAGTTGCAAAAGCCAGGCCGGAGCCGCCGCACCGGTGGGGTCTACTACAGGCGCGCCCTGCTTGAGATGGCCAATGGGCGTAGGCGTCCGAGCGTTTGCAGGAACACCGTACAGTGACGGGGGCGCGCTAATATAGTACCCAGGATTGTCATCAAGAGTCTGAGCCATACGACCCCAATACAACTCGGCAACGCAATTGGTAGAGAACGGTAGCTTATTCCTAAAAAGCCCGACGAGTGGCGCTCCCCCGCCTCAACGGGCGTGCATTCGACCCGCCTGCAAGCGCTTGAGCCGA
TCGTGCAGTGCGCGACCGGGTTATGACAACTAACCAAGACCCCCTCATCGTTTAGACTACACGCACGGGGGGCGGTGGGGCGCCCGAGTAAGACGCGGGTGCCCCAGCGACTTGCGTTCTCCCGGTCTGTGCCTCCGCAGTCAAACGGCGCCCGGCCACCCGGAAGCGGTTAACCCGGACGTAGCAGCCCTGAAGGATCAGGCCGATACGACAGCCCCCAGAGCACTCATGCCGAGTCGGCCAACCTCATGAATTGCACGCCCCCGGTCGCCGCTGCAGCGCTCGTTCCTCCAGGGTCCAAGACCGTCCTGGCCCTGGCGCTAAGTCGGGGCCGGCGCTGGGAAAGCACTCCGCCCTCGACTATGACCCGGGTCTTCGGGGGGTCCCCGGTGTCGCTGGGCGCCCCCGCCTTCACCCTCAAGCCACTCTCCGTCGCGCCGGTGGCTCACGCGCGCCTCGCAGGCACCGTCTGGGTCCCCCCTGGACGCAACGATTCGGTTTCTACTCGCAGCTCGGCCCCGTCCCCTCGCACGCTCGAGCCATACCGGGAACCGGAAGCTACAGCGTCCGGCCACGGCTTTGCTAATTGCGCCGGCCTTGGGGCGGCAATCGCCTTGCGCCGCTAGTAGCTGAGAGGACCATACTCGGGCCACCGCACCGGCGCCCCCTACTACAGGTGCGCCCTGCTTGAGACGGCCAATGGGCGTAGGCGTCCGAGCGTTTGCAGGAACACCGTAGAGTGACGGGGGCGCGCTAATACAGTACCCAGGATTGTCATCAGAAGTCTGAGCCATACGACCCCAGTGCAACTCGGCGATCCAATTGGTAGAGGACGGTAGCTTATTCCTAAAAAGCCCGACGAGTGGCGCTCCCCGGCCTCAATGGGCCTCCGGCCTATCTGCCCATGGTCGCTTGAACCGA
TCGCGCAGTGCGCGACCGGGTTTCGACAACTAACCAAGACCCCCTCATCGTTTAGACTACACGCATGGGGGGAGGTGGGGCGCCCGGGTAAGACGCACGTGCCCCGGCGACTTGCGTTCTCCCGGTCTGTGCCTCCGCAGTCAAACGGCGCCCGGCCACCCGGAAGTGGTTAACCCGGACGTAGCAGCCCTGAAGGATCAGGCCGATACGAAAGCCCCCAGAGCACTCATGCCGAGTCGGCCAACCTCATGAATTGCACGCCCCCAGTCGCCACTGCAGCGCTCGTTCCTCCAGGGTCCAAGACCGTCCTGGCCCTGGCGCTAAGTCGGGGCCCGCGCTGGGAAAGCACTCCGCCCTCGACTATGATCCGGCACTCCGGTGAGTTCCCGGTGTCGCCGGGCACCTCCCCCTTCAGCCTCGGGCCACTCTCGATCACCCCGGGGGCTCGCGCGCATCTCGCAGGCACCGTCTGGGTCCCCCCTGGACGCAACGATTCGATTTCTACTCGCAGCTCGGCCCCGTCCCCTCGCACGCTCGAGCCATACCGGGAACCGGAAGCTACAGCGTCCGGCCACGGCTTTGCTAATTGCGCCGGCCTTGGGGCGGCAATCGCCTTGCGCCGCTAGTAGCTGAGAGGACCATACTCGGGCCACCGCACCGGCGCCCCCTACTACAGGTGCGCCCTGCTTGAGACGGCCAATGGGCGTAGGCGTCCGAGCGTTTGCAGGAACACCGTACAGTGACGGGGGCGCGCTAATACAGTACCCAGGATTGTCATCAGGAGTCTGAGCCATACGACCCCAGTACAACTCGGCAACGCAATTGGTAGAGAACGGTAGCTTATTCCTAAAAAGTTCGACGAGTGGCGCTCCCCCGCCACAATGGGCCTCAAGTCTACCCACTCGCAATCGCCTGAACTCG
TCGTGCAGAGCGCGACCGGGTTATGACAACTAACCAAGACCCCCTCATCGTTTAGACTACACGCACGGGGGGCGGTGGGGCGCCCGAGTAAGACGCGCGTGCCCCGGCGACTTGCGCTCCTCCGCCCTACGCCACCGCAGTAAGACCCTGTCCGGCCGCCCGGAAGCAGTTGGCCCGGGCGTAGCGAACCTGTGGAGTTAAACCGGAGCGGCAGCCGTTAGCGGACGCATGTCGGGTTGGCGAGCCCCACGTATCTCATGCCACCGGCCGCCGATACTGCGCTCGTTTCTTCGGGGTCCGATACAGCTCGCACCCCTGCGCCAGGCCGGGGCTCAAGTAGAGAGCGTGCCCCGCTCTAGACTATGACCCGGCACTCCGAGAGGTCCCCGGTGTCAATCGGCAGTTTCCCCTTCACCCTGGGGCCATTCTCGATCACCCCGGGGGCTCGCGCGCGTCTCGCAGGCACCGTCTGGGTCCCCCCTGGACGCGACGATTCGGCCTTCGCTTTCAGTCCGGACTTGTTCTTCCGGACGCCCGGATCACGCCAAGAACTGATAGCTGCGACGTTCGACCGCCGCTCCGTCTGCTGAGCCGGCCCCAGCGCAGCACTGGTCTCACGCCGCCCGCAGTTGCAAAAGCCAGGCCGGAGCCGCCGCACCGGTGCCCCCTACTACAGGTGCGCCCTGCTTGAGACGGCCAATGGGCGTAGGCGTCCGAGCGTTTGCAGGGACGCCGTACAGCGACGGGGGCGCGCTAATATAGTACCCAGGATTGTCATCAAGAGTCTGAGCCATACGACCCCAATACAACTCGGCGACGCAATTGGTAGAGAACGGTAGCTTATTCCTAAAAAGCCCGACGAGTGGCGCTCCCCGGCCTCAACGGGCGTGCATTCGACCCGCCTGCAAGCGCTTGAGCCGA
TCGCGCAGTGCGCGACCGGGTTATGACAACTAACCAAGACCCCCTCATCGTTTAGACTACACGCACGGGGGGCGGTGGGGCGCCCGAGTAAGACGCGCGTGCCCCGGCGACTTGCGCTATCCCGGTCTGTGCCTCCGCAGTCAAACGGCGCCCGGCCACCCGGAAGTGGTTAACCCGGACGTAGCGGCCCTGAAGGATCAGGCCGATACGACAGCCCCCAGAGGACTCATGCCGAGTCGGCCAACCTTATGAATTGCACGCCCCCGGTCGCCGCTGCAGCGCTCGTTCCTCCAGGGTCCAAGACCGTCCTGGCCCTGGCGCTAAGTCGGGGCCCGCGCTGGGAAAGCACTCCGCCCTCGACTATGATCCGGCACTCCGGTGAGTTCCCGGTGTCGCCGGGCACCTCCCCCTTCAGCCTCGGGCCACTCTCCGTCGCGCCGGTGGCTCACGCGCGTCCCGCAGGCACCGTACAGGCCCCTTGTGAGTACGACGGTTTAGTTTCTGCTCGCAGCCTGTACCTGTTCTTCCAGACGCCTGGATCGTACCGAGAACCGGTAGCTACAGCGTCCGGCCACGGCTTTGCTAATTGCGCCGGCCTTGGGGCGGCAATCGCCTTGCGCCGCTAGTAGCTGAGAGGACCATACTCGGGCCACCGCGCCGGCGCCCCCTACTACAGGTGCGCCCTGCTTGAGATGGCCAATGGGCGTAGGCGTCCGAGCGTTTGCAGGGACACCGTAGAGTGACGGGGGCGCGCTAATATAGTACCCAGGATTGTCATCAAGAGTCTGAGCCATACGACCCCAATACAACTCGGCAATGCAATTGGTAGAGGACGGTAGCTTATTCCTAAAAAGCCCGACGAGTGGCGCTCCCCGGTCTTAGTGTGCCCCAAGTCTCCCCACTCGCAAGCGCCTGAACTCG
CTACTCGATGCATGGCCGAGTTATGACAGCCAACCAGGGCCGCCTCATTGACCAAACCCCACGCACGGGGGGCGGCGGGGTTCGTGGGTAAGACGCGCGTGCCCCGGCGACTTGCGCTCCTCCGCCCTACGCCACCGCAGTAAGACCCTGTCCGGCCGCCCGGAAGCAGTTGGCCCGGGCGTAGCGAACCTGTGGAGTTAAACCGGAGCGGCAGCCGTTAGCGGACGCATGTCGGGTTCGCGAGCCCCTCGTATCTCATGCCACCGGCCGCCGATACTGCGCTCGCTTCTTCGGGGTCCGATACAGCTCGCACCCCTGCGCCAGGCCGGGGCTCAAGTAGAGAGCGTGCCCCGCTCTAGACTATGACCCGGCACTCCGAGAGGTCCCCGGTGTCAATCGGCAGTTTCCCCTTCACCCTGGGGCCATTCTCGATCACCCCGGGGGCTCGCGCGCATCCCACAGGCACCGTACAGGCCCCTTGTGAGTACGACGATTCGGCCTTCGCTTTCAGTCCGGACTTGTTCTTCCGGACGCCCGGATCACGCCAAGAACTGATAGCTGCGACGTTCGGCCGCCGCTCCGTCTGCTGAGCCGGCCCCAGCGCAGCACTGGTCTCACGCCGCCCGCAGTTGCAAAAGCCAGGCCGGAGCCGCCGCACCGGTGCCCCCTACTACAGGTGCGCCCTGCTTGAGACGGCCAATGGGCGTAGGCGTCCGAGCGTTTGCAGGGACGCCGTAGAGTCACAGGGGCGCGCTAATATAGTACCTAGGATTGTCATCAAAAGTCTGAGCCATACGACCCAAATGCAACTCGGCAATGTAATTGGTAGTGGACGGTAGCTCGTCGTCGGTTAGCCTGACGGGGGGCGCTCAGACGCGTCAACGGGCGTGCATTCGACCCGCCTGCAAGCGCTTGAGCCGA
CTACTCGATATATGGCCGAGTTATGACAACCAACCAGGGCCGCCTCATTGACCAAACCCCACGCACGGGGGGCGGCGGGGTTCGTGGGTAAGACGCGCGTGCCCCGGCGACTTGCGCTCCTCCGCCCTACGCCACCGCAGTAAGACCCTGTCCGGCCGCCCGGAAGCAGTTGGCCCGGGCGTAGCGAACCTGTGGAGTTAAACCGGAGCGGCAGCCGTTAGCGGACGCATGTCGGGTTGGCGAGCCCCACGTATCTCATGCCACCGGCCGCCGATACTGCGCTCGTTTCTTCGGGGTCCGATACAGCTCGCACCCCTGCGCCAGGCCGGGGCTCAAGTAGAGAGCGTGCCCCGCTCTAGACTATGACCCGGCACTCCGAGAGGTCCCCGGTGTCAATCGGCAGTTTCCCCTTCACCCTGGGGCCATTCTCGATCACCCCGGGGGCTCGCGCGCACCCCACAGGCACCGTACAGGCCCCTTGTGAGTACGACAATTCGATTTCTACTCGCAGCTCGGCCCCGTCCCTTCGCACGCTCGAGCCATACCGGGAACCGGAAGCTGCAGCGACCGGCCACGGCTTTGCTAATTGCGCCGGCCTTGGGGCGGCAATCGCCTTGCGCCGCTAGTAGCTGAGAGGACCATACTCGGGCCACCGCACCGGCGCCCCCTACTACAGGTGCGCCCTGCTTGAGACGGCCAATGGGCGTAGGTGCCCAGGCGCTTGCGCGGACACCGTAGAGTCACAGGGGCGCGCTAATATAGTACCTAGGATTGTCATCAAAAGTCTGAGCCATACGACCCCAATGCAACTCGGCAATGCAATTGGTAGTGGACGGTAGCTCGTCGTCGGTTAGCCTGACGGGGGGCGCTCAGAGATCTCAACGGGCGTGCATTCGACCCGCCTGCAAGCGCCTGAACTCG
CTACTCGATGCATGGCCGAGTTATGACAACCAACCAGGGCCGCCTCATTGACCAAACCCCACGCACGGGGGGCGGCGGGGTTCGTGGGTAAGACGCGCGTGCCCCGGCGACTTGCGCTCCTCCGCCCTACGCCACCGCAGTAAGACCCTGTCCGGCCGCCCGGAAGCAGTTGGCCCGGGCGTAGCGAACCTGTGGAGTTAAACCGGAGCGGCAGCCGTTAGCGGACGCATGTCGGGTTGGCGAGCCCCACGTATCTCATGCCACCGGCCGCCGATACTGCGCTCGTTTCTTCGGGGTCCGATACAGCTCGCACCCCTACGCCAGGCCGGGGCTCAAGTAGAGAGCGCGCCCCGCTCTAGACTATGACCCGGGTCTTCGGGGGGTCCCCGGTGTCGCTGGGCGCCCCCGCCTTCACCCTCAAGCCACTCTCCGTCGTCCCGAGGGCTCGCGCGCGTCCCACAGGCACCGTACAGGCCCCTTGTGAGTACGACAATTCGGCCTTTGCTTTCAGTCCGGACTTGTTCTTCCGGACGCCCGGATCACGCCAAGAACTGATAGCTGCGACGTTCGGCCGCCGCTCCGTCTGCTGAGCCGGCCCCAGCGCAGCACTGGTCTCACGCCGCCCGCAGTTGCAAAAGCCAGGCCGGAGCCGCCGCACCGGTGGGGTCTACTACAGGTGCGCCCGACCCCAAGTGGCCGGTCACTACAGGCGTCCGAGCGTTTGCAGGGACAGCATTGAGTGACAGGAGCGCGCTAATATAGTACTCATGATTGTCATCAAGAGTCTGCGCCACGGGTCCACAGCACGAGCTGGCAATGCAATTGGTAGTGGACGGTAGCTCGTCGTCGGTTAGCCTGACGGGGGGCGCTCCCCCGCCACAATGGGCCTCAAGTCTATCTGCTCGCAAGCGCCTGAACTCG
TCGTGCAGTGCGCGACCGGGTTATGACAACTAACCAAGACCCCCTCATCGTTTAGACTACACGCACGGGGGGCGGTGGGGCGCCCGAGTAAGACGCGCGTGCCCCAGCGACTTGCGCTCCTCCGCCCTGTGCCACCGCAGTAAGACCCTGTCCGGCCGCCCGGAAGCAGTTGGCCCGGGCGTAGCGAACCTGTGGAGTTAAACCGGAGCGGCAGCCGTTAGCGGACGCATGTCGGGCTGGCGAGCCCCACGTATCTCATGCCACCGGCCGCCGATACTGCGCTCGTTTCTTCGGGGTCCGATACAGCTCGCACCCCTGCGCCAGGCCGGGGCTCAAGTAGAGAGCGCGCCCCGCTCTAGACTATGACCCGGGTCTTCGGTGAGTTCCCGGTGTCGCCGGGCACCTCCCCCTTCAGCCTCGGGCCACTCTCCGTCGTCCTGAGGGCTCGCGCGCGTCCCGGAAGTGCCGGATAGACCCCTCGTTAGCATAACGATTCGGCCTTTGCTTTCAGTCCGGACTTGTTCTTCCGGACGCCCGGATCACGCCAAGAACTGATAGCTGCGACGTTCGGCCGCCGCTCCGTCTGCTGAGCCGGCCCCAGCGCAGCACTGGTCTCACGCCGCCCGCAGTTGCAAAAGCCAGGCCGGAGCCGCCGCACCGGTGGGGTCTACTACAGGCGCGCCCGACCCCGAGTGGCCGGTCACTACAGGTGCCCAGGCGCTTGCGCGGACGCCGTACAGTGACGGGGGCGCGCTAATATAGTACCCAGGATTGTCATCAAAAGTCTGAGCCATACGACCCCAATACAACTCGGCAGCGCAATTGGTAGAGGACGGTAGCTTATTCCTAAAAAGCCCGACGAGTGGCGCTCCCCCGTCACAACGGGCGTGCATTCGACCCGCCTGCAAGCGCTTGAGCCGA
TCGCGCAGTGCGCGACCGGGTTATGACAACTAACCAAGACCCCCTCATCGTTTAGACTACACGCACGGGGGGCGGTGGGGCGCCCGGGTAAGACGCGCGTGCCCCGACGACTTGCGTTCTCCCGGTCTGTGCCTCCGCAGTCAAACGGCGCCCGGCCACCCGGAAGTGGTTAACCCGGACGTAGCAGCCCTGAAGGATCAGGCCGATACGACAGCCCCCAGAGCACTCATGCCGAGTCGGCCAACCTCATGAATTGCACGCCCCCAGTCGCCACTGCAGCGCTCGTTCCTCCAGGGTCCAAGACCGTCCTGGCCCTGGCGCTAAGTCGGGGCCCGCGCTGGGAAAGCACTCCGCCCTCGACTATGATCCGGCACTCCGGTGAGTTCCCGGTGTCGCCGGGCACCTCCCCCTTCAGCCTCGGGCCACTCTCCGTCGTCCCGAGGGCTCGCGCGCGTCTCGCAGGCACGGTACAGGCCCCTTGTGAGCACAACGGTTCGATTTCTACTCGCAGCTCGGCCCCGTCCCCTCGCACGCTCGAGCCATACCGGGAACCGGAAGCTACAGCGTCCGGCCACGGCTTTGCTAATTGCGCCGGCCTTGGGGCGGCAATCGCCTTGCGCCGCTAGTAGCTGAGAGGACCATACTCGGGCCACCGCACCGGCGCCCCCTACTACAGGTGCGCCCTGCTTGAGACGGCCAATGGGCGTAGGCGTCCGAGCGTTTGCAGGAACACCGTAGAGTGACAGGGGCGCGCTAATATAGTACCCAGGATTGTCATCAAAAGTCTGAGCCATACGACCCCAATACAACTCGGCAATGCAATTGGTAGAGGACGGTAGCTTGCTCTTAATAGGCCCGGTGGTTTACGTCTCCCCGTCTCAACGGGCGTGCATTCGACCCGCCTGCAAGCGCTTGAGCCGA
TCGCGCAGTGCGCGACCGGGTTATGACAACTAACCAAGACCCCCTCATCGTTTAGACTACACGCACGGGGGGAGGTGGGGCTCGTGGGTAAGACGCGCGTGCCCCGGCGACTTGCGCTCCTCCGCCCTACGCCACCGCAGTAAGACCCTGTCCGGCCGCCCGGAAGCAGTTGGCCCGGGCGTAGCGAACCTGTGGAGTTAAACCGGAGCGGCAGCCGTTAGCGGACGCATGTCGGGTTGGCGAGCCCCACGTATCTCATGCCACCGGCCGCCGATACTGCGCTCGTTTCTTCGGGGTCCGATACAGCTCGCACCCCTGCGCCAGGCCGGGGCTCAAGTAGAGAGCGTGCCCCGCTCTAGACTATGACCCGGCACTCCGAGAGGTCCCCGGTGTCAATCGGCAGTTTCCCCTTCACCCTGGGGCTATTCTCGATCACCCCGGGGGCTCGCGCGCATCCCGCAGGCACCGTACAGGCCCCTTGTGAGTACGACAATTCGGCCTTTGCTTTCAGTCCGGACTTGTTCTTCCGGACGCCCGGATCACGCCAAGAACTGATAGCTGCGACGTTCGGCCGCCGCTCCGTCTGCTGAGCCGGCCCCAGCGCAGCACTGGTCTCACGCCGCCCGCAGTTGCAAAAGCCAGGCCGGAGCCGCCGCACCGGTGCCCCCTACTACAGGCGCGCCCGACCCCGAGTGGCCGGTCACTACAGGTGCCCAGGCGCTTGCGCGGACGGCGTACAGTGACGGGGGCGCGCTAATATAGTACTCATGATTGTCATCAAGAGTCTGCGCCACGGGTCCACAGCACGAGCTGGCAACGCAATTGGTAGAGAACGGTAGCTTATTCCTAAAAAGCCCGACGAGTGGCGCTCCCCCGCCTCAACGGGCGTGCATTCGACCCGCCTGCAAGCGCTTGAGCTCG
TCGTGCAGTGCGCGACCGGGTTATGACAACTAACCAAGACCCCCTCATCGTTTAGACTACACGCACGGGGGGCGGTGGGGCGCCCGAGTAAGACGCGCGTGCCCCAGCGACTTGCGTTCTCCCGGTCTGTGCCTCCGCAGTCAAACGGCGCCCGGCCACCCGGAAGCGGTTAACCCGGACGTAGCAGCCCTGAAGGATCAGGCCGATACGACAGCCCCCAGAGCACTCATGCCGAGTCGGCCAACCTCATGAATTGCATGCCACCGGCCGCCGATACTGCGCTCGTTTCTTCGGGGTCCGATACAGCTCGCACCCCTGCGCCAGGCCGGGGCTGGCGCTGGGAAAGCACTCCGCCCTCGACTATGACCCGGGTCTTCGGGGGGTCCCCGGTGTCGCTGGGCGCCCCCGCCTTCACCCTCAAGCCACTCTCCGTCGCGCCGGTGGCTCACGCGCGCCTCGCAGGCACCGTCTGGGTCCCCCCTGGACGCAACGATTCGATTTCTACTCGCAGCTCGGCCCCGTCCCCTCGCACGCTCGAGCCATACCGGGAACCGGAAGCTACAGCGTCCGGCCACGGCTTTGCTAATTGCGCCGGCCTTGGGGCGGCAATCGCCTTGCGCCGCTAGTAGCTGAGAGGACCATACTCGGGCCACCGCACCGGCGCCCCCTACTACAGGTGCGCCCTGCTTGAGACGGCCAATGGGCGTAGGCGTCCGAGCGTTTGCAGGAACACCGTAGAGTGACGGGGGCGCGCTAATATAGTACCCAGGATTGTCATCAAGAGTCTGAGCCATACGACCCCAGCACGAGCTGGCAACGCAATTGGTAGTGGACGGTAGCTTATTCCTAAAAAGCCCGACGAGTGGCGCTCCCCCGCGTCAACGGGCGTGCATTCGACCCGCCTGCAAGCGCTTGAGCCGA
TCGCGCAGTGCGCTACCGGGTTATGACAACTAACCAAGACCCCCTCATCGTTTAGACTACACGCACGGGGGGAGGTGGGGCTCGTGGGTAAGACGCGCGTGCCCCGGCGACTTGCGCTCCTCCGCCCTACGCCACCGCAGTAAGACCCTGTCCGGCCGCCCGGAAGCAGTTGGCCCGGGCGTAGCGAACCTGTGGAGTTAAACCGGAGCGGCAGCCGTTAGCGGACGCATGTCGGGTTGGCGAGCCCCACGTATCTCACGCCCCCGGTCGCCGCTGCAGCGCTCGTTCCTCCAGGGTCCAAGACCGTCCTCGCCCTGGCGCTAAGTCGGGGCCCAAGTAGAGAGCGTGCCCCGCTCTAGACTATGACCCGGCACTCCGAGAGGTCCCCGGTGTCAATCGGCAGTTTCCCCTTCACCCTGGGGCCATTCTCGATCACCCCGGGGGCTCGCGCGCATCCCACAGGCACCGTACAGGCCCCTTGTGAGTACGACAATTCGATTTCTACTCGCAGCTCGGCCCCGTCCCCTCGCACGCTCGAGCCATACCGGGAACCGGAAGCTACAGCGTCCGGCCACGGCTTTGCTAATTGCGCCGGCCTTGGGGCGGCAATCGCCTTGCGCCGCTAGTAGCTGAGAGGACCATACTCGGGCCACCGCACCGGCGCCCCCTACTACAGGTGCGCCCTGCTTGAGACGGCCAATGGGCGTAGGCGTCCGAGCGTTTGCAGGGACGCCGTAGAGTGACGGGGGCGCGCTAATACAGTACCCAGGATTGTCATCAGAAGTCTGAGCCATACGACCCCAGTGCAACTCGGCGATGCAATTGGTAGAGGACGGTAGCTTATTCCTAAAAAGCCCGACGAGTGGCGCTCCCCCGCCTCAACGGGCGTGCATTCGACCCGCCTGCAAGCGCTTGAGCCGA
CTACTCGATGTATGGCCGAGTTATGACAACCAACCAGGGCCGCCTCATTGACCAAACCCCACGCACGGGGGGCGGCGGGGTTCGTGGGTAAGACGCGCGTGCCCCGGCGACTTGCGCTCCTCCGCCCTACGCCACCGCAGTAAGACCCTGTCCGGCCGCCCGGAAGCAGTTGGCCCGGGCGTAGCGAACCTGTGGAGTTAAACCGGAGCGGCAGCCGTTAGCGGACGCATGTCGGGTTGGCGAGCCCCACGTATCTCACGCCCCCGGTCGCCGCTGCAGCGCTCGTTCCTCCAGGGTCCAAGACCGTCCTGGCCCTGGCGCTAAGTCGGGGCCCAAGTAGAGAGCGTGCCCCGCTCTAGACTATGACCCGGCACTCCGAGAGGTCCCCGGTGTCAATCGGCAGTTTCCCCTTCACCCTGGGGCCATTCTCGATCACCCCGGGGGCTCGCGCGCACCCCACAGGCACCGTACAGGCCCCTTGTGAGTACGACAATTCGGCCTTCGCTTTCAGTCCGGACTTGTTCTTCCGGACGCCCGGATCACGCCAAGAACTGATAGCTGCGACGTTCGGCCGCCGCTCCGTCTGCTGAGCCGGCCCCAGCGCAGCACTGGTCTCACGCCGCCCGCAGTTGCAAAAGCCAGGCCGGAGCCGCCGCACCGGTGCCCCCTACTACAGGTGCGCCCTGCTTGAGACGGCCAATGGGCGTAGGCGTCCGAGCGTTTGCAGGGACGCCGTAGAGTGACAGGGCCGGGCTAATGTAGTACTCAGGATTGTCCCTAAGGGCCCGCGTTGCGGGATTCCAGTACAACTCGGGGGCGCAATTAGCAGAGGACGGCGGCTTGTTGTCGATAAACCCGATTGGTTGCACCCCCCCGCCTCGATGGGCCCCAAGTCTCCTCGTCTGTGGTCGCCGGAACTCG
TCGTGCAGTGCGCGACCGGGTTATGACAACTAACCAAGACCCCCTCATCGTTTAGACTACACGCACGGGGGGCGGTGGGGCGTCCGAGTAAGACGCGCGTGCCCCGGCGACTTGCGTTCTCCCGGTCTGTGCCTCCGCAGTCAAACGGCGCCCGGCCACCCGGAAGCGGTTAACCCGGACGTAGCAGCCCTGAAGGATCAGGCCGATACGACAGCCCCCAGAGGACTCATGCCGAGTCGGCCAACCTTATGAATTGCATGCCACCGGCCGCCGATACTGCGCTCGTTTCTTCGGGGTCCGATACAGCTCGCACCCCTGCGCCAGGCCGGGGCTCGCGCTGGGAAAGCACTCCGCCCTCGACTATGATCCGGCACTCCGGTGAGTTCCCGGTGTCGCCGGGCACCTCCCCCTTCAGCCTCGGGCCACTCTCGATCACCCCGGGGGCTCGCGCGCGTCCCGCAGGCACCGTACAGGCCCCTTGTGAGTACGACAATTCGGCCTTTGCTTTCAGTCCGGACTTGTTCTTCCGGACGCCCGGATCACGCCAAGAACTGATAGCTGCGACGTTCGGCCGCCGCTCCGTCTGCTGAGCCGGCCCCAGCGCAGCACTGGTCTCACGCCGCCCGCAGTTGCAAAAGCCAGGCCGGAGCCGCCGCACCGGTGGGGTCTACTACAGGTGCGCCCTGCTTGAGACGGCCAATGGGCGTAGGCGTCCGAGCGTTTGCAGGGACGGCGTAGAGTGACGGGGGCGCGCTAATACAGTACCCAGGATTGTCATCAGGAGTCTGAGCCATACGACCCCAGTACAACTCGGCAACGCAATTGGTAGAGAACGGTAGCTTATTCCTAAAAAGCTCGACGAGTGGCGCTCCCCCGTCTCAACGGGCGTGCATTCGACCCGCCTGCAAGCGCTTGAGCCGA
CTACTCGATGTATGGCCGAGTTATGACAACCAACCCGGGCCGCCTCATTGACCAAACCCCACGCACGGGGGGCGGCGGGGTTCGTGGGTAAGACGCGCGTGCCCCGGCGACTTGCGCTCCTCCGCCCTACGCCACCGCAGTAAGACCCTGTCCGGCCGCCCGGAAGCAGTTGGCCCGGGCGTAGCGAACCTGTGGAGTTAAACCGGAGCGGCAGCCGTTAGCGGACGCATGTCGGGTTGGCGAGCCCCACGTATCTCATGCCACCGGCCGCCGATACTGCGCTCGTTTCTTCGGGGTCCGATACAGCTCGCACCCCTGCGCTAAGTCGGGGCCGGCGCTGGGAAAGCACTCCGCCCTCGACTATGACCCGGCACTCCGAGAGGTCCCCGGTGTCAATCGGCAGTTTCCCCTACACCCTGGGGCCATTCTCGATCACCCCGGGGGCTCGCGCGCATCCCACAGGCACCGTACAGGCCCCTTGTGAGTACGACGATTCGGCCTTTGCTTTCAGTCCGGACTTGTTCTTCCGGACGCCCGGATCACGCCAAGAACTGATAGCTGCGACGTTCGGCCGCCGCTCCGTCTGCTGAGCCGGCCCCAGCGCGGCAATCGCCTTGCGCCGCTAGTAGCTGAGAGGACCATACTCGGGCCACCGCGCCGGCGCCCCCTACTACAGGTGCGCCCTGCTTGAGACGGCCAATGGGCGTAGGCGTCCGAGCGTTTGCAGGGACGCCGTACAGTGACAGGGGCGCGCTAATATAGTACCCAGGATTGTCATCAAGAGTCTGAGCCATACGACCCCAATACAACTCGGCAATGCAATTGGTAGAGGACGGTAGCCTATTCCTAAAAAGCCCGACGAGTGGCGCTCCCCCGTCTTAGTGTGCCCCAAGTCTCCCCACTCGCAAGCGCCTGAACTCG
TCGCGCAGTGCGCGACCGGGTTATGACAACTAACCAAGACCCCCTCATCGTTTAGACTACGCGCACGGGGGGCGGTGGGGCGCCCGGGTAAGACGCGCGTGCCCCGGCGACTTGCGTTCTCCCGGTCTGTGCCTCCGCAGTCAAACGGCGCCCGGCCACCCGGAAGTGGTTAACCCGGACGTAGCAGCCCTGAAGGATCAGGCCGATACGACAGCCCCCAGAGCACTCATGCCGAGTCGGCCAACCTCATGAATTGCACGCCCCCAGTCGCCACTGCAGCGCTCGTTCCTCCAGGGTCCAAGACCGTCCTGGCCCTGGCGCTAAGTCGGGGCCCGCGCTGGGAAAGCACTCCGCCCTCGACTATGACCCGGCACTCCGAGAGGTCCCCGGTGTCAATCGGCAGTTTCCCCTTCACCCTGGGGCCATTCTCGATCACCCCGGGGGCTCGCGCGCATCCCACAGGCACCGTACAGGCCCCTTGTGAGTACGACAATTCGGCCTTTGCTTTCAGTCCGGACTTGTTCTTCCGGACGCCCGGATCACGCCAAGAACTGATAGCTGCGACGTTCGGCCGCCGCTCCGTCTGCTGAGCCGGCCCCAGCGCAGCACTGGTCTCACGCCGCCCGCAGTTGCAAAAGCCAGGCCGGAGCCGCCGCACCGGTGGGGTCTACTACAGGTGCGCCCGACCCCGAGTGGCCGGTCACTACAGGCGTCCGAGCGTTTGCAGGGACACCGTAGAGTGACAGGAGCGCGCTAATATAGTACTCATGATTGTCATCAAGAGTCTGCGCCACGGGTCCACAGCACGAGCTGGCAATGCAATTGGTAGAGGACGGTAGCTTATTCCTAAAAAGCCCGACGAGTGGCGCTCCCCCGCGTCAACGGGCGTGCATTCGACCCGCCTGCAAGCGCCGGAACTCG
TCGCGCAGTGCGCGACCGGGTTATGACAACTAACCAAGACCCCCTCATCGTTTAGACTCCACGCACGGGGGGCGGCGGGGCGCCTGGGTAAGACGCGCGTGCCCCAGCGACTTGCGCTCCTCCGCCCTGTGCCACCGCAGTAAGACCCTGTCCGGCCGCCCGGAAGCAGTTGGCCCGGGCGTAGCGAACCTGTGGAGTTAAACCGGAGCGGCAGCCGTTAGCGGACGCATGTCGGGCTGGCGAGCCCCACGTATCTCATGCCACCGGCCGCCGATACTGCGCTCGTTTCTTCGGGGTCCGATACAGCTCGCACCCCTGCGCCAGGCCGAGGCTCAAGTAGAGAGCGCGCCCCGCTCTAGACTATGACCCGGGTCTTCGGTGAGTTCCCGGTGTCGCCGGGCACCTCCCCCTTCAGCCTCGGGCCACTCTCCGTCGTCCCGAGGGCTCGCGCGCGTCTCGCAGGCACGGTACAGGCCCCTTGTGAGCACAACGGTTCGGTTTCTGCTCGCAGCCTGTACCTGTTCTTCCAGACGCCTGGATCGTACCGAGAACCGGTAGCTACAGCGTCCGGCCACGGCTTTGCTAATTGCGCCGGCCTTGGGGCGGCAATCGCCTTGCGCCGCTAGTAGCTGAGAGGACCATACTCGGGCCACCGCACCGGCGCCCCCTACTACAGGTGCGCCCTGCTTGAGACGGCCAATGGGCGTAGGCGTCCGAGCGTTTGCAGGAACAGCGTACAGTGACGGGGGCGCGCTAATATAGTACCCAGGATTGTCATCAAAAGTCTGAGCCATACGACCCCAATACAACTCGGCAACGCAATTGGTAGAGAACGGTAGCTTATTCCTAAAAAGCCCGACGAGTGGCGCTCCCCCGCCTCGACGGGCGTGCATTCGACCCGCCTGCAAGCGCTTGAGCCGA
CTACTCGATGCATGGCCGAGTTATGACAACCAACCAGGGCCGCCTCATTGACCAAACCCCACGCACGGGGGGCGGCGGGGTTCGTGGGTAAGACGCGCGTGCCCCGGCGACTTGCGCTCCTCCGCCCTACGCCACCGCAGTAAGACCCTGTCCGGCCGCCCGGAAGCAGTTGGCCCGGGCGTAGCGAACCTGTGGAGTTAAACCGGAGCGGCAGCCGTTAGCGGACGCATGTCGGGTTGGCGAGCCCCACGTATCTCATGCCACCGGCCGCCGATACTGCGCTCGTTTCTTCGGGGTCCGATACAGCTCGCACCCCTACGCCAGGCCGGGGCTCAAGTAGAGAGCGCGCCCCGCTCTAGACTATGACCCGGGTCTTCGGGGGGTCCCCGGTGTCGCTGGGCGCCCCCGCCTTCACCCTCAAGCCACTCTCGATCACCCCGGGGGCTCGCGCGCATCTCGCAGGCACCGTCTGGGTCCCCCCTGGACGCAACGATTCGATTTCTACTCGCAGCTCGGCCCCGTCCCCTCGCACGCTCGAGCCATACCGGGAACCGGAAGCTGCGACGTTCGGCCGCCGCTCCGTCTGCTGAGCCGGCCCCAGCGCAGCACTGGTCTCACGCCGCCCGCAGTTGCAAAAGCCAGGCCGGAGCCGCCGCACCGGTGCCCCCTACTACAGGTGCGCCCTGCTTGAGACGGCCAATGGGCGTAGGCGTCCGAGCGTTTGCAGGGACGCCGTACAGTGACGGGGGCGCGCTAATACAGTACCCAGGATTGTCATCAGAAGTCTGAGCCATACGACCCCAGTGCAACTCGGCGATGCAATTGGTAGAGGACGGTAGCTTATTCCTAAAAAGCCCGACGAGTGGCGCTCCCCCGTCTCAACGGGCGTGCATTCGACCCGCCTGCAAGCGCTTGAGCCGA
CTACTCGATGTATGGCCGAGTTATGACAACCAACCAGGGCCGCCTCATTGACCAAACCCCACGCACGGGGGGCGGCGGGGTTCGTGGGTAAGACGCGCGTGCCCCGGCGACTTGCGCTCCTCCGCCCTACGCCACCGCAGTAAGACCCTGTCCGGCCGCCCGGAAGCAGTTGGCCCGGGCGTAGCGAACCTGTGGAGTTAAACCGGAGCGGCAGCCGTTAGCGGACGCATGTCGGGTTGGCGAGCCCCACGTATCTCATGCCACCGGCCGCCGATACTGCGCTCGTTTCTTCGGGGTCCGATACAGCTCGCACCCCTGCGCCAGGCCGGGGCTCAAGTAGAGAGCGTGCCCCGCTCTAGACTATGACCCGGCACTCCGAGAGGTCCCCGGTGTCAATCGGCAGTTTCCCCTTCACCCTGGGGCCATTCTCGATCACCCCGGGGGCTCGCGCGCATCCCACAGGCACCGTACAGGCCCCTTGTGAGTACGACAATTCGATTTCTACTCGCAGCTCGGCCCCGTCCCCTCGCACGCTCGAGCCATACCGGGAACCGGAGGCTACAGCGTCCGGCCACGGCTTTGCTAATTGCGCCGGCCTTGGGGCGGCAATCGCCTTGCGCCGCTAGTAGCTGAGAGGACCATACTCGGGCCACCGCACCGGCGCCCCCTACTACAGGTGCGCCCTGCTTGAGACGGCCAATGGGCGTAGGCGTCCGAGCGTTTGCAGGAACAGCGTACAGTGACGGGGGCGCGCTAATATAGTACCCAGGATTGTCATCAAGAGTCTGAGCCATACGACCCCAATACAACTCGGCAATGCAATTGGTAGTGGACGGTAGCTCGTCGTCGGTTAGCCTGACGGGGGGCGCTCAGACGCCTCAACGGGCGTGCATTCGACCCGCCTGCAAGCGCCTGAACTCG
TCGCGCAGTGCGCTACCGGGTTATGACAACTAACCAAGACCCCCTCATCGTTTAGACTACACGCACGGGGGGAGGTGGGGCTCGTGGGTAAGACGCGCGTGCCCCGGCGACTTGCGCTCCTCCGCCCTACGCCACCGCAGTAAGACCCTGTCCGGCCGCCCGGAAGCAGTTGGCCCGGGCGTAGCGAACCTGTGGAGTTAAACCGGAGCGGCAGCCGTTAGCGGACGCATGTCGGGTTGGCGAGCCCCACGTATCTCATGCCACCGGCCGCCGATACTGCGCTCGTTTCTTCGGGGTCCGATACAGCTCGCACCCCTGCGCCAGGCCGGGGCTCAAGTAGAGAGCGTGCCCCGCTCTAGACTATGACCCGGCACTCCGAGAGGTCCCCGGTGTCAATCGGCAGTTTCCCCTTCAGCCTCGGGCCACTCTCCGTCGTCCCGAGGGCTCGCGCGCGTCTCGGAAGTGCCGGATAGACCCCTCGTTAGCATAATGATTCGGTTTCTGCTCGCAGCCTGTACCTGTTCTTCCAGACGCCTGGATCGTACCGAGAACCGGTAGCTGCGACGTTCGGCCGCCGCTCCGTCTGCTGAGCCGGCCCCAGCGCAGCACTGGTCTCACGCCGCCCGCAGTTGCAAAAGCCAGGCTGGAGCCGCCGCACCGGTGGGGTCTACTACAGATGCGCCCTGCTTGAGATGGCCAATGGGCGTAGGCGTCCGAGCGTTTGCAGGGACACCGTACAGTGACAGGAGCGCGCTAATATAGTACTCATGATTGTCATCAAGAGTCTGCGCCACGGGTCCACAGCACGAGCTGGCAACGCAATTGGTAGAGGACGGTAGCTTATTCCTAAAAAGCCCGACGAGTGGCGCTCCCCCGCGTCAACGGGCGTGCATTCGACCCGCCTGCAAGCGCTTGAGCCGA
TCGCGCAGTGCGCGACCGGGTTATGACAACTAACCAAGACCCCCTCATCGTTTAGACTACACGCACGGGGGGCGGTGGGGCGCCCGAGTAAGACGCGCGTGCCCCGGCGACTTGCGCTATCCCGGTCTGTGCCTCCGCAGTCAAACGGCGCCCGGCCACCCGGAAGTGGTTAACCCGGACGTAGCGGCCCTGAAGGATCAGGCCGATACGACAGCCCCCAGAGCACTCATGCCGAGTCGGCCAACCTTATGAATTGCACGCCCCCGGTCGCCGCTGCAGCGCTCGTTCCTCCAGGGTCCAAGACCGTCCTGGCCCTGGCGCTAAGTCGGGGCCCGCGCTGGGAAAGCACTCCGCCCTCGACTATGATCCGGCACTCCGGTGAGTTCCCGGTGTCGCCGGGCACCTCCCCCTTCAGCCTCGGGCCACTCTCGATCACCCCGGGGGCTCGCGCGCGTCCCGCAGGCACCGTACAGGCCCCTTGTGAGTACGACAATTCGGCCTTTGCTTTCAGTCCGGACTTGTTCTTCCGGACGCCCGGATCACGCCAAGAACTGATAGCTGCGACGTTCGGCCGCCGCTCCGTCTGCTGAGCCGGCCCCAGCGCAGCACTGGTCTCACGCCGCCCGCAGTTGCAAAAGCCAGGCCGGAGCCGCCGCACCGGTGGGGTCTACTACAGGCGCGCCCGACTTGAGATGGCCAATGGGCGTAGGCGTCCGAGCGTTTGCAGGGACGCCGTAGAGTGACGGGGGCGCGCTAATACAGTACCCAGGATTGTCATCAGAAGTCTGAGCCATACGACCCCAGTGCAACTCGGCGATGCAATTGGTAGTGGACGGTAGCTCGTCGTCGGTTAGCCTGACGGGGGGCGCTCCGACGTCTTGGTGTGCCCCAAGTCTCCCCACTCGCAAGCGCTTGAGCCGA
CTACTCGATGCATGGCCGAGTTATGACAACCAACCAGGGCCGCCTCATTGACCAAACCCCACGCACGGGGGGCGGCGGGGTTCGTGGGTAAGACGCGCGTGCCCCGGCGACTTGCGCTCCTCCGCCCTACGCCACCGCAGTAAGACCCTGTCCGGCCGCCCGGAAGCAGTTGGCCCGGGCGTAGCGAACCTGTGGAGTTAAACCGGAGCGGCAGCCGTTAGCGGACGCATGTCGGGTTGGCGAGCCCCACGTATCTCATGCCACCGGCCGCCGATACTGCGCTCGTTTCTTCGGGGTCCGATACAGCTCGCACCCCTGCGCCAGGCCGGGGCTCAAGTAGAGAGCGTGCCCCGCTCTAGACTATGACCCGGCACTCCGAGAGGTCCCCGGTGTCAATCGGCAGTTTCCCCTTCACCCTGGGGCCATTCTCGATCACCCCGGGGGCTCGCGCGCATCTCGCAGGCACCGTCTGGGTCCCCCCTGGACGCAACGATTCGGCCTTTGCTTTCAGTCCGGACTTGTTCTTCCGGACGCCCGGATCACGCCAAGAACTGATAGCTGCGACGTTCGGCCGCCGCTCCGTCTGCTGAGCCGGCCCCAGCGCAGCACTGGTCTCACGCCGCCCGCAGTTGCAAAAGCCAGGCCGGAGCCGCCGCACCGGTGGGGTCTACTACAGGCGCGCCCGACCCCGAGTGGCCGGTCACTACAGGTGCCCAGGCGCTTGCGCGGACGCCGTAGAGTGACGGGGGCGCGCTAATATAGTACTCATGATTGTCATCAAGAGTCTGCGCCACGGGTCCACAGCACGAGCTGGCAACGCAATTGGTAGAGAACGGTAGCTTATTCCTAAAAAGCCCGACGAGTGGCGCTCCCCCGTCTTGATGGGCCCCAAGTCTCCTCGTCTGTGGTCGCCGGAACTCG
CTACTCGATGCATGGCCGAGTTATGACAACCAACCAGGACCCCCTCATCGTTTAGATTACACGCACGGGGGGAGGTGGGGCGCCCGGGTAAGACGCACGTGCCCCGGCGACTTGCGCTCCTCCGCCCTACGCCACCGCAGTAAGACCCTGTCCGGCCGCCCGGAAGCAGTTGGCCCGGGCGTAGCGAACCTGTGGAGTTAAACCGGAGCGGCAGCCGTTAGCGGACGCATGTCGGGTTGGCGAGCCCCACGTATCTCATGCCACCGGCCGCCGATACTGCGCTCGTTTCTTCGGGGTCCGATACAGCTCGCACCCCTGCGCCAGGCCGGGGCTCAAGTAGAGAGCGTGCCCCGCTCTAGACTATGACCCGGCACTCCGAGAGGTCCCCGGTGCCAATCGGCAGTTTCCCCTTCACCCTGGGGCCATTCTCGATCACCCCGGGGGCTCGCGCGCGTCCCACAGGCACCGTACAGGCCCCTTGTGAGTACGACAATTCGGCCTTTGCTTTCAGTCCGGACTTGTTCTTCCGGACGCCCGGATCACGCCAAGAACTGATAGCTGCGACGTTCGGCCGCCGCTCCGTCTGCTGAGCCGGCCCCAGCGCAGCACTGGTCTCACGCCGCCCGCAGTTGCAAAAGCCAGGCTGGAGCCGCCGCACCGGTGGGGTCTACTACAGATGCGCCCTGCTTGAGATGGCCAATGGGCGTAGGCGTCCGAGCGTTTGCAGGGACACCGTAGAGTGACGGGGGCGCGCTAATATAGTACCCAGGATTGTCATCAAAAGTCTGAGCCATACGACCCCAATACAACTCGGCAGCGCAATTGGTAGAGGACGGTAGCTTATTCCTAAAAAGCCCGACGAGTGGCGCTCCCCCGTCTCAACGGGCGTGCATTCGACCCGCCTGCAAGCGCTTGAGCCGA
CTACTCGATGTATGGCCGAGTTATGACAACCAACCCGGGCCGCCTCATTGACCAAACCCCACGCACGGGGGGCGGCGGGGTTCGTGGGTAAGACGCGCGTGCCCCGGCGACTTGCGCTCCTCCGCCCTACGCCACCGCAGTAAGACCCTGTCCGGCCGCCCGGAAGCAGTTGGCCCGGGCGTAGCGAACCTGTGGAGTTAAACCGGAGCGGCAGCCGTTAGCGGACGCATGTCGGGTTGGCGAGCCCCACGTATCTCATGCCACCGGCCGCCGATACTGCGCTCGTTTCTTCGGGGTCCGATACAGCTCGCACCCCTGCGCCAGGCCGGGGCTCAAGTAGAGAGCGTGCCCCGCTCTAGACTATGACCCGGCACTCCGAGAGGTCCCCGGTGTCAATCGGCAGTTTCCCCTTCACCCTGGGGCCACTCTCGATCACCCCGGGGGCTCGCGCGCATCCCACAGGCACCGTACAGGCCCCTTGTGAGTACGACAATTCGGCCTTTGCTTTCAGTCCGGACTTGTTCTTCCGGACGCCCGGATCACGCCAAGAACTGATAGCTGCGACGTTCGGCCGCCGCTCCGTCTGCTGAGCCGGCCCCAGCGCAGCACTGGTCTCACGCCGCCCGCAGTTGCAAAAGCCATACTCGGGCCACCGCACCGGCGCCCCCTACTACAGGTGCGCCCTGCTTGAGACGGCCAATGGGCGTAGGTGCCCAGGCGCTTGCGCGGACACCGTACAGTGACAGGGGCGCGCTAATATAGTACCCAGGATTGTCATCAAAAGTCTGAGCCATACGACCCCAATACAACTCGGCAATGCAATTGGTAGAGGACGGTAGCTTGCTCTTAATAGGCCCAGTGGTTTACGTCTCCCGGCCTTGGTGTGCCCCAAGTCTCCCCACTCGCAAGCGCCTGAACTCG
TCGCGCAGTGCGCGACCGGGTTATGACAACTAACCAAGACCCCCTCATCGTTTAGACTACACGCACGGGGGGAGGTGGGGCTCGTGGGTAAGACGCGCGTGCCCCGGCGACTTGCGCTCCTCCGCCCTACGCCACCGCAGTAAGACCCTGTCCGGCCGCCCGGAAGCGGTTGGCCCGGGCGTAGCGAACCTGTGGAGTTAAACCGGAGCGGCAGCCGTTAGCGGACGCATGTCGGGTTGGCGAGCCCCACGTATCTCATGCCACCGGCCGCCGATACTGCGCTCGTTTCTTCGGGGTCCGATACAGCTCGCACCCCTGCGCCAGGCCGGGGCTCAAGTAGAGAGCGTGCCCCGCTCTAGACTATGACCCGGCACTCCGAGAGGTCCCCGGTGTCAATCGGCAGTTTCCCCTTCACCCTGGGGCCATTCTCGATCACCCCGGGGGCTCGCGCGCATCCCACAGGCACCGTACAGGCCCCTTGTGAGTACGACAATTCGGCCTTTGCTTTCAGTCCGGACTTGTTCTTCCGGACGCCCGGATCACGCCAAGAACTGATAGCTGCAGCGTCCGGCCACGGCTTTGCTAATTGCGCCGGCCTTGGGGCGGCAATCGCCTTGCGCCGCTAGTAGCTGAGAGGACCATACTCGGGCCACCGCACCGGCGCCCCCTACTACAGGTGCGCCCTGCTTGAGACGGCCAATGGGCGTAGGTGCCCAGGCGCTTGCGCGGACACCGTACAGTGACAGGGGCGCGCTAATATAGTACCCAGGATTGTCATCAAAAGTCTGAGCCATACGACCCCAATACAACTCGGCAATGCAATTGGTAGAGGACGGTAGCTTGCTCTTAATAGGCCCAGTGGTTTACGTCTCCCCGCCTCAACGGGCGTGCATTCGACCCGCCTGCAAGCGCTTGAGCCGA
TCGCGCAGTGCGCGACCGGGTTATGACAACTAACCAAGACCCCCTCATCGTTTAGACTACACGCACGGGGGGCGGTGGGGCGCCCGAGTAAGACGCGCGTGCCCCGGCGACTTGCGCTATCCCGGTCTGTGCCTCCGCAGTCAAACGGCGCCCGGCCACCCGGAAGTGGTTAACCCGGACGTAGCGGCCCTGAAGGATCAGGCCGATACGACAGCCCCCAGAGCACTCATGCCGAGTCGGCCAACCTTATGAATTGCACGCCCCCGGTCGCCGCTGCAGCGCTCGTTCCTCCAGGGTCCAAGACCGTCCTGGCCCTGGCGCTAAGTCGGGGCCCGCGCTGGGAAAGCACTCCGCCCTCGACTATGACCCGGGTCTTCGGGGGGTCCCCGGTGTCGCTGGGCGCCCCCGCCTTCACCCTCAAGCCACTCTCCGTCGCGCCGGTGGCTCACGCGCGTCTCGCAGGCACCGTCTGGGTCCCCCCTGGACGCAACGATTCGATTTCTACTCGCAGCTCGGCCCCGTCCCCTCGCACGCTCGAGCCATACCGGGAACCGGAAGCTACAGCGTCCGGCCACGGCTTTGCTAATTGCGCCGGCCTTGGGGCGGCAATCGCCTTGCGCCGCTAGTAGCTGAGAGGACCATACTCGGGCCACCGCACCGGCGCCCCCTACTACAGGTGCGCCCTGCTTGAGACGGCCAATGGGCGTAGGCGTCCGAGCGTTTGCAGGGACACCGTAGAGTGACGGGGGCGCGCTAATATAGTACTCATGATTGTCATCAAGAGTCTGCGCCACGGGTCCACAGCACGAGCTGGCAACGCAATTGGTAGAGAACGGTAGCTTATTCCTAAAAAGCCCGACGAGTGGCGCTCCCCCGCCTCAACGGGCGTGCATTCGACCCGCCTGCAAGCGCTTGAGCCGA
CTACTCGATGTATGGCCGAGTTATGACAACCAACCAGGGCCGCCTCATTGACCAAACCCCACGCACGGGGGGCGGCGGGGTTCGTGGGTAAGACGCGCGTGCCCCGGCGACTTGCGCTCCTCCGCCCTGTGCCACCGCAGTAAGACCCTGTCCGGCCGCCCGGAAGCAGTTGGCCCGGGCGTAGCGAACCTGTGGAGTTAAACCGGAGCGGCAGCCGTTAGCGGACGCATGTCGGGCTGGCGAGCCCCACGTATCTCATGCCACCGGCCGCCGATACTGCGCTCGTTTCTTCGGGGTCCGATACAGCTCGCACCCCTGCGCCAGGCCGGGGCTCAAGTAGAGAGCGCGCCCCGCTCTAGACTATGACCCGGGTCTTCGGTGAGTTCCCGGTGTCGCCGGGCACCTCCCCCTTCAGCCTCGGGCCACTCTCCGTCGTCCCGAGGGCTCGCGCGCGTCCCACAGGCACCGTACAGGCCCCTTGTGAGTACGACAATTCGGCCTTTGCTTTCAGTCCGGACTTGTTCTTCCGGACGCCCGGATCACGCCAAGAACTGATAGCTGCGACGTTCGGCCGCCGCTCCGTCTGCTGAGCCGGCCCCAGCGCAGCACTGGTCTCACGCCGCCCGCAGTTGCAAAAGCCAGGCCGGAGCCGCCGCACCGGTGGGGTCTACTACAGGTGCGCCCTGCTTGAGACGGCCAATGGGCGTAGGCGTCCGAGCGTTTGCAGGAACAGCGTACAGTGACGGGGGCGCGCTAATATAGTACCCAGGATTGTCATCAAGAGTCTGAGCCATACGACCCCAATACAACTCGGCAATGCAATTGGTAGTGGACGGTAGCTCGTCGTCGGTTAGCCTGACGGGGGGCGCTCAGACGTCTCGGTGTGCCCCAAGTCTCCCCACTCGCAAGCGCCTAAACCGA
TCGCGCAGTGCGCGACCGGGTTATGACAACTAACCAAGACCCCCTCATCGTTTAGACTACACGCACGGGGGGCGGTGGGGCGCCCGAGTAAGACGCGCGTGCCCCGGCGACTTGCGCTATCCCGGTCTGTGCCTCCGCAGTCAAACGGCGCCCGGCCACCCGGAAGTGGTTAACCCGGACGTAGCGGCCCTGAAGGATCAGGCCGATACGACAGCCCCCAGAGCACTCATGCCGAGTCGGCCAACCTTATGAATTGCACGCCCCCGGTCGCCGCTGCAGCGCTCGTTCCTCCAGGGTCCAAGACCGTCCTGGCCCTGGCGCCAGGCCGGGGCTCAAGTAGAGAGCGTGCCCCGCTCTAGACTATGACCCGGCACTCCGAGAGGTCCCCGGTGTCAATCGGCAGTTTCCCCTTCACCCTGGGGCCATTCTCGATCACCCCGGGGGCTCGCGCGCATCCCACAGGCACCGTACAGGCCCCTTGTGAGTACGACAATTCGGCCTTCGCTTTCAGTCCGGACTTGTTCTTCCGGACGCCCGGATCACGCCAAGAACTGATAGCTGCGACGTTCGGCCGCCGCTCCGTCTGCTGAGCCGGCCCCAGCGCAGCACTGGTCTCACGCCGCCCGCAGTTGCAAAAGCCAGGCCGGAGCCGCCGCACCGGTGGGGTCTACTACAGGCGCGCCCGACCCCGAGTGGCCGGTGGGCGTAGGCGTCCGAGCGTTTGCAGGAACACTGTACAGTGACGGGGGCGCGCTAATACAGTACCCAGGATTGTCATCAGAAGTCTAAGCCATACGACCCCAGTACAACTCGGCGACGCAATTGGTAGTGGACGGTAGCTTATTCCTAAAAAGCCCGACGAGTGGCGCTCCCCCGCCTCAACGGGCGTGCATTCGACCCGCCTGCAAGCGCTTGAGCCGA
TCGTGCAGTGCGCGACCGGGTTATGACAACTAACCAAGACCCCCTCATCGTTTAGACTACACGCACGGGGGGCGGTGGGGCGCCCGAGTAAGACGCGCGTGCCCCGGCGACTTGCGCTCCTCCGCCCTACGCCACCGCAGTAAGACCCTGTCCGGCCGCCCGGAAGCAGTTGGCCCGGGCGTAGCGAACCTGTGGAGTTAAACCGGAGCGGCAGCCGTTAGCGGACGCATGTCGGGTTGGCGAGCCCCACGTATCTCATGCCACCGGCCGCCGATACTGCGCTCGTTTCTTCGGGGTCCGATACAGCTCGCACCCCTGCGCCAGGCCGGGGCTCAAGTAGAGAGCGTGCCCCGCTCTAGACTATGATCCGGCACTCCGGTGAGTTCCCGGTGTCGCCGGGCACCTCCCCCTTCAGCCTCGGGCCACTCTCGATCACCCCGGGGGCTCGCGCGCGTCCCGCAGGCACCGTACAGGCCCCTTGTGAGTACGACAATTCGGCCTTTGCTTTCAGTCCGGACTTGTTCTTCCGGACGCCCGGATCACGCCAAGAACTGATAGCTGCGACGTTCGGCCGCCGCTCCGTCTGCTGAGCCGGCCCCAGCGCAGCACTGGTCTCACGCCGCCCGCAGTTGCAAAAGCCAGGCCGGAGCCGCCGCACCGGTGGGGTCTACTACAGGCGCGCCCGACCCCGAGTGGCCGGTCACTACAGGTGCCCAGGCGCTTGCGCGGACGCCGTACAGTGACGGGGGCGCGCTAATACAGTACCCAGGATTGTCATCAGAAGTCTAAGCCATACGACCCCAGTACAACTCGGCGACGCAATTGGTAGTGGACGGTAGCTCGTCGTCGGTTAGCCTGACGGGGGGCGCTCAGAGGCCTCAACGGGCGTGCATTCGACCCGCCTGCAAGCGCTTGAGCCGA
CTACTCGATGCATGGCCGAGTTATGACAACCAACCAGGGCCGCCTCATTGACCAAACCCCACGCACGGGGGGCGGCGGGGTTCGTGGGTAAGACGCGCGTGCCCCGGCGACTTGCGCTCCTCCGCCCTACGCCACCGCAGTAAGACCCTGTCCGGCCGCCCGGAAGCAGTTGGCCCGGGCGTAGCGAACCTGTGGAGTTAAACCGGAGCGGCAGCCGTTAGCGGACGCATGTCGGGTTGGCGAGCCCCACGTATCTCATGCCACCGGCCGCCGATACTGCGCTCGTTTCTTCGGGGTCCGATACAGCTCGCACCCCTGCGCCAGGCCGGGGCTCAAGTAGAGAGCGTGCCCCGCTCTAGACTATGACCCGGCACTCCGAGAGGTCCCCGGTGTCAATCGGCAGTTTCCCCTTCACCCTGGGGCCATTCTCGATCACCCCGGGGGCTCGCGCGCACCTCGCAGGCACCGTCTGGGTCCCTTGTGAGTACGACAATTCGGCCTTCGCTTTCAGTCCGGACTTGTTCTTCCGGACGCCCGGATCACGCCAAGAACTGATAGCTGCGACGTTCGGCCGCCGCTCCGTCTGCTGAGCCGGCCCCAGCGCAGCACTGGTCTCACGCCGCCCGCAGTTGCAAAAGCCAGGCCGGAGCCGCCGCACCGGTGCCCCCTACTACAGGTGCGCCCTGCTTGAGACGGCCAATGGGCGTAGGCGTCCGAGCGTTTGCAGGGACGCCGTACAGTGACAGGAGCGCGCTAATATAGTACTCATGATTGTCATCAAGAGTCTGCGCCACGGGTCCACAGCACGAGCTGGCAACGCAATTGGTAGAGGACGGTAGCTTATTCCTAAAAAGCCCGACGAGTGGCGCTCCCCCGCCTCAACGGGCGTGCATTCGACCCGCCTGCAAGCGCTTGAGCCGA
TCGTGCAGTGCGCGACCGGGTTATGACAACTAACCAAGACCCCCTCATCGTTTAGACTACACGCACGGGGGGCGGTGGGGCGCCCGAGTAAGACGCGCGTGCCCCGGCGACTTGCGCTCCTCCGCCCTACGCCACCGCAGTAAGACCCTGTCCGGCCGCCCGGAAGCAGTTGGCCCGGGCGTAGCGAACCTGTGGAGTTAAACCGGAGCGGCAGCCGTTAGCGGACGCATGTCGGGTTGGCGAGCCCCACGTATCTCATGCCACCGGCCGCCGATACTGCGCTCGTTTCTTCGGGGTCCGATACAGCTCGCACCCCTGCGCCAGGCCGGGGCTCAAGTAGAGAGCGTGCCCCGCTCTAGACTATGACCCGGCACTCCGAGAGGTCCCCGGTGTCAATCGGCAGTTTCCCCTTCACCCTGGGGCCATTCTCGATCACCCCGGGGGCTCGCGCGCATCCCGCAGGCACCGTACAGGCCCCTTGTGAGTACGACAATTCGGCCTTTGCTTTCAGTCCGGACTTGTTCTTCCGGACGCCCGGATCACGCCAAGAACTGATAGCTGCGACGTTCGGCCGCCGCTCCGTCTGCTGAGCCGGCCCCAGCGCAGCACTGGTCTCACGCCGCCCGCAGTTGCAAAAGCCAGGCTGGAGCCGCCGCACCGGTGGGGTCTACTACAGATGCGCCCTGCTTGAGATGGCCAATGGGCGTAGGCGTCCGAGCGTTTGCAGGAACACCGTAGAGTGACGGGGGCGCGCTAATACAGTACCCAGGATTGTCATCAGAAGTCTAAGCCATACGACCCCAGTACAACTCGGCGACGCAATTGGTAGTGGACGGTAGTTCGTCGTCGGTTAGCCTGACGGGGGGCGCTCAGAGGCCTCAACGGGCGTGCATTCGACCCGCCTGCAAGCGCCGGAACTCG
TCGCGCAGTGCGCGACCGGGTTTCGACAACTAACCAAGACCCCCTCATCGTTTAGACTACACGCACGGGGGGAGGTGGGGCGCCCGGGTAAGACGCACGTGCCCCGGCGACTTGCGCTCCTCCGCCCTACGCCACCGCAGTAAGACCCTGTCCGGCCGCCCGGAAGCAGTTAACCCGGACGTAGCAGCCCTGAAGGATCAGGCCGATACGACAGCCCCCAGAGCACTCATGCCGAGTCGGCCAACCTCATGAATTGCACGCCCCCGGTCGCCGCTGCAGCGCTCGTTCCTCCAGGGTCCAAGACCGTCCTGGCCCTGGCGCTAAGTCGGGGCCGGCGCTGGGAAAGTGCCCCGCTCTAGACTATGACCCGGCACTCCGAGAGGTCCCCGGTGTCAATCGGCAGTTTCCCCTTCACCCTGGGGCCATTCTCGATCACCCCGGGGGCTCGCGCGCACCCCACAGGCACCGTACAGGCCCCTTGTGAGTACGACAATTCGGCCTTTGCTTTCAGTCCGGACTTGTTCTTCCGGACGCCCGGATCACGCCAAGAACTGATAGCTGCGACGTTCGGCCGCCGCTCCGTCTGCTGAGCCGGCCCCAGCGCAGCACTGGTCTCACGCCGCCCGCAGTTGCAAAAGCCAGGCCGGAGCCGCCGCACCGGTGGGGTCTACTACAGGTGCGCCCGACCCCGAGTGGCCGGTCACTACAGATGCCCAGGCGCTTGCGCAGACGGCGTACAGTGACAGGGGCGCGCTAATATAGTACCTAGGATTGTCATCAAAAGTCTGAGCCATACGACCCCAATGCAACTCGGCAATGCAATTGGTAGAGAACGGTAGCTTATTCCTAAAAAGCCCGACGAGTGGCGCTCAGACGCCTCAACGGGCGTGCATTCGACCCGCCTGCAAGCGCCTGAACTCG
TCGCGCAGTGCGCGACCGGGTTATGACAACTAACCAAGACCCCCTCATCGTTTAGACTCCACGCACGGGGGGCGGCGGGGCGCCTGGGACTGGTGCGCGCGCCCCGGCGACCTGCGTTCCCCGGGCCTGTGCCTCCGCAGGCAGACGGCGCCCGGCCAGCCGGAAGTGGTTGGCCCGGACGCAGCAGCCCTGAAGGATCAGGCCGATACGACAGCCCCCAGAGCACTCATGCCGAGTCGGCCAACCTCATGAATTGCACGCCCCCGGTCGCTGCTGCAGCGCTCGTTCCTCCAGGATCCAAGATCGTCCTCGCCCTGGCGTCAGGTCGGGGCTCACGCTGAGAGACCACCCCGCCTTCGACTATGATCCGGCACTCCGGTGAGTTCCCGGTGTCGCCGGGCACCTCCCCCTTCAGCCTCGGGCCACTCTCCGTCGTCCCGAGGGCTCGCGCGCGTCTCGCAGGCACGGTACAGGCCCCTTGTGAGCACAACGGTTCGGCCTTTGCTTTCAGTCCGGACTTGTTCTTCCGGACGCCCGGATCACGCCAAGAACTGATAGCTGCGACGTTCGGCCGCCGCTCCGTCTGCTGAGCCGGCCCCAGCGCAGCACTGGTCTCACGCCGCCCGCAGTTGCAAAAGCCAGGCCGGAGCCGCCGCACCGGTGCCCCCTACTACAGGTGCGCCCTGCTTGAGACGGCCAATGGGCGTAGACGTCCGAGCGTTTGCAGGGACGCCGTACAGTCACAGGGGCGCGCTAATATAGTACCTAGGATTGTCATCAAAAGTCTGAGCCATACGACCCCAATGCAACTCGGCAATGCAATTGGTAGTGGACGGTAGTTTATTCCTAAAAAGCCCGACGAGTGGCGCTCCCCCGCCACAATGGGCCTCAAGTCTACCCACTCGCAAGCGCCTGAACTCG
TCGCGCAGTGCGCGACCGGGTTACGACAACTAACCAAGACCCCCTCATCGTTTAGACTACACGCACGGGGGGAGGTGGGGCGCCCGGGTAAGACGCACGTGCCCCGGCGACTTGCGTTCTCCCGGTCTGTGCCTCCGCAGTCAAACGGCGCCCGGCCACCCGGAAGTGGTTAACCCGGACGTAGCAGCCCTGAAGGATCAGGCCGATACGAAAGCCCCCAGAGCACTCATGCCGAGTCGGCCAACCTCATGAATTGCACGCCCCCAGTCGCCACTGCAGCGCTCGTTCCTCCAGGGTCCAAGACCGTCCTGGCCCTGGCGCTAAGTCGGGGCCCGCGCTGGGAAAGCACTCCGCCCTCGACTATGATCCGGCACTCCGGTGAGTTCCCGGTGTCGCCGGGCACCTCCCCCTTCAGCCTCGGGCCACTCTCGATCACCCCGGGGGCTCGCGCGCATCCCACAGGCACCGTACAGGCCCCTTGTGAGTACGACAATTCGGCCTTTGCTTTCAGTCCGGACTTGTTCTTCCGGACGCCCGGATCACGCCAAGAACTGATAGCTGCGACGTTCGGCCGCCGCTCCGTCTGCTGAGCCGGCCCCAGCGCAGCACTGGTCTCACGCCGCCCGCAGTTGCAAAAGCCAGGCTGGAGCCGCCGCACCGGTGGGGTCTACTACAGATGCGCCCTGCTTGAGATGGCCAATGGGCGTAGGCGTCCGAGCGTTTGCAGGAACACCGTACAGTGACGGGGGCGCGCTAATACAGTACCCAGGATTGTCATCAGAAGTCTAAGCCATACGACCCCAGTACAACTCGGCGACGCAATTGGTAGTGGACGGTAGCTTATTCCTAAAAAGCCCGACGAGTGGCGCTCCCCGGCCTCAACGGGCGTGCATTCGACCCGCCTGCAAGCGCTTGAGCCGA
CTACTCGATGCATGGCCGAGTTATGACAACCAACCAGGGCCGCCTCATTGACCAAACCCCACGCACGGGGGGCGGCGGGGTTCGTGGGTAAGACGCGCGTGCCCCGGCGACTTGCGCTCCTCCGCCCTACGCCACCGCAGTAAGACCCTGTCCGGCCGCCCGGAAGCAGTTGGCCCGGGCGTAGCGAACCTGTGGAGTTAAACCGGAGCGGCAGCCGTTAGCGGACGCATGTCGGGTTGGCGAGCCCCACGTATCTCATGCCACCGGCCGCCGATACTGCGCTCGTTTCTTCGGGGTCCGATACAGCTCGCACCCCTGCGCCAGGCCGGGGCTCAAGTAGAGAGCGTGCCCCGCTCTAGACTATGACCCGGCACTCCGAGAGGTCCCCGGTGTCAATCGGCAGTTTCCCCTTCACCCTGGGGCCATTCTCGATCACCCCGGGGGCTCGCGCGCATCTCGCAGGCACGGTACAGGCCCCTTGTGAGCACAACGGTTCAGTTTCTGCTCGCAGCCTGTACCTGTTCTTCCAGACGCCTGGATCGTACCGAGAACCGATAGCTGCGACGTTCGGCCGCCGCTCCGTCTGCTGAGCCGGCCCCAGCGCAGCACTGGTCTCACGCCGCCCGCAGTTGCGAAAGCCAGAGTCGGGCCATCGCATCGGTGGGCCCCACTACAGGTGCGCCCGACCCCGAGTGGTCGGCGGCTACAGGTACCTAGGCGTTTACGCGGACGCCGTACAGTGACGGGGGCGCGCTAATATAGTACCCAGGATTGTCATCAAGAGTCTGAGCCATACGACCCCAATACAACTCGGCAACGCAATTGGTAGTGGACGGTAGCTCGTCGTCGGTTAGCCTGACGGGGGGCGCTCAGACGTCTCAATGGGCCTCAAGTCTATCTGCTCGCAAGCGCTTGAGCCGA
TCGCGCAGTGCGCGACCGGGTTATGACAACCAACCAAGACCCCCTCATCGACCAAACCCCGCGCACGGGGGGCGGTGGGGCGCCCGGGTCTGGTGCGCGCGCCCCGGCGACTTGCGCTCCTCCGCCCTACGCCACCGCAGTAAGACCCTGTCCGGCCGCCCGGAAGCAGTTGGCCCGGGCGTAGCGAACCTGTGGAGTTAAACCGGAGCGGCAGCCGTTAGCGGACGCATGTCGGGTTGGCGAGCCCCACGTATCTCATGCCACCGGCCGCCGATACTGCGCTCGCTTCTTCGGGGTCCGATACAGCTCGCACCCCTGCGCCAGGCCGGGGCTCAAGTAGAGAGCGCGCCCCGCTCTAGACTATGACCCGGGTCTTCGGTGAGTTCCCGGTGTCGCCGGGCACCTCCCCCTTCAGCCTCGGGCCACTCTCCGTCGTCCCGAGGGCTCGCGCGCGTCTCGCAGGCACGGTACAGGCCCCTTGTGAGCACAACGGTTTAGCCTTTGCTTTCAGTCCGGACTTGTTCTTCCGGACGCCCGGATCACGCCAAGAACTGATAGCTGCGACGTTCGGCCGCCGCTCCGTCTGCTGAGCCGGCCCCAGCGCAGCACTGGTCTCACGCCGCCCGCAGTTGCGAAAGCCAGGCCGGAGCCGCCGCACCGGTGGGGTCTACTACAGATGCGCCCTGCTTGAGATGGCCAATGGGCGTAGGCGTCCGAGCGTTTGCAGGGACACCGTACAGTGACGGGGCCGGGCTAATGTAGTACTCAGGATTGTCCCTAAGGGCCCGCGTTGCGGGATTCCAGTACGACTCGGGAATGCAATTGGTAGAGGGCGGTAGCTTATTCCTAAAAAGCCCGACGAGTGGCGCTCCCCCGTCTTGGTGTGCCCCAAGTCTCCCCACTCGCAAGCGCTTGAGCCGA
TCGCGCAGTGCGCGACCGGGTTATGACAACTAACCAAGACCCCCTCATCGTTTAGACTACACGCACGGGGGGCGGTGGGGCGCCCGAGTAAGACGCGCGTGCCCCGGCGACTTGCGCTATCCCGGTCTGTGCCTCCGCAGTCAAACGGCGCCCGGCCACCCGGAAGTGGTTAACCCGGACGTAGCGGCCCTGAAGGATCAGGCCGATACGACAGCCCCCAGAGCACTCATGCCGAGTCGGCCAACCTTATGAATTGCACGCCCCCGGTCGCCGCTGCAGCGCTCGTTCCTCCAGGGTCCAAGACCGTCCTGGCCCTGGCGCTAAGTCGGGGCCCGCGCTGGGAAAGCACTCCGCCCTCGACTATGATCCGGCACTCCGGTGAGTTCCCGGTGTCGCCGGGCACCTCCCCCTTCAGCCTCGGGCCACTCTCGATCACCCCGGGGGCTCGCGCGCGTCCCGCAGGCACCGTACAGGCCCCTTGTGAGTACGACAATTCGGCCTTTGCTTTCAGTCCGGACTTGTTCTTCCGGACGCCCGGATCACGCCAAGAACTGATAGCTGCGACGTTCGGCCGCCGCTCCGTCTGCTGAGCCGGCCCCAGCGCAGCACTGGTCTCACGCCGCCCGCAGTTGCAAAAGCCAGGCCGGAGCCGCCGCACCGGTGCCCCCTACTACAGGTGCGCCCTGCTTGAGACGGCCAATGGGCGTAGGCGTCCGAGCGTTTGCAGGGACGCCGTAGAGTCACAGGGGCGCGCTAATATAGTACCTAGGATTGTCATCAAAAGTCTGAGCCATACGACCCAAATGCAACTCGGCAATGTAATTGGTAGTGGACGGTAGCTCGTCGTCGGTTAGCCTGACGGGGGGCGCTCAGACGCCTCAACGGGCGTGCATTCGACCCGCCTGCAAGCGCTTGAGCCGA
TCGCGCAGTGCGCGACCGGGTTATGACAACTAACCAAGACCCCCTCATCGACCAAACCCCGCGCACGGGGGGCGGTGGGGCGCCCGGGTCTGGTGCGCGCGCCCCGGCGACTTGCGCTCCTCCGCCCTACGCCACCGCAGTAAGACCCTGTCCGGCCGCCCGGAAGCAGTTGGCCCGGGCGTAGCGAACCTGTGGAGTTAAACCGGAGCGGCAGCCGTTAGCGGACGCATGTCGGGTTGGCGAGCCCCACGTATCTCATGCCACCGGCCGCCGATACTGCGCTCGCTTCTTCGGGGTCCGATACAGCTCGCACCCCTGCGCCAGGCCGGGGCTCAAGTAGAGAGCGTGCCCCGCTCTAGACTATGACCCGGCACTCCGAGAGGTCCCCGGTGTCAATCGGCAGTTTCCCCTTCACCCTGGGGCCATTCTCCGTCGTCCCGAGGGCTCGCGCGCGTCCCACAGGCACCGTACAGGCCCCTTGTGAGTACGACAATTCGGCCTTTGCTTTCAGTCCGGACTTGTTCTTCCGGACGCCCGGATCACGCCAAGAACTGATAGCTGCGACGTTCGGCCGCCGCTCCGTCTGCTGAGCCGGCCCCAGCGCAGCACTGGTCTCACGCCGCCCGCAGTTGCAAAAGCCAGGCTGGAGCCGCCGCACCGGTGGGGTCTACTACAGATGCGCCCTGCTTGAGATGGCCAATGGGCGTAGGCGTCCGAGCGTTTGCAGGGACACCGTACAGTGACGGGGGCGCGCTAATACAGTACCCAGGATTGTCATCAGAAGTCTAAGCCATACGACCCCAGTACAACTCGGCAATGCAATTGGTAGTGGACGGTAGCTCGTCGTCGGTTAGCCTGACGGGGGGCGCTCCCCCGCCACAATGGGCCTCAAGTCTATCTGCTCGCAAGCGCCTGAACTCG
CTACTCGATGTATGGCCGAGTTATGACAACCAACCAGGGCCGCCTCATTGACCAAACCCCACGCACGGGGGGCGGCGGGGTTCGTGGGTAAGACGCGCGTGCCCCGGCGACTTGCGCTCCTCCGCCCTACGCCACCGCAGTAAGACCCTGTCCGGCCGCCCGGAAGCAGTTGGCCCGGGCGTAGCGAACCTGTGGAGTTAAACCGGAGCGGCAGCCGTTAGCGGACGCATGTCGGGTTGGCGAGCCCCACGTATCTCATGCCACCGGCCGCCGATACTGCGCTCGTTTCTTCGGGGTCCGATACAGCTCGCACCCCTGCGCCAGGCCGGGGCTCAAGTAGAGAGCGTGCCCCGCTCTAGACTATGACCCGGCACTCCGAGAGGTCCCCGGTGTCAATCGGCAGTTTCCCCTTCACCCTGGGGCCATTCTCGATCACCCCGGGGGCTCGCGCGCATCTCGCAGGCACCGTCTGGGTCCCCCCTGGACGCAACGATTCGATTTCTACTCGCAGCTCGGACCCGTCCCCTCGCACGCTCGAGCCATACCGGGAACCGGAAGCTACAGCGTCCGGCCACGGCTTTGCTAATTGCGCCGGCCTTGGGGCGGCAATCGCCTTGCGCCGCTAGTAGCTGAGAGGACCATACTCGGGCCACCGCACCGGCGCCCCCTACTACAGGTGCGCCCTGCTTGAGACGGCCAATGGGCGTAGGTGCCCAGGCGCTTGCGCAGACGCCATAGAGTGACAGGAGCGCGCTAATATAGTACTCATGATTGTCATCAAGAGTCTGCGCCACGGGTCCACAGCACGAGCTGGCAACGCAATTGGTAGTGGACGGTAGCTCGTCGTCGGTTAGCCTGACGGGGGGCGCTCAGACGTCTCAGTGTGCCCCAAGTCTCCCCACTCGCAAGCGCCTGAACTCG
TCGTGCAGTGCGCGACCGGGTTATGACAACTAACCAAGACCCCCTCATCGTTTAGACTACACGCACGGGGGGCGGTGGGGCGCCCGAGTAAGACGCGCGTGCCCCAGCGACTTGCGTTCTCCCGGTCTGTGCCTCCGCAGTCAAACGGCGCCCGGCCACCCGGAAGTGGTTAACCCGGACGTAGCAGCCCTGAAGGATCAGGCCGATACGACAGCCCCCAGAGCACTCATGCCGAGTCGGCCAACCTCATGAATTGCACGCCCCCGGTCGCCGCTGCAGCGCTCGTTCCTCCAGGGTCCAAGACCGTCCTGGCCCTGGCGCTAAGTCGGGGCCGGCGCTGGGAAAGCACTCCGCCCTCGACTATGACCCGGGTCTTCGGGGGGTCCCCGGTGTCGCTGGGCGCCCCCGCCTTCACCCTCAAGCCACTCTCCGTCGCGCCGGTGGCTCACGCGCGCCTCGCAGGCACCGTCTGGGTCCCCCCTGGACGCAACGATTCGGCCTTTGCTTTCAGTCCGGCCTTGTTCTTCCGGACGCCCGGATCACGCCAAGAACTGATAGCTGCGACGTTCGGCCGCCGCTCCGTCTGCTGAGCCGGCCCCAGCGCAGCACTGGTCTCACGCCGCCCGCAGTTGCAAAAGCCAGGCCGGAGCCGCCGCACCGGTGGGGTCTACTACAGGCGCGCCCGACCCCGAGTGGCCGGTCACTACAGGTGCCCAGGCGCTTGCGCGGACGCCGTACAGTGACAGGGCCGGGCTAATGTAGTACTCAGGATTGTCCCTAAGGGCCCGCGTTGCGGGATTCCAGTACGACTCGGGAGCGCAATAGGCGCAAGATGGCGGCTTGTTGTCGATAAACCCGATTGGTGGCACCCCCCCGCCTCGATGGGCCTCCGGCCTATCTGCCCATGGTCGCTTGAACCGA
TCGCGCAGTGCGCGACCGGGTTTCGACAACTAACCAAGACCCCCTCATCGTTTAGACTACACGCACGGGGGGAGGTGGGGCGCCCGGGTAAGACGCACGTGCCCCGGCGACTTGCGTTCTCCCGGTCTGTGCCTCCGCAGTCAAACGGCGCCCGGCCACCCGGAAGTGGTTAACCCGGACGTAGCAGCCCTGAAGGATCAGGCCGATACGAAAGCCCCCAGAGCACTCATGCCGAGTCGGCCAACCTCATGAATTGCACGCCCCCAGTCGCCACTGCAGCGCTCGTTCCTCCAGGGTCCAAGACCGTCCTGGCCCTGGCGCTAAGTCGGGGCCCGCGCTGGGAAAGCACTCCGCCCTCGACTATGATCCGGCACTCCGGTGAGTTCCCGGTGTCGCCGGGCACCTCCCCCTTCAGCCTCGGGCCACTCTCGATCACCCCGGGGGCTCGCGCGCATCCCACAGGCACCGTACAGGCCCCTTGTGAGTACGACAATTCGATTTCTACTCGCAGCTCGGCCCCGTCCCCTCGCACGCTCGAGCCATACCGGGAACCGGAAGCTACAGCGTCCGGCCACGGCTTTGCTAATTGCGCCGGCCTTGGGGCGGCAATCGCCTTGCGCCGCTAGTAGCTGAGAGGACCATACTCGGGCCACCGCACCGGCGCCCCCTACTACAGGTGCGCCCTGCTTGAGACGGCCAATGGGCGTAGGTGCCCAGGCGCTTGCGCGGACACCGTACAGTGACAGGGGCGCGCTAATATAGTACCCAGGATTGTCATCAAAAGTCTGAGCCATACGACCCCAATACAACTCGGCAATGCAATTGGTAGAGGACGGTAGCTTGCTCTTAATAGGCCCAGTGGTTTACGTCTCCCCGCCTCAACGGGCGTGCATTCGACCCGCCTGCAAGCGCTTGAGCTCG
TCGCGCAGTGCGCGACCGGGTTATGACAACTAACCAAGACCCCCTCATCGTTTAGACTACACGCACGGGGGGAGGTGGGGCTCGTGGGTAAGACGCGCGTGCCCCGGCGACTTGCGCTCCTCCGCCCTACGCCACCGCAGTAAGACCCTGTCCGGCCGCCCGGAAGCAGTTGGCCCGGGCGTAGCGAACCTGTGGAGTTAAACCGGAGCGGCAGCCGTTAGCGGACGCATGTCGGGTTGGCGAGCCCCACGTATCTCATGCCACCGGCCGCCGATACTGCGCTCGTTTCTTCGGGGTCCGATACAGCTCGCACCCCTGCGCCAGGCCGGGGCTCAAGTAGAGAGCGTGCCCCGCTCTAGACTATGACCCGGCACTCCGAGAGGTCCCCGGTGTCAATCGGCAGTTTCCCCTTCACCCTGGGGCTATTCTCGATCACCCCGGGGGCTCGCGCGCATCCCGCAGGCACCGTACAGGCCCCTTGTGAGTACGACAATTCGGCCTTTGCTTTCAGTCCGGACTTGTTCTTCCGGACGCCCGGATCACGCCAAGAACTGATAGCTGCGACGTTCGGCCGCCGCTCCGTCTGCTGAGCCGGCCCCAGCGCAGCACTGGTCTCACGCCGCCCGCAGTTGCAAAAGCCAGGCTGGAGCCGCCGCACCGGTGGGGTCTACTACAGGCGCGCCCGACCCCGAGTGGCCGGTCACTACAGGTGCCCAGGCGCTTGCGCGGACGCCGTACAGTGACGGGGGCGCGCTAATACAGTACCCAGGATTGTCATCAGAAGTCTAAGCCATACGACCCCAGTACAACTCGGCGACGCAATTGGTAGAGAACGGTAGCTTATTCCTAAAAAGCCCGACGAGTGGCGCTCCCCCGCCACAATGGGCCTCAAGTCTATCTGCTCGCAAGCGCCTGAACTCG
CTACTCGATGCATGGCCGAGTTATGACAACCAACCAGGGCCGCCTCATTGACCAAACCCCACGCACGGGGGGCGGCGGGGTTCGTGGGTAAGACGCGCGTGCCCCGGCGACTTGCGCTCCTCCGCCCTACGCCACCGCAGTAAGACCCTGTCCGGCCGCCCGGAAGCAGTTGGCCCGGGCGTAGCGAACCTGTGGAGTTAAACCGGAGCGGCAGCCGTTAGCGGACGCATGTCGGGTTGGCGAGCCCCACGTATCTCATGCCACCGGCCGCCGATACTGCGCTCGTTTCTTCGGGGTCCGATACAGCTCGCACCCCTGCGCCAGGCCGGGGCTCAAGTAGAGAGCGTGCCCCGCTCTAGACTATGACCCGGCACTCCGAGAGGTCCCCGGTGTCAATCGGCAGTTTCCCCTTCACCCTGGGGCCATTCTCGATCACCCCGGGGGCTCGCGCGCATCCCACAGGCACCGTACAGGCCCCTTGTGAGTACGACAATTCGATTTCTACTCGCAGCTCGGCCCCGTCCCCTCGCACGCTCGAGCCATACCGGGAACCGGAAGCTACAGCGTCCGGCCACGGCTTTGCTAATTGCGCCGGCCTTGGGGCGGCAATCGCCTTGCGCCGCTAGTAGCTGAGAGGACCATACTCGGGCCACCGCACCGGCGCCCCCTACTACAGGTGCGCCCTGCTTGAGACGGCCAATGGGCGTAGGTGCCCAGGCGCTTGCGCGGACACCGTAGAGTGACAGGGGCGCGCTAATATAGTACCCAGGATTGTCATCAAAAGTCTGAGCCATACGACCCCAATACAACTCGGCAATGCAATTGGTAGAGGACGGTAGCTTATTCCTAAAAAGCCCGACGAGTGGCGCTCCCCGATCTCAACGGGTGTGCATTCGACCCGCCTGCAAGCGCTTGAGCCGA
CTACTCGATGCATGGCCGAGTTATGACAACCAACCAGGGCCGCCTCATTGACCAAACCCCACGCACGGGGGGCGGCGGGGTTCGTGGGTAAGACGCGCGTGCCCCGGCGACTTGCGCTCCTCCGCCCTACGCCACCGCAGTAAGACCCTGTCCGGCCGCCCGGAAGCAGTTGGCCCGGGCGTAGCGAACCTGTGGAGTTAAACCGGAGCGGCAGCCGTTAGCGGACGCATGTCGGGTTGGCGAGCCCCACGTATCTCATGCCACCGGCCGCCGATACTGCGCTCGTTTCTTCGGGGTCCGATACAGCTCGCACCCCTGCGCCAGGCCGGGGCTCAAGTAGAGAGCGTGCCCCGCTCTAGACTATGACCCGGGTCTTCGGGGGGTCCCCGGTGTCGCTGGGCGCCCCCGCCTTCACCCTCAAGCCACTCTCCGTCGTCCCGAGGGCTCGCGCGCGTCCCACAGGCACCGTACAGGCCCCTTGTGAGTACGACAATTCGGCCTTCGCTTTCAGTCCGGACTTGTTCTTCCGGACGCCCGGATCACGCCAAGAACTGATAGCTGCGACGTTCGGCCGCCGCTCCGTCTGCTGAGCCGGCCCCAGCGCAGCACTGGTCTCACGCCGCCCGCAGTTGCAAAAGCCAGGCCGGAGCCGCCGCACCGGTGCCCCCTACTACAGGTGCGCCCTGCTTGAGACGGCCAATGGGCGTAGGCGTCCGAGCGTTTGCAGGGACACCGTACAGTGACAGGAGCGCGCTAATATAGTACTCATGATTGTCATCAAGAGTCTGCGCCACGGGTCCACAGCACGAGCTGGCAATGCAATTGGTAGAGAACGGTAGCTTATTCCTAAAAAGCCCGACGAGTGGCGCTCCCCCGCGTCGACGGGCGTGCATTCGACCCGCCTGCAAGCGCTTGAGCCGA
CTACTCGATGCATGGCCGAGTTATGACAACCAACCAGGGCCGCCTCATTGACCAAACCCCACGCACGGGGGGCGGCGGGGTTCGTGGGTAAGACGCGCGTGCCCCGGCGACTTGCGCTCCTCCGCCCTACGCCACCGCAGTAAGACCCTGTCCGGCCGCCCGGAAGCAGTTGGCCCGGGCGTAGCGAACCTGTGGAGTTAAACCGGAGCGGCAGCCGTTAGCGGACGCATGTCGGGTTGGCGAGCCCCACGTATCTCATGCCACCGGCCGCCGATACTGCGCTCGTTTCTTCGGGGTCCGATACAGCTCGCACCCCTGCGCCAGGCCGGGGCTCAAGTAGAGAGCGTGCCCCGCTCTAGACTATGACCCGGCACTCCGAGAGGTCCCCGGTGCCAATCGGCAGTTTCCCCTTCACCCTGGGGCCATTCTCGATCACCCCGGGGGCTCGCGCGCGTCCCACAGGCACCGTACAGGCCCCTTGTGAGTACGACAATTCGGCCTTTGCTTTCAGTCCGGACTTGTTCTTCCGGACGCCCGGATCACGCCAAGAACTGATAGCTGCGACGTTCGGCCGCCGCTCCGTCTGCTGAGCCGGCCCCAGCGCAGCACTGGTCTCACGCCGCCCGCAGTTGCAAAAGCCAGGCTGGAGCCGCCGCACCGGTGGGGTCTACTACAGATGCGCCCTGCTTGAGACGGCCAATGGGCGTAGGCGTCCGAGCGTTTGCAGGGACGCCGTACAGTGACGGGGGCGCGCTAATATAGTACCCAGGATTGTCATCAAGAGTCTGAGCCATACGACCCCAGCACGAGCTGGCAACGCAATTGGTAGAGAACGGTAGCTTATTCCTAAAAAGCCCGACGAGTGGCGCTCCCCCGCCTCAACGGGCGTGCATTCGACCCGCCTGCAAGCGCTTGAGCCGA
TCGTGCAGTGCGCGACCGGGTTATGACAACTAACCAAGACCCCCTCATCGTTTAGACTACACGCACGGGGGGCGGTGGGGCGCCCGAGTAAGACGCGCGTGCCCCAGCGACTTGCGTTCTCCCGGTCTGTGCCTCCGCAGTCAAACGGCGCCCGGCCACCCGGAAGTGGTTAACCCGGACGTAGCAGCCCTGAAGGATCAGGCCGATACGACAGCCCCCAGAGCACTCATGCCGAGTCGGCCAACCTCATGAATTGCACGCCCCCGGTCGCCGCTGCAGCGCTCGTTCCTCCAGGGTCCAAGACCGTCCTGGCCCTGGCGCTAAGTCGGGGCCGGCGCTGGGAAAGCACTCCGCCCTCGACTATGACCCGGGTCTTCGGGGGGTCCCCGGTGTCGCTGGGCGCCCCCGCCTTCACCCTCAAGCCACTCTCCGTCGCGCCGGTGGCTCACGCGCGCCTCGCAGGCACCGTCTGGGTCCCCCCTGGACGCAACGATTCGATTTCTACTCGCAGCTCGGCCCCGTCCCCTCGCACGCTCGAGCCATACCGGGAACCGGAAGCTACAGCGTCCGGCCACGGCTTTGCTAATTGCGCCGGCCTTGGGGCGGCAATCGCCTTGCGCCGCTAGTAGCTGAGAGGACCATACTCGGGCCACCGCACCGGCGCCCCCTACTACAGGTGCGCCCTGCTTGAGACGGCCAATGGGCGTAGGCGTCCGAGCGTTTGCAGGAACACCGTACAGTGACGGGGGCGCGCTAATACAGTACCCAGGATTGTCATCAGAAGTCTAAGCCATACGACCCCAGTACAACTCGGCGACGCAATTGGTAGAGAACGGTAGCTTATTCCTAAAAAGCCCGACGAGTGGCGCTCCCCCACGTCGGTGGGCCTCCGGCCTATCTGCCCATGGTCGTTTGAACCGA
