# Supplementary material for: HAPSIMU: a genetic simulation platform for population-based association studies
Source: BMC Bioinformatics. 2008 Aug 5;9:331. doi: 10.1186/1471-2105-9-331 (PMC2518933; doi:10.1186/1471-2105-9-331)
Supplement: Additional file 1 — The HIPSIMU package. This zipped file contains the HAPSIMU program and user document. [file 1471-2105-9-331-S1.zip › HAPSIMU1.0/data/ENr232.9q34.11Theta.txt]

127063383 0 0
127064473 0.000400423357824502 4.00423357814371e-006
127065406 0.000863717525363026 8.63717525276922e-006
127066554 6.46386340247317e-005 6.46386340263809e-007
127067218 3.65439697442975e-05 3.65439697418898e-007
127068110 4.94196615724602e-05 4.94196615722785e-007
127072737 0.000255006543124819 2.55006543123546e-006
127073243 2.74362762986936e-005 2.74362763004937e-007
127073416 9.38038695591181e-006 9.38038695595154e-008
127075774 0.000127855216427977 1.27855216429285e-006
127075795 1.13865968828987e-006 1.13865969058436e-008
127075892 5.25952332210084e-006 5.25952332428038e-008
127076254 1.95161498233024e-05 1.95161498225086e-007
127078611 0.000127319530458216 1.2731953045866e-006
127078936 1.75557265163004e-005 1.75557265146251e-007
127079000 3.70498729604826e-06 3.70498729775634e-008
127079310 1.77844060614221e-005 1.77844060614964e-007
127079512 1.15885484658299e-005 1.158854846613e-007
127081808 0.000131719342958145 1.31719342960221e-006
127082108 1.72107155433117e-005 1.721071554603e-007
127082576 2.68487162475662e-005 2.68487162494165e-007
127084957 0.000136595712362084 1.36595712362723e-006
127089841 0.000280190449045114 2.80190449043834e-006
127089921 4.58953412676662e-06 4.58953412557401e-008
127091719 0.00010314986660891 1.03149866607417e-006
127093575 0.000106477281660811 1.06477281661595e-006
127107168 0.000779819875870365 7.7981987580737e-006
127108650 8.50211914985567e-005 8.5021191499161e-007
127111402 0.000157880107290167 1.57880107286983e-006
127111449 2.69635357653992e-006 2.69635357822374e-008
127111604 8.95462196329654e-006 8.95462196116649e-008
127114574 0.000171582111167682 1.71582111165531e-006
127117678 0.000179323526284338 1.7932352628394e-006
127120002 0.000184033254650556 1.84033254648556e-006
127120017 1.71598113303699e-006 1.71598113158362e-008
127121439 0.000162675011411907 1.6267501141204e-006
127121593 1.76174062991798e-005 1.76174062991475e-007
127122975 0.000311808212103002 3.11808212100852e-006
127123756 0.000352165942729118 3.52165942722168e-006
127125258 0.000244316208206402 2.44316208206552e-006
127126259 0.000162823251940485 1.62823251938299e-006
127131210 0.000805332587769573 8.05332587697913e-006
127131356 2.42596571101254e-005 2.42596571086868e-007
127131936 9.63739803004982e-005 9.63739802994374e-007
127132172 3.92142402602027e-005 3.92142402585642e-007
127132914 0.000123292229970637 1.23292229973118e-006
127133170 4.25374809602199e-005 4.25374809587796e-007
127135124 0.000324680616391678 3.24680616386758e-006
127135293 2.80824328388416e-005 2.8082432838497e-007
127135306 2.16018714144935e-006 2.16018714131733e-008
127137761 0.000407945983265367 4.07945983255871e-006
127137944 3.46845772497774e-05 3.46845772473182e-007
127138425 0.000101977533477934 1.01977533479147e-006
127140160 0.000368035112142221 3.6803511213554e-006
127140902 0.000157395996086183 1.57395996085331e-006
127141029 2.83173805004702e-005 2.83173805012564e-007
127141259 5.12834450008516e-005 5.12834449986424e-007
127141423 3.65673260006072e-005 3.65673260024137e-007
127143713 0.000577642617713361 5.77642617686562e-006
127143992 9.4963368355163e-05 9.49633683523534e-007
127144236 0.000105200962611593 1.05200962613309e-006
127144785 0.000236702165876084 2.36702165874489e-006
127145157 0.000160388352834068 1.60388352836153e-006
127145459 0.000130207748806152 1.3020774880751e-006
127145774 0.000135812718125622 1.35812718123703e-006
127146148 0.000161250655806294 1.61250655808155e-006
127146292 6.20858140002843e-005 6.20858140018478e-007
127146409 5.0444723875231e-005 5.04447238749998e-007
127147272 0.000372083732515593 3.72083732507797e-006
127147554 0.00012158471908389 1.21584719081981e-006
127147586 1.37968475556187e-005 1.37968475543195e-007
127147596 4.81229426847478e-006 4.81229426620916e-008
127148434 0.000403270259698186 4.03270259691828e-006
127149162 0.000350280486907075 3.50280486901909e-006
127151938 0.00133568493359071 1.3356849332706e-005
127152086 7.12108682173723e-005 7.12108682177922e-007
127152405 0.000154795981121541 1.54795981123585e-006
127153073 0.000324149578022537 3.24149578020132e-006
127153087 6.79355403041246e-006 6.79355402887503e-008
127153250 7.90963790683736e-005 7.90963790658594e-007
127153647 0.000192645782148125 1.92645782148735e-006
127161414 0.00377208927798976 3.77208927083193e-005
127164067 0.00128981706046625 1.28981706017744e-005
127164174 5.20344593542009e-005 5.2034459351796e-007
127164971 0.000396147426372087 3.96147426365736e-006
127165060 0.000321493572424728 3.21493572417971e-006
127165214 0.000557662787816897 5.57662787791932e-006
127165900 0.00250390404763008 2.50390404553479e-005
127167190 0.00470850761143265 4.70850759751492e-005
127171406 0.0155262542821729 0.000155262537831288
127172000 0.000275994778634815 2.75994778630745e-006
127174327 0.00104948708364908 1.0494870834967e-005
127174606 0.000126426652890709 1.26426652888374e-006
127175184 0.000344214178266464 3.44214178258487e-006
127175572 0.000502498927036112 5.02498927019143e-006
127176303 0.000965960997198129 9.65960997077605e-006
127176569 0.000351498803358006 3.51498803352656e-006
127176612 5.85986707205599e-005 5.85986707180131e-007
127180763 0.00516102873391527 5.16102871558445e-005
127180830 7.68054771618659e-005 7.68054771631943e-007
127181190 0.000412686145944354 4.12686145934236e-006
127182801 0.00221961110145266 2.21961109999211e-005
127186428 0.00584851652560455 5.84851649893391e-005
127187325 0.00144640731278392 1.44640731238061e-005
127188035 0.00114487089417679 1.14487089397456e-005
127197312 0.0149517907345485 0.000149517902888749
127197627 0.000507504879083353 5.07504879063444e-006
127198549 0.00146528462844303 1.46528462802086e-005
127201514 0.00442899169156291 4.42899167997631e-005
127204330 0.00407814740141223 4.07814739236682e-005
127208636 0.00630737663593313 6.30737660247577e-005
127209145 0.000745577033834177 7.45577033777998e-006
127210003 0.00663883517674205 6.63883513772652e-005
127210112 0.000845727919310601 8.45727919230429e-006
127210183 0.00055088699331241 5.50886993287456e-006
127213972 0.0296328704856451 0.000296328670161997
127214866 0.00742765908693279 7.42765903229241e-005
127215065 0.000311791147331200 3.11791147325374e-006
127215076 1.34865818965138e-05 1.34865818939269e-007
127216901 0.00202955696794316 2.0295569668286e-005
127217932 0.000277853773334969 2.77853773330249e-006
127219337 0.000142985456079358 1.42985456077982e-006
127219972 5.24778184711443e-05 5.24778184737393e-007
127221581 0.000132976707604573 1.32976707605327e-006
127222061 3.96698692667463e-005 3.96698692681164e-007
127222170 1.33828470348116e-05 1.33828470345705e-007
127222290 1.93873472240777e-005 1.93873472264397e-007
127222727 7.06022561410164e-005 7.06022561401809e-007
127222819 1.48636328717929e-005 1.48636328690902e-007
127223002 4.51601360909918e-05 4.51601360925923e-007
127223225 9.20224731885982e-05 9.20224731874591e-007
127223507 0.000116374051795468 1.16374051797181e-006
127224355 0.00015691423278945 1.56914232786976e-006
127224427 1.33231907476824e-005 1.33231907476604e-007
127225004 6.56192940195305e-05 6.56192940172144e-007
127225081 8.76373766842443e-06 8.76373767048982e-008
127226859 0.000157768446466429 1.57768446467427e-006
127227042 1.62493337610188e-005 1.6249333760167e-007
127228093 9.33226764093214e-005 9.33226764089512e-007
127228450 3.16995199604536e-005 3.16995199623447e-007
127228545 8.43747567936463e-06 8.43747568206245e-008
127230123 0.000139246895249979 1.39246895248006e-006
127231463 0.000113928422944772 1.13928422943709e-006
127231648 1.57289240638236e-005 1.57289240612685e-007
127231716 5.7519067804709e-006 5.75190678309556e-008
127231799 7.02070974675124e-006 7.02070974918766e-008
127232055 2.16542372911846e-005 2.16542372898775e-007
127232183 1.07964279149461e-05 1.07964279130066e-007
127232630 3.76160776633504e-05 3.76160776640155e-007
127232666 3.06059293100788e-006 3.06059293048721e-008
127232907 2.04889693436916e-005 2.0488969346245e-007
127232932 2.24196790868857e-06 2.24196791071225e-008
127232961 2.60068277333127e-006 2.60068277264513e-008
127233021 5.38072297930609e-006 5.38072297655994e-008
127233152 1.17483786803190e-05 1.17483786794246e-007
127233279 1.1391512630851e-005 1.13915126302244e-007
127233457 1.59660570731612e-005 1.59660570740555e-007
127233675 1.955393506713e-005 1.95539350678921e-007
127233732 1.28648202926652e-005 1.28648202907826e-007
127233979 5.57475546015493e-005 5.57475546003304e-007
127235502 0.000343737755146154 3.43737755140188e-006
127236199 0.000157298691810184 1.57298691811386e-006
127236466 6.02564572644463e-005 6.02564572654961e-007
127236770 6.86066030276841e-005 6.86066030303458e-007
127238118 0.000304216121320126 3.04216121314303e-006
127238850 0.000165222597612383 1.6522259761142e-006
127239124 6.18456171390613e-005 6.18456171408385e-007
127239282 3.59628300426909e-05 3.59628300433775e-007
127239807 0.000121694527472527 1.21694527470762e-006
127240119 7.23213191836735e-005 7.23213191809307e-007
127240916 0.000184743882658294 1.84743882659503e-006
127240995 1.93953239929312e-05 1.93953239950487e-007
127241072 2.06164946397401e-05 2.0616494637204e-007
127241084 3.6531690764442e-06 3.6531690778954e-008
127241145 1.85703880542804e-05 1.85703880523798e-007
127241873 0.000221626028204203 2.21626028205208e-006
127242043 5.17533307619706e-005 5.17533307598568e-007
127242568 0.000360322820329963 3.60322820323192e-006
127244241 0.000349336940743814 3.49336940740499e-006
127244830 5.77070821573306e-005 5.77070821572992e-007
127245043 2.08696308884023e-005 2.0869630888963e-007
127246773 0.000169871313028314 1.69871313027162e-006
127246944 1.67564590784919e-005 1.67564590779878e-007
127247401 4.47818818647414e-005 4.47818818622854e-007
127247730 3.22390353030633e-005 3.22390353042774e-007
127247972 2.57089203600079e-05 2.5708920357473e-007
127249267 0.000156792804715129 1.56792804715182e-006
127249301 0.000666860652482551 6.66860652441542e-006
127250209 0.00011199190762849 1.11991907630374e-006
127250283 9.12709379351126e-006 9.12709379111824e-008
127250286 3.70017315953159e-007 3.70017314048174e-009
127250372 0.000551152989598932 5.51152989578226e-006
127250597 0.00144197003092744 1.44197003053014e-005
127250686 0.00297221294817055 2.9722129446698e-005
127251780 0.00052966969702896 5.29669697010489e-006
127252322 0.000262371394433426 2.62371394432573e-006
127252953 2.07433294342327e-05 2.07433294359776e-007
127253494 1.92469236543023e-005 1.9246923656702e-007
127253519 8.89414216927094e-007 8.89414215332143e-009
127253865 2.91563220019387e-05 2.91563220024116e-007
127256991 0.000472088615164405 4.7208861515018e-006
127259006 3.40825366108995e-06 3.40825366345194e-008
127259411 3.94756839537909e-007 3.94756840763358e-009
127259553 1.38408570899711e-007 1.38408573108095e-009
127259613 5.84824947463569e-008 5.84824965548093e-010
127259797 1.79346317222161e-007 1.79346314933065e-009
127260086 2.57528257651821e-07 2.57528258501861e-009
127261176 9.55681602543701e-007 9.55681604460864e-009
127262872 1.48467897598043e-006 1.48467897452972e-008
127263027 1.35687052639721e-007 1.35687050116059e-009
127263116 7.79106302253882e-008 7.79106278277502e-010
127263901 6.86906670038385e-07 6.86906672098333e-009
127265131 1.07629962310844e-006 1.07629962068561e-008
127265478 3.03638999364738e-007 3.03639000985992e-009
127265735 2.24885368405584e-007 2.24885370424477e-009
127265962 1.98634158084176e-007 1.98634158331803e-009
127267197 1.08067482481919e-006 1.08067482625012e-008
127269132 1.69320306562240e-06 1.69320306481631e-008
127269451 2.79137869736690e-07 2.79137872368057e-009
127270049 5.23274125702691e-07 5.23274124106102e-009
127270051 1.75008068800154e-009 1.75008341146124e-011
127270385 2.92263474896257e-007 2.92263472824458e-009
127271362 8.54914416070546e-07 8.54914413521324e-009
127271909 4.78647068172419e-07 4.78647067395473e-009
127272079 1.49184565004444e-007 1.49184564256578e-009
127272140 5.35309321486533e-008 5.35309296316496e-010
127272370 2.01837940890579e-07 2.01837939990534e-009
127272494 1.10694500789741e-007 1.10694503318315e-009
127272557 5.62399479818847e-008 5.62399459702841e-010
127272568 9.81967345790068e-09 9.81967285070045e-011
127272989 3.75825684132911e-007 3.75825684412809e-009
127273266 0.00152065723199755 1.52065723153126e-005
127274846 5.66760808849767e-005 5.6676080883419e-007
127275309 1.66082439555343e-005 1.66082439534631e-007
127275440 4.69909278221137e-006 4.69909278401682e-008
127275517 2.20908536946274e-007 2.20908534932381e-009
127275632 3.29928334400279e-007 3.29928332475453e-009
127276225 5.90942028190018e-007 5.90942027211158e-009
127276467 1.20497207731301e-007 1.20497206366686e-009
127276535 3.38587195278036e-008 3.38587213592457e-010
127276645 5.47714580596823e-008 5.47714595299879e-010
127276815 8.4646798819509e-008 8.46468005365757e-010
127276902 4.33192441054066e-08 4.33192425999207e-010
127276965 3.13691077963189e-08 3.1369107292038e-010
127277446 2.39500648420353e-007 2.39500645945117e-009
127277451 2.48961172989614e-009 2.4896140703316e-011
127277503 2.58919619909199e-008 2.58919607842004e-010
127277770 1.32945266381034e-007 1.32945265553636e-009
127278693 4.59582325354661e-007 4.59582323525467e-009
127279066 1.85725035056651e-007 1.85725034661094e-009
127279108 2.08974682282308e-008 2.08974670813745e-010
127279379 1.34838425948822e-007 1.34838423396203e-009
127279522 7.11509037278517e-008 7.11509017357092e-010
127279670 7.36386975644899e-008 7.36386950332003e-010
127279926 1.27375044435874e-007 1.27375043521257e-009
127279968 2.08974682245937e-08 2.08974670813745e-010
127280192 1.11453163882288e-007 1.11453163116591e-009
127280335 7.11509037284247e-008 7.11509017357092e-010
127280339 1.99023506932657e-009 1.99023575389994e-011
127280569 1.14469967651964e-007 1.14469966576659e-009
127280895 1.62248736762016e-007 1.62248736141654e-009
127280902 3.48386858071751e-009 3.48386874880075e-011
127281222 1.59262563689943e-007 1.59262563740406e-009
127281397 9.11874584977149e-008 9.11874574185484e-010
127281562 8.59767465835598e-008 8.5976747795466e-010
127281899 1.75600991507028e-007 1.75600994239426e-009
127281960 3.17853426777355e-08 3.17853410056744e-010
127282338 1.78883171333507e-06 1.78883171315134e-008
127284532 0.000264253262242688 2.64253262240719e-006
127284728 3.33980786927821e-005 3.33980786927991e-007
127285094 6.23658000074064e-005 6.23658000054434e-007
127285597 8.57103754187656e-005 8.5710375420562e-007
127285781 3.13532983639222e-005 3.13532983645748e-007
127286138 6.08322147622406e-05 6.08322147617035e-007
127286459 6.59196496118274e-06 6.59196495967039e-008
127286689 1.74905764960745e-06 1.74905764859268e-008
127286808 3.20238674719404e-007 3.20238672416121e-009
127286850 1.13025414606848e-007 1.13025416548086e-009
127286974 1.96834391019886e-007 1.96834392454164e-009
127287180 3.26999068952391e-007 3.26999070125732e-009
127287280 1.58737412110304e-007 1.58737411599753e-009
127287310 4.76212236330913e-008 4.76212235857557e-010
127287412 1.6191216035251e-007 1.61912160931691e-009
127287457 7.14318354496369e-008 7.14318381201744e-010
127287531 1.17465684961625e-007 1.17465686901224e-009
127288386 1.35720487354363e-006 1.35720487272882e-008
127288491 1.66674282715892e-007 1.66674284928841e-009
127289189 1.10798713653041e-006 1.1079871385765e-008
127289333 2.28581873425632e-07 2.28581874604787e-009
127289350 2.69773424953969e-008 2.69773425675019e-010
127289475 1.98362812466154e-007 1.98362814275624e-009
127289584 1.72972372475107e-007 1.72972374713497e-009
127289756 2.72947229960719e-007 2.72947229993297e-009
127290158 6.37934804918786e-07 6.37934802393098e-009
127290463 4.84005262421696e-007 4.84005264511564e-009
127290591 2.03123519967138e-007 2.03123522731486e-009
127290724 2.11058032465854e-007 2.1105803127146e-009
127290761 5.87901237938213e-008 5.8790122700866e-010
127290861 1.58892226469787e-007 1.58892226648438e-009
127291073 3.36851520115949e-007 3.36851522182352e-009
127291237 2.60583251412209e-007 2.6058325361595e-009
127291393 2.4787187329454e-007 2.47871871798185e-009
127291720 5.19577580554134e-07 5.1957758111156e-009
127291796 1.2075809211984e-007 1.20758092122869e-009
127291971 2.78061396328578e-007 2.78061394584262e-009
127292652 1.08205606225970e-06 1.08205606020642e-008
127292877 3.57507509557669e-07 3.57507509926636e-009
127293209 5.27836103302082e-07 5.27836102582881e-009
127293230 3.3408138767971e-008 3.34081373453077e-010
127293579 5.55211449064618e-007 5.5521144842406e-009
127293759 2.8661445763667e-07 2.86614458300423e-009
127293909 2.38845381348806e-07 2.38845381220021e-009
127294947 1.6528100390473e-006 1.65281003970797e-008
127295191 3.88521820350565e-007 3.88521822803623e-009
127296029 1.33434953054825e-006 1.33434952856511e-008
127296226 3.13683600856809e-007 3.1368359934828e-009
127297410 0.00066275264793636 6.62752647896834e-006
127298812 0.00356148056924059 3.56148056321544e-005
127298993 0.000459791714003243 4.59791713990851e-006
127299159 0.000421687428312366 4.21687428300807e-006
127299336 0.000449630571152342 4.49630571140588e-006
127299994 0.00143886265540357 1.43886265500523e-005
127300083 0.000156660266066272 1.56660266066687e-006
127301019 0.00056442956421732 5.64429564192596e-006
127301268 0.000149513692168262 1.49513692170013e-006
127301795 0.000316158979128754 3.16158979127166e-006
127301990 7.44499544817814e-005 7.44499544843794e-007
127302268 0.000106138909466334 1.061389094658e-006
127302331 2.40530622171909e-005 2.40530622172755e-007
127302653 0.000122937873554531 1.22937873553155e-006
127305160 0.000722759685391936 7.22759685339107e-006
127305745 0.00015572376827871 1.55723768276351e-006
127306539 0.000211358413697942 2.11358413699303e-006
127306822 7.52917649712143e-005 7.52917649714807e-007
127307322 0.000133024319737128 1.33024319738284e-006
127308985 0.000442393837303721 4.42393837290288e-006
127309667 0.000181364274828734 1.81364274826331e-006
127311512 0.000490633788887165 4.90633788873429e-006
127312100 0.000156247957113821 1.56247957112082e-006
127313779 0.000446261025338859 4.46261025327836e-006
127314958 0.000313366139889526 3.13366139886779e-006
127316476 0.000922846511019617 9.22846510916912e-006
127316683 0.000125895034829404 1.25895034829287e-006
127316910 0.000138107287715980 1.38107287716246e-006
127317354 0.000336599603557295 3.36599603553859e-006
127317612 0.000226880185751043 2.26880185751342e-006
127319485 0.00183723362867066 1.83723362784519e-005
127319888 0.000171364396481382 1.7136439648041e-006
127320096 7.530955169523e-05 7.53095516955129e-007
127320183 2.85810881335128e-05 2.85810881344328e-007
127321132 0.000288582373041667 2.8858237303818e-006
127321433 9.15313954536794e-005 9.15313954521032e-007
127321660 6.90286603587549e-005 6.90286603567026e-007
127323671 0.000611527030755313 6.11527030722197e-006
127323793 3.70991038051458e-005 3.70991038067606e-007
127324236 0.000941546532880456 9.41546532770148e-006
127324274 0.000153681545169694 1.53681545166724e-006
127324418 0.000582372171169366 5.82372171140936e-006
127324424 7.44341630008008e-005 7.44341630022062e-007
127324589 0.00204693948252202 2.04693948137969e-005
127324894 0.00378373661920737 3.78373661198247e-005
127325897 0.0124429109149672 0.000124429106581022
127327757 0.00673667403971743 6.73667399895508e-005
127328089 0.00117978803708682 1.17978803686518e-005
127328322 0.000825664777566925 8.25664777492428e-006
127329031 0.00251243058924871 2.5124305871358e-005
127329643 0.00216869890073372 2.16869889937585e-005
127330890 0.000895950752287818 8.95950752192493e-006
127331645 0.000542456149139777 5.42456149121269e-006
127331860 0.000154286402733106 1.54286402730005e-006
127332005 0.000104042043836031 1.04042043833952e-006
127332141 9.75129875542574e-05 9.75129875565187e-007
127332197 3.98373924450613e-05 3.98373924468459e-007
127332318 8.57935353617788e-005 8.57935353640194e-007
127332374 3.970609901041e-005 3.97060990130924e-007
127332879 0.00035724326858623 3.57243268579935e-006
127333659 0.000561662701397425 5.61662701375047e-006
127333745 6.19177440718634e-005 6.1917744072145e-007
127334578 0.000599738148975142 5.99738148946524e-006
127336152 0.00083430827270304 8.34308272627095e-006
127336176 1.42567321339613e-05 1.42567321320597e-007
127336438 0.000176038075887838 1.76038075885907e-006
127336493 4.53298996465488e-05 4.532989964388e-007
127336518 2.56589750039376e-005 2.56589750054162e-007
127336579 6.26078990096078e-005 6.26078990073505e-007
127336915 0.000421186684937516 4.21186684929948e-006
127336954 5.08900527955807e-005 5.08900527954701e-007
127337106 0.000198340718587904 1.98340718585747e-006
127337388 0.000367974227906507 3.67974227901507e-006
127337634 0.00032099879455674 3.2099879455115e-006
127339495 0.00225007369239971 2.25007369087839e-005
127339613 0.000142669906342378 1.42669906340306e-006
127339654 4.9571747118962e-005 4.95717471206445e-007
127339664 1.20906700290151e-005 1.20906700280278e-007
127339790 0.000152342442365591 1.52342442362848e-006
127340865 0.000631776211480879 6.31776211446992e-006
127340926 3.58496268840313e-005 3.58496268814735e-007
127341575 0.000315326523650848 3.153265236448e-006
127342078 0.000226696114304651 2.26696114303303e-006
127342583 0.000227597490504669 2.27597490502809e-006
127342809 0.00010185551060209 1.01855510601857e-006
127342984 7.88704175016181e-005 7.88704175030819e-007
127344579 0.000715167598313393 7.15167598263507e-006
127344792 9.68571907782206e-05 9.6857190779918e-007
127344971 0.00579673825813829 5.79673823216474e-005
127345601 0.0204018954380206 0.000204018943057502
127347079 0.00110307721488207 1.10307721470188e-005
127347253 0.000129861593632937 1.29861593632697e-006
127347383 9.66510269729261e-005 9.66510269702002e-007
127347495 8.32685770843671e-005 8.32685770825747e-007
127347599 7.73208215783409e-005 7.73208215793872e-007
127347711 8.32685770843671e-005 8.32685770825747e-007
127347744 2.45344914623582e-005 2.45344914622078e-007
127347996 0.000187354298439826 1.8735429843966e-006
127351625 0.00269805059142114 2.69805058879987e-005
127351831 0.000155337052547267 1.55337052546912e-006
127351983 0.00011461763100575 1.14617631003708e-006
127352170 0.000141009848671548 1.41009848669493e-006
127352338 0.000126682644795829 1.26682644796903e-006
127352543 0.000227874986996578 2.2787498699316e-006
127352553 1.11158530242233e-005 1.11158530259348e-007
127352892 0.000571729762985103 5.71729762957676e-006
127352939 7.92663683194686e-005 7.92663683219217e-007
127353726 0.00132729003973238 1.32729003941835e-005
127354105 0.000664656505164584 6.64656505127757e-006
127354712 0.00106450263492059 1.06450263476112e-005
127355462 0.0013152833215658 1.31528332125964e-005
127355683 0.000420181246448686 4.20181246441215e-006
127355739 0.000106471266068445 1.0647126606588e-006
127355903 0.000311808707771875 3.11808707770392e-006
127356538 0.00120730810631183 1.20730810607957e-005
127357768 0.00231166782583272 2.31166782418403e-005
127357942 0.000233591253328049 2.33591253325815e-006
127358142 0.000268325780881544 2.68325780877011e-006
127358170 3.75597798910636e-05 3.75597798933938e-007
127358354 0.000222858137137383 2.22858137135975e-006
127358397 4.48222489624928e-05 4.48222489606614e-007
127358419 1.93860997883269e-05 1.93860997863677e-007
127359381 0.00084787011661559 8.47870116535219e-006
127359691 0.00027322217895097 2.73222178949577e-006
127360262 0.000503688220105097 5.03688220086192e-006
127360751 0.00043143591909462 4.31435919085822e-006
127360873 0.000107705221895788 1.07705221896797e-006
127360950 6.80139149518647e-05 6.80139149524954e-007
127361110 0.000141318234666456 1.41318234665733e-006
127361851 0.000654480074299026 6.54480074259678e-006
127361866 1.32485844999803e-005 1.32485844994945e-007
127361933 5.91700054034911e-05 5.91700054007918e-007
127362181 0.000219148704440244 2.19148704437754e-006
127362491 0.000273935880550305 2.73935880547602e-006
127362599 0.00101531041827156 1.01531041812953e-005
127362761 0.00152296562740734 1.52296562693622e-005
127362766 4.70051119570168e-005 4.70051119555442e-007
127362854 0.000827289970443496 8.27289970367655e-006
127363634 0.0240014035033397 0.000240014016598171
127365529 0.0583111021010625 0.000583110756652758
127365964 0.0133853981074544 0.000133853977876893
127367382 0.0161819536853966 0.000161819531204168
127367854 0.00538489667817757 5.3848966573565e-005
127367871 0.000189965586349400 1.89965586348318e-006
127367943 0.000155418268227799 1.55418268225924e-006
127368165 0.000436366757218073 4.36366757207501e-006
127368226 9.52293369125576e-005 9.52293369147874e-007
127368479 0.000394967577686509 3.94967577680059e-006
127368530 7.93760493638236e-05 7.93760493656663e-007
127368688 0.000244956979030784 2.44956979028764e-006
127368797 0.000168989308318705 1.68989308318017e-006
127368849 8.06187525924099e-005 8.06187525929435e-007
127368906 8.82779664948156e-05 8.8277966496304e-007
127369435 0.000822959869321221 8.22959869245049e-006
127369490 6.87894085410172e-05 6.878940854278e-007
127369521 3.09303547192302e-05 3.09303547172971e-007
127369783 0.000208176927359819 2.08176927358035e-006
127370016 0.000185134443033732 1.85134443035353e-006
127370270 0.000223902380559705 2.23902380556315e-006
127370872 0.000530666272035207 5.30666272015014e-006
127370895 2.02746250113119e-005 2.02746250121852e-007
127371679 0.000691100261255153 6.91100261209537e-006
127371964 0.000251229049053213 2.51229049049593e-006
127372116 0.000150365548160488 1.5036554815924e-006
127372169 6.21706202541181e-05 6.21706202529461e-007
127372325 0.000220315918986289 2.20315918984394e-006
127372760 0.000614342466404074 6.14342466373193e-006
127372854 0.00027553809078671 2.75538090784844e-006
127372992 0.000484686234745054 4.84686234728568e-006
127373007 5.35575068892967e-05 5.35575068875428e-007
127373036 0.000104209493977837 1.04209493978596e-006
127373252 0.000779793282707288 7.79793282643217e-006
127373454 0.000928361162627573 9.28361162519086e-006
127373810 0.00418154540319703 4.18154539344876e-005
127374273 0.00543835820696692 5.4383581855184e-005
127374341 0.000798722155666848 7.98722155596407e-006
127374375 0.000698848416990284 6.98848416942317e-006
127374718 0.00705014726551963 7.05014721879794e-005
127374735 0.000349424208495142 3.49424208490729e-006
127375182 0.00918780124690168 9.18780114348849e-005
127375247 0.00133603373836378 1.33603373804629e-005
127375813 0.0116337707063677 0.000116337704964241
127375921 0.00135801083874589 1.35801083841164e-005
127376129 0.00130005188660574 1.30005188631552e-005
127376148 4.60852446125239e-005 4.60852446150113e-007
127376587 0.00106481170446832 1.06481170430801e-005
127376973 0.000234649597922286 2.34649597918577e-006
127378751 0.00108084711167312 1.08084711150721e-005
127379221 0.000285713240993457 2.85713240993032e-006
127379316 5.77505487114434e-005 5.77505487094276e-007
127379343 1.6413313844305e-005 1.64133138435838e-007
127379558 9.68242269939534e-05 9.68242269926768e-007
127379602 1.75379754718969e-005 1.75379754709036e-007
127379825 8.88856484143868e-005 8.88856484128468e-007
127380231 0.000159773546893688 1.59773546892137e-006
127380752 0.000204969291751435 2.04969291748948e-006
127381346 0.000235016683013353 2.350166830133e-006
127381416 2.78318790120423e-05 2.7831879013447e-007
127381757 0.000139630307689832 1.39630307687362e-006
127381880 6.4990446415877e-005 6.49904464149909e-007
127383764 0.00133933281702208 1.33933281670003e-005
127383874 6.36943283418537e-005 6.36943283406114e-007
127383878 2.31615675139555e-006 2.31615675345717e-008
127383931 2.49963207649818e-05 2.49963207624815e-007
127384090 6.43339314059191e-005 6.43339314053977e-007
127384757 0.000269878819168227 2.69878819166649e-006
127384758 4.05551251523418e-07 4.05551250401025e-009
127384813 2.22866907964741e-05 2.22866907954098e-007
127384854 1.66077287443739e-05 1.66077287437086e-007
127384882 1.13384248179036e-005 1.13384248202293e-007
127385141 0.000105072374736769 1.05072374736391e-006
127385206 2.8902769899674e-005 2.89027699010861e-007
127385280 3.29046918857828e-005 3.29046918883915e-007
127385303 2.43658851202096e-05 2.43658851205719e-007
127385564 0.000501264087208265 5.01264087193129e-006
127385789 0.000432124213110574 4.32124213099166e-006
127385959 0.000326493849905767 3.26493849899681e-006
127386137 0.00034185826637192 3.41858266367853e-006
127386183 8.83453946803839e-005 8.83453946820709e-007
127386256 4.78741385436862e-005 4.78741385447495e-007
127386507 6.41749207323894e-005 6.41749207320048e-007
127386515 2.04541580023552e-006 2.04541580299e-008
127387126 0.000105923116749586 1.05923116748069e-006
127388951 0.000309417571948722 3.09417571947152e-006
127389987 0.000530555328927288 5.30555328905829e-006
127390220 0.00154320445542323 1.54320445493048e-005
127391389 0.00774251505746678 7.74251499558244e-005
127391470 0.000513621506043421 5.13621506027325e-006
127392251 0.000423701561606256 4.23701561595426e-006
127392505 0.000137797947052483 1.37797947054839e-006
127393555 0.000569637182697271 5.6963718267236e-006
127393742 0.000100834938956855 1.00834938954078e-006
127393754 6.47616389282759e-006 6.47616389344678e-008
127393784 1.6190409732069e-005 1.61904097327698e-007
127393887 5.55870734134368e-005 5.55870734129534e-007
127394154 0.000144094646615414 1.44094646615969e-006
127396004 0.00165619152193411 1.65619152132881e-005
127396008 1.39844867444822e-005 1.39844867430544e-007
127396476 0.00163618494910442 1.63618494852157e-005
127396792 0.00178629121715602 1.78629121639851e-005
127397202 0.00254240889230105 2.54240889011132e-005
127397232 0.000171571978809446 1.71571978806841e-006
127397462 0.0012281094678733 1.22810946762638e-005
127398492 0.00549979457351955 5.49979455133677e-005
127398523 0.000165527797843792 1.65527797844868e-006
127398806 0.00147291468094824 1.47291468052105e-005
127398811 2.60232275785908e-005 2.60232275789331e-007
127398833 6.64384967221057e-05 6.64384967241738e-007
127398965 0.000133347077487833 1.3334707748796e-006
127400573 0.00162440985303361 1.62440985246264e-005
127401232 0.000556524618833786 5.56524618810697e-006
127401342 9.07725516500384e-005 9.07725516499995e-007
127401498 0.000109113243139631 1.09113243141346e-006
127405486 0.00265215807179477 2.65215806930674e-005
127405620 8.73161256267586e-005 8.73161256254918e-007
127405664 2.86709666237118e-005 2.86709666249748e-007
127405688 1.56387090674792e-005 1.56387090657697e-007
127406732 0.000680283844435343 6.80283844393314e-006
127406925 0.00012649015011478 1.26490150113293e-006
127407183 0.000169090459738929 1.69090459737428e-006
127407295 7.60381787473268e-05 7.60381787469166e-007
127407392 6.78812714495985e-05 6.7881271450448e-007
127407538 0.00010193087299444 1.01930872994113e-006
127408682 0.00109582396144369 1.09582396127011e-005
127408762 8.49895108132801e-05 8.49895108155587e-007
127409330 0.000675316914636797 6.75316914594239e-006
127409511 0.000215197819628979 2.15197819628293e-006
127409699 0.00207429709231733 2.07429709112591e-005
127409749 0.00056277552378608 5.62775523762844e-006
127409775 0.000292643272368762 2.92643272366392e-006
127409805 0.000340799805680616 3.40799805672915e-006
127409843 0.000436000917874907 4.36000917864577e-006
127411128 0.0147718715651194 0.000147718711353378
127411497 0.000513931708215546 5.1393170819998e-006
127411739 0.000130300301527715 1.30300301529283e-006
127411809 3.76901698633887e-005 3.76901698624883e-007
127411933 5.77626015727395e-05 5.77626015736001e-007
127412083 6.84469415910916e-005 6.84469415898271e-007
127412097 6.38838121516855e-006 6.38838121270393e-008
127412179 3.74176614031301e-005 3.74176614008149e-007
127412856 0.000308923863047794 3.08923863045057e-006
127413069 9.71946570593501e-005 9.71946570574032e-007
127413224 7.27835140179415e-05 7.27835140153703e-007
127413340 6.0313559198535e-05 6.03135592008702e-007
127414324 0.000695883558540437 6.95883558494e-006
127414376 3.67743343944133e-005 3.67743343922868e-007
127415036 0.00046680459737932 4.66804597363528e-006
127415709 0.000434148990263823 4.34148990253054e-006
127417214 0.000868017999077971 8.68017998990935e-006
127417385 0.000404255370597015 4.04255370589496e-006
127417435 0.000118203324735969 1.18203324735734e-006
127417438 7.09219948415816e-006 7.0921994820154e-008
127417455 4.01891304102296e-005 4.01891304110713e-007
127417492 9.17850136818177e-005 9.17850136812604e-007
127417651 0.000400412881500869 4.00412881490273e-006
127418078 0.0011043716027483 1.10437160256638e-005
127418922 0.00218287970193606 2.18287970054722e-005
127418961 9.70810348103786e-005 9.70810348098501e-007
127418983 5.47636606622648e-005 5.47636606603789e-007
127419203 0.000547636606622649 5.47636606598486e-006
127419236 8.0570627118588e-05 8.05706271168323e-007
127419404 0.00040341423666134 4.03414236652971e-006
127419479 0.000180095641366669 1.80095641367747e-006
127419582 0.000247331347476893 2.47331347473161e-006
127419641 0.000141675237875113 1.41675237876067e-006
127419874 0.000559497125845786 5.5949712582162e-006
127420053 0.000401581019582243 4.01581019574529e-006
127420415 0.000785446034721096 7.85446034655788e-006
127420629 0.000450054239418573 4.50054239405944e-006
127420911 0.000588159561781051 5.88159561754877e-006
127420983 0.000150168398752609 1.50168398753949e-006
127421028 9.2818161664953e-005 9.2818161664249e-007
127421071 8.86929100353996e-005 8.86929100337747e-007
127421378 0.000633226125136457 6.33226125100986e-006
127421739 0.000697150476421169 6.97150476377324e-006
127421921 0.000643657939609082 6.43657939574002e-006
127422088 0.000596389463865011 5.96389463836377e-006
127422246 0.000564248714315399 5.64248714293301e-006
127422377 0.00308129612934613 3.08129612544504e-005
127422418 0.000964375124451841 9.6437512433169e-006
127422536 0.0027755186508614 2.77551864801209e-005
127422670 0.0031518601628426 3.15186015866879e-005
127423415 0.0175234016516249 0.000175234009341728
127423675 0.0061155495696946 6.1155495391984e-005
127423962 0.00675062587115846 6.75062583013892e-005
127424549 0.0138070292206978 0.000138070288697499
127424709 0.00376345821118079 3.76345820407125e-005
127424841 0.00310485866188913 3.10485865789917e-005
127424998 0.00367037472417045 3.67037471757591e-005
127425374 0.00202181199240814 2.02181199130736e-005
127426415 0.00203643943881978 2.03643943769126e-005
127426485 0.000136936369565211 1.36936369566723e-006
127426506 4.11987799487267e-005 4.11987799469329e-007
127426547 8.04357132332283e-005 8.04357132326674e-007
127426560 2.55040066349261e-005 2.55040066370894e-007
127426633 0.000143214806488431 1.43214806486122e-006
127426877 0.000480096061441398 4.8009606142405e-006
127426972 0.000186922646872675 1.86922646870031e-006
127426980 1.57408544734885e-005 1.57408544715243e-007
127427060 0.000157408544734885 1.57408544735046e-006
127427343 0.000556832726999654 5.56832726977828e-006
127427410 0.000131104302600614 1.31104302599344e-006
127427427 3.32652708091111e-005 3.32652708108731e-007
127427744 0.000620299461558131 6.2029946152706e-006
127427763 3.71788320807713e-005 3.71788320788757e-007
127427779 3.13084901732811e-005 3.13084901747276e-007
127428050 0.00052787662634178 5.27876626324605e-006
127429056 0.00197157850656922 1.97157850554686e-005
127429157 0.000197941778492536 1.97941778491418e-006
127429348 0.000366951500011287 3.66951500005018e-006
127429358 1.87550133411128e-05 1.87550133406139e-007
127429864 0.000926185829464859 9.26185829357422e-006
127430327 0.000847478338028122 8.47478337948413e-006
127433714 0.00610148510889621 6.10148507861268e-005
127437681 0.00714632164953979 7.14632160087663e-005
127437939 0.000464812466852359 4.6481246684014e-006
127438522 0.00105032916628375 1.05032916612877e-005
127439360 0.0015099287090967 1.50992870863514e-005
127439361 1.80182423519893e-006 1.80182423594186e-008
127439807 0.000803718209881211 8.03718209811674e-006
127439846 7.02802918954422e-005 7.02802918928284e-007
127440254 0.000735161680935758 7.35161680883103e-006
127442813 0.00460818466535762 4.60818465230873e-005
127442866 9.54411048315568e-005 9.54411048320057e-007
127442930 0.000115249636023012 1.15249636021925e-006
127444582 0.00297536297113913 2.97536296762907e-005
127444735 0.000275556802261894 2.7555680226081e-006
127445646 0.00164073363961167 1.64073363902337e-005
127447287 0.00296971972675987 2.9697197232672e-005
127447584 0.000538449648920297 5.38449648901133e-006
127448221 0.00115961613380616 1.15961613359913e-005
127449236 0.00189601483522583 1.89601483431598e-005
127449383 0.000268002542517991 2.68002542516528e-006
127449390 4.96599963549739e-05 4.96599963532831e-007
127449459 0.000733381561350211 7.33381561296882e-006
127449471 9.91980283476738e-05 9.91980283454425e-007
127450120 0.00135643384863416 1.35643384830261e-005
127450195 0.00015792573402956 1.5792573402873e-006
127450267 0.000151659757538033 1.5165975753605e-006
127450300 6.95107222049319e-005 6.95107222048243e-007
127450353 0.000111638432632163 1.11638432629995e-006
127450572 0.000462858662292785 4.62858662279043e-006
127450643 0.000150059201017296 1.50059201014865e-006
127450683 8.54321867075013e-05 8.54321867070152e-007
127451378 0.00150144808457453 1.50144808412572e-005
127451867 0.00105641455159272 1.05641455143761e-005
127451913 0.000193948872659311 1.93948872656314e-006
127452059 0.000842220092631962 8.42220092552942e-006
127452185 0.000756374248408648 7.56374248351413e-006
127452322 0.00153594885961314 1.53594885912845e-005
127452455 0.00151608605645356 1.51608605599097e-005
127452837 0.00979331605283757 9.79331592760458e-005
127453572 0.0188431604681561 0.000188431595760848
127454031 0.0117673614352158 0.000117673612179593
127454092 0.00156385413409186 1.56385413358262e-005
127454171 0.000199067381759467 1.99067381757314e-006
127454294 0.000309940353878664 3.09940353872768e-006
127454546 0.000411247498058063 4.11247498048569e-006
127454667 0.000170349314335284 1.70349314332785e-006
127454702 4.92918420553817e-05 4.92918420531902e-007
127454822 0.000163803401840357 1.63803401841525e-006
127455851 0.00138641022245209 1.38641022209788e-005
127456393 0.000730256890737639 7.30256890684233e-006
127456475 0.000110481669816396 1.10481669815171e-006
127456882 0.000548711821688389 5.48711821664458e-006
127457176 0.00039791297106025 3.97912971053328e-006
127457284 0.000146172111818051 1.46172111817976e-006
127457425 0.000190835812651344 1.90835812650773e-006
127457573 0.000200309931009922 2.00309931010107e-006
127457668 0.000128577320580693 1.28577320582694e-006
127458415 0.00101086067361783 1.01086067348094e-005
127460666 0.00744978625353484 7.44978619840709e-005
127460930 0.00538839178787 5.3883917670075e-005
127461121 0.00519087069581904 5.19087067716967e-005
127461183 0.00168499467612974 1.68499467549259e-005
127461282 0.00550277658311412 5.50277656089731e-005
127461597 0.0231592669506451 0.000231592652944439
127461630 0.002459665548314 2.4596655463285e-005
127461663 0.002459665548314 2.4596655463285e-005
127461804 0.0105094800692703 0.000105094799144993
127461952 0.0110312273067518 0.000110312271277712
127462010 0.00432304853994243 4.32304852916932e-005
127462145 0.0100622681515646 0.000100622680157265
127462609 0.0345843883135258 0.00034584382798102
127462920 0.0231804844084192 0.000231804827476641
127463560 0.0477026045703804 0.000477025900971712
127463698 0.00490826745873701 4.90826744297163e-005
127464153 0.0161830557516329 0.000161830551865369
127464235 0.00168117428155586 1.68117428092361e-005
127464245 5.94740252594349e-005 5.947402526032e-007
127466254 0.0119483316746205 0.000119483314471815
127466416 0.000895598929756748 8.95598929660181e-006
127466516 0.000387543305662347 3.87543305652019e-006
127466597 0.000136914313443275 1.36914313441807e-006
127466717 0.000181116110183264 1.81116110182486e-006
127466794 0.000116216170700927 1.16216170701783e-006
127466869 7.50040280110565e-005 7.50040280083872e-007
127467251 0.000382020516002981 3.82020515998178e-006
127467388 0.00013700735783353 1.3700735783163e-006
127468902 0.00140322643993937 1.40322643957053e-005
127468926 2.13002565450083e-005 2.13002565439515e-007
127469064 0.000122476475133797 1.22476475133513e-006
127469066 1.77502137875069e-006 1.77502137792775e-008
127469165 8.64901807923466e-05 8.64901807919132e-007
127469303 0.000118317308834468 1.18317308834935e-006
127469453 0.000128605770472247 1.28605770473128e-006
127469542 7.63060904802001e-005 7.63060904783207e-007
127469554 1.02884616377798e-005 1.02884616361226e-007
127469607 4.54407055668607e-005 4.54407055681075e-007
127469976 0.000316370195361728 3.1637019535861e-006
127470232 0.000218800137866169 2.18800137862144e-006
127470374 0.000121380695085119 1.21380695087605e-006
127470380 5.12876176415996e-006 5.12876176655481e-008
127470513 0.000113687552438879 1.13687552439789e-006
127470648 0.000115397139693599 1.15397139694674e-006
127470716 5.81259666604796e-005 5.81259666631895e-007
127470774 4.95780303868796e-005 4.95780303876371e-007
127470930 0.000133347805868159 1.33347805868094e-006
127473030 0.00179506661745599 1.79506661668361e-005
127473307 0.000236777834778718 2.36777834778499e-006
127474049 0.000627925470729485 6.27925470699188e-006
127474105 4.73906015644894e-005 4.73906015618701e-007
127474134 2.45415615244677e-005 2.45415615220227e-007
127474569 0.000368123422867016 3.68123422859672e-006
127474573 3.3850429688921e-006 3.38504296657684e-008
127475436 0.000493974912614468 4.93974912597969e-006
127476338 0.000396162693099297 3.96162693089283e-006
127477909 0.000689990677227268 6.89990677180982e-006
127479822 0.000840198704987755 8.401987049071e-006
127479859 1.68765036826208e-005 1.6876503682542e-007
127479887 1.27714081922536e-005 1.27714081939913e-007
127481188 0.000593414359218641 5.93414359188561e-006
127481254 3.1710766807427e-05 3.17107668070811e-007
127481429 8.81841919502985e-005 8.81841919505053e-007
127481578 7.50825405748255e-005 7.50825405745285e-007
127481697 6.25394681113796e-005 6.25394681122608e-007
127481769 3.78390059161288e-005 3.78390059142955e-007
127482079 0.000163297397229669 1.63297397227381e-006
127482285 0.00010859998878255 1.08599988783417e-006
127482546 0.000137253913022633 1.37253913021063e-006
127483284 0.000368706290970083 3.68706290961444e-006
127483754 0.000234812949533793 2.34812949532493e-006
127484235 0.000240308571756924 2.40308571753654e-006
127484287 3.78713169808548e-005 3.78713169802645e-007
127484292 3.64147278662065e-006 3.64147278566842e-008
127484464 0.00012526666385975 1.25266663860798e-006
127484600 9.90480597960818e-005 9.90480597973979e-007
127485673 0.000781460060008792 7.81460059943535e-006
127487325 0.00153337753060419 1.53337753012389e-005
127487343 1.6707503360094e-005 1.67075033601883e-007
127487416 8.53966003422167e-005 8.53966003448392e-007
127487594 0.000208227326861843 2.08227326861425e-006
127487597 4.34968018760599e-006 4.3496801873351e-008
127487655 8.40938169603825e-005 8.40938169611748e-007
127487675 2.89978679173733e-005 2.89978679147814e-007
127487960 0.000413219617822569 4.13219617815131e-006
127488161 0.000291428572569601 2.91428572565451e-006
127488164 4.34968018760599e-006 4.3496801873351e-008
127489018 0.00128853526679161 1.28853526650442e-005
127490027 0.00658397244233172 6.58397240427729e-005
127491224 0.00823287694917735 8.23287687477244e-005
127492105 0.00605863667783686 6.05863664818436e-005
127495710 0.0251741170017865 0.000251741148746185
127495849 0.00097065250020758 9.70652500083822e-006
127496182 0.0019396629087 1.93966290772923e-005
127499994 0.0222041892131063 0.000222041877534733
127500674 0.00396087320695496 3.96087319866808e-005
127503338 0.01549929062671 0.000154992901302599
127503451 0.000657439880187023 6.57439880146951e-006
127503563 0.00065162182814997 6.51621828110985e-006
127503764 0.00116942845944771 1.169428459236e-005
127504952 0.00166750740139570 1.66750740077818e-005
127505498 0.000466920897264536 4.66920897248528e-006
127506049 0.000372577891449823 3.72577891444863e-006
127507016 0.000587888568936603 5.87888568911491e-006
127507143 0.000562977874552172 5.62977874528214e-006
127509067 0.0128898370323396 0.000128898367467877
127509153 0.000577301480367314 5.77301480343408e-006
127509154 6.71280791124784e-006 6.71280791313272e-008
127511105 0.0130966882348445 0.000130966879353271
127511684 0.00389440635599901 3.89440634812633e-005
127514149 0.016274027701276 0.000162740271265965
127514287 0.000686356383436691 6.86356383393707e-006
127516014 0.00483032127207443 4.83032125704678e-005
127516271 0.000719095942002439 7.19095941952348e-006
127522495 0.0174149927744093 0.000174149920701911
127523857 0.00259445761060824 2.59445760827726e-005
127523958 0.000187204427381854 1.87204427381045e-006
127524564 0.000346083124437756 3.46083124432831e-006
127525650 0.000620129960624215 6.20129960594513e-006
127526086 0.000248966613147588 2.48966613145792e-006
127526214 7.3120100400018e-05 7.31201004022723e-007
127526487 0.00015596420404307 1.55964204042068e-006
127526650 9.30937238851022e-05 9.30937238840854e-007
127527268 0.000352936756944542 3.52936756939082e-006
127528593 0.00075681201212081 7.56812012061879e-006
127529181 0.000335911395800959 3.35911395793789e-006
127529237 3.24850326785127e-005 3.2485032680275e-007
127529611 0.000216953611102924 2.16953611102911e-006
127529627 9.28143790814649e-006 9.28143791062179e-008
127530355 0.000422305424820666 4.22305424809049e-006
127530479 7.19044838787411e-005 7.1904483879099e-007
127530703 0.000129891970877726 1.2989197087548e-006
127530862 9.18902002452226e-05 9.18902002428967e-007
127533425 0.00147823006129042 1.47823006085738e-005
127533582 9.05509635671465e-005 9.05509635674553e-007
127534378 0.000642811668379856 6.42811668346123e-006
127534661 0.000228537314260678 2.28537314257652e-006
127535831 0.00179537970614631 1.79537970537571e-005
127536384 0.000877844234560469 8.77844234472155e-006
127536406 3.86483478356813e-05 3.86483478353639e-007
127537737 0.00256026674044517 2.56026673820804e-005
127538464 0.00139843269744826 1.39843269708571e-005
127538498 0.000349637134421285 3.4963713441602e-006
127538515 0.000190314180655303 1.90314180653892e-006
127538873 0.00427646203108816 4.27646202065788e-005
127539205 0.00407833657140823 4.07833656236434e-005
127539299 0.00264561960190746 2.64561959943767e-005
127541016 0.0528336500945231 0.000528336304305916
127541515 0.0153546833997072 0.00015354682917026
127542701 0.0364924382253372 0.000364924317457488
127542838 0.00421409818893934 4.21409817896177e-005
127542878 0.00123039363180711 1.23039363156124e-005
127543612 0.0225777231436604 0.000225777216091187
127543997 0.0118386672944671 0.000118386670732337
127544214 0.00663195221954951 6.63195218065941e-005
127544618 0.00481015099750201 4.81015098266148e-005
127544735 0.00122969825987932 1.2296982596323e-005
127544791 0.000588573526096087 5.88573526067231e-006
127544800 7.8301760132004e-005 7.83017601319778e-007
127544919 0.0010353232728565 1.03532327270723e-005
127545133 0.00186184185202765 1.86184185116557e-005
127545285 0.00132163694552715 1.32163694521975e-005
127545693 0.00353756367236018 3.5375636664561e-005
127545698 3.19289328386514e-05 3.19289328366424e-007
127546664 0.00411275333473565 4.11275332546208e-005
127546718 0.0002299054659169 2.29905465917333e-006
127546805 7.85816577152199e-005 7.8581657713715e-007
127546916 0.000100259356395281 1.00259356394805e-006
127547500 0.000527490667881476 5.27490667862619e-006
127548407 0.000752808752899944 7.52808752844135e-006
127550280 0.00155458742467651 1.55458742417601e-005
127550400 9.95998350033002e-005 9.9599835001208e-007
127550441 3.40299436261276e-005 3.40299436281606e-007
127552796 0.00195464676193977 1.95464676094481e-005
127553048 0.000299082612138667 2.99082612137456e-006
127553225 0.00021006992995454 2.10069929953987e-006
127553426 0.000238553988253461 2.38553988253923e-006
127553609 0.00156960061833985 1.56960061782243e-005
127554095 0.00416844754378781 4.16844753413285e-005
127554258 0.00142115031737769 1.42115031699654e-005
127554308 0.000429421823293584 4.29421823284202e-006
127554629 0.00273257552204575 2.73257551932482e-005
127554697 0.000554197612947972 5.54197612924736e-006
127554834 0.00111654519079224 1.11654519060624e-005
127555996 0.00947025920978505 9.47025909653662e-005
127556274 0.00226569024123945 2.26569023969015e-005
127557817 0.00967240984831126 9.67240972765784e-005
127557901 0.000526947001383592 5.26947001364289e-006
127557948 0.000294839393631296 2.94839393626705e-006
127558697 0.00469861076255956 4.69861074872676e-005
127559595 0.00565565788959942 5.6556578654792e-005
127559918 0.00203427338343575 2.03427338231138e-005
127559971 0.000326500122206479 3.26500122200378e-006
127560509 0.00324483914719198 3.2448391426346e-005
