# Supplementary material for: HAPSIMU: a genetic simulation platform for population-based association studies
Source: BMC Bioinformatics. 2008 Aug 5;9:331. doi: 10.1186/1471-2105-9-331 (PMC2518933; doi:10.1186/1471-2105-9-331)
Supplement: Additional file 1 — The HIPSIMU package. This zipped file contains the HAPSIMU program and user document. [file 1471-2105-9-331-S1.zip › HAPSIMU1.0/data/ENr321.8q24.11HaploBlack.txt]

CTAGCCTCTGCTTAGTAAGCGCAGGAACTAGGTAGCCCCTACCGTAGTCCCCCGTGTCACTAGGCCCATACGACTACTGAGCTGCTTATGTGATTACCCTAGACTCTTCCTAGCTAACGGGTTACCAAATGTCAGCCTTAAACATAATCGGGGGGGCCCGTCCGGATCCTGTTCAACGTGGGCGCGCAGTATAACACGGTTGTTGAGTAACTGGCCGAATCACCATTTCTTCATCAATGCTCTCATACTTTATAAAGCGTCATCACTACGTTATTGCCGCATCGTACCAGATAGTCGAGACCTATCCTTTAGTACATACTAGCGTCTTCAAATAAATCGTCTGCGATATCATTGTAGACCAACCGCAATGCGGCAGCAGACACTGTGAGTTTTAAGACCGGCCCTCTTTAGGAACAGTGGACGTGAATCGCAAGATAGTTGCGAGAGATTCTCGCAGTCGGAACTCCACAGGGAGGGTTGCACGCATTTGGGGCCCCGAGGCACAGTACAAGAAGCATCCCGTCGGTTCACGTCAAAGCTCCCCAATCGGGCCCGTTCTCCAGGCTTAGGGCCTCATGCCAGGGCGGGCTTTCTTATGATACATCTCAGTCGGTTCCGCCCTAACACGCCATTTTCCGCCCCGGTCGTGATCGCAGCCAGGTGGCCCAGCCTACGGGGGGACCAAGGACAATGTCAATAGAAGTAGGAACCTATCTCCGTCCGTCGCGAGGCTCCGGGCGCGCTAACAGCATGGCTGCGTCGGGCAAATACCTAGCCGGGATGGCCTCGGAACGATCTAGAGGAAATCTAGTGCGACTATGTTTCCGGTCAATTACCATGTCGTGGGAAATCACGTGTAGGATCGCGTCCTAAGCACCTCGGGAATCAGTACTGCATATTCACGGCCCGGAACTCCGACAGAAGGTAGTCAATCTGCCTGCTAGTGTATTTATGAAGCGCCGCCTAGATAGATAGGGTCTGGCGTAAGTTATAGAGTGGAGCTGCGCTTTTCTGGAAACTCTACCGATCGTCAAGTAGGTGTCTCCCCTAACGACACTGACAGACCTTGTCTGCTGCTAAAGCTTTAAAGTCGCATCTAGATGGGCTGAGCGCGAGGATAAGCTTGTTACAGCGTGAAACGGGCTGTCGCACCATGTTCTTTGGCTTGGGCAGTCTATGTCTCCGCATTTTCTCTTCCAATCG
TGAATCCCCGCTTAGTTGGAGCAGGACCTGAGCGACCCCAACCGTTCTCTTCTGTGTCGCTAGCCCCATATGATTACTGAGCTGCTTATGTGATTACCCTAGACTATTCCTAGCTAACGGGCTACCAAAGGTCAGCCTTAAATATAATCGGGGGGGCCCGTCCGGATTCTGTACAATGTTGGCGCGCAGTCCAACATGGTCGTTGAGTACTTCACTGAGTCATCGTCTCTTCATCAATGCTCTCATACTTTATAAAGCGTCATCACTACGTTATTGCCGCATCGTACCAGATAGTCGAGACCTATCCTTTAGTACATACTAGCGTCTTCAAATAAATCGTCTGCGATATCATTGTAGACCAACCGCAATGCGGCAGCAGACACTGTGAGTTTTAAGACCGGCCCTCTCTAGGAACATTCGTCGTGAATCGCAAGATAGTTCCCAGTGATTCTAGCGGTCGGAACTCCACAGAGAGGGCCGCACGCATTCGGGGCACCGAGGCACAGCAGAAGGAGTACCCCATCGGCGCACGCCAAAGCTCCTCAATCGGACTCGTTCTCCAGGTTTAGGGCCTCATGTCAACGCATGCTTTTTTATAGTATATCTCAGTCGGTTCTGCCCCAATATGTAATTTTCCGCCCCGGTCGTGATTGCAGCTGGATGGCACGACCCATGCGAGCTCTAGGGAAAGTTTCAATAGAAGTGGGAACCACTCTCCTTCCGTTCCGAGGCTCCGGCCGCGCGAACAGCATGGCTGCGTCGGACAAACACCTAGCCGGGATGGCCTCGGAACGATGTCGAGGAGATCTGATGCGACTATGTTTCCGGTCAGTTACTATACTGTGGGAAATCACGTGTAAGATCGCGTCCTGAGCATCTCGGGAATCAGTACGGCGCATTAACGGCCCCGAACTCCAACAAAAGGCAGTCAATCTGCCTGCTAGTGTATTTATGAAGCGCTGCATAGATAGATAGGGTCTGGCGTAAGTTATGGAGGGGAGCTGTGTTCGCCTGGGAACTCTACCGATCGTCAAGTAGGTCTCACCCCTAACGACACTGACAGACTTTGTCTGTTGCTAAAGCTTTAAAGTCGTATCACGTTGGAATAAGTGCCGGGATAAGCTTGTTACAGGACCACTCGGGCTGCCGAACTTTGTTCTTTCGTTCAAACAACATATGCCTCTACACTCTCCCCTCCTCTCG
TGAATCCCCGCTTAGTTGGAGCAGGACCTGAGCGACCCCAGCCGCTCTCCCCCGCGCAGCTAAGCCTATCCGGCTGCCCCGCTACCTATGTGGCTACCCTAAATTCTCCTTAGTTAACCGATTACCGTATAACCGCTTAAACCACAACGGGGACGGTACATCCAGTTTCGATTCAACGCGGGCGCGCGATACAACTCGGTCGCAGAGCACCCGGCTTGGATACCGCTATTTCATGAAGGTTTCCGTACCTTTTCAAGCGCCACCACACAGTTACTACTAGATCACATTAAAGAACCAAAACCGAGCTTCCGGAGGGAACTAGCGTCCTCGAATGAATCGTCTGCGGTATCATTATAGACCAACCGCAAGGCGGTAGCAGACACTGTGAGTTTTAGGACCGGCCCCCCCCGAGCCTGTCCGACGTGTCTGGCAAGATAGTTGCGAGTGATTCTCGCAGTCGGACCTCCACAGAGAGGGCCGCCCGCATTCGGGGCCCCGAGGCGGAGTACAAGAAGTTCTCTACCGGTGCACGTCAAAGCTCCCCAGCCTAGCCCGTTCTCCAGGCTTAGGGCCTCCTGCTAGGGTAGCCGTATCCGTGGTATATTTCAACTGCTCCCGTTCTAATACGTCACCATACGTCCTGGTCATGATTACATCCAGGCGGCACGAATTACGCGGGGTCCAGTGACAGTGTCAACAGAAGTGGGAACCACTCTCCTTCCGTTCCGCGGCTCCGGCCGCGCTAACAGCACGGCTGCGTCGGACAAACACCTAGCCGGGATGGCCTCGGAACGATGTCGAGGAGATCTGATGCGACTATGTTTCCGGTCAGTTACTATACTGTGGGAAATCACGTGTAAGATCGCGTCCTGAGCATCTCGGGAATCAGTACGGCGCATTAACGGCCCCGAGCTCCGGTGGGCCACGGTCAATCTGCCTGCTAGTGTATTTATGAAGCTCTTTCTAGATAGATAGGGTCTGGCGTAAGTTATGGGAGACAATTTTGTTCGCCTAAAAGTCTTACCGATCGTCAAGTAGGTGTCTCCCTTAACGACACTGACTGACCTTGTCTGTTGCTAAATCTTTGAGATCGTAGCACGTTGGAATAAGTGCCGGGATAACAATAACGCAGGGCCACTCGGGTTGCCGCACTATTTTCCGTCGCTTGAGCAGCACGTATCTCTGAACCCTCTCCTCCACGTG
CTAGTCCCCGCCTAGTAGAAGCAGGACCTAGGTGGCTCCAACCGTTCTCTTCCCTCTCGCCAGGCCCATACGACTACTGAGCTGCTTATGTGATTACCCTGGACTCTTCCTAGCTAACGGGTTATCAAATGTCAGCCTTAAACATGATCGGGGCGGCCCGCCTGGATTCTGTTCAACGTGGGCGCGCAGTACAACACGGTCGTTGAGTGCCTCACTGAGTCATCGTCTCTTCATCAATGCTCTCATACTTTATAAAGCGTCATCACTACGTTATTGCCGCATCGTACCGGATAGTCAAGACCTATCCTTTAGTACATACTAGCGTCTTCAAATAAATCGTCTGCGATATCATTGTAGACCAACCGCAATGCGGCAGCAGACACTGTGAGTTTTAAGACCGGCCCTCTTTAGGAACAGTGGACATGAATCGCAAGATAGTTGCGAGAGATTCTCGCAGTCGGAACTCCACAGAGAGGGCCGCACGCATTCGGGGCACCGAGGCACAGCAGAAGGAGTACCCCATCGGCGAGCGTCAAAGCTCCCCAGCCTAGCTCGTTCACCAGGTTTAGGGCCTCATGCTAGGATAGGTTTATTTATGGTCTGCTTTGGCCAGTCCCGCCCTGATACGTCTTCACATGCTTCGGTAGGGACCACAGCCAGGTGGCATGAATTACGCGGGGTCCAGTGACAGTGTCAACAGAAGTGGGAATCACTCTCCTTCCGTTCCGCGGCTTCGGCCGCGCTAACAGCACGGCTGCGTCGGACAGCCACCTAGCCGGGATGGCCTCGGAACGATGTCACGGGAGCCTAGTGCGACTAAGTTTTCGGTCAGTTACCATGTCGATGGCGACTAAATGTGGGATTGCGTCGTAAGTGTTATAAAAACCAACGCGGCGCATCCATGACCCCGAGCTCAGATGGGCCACAATTCCTGCATTAGTCGATGTATTTATGAAGTTCTTTATGGATAGATAGTATCTGGCGTAAGTTATGGAGGGGAGCTGTGTTCGCCTAAAAACTCTACCGATCGTCAAGTAGGTGTCTCCCCTAACGACGCTGACAGACCACGGTATTAGACAAGTCTTTGCGGTCGTATCTCGATGGGATGAGTAGCGAGATGTCATTAACGCAGGACCACTCGGCCTGCCGCAGTATTCTCCGTCGCTTAAGCAGCATATGTCTCTGCACTCTCTCCATTTCGTG
TGAATCCCCGTTTAGTTGGAGCAGGACCTGAGCGACCTCAACCGTTCTCTTCTGTGTCGTTAGCCCCATATGACTACTGAGCTGCTTATGTGATTACCCTAGACTCTTCCCAGCTAACGGGTTACCAACTGTCAGCCTTAAATATAATCGGGGGGGCCCGTCCGGATTCTGTTCAACATTGGCACGCAGTCCAACATGGTCGTTGAGTAACTGGCTTGGATACCGTTTCTTCATCTAGGTTTCCGGACTTGATAAAGCGTCCCCACACACGTATTGCCGCATCGTACCAGATAGTCGAGACCTGTCCTTTAGAGCGAGCCTGCGACCTCGAATAAATCGTCTGTAGCGTTGTTAATGACCAACCGCAAGGCAGTAGCAGATACTCCCGGTTTTAGGACCGGCCCCCCCCAAGCCTGTTCGACGGGTCGGGCGAAACCGCTGTGGATGGTTGCCATAGTCGGAACTCCACAGAAGGGGCCGCCCGCATTTGAGAGCCAGGGGCACAGTACAAGGAGCATCCCGTCGGTGAATGTCAAAGCTCCCCTGTCTAGCTCGTTCACCAGGTTTACGGCCTCATGCCAGGGTAGGTGTATCCGTGGTATATTTCAACTGCTCCCGTCCTAATACGTCACCATACGTCCTGGTCATGATTACATCCAGGCGGCACGAATTACGCGGGGTCCAGTGACAGTGTCAACAGAAGTGGGAACCACTCTCCTTCCGTTCCGCGGCTCCGGCCGCGCTAACAGCATGGCTGCGTCGGGCAAATACCTAGCCGGGATGGCCTCGGAACGATCTAGAGGAAATCTAGTGCGACTATGTTTCCGGTCAATTACCATGTCGTGGGAAATCACGTGTAGGATCGCGTCCTAAGCACCTCGGGAATCAGTACTGCATATTCACGGCCCGGAACTCCGACAGAAGGTAGTCAATCTGCCTGCTAGTGTATTTATGAAGCGCCGCCTAGATAGATAGGGTCTGGCGTAAGTTATAGAGTGGAGCTGCGCTTTTCTGGAAACTCTACCGATCGTCAAGTAGGTGTCTCCCCTAACGACACTGACAGACCTTGTCTGCTGCTAAAGCTTTAAAGTCGCATCTAGATGGGCTGAGCGCGAGGATAAGCTTGTTACAGCGTGAAACGGGCTGTCGCACCATGTTCCGCCGCTTAAGCCATCTATGTCCCTGCACTCTCTCCTCTTCTCG
TGAATCCCCGCTTAGTTGGAGCAGGACCTGAGCGACCCCAGCCGCTCTCCCCCGCGCAGCTAAGCCTATCCGGCTGCCCCGCTACCTATGTGGCTACCCTAAATTCTCCTTAGTTAACCGATTACCGTATAACCGCTTAAACCACAACGGGGACGGTACATCCAGTTTCGATTCAACGCGGGCGCGCGATACAACTCGGTCGCAGAGCACCCGGCTTGGATACCGCTATTTCATGAAGGTTTCCGTACCTTTTCAAGCGCCACCAAACAGTGATTATTGCGCTGCACTAGGGTGTTAGAACTGATCTTTCGAAGGGAGCCTGCCTCTCCGAATGAATCGCCGGCAGCACCGTTAATGACCAACCGCAAGGCGATAGCAGACACTGTGAGTTTTGGGGCCGGCCCCCCCTAAGCCTGTTCGACGTGTCTGGCGAGACAGTCGCGAGTGATTGTCGCAGTCGGAACTCCACAGGGAGGGTTGCACGCATTTGGGGCCCCGAGGCACAGTACAAGAAGCATCCCGTCGGCGCACGTCAAAGCTCCTCAATCGGACTCGTTCTCCAGGTTTAGGGCGCCATGTCAACGCATGCTTTTTTATAGCATATCTCAGTCGGTTCTGCCCCAATATGTAATTTTCCGCCCCGGTCGTGATTGCAGTCGGATGGCCCAGCCTACGCTAGCTTCAAGAGACGTTCCAATAGAAATGGGAACTACTCTCCTTCCATTCCGAGGCTCCGGCCGCGCTAACGGCATGGCTGCGTCGGACAAACACCTAGCCGGGACGGCCTCGGAACGATGTCGCGGGAGCCTAGTGCGACTATGTTTCCGGTCAATTACCATGTCGTGGGAAATCCCGTGTGGGATCACGTCCTATGTGTTATAAAAACCAACGCGGCGCATCCATGACCCCGAACTCCGATGGAAGGCAGGCAATCTGCCTGCTAGCATACTTATGAAGCGCCGCCTAGATAGATAGGGTCTGGCGTAAGTTATGGGAGACAATTTTGTTCGCCTAAAAGTCTCGTTGACCGCAAGGTTGGCGTGTCCCCCATTGGCATTGGTTGGCCTTTTCTGTTGCTAAAGCTTTAAAGTCGCATCACGTTTGAATAAGTGCCGGGATAAGCTTGTTAAAGGACCACTCGGCCTGCCGAACTATGTTCCGTCGCTTAAGCAGCCTATGTCTCCGCATTTTCTCTTCCAATCG
CTAATCCCCCCTTAGTTGGACCACAACCCGGTCGACCCCAACAGTTCCCTTCCGTGTCGCTAGCCCCATACGACTACTGAGCCGTTTATGTGATTACCCTAGACTCACCTTAGCTAACGGGTTACCAAATATAAGCCTAAAACATAATCCGGGCGGCCCGTCCGGTTTCGGTTCTTCGTGGGCGCGCAGTACAACACGGTCGTTGTGTAACTGGCTTGGATACCGTTTCTTCATCAAGATTTCCGGAATTGATAGAGCGTCCCCGCACACGTATTGCCGCATCGTACCAGATAGTCGAGACCTGTCCTTTAGAGCGAGCCTGTGACCTCGAATAAATTGTCTGCAGCGTTGTTAATTACCAACCGCAATGCGGCAGCAGACACTGTGAGTTTTAAGACCGGCCCTCTCTAGAAACATTCGACGTATCTGTCGAAACCGCTGTGGATGGTCGTCGTAGTCGGAATTCCGCAGAAGGGGCCGCCCGCATTTGAGAGCCAGGGGCACAGTACAAGGAGCATCCCGTCGGTGAACGTCAAAGCTCCCCAATCGGGCCCGTTCTCCAGGCTTAGGGCCTCATGCTAGGGTAGGTTTATTTATGGTCTGCTTTGGCCAGTCCCGCCCTAGTACGTCTTCACATGCTTCGGTAGGGACCGCAGCCGGATGGCACGACCCATACTAGCTCTAAGGACAGGTTCAATAGAAGTGGGAATCACCTTCCTTCCGCCGCGCAACCCCGGCCGCGTTTTCAGCATGGCTGCGTCGGGCAAATACCTAGCCGGGATGGCCTCGGAACGATCTAGAGGAAATCTAGTGCGACTATGTTTCCGGTCAATTACCATGTCGTGGGAAATCACGTGTAGGATCGCGTCCTAAGCACCTCGGGAATCAGTACTGCATATTCACGGCCCGGAACTCCGATGGAAGGCAGGCAATCTGCCTGCTAGCATACTTATGAAGCGCCGCCTAGATAGATAGGGCCTGGCGTAAGTTATGGGAGACAATTTTGTTCGCCTAAAAGTCTCGTTGACCGCAAGGTTGGCGTGTCCCCCATTGGCATTGGTTGGTCACGGTAGTTGCTAAATCTCCGAGGTAGTATCACCTTGGGATAAGTGCCGGGATAAGCTTGTTACACGACCACACAGGCCGCCGAACTTTGTTCTTTCGTTCAAACAACATATGCCTCTACCCTCTCCCCTCCACTCG
CTAGTCCCCGCTTAGTAGAAGCAGGACCTAGGTGGCTCCAGCCGCTCTCCCCCGCGCAGCTAAGCCTATCCGGCTGCCCCGCTACCTATGTGGCTACCCTAAATTCTCCTTAGTTAATCAATTGCCGTATATCCGCTTAAACCACAACGGGGACGGTACATCCAGTTTCGATTCAACGCGGGCGCGCGATACAACTCGGTCGCAGAGCGCCTGGTTTGGATGCCGTTTCCTCATCAAGATTTCCGGACTTGATAAAGCGTCACCACACAGTTACTACTAGATCACATTAAAGAACCAAAACCGAGCTTCCGGAGGGAACCAGCGACCTCGAATGAGTCGTCTGCGGTATCATTATAGACCAACCGCAAGGCGGCAACAGACACTGTGAGTTTTAAGACCGACCCCCCCCAAGACTGTTCGACGTGTCTGGCGAAACCGCTGTGGATGGCTGTAACGGTCGGAACTCTACAGAGAGGGCCGCACGCATTCGGGGCACCGAGGCACAGCAGAAGGAGTACCCCATCGGCGCATGTCAAAGCTCCTCAATCGGACTCGTTCTCCAGGTTTAGGGCCTCATGTCAACGCATGCTTTTTTATAGCATATCTCAGTCGGTTCTGCCCCAATATGTAATTTTCCGCCCCGGTCGTGATTACAGCCACGTGGCACGAATTACGCGGGCTCCCAGGAAAGTTTGCATGGAAGTAGGAATCTATCTCCTTCCGTCGTGCAACCCCGGCCGCGCGTATAGAATAACTGCGTCGGGCAAATACCTGGCCGGAGTGGACTCGGCACGATCTAGCGGGAACCTAGTATCACTAAGTTTTCGGTCAGTTACCATGTCGAGGGCAACTAAGTGTGGGATCGCGTCCTGAGCATCTCGGGAATCAGTACGGCATATTCACGGCCCGGAGCTCCGATGGAAGGCAGGCAATCTGCCTGCTAGCATACTTATGAAGCGCCGCCTAGATAGATAGGGTCTGGCGTAAGTTATGGGAGACAATTTTGTTCGCCTAAAAACTCTACCGATCGTCGAGTAGGTGTCTTCCCTAACGATACTAACAGACCTTTTCTGTTGCTAAAGCTTTAAAGTCGCATCACGTTTGAATAAGTGCCGGGATAAGCTTGTTAAAGGACCACTCGGCCTGCCGAACTATGTTCCGTCGCTTGAGCAGTATATGTCTCCGCCTTTTGCTTACCACTCG
TGAATCCCCGTTTAGTTGGAGTAGGACCTGAGCGACCCCAACAGTTCCCTTCCGTGTCGCTAGCCCCATACGACAACTGAGCTGCTTATGTGATTATCCTAGACTCTTCCTAGCTAACGGGTTACCAAATGTCAGCCTTAAATATAATCGAGGGTGCCCGTCCGAATTCTGTTCAACGTGGGCGCGCAGCACTACACGGTCGTTGAGTACTTCACTGAGTCATCGTCTCTTCATCAATGCTCTCATACTTTATAAAGCGTCATCACTACGTTATTGCCGCATCGTACCGGATAGTCGAGACCTATCCTTTAGTACATACTAGCGTCTTCAAATAAATCGTCTGCGATATCATTGTAGACCAACCGCAATGCGGCAGCAGACACTGTGAGTTTTAAGACCGGCCCTCTTTAGGAACAGTGGACATGAATCGCAAGATAGTTGCGAGAGATTCTCGCAGTCGGAACTCCACAGAGAGGGCCGCACGCATTCGGGGCACCGAGGCACAGCAGAAGGAGTACCCCATCGGCGAATGTCAAAGTTTCCCAATCGGGCCCGTTCTCCAAGCTTAGGGCCTCATGCTAGGGTAGGCGTATCTGTGGTATATTTCAGTCGGGCCCGTCCTAATACGTCATCATACGTCCTGGTCATGATTACAGCCACGTGGCACGAATTACGCGGGCTCCCAGGAAAGTTTGCATAGAAGTAGGAACCTATCTCCGTCCGTCGCGAGGCTCCGGCCGCGCTAACAGCGTGGCTGCGTCGGGCAAATACCTAGCCGGGATGGCCTCGGAACGATCTAGAGGAAATCTAGTGCGACTATATTTCCGGTCAATTACCATGTCGTGGGCAACTAAGTGTGGGATCGCGTCCTGAGCATCTCGGGAATCAGTACGGCGCATTAACGGCCCCGAACTCCGGCAGAAGGTAGTCAATCTGCCTGCTAGTGTATTTATGAGGCGCTGCATAAATAGATAGGGTCTGGCGTAAGTTATGAAAGACAACTGTGTCCGCCTAAAAACTCTACCGATCATCAAGTAGATGTCTTCCCTAACGATACTGACAGACCTTTTCTGTTGCTAAAGCCTTAAAGTCGCATCACGTTGGAATAAGTGCCGGGATAAGCTTGTTACAGGACCACACAGGCTGCCGCGCTATGTTCTTTGGCTTGGGCAGTCTATGTCTCCGCATTTTCTCTTCCTCTCG
TGAATCCCCGCTTAGTTGGAGCAGGACCTGAGCGACCCCAGCCGCTCTCCCCCGCGCAGCTAAGCCTATCCGGCTGCCCCGCTACCTATGTGGCTACCCTAAATTCTCCTTAGTTAACCGATTACCGTATAACCGCTTAAACCACAACGGGGACGGTACATCCAGTTTCGATTCAACGCGGGCGCGCGATACAACTCGGTCGCAGAGCACCCGGCTTGGATACCGCTATTTCATGAAGGTTTCCGTACCTTTTCAAGCGCCACCACACAGTTACTACTAGATCACATTAAAGAACCAAAACCGAGCTTCCGGAGGGAACTAGCGTCCTCGAATGAATCGTCTGCGGTATCATTATAGACCAACCGCAAGGCGGTAGCAGACACTGTGAGTTTTAGGACCGGCCCCCCCCGAGCCTGTCCGACGTGTCTGGCAAGATAGTTGCGAGTGATTCTCGCAGTCGGACCTCCACAGAGAGGGCCGCCCGCATTCGGGGCCCCGAGGCGGAGTACAAGAAGTTCTCTACCGGTGCACGTCAAAGCTCCCCAGCCTAGCCCGTTCTCCAGGCTTAGGGCCTCCTGCTAGGGTAGCCGTATCCGTGGTATATTTCAACTGCTCCCGTTCTAATACGTCACCATACGTCCTGGTCATGATTACATCCAGGCGGCACGAATTACGCGGGGTCCAGTGACAGTGTCAACAGAAGTGGGAACCACTCTCCTTCCGTTCCGCGGCTCCGGCCGCGCTAACAGCATGGCTGCGTCGGGCAAATACCTAGCCGGGATGGCCTCGGAACGATCTAGAGGAAATCTAGTGCGACTATGTTTCCGGTCAATTACCATGTCGTGGGAAATCACGTGTAGGATCGCGTCCTAAGCACCTCGGGAATCAGTACTGCATATTCACGGCCCGGAACTCCGATGGAAGGCAGGCAATCTGCCTGCTAGCATACTTATGAAGCGCCGCCTAGATAGATAGGGCCTGGCGTAAGTTATGGGAGACAATTTTGTTCGCCTAAAAGTCTCGTTGACCGCAAGGTTGGCGTGTCCCCCATTGGCATTGGTTGGTCACGGTAGTTGCTAAATCTCCGAGGTAGTATCACCTTGGGATAAGTGCCGGGATAAGCTTGTTACACGACCACACAGGCCGCCGAACTTTGTTCTTTCGTTCAAACAACATATGCCTCTACACTCTCCCCTCCACTCG
TGAATCCCCGCTTAGTTGGAGCAGGACCTGAGCGACCCCAACCGTTCTCTTCTGTGTCGCTAGCCCCATATGATTACTGAGCTGCTTATGTGATTACCCTAGACTATTCCTAGCTAACGGGCTACCAAAGGTCAGCCTTAAATATAATCGGGGGGGCCCGTCCGGATTCTGTACAATGTTGGCGCGCAGTCCAACATGGTCGTTGAGTACCTGGTTTGGATGCCGTTTCCTCATCAAGATTTCCGGAATTGATAGAGCGTCCCCACACACGTATTGCCGCATCGTACCAGATAGTCGAGACCTGTCCTTTAGAGCGAGCCTGTGACCTCGAATAAATTGTCTGCAGCGTTGTTAATTACCAACCGCAAGGCGATAGCAGACACTGTGAGTTTTAGAGCCAGCCCTCTCTAGGAACATTCGTCGTGAATCGCAAGATAGTTCCCAGTGATTCTAGCGGTCGGAACTCCACAGAGAGGGCCGCACGCATTCGGGGCACCGAGGCACAGCAGAAGGAGTACCCCATCGGCGCACGTCGAAGCTCCTCAATCGGGCTCGCTCTCTAGGTTTAGGGCCTCATGCTAGGGTAGGTTTATTTACGGTATATCTCAGTCAGTCTTGCCCTAATACGTCTTCACATGCTTCGGTAGGAACCGCAGCCAGGTGGCCCAGCCTACGGGGGGTCCAGGGACAGTGTCAATAGAAGTGGGAATCACCTTCCTTCCGCCGCGCAACCCCGGCCGCGTTTTCAGCATGGCTATGCCGGGAGAACGCTTGGCTTGGATGGCTTTGGCGGAGTGTCGACGAAATCTAGGGCGACTGTGCTACCGGTCAGATACCATGTCGTGGAAAGTTACATGTGAGATCGCGATGTAAATATCATAAAAACCAACGCGGCGCATCCATGACCCCGAACTCCGGCAGAAGGTAGTCAATCTGCCTGCTAGTGTATTTATGAGGCGCTGCATAAATAGATAGGGTCTGGCGTAAGTTATGAGAGACAACTGTGTCCGCCTAAAAGTCTCGTTGACCGCAAGGTTGGCGTGTCCCCCATTGGCATTGGTTGGCCTTTTCTGTTGCTAAAGCTTTAAAGTCGCATCACGTTTGAATAAGTGCCGGGATAAGCTTGTTAAAGGACCACTCGGCCTGCCGAACTATGTTCCGTCGCTTAAGCAGCCTATGTCTCCGCATTTTCTCTTCCAATCG
TGAATCCCCGCTTAGTTGGAGCAGGACCTGAGCGACCCCAACCGTTCTCTTCCGTGTCGCTAGCCCCATATGACTACTGAGCTGCTTACGTAATTACCCTAGACTCTTCCTAGCTAGCGGGTCACCAAATATCAGCCAAAAACATAATCGGAGGGGCCTGTCCGGTGTCGGTTCTACGTGGGCGCGCAGTACAACACGGTCGTTGTGTGCTTGGCTTGGACATCGTCTCTTCATCAATGCTCTCATACTTTATAAAGCGTCATCACTACGTTATTGCCGCATCGTACCGGATAGTCGAGACCTATCCTTTAGTACATACTAGCGTCTTCAAATAAATCGTCTGCGATATCATTGTAGACCAACCGCAATGCGGCAGCAGACACTGTGAGTTTTAAGACCGGCCCTCTTTAGGAACAGTGGACATGAATCGCAAGATAGTTGCGAGAGATTCTCGCAGTCGGAACTCCACAGAGAGGGCCGCACGCATTCGGGGCACCGAGGCACAGCAGAAGGAGTACCCCATCGGCGAGCGTCAAAGCTCCCCAGCCTAGCTCGTTCACCAGGTTTAGGGCCTCATGCTAGGATAGGTTTATTTATGGTCTGCTTTGGCCAGTCCCGCCCTGATACGTCTTCACATGCTTCGGTAGGGACCACAGCCAGGTGGCATGAATTACGCGGGGTCCAGTGACAGTGTCAACAGAAGTGGGAATCACTCTCCTTCCGTTCCGCGGCTTCGGCCGCGCTAACAGCACGGCTGCGTCGGACAGCCACCTAGCCGGGATGGCCTCGGAACGATGTCACGGGAGCCTAGTGCGACTAAGTTTTCGGTCAGTTACCATGTCGATGGCAACTAAATGTGGGATTGCGTCGTAAGTGTTATAAAAACCAACGCGGCGCATCCATGACCCCGAGCTCAGATGGGCCACAATTCCTGCATTAGTCGATGTATTTATGAAGTTCTTTATGGATAGATAGTATCTGGCGTAAGTTATGGAGGGGAGCTGTGTTCGCCTAAAAGTCTCGTTGACTGCAAGACTGGTGTGTCTCCCATTGACACTGACAAACCTTTTCTGTTGCTAAAGCTTTGAAGTCGCATTACGTTGGAATAAGTGCCGGGATAAGCTTGTTACAGGACCACACGGGCTGCCGAACTATGTTCCGTCGCTTAAGCAGCATATGTCTCCGCATTTTCTCCATTTCGTG
CTAGTCCCCCCTTAGTAGGAGCAGGACCTAGGTGGCCCCAGCCGCTCTCCCCCGCGCAGCTAAGCCTATCCGGCTGCCCCGCTACCTATGTGGCTACCCTAAATTCTCCTTAGTTAACCGATTACCGTATATCCGCTTAAACCACAACGGGGACGGTACATCCAGTTTCGATTCAACGCGGGCGCGCGATACAACACAATCGTTGAGTACCTGGCCGAATCACCATTTCTTCATCTAGGTTTCCGGACTTGATAAAGCGTCCCCACACACGTATTGCCGCATCGTACCAGATAGTCGAGACCTGTCCTTTAGAGCGAGCCTGCGACCTCGAATAAATCGTCTGTAGCGTTGTTAATGACCAACCGCAAGGCAGTAGCAGATACTCCCGGTTTTAGGACCGGCCCCCCCCAAGCCTGTTCGACGGGTCGGGCGAAACCGCTGTGGATGGTTGCCATAGTCGGAACTCCACAGAAGGGGCCGCCCGCATTTGAGAGCCAGGGGCACAGTACAAGGAGCATCCCGTCGGTGAATGTCAAAGCTCCCCTGTCTAGCTCGTTCACCAGGTTTACGGCCTCATGCTAGGGTAGGTTTATTTATGGTCTGCTTTGGCCAGTCCCGCCCTAATACGTCTTCACATGCTTCGGTAGGGACTGCAGCCGGATGGCACGACCCATACTAGCTCTAAGGAAAGGTTCAATAGAAGTGGAAATCACTCTTCTTCCGTCGCGCAACTCCGGCCGCGCTAACGGCATGGCTGCATCGGACAAACACCTAGCCGGGATGGCCTCGGAACGATGTCGCGGGAGCCTAGTGCGACTATGTGTCCGGTCAATTACCATGTCGTGGGAAATTACGTATGGGATCGCGTCGTAAGTATCATAAAAACCAACGCGGCGCATTCGTGACGCCGAGCTCCGGTGGGCCACAGTCAATCTGCCTGCTAGTGTGTTTATGAGGCGCTGCATAAATAGATAGGGTCTGGCGTAAGTTATGAGAGACAACTGTGTCCGCCTAAAAACTCTACCGATCGTCGAGTAGGTGTCTTCCCTAACGATACTGACAGACCTTTTCTGTTGCTAAAGCTTTAAAGTCGCATCACGTTTGAATAAGTGCCGGGATAAGCTTGTTAAAGGACCACTCGGCCTGCCGAACTATGTTCCGTCGCTTAAGCAGCCTATGTCTCCGCATTTTCTCTTCCAATCG
TGAATCCCCGTTTAGTTGGAGTAGGACCTGAGCGACCCCAACAGTTCCCTTCCGTGTCGCTAGCCCCATACGACAACTGAGCTGCTTATGTGATTATCCTAGACTCTTCCTAGCTAACGGGTTACCAAATGTCAGCCTTAAATATAATCGAGGGTGCCCGTCCGAATTCTGTTCAACGTGGGCGCGCAGCACTACACGGTCGTTGAGTACTTCACTGAGTCATCGTCTCTTCATCAATGCTCTCATACTTTATAAAGCGTCATCACTACGTTATTGCCGCATCGTACCGGATAGTCGAGACCTATCCTTTAGTACATACTAGCGTCTTCAAATAAATCGTCTGCGATATCATTGTAGACCAACCGCAATGCGGCAGCAGACACTGTGAGTTTTAAGACCGGCCCTCTTTAGGAACAGTGGACATGAATCGCAAGATAGTTGCGAGAGATTCTCGCAGTCGGAACTCCACAGAGAGGGCCGCACGCATTCGGGGCACCGAGGCACAGCAGAAGGAGTACCCCATCGGCGAGCGTCAAAGCTCCCCAGCCTAGCTCGTTCACCAGGTTTAGGGCCTCATGCTAGGATAGGTTTATTTATGGTCTGCTTTGGCCAGTCCCGCCCTGATACGTCTTCACATGCTTCGGTAGGGACCACAGCCAGGTGGCATGAATTACGCGGGGTCCAGTGACAGTGTCAACAGAAGTGGGAATCACTCTCCTTCCGTTCCGCGGCTTCGGCCGCGCTAACAGCACGGCTGCGTCGGACAGCCACCTAGCCGGGATGGCCTCGGAACGATGTCACGGGAGCCTAGTGCGACTAAGTTTTCGGTCAGTTACCATGTCGATGGCGACTAAATGTGGGATTGCGTCGTAAGTGTTATAAAAACCAACGCGGCGCATCCATGACCCCGAACTCCGATGGAAGGCAGGCAATCTGCCTGCTAGCATACTTATGAAGCGCCGCCTAGATAGATAGGGTCTGGCGTAAGTTATGGGAGACAATTTTGTTCGCCTAAAAACTCTACCGATCATCAAGTAGATGTCTTCCCTAACGATACTGACAGACCTTTTCTGTTGCTAAAGCTTTAAAGTCGCATCACGTTGGAATAAGTGCCGGGATAAGCTTGTTACAGGACCACACAGGCTGCCGCACTATTTTCCGTCGCTTAAGCAGCACGTATCTCTGAACCCTCTCCTCCACGTG
TGAATCCCCGTTTAGTTGGAGCAGGACCTGAGCGACCCCAGCCGCTCTCCCCCGCGCAGCTAAGTCTATCCGGCTGCCCCGCTACCTATGTGGCTACCCTAAATTCTCCTTAGTTAACCAATTACCGTATATCCGCTTAAACCACAACGGGGACGGTACATCCAGTTTCGATTCAACGCGGGCGCGCGATACAACTCGGTCGCTGAGCACCTGGCTTGGATACGGTTTCCTCACCAAGGTTTCCGTACCTTTTCAAGCTTCACCACTCCGTTATTGCCGCATCGTACCAGATAGTCGAGACCTATACTTTAAAGGGAGCCTGCCTCTCCGAATGAATCGTCGGCAGCACCGTTAATGACCAACCGCAAGGCGATAGCAGACACTGTGAGTTTTAGAGCCAGCCCTCTCTAGGAACATTCGTCGTGAATCGCAAGATAGTTCCCAGTGATTCTAGCGGTCGGAACTCCACAGAGAGGGCCGCACGCATTCGGGGCACCGAGGCACAGCAGAAGGAGTACCCCATCGGCGCATGTCAAAGCTCCCCAATCGGGCTCGTTCACCGGGCTTAGGGCCTCATGCCAGGGCGGGCTTTCTTATGATACATCTCAGTCGGTTCCGCCCTAACACGCCATTTTCCGCCCCGGTCGTGATCGCAGCCAGGTGGCCCAGCCTACGGGGGGACCAGGGACAATGTCAATAGAAGTAGGAACCTATCTCCGTCCGTCGCGAGGCTCCGGGCGCGCTAACAGCATAGCTATGTCGGGAGAACGCTTGGCTTGGATGGCTTTGGCGGAGTGTCGACGAAATCTAGGGCGACTATGTTTCCGGTCAATTACCACGTCGTGGGAAATCACGTGTGGGATCGCGTCCTAAGCACCTCGGGAATCAGTACTGCATATTCACGGCCCGGAACTCCGGCAGAAGGTAGTCAATCTGCCTGCTAGTGTATTTATGAGGCGCTGCATAAATAGATAGGGTCTGGCGTAAGTTATGAGAGACAACTGTGTCCGCCTAAAAACTCTACCGATCATCAAGTAGATGTCTTCCCTAACGATACTGACAGACCTTTTCTGTTGCTAAAGCCTTAAAGTCGCATCACGTTGGAATAAGTGCCGGGATAAGCTTGTTACAGGACCACACAGGCTGCCGCACTATTTTCCGTCGCTTAAGCAGCACGTATCTCTGAACCCTCTCCTCCACGTG
TGAATCCCCGTTTAGTTGGAGCAGGACCTGAGCGACCTCAACCGTTCTCTTCTGTGTCGTTAGCCCCATATGACTACTGAGCTGCTTATGTGATTACCCTAGACTCTTCCCAGCTAACGGGTTACCAACTGTCAGCCTTAAATATAATCGGGGGGGCCCGTCCGGATTCTGTTCAACATTGGCACGCAGTCCAACATGGTCGTTGAGTAACTGGCTTGGATACCGTTTCTTCATCAAGATTTCCGGAATTGATAGAGCGTCCCCACACACGTATTGCCGCATCGTACCAGATAGTCGAGACCTGTCCTTTAGAGCGAGCCTGTGACCTCGAATAAATCGTCTGTAGCGTTGATAATGGCCGATCGAGGGAAAGTGGCCGACGATCTCAGCTTCAGGAACAGTCCTCTCTAGGAACATTCGATGTGTCTGGCGAAACCGCTGTGGATGGTTGTCGCAGTCGGAACTCCACAGAGAGGACCGCCGGCAGCTGGGGCCCCAAGACACGATACAAGAAGTACCCCATCGGCGCACGTCAAAGCTCCCGTATCGGGCCCGTTCTCCAGGCTTAGGGCCTCATGCTAGGGTAGGTTTATTTATGGTCTGCTTTGGCCAGTCCCGCCCTAATACGTCTTCACATGCTTCGGTAGGGACTGCAGCCGGATGGCACGACCCATACTAGCTCTAAGGAAAGGTTCAATAGAAGTGGAAATCACTCTTCTTCCGTCGCGCAACTCCGGCCGCGCTAACGGCATGGCTGCATCGGACAAACACCTAGCCGGGATGGCCTCGGAACGATGTCGCGGGAGCCTAGTGCGACTATGTGTCCGGTCAATTACCATGTCGTGGGAAATTACGTGTAGGATCGCGTCCTGAGCATCTCGGGAATCAGTACGGTGCATTAACGGCCCCGAACGCAGACAGAAGGTAGTCAATCTGCCTGCTAGTGTATTTATGAGGCGCTGCATAAATAGATAGGGTCTGGCGTAAGTTATGAGAGACCACTGTGTCCGCCTAAAAACTCTACCGATCATCAAGTAGATGTCTTCCCTAACGATACTGACAGACCTTTTCTGTTGCTAAAGCCTTAAAGTCGCATCACGTTGGAATAAGTGCCGGGATAAGCTTGTTACAGGACCACACAGGCTGCCGCACTATTTTCCGTCGCTTAAGCAGCACGTATCTCTGAACCCTCTCCTCCACGTG
TGAATCCCCGCTTAGTTGGAGCAGGACCTGAGCGACCCCAACCGTTCTCTTCTGTGTCGCTAGCCCCATATGATTACTGAGCTGCTTATGTGATTACCCTAGACTATTCCTAGCTAACGGGCTACCAAAGGTCAGCCTTAAATATAATCGGGGGGGCCCGTCCGGATTCTGTACAATGTTGGCGCGCAGTCCAACATGGTCGTTGAGTACTTGACTGAGTCATCGTCTCTTCATCAATGCTCTCATACTTTATAAAGCGTCATCACTACGTTATTGCCGCATCGTACCAGATAGTCGAGACCTATCCTTTAGTACATACTAGCGTCTTCAAATAAATCGTCTGCGATATCATTGTAGACCAACCGCAATGCGGCAGCAGACACTGTGAGTTTTAAGACCGGCCCTCTCTAGGAACATTCGTCGTGAATCGCAAGATAGTTCCCAGTGATTCTAGCGGTCGGAACTCCACAGAGAGGGCCGCACGCATTCGGGGCACCGAGGCACAGCAGAAGGAGTACCCCATCGGCGCACGCCAAAGCTCCTCAATCGGACTCGTTCTCCAGGTTTAGGGCCTCATGTCAACGCATGCTTTTTTATAGTATATCTCAGTCGGTTCTGCCCCAATATGTAATTTTCCGCCCCGGTCGTGATTGCAGCTGGATGGCACGACCCATGCGAGCTCTAAGGAAAGTTTCAATAGCAGTGGGAATCACTCTCCTTCCGTTCCTAGGCTCCGGCCGCGCTAACAGCATAGTTGCGTTGAGCAAATATCTGGTCGGGATGACCCCCGCACGATCCCGAGGGAACTTAGTGCGAATATGTTTCTGCTCAGTCGCCTTGTCGTGGGAAATTACATGTGGGATCACGTCCTATGTGTTATAAAAACCAACGCGGCGTATCCATGACCCCGAACTTCAATGGAAGGTAGTCAATCTGCCTGCTAGTGTATTTATGAGGCGCTGCATAAATAGATAGGGTCTGGCGTAAGTTATGGGAGACAACTGTGTCCGCCCAAAAGTCTCGTTGACTGCAAGACTGGTGTGTCTCCCATTGACACTGACAAACCTTTTCTGTTGCTAAAGCTTTGAAGTCGCATTACGTTGGAATAAGTGCCGGGATAAGCTTGTTACAGGACCACACGGGCTGCCGAACTATGTTCCGTCGCTTAAGCAGCATATGTCTCCGCATTTTCTCCATTTCGTG
TGAATCCCCGCTTAGTTGGAGCAGGACCTGAGCGACCCTAACAGTTCCCTTCCGTGTCGCTAGCCCCATACGACTACTGAGCTGCTTATGTGATTACCCTAGACTCTTCCTAGCTAACGGGTTACCAAATGTCAGCCTTAAATATAATCGAGGGGGCCCGTCCGGATTCTGTTCAACGTGAGCGCGCAGCACTACACGGCCGTTGAATAACTCGCCGAATCACCATTTCTACATCTAGGTTTCCGGACTTGATAAAGCGTCCCCACACACGTATTGCCGCATCGTACCAGATAGTCGAGACCTGTCCTTTAGAGCGAGCCTGCGACCTCGAATAAATCGTCTGTAGCGTTGTTAATGACCAACCGCAAGGCAGTAGCAGATACTCCCGGTTCTAGGACCGGCCTTCTCTAGGAACAGTGGACGTGAATCGCAAGATAATTGCGAGAGATTCTCGCAGTCGGAACTCCACAGGGAGGGTTGTACGTATTTGAGGCCCCGGGGCGCAGTACAAGAAGCATCCCGTCGGCGAACGCCAAAGCTCCTCAATCGGACTCGTTCTCCAGGTTTAGGGCCTCATGTCAACGCATGCTTTTTTATAGCATATCTCAGTCGGTTCTGCCCCAATATGTAATTTTCCGCCCCGGTCGTGATTACAGCCACGTGGCACGAATTACGCGGGCTCCCAGGAAAGTTTGCATAGAAGTGGGTATCACTCTCCTTCCATTCCGCGGCTCCGGCCGCGCTAACGGCGTGGCTGCATCGGACAAACACCTAGCCGGGATGGCCTCGGAACGATCTCGAGGAAATCTAGTGCGACTATGTTTCCGGTCAGTCGCCTTGTCGTGGGAAATTACGGGTGGAGTCGTATCCCGAGCATTATAAAAACCAACGTGGCGCATCCATGACCCCGAACTTCAACAGGCCACAGTCAATCTGCCTGCTAGTGTATTTATGAAGCGCTGTATAGATAGATAGGGTCTGGCTTAAGTTATGGGAGACAACTTCGTCCGCCTAAACACTCTACCGATCGTCAAGTAGGTGTCTCCCCTAACGACACTGACAGACCTTTTCTGTTGCTAAAGCTTTGAGGTCACATCACGTTGGAATAAGTGCCGGGATAACAATAACGCAGGACCACTCGGCCTGCCGAACTATGTTCCGTCGCTTAAGCAGCATATGTCTCCGCATTTTCTCTTCCACTCG
TGAATCCCCGCTTAGTTGGAGCAGGACCTGAGCGACCCCAACCGCTCTCCCCCGCGCAGCTGAGCCTATCCGGCTGCCCCGCTACCTATGTGGCTACCCTAAATTCTCCTCAGTTAACCGATTACCGTATATCCGCTTAATCCACAACGGGGACGGTACATCCAGTTTCGATTCAACGCGGGCGCGCGATACAACACAATCGTTGAGTACTTCGCTTGGATACCGTTTCTTCATCAAGATTTCCGGAATTGATAGAGCGTCCCCGCACACGTATTGCCGCATCGTACCAGATAGTCGAGACCTGTCCTTTAGAGCGAGCCTGTGACCTCGAATAAATTGTCTGCAGCGTTGTTAATTACCAACCGCAATGCGGCAGCAGACACTGTGAGTTTTAAGACCGGCCCTCTTTAGGAACAGTGGACGTGAATCGCAAGATAGTTGCGAGAGATTCTCGCAGTCGGAACTCCACAGGGAGGGTTGCACGCATTTGGGGCCCCGAGGCACAGTACTAAAAGCATCCCGTCGGTTCACGTCGAAGCTCCTCAATCGGGCTCGCTCTCTAGGTTTAGGGCCTCATGCTAGGGTAGGTTTATTTACGGTATATCTCAGTCAGTCTTGCCCTAATACGTCTTCACATGCTTCGGTAGGAACCGCAGCCAGGTGGCCCAGCCTACGGGGGGTCCAGGGACAGTGTCAATAGAAGTGGGAATCACCTTCCTTCCGCCGCGCAACCCCGGCCGCGTTTTCAGCATAGCCATGTCGGGAGAACGCTTGGCTTGGATGGCTTTGGCGGAGTGTCGACGAAATCTAGGGCGACTGTGCTACCGGTCAGATACCATGTCGTGGAAAGTTACATGTGAGATCGCGTTGTAAGTATCTCGGGAACCAACGCGGCGCATTCACTGCCCCGAACTCCGGCAGGAGGTAGTCAATCTGCCTGCTAGTGTGTTTATGAGGCGCTGCATAAATAGATAGGGTCTGGCGTAAGTTATGGGGGGGAGCGGTGTTCGCCTAAAAACTCTACCGGTCGTCAAGTAGGTGTCTTCCCTAACGACGCTGACAGACCACGGTTTTAGCCAAGTCTTTGCGGTCGTATCTCGATGGGATGAGTAGCGGGATGTCATTAATACAGGACCACACGGGCTGCCGCACTATTTTCCTTGGCTTGAGCAGCCTATGTCTACGCATTTTCTTCACCACTCG
TGAATCCCCGCTTAGTTGGAGCAGGACCTGAGCGACCCCAACCGTTCTCTTCCGTGTCGCTAGCCCCATATGACTACTGAGCTGCTTACGTAATTACCCTAGACTCTTCCTAGCTAGCGGGTCACCAAATATCAGCCAAAAACATAATCGGAGGGGCCTGTCCGGTGTCGGTTCTACGTGGGCGCGTAGTACAACACGGTCATTGAGTGACCCATTTGGATACCGTTTCTTCATCAAGGTTTCCGGACTTGATAAAGCGTCACCACACAGTTACTACTAGATCACATTAAAGAACCAAAACCGAGCTTCCGGAGGGAACCAGCGACCTCGAATGAGTCGTCTGCGGTATCATTATAGACCAACCGCAAGGCGGCAGCAGACACTGTGAGTTTTAAGACCGGCCCCCCCCAAGCCTGTTCGACGGGTCGGGCGAAACCGCTGTGGATGGTTGCCATAGTCGGAACTCCACAGAAGGGGCCGCCCGCATTTGAGAGCCAGGGGCACAGTACAAGGAGCATCCCGTCGGTGAATGTCAAAGCTCCCCTGTCTAGCTCGTTCACCAGGTTTACGGCCTCATGCTAGGGTAGGCTTATTTACGGTATATCTCAGTCGGGTCCACCATAATACGTCATTTTCCACCCCGGCCGTGGTTGCTGCCGGATAGAACAGCCTACGCTACCTTCAAGAAAAGTTTCAATAGAAGTGGGAATCACTCTCCTTCCATTCCGCGGCTCCGGCCGCGCTAACGGCGTGGCTGCATCGGACAAACACCTAGCCGGGATGGCCTCGGAACGATCTCGAGGAAATCTAGTGCGACTATGTTTCCGGTCAGTTGCCTTGTCGTGGGAAATTACGGGTGAGATCGCGTCGTAAGTATCATAAAAGCCAACGCGACGCGTTCATGACCTCGAACTCCGGCAGAAGGTAGTCAATCTGCCTGCTAGTGTATTTATGAGGCGCTGCATAAATAGATAGGGTCTGGCGTAAGTTATGAGAGACAACTGTGTCCGCCTAAAAGTCTCGTTGACCGCAAGGTTGGCGCGTCCTCCAACGACACTGACAGACCTTGGTATTAACTAGGTCTTTGAGGTCGTATCACGTAGAGATATATGCCGGAATAAGCTTGTTACACGACCACACGGGCCGCCGCACTATTTTCCGTCGCTTAAGCAGCATATGTCTCTGCACTCTCTCTTCCACTCG
TGAATCCCCGCTTAGTTGGAGCAGGACCTGAGCGACCCCAACCGTTCTCTTCTGTGTCGCTAGCCCCATATGATTACTGAGCTGCTTATGTGATTACCCTAGACTATTCCTAGCTAACGGGCTACCAAAGGTCAGCCTTAAATATAATCGGGGGGGCCCGTCCGGATTCTGTTCAATGTTGGCGCGCAGTCCAACATGGTCGTTGAGTACTTGGTTTGGATGCCGTTTCCTCATCAAGATTTCCGGAATTGATAGAGCGTCCCCACACACGTATTGCCGCATCGTACCAGATAGTCGAGACCTGTCCTTTAGAGCGAGCCTGTGACCTCGAACAAATTGTCTGCAGCGTTGTTAATTACCAACCGCAAGGCGATAGCAGACACTGTGAGTTTTAGAGCCAGCCCTCTCTAGGAACATTCGTCGTGAATCGCAAGATAGTTCCCAGTGATTCTAGCGGTCGGAACTCTACAGAGAGGGCCGCACGCATTCGGGGCACCGAGGCACAGCAGAAGGCGTACCCCATCGGCGCACGTCAAAGCTCCTCAATCGGACTCGTTCTCCAGGTTTAGGGCGCCATGTCAACGCATGCTTTTTTATAGCATATCTCAGTCGGTTCTGCCCCAATATGTAATTTTCCGCCCCGGTCGTGATTGCAGTCGGATGGCCCAGCCTACGCTAGCTTCAAGAAAAGTTTCAATAGAAGTGGGAACCACTCTCCTTCCGTTCCGAGGCTCCGGCCGCGCGAACAGCACGGCTGCGTCGGACAAACACCTAGCCGGGATGGCCTCGGAACGATGTCGAGGAGATCTGATGCGACTATGTTTCCGGTCAATTACCATGTCGTGGGAAATCACGTGTAGGATCGCGTCCTAAGCACCTCGGGAATCAGTACTGCATATTCACGGCCCGGAACTCCGATGGAAGGCAGGCAATCTGCCTGCTAGCATACTTATGAAGCGCCGCCTAGATAGATAGGGTCTGGCGTAAGTTATGGGAGACAACTGTGTCCGCCCAAAAGTCTTACCGATCGTCAAGTAGGTGTCTCCCTTAACGACACTGACTGACCTTGTCTGTTGCTAAATCTTTGAGATCGTAGCACGTTGGAATAAGTGCCGGGATAACAATAACGCAGGGCCACTCGGGTTGCCGCACTATTTTCCGTCGCTTGAGCAGCACGTATCTCTGAACCCTCTCTTCCACGTG
TGAATCCCCGCTTAGTTGGAGCAGGACCTGAGCGACCCCAGCCGCTCTCCCCCGCGCAGCTAAGCCTATCCGGCTGCCCCGCTACCTATGTGGCTACCCTAAATTCTCCTTAGTTAACCGATTACCGTATAACCGCTTAAACCACAACGGGGACGGTACATCCAGTTTCGATTCAACGCGGGCGCGCGATACAACTCGGTCGCAGAGCACCCGGCTTGGATACCGCTATTTCATGAAGGTTTCCGTACCTTTTCAAGCGCCACCACACAGTTACTACTAGATCACATTAAAGAACCAAAACCGAGCTTCCGGAGGGAACTAGCGTCCTCGAATGAATCGTCTGCGGTATCATTATAGACCAACCGCAAGGCGGTAGCAGACACTGTGAGTTTTAGGACCGGCCCCCCCCGAGCCTGTCCGACGTGTCTGGCAAGATAGTTGCGAGTGATTCTCGCAGTCGGACCTCCACAGAGAGGGCCGCCCGCATTCGGGGCCCCGAGGCGGAGTACAAGAAGTTCTCTACCGGTGCACGTCAAAGCTCCCCAGCCTAGCCCGTTCTCCAGGCTTAGGGCCTCCTGCTAGGGTAGCCGTATCCGTGGTATATTTCAACTGCTCCCGTTCTAATACGTCACCATACGTCCTGGTCATGATTACATCCAGGCGGCACGAATTACGCGGGGTCCAGTGACAGTGTCAACAGAAGTGGGAACCACTCTCCTTCCGTTCCGCGGCTCCGGCCGCGCTAACAGCATGGCTGCGTCGGACAGCCACCTAGCCGGGATGGCCTCGGAACGATGTCACGGGAGCCTAGTGCGACTATGTTTCCGGTCAATTACCATGTCGTGGGAAATCACGTGTAAGATCGCGATGTAAATATCATAAAAACCAACGCGGCGCATCCATGACCCCGAACTCCGGCAGAAGGTAGTCAATCTGCCTGCTAGTGTATTTATGAGGCGCTGCATAAATAGATAGGGTCTGGCGTAAGTTATGAGAGACAACTGTGTCCGCCTAAAAACTCTACCGATCATCAAGTAGATGTCTTCCCTAACGATACTGACAGACCTTTTCTGTTGCTAAAGCCTTAAAGTCGCATCACGTTGGAATAAGTGCCGGGATAAGCTTGTTACAGGACCACACAGGCTGCCGCACTATTTTCCGTCGCCTAAGTAGCACGTATCTCTGAACCCTCTCCTCCACGTG
TGAATCCCCGCTTAGTTGGAGCAGGACCTGAGCGACCCTAACAGTTCCCTTCCGTGTCGCTAGCCCCATACGACTACTGAGCTGCTTATGTGATTACCCTAGACTCTTCCTAGCTAACGGGTTACCAAATGTCAGCCTTAAATATAATCGAGGGGGCCCGTCCGGATTCTGTTCAACGTGAGCGCGCAGCACTACACGGCCGTTGAATAACTGGCCGAATCACCATTTCTTCATCAATGCTCTCATACTTTATAAAGCGTCATCACTACGTTATTGCCGCATCGTACCAGATAGTCGAGACCTATCCTTTAGTACATACTAGCGTCTTCAAATAAATCGTCTGCGATATCATTGTAGACCAACCGCAATGCGGCAGCAGACACTGTGAGTTTTAAGACCGGCCCTCTTTAGGAACAGTGGACGTGAATCGCAAGATAGTTGCGAGAGATTCTCGCAGTCGGAACTCCACAGGGAGGGTTGCACGCATTTGGGGCCCCGAGGCACAGTACAAGAAGCATCCCGTCGGTTCACGTCAAAGCTCCTCAATCGGACTCGTTCTCCAGGTTTAGGGCGCCATGTCAACGCATGCTTTTTTATAGCATATCTCAGTCGGTTCTGCCCCAATATGTAATTTTCCGCCCCGGTCGTGATTGCAGTCGGATGGCCCAGCCTACGCTAGCTTCAAGAAAAGTTTCAATAGAAGTGGGAACCACTCTCCTTCCGTTCCGAGGCTCCGGCCGCGCGAACAGCACGGCTGCGTCGGACAAACACCTAGCCGGGATGGCCTCGGAACGATGTCGAGGAGATCTGATGCGACTATGTTTCCGGTCAATTACCATGTCGTGGGAAATCACGTGTAGGATCGCGTCCTAAGCACCTCGGGAATCAGTACTGCATATTCACGGCCCGGAACTCCGATGGAAGGCAGGCAATCTGCCTGCTAGCATACTTATGAAGCGCCGCCTAGATAGATAGGGCCTGGCGTAAGTTATGGGAGAGAATTTTGTTCGCCTAAAAGTCTCGTTGACCGCAAGGTTGGCGTGTCCCCCATTGGCATTGGTTGGTCACGGTAGTTGCTAAATCTCCGAGGTAGTATCACCTTGGGATAAGTGCCGGGATAAGCTTGTTACACGACCACACAGGCCGCCGAACTTTGTTCTTTCGTTCAAACAACATATGCCTCTACCCTCTCCCCTCCAATCG
CTAGTCCCCCCTTAGTAGGAGCAGGACCTAGGTGGCCCCAACCGTTCTCTTCCGTGTCGCTAGCCCCATATGACTACTGAGCTGCTTACGTAATTACCCTAGACTCTTCCTAGCTAGCGGGTCACCAAATATCAGCCAAAAACATAATCGGAGGGGCCTGTCCGGTGTCGGTTCTACGTGGGCGCGCAGTACAACACGGTCGTTGTGTGATTGGCCGAATCACCATTTCTTCATCTAGGTTTCCGGACTTGATAAAGCGTCCCCACACACGTATTGCCGCATCGTACCAGATAGTCGAGACCTGTCCTTTAGAGCGAGCCTGCGACCTCGAATAAATCGTCTGTAGCGTTGTTAATGACCAACCGCAAGGCAGTAGCAGATACTCCCGGTTTTAGGACCAGCCCTCTCTAGGAACATTCAACGTGAATCGCAAGATAGTTGCGAGTGATTCTCACAGTCGGAACTCCAAGGGGAGGGTTGCACGCATTTGGGGCCCCGAGGCACAGTACAAGAAGCATCCCGTCGGTGAACGTCAAAGCTCCTCAATCGGACTCGTTCTCCAGGTTTAGGGCCTCATGCTAGGGTAGGCTTATTTACGGTATATCTCAGTCGGGTCCACCATAATACGTCATTTTCCACCCCGGCCGTGGTTGCTGCCGGATAGAACAGCCTACGCTACCTTCAAGAAAAGTTTCAATAGAAGTGGATATCACTCTCCTTCCGTTCCGAGGCTCCGGCCGCGCTAACAGCACGGCTGCGTCGGACAGCCACCTAGCCGGGATGGCCTCGGAACGATGTCGAGGGAACTTAGTGCGAATATGTTTCTGCTCAGTTGCCTTGTCGTGGGAAATTACGTATGGGATCGTGTCCCGAGCATCTCGGGAATCAGTACGGCGCATTAACGGCCCCGAACTCCGACAGAAGGTAGGCAATCTGCCTGCTAGTGTATTTATGAAGCTCTTTATGGATAGATAGGGTCTGGCGTAAGTTATGGAGGGCAGCGGTGTTCGCCTAAAAACTCTACCGATCGTCAAGTAGGTGTCTCCCCTAACGACGCTGACAGACCACGGTATTAGACAAGTCTTTGCGGTCGTATCTCGATGGGATGAGTAGCGGGATGTCATTAATACAGGACCACACGGGCTGCCGCACTATTTTCCGTCGCTTAAGCAGCATATGTCTCCGCATTTTCTCCTCTACTCG
TGAATCCCCGCTTAGTTGGAGCAGGACCTGAGCGACCCCAACCGTTCTCTTCTGTGTCGCTAGCCCCATATGACTACTGAGCTGCTTATGTGATTACCCTAGACTCTTCCTAGCTAACGGGCTACCAAAGGTCAGCCTTAAATATAATCGGGGGGGCCCGTCCGGATTCTGTTCAATGTTGGCGCGCAGTCCAACATGGTCGTTGAGTACCTGGCTTGGATACCGTTTCTTCATCAAGATTTCCGGAATTGATAGAGCGTCCCCACACACGTATTGCCGCATCGTACCAGATAGTCGAGACCTGTCCTTTAGAGCGAGCCTGTGACCTCGAATAAATCGTCTGTAGCGTTGATAATGGCCGATCGAGGGAAAGTGGCCGACGATCTCAGCTTCAGGAACAGCCCTCTCTAGGAACATTCGTCGTGACTGGCGAAACCGCTGTGGATGGTTGTCGCAGTCGGAACTCCACAGAGAGGACCGCCGGCAGCTGGGGCCCCAAGACACGATACAAGAAGTACCCCATCGGCGCACGTAAAAGCTCCCGTATCGGGCCCGTTCTCCAGGCTTAGGGCCTGATGCTAGGGTAGGCGTATCTGTGGTATATTTCAGTCGGGCCCGTCCTAATACGTCATCATACGTCCTGGTCATGATTACAGCCACGTGGCACGAATTACGCGGGCTCCCAGGAAAGTTTGCATAGAAGTGGAAATCACTCTCCTACCATTCCGCGGCTCCGGCCGCGCTAACGACATGGCTGCGTCGGACAAACACCTATCCGGGACGGCCTCGGAACGATGTCGCGGGAGCCTAGTGCGACTATGTTTCCGGTCAATTACCATGTCCTGGGAAATCCCGTGTAAGATCGCGATGTAAATATCATAAAAACCAACGCGGCGCATCCATGACCCCGAACTCCGACAGGAGGCAGTCAATCTGCCTGCTAGTGTATTTATGAGGCGCTGCATAAATAGATAGGGTCTGGCGTAAGTTATGAGAGACAACTGTGTCCGCCTAAAAGTCTCGTTCACCGCAAGGTTGGCGTGTCCCCCATTGGCATTGGTTGGTCACGGTATTAACTAGGTCTTTGAGGTCGTATCACGTAGAGATATATGCCGGGATAAGCTTGTTACAGGACCACTCAGGCTGCCGCACTATTTTCCGTCGCTTAAGCAGCACGTATCTCTGAACCCTCTCCTCCACGTG
CTAGCCTCTGCTGTGTAAGCGCAGGAACTAGGTAGCCCCAACCGTTCTCCCCCGTGTCGCTAGGCTCGTACAACTGATCCGTTGCTCCTGCGATAACCCAAGACTCTTCCTACCTCGCGAGTTACCAAATGTCAGCCTTAAACATAATCGGGGGGGCCCGTCCGGATCCTGTTCAACGTGGGCGCGCAGTATAACACGGTTGTTGAGTGATTGGCTGGGACGCCGTTTCTTTATCACGGTTTCCGTACCTTTTCAGGCGTCACCAAACAGTGATTATTGCGCTGCACTAGGGTGTTAGAACTGATCTTTCGAAGGGAGCCTGCCTCTCCGAATGAATCGCCGGCAGCACCGTTAATGACCAACCGCAAGGCGATAGCAGACACTGTGAGTTTTGGGGCCGGCCCTCTCTAGGAACATTCGACGTGAATCGCAAGATAGTTGCGAGTAATTCTCACAGTCGGAACTCCACAGAGAGGGCCGCACGCATTCGGGGCACCGAGGCACAGTACAAGGAGCATCCCGTCGGTGAACGTCAAAGCTCCCCAATCGGGCCCGTTCTCCAGGCTTAGGGCCTCATGCTAGGGTAGGTTTATTTATGGTCTGCTTTGGCCAGTCCCGCCCTAGTACGTCTTCACATGCTTCGGTAGGGACCGCAGCCGGATGGCACGACCCATACTAGCTCTAAGGAAAGGTTCAATAGAAGTGGAAATCTATCTCCGTCCGTCGCGCGGCTCCGGCCGCGCTAACAGCGTAGCTATGCCGGGAGAACGCTTGGCTTGGATGGCTTTGGCGGAGTGTCGACGAAATCTAGGGCGACTGTGCTACCGGTCAGATACCATGTCGTGGAAAGTTACATGTAAGATCGCGTTGTAAGTATCTCGGGAACCAACGCGGCGCATTCACTGCCCCGAGCTCCGGTGGGCCACAGTCAATCTGCCTGCTAGTGTGTTTATGAAGCGCCGCCTAGATAGATAGGGTCTGGCGTAAGTTATGGGAGACAATTTTGTTCGCCTAAAAACTCTACCGATCATCAAGTAGATGTCTTCCCTAACGATACTGACAGACCTTTTCTGTTGCTAAAGCTTTAAAGTCGCATCACGTTGGAATAAGTGCCGGGATAAGCTTGTTACAGGACCACACAGGCTGCCGCACTATTTTCCGTCGCTTAAGCAGCACGTATCTCTGAACCCTCTCCTCCACGTG
TGAATCCCCGCTTAGTTGGAGCAGGACCTGAGCGACCCCAGCCGCTCTCCCCCGCGCAGCTAAGCCTATCCGGCTGCCCCGCTACCTATGTGGCTACCCTAAATTCTCCTTAGTTAACCGATTACCGTATAACCGCTTAAACCACAACGGGGACGGTACATCCAGTTTCGATTCAACGCGGGCGCGCGATACAACTCGGTCGCAGAGCACCCGGCTTGGATACCGCTATTTCATGAAGGTTTCCGTACCTTTTCAAGCGCCACCACACAGTTACTACTAGATCACATTAAAGAACCAAAACCGAGCTTCCGGAGGGAACTAGCGTCCTCGAATGAATCGTCTGCGGTATCATTATAGACCAACCGCAAGGCGGTAGCAGACACTGTGAGTTTTAGGACCGGCCCCCCCCGAGCCTGTTCGACGTGTCTGGCAAGATAGTTGCGAGTGATTCTCGCAGTCGGACCTCCACAGAGAGGGCCGCCCGCATTCGGGGCCCCGAGGCGGAGTACAAGAAGTTCTCTACCGGTGCATGTCAAAGCTCCCCAGCCTAGCCCGTTCTCCAGGCTTAGGGCCTCCTGCTAGGGTAGCCGTATCCGTGGTATATTTCAACTGCTCCCGTCCTAATACGTCACCACACGCTTCGGTAGGAACTACATCCAGGCGGCACGAATTACGCGGGGTCCAGTGACAGTGTCAACAGAAGTGGGAACCACTCTCCTTCCGTTCCGCGGCTCCGGCCGCGCTAACAGCATGGCTGCGTCGGACAAACACCTAGCCGGGACGGCCTCGGAACGATGTCGCGGGAGCCTAGTGCGACTATGTTTCCGGTCAATTACCATGTCGTGGGAAATCCCGTGTGGGATCACGTCCTATGTGTTATAAAAACCAACGCGGCGCATCCATGACCCCGAACTCCGATGGAAGGCAGGCAATCTGCCTGCTAGCATACTTATGAAGCGCCGCCTAGATAGATAGGGTCTGGCGTAAGTTATGGGAGACAATTTTGTTCGCCTAAAAGTCTCGTTGACCGCAAGGTTGGCGTGTCCCCCATTGGCATTGGTTGGCCTTTTCTGTTGCTAAAGCTTTAAAGTCGCATCACGTTTGAATAAGTGCCGGGATAAGCTTGTTAAAGGACCACTCGGCCTGCCGAACTATGTTCCGTCGCTTAAGCAGCCTATGTCTCCGCATTTTCTCTTCCAATCG
TGAATCCCCGTTTAGTTGGAGTAGGACCTGAGCGACCCCAACAGTTCCCTTCCGTGTCGCTAGCCCCATACGACAACTGAGCTGCTTATGTGATTATCCTAGACTCTTCCTAGCTAACGGGTTACCAAATGTCAGCCTTAAATATAATCGAGGGTGCCCGTCCGAATTCTGTTCAACGTGGGCGCGCAGCACTACACGGTCGTTGAGTACTTCACTGAGTCATCGTCTCTTCATCAATGCTCTCATACTTTATAAAGCGTCATCACTACGTTATTGCCGCATCGTACCGGATAGTCGAGACCTATCCTTTAGTACATACTAGCGTCTTCAAATAAATCGTCTGCGATATCATTGTAGACCAACCGCAATGCGGCAGCAGACACTGTGAGTTTTAAGACCGGCCCTCTTTAGGAACAGTGGACATGAATCGCAAGATAGTTGCGAGAGATTCTCGCAGTCGGAACTCCACAGAGAGGGCCGCACGCATTCGGGGCACCGAGGCACAGCAGAAGGAGTACCCCATCGGCGAGCGTCAAAGCTCCCCAGCCTAGCTCGTTCACCAGGTTTAGGGCCTCATGCTAGGATAGGTTTATTTATGGTCTGCTTTGGCCAGTCCCGCCCTGATACGTCTTCACATGCTTCGGTAGGGACCACAGCCAGGTGGCATGAATTACGCGGGGTCCAATGACAGTGTCAACAGAAGTGGGAATCACTCTCCTTCCGTTCCGCGGCTTCGGCCGCGCTAACAGCACGGCTGCGTCGGACAGCCACCTAGCCGGGATGGCCTCGGAACGATGTCACGGGAGCCTAGTGCGACTAAGTTTTCGGTCAGTTACCATGTCGATGGCAACTAAATGTGGGATTGCGTCGTAAGTGTTATAAAAACCAACGCGGCGCATCCATGACCCCGAGCTCAGATGGGCCACAATTCCTGCATTAGTCGATGTATTTATGAAGTTCTTTATGGATAGATAGTATCTGGCGTAAGTTATGGAGGGGAGCTGTGTTCGCCTAAAAACTCTACCGATCGTCAAGTAGGTGTCTCCCCTAATGACGCTGACAGACCACGGTATTAGACAAGTCTTTGCGGTCGTATCTCGATGGGATGAGTAGCGAGATGTCATTAACGCAGGACCACTCGGCCTGCCGCAGTATTCTCCGTCGCTTAAGCAGCATATGTCTCTGCACTCTCTCCATTTCGTG
CTAGTCCCCGCCTAGTAGAAGCAGGACCTAGGTGGCTCCAACCGTTCTCTTCTGTGTCGTTAGCCCCATATGACTACTGAGCTGCTTATGTGATTACCCTAGACTCTTCCCAGCTAACGGGTTACCAACTGTCAGCCTTAAATATAATCGGGGGGGCCCGTCCGGATTCTGTTCAACATTGGCACGCAGTCCAACATGGTCGTTGAGTAATTGGCTTGGATACCGTTTCTTCATCAAGGTTTCCGTACCTTTTCAAGCTTCACCACTCCGTTATTGCCGCATCGTACCAGATAGTCGAGACCTATACTTTAGAGCATACTAGCGTCTTCAAATAAATCGTCTGCAGCGTTGTTAATTACCAACCGCAAGGCGATAGCAGACACTGTGAGTTTTAGGGCCGGCCCTCTCTAGGAACATTCGACGTGAATCGCAAGATAGTTGCGAGTGATTCTAGCAGTCGGACCTCCACAGAGAGGGCCGCACGCATTCGGGGCACCGAGGCACAGTACAAGAAGTTCTCTATCGGTGAATGTCAAAGCTCCCCTGTCTAGCTCGTTCACCAGGTTTACGGCCTCATGTCGACGCATGCTCTTTTATAGTATATCTCAGTCGGTTCTGCCCCAATATGTAATTTTCCGCCCCGGTCGTGATTGCAGCTGGATGGCACAGCCTACGCTAGCTTCAAGAAAAGTTTCAATAGAAGTGGGAACCACTCTCCTACCATTCCGAGGCTCCGGCCGCGCTAACGACATGGCTGCGTCGGACAAACACCTATCCGGGACGGCCTCGGAACGATGTCGCGGGAGCCTAGTGCGACTATGTTTCCGGTCAATTACCATGTCCTGGGAAATCCCGTGTAAGATCGCGATGTAAATATCATAAAAACCAACGCGGCGCATCCATGACCCCGAACTCCAACAGAAGGCAGTTCCTGCGTTATTCGATGTATGTGTGAAGCGCTGCCTAGATAGATAGGGTCTGGCGTAAGTTATGGGAGACAATTTTGTTCGCCTAAAAGTCTCGTTGACCGCAAGGTTGGCGTGTCCCCCATTGGCATTGGTTGGTCACGGTAGTTGCTAAATCTCCGAGGTAGTATCACCTTGGGATAAGTGCCGGGATAAGCTTGTTACACGACCACACAGGCCGCCGAACTTTGTTCTTTCGCTTAAGCAGCATATGTCTCCGCATTTTCTCCTCTACTCG
CTAGCCTCTGCTGTGTAAGCGCAGGAACTAGGTAGCCCCAACCGTTCTCCCCCGTGTCGCTAGGCTCGTACAACTGATCCGTTGCTCCTGCGATAACCCAAGACTCTTCCTACCTCGCGAGTTACCAAATGTCAGCCTTAAACATAATCGGGGGGGCCCGTCCGGATCCTGTTCAACGTGGGCGCGCAGTATAACACGGTTGTTGAGTAACTGGCTGGGACGCCGTTTCTTTATCACGGTTTCCGTACCTTTTCAGGCGTCACCAAACAGTGATTATTGCGCTGCACTAGGGTGTTAGAACTGATCTTTCGAAGGGAGCCTGCCTCTCCGAATGAATCGCCGGCAGCACCGTTAATGACCAACCGCAAGGCGATAGCAGACACTGTGAGTTTTGGGGCCGGCCCTCTCTAGGAACATTCGACGTGAATCGCAAGATAGTTGCGAGTAATTCTCACAGTCGGAACTCCACAGAGAGGGCCGCACGCATTCGGGGCACCGAGGCACAGTACAAGGAGCATCCCGTCGGTGAATGTCAGGGCTCCCCAGTCTAGCTCGTTCACCAGGTCTAGGGTCTCATGCCAGCGCAGGCTTTTTTATAGTATATCTCAGTCGGTTCTGCCCTAATACGTAATTTTCCGCCCCGGTCGTGATTGCAGCCGGATGGCACAGCCTACGCTAGCTTCAAGAAAAGTTTCAATAGAAGTGGGAACCACTCTCCTTCCGTTCCGAGGCTCCGGCCGCGCGAACAGCATGGCTGCGTCGGACAAACACCTAGCCGGGATGGCCTCGGAACGATGTCGAGGAGATCTGATGCGACTATGTTTCCGGTCAGTTACTATACTGTGGGAAATCACGTGTAAGATCGCGTCCTGAGCATCTCGGGAATCAGTACGGCGCATTAACGGCCCCGAACTCCAACGGAAGGCAGTCAACCTGCCTGCTAGTATATTTATGAAGCTCTTTCTAGATAGATAGGGTCTGGCGTAAGTTATGGGAGACAATTTTGTTCGCCTAAAAGTCTCGTTCACCGCAAGGTTGGCGTGTCCCCCATTGGCATTGGTTGGTCACGGTATTAACTAGGTCTTTGAGGTCGTATCACGTAGAGATATATACCGGGATAAGCTTGTTACACGACCACACGGGCCGCCGAACTTTGTTCTTTCGTTCAAACAACATATGCTTCTGCCCTCTCCCCTCCTCTCG
TGAATCCCCGCTTAGTTGGAGCAGGACCTGAGCGACCCCAACCGTTCTCTTCCGTGTCGCTAGCCCCATATGACTACTGAGCTGCTTATGTGATTACCCTAGGCCCTTCCTAGCTAACGGGCTACCAAAGGTCAGCCTTAAATATAATCGGGGGGGCCCGTCCGGATTCTGTTCAATGTTGACGCGCAGTCCAACATGGTCGTTGAGTAACTGGCCGAATCACCATTTCTACATCTAGGTTTCCGGACTTGATAAAGCGTCCCCACACACGTATTGCCGCATCGTACCAGATAGTCGAGACCTGTCCTTTAGAGCGAGCCTGCGACCTCGAATAAATCGTCTGTAGCGTTGTTAATGACCAACCGCAAGGCAGTAGCAGATACTCCCGGTTCTAGGACCGGCCTTCTCTAGGAACAGTGGACGTGAATCGCAAGATAATTGCGAGAGATTCTCGCAGTCGGAACTCCACAGGGAGGGTTGTACGTATTTGAGGCCCCGGGGCGCAGTACAAGAAGCATCCCGTCGGCGAACGCCAAAGCCCCCCAATCGGGCTGGTCTACCAGCTTCAGGGCCTCACGTCGACGCATGCTCTTTTATAGTATATCTCAGTCGGTTCTGCCCTAATACGTAATTTTCCGCCCCGGTCGTGATTGCAGCCGGATGGCCCAGCCTACGCTAGCTCTAAGGAAAGTTTCAATAGAAGTGGGAATCACTCTCCTTCCATTCCGAGGCTCCGGCCGCGCTAACGGCATAGTTGCGTTGAGCAAATATCTGGTCGGGATGACCCCCGCACGATCCCGAGGGAACTTAGTGCGAATATGTTTCTGCTCAGTTGCCTTGTCGTGGGAAATTACGTATGAGATCGCGTCGTAAGTATCTTAAAAACAAACGCGGCGCAATCATGACCCCGAACGCAGACGGAAGGCAGTCAACCTGCCTGCTAGTATATTTATGAAGCTCTTTCTAGATAGATAGGGTCTGGCGTAAGTTATGGGAGACAATTTTGTTCGCCTAAAAACTCTACCGATCGTCAAGTAGGTGTCTCCCCTAACGACACTGACAGACCTTGTCTGCTGCTAAAGCTTTAAAGTCGCATCTAGATGGGCTGAGCGCGAGGATAAGCTTGTTACAGCGTGAAACGGGCTCTCGCACCATGTTCTTTCTTTCAAACAACATATGCCTCTGCCCTCTCCCCTCCAATCG
CTAGCCTCTGCTGTGTAAGCGCAGGAACTAGGTAGCCCCAACCGTTCTCCCCCGTGTCGCTAGGCTCGTACAACTGATCCGTTGCTCCTGCGATAACCCAAGACTCTTCCTACCTCGCGAGTTACCAAATGTCAGCCTTAAACATAATCGGGGGGGCCCGTCCGGATCCTGTTCAACGTGGGCGCGCAGTATAACACGGTTGTTGAGTGCTTCACTGAGTCATCGTCTCTTCATCAATGCTCTCATACTTTATAAAGCGTCATCACTACGTTATTGCCGCATCGTACCAGATAGTCGAGACCTATCCTTTAGTACATACTAGCGTCTTCAAATAAATCGTCTGCGATATCATTGTAGACCAACCGCAATGCGGCAGCAGACACTGTGAGTTTTAAGACCGGCCCTCTTTAGGAACAGTGGACGTGAATCGCAAGATAGTTGCGAGAGATTCTCGCAGTCGGAACTCCACAGGGAGGGTTGCACGCATTTGGGGCCCCGAGGCACAGTACAAGAAGCATCCCGTCGGTTCACGTCAAAGCTCCTCAATCGGGCTCGCTCTCTAGGTTTAGGGCCTCATGCTAGGGTAGGTTTATTTACGGTATATCTCAGTCAGTCTTGCCCTAATACGTCTTCACATGCTTCGGTAGGAACCGCAGCCAGGTGGCCCAGCCTACGGGGGGTCCAGGGACAGTGTCAATAGAAGTGGGAATCACCTTCCTTCCGCCGCGCAACCCCGGCCGCGTTTTCAGCATGGCTGCGTCGGACAAACACCTATCCGGGACGGCCTCGGAACGATGTCGCGGGAGCCTAGTGCGACTATGTTTCCGGTCAATTACCATGTCCTGGGAAATCCCGTGTAAGATCGCGATGTAAATATCATAAAAACCAACGCGGCGCATCCATGACCCCGAACTCCAACAGAAGGCAGTTCCTGCGTTATTCGATGTATGTGTGAAGCGCTGCAAAAGCCTATGAGGTTCAATGTGTCGGCCGGAGGGGAGCTGTGTTCGCCTGGGAACTCTACCGATCATCAAGTAGATGTCTTCCCTAACGATACTGACAGACCTTTTCTGTTGCTAAAGCCTTAAAGTCGCATCACGTTGGAATAAGTGCCGGGATAAGCTTGTTACAGGACCACACAGGCTGCCGCACCATGTTTCGTGGCTTGGGCAGTCTATGTCTCCGCATTTTCTCTTCCACTCG
TGAATCCCCGTTTAGTTGGAGCAGGACCTGAGCGACCTCAACCGTTCTCTTCTGTGTCGTTAGCCCCATATGACTACTGAGCTGCTTATGTGATTACCCTAGACTCTTCCCAGCTAACGGGTTACCAACTGTCAGCCTTAAATATAATCGGGGGGGCCCGTCCGGATTCTGTTCAACATTGGCACGCAGTCCAACATGGTCGTTGAGTAATTGGCTTGGATACCGTTTCTTCATCAAGATTTCCGGAATTGATAGAGCGTCCCCACACACGTATTGCCGCATCGTACCAGATAGTCGAGACCTGTCCTTTAGAGCGAGCCTGTGACCTCGAATAAATCGTCTGTAGCGTTGATAATGGCCGATCGAGGGAAAGTGGCCGACGATCTCAGCTTCAGGAACAGTCCTCTCTAGGAACATTCGATGTGTCTGGCGAAACCGCTGTGGATGGTTGTAGCAGTCGGAACTCCACAGAGAGGACCGCCGGCAGCTGGGGCCCCAAGACACGATACAAGAAGTACCCCATCGGCGCACGTCAAAGCTCCCGTATCGGGCCCGTTCTCCAGGCTTAGGGCCTCATGCTAGGGTAGGTTTATTTATGGTCTGCTTTGGCCAGTCCCGCCCTAATACGTCTTCACATGCTTCGGTAGGGACTGCAGCCGGATGGCACGACCCACACTAGCTCTAAGGAAAGGTTCAATAGAAGTGGAAATCACTCTTCTTCCGTCGCGCAACTCCGGCCGCGCTAACGGCATGGCTGCATCGGACAAACACCTAGCCGGGATGGCCTCGGAACGATGTCGCGGGAGCCTAGTGCGACTATGTGTCCGGTCAATTACCATGTCGTGGGAAATTACGTATGGGATCGCGTCGTAAGTATCATAAAAACCAACGCGGCGCATTCGTGACGCCGAGCTCCGGTGGGCCACAGTCAATCTGCCTGCTAGTGTGTTTATGAGGCGCTGCATAAATAGATAGGGTCTGGCGTAAGTTATGAGAGACAACTGTGTCCGCCTAAAAACTCTACCGATCGTCGAGTAGGTGTCTTCCCTAACGATACTGACAGACCTTTTCTGTTGCTAAAGCTTTAAAGTCGCATCACGTTTGAATAAGTGCCGGGATAAGCTTGTTAAAGGACCACTCGGCCTGCCGAACTATGTTCCGTCGCTTAAGCAGCCTATGTCTCCGCACTCTCCCCTCCAATCG
TGAATCCTCGTTTAGTTGGAGCAGGACCTGAGCGACCTCAACCGCTCTCCCCCGCGCAGCTAAGCCCATACGACTACTGAGCTGCTTATATGATTGCCATAGACTCTTTCTAGCTAACGGGTTACTAAATGTCAGCCTTGAACATAATCGGGGGGACCCGTCCGGATTTTGTTCAACGTGGGCGCGCAGTACAACACGGTCATTGAGTACCTGGTTTGGATGCCGTTTCCTCATCAAGATTTCCGGAATTGATAGAGCGTCCCCACACACGTATTGCCGCATCGTACCAGATAGTCGAGACCTGTCCTTTAGAGCGAGCCTGTGACCTCGAATAAATTGTCTGCAGCGTTGTTAATTACCAACCGCAAGGCGATAGCAGACACTGTGAGTTTTAGAGCCAGCCCTCTCTAGGAACATTCGTCGTGAATCGCAAGATAGTTCCCAGTGATTCTCGCGGTCGGAACTCTACAGAGAGGGCCGCACGCATTCGGGGCACCGAGGCACAGCAGAAGGAGTACCCCATCGGCGCACGTCAAAGCTCCTCAATCGGACTCGTTCTCCAGGTTTAGGGCCTCATGTCAACGCATGCTTTTTTATAGCATATCTCAGTCGGTTCTGCCCCAATATGTAATTTTCCGCCCCGGTCGTGATTACAGCCACGTGGCACGAATTACGCGGGCTCCCAGGAAAGTTTGCATAGAAGTGGGAATCACTCTCCTTCCGTTCCGCGGCTTCGGCCGCGCTAACAGCACAGCTGCGTCGGGCAAATACCTGGCCGGGATGACCTCCCCACGATCTCGCGGGAGCCTAGTGCGACTATGTTTCCGGTCAATTACCATGTCGTGGGAAATCACGTGTAAGATCGCGATGTAAATATCATAAAAACCAACGCGGCGCATCCATGACCCCGAGCTCAGATGGGCCACAATTCCTGCATTAGTCGATGTATTTATGAAGTTCTTTATGGATAGATAGTATCTGGCGTAAGTTATGGAGGGGAGCTGTGTTCGCCTAAAAGTCTCGTTCACCGCAAGGTTGGCGTGTCCCCCATTGGCATTGGTTGGTCACGGTATTAACTAGGTCTTTGAGGTCGTATCACGTAGAGATATATACCGGGATAAGCTTGTTACACGACCACACGGGCCGCCGAACTTTGTTCTTTCGTTCAAACAGCATATGCTTCTGCATTTTCTCTTCCTCTCG
TGAATCCCCGCTTAGTTGGAGCAGGACCTGAGCGACCCCAGCCGCTCTCCCCCGCGCAGCTGAGCCTATCCGGCTGCCCCGCTACCTATGTGGCTACCCTAAATTCTCCTCAGTTAACCGATTACCGTATATCCGCTTAATCCACAACGGGGACGGTACATCCAGTTTCGATTCAACGCGGGCGCGCGATACAACACAATCGTTGAGTACCTGGCTTGGATACCGTTTCTTCATCAAGATTTCCGGAATTGATAGAGCGTCCCCGCACACGTATTGCCGCATCGTACCAGATAGTCGAGACCTGTCCTTTAGAGCGAGCCTGTGACCTCGAATAAATTGTCTGCAGCGTTGTTAATTACCAACCGCAATGCGGCAGCAGACACTGTGAGTTTTAAGACCGGCCCTCTTTAGGAACAGTGGACGTGAATCGCAAGATAGTTGCGAGAGATTCTCGCAGTCGGAACTCCACAGGGAGGGTTGCACGCATTTGGGGCCCCGAGGCACAGTACTAGAAGCATCCCGTCGGTTCACGTCGAAGCTCCTCAATCGGGCTCGCTCTCTAGGTTTAGGGCCTCATGCTAGGATAGGTTTATTTATGGTCTGCTTTGGCCAGTCCCGCCCTGATACGTCTTCACATGCTTCGGTAGGGACCACAGCCAGGTGGCATGAATTACGCGGGGTCCAGTGACAGTGTCAACAGAAGTGGGAACCACTCTCCTACCATTCCGAGGCTCCGGCCGCGCTAACGACATGGCTGCGTCGGACAAACACCTAGCCGGGACGGCCTCGGAACGATGTCGCGGGAGCCTAGTGCGACTATGTTTCCGGTCAATTACCATGTCGTGGGAAATCCCGTGTGGGATCACGTCCTATGTGTTATAAAAACCAACGCGGCGCATCCATGACCCCGAACTCCGATGGAAGGCAGGCAATCTGCCTGCTAGCATACTTATGAAGCGCCGCCTAGATAGATAGGGTCTGGCGTAAGTTATGGGAGACAATTTTGTTCGCCTAAAAGTCTCGTTGACCGCAAGGTTGGCGTGTCCCCCATTGGCATTGGTTGGTCACGGTAGTTGCTAAATCTCCGAGGTAGTATCACCTTGGGATAAGTGCCGGGATAAGCTTGTTACACGACCACACAGGCCGCCGAACTTTGTTCTTTCGTTCAAACAACATATGCCTCTACATTTTCTCTTCCTCTCG
TGAATCCCCGCTTAGTTGGAGCAGGACCTGAGCGACCCCAGCCGCTCTCCCCCGCGCAGCTAAGCCTATCCGGCTGCCCCGCTACCTATGTGGCTACCCTAAATTCTCCTTAGTTAACCGATTACCGTATAACAGCTTAAACCACAACGGGGACGGTACATCCAGTTTCGATTCAACGCGGGCGCGCGATACAACTCGGTCGCAGAGCACCCGGCTTGGATACCGCTATTTCATGAAGGTTTCCGTACCTTTTCAAGCGCCACCACACAGTTACTACTAGATCACATTAAAGAACCAAAACCGAGCTTCCGGAGGGAACTAGCGTCCTCGAATGAATCGTCTGCGGTATCATTATAGACCAACCGCAAGGCGGTAGCAGACACTGTGAGTTTTAGGACCGGCCCCCCCCGAGCCTGTTCGACGTGTCTGGCAAGATAGTTGCGAGTGATTCTCGCAGTCGGACCTCCACAGAGAGGGCCGCCCGCATTCGGGGCCCCGAGGCGGAGTACAAGAAGTTCTCTACCGGTGCACGTCAAAGCTCCCCAGCCTAGCCCGTTCTCCAGGCTTAGGGCCTCCTGCTAGGGTAGCCGTATCCGTGGTATATTTCAACTGCTCCCGTCCTAATACGTCACCATACGTCCTGGTCATGATTACATCCAGGCGGCACGAATTACGCGGGGTCCAGTGACAGTGTCAACAGAAGTGGGAACTACTCTCCTTCCATTCCGAGGCTCCGGCCGCGCTAACGGCATGGCTGCGTCGGACAAACACCTAGCCGGGACGGCCTCGGAACGATGTCGCGGGAGCCTAGTGCGACTATGTTTCCGGTCAATTACCATGTCGTGGGAAATCCCGTGTGGGATCACGTCCTATGTGTTATAAAAACCAACGCGGCGCATCCATGACCCCGAACTCCGATGGAAGGCAGGCAATCTGCCTGCTAGCATACTTATGAAGCGCCGCCTAGATAGATAGGGTCTGGCGTAAGTTATGGGAGACAATTTTGTTCGCCTAAAAGTCTCGTTGACCGCAAGGTTGGCGTGTCCCCCATTGGCATTGGTTGGCCTTTTCTGTTGCTAAAGCTTTAAAGTCGCATCACGTTTGAATAAGTGCCGGGATAAGCTTGTTAAAGGACCACTCGGCCTGCCGAACTATGTTCCGTCGCTTAAGCAGCCTATGTCTCCGCCCTCTCCCCTCCTCTCG
CTAGCCTCTGCTTAGTAAGCGCAGGAACTAGGTAGCCCCTACCGTAGTCCCCCGTGTCACTAGGCCCATACGACTACTGAGCTGCTTATGTGATTACCCTAGACTCTTCCTAGCTAACGGGTTACCAAATGTCAGCCTTAAACATAATCGGGGGGGCCCGTCCGGATCCTGTTCAACGTGGGCGCGCAGTATAACACGGTTGTTGAGTACTTGGCCGAATCACCATTTCTTCATCAATGCTCTCATACTTTATAAAGCGTCATCACTACGTTATTGCCGCATCGTACCAGATAGTCGAGACCTATCCTTTAGTACATACTAGCGTCTTCAAATAAATCGTCTGCGATATCATTGTAGACCAACCGCAATGCGGCAGCAGACACTGTGAGTTTTAAGACCGGCCCTCTTTAGGAACAGTGGACGTGAATCGCAAGATAGTTGCGAGAGATTCTCGCAGTCGGAACTCCACAGAGAGGGCCGCACGCATTCGGGGCACCGAGGCACAGCAGAAGGAGTACCCCATCGGCGAATGCCAAAGCCCCCCAATCGGGCTGGTCTACCAGCTTCAGGGCCTCACGCTAGGGTAGGCGTATCTGTGGTATATTTCAGTCGGGCCCGTCCTAATACGTCATCATACGTCCTGGTCATGATTACAGCCACGTGGCACGAATTACGCGGGCTCCCAGGAAAGTTTGCATAAAAGTGGGAATCACCTTCCTTCCGCCGCGCAACCCCGGCCGCGTTTTCAGCATAACTGCGTCGGGCAAATACCTGGCCGGAGTGGACTCGGCACGATCTAGCGGGAACCTAGTATCACTAAGTTTTCGGTCAGTTACCATGTCGAGGGCAACTAAGTGTGGGATCACGTCCTATGTGTTATAAAAACCAACGCGGCGCATCCATGACCCCGAACTCCGATGGAAGGCAGGCAATCTGCCTGCTAGCATACTTATGAAGCGCCGCCTAGATAGATAGGGTCTGGCGTAAGTTATGGGAGACAATTTTGTTCGCCTAAAAGTCTCGTTGACCGCAAGGTTGGCGTGTCCCCCATTGGCATTGGTTGGCCTTTTCTGTTGCTAAAGCTTTAAAGTCGCATCACGTTTGAATAAGTGCCGGGATAAGCTTGTTAAAGGACCACTCGGCCTGCCGAACTATGTTCCGTCGCTTGAGCAGCATATGTCTCCGCATTTTCTCCTCCACTCG
TGAATCCCCGCTTAGTTGGAGCAGGACCTGAGCGACCCTAACAGTTCCCTTCCGTGTCGCTAGCCCCATACGACTACTGAGCTGCTTATGTGATTACCCTAGACTCTTCCTAGCTAACGGGTTACCAAATGTCAGCCTTAAATATAATCGAGGGGGCCCGTCCGGATTCTGTTCAACGTGAGCGCGCAGCACTACACGGCCGTTGAATACCCCATTTGGATACCGTTTCTTCATCAAGGTTTCCGGACTTGATAAAGCGTCACCACACAGTTACTACTAGATCACATTAAAGAACCAAAACCGAGCTTCCGGAGGGAACCAGCGACCTCGAATGAGTCGTCTGCGGTATCATTATAGACCAACCGCAAGGCGGCAGCAGACACTGTGAGTTTTAAGACCGACCCCCCCCAAGACTGTTCGACGTGTCTGGCGAAACCGCTGTGGATGGTTGCCATAGTCGGAACTCCACAGAAGGGGCCGCCCGCATTTGAGAGCCAGGGGCACAGTACAAGGAGCATCCCGTCGGTGAATGTCAAAGCCCCCCAGTCTGGCTCGTTCACCAGGTTTAGGGCCTCATGTCAACGTAGCCGTATCTGTGGTATATTTCAGCCGCTCCCGTCCTAATACGTCATCATACGTCCTGGTCATGATTGCAGTCGGATGGCCCAGCCTACGCTAGCTTCAAGAGACGTTCCAATAGAAATGGGTATCACTCTCCTTCCGTTCCGAGGCTCCGGCCGCGCGAACAGCACGGCTGCGTCGGACAAACACCTAGCCGGGATGGCCTCGGAACGATGTCGAGGAGATCTGATGCGACTATGTTTCCGGTCAGTTACCATGTCGAGGGCAACTAAGTGTGAGATCGCGTCGTAAGTGTTATAAAAACCAACGCGGCGCATCCATGACCCCGAACTCCGATGGAAGGCAGGCAATCTGCCTGCTAGCATACTTATGAAGCGCCGCCTAGATAGATAGGGCCTGGCGTAAGTTATGGGAGACAATTTTGTTCGCCTAAAAGTCTCGTTGACCGCAAGGTTGGCGTGTCCCCCATTGGCATTGGTTGGTCACGGTAGTTGCTAAATCTCCGAGGTAGTATCACCTTGGGATAAGTGCCGGGATAAGCTTGTTACACGACCACACAGGCCGCCGCACTATTTTCCGTCGCTTGAGCAGTATATGTCTCCGCATTTTCTCCACCAATCG
CTGGCCTCTGCTTAGTAAGCGCCGGAACTAGGTAGTCCCAACAGTTCCCTTCCGTGTCGCTAGCCCCATACGACTACTGAGCTGCTTATGTGATTACCCTAGACTCTTCCTAGCTAACGGGTTACCAAATGTCAGCCTTAAATATAATCGGGGGGGCCCGTCCAGATTCTGTTCAACGTGGGCGCGCAGTACAACACGGTCGTTGTGTGCCTGGCCGAATCACCATTTCTTCATCTAGGTTTCCGGACTTGATAAGGCGTTACCAAACAGTGATTATTGCGCTGCACTAGGGTGTTAGAACTGATCTTTCGAAGGGAGCCTGCCTCTCCGAATGGATCGTCGGCAGCATCGTTAATGACCAACCGCAAGGCAGTAGTCGACACCCTCAGTCTCAGGACCGGCCCTCTCTAGGAACATTCGACGTGAATCGCAAGATAGTTGCGAGTGATTCTAGCAGTCGGACCTCCACAGAGAGGGCCGCCCGCATTCGGGGCCCCGAGGCGGAGTACAAGAAGTTCTCTACCGGTGCACGCCAAAGCTCCCCAATCGGGCTCGTTCACCAGGTTTAGGGCCTCATGCTAGGGTAGCCGTATCCGTGGTATATTTCAACTGCTCCCGTCCTAATACGTCACCATACGTCCTGGTCATGATTGCAGCTGGATGGCACAGCCTACGCTAGCTTCAAGAAAAGTTTCAATAGAAGTAGGAACCTATCTCCGTCCGTCGCGAGGCTCCGGGCGCGCTAACAGCATAGTTGCGTTGAGCAAATATCTGGTCGGGATGACCCCCGCACGATCCCGAGGGAACTTAGTGCGAATATGTTTCTGCTCAGTCGCCTTGTCGTGGGAAATTACATGTGGGATCACGTCCTATGTGTTATAAAAACCAACGCGGCGTATCCATGACCCCGAACTTCAACAGAAGGTAGTCAATCTGCCTGCTAGTGTATTTATGAGGCGCTGCATAAATAGATAGGGTCTGGCGTAAGTTATGGGAGACAACTGTGTCCGCCCAAAAGTCTCGTTGACTGCAAGACTGGTGTGTCTCCCATTGACACTGACAAACCTTTTCTGTTGCTAAAGCTTTGAAGTCGCATTACGTTGGAATAAGTGCCGGGATAAGCTTGTTACAGGACCACACGGGCTGCCGAACTATGTTCCGTCGCTTAAGCAGCATATGTCTCCGCATTTTCTCCATTTCGTG
TGAATCCCCGCTTAGTTGGAGCAGGACCTGAGCGACCCCAACCGTTCTCTTCTGTGTCGCTAGCCCCATATGATTACTGAGCTGCTTATGTGATTACCCTAGACTATTCCTAGCTAACGGGCTACCAAAGGTCAGCCTTAAATATAATCGGGGGGGCCCGTCCGGATTCTGTTCAATGTTGGCGCGCAGTCCAACATGGTCGTTGAGTACCTGGTTTGGATGCCGTTTCCTCATCAAGATTTCCGTACCTTTTCAAGCGTCACCACACAGTTACTATTGCACTGCACTAGGGTGTTAGAACTGATCTTCCGGAGCGAGCCTGCCTCTCCGAGTAAATCGTCGGCAGCACCGTTAATGACCAACCGCAAGGCGATAGCAGACACTGTGAGTTTTAGGGCCAGCCCTCTCTAGGAACATTCGTCGTGAATCGCAAGATAGTTCCCAGTGATTCTAGCGGTCGGAACTCCACAGAGAGGGCCGCACGCATTCGGGGCACCGAGGCACAGCAGAAGGAGTACCCCATCGGCGCACGTCAAAGCTCCTCAATCGGACTCGTTCTCCAGGTTTAGGGCCTCATGTCAACGCATGCTTTTTTATAGTATATCTCAGTCGGTTCTGCCCCAATATGTAATTTTCCGCCCCGGTCGTGATTGCAGCTGGATGGCACAGCCTACGCTAGCTTCAAGAAAAGTTTCAATAGAAGTGGGAATCACTCTCCTACCATTCCGCGGCTCCGGCCGCGCTAACGACATGGCTGCGTCGGACAAACACCTATCCGGGACGGCCTCGGAACGATGTCGCGGGAGCCTAGTGCGACTATGTTTCCGGTCAATTACCATGTCGTGGGAAATCACGTGTAGGATCGTGTCCCGAGCACCTCGGGAATCAGTACGGCGCATTCACGGCCCCGAGCTCCGGCGGGCCACAATTCCTGCGTTAGTCGATGTATTTATGAAGCGTTGCCTAGATAGATAGGGTCTGGCGTAAGTTATGGAGTGGAGCTGCGCTTTTCTAAAAACTCTACCGATCGTCAAGTAGGTGTCTCCCCTAACGACACTGACTGACCTTGTCTGTTGCTAAATCTCTGAGGTAGTATCACCTTGGAATAAGTGCCGGGATAAGCTTGTTAAAGGACCACTCGGCCTGCCGCGCTATGTTCTTTGGCTTGGGCAGTCTATGTCTCCGCATTTTCTCTTCCACGCG
TGAATCCCCGCTTAGTTGGAGCAGGACCTGAGCGACCCCAACCGTTCTCCCCCGTGTCGCTAGGCTCGTACAACTGATCCGTTGCTCCTGCGATAACCCAAGACTCTTCCTACCTCGCGAGTTACCAAATGTCAGCCTTAAACATAATCGGGGGGGCCCGTCCGGATCCTGTTCAACGTGGGCGCGCAGTATAACACGGTTGTTGAGTACTTGGCTTGGATACCGTTTCTTCATCAAGATTTCCGGAATTGATAGAGCGTCCCCGCACACGTATTGCCGCATCGTACCAGATAGTCGAGACCTGTCCTTTAGAGCGAGCCTGTGACCTCGAATAAATTGTCTGCAGCGTTGTTAATTACCAACCGCAATGCGGCAGCAGACACTGTGAGTTTTAAGACCGGCCCTCTTTAGGAACAGTGGACGTGAATCGCAAGATAGTTGCGAGAGATTCTCGCAGTCGGAACTCCACAGGGAGGGTTGCACGCATTTGGGGCCCCGAGGCACAGTACTAGAAGCATCCCGTCGGTTCACGTCGAAGCTCCTCAATCGGGCTCGCTCTCTAGGTTTAGGGCCTCATGCTAGGGTAGGTTTATTTACGGTATATCTCAGTCAGTCTTGCCCTAATACGTCTTCACATGCTTCGGTAGGAACCGCAGCCAGGTGGCCCAGCCTACGGGGGGTCCAGGGACAGTGTCAATAGAAGTGGGAATCACCTTCCTTCCGCCGCGCAACCCCGGCCGCGTTTTCAGCATAGCCATGTCGGGAGAACGCTTGGCTTGGATGGCTTTGGCGGAGTGTCGACGAAATCTAGGGCGACTGTGCTACCGGTCAGATACCATGTCGTGGAAAGTTACATGTGAGATCGCGTTGTAAGTATCTCGGGAACCAACGCGGCGCATTCACTGCCCCGAACTCCGGCAGGAGGTAGTCAATCTGCCTGCTAGTGTATTTATGAAGCTCTTTATGGATAGATAGGGTCTGGCGTAAGTTATGGAGGGGAGCGGTGTTCGCCTAAAAACTCTACCGATCGTCAAGTAGGTGTCTCCCCTAACGACGCTGACAGACCACGGTATTAGACAAGTCTTTGCGGTCGTATCTCGATGGGATGAGTAGCGGGATGTCATTAATACAGGACCACACGGGCTGCCGCGCTATGTTCTTTGGCTTGGGCAGTCTATGTCTCCGCATTTTCTCCACCACTCG
CTAGCCTCTGCTTAGTAAGCGCAGGAACTAGGTAGCCCCTACCGTAGTCCCCCGTGTCACTAGGCCCATACGACTACTGAGCTGCTTATGTGATTACCCTAGACTCTTCCTAGCTAACGGGTTACCAAATGTCAGCCTTAAACATAATCGGGGGGGCCCGTCCGGATCCTGTTCAACGTGGGCGCGCAGTATAACACGGTTGTTGAGTACCTGGCCGAATCACCATTTCTACATCTAGGTTTCCGGACTTGATAAAGCGTCCCCACACACGTATTGCCGCATCGTACCAGATAGTCGAGACCTGTCCTTTAGAGCGAGCCTGCGACCTCGAATAAATCGTCTGTAGCGTTGTTAATGACCAACCGCAAGGCAGTAGCAGATACTCCCGGTTCTAGGACCGGCCCCCCCTAAGCCTGTTCGACGTGTCTGGCGAGACAGTCGCGAGTGATTGTCGCAGTCGGAACTCCACAGGGAGGGTTGCACGCATTTGGGGCCCCGAGGCACAGTACAAGAAGCATCCCGTCGGTGAACGTCAAAGCTCCCCAATCGGGCCCGTTCTCCAGGCTTAGGGCCTCATGCTAGGGTAGGCTTATTTACGGTATATCTCAGTCGGGTCCACCATAATACGTCATTTTCCACCCCGGCCGTGGTTGCTGCCGGATAGAACAGCCTACGCTACCTTCAAGAACAGTGTCAATAGAAGTGGGAATCACTCTCCTTCCGTTCCGCGGCTCCGGCCGCGCTAACGGCATAGTTGCGTTGAGCAAATATCTGGTCGGGATGACCCCCGCACGATCCCGAGGGAACTTAGTGCGAATATGTTTCTGCTCAGTTGCCTTGTCGTGGGAAATTACGTATAAGATCGCGTTGTAAGTATCATAAAAACCAACGCGGCGCAATCATGACCCGGAACTCAGACAAGCCACAATTCCTGCGTTAGTCGATGTATTTACACAGCGCTGCATAGATAGATAGGGTCTGGCGTAAGTTATGGGAGACAACTTCGTTCGTCTGGGAATCTCGTTGACCGCAAGGTTGGTGTCTCCCCCATTGGCATTGGTTGGTCACGGTATTAAATAAGTCTTTGAGGTCGTATCACGTTGGAATAAGTACCGGGATAAGCTTGTTACAGGGTCACTCGGGCTGCCGCACTATTTTCCGTCGCTTAAGCAGCATATGTCTCCGCATTTTCTCTTCCAATCG
TGAATCCCCGTTTAGTTGGAGCAGGACCTGAGCGACCTCAACCGTTCTCTTCTGTGTCGTTAGCCCCATATGACTACTGAGCTGCTTATGTGATTACCCTAGACTCTTCCCAGCTAACGGGTTACCAACTGTCAGCCTTAAATATAATCGGGGGGGCCCGTCCGGATTCTGTTCAACATTGGCACGCAGTCCAACATGGTCGTTGAGTAACTGGCTTGGATACCGTTTCTTCATCTAGGTTTCCGGACTTGATAAAGCGTCCCCACACACGTATTGCCGCATCGTACCAGATAGTCGAGACCTGTCCTTTAGAGCGAGCCTGCGACCTCGAATAAATCGTCTGTAGCGTTGTTAATGACCAACCGCAAGGCAGTAGCAGATACTCCCGGTTTTAGGACCGGCCCCCCCCAAGCCTGTTCGACGGGTCGGGCGAAACCGCTGTGGATGGTTGCCATAGTCGGAACTCCACAGAAGGGGCCGCCCGCATTTGAGAGCCAGGGGCACAGTACAAGGAGCATCCCGTCGGTGAATGTCAAAGCTCCCCTGTCTAGCTCGTTCACCAGGTTTACGGCCTCATGCCAGGGTAGGTGTATCCGTGGTATATTTCAACTGCTCCCGTCCTAATACGTCACCATACGTCCTGGTCATGATTACATCCAGGCGGCACGAATTACGCGGGGTCCAGTGACAGTGTCAACAGAAGTGGGAACCACTCTCCTTCCGTTCCGCGGCTCCGGCCGCGCTAACAGCATGGCTGCGTCGGGCAAATACCTAGCCGGGATGGCCTCGGAACGATCTAGAGGAAATCTAGTGCGACTATGTTTCCGGTCAATTACCATGTCGTGGGAAATCACGTGTAGGATCGCGTCCTAAGCACCTCGGGAATCAGTACTGCATATTCACGGCCCGGAACTCCGACAGAAGGTAGTCAATCTGCCTGCTAGTGTATTTATGAAGCGCCGCCTAGATAGATAGGGTCTGGCGTAAGTTATAGAGTGGAGCTGCGCTTTTCTGGAAACTCTACCGATCGTCAAGTAGGTGTCTCCCCTAACGACACTGACAGACCTTGTCTGCTGCTAAAGCTTTAAAGTCGCATCTAGATGGGCTGAGCGCGAGGATAAGCTTGTTACAGCGTGAAACGGGCTGTCGCACCATGTTCCGCCGCTTAAGCCATCTATGTCCCTGCACTCTCTCCTCCACTCG
TGAATCCCCGTTTAGTTGGAGTAGGACCTGAGCGACCCCAACCGTTCTCTTCTGTGTCGCTAGCCCCATATGATTACTGAGCTGCTTATGTGATTACCCTAGACTATTCCTAGCTAACGGGCTACCAAAGGTCAGCCTTAAATATAATCGGGGGGGCCCGTCCGGATTCTGTACAATGTTGGCGCGCAGTCCAACATGGTCGTTGAGTACTTGGTTTGGATGCCGTTTCTTCATCAAGACTTCCGGACTTTATAAAGCGTCCCCACAAACGTATTGCCGCATCGTACCAGATAGTCGAGACCTGTCCTTTAGAGCGAGCCTGTGACCTCGAATAAATTGTCTGCAGCGTTGTTAATTACCAACCGCAAGGCGATAGCAGACACTGTGAGTTTTAGAGCCAGCCCTCTCTAGGAACATTCGTCGTGAATCGCAAGATAGTTCCCAGTGATTCTAGCGGTCGGAACTCCACAGAGAGGGCCGCACGCATTCGGGGCACCGAGGCACAGCAGAAGGAGTACCCCATCGGCGCACGTCGAAGCTCCTCAATCGGGCTCGCTCTCTAGGTTTAGGGCCTCATGCTAGGGTAGGTTTATTTACGGTATATCTCAGTCAGTCTTGCCCTAATACGTCTTCACATGCTTCGGTAGGAACCGCAGCCAGGTGGCCCAGCCTACGGGGGGTCCAGGGACAGTGTCAATAGAAGTGGGAATCACCTTCCTTCCGCCGCGCAACCCCGGCCGCGTTTTCAGCATAGCTATGTCGGGAGAACGCTTGGCTTGGATGGCTTTGGCGGAGTGTCGACGAAATCTAGGGCGACTATGTTTCCGGTCAATTACCACGTCGTGGGAAATCACGTGTGGGATCGCGTCCTAAGCACCTCGGGAATCAGTACTGCATATTCACGGCCCGGAACTCCGATGGAAGGCAGGCAATCTGCCTGCTAGCATACTTATGAAGCGCCGCCTAGATAGATAGGGCCTGGCGTAAGTTATGGGAGACAATTTTGTTCGCCTAAAAGTCTCGTTGACCGCAAGGTTGGCGTGTCCCCCATTGGCATTGGTTGGTCACGGTAGTTGCTAAATCTCCGAGGTAGTATCACCTTGGGATAAGTGCCGGGATAAGCTTGTTACACGACCACACAGGCCGCCGAACTATGTTCCGTCGCTTGAGCAGCACGTATCTCTGAACCCTCTCCTCCACGTG
CTAGCCTCTGCTTAGTAAGCGCAGGAACTAGGTAGCCCTAACAGTTCCCTTCCGTGTCGCTAGCCCCATACGACAACTGAGCTGCTTATGTGATTACCCTAGACTCTTCCTAGCTAACGGGTTACCAAATGTCAGCCTTAAATATAATCGAGGGGGCCCGTCCGGATTCTGTTCAACGTGGGCGCGCAGCACTACACGGTCGTTGAGTGCCTCACTGAGTCATCGTCTCTTCATCAATGCTCTCATACTTTATAAAGCGTCATCACTACGTTATTGCCGCATCGTACCGGATAGTCGAGACCTATCCTTTAGTACATACTAGCGTCTTCAAATAAATCGTCTGCGATATCATTGTAGACCAACCGCAATGCGGCAGCAGACACTGTGAGTTTTAAGACCGGCCCTCTTTAGGAACAGTGGACATGAATCGCAAGATAGTTGCGAGAGATTCTCGCAGTCGGAACTCCACAGAGAGGGCCGCACGCATTCGGGGCACCGAGGCACAGCAGAAGGAGTACCCCATCGGCGAGCGTCAAAGCTCCCCAGCCTAGCTCGTTCACCAGGTTTAGGGCCTCATGCTAGGATAGGTTTATTTATGGTCTGCTTTGGCCAGTCCCGCCCTGATACGTCTTCACATGCTTCGGTAGGGACCACAGCCAGGTGGCATGAATTACGCGGGGTCCAGTGACAGTGTCAACAGAAGTGGGAATCACTCTCCTTCCGTTCCGCGGCTTCGGCCGCGCTAACAGCACGGCTGCGTCGGACAGCCACCTAGCCGGGATGGCCTCGGAACGATGTCACGGGAGCCTAGTGCGACTAAGTTTTCGGTCAGTTACCATGTCGATGGCGACTAAATGTGGGATTGCGTCGTAAGTGTTATAAAAACCAACGCGGCGCATCCATGACCCCGAGCTCAGATGGGCCACAATTCCTGCATTAGTCGATGTATTTATGAAGTTCTTTATGGATAGATAGTATCTGGCGTAAGTTATGGAGGGGAGCTGTGTTCGCCTAAAAACTCTACCGATCGTCAAGTAGGTGTCTCCCCTAACGACGCTGACAGACCACGGTATTAGACAAGTCTTTGCGGTCGTATCTCGATGGGATGAGTAGCGAGATGTCATTAACGCAGGACCACTCGGCCTGCCGCAGTATTCTCCGTCGCTTAAGCAGCATATGTCTCTGCACTCTCTCCATTTCGTG
CTAGTCCCCGCCTAGTAGAAGCAGGACCTAGGTGGCTCCAACCGCTCTCCCCCGCGCAGCTAAGCCCATACGACTACTGAGCTGCTTATATGATTGCCATAGACTCTTCCTAGCTAACGGGTTACTAAATGTCAGCCTTGAACATAATCGGGGGGGTACATCCAGTTTCGATTCAACGCGGGCGCGCGATACAACTCGGTCGCTGAGCACCTGGCTTGGATACCGTTTCTTCATCAAGATTTCCGGAATTGATAGAGCGTCCCCGCACACGTATTGCCGCATCGTACCAGATAGTCGAGACCTGTCCTTTAGAGCGAGCCTGTGACCTCGAATAAATTGTCTGCAGCGTTGTTAATTACCAACCGCAATGCGGCAGCAGACACTGTGAGTTTTAAGACCGGCCCTCTTTAGGAACAGTGGACGTGAATCGCAAGATAGTTGCGAGAGATTCTCGCAGTCGGAACTCCACAGGGAGGGTTGCACGCATTTGGGGCCCCGAGGCACAGTACTAGAAGCATCCCGTCGGTTCACGTCAAAGCTCCCCAATCGGGCCCGTTCTCCAGGCTTAGGGCCTCATGCTAGGGTAGGTTTATTTATGGTCTGCTTTGGCCAGTCCCGCCCTAGTACGTCTTCACATGCTTCGGTAGGGACCGCAGCCGGATGGCACGACCCATACTAGCTCTAAGGACAGGTTCAATAGAAGTGGGAATCACTCTCCTTCCGTTCCGCGGATCCGGCCGCGCTAACAGCATAACTGCGTCGGGCAAATACCTGGCCGGAGTGGACTCGGCACGATCTAGCGGGAACCTAGTATCACTAAGTTTTCGGTCAGTTACCATGTCGAGGGCAACTAAGTGTGGGATCGCGATGTAAATATCATAAAAACCAACGCGGCGCATTCATGACGCGGAACTCCGACAGACGGCGGTCAATCTGCCTGCTAGTGTATTTATGAAGCGCTGCCTAGATAGATAGGGTCTGGCGTAAGTTATGGAGGGGAGCGGTGTTCGCCTAAAAACTCTACCGATCGTCGAGTAGGTGTCTTCCCTAACGATACTGACAGACCTTTTCTGTTGCTAAAGCTTTAAAGTCGCATCACGTTTGAATAAGTGCCGGGATAAGCTTGTTAAAGGACCACTCGGCCTGCCGAACTATGTTCCGTCGCTTAAGCAGTCTATGTCTCCGCATTTTCTCTTCCAATCG
TGAATCCCCGCTTAGTTGGAGCAGGACCTGAGCGACCCCAGCCGCTCTCCCCCGCGCAGCTAAGCCTATCCGGCTGCCCCGCTACCTATGTGGCTACCCTAAATTCTCCTTAGTTAACCGATTACCGTATAACCGCTTAAACCACAACGGGGACGGTACATCCAGTTTCGATTCAACGCGGGCGCGCGATACAACTCGGTCGCAGAGCACCCGGCTTGGATACCGCTATTTCATGAAGGTTTCCGTACCTTTTCAAGCGCCACCACACAGTTACTACTAGATCACATTAAAGAACCAAAACCGAGCTTCCGGAGGGAACTAGCGTCCTCGAATGAATCGTCTGCGGTATCATTATAGACCAACCGCAAGGCGGTAGCAGACACTGTGAGTTTTAGGACCGGCCCCCCCCGAGCCTGTCCGACGTGTCTGGCAAGATAGTTGCGAGTGATTCTCGCAGTCGGACCTCCACAGAGAGGGCCGCCCGCATTCGGGGCCCCGAGGCGGAGTACAAGAAGTTCTCTACCGGTGCACGTCAAAGCTCCCCAGCCTAGCCCGTTCTCCAGGCTTAGGGCCTCCTGCTAGGGTAGCCGTATCCGTGGTATATTTCAACTGCTCCCGTTCTAATACGTCACCATACGTCCTGGTCATGATTACATCCAGGCGGCACGAATTACGCGGGGTCCAGTGACAGTGTCAACAGAAGTGGGAACCACTCTCCTTCCGTTCCGCGGCTCCGGCCGCGCTAACAGCATGGCTGCGTCGGGCAAATACCTAGCCGGGATGGCCTCGGAACGATCTAGAGGAAATCTAGTGCGACTATGTTTCCGGTCAATTACCATGTCGTGGGAAATCACGTGTAGGATCGCGTCCTAAGCACCTCGGGAATCAGTACTGCATATTCACGGCCCGGAACTCCGATGGAAGGCAGGCAATCTGCCTGCTAGCATACTTATGAAGCGCCGCCTAGATAGATAGGGCCTGGCGTAAGTTATGGGAGACAATTTTGTTCGCCTAAAAGTCTCGTTGACCGCAAGGTTGGCGTGTCCCCCATTGGCATTGGTTGGTCACGGTAGTTGCTAAATCTCCGAGGTAGTATCACCTTGGGATAAGTGCCGGGATAAGCTTGTTACACGACCACACAGGCCGCCGAACTTTGTTCTTTCGTTCAAACAACATATGCCTCTACCCTCTCCCCTCCACTCG
CTAGTCCCCGCCTAGTAGAAGCAGGACCTAGGTGGCTCCAACCGCTCTCCCCCGCGCAGCTAAGCCCATACGACTACTGAGCTGCTTATATGATTGCCATAGACTCTTCCTAGCTAACGGGTTACTAAATGTCAGCTTTGAACATAATCGGGGGGGTACATCCAGTTTCGATTCAACGCGGGCGCGCGATACAACTCGGTCGCTGAGCACCCGGCTTGGATACCGTTATTTCATGAAGGTTTCCGTACCTTTTCAAGCGCCACCACACAGTTACTACTAGATCACATTAAAGAACCAAAACCGAGCTTCCGGAGGGAACTAGCGTCCTCGAATGAATCGTCTGCGGTATCATTATAGACCAACCGCAAGGCGGTAGCAGACACTGTGAGTTTTAGGACCGGCCCCCCCCGAGCCTGTCCGACGTGTCTGGCAAGATAGTTGCGAGTGATTCTCGCAGTCGGACCTCCACAGAGAGGGCCGCCCGCATTCGGGGCCCCGAGGCGGAGTACAAGAAGTTCTCTACCGGTGCACGTCAAAGCTCCCCAGCCTAGCCCGTTCTCCAGGCTTAGGGCCTCCTGCTAGGGTAGCCGTATCCGTGGTATATTTCAACTGCTCCCGTTCTAATACGTCACCATACGTCCTGGTCATGATTACATCCAGGCGGCACGAATTACGCGGGGTCCAGTGACAGTGTCAACAGAAGTGGGAACCACTCTCCTTCCGTTCCGCGGCTCCGGCCGCGCTAACAGCATGGCTGCGTCGGGCAAATACCTAGCCGGGATGGCCTCGGAACGATCTAGAGGAAATCTAGTGCGACTATGTTTCCGGTCAATTACCATGTCGTGGGAAATCACGTGTAGGATCGCGTCCTAAGCACCTCGGGAATCAGTACTGCATATTCACGGCCCGGAACTCCGACAGACGGCGGTCAATCTGCCTGCTAGTGTATTTATGAAGCGCTGCCTAGATAGATAGGGTCTGGCGTAAGTTATGGAGGGGAGCGGTGTTCGCCTAAAAACTCTACCGATCGTCGAGTAGGTGTCTTCCCTAACGATACTGACAGACCTTTTCTGTTGCTAAAGCTTTAAAGTCGCATCACGTTTGAATAAGTGCCGGGATAAGCTTGTTAAAGGACCACTCGGCCTGCCGAACTATGTTCCGTCGCTTAAGCAGCCTATGTCTCCGCATTTTCTCTTCCAATCG
CTAGCCTCTGCTTAGTAAGCGCAGGAACTAGGTAGCCCTAACAGTTCCCTTCCGTGTCGCTAGCCCCATACGACAACTGAGCTGCTTATGTGATTACCCTAGACTCTTCCTAGCTAACGGGTTACCAAATGTCAGCCTTAAATATAATCGAGGGGGCCCGTCCGGATTCTGTTCAACGTGGGCGCGCAGCACTACACGGTCGTTGAGTGCCTGGCTTGGATACCGCTATTTCATGAAGGTTTCCGTACCTTTTCAAGCGCCACCACACAGTTACTACTAGATCACATTAAAGAACCAAAACCGAGCTTCCGGAGGGAACTAGCGTCCTCGAATGAATCGTCTGCGGTATCATTATAGACCAACCGCAAGGCGGTAGCAGACACTGTGAGTTTTAGGACCGGCCCCCCCCGAGCCTGTTCGACGTGTCTGGCAAGATAGTTGCGAGTGATTCTCGCAGTCGGACCTCCACAGAGAGGGCCGCCCGCATTCGGGGCCCCGAGGCGGAGTACAAGAAGTTCTCTACCGGTGCACGTCAAAGCTCCCCAGCCTAGCCCGTTCTCCAGGCTTAGGGCCTCCTGCTAGGGTAGCCGTATCCGTGGTATATTTCAACTGCTCCCGTTCTAATACGTCACCATACGTCCTGGTCATGATTACATCCAGGCGGCACGAATTACGCGGGGTCCAGTGACAGTGTCAACAGAAGTGGGAACCACTCTCCTTCCGTTCCGCGGCTCCGGCCGCGCTAACAGCATGGCTGCGTCGGGCAAATACCTAGCCGGGATGGCCTCGGAACGATCTAGAGGAAATCTAGTGCGACTATGTTTCCGGTCAATTACCATGTCGTGGGAAATCACGTGTAGGATCGCGTCCTAAGCACCTCGGGAATCAGTACTGCGCATCCATGACCCCGAACGCAGACGGAAGGCAGTCAACCTGCCTGCTAGTATATTTATGAAGCTCTTTCTAGATAGATAGGGTCTGGCGTAAGTTATGGGAGACAATTTTGTTCGCCTAAAAGTCTCGTTCACCGCAAGGTTGGCGTGTCCCCCATTGGCATTGGTTGGTCACGGTATTAACTAGGTCTTTGAGGTCGTATCACGTAGAGATATATACCGGGATAAGCTTGTTACACGACCACACGGGCCGCCGAACTTTGTTCTTTCGTTCAAACAACATATGCTTCTGCCCTCTCCCCTCCTATCG
TGAATCCCCGCTTAGTTGGAGCAGGACCTGAGCGACCCCAACCGTTCTCCCCCGTGTCGCTAGGCTCGTACAACTGATCCGTTGCTCCTGCGATAACCCAAGACTCTTCCTACCTCGCGAGTTACCAAATGTCAGCCTTAAACATAATCGGGGGGGCCCGTCCGGATCCTGTTCAACGTGGGCGCGCAGTATAACACGGTTGTTGAGTACTTGGCTTGGATACCGTTTCTTCATCAAGATTTCCGGAATTGATAGAGCGTCCCCGCACACGTATTGCCGCATCGTACCAGATAGTCGAGACCTGTCCTTTAGAGCGAGCCTGTGACCTCGAATAAATTGTCTGCAGCGTTGTTAATTACCAACCGCAATGCGGCAGCAGACACTGTGAGTTTTAAGACCGGCCCTCTTTAGGAACAGTGGACGTGAATCGCAAGATAGTTGCGAGAGATTCTCGCAGTCGGAACTCCACAGGGAGGGTTGCACGCATTTGGGGCCCCGAGGCACAGTACTAGAAGCATCCCGTCGGTTCACGTCAAAGCTCCCGTATCGGGCCCGTTCTCCAGGCTTAGGGCCTCATGCTAGGGTAGGTGTATCTGTGGTATATTCCAGCCGCTCCCGTCCTAATTCGTAATCTTACGTCCTGATCGTGATCGCAGCCGGATGACACGACCCATACTAGCTCTAAGGAAAGTTTCAATAGAAGGGAGAACCACTCTCCTACCATTCCGAGGCTCCGGCCGCGCTAACGACATGGCTGCGTCGGACAAACACCTATCCGGGACGGCCTCGGAACGATGTCGCGGGAGCCTAGTGCGACTATGTTTCCGGTCAATTACCATGTCCTGGGAAATCCCGTGTAAGATCGCGATGTAAATATCATAAAAACCAACGCGGCGCATCCATGACCCCGAACTCCAACAGAAGGCAGTTCCTGCGTTATTCGATGTATGTATGAAGCTCTTTCTAGATAGATAGGGTCTGGCGTAAGTTATGGGAGACAATTTTGTTCGCCTAAAAGTCTCGTTCACCGCAAGGTTGGCGTGTCCCCCATTGGCATTGGTTGGTCACGGTATTAACTAGGTCTTTGAGGTCGTATCACGTAGAGATATATACCGGGATAAGCTTGTTACACGACCACACGGGCCGCCGAACTTTGTTCTTTCGTTCAAACAACATATGCTTCTGCCCTCTCCCCTCCTCTCG
TGAATCCCCGCTTAGTTGGAGCAGGACCTGAGCGACCCCAACCGTTCTCTTCTGTGTCGCTAGCCCCATATGATTACTGAGCTGCTTATGTGATTACCCTAGACTATTCCTAGCTAACGGGCTACCAAAGGTCAGCCTTAAATATAATCGGGGGGGCCCGTCCGGATTCTGTTCAATGTTGGCGCGCAGTCCAACATGGTCGTTGAGTACTTGGTTTGGATGCCGTTTCCTCATCAAGATTTCCGGAATTGATAGAGCGTCCCCACACACGTATTGCCGCATCGTACCAGATAGTCGAGACCTGTCCTTTAGAGCGAGCCTGTGACCTCGAACAAATTGTCTGCAGCGTTGTTAATTACCAACCGCAAGGCGATAGCAGACACTGTGAGTTTTAGAGCCAGCCCTCTCTAGGAACATTCGTCGTGAATCGCAAGATAGTTCCCAGTGATTCTAGCGGTCGGAACTCTACAGAGAGGGCCGCACGCATTCGGGGCACCGAGGCACAGCAGAAGGCGTACCCCATCGGCGCACGTCAAAGCTCCTCAATCGGACTCGTTCTCCAGGTTTAGGGCGCCATGTCAACGCATGCTTTTTTATAGCATATCTCAGTCGGTTCTGCCCCAATATGTAATTTTCCGCCCCGGTCGTGATTGCAGTCGGATGGCCCAGCCTACGCTAGCTTCAAGAAAAGTTTCAATAGAAGTGGGAACCACTCTCCTTCCGTTCCGAGGCTCCGGCCGCGCGAACAGCACGGCTGCGTCGGACAAACACCTAGCCGGGATGGCCTCGGAACGATGTCGAGGAGATCTGATGCGACTATGTTTCCGGTCAATTACCATGTCGTGGGAAATCACGTGTAGGATCGCGTCCTAAGCACCTCGGGAATCAGTACTGCATATTCACGGCCCGGAACTCCGATGGAAGGCAGGCAATCTGCCTGCTAGCATACTTATGAAGCGCCGCCTAGATAGATAGGGCCTGGCGTAAGTTATGGGAGAGAATTTTGTTCGCCTAAAAGTCTCGTTGACCGCAAGGTTGGCGTGTCCCCCATTGGCATTGGTTGGTCACGGTAGTTGCTAAATCTCCGAGGTAGTATCACCTTGGGATAAGTGCCGGGATAAGCTTGTTACACGACCACACAGGCCGCCGAACTTTGTTCTTTCGTTCAAACAACATATGCCTCTACCCTCTCCCCTCCAATCG
TGAATCCCCGCTTAGTTGGAGCAGGACCTGAGCGACCCCAACCGTTCTCTTCTGTGTCGCTAGCCCCATATGATTACTGAGCTGCTTATGTGATTACCCTAGACTATTCCTAGCTAACGGGCTACCAAAGGTCAGCCTTAAATATAATCGGGGGGGCCCGTCCGGATTCTGTTCAATGTTGGCGCGCAGTCCAACATGGTCGTTGAGTACTTCACTGAGTCATCGTCTCTTCATCAATGCTCTCATACTTTATAAAGCGTCATCACTACGTTATTGCCGCATCGTACCAGATAGTCGAGACCTATCCTTTAGTACATACTAGCGTCTTCAAATAAATCGTCTGCGATATCATTGTAGACCAACCGCAATGCGGCAGCAGACACTGTGAGTTTTAAGACCGGCCCTCTTTAGGAACAGTGGACGTGAATCGCAAGATAGTTGCGAGAGATTCTCGCAGTCGGAACTCCACAGGGAGGGTTGCACGCATTTGGGGCCCCGAGGCACAGTACAAGAAGCATCCCGTCGGTTCACGCCAAAGCCCCCCAATCGGGCTGGTCTACCAGCTTCAGGGCCTCACGTCGACGCATGCTCTTTTATAGTATATCTCAGTCGGTTCTGCCCTAATACGTAATTTTCCGCCCCGGTCGTGATTGCAGCCGGATGGCCCAGCCTACGCTAGCTCTAAGGAAAGTTTCAATAGAAGTGGGAATCACTCTCCTTCCGTTCCGCGGATCCGGCCGCGCTAACAGCATAACTGCGTCGGGCAAATACCTGGCCGGAGTGGACTCGGCACGATCTAGCGGGAACCTAGTATCACTAAGTTTTCGGTCAGTTACCATGTCGAGGGCAACTAAGTGTGGGATCGCGATGTAAATATCATAAAAACCAACGCGGCGCATTCATGACGCGGAACTCCGACAGACGGCGGTCAATCTGCCTGCTAGTGTATTTATGAAGCGCTGCCTAGATAGATAGGGTCTGGCGTAAGTTATGGAGGGCAGCGGTGTTCGCCTAAAAACTCTACCGATCGTCGAGTAGGTGTCTTCCCTAACGATACTGACAGACCTTTTCTGTTGCTAAAGCTTTAAAGTCGCATCACGTTTGAATAAGTGCCGGGATAAGCTTGTTAAAGGACCACTCGGCCTGCCGAACTATGTTCCGTCGCTTAAGCAGTCTATGTCTCCGCATTTTCTCTTCCAATCG
TGAATCCCCGCTTAGTTGGAGCAGGACCTGAGCGACCCCAACCGTTCTCTTCTGTGTCGCTAGCCCCATATGATTACTGAGCTGCTTATGTGATTACCCTAGACTATTCCTAGCTAACGGGCTACCAAAGGTCAGCCTTAAATATAATCGGGGGGGCCCGTCCGGATTCTGTTCAATGTTGGCGCGCAGTCCAACATGGTCGTTGAGTACCTGGCTTGGATACCGTTTCTTCATCAAGGTTTCCGTACCTTTTCAAGCGTCACCACTACGTTATTGCCGCATCGTACCAGATAGTCGAGACCTATCCTTTAGTACATACTAGCGTCTTCAAATAAATCGTCTGCGATATCATTGTAGACCAACCGCAATGCGGCAGCAGACACTGTGAGTTTTAAGACCGGCCCTCTTTAGGAACAGTGGACGTGAATCGCAAGATAGTTGCGAGAGATTCTCGCAGTCGGAACTCCACAGAGAGGGCCGCACGCATTCGGGGCACCGAGGCACAGCACAAGGAGTACCCCATCGGCGCACGCCAAAGCTCCCCAATCGGGCCCGTTCTCCAGGCTTAGGGCCTCATGTCAACGCATGCTTTTTTATGGTATATCTCAGTCGGTTCTGCCCCAATATGTAATTTTCCGCCCCGGTCGTGATTGCAGCTGGATGGCACGACCCATGCGAGCTCTAAGGAAAGTTTCAATAGAAGTGGGAATCACTCTCCTTCCGTTCCGAGGCTCCGGCCGCGCTAACAGCACAGCTGCGTCGGGCAAATACCTAGCCGGGATGGCCTCGGAACGATGTCGAGGAGATCTGATGCGACTATGTTTCCGGTCAGTTACTATACTGTGGGAAATCACGTGTAAGATCGCGTCCTGAGCATCTCGGGAATCAGTACGGCGCATTAACGGCCCCGAGCTCCGGCAAAACACAGTCAATCTGCCTGCTAGTGTATTTACACAGCGCTGCAAAAATAGATAGGGTCTGGCGTAAGTTATGAGAGACAACTGTGTCCGCCTAAAAACTCCACCGATCGTCAAGTAGGTGTCTCCCCTAACGACACTGACTGACCTTGTCTGTTGCTAAATCTTTGAGGTCGTATCTCGATGGGATGAGTACCGGGATAAGCTTGTTGCAGGACCACACGGGCTGCCGCACTATTTTCCGTCGCCTAAGTAGCACGTATCTCTGAACCCTCTCCTCCACGTG
TGAATCCCCGCTTAGTTGGAGCAGGACCTGAGCGACCCCAGCCGCTCTCCCCCGCGCAGCTAAGCCTATCCGGCTGCCCCGCTACCTATGTGGCTACCCTAAATTCTCCTTAGTTAACCGATTACCGTATAACCGCTTAAACCACAACGGGGACGGTACATCCAGTTTCGATTCAACGCGGGCGCGCGATACAACTCGGTCGCAGAGCACCCGGCTTGGATACCGCTATTTCATGAAGGTTTCCGTACCTTTTCAAGCGCCACCACACAGTTACTACTAGATCACATTAAAGAACCAAAACCGAGCTTCCGGAGGGAACTAGCGTCCTCGAATGAATCGTCTGCGGTATCATTATAGACCAACCGCAAGGCGGTAGCAGACACTGTGAGTTTTAGGACCGGCCCCCCCCGAGCCTGTCCGACGTGTCTGGCAAGATAGTTGCGAGTGATTCTCGCAGTCGGACCTCCACAGAGAGGGCCGCCCGCATTCGGGGCCCCGAGGCGGAGTACAAGAAGTTCTCTACCGGTGCACGTCAAAGCTCCCCAGCCTAGCCCGTTCTCCAGGCTTAGGGCCTCCTGCTAGGGTAGCCGTATCCGTGGTATATTTCAACTGCTCCCGTTCTAATACGTCACCATACGTCCTGGTCATGATTACATCCAGGCGGCACGAATTACGCGGGGTCCAGTGACAGTGTCAACAGAAGTGGGAACCACTCTCCTTCCGTTCCGCGGCTCCGGCCGCGCTAACAGCATGGCTGCGTCGGGCAAATACCTAGCCGGGATGGCCTCGGAACGATCTAGAGGAAATCTAGTGCGACTATGTTTCCGGTCAATTACCATGTCGTGGGAAATCACGTGTAGGATCGCGTCCTAAGCACCTCGGGAATCAGTACTGCATATTCACGGCCCGGAACTCCGATGGAAGGCAGGCAATCTGCCTGCTAGCATACTTATGAAGCGCCGCCTAGATAGATAGGGCCTGGCGTAAGTTATGGGAGACAATTTTGTTCGCCTAAAAGTCTCGTTGACCGCAAGGTTGGCGTGTCCCCCATTGGCATTGGTTGGTCACGGTAGTTGCTAAATCTCCGAGGTAGTATCACCTTGGGATAAGTGCCGGGATAAGCTTGTTACACGACCACACAGGCCGCCGAACTTTGTTCTTTCGTTCAAACAACATATGCCTCTACCCTCTCCCCTCCACTCG
TGAATCCCCGTTTAGTTGGAGTAGGACCTGAGCGACCCCAACAGTTCCCTTCCGTGTCGCTAGCCCCATACGACAACTGAGCTGCTTATGTGATTATCCTAGACTCTTCCTAGCTAACGGGTTACCAAATGTCAGCCTTAAATATAATCGAGGGTGCCCGTCCGAATTCTGTTCAACGTGGGCGCGCAGCACTACACGGTCGTTGAGTACTTCACTGAGTCATCGTCTCTTCATCAATGCTCTCATACTTTATAAAGCGTCATCACTACGTTATTGCCGCATCGTACCGGATAGTCGAGACCTATCCTTTAGTACATACTAGCGTCTTCAAATAAATCGTCTGCGATATCATTGTAGACCAACCGCAATGCGGCAGCAGACACTGTGAGTTTTAAGACCGGCCCTCTTTAGGAACAGTGGACATGAATCGCAAGATAGTTGCGAGAGATTCTCGCAGTCGGAACTCCACAGAGAGGGCCGCACGCATTCGGGGCACCGAGGCACAGCAGAAGGAGTACCCCATCGGCGAGCGTCAAAGCTCCCCAGCCTAGCTCGTTCACCAGGTTTAGGGCCTCATGCTAGGATAGGTTTATTTATGGTCTGCTTTGGCCAGTCCCGCCCTGATACGTCTTCACATGCTTCGGTAGGGACCACAGCCAGGTGGCATGAATTACGCGGGGTCCAGTGACAGTGTCAACAGAAGTGGGAATCACTCTCCTTCCGTTCCGAGGCTTCGGCCGCGCTAACAGCACGGCTGCGTCGGACAGCCACCTAGCCGGGATGGCCTCGGAACGATGTCACGGGAGCCTAGTGCGACTAAGTTTTCGGTCAGTTACCATGTCGATGGCGACTAAATGTGGGATTGCGTCGTAAGTGTTATAAAAACCAACGCGGCGCATCCATGACCCCGAGCTCAGATGGGCCACAATTCCTGCATTAGTCGATGTATTTATGAAGTTCTTTATGGATAGATAGTATCTGGCGTAAGTTATGGAGGGGAGCTGTGTTCGCCTAAAAACTCTACCGATCGTCAAGTAGGTGTCTCCCCTAACGACGCTGACAGACCACGGTATTAGACAAGTCTTTGCGGTCGTATCTCGATGGGATGAGTAGCGAGATGTCATTAACGCAGGACCACTCGGCCTGCCGCAGTATTCTCCGTCGCTTAAGCAGCATATGTCTCTGCACTCTCTCCATTTCGTG
TGAATCCCCGCTTAGTTGGAGCAGGACCTGAGCGACCCCAGCCGCTCTCCCCCGCGCAGCTAAGCCTATCCGGCTGCCCCGCTACCTATGTGGCTACCCTAAATTCTCCTTAGTTAACCGATTACCGTATAACCGCTTAAACCACAACGGGGACGGTACATCCAGTTTCGATTCAACGCGGGCGCGCGATACAACTCGGTCGCAGAGCACCCGGCTTGGATACCGCTATTTCATGAAGGTTTCCGTACCTTTTCAAGCGCCACCACACAGTTACTACTAGATCACATTAAAGAACCAAAACCGAGCTTCCGGAGGGAACTAGCGTCCTCGAATGAATCGTCTGCGGTATCATTATAGACCAACCGCAAGGCGGTAGCAGACACTGTGAGTTTTAGGACCGGCCCCCCCCGAGCCTGTCCGACGTGTCTGGCAAGATAGTTGCGAGTGATTCTCGCAGTCGGACCTCCACAGAGAGGGCCGCCCGCATTCGGGGCCCCGAGGCGGAGTACAAGAAGTTCTCTACCGGTGCACGTCAAAGCTCCCCAGCCTAGCCCGTTCTCCAGGCTTAGGGCCTCCTGCTAGGGTAGGTTTATTTATGGTCTGCTTTGGCCAGTCCCGCCCTAGTACGTCTTCACATGCTTCGGTAGGGACCGCAGCCGGATGGCACGACCCATACTAGCTCTAAGGACAGGTTCAATAGAAGTGGGAATCACTCTCCTTCCGTTCCGCGGATCCGGCCGCGCTAACAGCATAACTGCGTCGGGCAAATACCTGGCCGGAGTGGACTCGGCACGATCTAGCGGGAACCTAGTATCACTAAGTTTTCGGTCAGTTACCATGTCGAGGGCAACTAAGTGTGGGATCGCGATGTAAATATCATAAAAACCAACGCGGCGCATTCATGACGCGGAACTCCGACAGACGGCGGTCAATCTGCCTGCTAGTGTATTTATGAAGCGCTGCCTAGATAGATAGGGTCTGGCGTAAGTTATGGAGGGGAGCGGTGTTCGCCTAAAAACTCTACCGATCGTCGAGTAGGTGTCTTCCCTAACGATACTGACAGACCTTTTCTGTTGCTAAAGCTTTAAAGTCGCATCACGTTTGAATAAGTGCCGGGATAAGCTTGTTAAAGGACCACTCGGCCTGCCGAACTATGTTCCGTCGCTTAAGCAGTCTATGTCTCCGCATTTTCTCTTCCAATCG
TGAATCCCCGTTTAGTTGGAGCAGGACCTGAGCGACCTCAACCGTTCTCTTCTGTGTCGCTAGCCCCATATGACTACTGAGCTGCTTATGTGATTACCCTAGACTCTTCCCAGCTAACGGGTTACCAAATGTCAGCCTTAAATATAATCGGGGGGGCCCGTCCGGATTCTGTTCAACATTGGCACGCAGTCCAACATGGTCGTTGAGTACCTGGTTTGGATGCCGTTTCCTCATCAAGATTTCCGGAATTGATAGAGCGTCCCCACACACGTATTGCCGCATCGTACCAGATAGTCGAGACCTGTCCTTTAGAGCGAGCCTGTGACCTCGAATAAATTGTCTGCAGCGTTGTTAATTACCAACCGCAAGGCGATAGCAGACACTGTGAGTTTTAGAGCCGGCCCTCTCTAGGAACATTCAACGTGAATCGCAAGATAGTTGCGAGTGATTCTCACAGTCGGAACTCCACAGGGAGGGTTGCACGCATTTGGGGCCCCGAGGCACAGTACAAGAAGCATCCCGTCGGTGAACGTCAAAGCTCCTCAATCGGACTCGTTCTCCAGGTTTAGGGCCTCATGTCAACGCATGCTTTTTTATAGCATATCTCAGTCGGTTCTGCCCCAATATGTAATTTTCCGCCCCGGTCGTGATTACAGCCACGTGGCACGAATTACGCGGGCTCCCAGGAAAGTTTGCATAGAAGTGGGAATCACCTTCCTTCCGCCGCGCAACCCCGGCCGCGTTTTCAGCGTGGCTATGCCGGGAGAACGCTTGGCTTGGATGGCTTTGGCGGAGTGTCGACGAAATCTAGGGCGACTGTGCTACCGGTCAGATACCATGTCGTGGAAAGTTACATGTGAGATCGCGTTGTAAGTATCTCGGGAACCAACGCGGCGCATTCACTGCCCCGAACTCCGACAGAAGGCAGTCAATCTGCCTGCTAGTGTATTTATGAATCGCTGTATAGATAGGTAGTGTCTGGCGTAAGTTATAGAGTGGAGCTGCGCTTTTCTGGAAACTCTACCGATCATCAAGTAGATGTCTTCCCTAACGATACTGACAGACCTTTTCTGTTGCTAAAGCTTTAAAGTCGCATCACGTTGGAATAAGTGCCGGGATAAGCTTGTTACAGGACCACACAGGCTGCCGCACTATTTTCCGCCGCTTAAGCCATCTATGTCCCTGCACTCTCTCCTCCACTCG
CTAGTCCCCGCCTAGTAGAAGCAGGACCTAGGTGGCTCCAACCGTTCTCTTCTGTGTCGCTAGCCCCATATGATTACTGAGCTGCTTATGTGATTACCCTAGACTATTCCTAGCTAACGGGCTACCAAAGGTCAGCCTTAAATATAATCGGGGGGGCCCGTCCGGATTCTGTTCAATGTTGGCGCGCAGTCCAACATGGTCGTTGAGTACCTGGTTTGGATGCCGTTTCCTCATCAAGATTTCCGGAATTGATAGAGCGTCCCCACACACGTATTGCCGCATCGTACCAGATAGTCGAGACCTGTCCTTTAGAGCGAGCCTGTGACCTCGAATAAATTGTCTGCAGCGTTGTTAATTACCAACCGCAAGGCGATAGCAGACACTGTGAGTTTTAGAGCCGGCCCTCTCTAGGAACATTCAACGTGAATCGCAAGATAGTTGCGAGTGATTCTCACAGTCGGAACTCCAAGGGGAGGGTTGCACGCATTTGGGGCCCCGAGGCACAGTACAAGAAGCATCCCGTCGGTGAACGTCAAAGCTCCCCAGCCTAGCTCGTTCACCAGGTTTAGGGCCTCATGTCGACGCATGCTCTTTTATAGTATATCTCAGTCGGTTCTGCCCCAATATGTAATTTTCCGCCCCGGTCGTGATTGCAGCTGGATGGCACAGCCTACGCTAGCTTCAAGAAAAGTTTCAATAGAAGTGGGAACCACTCTCCTACCATTCCGAGGCTCCGGCCGCGCTAACGACATGGCTGCGTCGGACAAACACCTATCCGGGACGGCCTCGGAACGATGTCGCGGGAGCCTAGTGCGACTATGTTTCCGGTCAATTACCATGTCCTGGGAAATCCCGTGTAAGATCGCGATGTAAATATCATAAAAACCAACGCGGCGCATCCATGACCCCGAACTCCAACAGAAGGCAGTTCCTGCGTTATTCGATGTATGTGTGAAGCGCTGCAAAAGCCTATGAGGTTCAATGTGTCGGCCGGAGGGGAGCTGTGTTCGCCTGGGAACTCTACCGATCATCAAGTAGATGTCTTCCCTAACGATACTGACAGACCTTTTCTGTTGCTAAAGCCTTAAAGTCGCATCACGTTGGAATAAGTGCCGGGATAAGCTTGTTACAGGACCACACAGGCTGCCGCACCATGTTTCGTGGCTTGGGCAGTCTATGTCTCCGCCCTTTCTCTTCCACGTG
TGAATCCCCGTTTAGTTGGAGCAGGACCTGAGCGACCCCAACCGCTCTCCCCCGCGCAGCTGAGCCTATCCGGCTGCCCCGCTACCTATGTGGCTACCCTAAATTCTCCTCAGTTAACCGATTACCGTATATCCGCTTAATCCACAACGGGGACGGTACATCCAGTTTCGATTCAACGCGGGCGCGCGATACAACACAATCGTTGAGTACCTGGCTTGGATACCGTTTCTTCATCAAGATTTCCGGAATTGATAGAGCGTCCCCGCACACGTATTGCCGCATCGTACCAGATAGTCGAGACCTGTCCTTTAGAGCGAGCCTGTGACCTCGAATAAATTGTCTGCAGCGTTGTTAATTACCAACCGCAATGCGGCAGCAGACACTGTGAGTTTTAAGACCGGCCCTCTTTAGGAACAGTGGACGTGAATCGCAAGATAGTTGCGAGAGATTCTCGCAGTCGGAACTCCACAGGGAGGGTTGCACGCATTTGGGGCCCCGAGGCACAGTACTAGAAGCATCCCGTCGGTTCACGTCGAAGCTCCTCAATCGGGCTCGCTCTCTAGGTTTAGGGCCTCATGCTAGGGTAGCCGTATCCGTGGTATATTTCAACTGCTCCCGTCCTAATACGTCACCATACGTCCTGGTCATGATTACATCCAGGCGGCACGAATTACGCGGGGTCCAGTGACAGTGTCAACAGAAGTGGGAATCACTCTCCTTCTGTCGCGCAACCCCAGCCGCGCTTACAGCATGGCTGCGTCGGACAAACACCTATCCGGGACGGCCTCGGAACGATGTCGCGGGAGCCTAGTGCGACTATGTTTCCGGTCAATTACCATGTCCTGGGAAATCCCGTGTAAGATCGCGATGTAAATATCATAAAAACCAACGCGGCGCATCCATGACCCCGAACTCCGGTGGGCCACAGTCAATCTGCCTGCTAGTGTGTTTATGAGGCGCTGCATAAATAGATAGGGTCTGGCGTAAGTTATGAGAGACAACTGTGTCCGCCTAAAAACTCTACCGATCGTCAAGTAGGTGTCTTCCCTAACGATACTGACAGACCTTTTCTGTTGCTAAAGCTTTAAAGTCGCATCACGTTTGAATAAGTGCCGGGATAAGCTTGTTAAAGGACCACTCGGCCTGCCGAACTTTGTTCTTTGGTTCAAACAACATATGCTTCTGCCCTCTCCCCTCCACGCA
CTAGCCTCTGCTTAGTAAGCGCAGGAACTAGGTAGCCCCTACCGTAGTCCCCCGTGTCACTAGGCCCATACGACTACTGAGCTGCTTATGTGATTACCCTAGACTCTTCCTAGCTAACGGGTTACCAAATGTCAGCCTTAAACATAATCGGGGGGGCCCGTCCGGATCCTGTTCAACGTGGGCGCGCAGTATAACACGGTTGTTGAGTACCTGGCCGAATCACCATTTCTACATCTAGGTTTCCGGACTTGATAAAGCGTCCCCACACACGTATTGCCGCATCGTACCAGATAGTCGAGACCTGTCCTTTAGAGCGAGCCTGCGACCTCGAATAAATCGTCTGTAGCGTTGTTAATGACCAACCGCAAGGCAGTAGCAGATACTCCCGGTTCTAGGACCGGCCCCCCCTAAGCCTGTTCGACGTGTCTGGCGAGACAGTCGCGAGTGATTGTCGCAGTCGGAACTCCACAGGGAGGGTTGCACGCATTTGGGGCCCCGAGGCACAGTACAAGAAGCATCCCGTCGGTGAACGTCAAAGCTCCCCAATCGGGCCCGTTCTCCAGGCTTAGGGCCTCATGCTAGGGTAGGCTTATTTACGGTATATCTCAGTCGGGTCCACCATAATACGTCATTTTCCACCCCGGCCGTGGTTGCTGCCGGATAGAACAGCCTACGCTACCTTCAAGAACAGTGTCAATAGAAGTGGGAATCACTCTCCTTCCGTTCCGCGGCTCCGGCCGCGCTAACGGCATAGTTGCGTTGAGCAAATATCTGGTCGGGATGACCCCCGCACGATCCCGAGGGAACTTAGTGCGAATATGTTTCTGCTCAGTTGCCTTGTCGTGGGAAATTACGTATAGGATCGCGTCCTAAGCACCTCGGGAATCAGTACTGCATATTCACGGCCCGGAACTCCGATGGAAGGCAGGCAATCTGCCTGCTAGCATACTTATGAAGCGCCGCCTAGATAGATAGGGCCTGGCGTAAGTTATGGGAGACAATTTTGTTCGCCTAAAAGTCTCGTTGACCGCAAGGTTGGCGTGTCCCCCATTGGCATTGGTTGGTCACGGTAGTTGCTAAATCTCCGAGGTAGTATCACCTTGGGATAAGTGCCGGGATAAGCTTGTTACACGACCACACAGGCCGCCGCACTATTTTCCGTCGCTTGAGCAGTATATGTCTCCGCATTTTCTCCACCAATCG
TGAATCCCCGCTTAGTTGGAGCAGGACCTGAGCGACCCCAACCGTTCTCTTCTGTGTCGCTAGCCCCATATGATTACTGAGCTGCTTATGTGATTACCCTAGACTATTCCTAGCTAACGGGCTACCAAAGGTCAGCCTTAAATATAATCGGGGGGGCCCGTCCGGATTCTGTTCAATGTTGGCGCGCAGTCCAACATGGTCGTTGAGTACCTCACTTGGATACCGTTTCTTCATCAAGGTTTCCGGACTTGATAAAGCGTCCCCACACACGTATTGCCGCATCGTACCAGATAGTCGAGACCTGTCCTTTAGAGCGAGCCTGCGACCTCGAATAAATCGTCTGCAGCGTTGTTAATGACCAACCGCAAGGCAGTAGTCGACACCCTCAGTCTCAGGACCGGCCCTCTCTAGGAACATTCGACGTGAATCGCAAGATAGTTGCGAGTAATTCTCACAGTCGGAACTCCACAGGGAGGGTTGCACGCATTTGGGGCCCCGAGGCACAGTACTAGAAGCATCCCGTCGGTTCACGTCAAAGCTCCCCAATCGGGCCCGTTCTCCAGGCTTAGGGCCTCATGTCAACGCATGCTTTTTTATAGTATATCTCAGTCGGTTCTGCCCCAATATGTAATTTTCCGCCCCGGTCGTGATTGCAGCCGGATGGCCCAGCCTACGCTAGCTCTAAGGAAAGTTTCAATAGAAGTGGGAACTACTCTCCTTCCATTCCGCGGCTCCGGCCGCGCTAACGGCATGGCTGCGTCGGACAAACACCTAGCCGGGACGGCCTCGGAACGATGTCGCGGGAGCCTAGTGCGACTATGTTTCCGGTCAATTACCATGTCGTGGGAAATCCCGTGTGGGATCACGTCCTATGTGTTATAAAAACCAACGCGGCGCATCCATGACCCCGAACTCCGATGGAAGGCAGGCAATCTGCCTGCTAGCATACTTATGAGGCGCTGCATAAATAGATAGGGTCTGGCGTAAGTTATGAGAGACAACTGTGTCCGCCTAAAAGTCTCGTTGACCGCAAGGTTGGCGTGTCCCCCATTGGCATTGGTTGGTCACGGTATTAACTAGGTCTTTGAGGTCGTATCACGTAGAGATATATACCGGGATAAGCTTGTTACACGACCACACGGGCCGCCGAACTTTGTTCTTTCGTTCAAACAACATATGCTTCTGCCCTCTCCCCTCCTCTCG
TGAATCCCCGTTTAGTTGGAGCAGGACCTGAGCGACCTCAACCGTTCTCTTCTGTGTCGCTAGCCCCATATGACTACTGAGCTGCTTATGTGATTACCCTAGACTCTTCCCAGCTAACGGGTTACCAAATGTCAGCCTTAAATATAATCGGGGGGGCCCGTCCGGATTCTGTTCAACATTGGCACGCAGTCCAACATGGTCGTTGAGTACCTGGTTTGGATGCCGTTTCCTCATCAAGATTTCCGGAATTGATAGAGCGTCCCCACACACGTATTGCCGCATCGTACCAGATAGTCGAGACCTGTCCTTTAGAGCGAGCCTGTGACCTCGAATAAATTGTCTGCAGCGTTGTTAATTACCAACCGCAAGGCGATAGCAGACACTGTGAGTTTTAGAGCCGGCCCTCTCTAGGAACATTCAACGTGAATCGCAAGATAGTTGCGAGTGATTCTCACAGTCGGAACTCCAAGGGGAGGGTTGCACGCATTTGGGGCCCCGAGGCACAGTACAAGAAGCATCCCGTCGGTGAATGTCAAAGCTCCTCAATCGGACTCGTTCTCCAGGTTTAGGGCCTCATGTCAACGCATGCTTTTTTATAGCATATCTCAGTCGGTTCTGCCCCAATATGTAATTTTCCGCCCCGGTCGTGATTACAGCCACGTGGCACGAATTACGCGGGCTCCCAGGAAAGTTTGCATAGAAGTGGGAATCACCTTCCTTCCGCCGCGCAACCCCGGCCGCGTTTTCAGCGTGGCTATGCCGGGAGAACGCTTGGCTTGGATGGCTTTGGCGGAGTGTCGACGAAATCTAGGGCGACTGTGCTACCGGTCAGATACCATGTCGTGGAAAGTTACATGTGAGATCGCGTTGTAAGTATCTCGGGAACCAACGCGGCGCATTCACTGCCCCGAACTCCGACAGAAGGCAGTCAATCTGCCTGCTAGTGTATTTATGAATCGCTGTATAGATAGGTAGTGTCTGGCGTAAGTTATAGAGTGGAGCTGCGCTTTTCTGGAAACTCTACCGATCATCAAGTAGATGTCTTCCCTAACGATACTGACAGACCTTTTCTGTTGCTAAAGCTTTAAAGTCGCATCACGTTGGAATAAGTGCCGGGATAAGCTTGTTACAGGACCACACAGGCTGCCGCACTATTTTCCGCCGCTTAAGCCATCTATGTCCCTGCACTCTCTCCTCCACTCG
CTAATCCCCCCTTAATTGGAGCACAACCTGGGCGACCCCAACCGTTCCCTTCCGTGTCGCCAGGCCCATACGACTACTGAGCTGCTTATGTGATTACCCTAGACTCTTCCTAGCTAACGGGTTACCAAATGTCAGCCTTAAACATAATCGGGGGGGCCCGCCTGGATTCTGTTCAACGTGGGCGCGCAGTACAACACGGTCGTTGAGTGCCTGGCTTGGATACCGTTTCTTCATCAAGATTTCCGGAATTGATAGAGCGTCCCCACACAGTTACTACTAGATCACATTAAAGAACCAAAACCGAGCTTCCGGAGGGAACTAGCGTCCTCGAATGAATCGTCGGCAGCACCGTTAATGACCATCCGCAAGGCAGTAGCAGACACTCTCAATTTTAGGACCGGCCCTCTCTAGGAACATTCGACGTGAATCGCAAGATAGTTGCGAGTGATTCTCGCAGTCGGAACTCCACAGGGAGGGTTGCACGCATTTGGGGCCCCGAGGCACAGTACAAGAAGCATCCCGTCGGTTCATGCCAAAGCTCCCCAATCGGGCCCGTTCTCCAGGCTTAGGGCCTCATGCTAGGGTAGGCTTATTTACGGTATATCTCAGTCGGGTCCACCATAATACGTCATTTTCCACCCCGGCCGTGGTTGCTGCCGGATAGAACAGCCTACGCTACCTTCAAGAAAAGTTTCAATAGAAGTGAGAATCTATCTCCTTCTGTCGCGCAACCCCGGCCACGTTTACAGCATAGTTGCGTTGAGCAAATATCTGGTCGGGATGACCCCCGCACGATCCCACGCGAGCCTAGTGCGACTATGTTTCCGGTCAATTACCATGTCGTGGGAAATCAAGTATAAGATCGCGTTGTAAGTATCATAAAAACCAACGCGGCGCAATCATGACCCGGAGCTCAGATGGGCCACAATTCCTGCGTTAGTCGATGTATTTATGAAGCGTTGCCTAGATAGATAGGGTCTGGCGTAAGTTATGGAAGACAATTTTGTTCGCCTAAAAACTCTACCGATCGTCAAGTAGGTGTCTCCCCTAACGACACTGGTTGGTCACGGTATTAGATAAGTCTTTGAGGCCGTATCACGTTGGAATAAGTGCCGGGATAAGCTTGTTACAGGACCACACGGGCTGCCGCACCATGTTCCGCCGCTTAAGCCATCTATGTCCCTGCACTCTCTCCTCCACTCG
TGAATCCCCGCTTAGTTGGAGCAGGACCTGAGCGACCCCAACAGTTCCCTTCCGTGTCGCTAGCCCCATACGACTACTGAGCTGCTTATGTGATTACTCTAGACTCTTCCTAGCTAACGGGTTACCAAATGTCAAGCTTAAATATAATCGGGGGGGCCCGTCCGGATTCTGTTCAACGTGGGCGCGCAGTCCAACATGGTCGTTGAGTGACTGGCTTGGATACCGTTTCTTCATCAAGGTTTCCGTACCTTTTCAAGCTTCACCACTCCGTTATTGCCGCATCGTACCAGATAGTCGAGACCTATACTTTAGAGCATACTAGCGTCTTCAAATAAATCGTCTGCAGCGTTGTTAATTACCAACCGCAAGGCGATAGCAGACACTGTGAGTTTTAGGGCCGGCCCTCTCTAGGAACATTCGACGTGAATCGCAAGATAATTGCGAGAGATTCTCGCAGTCGGAACTCCACAGGGAGGGTTGTACGTATTTGAGGCCCCGGGGCGCAGTACAAGAAGCATCCCGTCGGCGCACGTCAAAGCTCCTCAATCGGACTCGTTCTCCAGGTTTAGGGCCTCATGTCAACGCATGCTTTTTTATAGTATATCTCAGTCGGTTCTGCCCCAATATGTAATTTTCCGCCCCGGTCGTGATTGCAGCCGGATGGCCCAGCCTACGCTAGCTCTAAGGAAAGTTTCAATAGAAGTGGGAACTACTCTCCTTCCATTCCGCGGCTCCGGCCGCGCTAACGGCATGGCTGCGTCGGACAAACACCTAGCCGGGACGGCCTCGGAACGATGTCGCGGGAGCCTAGTGCGACTATGTTTCCGGTCAATTACCATGTCGTGGGAAATCCCGTGTGGGATCACGTCCTATGTGTTATAAAAACCAACGCGGCGCATCCATGACCCCGAACTCCGATGGAAGGCAGGCAATCTGCCTGCTAGCATACTTATGAAGCGCCGCCTAGATAGATAGGGCCTGGCGTAAGTTATGGGAGACAATTTTGTTCGCCTAAAAGTCTCGTTGACCGCAAGGTTGGCGTGTCCCCCATTGGCATTGGTTGGTCACGGTAGTTGCTAAATCTCCGAGGTAGTATCACCTTGGGATAAGTGCCGGGATAAGCTTGTTACACGACCACACAGGCCGCCGAACTTTGTTCTTTCGTTCAAACAACATATGCCTCTACCCTCTCCCCTCCACTCG
TGAATCCCCGCTTAGTTGGAGCAGGACCTGAGCGACCCCAGCCGCTCTCCCCCGCGCAGCTAAGCCTATCCGGCTGCCCCGCTACCTATGTGGCTACCCTAAATTCTCCTTAGTTAACCGATTACCGTATAACAGCTTAAACCACAACGGGGACGGTACATCCAGTTTCGATTCAACGCGGGCGCGCGATACAACTCGGTCGCAGAGCACCCGGCTTGGATACCGTTATTTCATGAAGGTTTCCGTACCTTTTCAAGCGCCACCACACAGTTACTACTAGATCACATTAAAGAACCAAAACCGAGCTTCCGGAGGGAACTAGCGTCCTCGAATGAATCGTCTGCGGTATCATTATAGACCAACCGCAAGGCGGTAGCAGACACTGTGAGTTTTAGGACCGGCCCCCCCCGAGCCTGTCCGACGTGTCTGGCAAGATAGTTGCGAGTGATTCTCGCAGTCGGACCTCCACAGAGAGGGCCGCCCGCATTCGGGGCCCCGAGGCGGAGTACAAGAAGTTCTCTACCGGTGCACGTCAAAGCTCCCCAGCCTAGCCCGTTCTCCAGGCTTAGGGCCTCCTGCTAGGGTAGCCGTATCCGTGGTATATTTCAACTGCTCCCGTTCTAATACGTCACCATACGTCCTGGTCATGATTACATCCAGGCGGCACGAATTACGCGGGGTCCAGTGACAGTGTCAACAGAAGTGGGAACCACTCTCCTTCCGTTCCGCGGCTCCGGCCGCGCTAACAGCATGGCTGCGTCGGGCAAATACCTAGCCGGGATGGCCTCGGAACGATCTAGAGGAAATCTAGTGCGACTATGTTTCCGGTCAATTACCATGTCGTGGGAAATCACGTGTAGGATCGCGTCCTAAGCACCTCGGGAATCAGTACTGCATATTCACGGCCCGGAACTCCGATGGAAGGCAGGCAATCTGCCTGCTAGCATACTTATGAAGCGCCGCCTAGATAGATAGGGCCTGGCGTAAGTTATGGGAGACAATTTTGTTCGCTTAAAAACTCCGCCGATCGCAAGGTTGGCGTGTCCCCCAACGATACTGACAGACCTCTTCTGTTGCTAAATCTCCGAGGTCGTATCACCTTGGGATAAGTGCCGGGATAAGCTTGTTAAACGACCACTCGGCCTGCCGAACTATGTTCCGTCGCTTAAGCAGCCTATGTCTCCGCATTTTCTCTTCCAATCG
CTAATCCCCCCTTAGTTGGACCACAACCCGGTCGACCCCAACAGTTCCCTTCCGTGTCGCTAGCCCCATACGACTACTGAGCCGTTTATGTGATTACCCTAGACTCACCTTAGCTAACGGGTTACCAAATATACGCCTAAAACATAATCCGGGCGGCCCGTCCGGTTTCGGTTCTTCGTGGGCGCGCAGTACAACACGGTCGTTGTGTACCTGGCTTGGATACCGCTTCTTCATCAAGATTTCCGGAATTGATAGAGCGTCCCCACACACGTATTGCCGCATCGTACCAGATAGTCGAGACCTGTCCTTTAGAGCGAGCCTGTGACCTCGAATAAATTGTCTGCAGCGTTGTTAATTACCAACCGCAAGGCGATAGCAGACACTGTGAGTTTTAGAGCCAGCCCTCTCTAGGAACATTCGTCGTGAATCGCAAGATAGTTCCCAGTGATTCTAGCGGTCGGAACTCCACAGAGAGGGCCGCACGCATTCGGGGCACCGAGGCACAGCAGAAGGAGTACCCCATCGGCGCACGTCAAAGCTCCCCAATCGGGCCCGTTCTCCAGGCTTAGGGCCTCATGCCAGGGCGGGCTTTCTTATGATACATCTCAGTCGGTTCCGCCCTAACACGCCATTTTCCGCCCCGGTCGTGATCGCAGCCAGGTGGCCCAGCCTACGGGGGGACCAGGGACAATGTCAATAGAAGTAGGAACCTATCTCCGTCCGTCGCGCGGCTCCGGGCGCGCTAACAGCGTGGCTGCGTCGGGCAAATACCTAGCCGGGATGGCCTCGGAACGATCTAGAGGAAATCTAGTGCGACTATGTTTCCGGTCAATTACCATGTCGTGGGAAATCACATGTGGGATCGCGTCCTAAGCACCTCGGGAATCAGTACTGCATATTCACGGCCCGGAACTCCGACAGAAGGTAGTCAATCTGCCTGCTAGTGTATTTATGAGGCGCTGCATAAATAGATAGGGTCTGGCGTAAGTTATGAGAGACAATTTTGTTCGCCTAAAAGTCTCGTTGACCGCAAGGTTGGCGCGTCCTCCAACGACACTGACAGACCTTGGTATTAACTAGGTCTTTGAGGTCGTATCACGTAGAGATATATGCCGGAATAAGCTTGTTACACGACCACACGGGCCGCCGCACTATTTTCCGTCGCTTAAGCAGCATATGTCTCTGCACTCTCTCTTCCACTCG
TGAATCCCCGCTTAGTTGGAGCAGGACCTGAGCGACCCCAGCCGCTCTCCCCCGCGCAGCTAAGCCTATCCGGCTGCCCCGCTACCTATGTGGCTACCCTAAATTCTCCTTAGTTAACCGATTACCGTATAACCGCTTAAACCACAACGGGGACGGTACATCCAGTTTCGATTCAACGCGGGCGCGCGATACAACTCGGTCGCAGAGCACCCGGCTTGGATACCGCTATTTCATGAAGGTTTCCGTACCTTTTCAAGCGCCACCACACAGTTACTACTAGATCACATTAAAGAACCAAAACCGAGCTTCCGGAGGGAACTAGCGTCCTCGAATGAATCGTCTGCGGTATCATTATAGACCAACCGCAAGGCGGTAGCAGACACTGTGAGTTTTAGGACCGGCCCCCCCCGAGCCTGTCCGACGTGTCTGGCAAGATAGTTGCGAGTGATTCTCGCAGTCGGACCTCCACAGAGAGGGCCGCCCGCATTCGGGGCCCCGAGGCGGAGTACAAGAAGTTCTCTACCGGTGCACGCCAAAGCTCCCCAATCGGGCCCGTTCTCCAGGCTTAGGGCCTCATGCTAGGGTAGGCTTATTTACGGTATATCTCAGTCGGGTCCACCATAATACGTCATTTTCCACCCCGGCCGTGGTTGCTGCCGGATAGAACAGCCTACGCTACCTTCAAGAAAAGTTTCAATAGAAGTGAGAATCACTCTCCTTCCATTCCGCGGCTCCGGCCGCGCTAACGGCGTGGCTGCATCGGACAAACACCTAGCCGGGATGGCCTCGGAACGATCTCGAGGAAATCTAGTGCGACTATGTTTCCGGTCAGTTGCCTTGTCGTGGGAAATTACGGGTGGAGTCGTATCCCGAGCATTATAAAAACCAACGCGGCGCATCCATGACCCCGAACTTCAACAGAAGGTAGTCAATCTGCCTGCTAGTGTATTTATGAGGCGCTGCATAAATAGATAGGGTCTGGCGTAAGTTATGGGAGACAACTGTGTCCGCCCAAAAGTCTCGTTGACTGCAAGACTGGTGTGTCTCCCATTGACACTGACAAACCTTTTCTGTTGCTAAAGCTTTGAAGTCGCATTACGTTGGAATAAGTGCCGGGATAAGCTTGTTACAGGACCACACGGGCTGCCGAACTATGTTCCGTCGCTTAAGCAGCATATGTCTCCGCATTTTCTCTTCCAATCG
TGAATCCCCGTTTAGTTGGAGTAGGACCTGAGCGACCCCAACAGTTCCCTTCCGTGTCGCTAGCCCCATACGACAACTGAGCTGCTTATGTGATTATCCTAGACTCTTCCTAGCTAACGGGTTACCAAATGTCAGCCTTAAATATAATCGAGGGTGCCCGTCCGAATTCTGTTCAACGTGGGCGCGCAGCACTACACGGTCGTTGAGTACCTGGTTTGGATGCCGTTTCCTCATCAAGATTTCCGGAATTGATAGAGCGTCCCCACACACGTATTGCCGCATCGTACCAGATAGTCGAGACCTGTCCTTTAGAGCGAGCCTGTGACCTCGAATAAATTGTCTGCAGCGTTGTTAATTACCAACCGCAAGGCGATAGCAGACACTGTGAGTTTTAGAGCCAGCCCTCTCTAGGAACATTCGTCGTGAATCGCAAGATAGTTCCCAGTGATTCTAGCGGTCGGAACTCCACAGAGAGGGCCGCACGCATTCGGGGCACCGAGGCACAGCAGAAGGAGTACCCCATCGGCGCACGTCGAAGCTCCTCAATCGGGCTCGCTCTCTAGGTTTAGGGCCTCATGCTAGGATAGGTTTATTTATGGTCTGCTTTGGCCAGTCCCGCCCTGATACGTCTTCACATGCTTCGGTAGGGACCACAGCCAGGTGGCATGAATTACGCGGGGTCCAGTGACAGTGTCAACAGAAGTGGGAATCACTCTCCTTCCGTTCCGCGGCTTCGGCCGCGCTAACAGCACGGCTGCGTCGGACAGCCACCTAGCCGGGATGGCCTCGGAACGATGTCACGGGAGCCTAGTGCGACTAAGTTTTCGGTCAGTTACCATGTCGATGGCAACTAAATGTGGGATTGCGTCGTAAGTGTTATAAAAACCAACGCGGCGTATCCATGACCCCGAGCTCAGATGGGCCACAATTCCTGCATTAGTCGATGTATTTATGAAGTTCTTTATGGATAGATAGGGTCTGGCGTAAGTTATGGAGGGGAGCTGTGTTCGCCTAAAAACTCTACCGATCATCAAGTAGATGTCTTCCCTAACGATACTGACAGACCTTTTCTGTTGCTAAAGCCTTAAAGTCGCGTCACGTTGGAATAAGTGCCGGGATAAGCTTGTTACAGGACCACACAGGCTGCCGCACTATTTTCCGTCGCTTAAGCAGCATATGTCTCCGCATTTTCTCCTCTACTCG
TGAATCCCCGCTTAGTTGGAGCAGGACCTGAGCGACCCCAACCGTTCTCCCCCGTGTCGCTAGGCTCGTACAACTGATCCGTTGCTCCTGCGATAACCCAAGACTCTTCCTACCTCGCGAGTTACCAAATGTCAGCCTTAAACATAATCGGGGGGGCCCGTCCGGATCCTGTTCAACGTGGGCGCGCAGTATAACACGGTTGTTGAGTACTTGGCTTGGATACCGTTTCTTCATCAAGATTTCCGGAATTGATAGAGCGTCCCCGCACACGTATTGCCGCATCGTACCAGATAGTCGAGACCTGTCCTTTAGAGCGAGCCTGTGACCTCGAATAAATTGTCTGCAGCGTTGTTAATTACCAACCGCAATGCGGCAGCAGACACTGTGAGTTTTAAGACCGGCCCTCTTTAGGAACAGTGGACGTGAATCGCAAGATAGTTGCGAGAGATTCTCGCAGTCGGAACTCCACAGGGAGGGTTGCACGCATTTGGGGCCCCGAGGCACAGTACTAGAAGCATCCCGTCGGTTCACGTCGAAGCTCCTCAATCGGGCTCGCTCTCTAGGTTTAGGGCCTCATGCTAGGGTAGGTTTATTTACGGTATATCTCAGTCAGTCTTGCCCTAATACGTCTTCACATGCTTCGGTAGGAACCGCAGCCAGGTGGCCCAGCCTACGGGGGGTCCAGGGACAGTGTCAATAGAAGTGGGAATCACCTTCCTTCCGCCGCGCAACCCCGGCCGCGTTTTCAGCATAGCCATGTCGGGAGAACGCTTGGCTTGGATGGCTTTGGCGGAGTGTCGACGAAATCTAGGGCGACTGTGCTACCGGTCAGATACCATGTCGTGGAAAGTTACATGTGAGATCGCGTTGTAAGTATCTCGGGAACCAACGCGGCGCATTCACTGCCCCGAACTCCGATGGAAGGCAGGCAATCTGCCTGCTAGCATACTTATGAAGCGCCGCCTAGATAGATAGGGTCTGGCGTAAGTTATGGGAGACAATTTTGTTCGCCTAAAAGTCTCGTTGACCGCAAGGTTGGCGTGTCCCCCATTGGCATTGGTTGGCCTTTTCTGTTGCTAAAGCTTTAAAGTCGCATCACGTTTGAATAAGTGCCGGGATAAGCTTGTTAAAGGACCACTCGGCCTGCCGAACTATGTTCCGTCGCTTAAGCAGCCTATGTCTCCGCATTTTCTCCTCCAATCG
TGAATCCCCGTTTAGTTGGAGTAGGACCTGAGCGACCCCAACAGTTCCCTTCCGTGTCGCTAGCCCCATACGACAACTGAGCTGCTTATGTGATTATCCTAGACTCTTCCTAGCTAACGGGTTACCAAATGTCAGCCTTAAATATAATCGAGGGTGCCCGTCCGAATTCTGTTCAACGTGGGCGCGCAGCACTACACGGTCGTTGAGTACTTCACTGAGTCATCGTCTCTTCATCAATGCTCTCATACTTTATAAAGCGTCATCACTACGTTATTGCCGCATCGTACCGGATAGTCGAGACCTATCCTTTAGTACATACTAGCGTCTTCAAATAAATCGTCTGCGATATCATTGTAGACCAACCGCAATGCGGCAGCAGACACTGTGAGTTTTAAGACCGGCCCTCTTTAGGAACAGTGGACATGAATCGCAAGATAGTTGCGAGAGATTCTCGCAGTCGGAACTCCACAGAGAGGGCCGCACGCATTCGGGGCACCGAGGCACAGCAGAAGGAGTACCCCATCGGCGAGCGTCAAAGCTCCCCAGCCTAGCTCGTTCACCAGGTTTAGGGCCTCATGCTAGGATAGGTTTATTTATGGTCTGCTTTGGCCAGTCCCGCCCTGATACGTCTTCACATGCTTCGGTAGGGACCACAGCCAGGTGGCATGAATTACGCGGGGTCCAGTGACAGTGTCAACAGAAGTGGGAATCACTCTCCTTCCGTTCCGCGGCTTCGGCCGCGCTAACAGCACGGCTGCGTCGGACAGCCACCTAGCCGGGATGGCCTCGGAACGATGTCACGGGAGCCTAGTGCGACTAAGTTTTCGGTCAGTTACCATGTCGATGGCAACTAAATGTGGGATTGCGTCGTAAGTGTTATAAAAACCAACGCGGCGCATCCATGACCCCGAGCTCAGATGGGCCACAATTCCTGCATTAGTCGATGTATTTATGAAGTTCTTTATGGATAGATAGTATCTGGCGTAAGTTATGGAGGGGAGCTGTGTTCGCCTAAAAACTCTACCGATCGTCAAGTAGGTGTCTCCCCTAACGACGCTGACAGACCACGGTATTAGACAAGTCTTTGCGGTCGTATCTCGATGGGATGAGTAGCGAGATGTCATTAACGCAGGACCACTCGGCCTGCCGCAGTATTCTCCGTCGCTTAAGCAGCATATGTCTCTGCACTCTCTCCATTTCGTG
CTAGCCTCTGCTTAGTAAGCGCAGGAACTAGGTAGCCCCTACCGTAGTCCCCCGTGTCACTAGGCCCATACGACTACTGAGCTGCTTATGTGATTACCCTAGACTCTTCCTAGCTAACGGGTTACCAAATGTCAGCCTTAAACATAATCGGGGGGGCCCGTCCGGATCCTGTTCAACGTGGGCGCGCAGTATAACACGGTTGTTGAGTAACTGGCCGAATCACCATTTCTTCATCAATGCTCTCATACTTTATAAAGCGTCATCACTACGTTATTGCCGCATCGTACCAGATAGTCGAGACCTATCCTTTAGTACATACTAGCGTCTTCAAATAAATCGTCTGCGATATCATTGTAGACCAACCGCAATGCGGCAGCAGACACTGTGAGTTTTAAGACCGGCCCTCTTTAGGAACAGTGGACGTGAATCGCAAGATAGTTGCGAGAGATTCTCGCAGTCGGAACTCCACAGGGAGGGTTGCACGCATTTGGGGCCCCGAGGCACAGTACAAGAAGCATCCCGTCGGTTCACGTCAAAGCTCCCCAATCGGGCCCGTTCTCCAGGCTTAGGGCCTCATGCCAGGGCGGGCTTTCTTATGATACATCTCAGTCGGTTCCGCCCTAACACGCCATTTTCCGCCCCGGTCGTGATCGCAGCCAGGTGGCCCAGCCTACGGGGGGACCAGGGACAATGTCAATAGAAGTAGGAACCTATCTCCGTCCGTCGCGAGGCTCCGGGCGCGCTAACAGCATAGCTATGTCGGGAGAACGCTTGGCTTGGATGGCTTTGGCGGAGTGTCGACGAAATCTAGGGCGACTATGTTTCCGGTCAATTACCACGTCGTGGGAAATCACGTGTGGGATCGCGTCCTAAGCACCTCGGGAATCAGTACTGCATATTCACGGCCCGGAACTCCGGCAGAAGGTAGTCAATCTGCCTGCTAGTGTATTTATGAGGCGCTGCATAAATAGATAGGGTCTGGCGTAAGTTATGAGAGACAACTGTGTCCGCCTAAAAACTCTACCGATCATCAAGTAGATGTCTTCCCTAACGATACTGACAGACCTTTTCTGTTGCTAAAGCCTTAAAGTCGCATCACGTTGGAATAAGTGCCGGGATAAGCTTGTTACAGGACCACACAGGCTGCCGCACTATTTTCCGTCGCTTAAGCAGCACGTATCTCTGAACCCTCTCCTCCACGTG
TGAATCCCCGCTTAGTTGGAGCAGGACCTGAGCGACCCCAACCGTTCTCTTCTGTGTCGCTAGCCCCATATGATTACTGAGCTGCTTATGTGATTACCCTAGACTATTCCTAGCTAACGGGTTACCAAATGTCAGCCTTAAACATAATCGGGGGGGCCCGTCCGGATCCTGTTCAACGTGGGCGCGCAGTATAACACGGTTGTTGAGTAACTGGCCGAATCACCATTTCTTCATCAATGCTCTCATACTTTATAAAGCGTCATCACTACGTTATTGCCGCATCGTACCAGATAGTCGAGACCTATCCTTTAGTACATACTAGCGTCTTCAAATAAATCGTCTGCGATATCATTGTAGACCAACCGCAATGCGGCAGCAGACACTGTGAGTTTTAAGACCGGCCCTCTTTAGGAACAGTGGACGTGAATCGCAAGATAGTTGCGAGAGATTCTCGCAGTCGGAACTCCACAGGGAGGGTTGCACGCATTTGGGGCCCCGAGGCACAGTACAAGAAGCATCCCGTCGGTTCACGTCAAAGCTCCCCAATCGGGCCCGTTCTCCAGGCTTAGGGCCTCATGCTAGGGTAGCCGTATCCGTGGTATATTTCAACTGCTCCCGTTCTAATACGTCACCATACGTCCTGGTCATGATTACAGCCACGTGGCATGAATTACGCGGGCTCCCAGGAAAGTTTGCATAGAAGTGGGTATCACCTTCCTTCCGCCGCGCAACCCCGGCCGCGTTTTCAGCATGGCTATGCCGGGAGAACGCTTGGCTTGGATGGCTTTGGCGGAGTGTCGACGAAATCTAGGGCGACTGTGCTACCGGTCAGATACCATGTCGTGGAAAGTTACATGTGAGATCGCGTTGTAAGTATCTCGGGAACCAACGCGGCGCATTCACTGCCCCGAACTCCGACAGAAGGCAGTCAATCTGCCTGCTAGTGTATTTATGAATCGCTGTATAGATAGGTAGTGTCTGGCGTAAGTTATAGAGTGGAGCTGCGCTTTTCTGGAAACTCTACCGATCATCAAGTAGATGTCTTCCCTAACGATACTGACAGACCTTTTCTGTTGCTAAAGCTTTAAAGTCGCATCACGTTGGAATAAGTGCCGGGATAAGCTTGTTACAGGACCACACAGGCTGCCGCACTATTTTCCGTCGCTTAAGCAGCATATGTCTCCGCATTTTCTCCTCCACTCG
TGAATCCCCGCTTAGTTGGAGCAGGACCTGAGCGACCCCAACCGTTCTCTTCCGTGTCGCTAGCCCCATATGACTACTGAGCTGCTTATGTGATTACCCTAGGCCCTTCCTAGCTAACGGGCTACCAAAGGTCAGCCTTAAATATAATCGGGGGGGCCCGTCCGGATTCTGTTCAATGTTGACGCGCAGTCCAACATGGTCGTTGAGTAACTGGCCGAATCACCATTTCTACATCTAGGTTTCCGGACTTGATAAAGCGTCCCCACACACGTATTGCCGCATCGTACCAGATAGTCGAGACCTGTCCTTTAGAGCGAGCCTGCGACCTCGAATAAATCGTCTGTAGCGTTGTTAATGACCAACCGCAAGGCAGTAGCAGATACTCCCGGTTCTAGGACCGGCCTTCTCTAGGAACAGTGGACGTGAATCGCAAGATAATTGCGAGAGATTCTCGCAGTCGGAACTCCACAGGGAGGGTTGTACGTATTTGAGGCCCCGGGGCGCAGTACAAGAAGCATCCCGTCGGCGAACGTCAAAGCTCCCCAGCCTAGCCCGTTCTCCAGGCTTAGGGCCTCCTGCTAGGGTAGCCGTATCCGTGGTATATTTCAACTGCTCCCGTTCTAATACGTCACCATACGTCCTGGTCATGATTGCAGCCGGATGGCCCAGCCTACGCTAGCTCTAAGGAAAGTTTCAATAGAAGTGGGAACTACTCTCCTTCCATTCCGCGGCTCCGGCCGCGCTAACGGCATGGCTGCGTCGGACAAACACCTAGCCGGGACGGCCTCGGAACGATGTCGCGGGAGCCTAGTGCGACTATGTTTCCGGTCAATTACCATGTCGTGGGAAATCCCGTGTGGGATCACGTCCTATGTGTTATAAAAACCAACGCGGCGCATCCATGACCCCGAACTCCGATGGAAGGCAGGCAATCTGCCTGCTAGCATACTTATGAAGCGCCGCCTAGATAGATAGGGCCTGGCGTAAGTTATGGGAGACAATTTTGTTCGCCTAAAAGTCTCGTTGACCGCAAGGTTGGCGTGTCCCCCATTGGCATTGGTTGGTCACGGTAGTTGCTAAATCTCCGAGGTAGTATCACCTTGGGATAAGTGCCGGGATAAGCTTGTTACACGACCACACAGGCCGCCGAACTTTGTTCTTTCGTTCAAACAACATATGCCTCTACCCTCTCCCCTCCACTCG
TGAATCCCCGCTTAGTTGGAGCAGGACCTGAGCGACCCCAACAGTTCCCTTCCGTGTCGCTAGCCCCATACGACTACTGAGCTGCTTATGTGATTACTCTAGACTCTTCCTAGCTAACGGGTTACCAAATGTCAAGCTTAAATATAATCGGGGGGGCCCGTCCGGATTCTGTTCAACGTGGGCGCGCAGTCCAACATGGTCGTTGAGTGACTGGCCGAATCACCATTTCTTCATCTAGGTTTCCGGACTTGATAAAGCGTCCCCACACACGTATTGCCGCATCGTACCAGATAGTCGAGACCTGTCCTTTAGAGCGAGCCTGCGACCTCGAATAAATCGTCTGTAGCGTTGTTAATGACCAACCGCAAGGCAGTAGCAGATACTCCCGGTTTTAGGACCGGCCCCCCCCAAGCCTGTTCGACGGGTCGGGCGAAACCGCTGTGGATGGTTGCCATAGTCGGAACTCCACAGAAGGGGCCGCCCGCATTTGAGAGCCAGGGGCACAGTACAAGGAGCATCCCGTCGGTGAATGTCAAAGCTCCCCTGTCTAGCTCGTTCACCAGGTTTACGGCCTCATGCTAGGGTAGGTTTATTTATGGTCTGCTTTGGCCAGTCCCGCCCTAATACGTCTTCACATGCTTCGGTAGGGACTGCAGCCGGATGGCACGACCCATACTAGCTCTAAGGAAAGGTTCAATAGAAGTGGGAATCACTCTCCTTCCGTTCCGAGGCTCCGGCCGCGCGAACAGCACGGCTGCGTCGGACAAACACCTAGCCGGGATGGCCTCGGAACGATGTCGAGGAGATCTGATGCGACTATGTTTCCGGTCAGTTACTATACTGTGGGAAATCACGTGTGGGATCGCGATGTAAATATCATAAAAACCAACGCGGCGCATTCATGACGCGGAACTCCGACAGACGGCGGTCAATCTGCCTGCTAGTGTATTTATGAAGCGCTGCCTAGATAGATAGGGTCTGGCGTAAGTTATGGAGGGGAGCGGTGTTCGCCTAAAAACTCTACCGATCGTCAAGTAGGTGTCTCCCCTAACGACGCTGACAGACCACGGTATTAGACAAGTCTTTGCGGTCGTATCTCGATGGGATGAGTAGCGAGATGTCATTAACGCAGGACCACTCGGCCTGCCGAACTATGTTCCGTCGCTTAAGCAGCCTATGTCTCCGCATTTTCTCTTCCAATCG
TGAATCCCCGCTTAGTTGGAGCAGGACCTGAGCGACCCCAGCCGCTCTCCCCCGCGCAGCTAAGCCTATCCGGCTGCCCCGCTACCTATGTGGCTACCCTAAATTCTCCTTAGTTAACCGATTACCGTATAACCGCTTAAACCACAACGGGGACGGTACATCCAGTTTCGATTCAACGCGGGCGCGCGATACAACTCGGTCGCAGAGCACCCGGCTTGGATACCGCTATTTCATGAAGGTTTCCGTACCTTTTCAAGCGCCACCACACAGTTACTACTAGATCACATTAAAGAACCAAAACCGAGCTTCCGGAGGGAACTAGCGTCCTCGAATGAATCGTCTGCGGTATCATTATAGACCAACCGCAAGGCGGTAGCAGACACTGTGAGTTTTAGGACCGGCCCCCCCCGAGCCTGTCCGACGTGTCTGGCAAGATAGTTGCGAGTGATTCTCGCAGTCGGACCTCCACAGAGAGGGCCGCCCGCATTCGGGGCCCCGAGGCGGAGTACAAGAAGTTCTCTACCGGTGCACGTCAAAGCTCCCCAGCCTAGCCCGTTCTCCAGGCTTAGGGCCTCCTGCTAGGGTAGCCGTATCCGTGGTATATTTCAACTGCTCCCGTTCTAATACGTCACCATACGTCCTGGTCATGATTACATCCAGGCGGCACGAATTACGCGGGGTCCAGTGACAGTGTCAACAGAAGTGGGAACCACTCTCCTTCCGTTCCGCGGCTCCGGCCGCGCTAACAGCATGGCTGCGTCGGGCAAATACCTAGCCGGGATGGCCTCGGAACGATCTAGAGGAAATCTAGTGCGACTATGTTTCCGGTCAATTACCATGTCGTGGGAAATCACGTGTAGGATCGCGTCCTAAGCACCTCGGGAATCAGTACTGCATATTCACGGCCCGGAACTCCGATGGAAGGCAGTCAATCTGCCTGCTAGTGTATTTATGAAGCGCTGCCTAGATAGATAGGGTCTGGCGTAAGTTATGGAGGGGAGCGGTGTTCGCCTAAAAACTCTACCGATCGTCGAGTAGGTGTCTTCCCTAACGATACTGACAGACCTTTTCTGTTGCTAAAGCTTTAAAGTCGCATCACGTTTGAATAAGTGCCGGGATAAGCTTGTTAAAGGACCACTCGGCCTGCCGAACTATGTTCCGTCGCTTAAGCAGTCTATGTCTCCGCATTTTCTCTTCCAATCG
CTAGTCCCCGCTTAGTAGAAGCAGGACCTAGGTGGCTCCAGCCGCTCTCCCCCGCGCAGCTAAGCCTATCCGGCTGCCCCGCTACCTATGTGGCTACCCTAAATTCTCCTTAGTTAATCAATTGCCGTATATCCGCTTAAACCACAACGGGGACGGTACATCCAGTTTCGATTCAACGCGGGCGCGCGATACAACTCGGTCGCAGAGCGCCTGGTTTGGATGCCGTTTCCTCATCAAGATTTCCGGACTTGATAAAGCGTCACCACACAGTTACTACTAGATCACATTAAAGAACCAAAACCGAGCTTCCGGAGGGAACCAGCGACCTCGAATGAGTCGTCTGCGGTATCATTATAGACCAACCGCAAGGCGGCAACAGACACTGTGAGTTTTAAGACCGACCCCCCCCAAGACTGTTCGACGTGTCTGGCGAAACCGCTGTGGATGGCTGTAACGGTCGGAACTCTACAGAGAGGGCCGCACGCATTCGGGGCACCGAGGCACAGCAGAAGGAGTACCCCATCGGCGCATGTCAAAGCTCCTCAATCGGACTCGTTCTCCAGGTTTAGGGCCTCATGTCAACGCATGCTTTTTTATAGCATATCTCAGTCGGTTCTGCCCCAATATGTAATTTTCCGCCCCGGTCGTGATTACAGCCACGTGGCACGAATTACGCGGGCTCCCAGGAAAGTTTGCATGGAAGTAGGAATCTATCTCCTTCCGTCGTGCAACCCCGGCCGCGCGTATAGCATGGCTGCGTCGGGCAAATACCTAGCCGGGATGGCCTCGGAACGATCTAGAGGAAATCTAGTGCGACTATGTTTCCGGTCAATTACCATGTCGTGGGAAATCACGTGTAGGATCGCGTCCTAAGCACCTCGGGAATCAGTACTGCATATTCACGGCCCGGAACTCCGATGGAAGGCAGGCAATCTGCCTGCTAGCATACTTATGAAGCGCCGCCTAGATAGATAGGGCCTGGCGTAAGTTATGGGAGACAATTTTGTTCGCCTAAAAGTCTCGTTGACCGCAAGGTTGGCGTGTCCCCCATTGGCATTGGTTGGTCACGGTAGTTGCTAAATCTCCGAGGTAGTATCACCTTGGGATAAGTGCCGGGATAAGCTTGTTACACGACCACACAGGCCGCCGCACTATTTTCTTTGGCTTGGGCAGTCTATGTCTCCGCATTTTCTCCTCTTCTCG
TGAATCCCCGCTTAGTTGGAGCAGGACCTGAGCGACCCCAATCGTTCTCTTCCGTGTCGCTAGCCCCATACGACTACTGAGCCGCTTATGTGATTACCCTAGACTCACCTTAGCTAACGGGTTACCAAATATCAGCCTAAAACGTAATCCGGGCGGCCCGTCCGGTTTCGGTTCTTCGTGGGCGCGCAGTACAATACGGTCGTTGTGTGCCTGGTCGAATCACCATTTCTTTGTCAAGGTTTCTGTGCCTTTTCAAGCGTCACCACACAGTTACCACCGCATCGCACTAGGGTGTTAGAACTGATCTATCGAAGCGAAATAGCGTCCTCGAATAAATCGTCTGCAGCGTTGTTAATGACCAACCGCAAGGCAGTAGTCGACACCCTCAGTCTCAGGACCGGCCCTCTCTAGAAACATTCGACGTATCTGTCGAAACCGCTGTGGATGGTTGTCGTAGTCGGAACTCCACAGAAGGGGCCGCCCGCATTTGAGAGCCAGGGGCACAGTACAAGGAGCATCCCGTCGGTGAATGTCAAAGCTCCCCTGTCTAGCTCGTTCACCAGGTTTACGGCCTCATGCTAGGGTAGGTTTATTTACGGTATATCTCAGTCGGGTCCACCATAATACGTCATTTTCCGCCCCGGTCGTGATTAGAGCCACGTGGCACAGCCTGCGCTAGCTTCAGTGACAGTGTCAACAAAAGTGGGAGTCACTCCCATTCCGTCGTGCAACCCCGGCCGCGCGAACAACATAGTTGCGTTGAGCAAATATCTGGTCGGGATGACCCCCGCACGATCCCGAGGGAACTTAGTGCGAATATGTTTCTGCTCAGTCGCCTTGTCGTGGGAAATTACATGTGGGATCACGTCCTATGTGTTATAAAAACCAACGTGGCGTATCCATGACCCCGAACTCCGACAGAAGGTAGGCAATCTGCCTGCTAGTGTATTTATGAAGCTCTTTATGGATAGATAGGGTCTGGCGTAAGTTATGGAGGGGAGCGGTGTTCGCCTAAAAACTCTACCGATCGTCAAGTAGGTGTCTCCCCTAACGACGCTGACAGACCACGGTATTAGACAAGTCTTTGCGGTCGTATCTCGATGGGATGAGTAGCGGGATGTCATTAATACAGGACCACACGGGCTGCCGCACTATTTTCCGTCGCTTAAGCAGCATATGTCTCCGCATTTTCTCCTCTACTCG
CTAGTCCCCGCCTAGTAGAAGCAGGACCTAGGTGGCTCCAACCGCTCTCCCCCGCGCAGCTAAGCCCATACGACTACTGAGCTGCTTATATGATTGCCATAGACTCTTCCTAGCTAACGGGTTACTAAATGTCAGCCTTGAACATAATCGGGGGGGTACATCCAGTTTCGATTCAACGCGGGCGCGCGATACAACTCGGTCGCTGAGCACCTGGCTTGGATACGGTTTCCTCATCAAGGTTTCCGTACCTTTTCAAGCTTCACCACTCCGTTATTGCCGCATCGTACCAGATAGTCGAGACCTATACTTTAGAGCGAGCCTGCGACCTCGAATAAATCGTCTGTAGCGTTGTTAATGACCAACCGCAAGGCAGTAGCAGATACTCCCGGTTTTAGGACCGGCCCCCCCCAAGCCTGTTCGACGGGTCGGGCGAAACCGCTGTGGATGGTTGCCATAGTCGGAACTCCACAGAAGGGGCCGCCCGCATTTGAGAGCCAGGGGCACAGTACAAGGAGCATCCCGTCGGTGAATGTCAAAGCCCCCCAGTCTGGCTCGTTCACCAGGTTTAGGGCCTCATGTCAACGCATGCTTTTTTATAGTATATCTCAGTCGGTTCTGCCCTAATACGTAATTTTCCGCCCCGGTCGTGATCGCAGCCAGGTGGCCCAGCCTACGGGGGGTCCAGGGACAGTGTCAATAGAAGTGGGTATCACTCTCCTTCCGTTCCGAGGCTCCGGCCGCGCGAACAGCACGGCTGCGTCGGACAAACACCTAGCCGGGATGGCCTCGGAACGATGTCGAGGAGATCTGATGCGACTATGTTTCCGGTCAGTTACTATACTGTGGGAAATCACGTGTAAGATCGCGTCCTGAGCATCTCGGGAATCAGTACGGCGCATTAACGGCCCCGAGCTCCGGTGGGCCACGGTCAATCTGCCTGCTAGTGTATTTATGAAGCTCTTTCTAGATAGATAGGGTCTGGCGTAAGTTATGGGAGACAATTTTGTTCGCCTAAAAGTCTTACCGATCGTCAAGTAGGTGTCTCCCTTAACGACACTGACTGACCTTGTCTGTTGCTAAATCTTTGAGATCGTAGCACGTTGGAATAAGTGCCGGGATAACAATAACGCAGGGCCACTCGGGTTGCCGCACTATTTTCCGTCGCTTGAGCAGCACGTATCTCTGAACCCTCTCCTCCACGTG
CTAGTCCCCGCCTAGTAGAAGCAGGACCTAGGTGGCTCCAACCGCTCTCCCCCGCGCAGCTAAGCCCATACGACTACTGAGCTGCTTATATGATTGCCATAGACTCTTCCTAGCTAACGGGTTACTAAATGTCAGCCTTGAACATAATCGGGGGGGTACATCCAGTTTCGATTCAACGCGGGCGCGCGATACAACTCGGTCGCTGAGCACCTGGCTTGGATACGGTTTCCTCATCAAGGTTTCCGTACCTTTTCAAGCTTCACCACTCCGTTATTGCCGCATCGTACCAGATAGTCGAGACCTATACTTTAGAGCGAGCCTGCGACCTCGAATAAATCGTCTGTAGCGTTGTTAATGACCAACCGCAAGGCAGTAGCAGATACTCCCGGTTTTAGGACCGGCCCCCCCCAAGCCTGTTCGACGGGTCGGGCGAAACCGCTGTGGATGGTTGCCATAGTCGGAACTCCACAGAAGGGGCCGCCCGCATTTGAGAGCCAGGGGCACAGTACAAGGAGCATCCCGTCGGTGAATGTCAAAGCCCCCCAGTCTGGCTCGTTCACCAGGTTTAGGGCCTCATGTCAACGCATGCTTTTTTATAGTATATCTCAGTCGGTTCTGCCCTAATACGTAATTTTCCGCCCCGGTCGTGATCGCAGCCAGGTGGCCCAGCCTACGGGGGGTCCAGGGACAGTGTCAATAGAAGTGGGTATCACTCTCCTTCCGTTCCGAGGCTCCGGCCGCGCGAACAGCACGGCTGCGTCGGACAAACACCTAGCCGGGATGGCCTCGGAACGATGTCGAGGAGATCTGATGCGACTATGTTTCCGGTCAGTTACTATACTGTGGGAAATCACGTGTAAGATCGCGTCCTGAGCATCTCGGGAATCAGTACGGCGCATTAACGGCCCCGAGCTCCGGTGGGCCACGGTCAATCTGCCTGCTAGTGTATTTATGAAGCTCTTTCTAGATAGATAGGGTCTGGCGTAAGTTATGGGAGACAATTTTGTTCGCCTAAAAGTCTTACCGATCGTCAAGTAGGTGTCTCCCTTAACGACACTGACTGACCTTGTCTGTTGCTAAATCTTTGAGATCGTAGCACGTTGGAATAAGTGCCGGGATAACAATAACGCAGGGCCACTCGGGTTGCCGCACTATTTTCCGTCGCTTGAGCAGCACGTATCTCTGAACCCTCTCCTCCACGTG
CTAGCCTCTGCTTAGTAAGCGCAGGAACTAGGTAGCCCCTACCGTAGTCCCCCGTGTCACTAGGCCCATACGACTACTGAGCTGCTTATGTGATTACCCTAGACTCTTCCTAGCTAACGGGTTACCAAATGTCAGCCTTAAACATAATCGGGGGGGCCCGTCCGGATCCTGTTCAACGTGGGCGCGCAGTATAACACGGTTGTTGAGTAACTGGCCGAATCACCATTTCTTCATCAATGCTCTCATACTTTATAAAGCGTCATCACTACGTTATTGCCGCATCGTACCAGATAGTCGAGACCTATCCTTTAGTACATACTAGCGTCTTCAAATAAATCGTCTGCGATATCATTGTAGACCAACCGCAATGCGGCAGCAGACACTGTGAGTTTTAAGACCGGCCCTCTTTAGGAACAGTGGACGTGAATCGCAAGATAGTTGCGAGAGATTCTCGCAGTCGGAACTCCACAGAGAGGGCCGCACGCATTCGGGGCACCGAGGCACAGCAGAAGGAGTACCCCATCGGCGAATGCCAAAGCCCCCCAATCGGGCTGGTCTACCAGCTTCAGGGCCTCACGCTAGGGTAGGCGTATCTGTGGTATATTTCAGTCGGGCCCGTCCTAATACGTCATCATACGTCCTGGTCATGATTACAGCCACGTGGCACGAATTACGCGGGCTCCCAGGAAAGTTTGCATAAAAGTGGGAATCACCTTCCTTCCGCCGCGCAACCCCGGCCGCGTTTTCAGCATAACTGCGTCGGGCAAATACCTGGCCGGAGTGGACTCGGCACGATCTAGCGGGAACCTAGTATCACTAAGTTTTCGGTCAGTTACCATGTCGAGGGCAACTAAGTGTGGGATCACGTCCTATGTGTTATAAAAACCAACGCGGCGCATCCATGACCCCGAACTCCGATGGAAGGCAGGCAATCTGCCTGCTAGCATACTTATGAAGCGCCGCCTAGATAGATAGGGTCTGGCGTAAGTTATGGGAGACAATTTTGTTCGCCTAAAAGTCTCGTTGACCGCAAGGTTGGCGTGTCCCCCATTGGCATTGGTTGGCCTTTTCTGTTGCTAAAGCTTTAAAGTCGCATCACGTTTGAATAAGTGCCGGGATAAGCTTGTTAAAGGACCACACGGCCTGCCGAACTATGTTCCGTCGCTTAAGCAGCCTATGTCTCCGCATTTTCTCTTCCAATCG
CTAGTCCCCCCTTAGTAGGAGCAGGACCTAGGTGGCCCCAGCCGCTCTCCCCCGCGCAGCTAAGCCTATCCGGCTGCCCCGCTACCTATGTGGCTACCCTAAATTCTCCTTAGTTAACCGATTACCGTATATCCGCTTAAACCACAACGGGGACGGTACATCCAGTTTCGATTCAACGCGGGCGCGCGATACAACACAATCGTTGAGTAACTGGCCGAATCACCATTTCTTCATCTAGGTTTCCGGAATTGATAGAGCGTCCCCACACACGTATTGCCGCATCGTACCAGATAGTCGAGACCTGTCCTTTAGAGCGAGCCTGTGACCTCGAACAAATTGTCTGCAGCGTTGTTAATTACCAACCGCAAGGCGATAGCAGACACTGTGAGTTTTAGAGCCAGCCCTCTCTAGGAACATTCGTCGTGAATCGCAAGATAGTTCCCAGTGATTCTAGCGGTCGGAACTCTACAGAGAGGGCCGCACGCATTCGGGGCACCGAGGCACAGCAGAAGGCGTACCCCATCGGCGCACGTCAAAGCTCCTCAATCGGACTCGTTCTCCAGGTTTAGGGCGCCATGTCAACGCATGCTTTTTTATAGCATATCTCAGTCGGTTCTGCCCCAATATGTAATTTTCCGCCCCGGTCGTGATTGCAGTCGGATGGCCCAGCCTACGCTAGCTTCAAGAGACGTTCCAATAGAAATGGGAACTACTCTCCTTCCATTCCGAGGCTCCGGCCGCGCTAACGGCATGGCTGCGTCGGACAAACACCTAGCCGGGACGGCCTCGGAACGATGTCGCGGGAGCCTAGTGCGACTATGTTTCCGGTCAATTACCATGTCGTGGGAAATCCCGTGTGGGATCACGTCCTATGTGTTATAAAAACCAACGCGGCGCATCCATGACCCCGAACTCCGATGGAAGGCAGGCAATCTGCCTGCTAGCATACTTATGAAGCGCCGCCTAGATAGATAGGGTCTGGCGTAAGTTATGGGAGACAATTTTGTTCGCCTAAAAACTCTACCGATCATCAAGTAGATGTCTTCCCTAACGATACTGACAGACCTTTTCTGTTGCTAAAGCTTTAAAGTCGCATCACGTTGGAATAAGTGCCGGGATAAGCTTGTTACAGGACCACACAGGCTGCCGCACTATTTTCCGTCGCTTAAGCAGCACGTATCTCTGAACCCTCTCCTCCACGTG
TGAATCCCCGCTTAGTTGGAGCAGGACCTGAGCGACCCCAACCGTTCTCTTCCGTGTCGCTAGCCCCATATGACTACTGAGCTGCTTATGTGATTACCCTAGGCCCTTCCTAGCTAACGGGCTACCAAAGGTCAGCCTTAAATATAATCGGGGGGGCCCGTCCGGATTCTGTTCAATGTTGACGCGCAGTCCAACATGGTCGTTGAGTACCTGGTTTGGATGCCGTTTCCTCATCAAGATTTCCGGACTTGATAAAGCGTCACCACACAGTTACTACTAGATCACATTAAAGAACCAAAACCGAGCTTCCGGAGGGAACCAGCGACCTCGAATGAGTCGTCTGCGGTATCATTATAGACCAACCGCAAGGCGGCAGCAGACACTGTGAGTTTTAAGACCGACCCCCCCCAAGACTGTTCGACGTGTCTGGCGAAACCGCTGTGGATGGCTGTAACGGTCGGAACTCTACAGAGAGGGCCGCACGCATTCGGGGCACCGAGGCACAGCAGAAGGAGTACCCCATCGGCGCATGTCAAAGCTCCTCAATCGGACTCGTTCTCCAGGTTTAGGGCCTCATGTCAACGCATGCTTTTTTATAGCATATCTCAGTCGGTTCTGCCCCAATATGTAATTTTCCGCCCCGGTCGTGATTACATCCAGGCGGCACGAATTACGCGGGGTCCAGTGACAGTGTCAACAGAAGTGGGAATCACTCTCCTTCTGTCGCGCAACCCCAGCCGCGCTTACAGCATGGCTGCGTCGGACAAACACCTATCCGGGACGGCCTCGGAACGATGTCGCGGGAGCCTAGTGCGACTATGTTTCCGGTCAATTACCATGTCCTGGGAAATCCCGTGTAAGATCGCGATGTAAATATCATAAAAACCAGTACTGCATATTCACGGCCCGGAACTCCGACAAGAGGCAGTCAATCTGCCTGCTAGTGTATTTATGAATCGCTGTATAGATAGGTAGTGTCTGGCGTAAGTTATAGAGTGGAGCTGCGCTTTTCTGGAAACTCTACCGATCGTCAAGTAGGTGTCTCCCCTAACGACACTGACAGACCTTGTCTGCTGCTAAAGCTTTAAAGTCGCATCTAGATGGGCTGAGCGCGAGGATAAGCTTGTTACAGCGTGAAACGGGCTGTCGCACTATTTTCCTTGGCTTAAGCAGCATATGTCTCCGCATTTTCTCCTCCACTCG
TGAATCCCCGCTTAGTTGGAGCAGGACCTGAGCGACCCCAACCGTTCTCTTCTGTGTCGCTAGCCCCATATGATTACTGAGCTGCTTATGTGATTACCCTAGACTATTCCTAGCTAACGGGCTACCAAAGGTCAGCCTTAAATATAATCGGGGGGGCCCGTCCGGATTCTGTTCAATGTTGGCGCGCAGTCCAACATGGTCGTTGAGTACTTGGTTTGGATGCCGTTTCCTCATCAAGATTTCCGGAATTGATAGAGCGTCCCCACACACGTATTGCCGCATCGTACCAGATAGTCGAGACCTGTCCTTTAGAGCGAGCCTGTGACCTCGAACAAATTGTCTGCAGCGTTGTTAATTACCAACCGCAAGGCGATAGCAGACACTGTGAGTTTTAGAGCCAGCCCTCTCTAGGAACATTCGTCGTGAATCGCAAGATAGTTCCCAGTGATTCTAGCGGTCGGAACTCTACAGAGAGGGCCGCACGCATTCGGGGCACCGAGGCACAGCAGAAGGCGTACCCCATCGGTGCACGTCAAAGCTCCTCAATCGGACTCGTTCTCCAGGTTTAGGGCGCCATGTCAACGCATGCTTTTTTATAGCATATCTCAGTCGGTTCTGCCCCAATATGTAATTTTCCGCCCCGGTCGTGATTGCAGTCGGATGGCCCAGCCTACGCTAGCTTCAAGAGACGTTCCAATAGAAGTGGGAATCACTCTCCTACCATTCCGCGGCTCCGGCCGCGCTAACGACATGGCTGCGTCGGACAAACACCTATCCGGGACGGCCTCGGAACGATGTCGCGGGAGCCTAGTGCGACTATGTTTCCGGTCAATTACCATGTCGTGGGAAATCACGTGTAGGATCGTGTCCCGAGCACCTCGGGAATCAGTACGGCGCATTCACGGCCCCGAGCTCCGGCGGGCCACAATTCCTGCGTTAGTCGATGTATTTATGAAGCGTTGCCTAGATAGATAGGGTCTGGCGTAAGTTATGGAGTGGAGCTGCGCTTTTCTAAAAACTCTACCGATCGTCAAGTAGGTGTCTCCCCTAACGACACTGACTGACCTTGTCTGTTGCTAAATCTCTGAGGTAGTATCACCTTGGAATAAGTGCCGGGATAAGCTTGTTAAAGGACCACTCGGCCTGCCGCGCTATGTTCTTTGGCTTGGGCAGTCTATGTCTCCGCATTTTCTCTTCCACGCG
CTAGTCCCCCCTTAGTAGGAGCAGGACCTAGGTGGCCCCAGCCGCTCTCCCCCGCGCAGCTAAGCCTATCCGGCTGCCCCGCTACCTATGTGGCTACCCTAAATTCTCCTTAGTTAACCGATTACCGTATATCCGCTTAAACCACAACGGGGACGGTACATCCAGTTTCGATTCAACGCGGGCGCGCGATACAACACAATCGTTGAGTAACTGGCCGAATCACCATTTCTTCATCTAGGTTTCCGGACTTGATAAAGCGTCCCCACACACGTATTGCCGCATCGTACCAGATAGTCGAGACCTGTCCTTTAGAGCGAGCCTGCGACCTCGAATAAATCGTCTGTAGCGTTGTTAATGACCAACCGCAAGGCAGTAGCAGATACTCCCGGTTTTAGGACCGGCCCCCCCCAAGCCTGTTCGACGGGTCGGGCGAAACCGCTGTGGATGGTTGCCATAGTCGGAACTCCACAGAAGGGGCCGCCCGCATTTGAGAGCCAGGGGCACAGTACAAGAAGTTCTCTATCGGCGAATGTCAAAGCTCCCCTGTCTAGCTCGTTCACCAGGTTTACGGCCTCATGCTAGGGTAGGTTTATTTATGGTCTGCTTTGGCCAGTCCCGCCCTAATACGTCTTCACATGCTTCGGTAGGGACTGCAGTCGGATGGCCCAGCCTACGGGGGGTCCAGGGACAGTGTCAATAGAAGTGGGAATCACTCTCCTTCCGTTCCGCGGATCCGGCCGCGCTAACAGCATAACTGCGTCGGGCAAATACCTGGCCGGAGTGGACTCGGCACGATCTAGCGGGAACCTAGTATCACTAAGTTTTCGGTCAGTTACCATGTCGAGGGCAACTAAGTGTGGGATCGCGATGTAAATATCATAAAAACCAACGCGGCGCATTCATGACGCCGAGCTCCGGTGGGCCACAGTCAATCTGCCTGCTAGTGTGTTTATGAGGCGCTGCATAAATAGATAGGGTCTGGCGTAAGTTATGAGAGACAACTGTGTCCGCCTAAAAACTCTACCGATCGTCAAGTAGGTGTCTTCCCTAACGATACTGACAGACCTTTTCTGTTGCTAAAGCTTTAAAGTCGCATCACGTTTGAATAAGTGCCGGGATAAGCTTGTTAAAGGACCACTCGGCCTGCCGAACTTTGTTCTTTCGCTTAAGCAGCACGTATCTCTGAACCCTCTCCTCCACTCG
TGAATCCCCGCTTAGTTGGAGCAGGACCTGAGCGACCCCAGCCGCTCTCCCCCGCGCAGCTAAGCCTATCCGGCTGCCCCGCTACCTATGTGGCTACCCTAAATTCTCCTTAGTTAACCGATTACCGTATAACCGCTTAAACCACAACGGGGACGGTACATCCAGTTTCGATTCAACGCGGGCGCGCGATACAACTCGGTCGCAGAGCACCCGGCTTGGATACCGCTATTTCATGAAGGTTTCCGTACCTTTTCAAGCGCCACCACACAGTTACTACTAGATCACATTAAAGAACCAAAACCGAGCTTCCGGAGGGAACTAGCGTCCTCGAATGAATCGTCTGCGGTATCATTATAGACCAACCGCAAGGCGGTAGCAGACACTGTGAGTTTTAGGACCGGCCCCCCCCGAGCCTGTTCGACGTGTCTGGCAAGATAGTTGCGAGTGATTCTCGCAGTCGGACCTCCACAGAGAGGGCCGCCCGCATTCGGGGCCCCGAGGCGGAGTACAAGAAGTTCTCTACCGGTGCACGTCAAAGCTCCCCAGCCTAGCCCGTTCTCCAGGCTTAGGGCCTCCTGCTAGGGTAGCCGTATCCGTGGTATATTTCAACTGCTCCCGTCCTAATACGTCACCATACGTCCTGGTCATGATTACATCCAGGCGGCACGAATTACGCGGGGTCCAGTGACAGTGTCAACAGAAGTGGGAACTACTCTCCTTCCATTCCGAGGCTCCGGCCGCGCTAACGGCATGGCTGCGTCGGACAAACACCTAGCCGGGACGGCCTCGGAACGATGTCGCGGGAGCCTAGTGCGACTATGTTTCCGGTCAATTACCATGTCGTGGGAAATCCCGTGTGGGATCACGTCCTATGTGTTATAAAAACCAACGCGGCGCATCCATGACCCCGAACTCCGATGGAAGGCAGGCAATCTGCCTGCTAGCATACTTATGAAGCGCCGCCTAGATAGATAGGGTCTGGCGTAAGTTATGGGAGACAATTTTGTTCGCCTAAAAGTCTCGTTGACCGCAAGGTTGGCGTGTCCCCCATTGGCATTGGTTGGCCTTTTCTGTTGCTAAAGCTTTAAAGTCGCATCACGTTTGAATAAGTGCCGGGATAAGCTTGTTAAAGGACCACTCGGCCTGCCGAACTATGTTCCGTCGCTTAAGCAGCCTATGTCTCCGCATTTTCTCTTCCAATCG
TGAATCCCCGTTTAGTTGGAGTAGGACCTGAGCGACCCCAACAGTTCCCTTCCGTGTCGCTAGCCCCATACGACAACTGAGCTGCTTATGTGATTATCCTAGACTCTTCCTAGCTAACGGGTTACCAAATGTCAGCCTTAAATATAATCGAGGGTGCCCGTCCGAATTCTGTTCAACGTGGGCGCGCAGCACTACACGGTCGTTGAGTACTTCACTGAGTCATCGTCTCTTCATCAATGCTCTCATACTTTATAAAGCGTCATCACTACGTTATTGCCGCATCGTACCGGATAGTCGAGACCTATCCTTTAGTACATACTAGCGTCTTCAAATAAATCGTCTGCGATATCATTGTAGACCAACCGCAATGCGGCAGCAGACACTGTGAGTTTTAAGACCGGCCCTCTTTAGGAACAGTGGACATGAATCGCAAGATAGTTGCGAGAGATTCTCGCAGTCGGAACTCCACAGAGAGGGCCGCACGCATTCGGGGCACCGAGGCACAGCAGAAGGAGTACCCCATCGGCGAGCGTCAAAGCTCCCCAGCCTAGCTCGTTCACCAGGTTTAGGGCCTCATGCTAGGATAGGTTTATTTATGGTCTGCTTTGGCCAGTCCCGCCCTGATACGTCTTCACATGCTTCGGTAGGGACCACAGCCAGGTGGCATGAATTACGCGGGGTCCAGTGACAGTGTCAACAGAAGTGGGAATCACTCTCCTTCCGTTCCGCGGCTTCGGCCGCGCTAACAGCACGGCTGCGTCGGACAGCCACCTAGCCGGGATGGCCTCGGAACGATGTCACGGGAGCCTAGTGCGACTAAGTTTTCGGTCAGTTACCATGTCGATGGCGACTAAATGTGGGATTGCGTCGTAAGTGTTATAAAAACCAACGCGGCGCATCCATGACCCCGAGCTCAGATGGGCCACAATTCCTGCATTAGTCGATGTATTTATGAAGTTCTTTATGGATAGATAGTATCTGGCGTAAGTTATGGAGGGGAGCTGTGTTCGCCTAAAAACTCTACCGATCGTCAAGTAGGTGTCTCCCCTAACGACGCTGACAGACCACGGTATTAGACAAGTCTTTGCGGTCGTATCTCGATGGGATGAGTAGCGAGATGTCATTAACGCAGGACCACTCGGCCTGCCGCAGTATTCTCCGTCGCTTAAGCAGCATATGTCTCTGCACTCTCTCCATTTCGTG
TGAATCCCCGCTTAGTTGGAGCAGGACCTGAGCGACCCCAACCGTTCCCTTCCGTGTCGCCAGGCCCATACGACTACTGAGCTGCTTATGTGATTACCCTAGACTCTTCCTAGCTAACGGGTTACCAAATGTCAGCCTTAAACATAATCGGGGGGGCCCGCCTGGATTCTGTTCAACGTGGGCGCGCAGTACAACACGGTCGTTGAGTGCCTGGCCGAATCACCATTTCTTCATCTAGGCTTCCGGAATTGATAGAGCGTCCCCACACACGTATTGCCGCATCGTACCAGATAGTCGAGACCTGTCCTTTAGAGCGAGCCTGTGACCTCGAACAAATTGTCTGCAGCGTTGTTAATTACCAACCGCAAGGCGATAGCAGACACTGTGAGTTTTAGAGCCAGCCCTCTCTAGGAACATTCGTCGTGAATCGCAAGATAGTTCCCAGTGATTCTAGCGGTCGGAACTCTACAGAGAGGGCCGCACGCATTCGGGGCACCGAGGCACAGCAGAAGGCGTACCCCATCGGCGCACGTCAAAGCTCCTCAATCGGACTCGTTCTCCAGGTTTAGGGCGCCATGTCAACGCATGCTTTTTTATAGCATATCTCAGTCGGTTCTGCCCCAATATGTAATTTTCCGCCCCGGTCGTGATTGCAGTCGGATGGCCCAGCCTACGCTAGCTTCAAGAGACGTTCCAATAGAAATGGGAACTACTCTCCTTCCATTCCGAGGCTCCGGCCGCGCTAACGGCATGGCTGCGTCGGACAAACACCTAGCCGGGACGGCCTCGGAACGATGTCGCGGGAGCCTAGTGCGACTATGTTTCCGGTCAATTACCATGTCGTGGGAAATCCCGTGTGGGATCACGTCCTATGTGTTATAAAAACCAACGCGGCGCATCCATGACCCCGAACTCCGATGGAAGGCAGGCAATCTGCCTGCTAGCATACTTATGAAGCGCCGCCTAGATAGATAGGGTCTGGCGTAAGTTATGGGAGACAATTTTGTTCGCCTAAAAGTCTCGTTGACCGCAAGGTTGGCGTGTCCCCCATTGGCATTGGTTGGCCTTTTCTGTTGCTAAAGCTTTAAAGTCGCATCACGTTTGAATAAGTGCCGGGATAAGCTTGTTAAAGGACCACTCGGCCTGCCGAACTATGTTCCGTCGCTTAAGCAGCCTATGTCTCCGCATTTTCTCTTCCAATCG
TGAATCCCCGCTTAGTTGGAGCAGGACCTGAGCGACCCCAACCGTTCTCTTCTGTGTCGCTAGCCCCATATGACTACTGAGCTGCTTATGTGATTACCCTAGACTCTTCCTAGCTAACGGGCTACCAAAGGTCAGCCTTAAATATAATCGGGGGGGCCCGTCCGGATTCTGTTCAATGTTGGCGCGCAGTCCAACATGGTCGTTGAGTACCTGGCTTGGATACCGTTTCTTCATCAAGATTTCCGGAATTGATAGAGCGTCCCCACACACGTATTGCCGCATCGTACCAGATAGTCGAGACCTGTCCTTTAGAGCGAGCCTGTGACCTCGAATAAATCGTCTGTAGCGTTGATAATGGCCGATCGAGGGAAAGTGGCCGACGATCTCAGCTTCAGGAACAGCCCTCTCTAGGAACATTCGATGTGTCTGGCGAAACCGCTGTGGATGGTTGTCGCAGTCGGAACTCCACAGAGAGGACCGCCGGCAGCTGGGGCCCCAAGACACGATACAAGAAGTACCCCATCGGCGCACGTCAAAGCTCCCCAGCCTAGCCCGTTCTCCAGGCTTAGGGCCTCCTGCTAGGGTAGCCGTATCCGTGGTATATTTCAACTGCTCCCGTTCTAATACGTCACCATACGTCCTGGTCATGATTACATCCAGGCGGCACGAATTACGCGGGGTCCAGTGACAGTGTCAACAGAAGTGGGAACCACTCTCCTTCCGTTCCGCGGCTCCGGCCGCGCTAACAGCATGGCTGCGTCGGGCAAATACCTAGCCGGGATGGCCTCGGAACGATCTAGAGGAAATCTAGTGCGACTATGTTTCCGGTCAATTACCATGTCGTGGGAAATCACGTGTAGGATCGCGTCCTAAGCACCTCGGGAATCAGTACTGCATATTCACGGCCCGGAACTCCGATGGAAGGCAGGCAATCTGCCTGCTAGCATACTTATGAAGCGCCGCCTAGATAGATAGGGCCTGGCGTAAGTTATGGGAGACAATTTTGTTCGCCTAAAAGTCTCGTTGACCGCAAGGTTGGCGTGTCCCCCATTGGCATTGGTTGGTCACGGTAGTTGCTAAATCTCCGAGGTAGTATCACCTTGGGATAAGTGCCGGGATAAGCTTGTTACACGACCACACAGGCCGCCGCACTATTTTCCGTCGCTTGAGCAGTATATGTCTCCGCATTTTCTCCACCAATCG
TGAATCCCCGCTTAGTTGGAGCAGGACCTGAGCGACCCCAACCGTTCTCTTCTGTGTCGTTAGCCCCATATGACTACTGAGCTGCTTATGTGATTACCCTAGACTCTTCCCAGCTAACGGGTTACCAACTGTCAGCCTTAAATATAATCGGGGGGGCCCGTCCGGATTCTGTTCAACATTGGCACGCAGTCCAACATGGTCGTTGAGTAATTGGCTTGGATACCGTTTCTTCATCAAGGTTTCCGTACCTTTTCAAGCTTCACCAAACAGTGATTATTGCGCTGCACTAGGGTGTTAGAACTGATCTTTCGAAGGGAGCCTGCCTCTCCGAATGGATCGTCGGCAGCATCGTTAATGACCAACCGCAAGGCAGTAGTCGACACCCTCAGTCTCAGGACCGGCCCTCTCTAGGAACATTCGTCGTGAATCGCAAGATAGTTCCCAGTGATTCTAGCGGTCGGAACTCTACAGAGAGGGCCGCACGCATTCGGGGCACCGAGGCACAGCAGAAGGAGTACCCCATCGGCGCACGTCAAAGCTCCTCAATCGGACTCGTTCTCCAGGTTTAGGGCCTCATGTCAACGCATGCTTTTTTATAGCATATCTCAGTCGGTTCTGCCCCAATATGTAATTTTCCGCCCCGGTCGTGATTACAGCCACGTGGCACGAATTACGCGGGCTCCCAGGAAAGTTTGCATAGAAGTGGGTACTACTCTCCTTCCATTCCGCGGCTCCGGCCGCGCTAACGGCATGGCTGCGTCGGACAAACACCTAGCCGGGACGGCCTCGGAACGATGTCGCGGGAGCCTAGTGCGACTATGTTTCCGGTCAATTACCATGTCGTGGGAAATCCCGTGTGGGATCACGTCCTATGTGTTATAAAAACCAACGCGGCGCATCCATGACCCCGAACTCCGATGGAAGGCAGGCAATCTGCCTGCTAGCATACTTATGAAGCGCCGCCTAGATAGATAGGGCCTGGCGTAAGTTATGGGAGACAATTTTGTTCGCCTAAAAGTCTCGTTGACCGCAAGGTTGGCGTGTCCCCCATTGGCATTGGTTGGTCACGGTAGTTGCTAAATCTCCGAGGTAGTATCACCTTGGGATAAGTGCCGGGATAAGCTTGTTACACGACCACACAGGCCGCCGAACTTTGTTCTTTCGTTCAAACAACATATGCCTCTACCCTCTCCCCTCCACTCG
TGAATCCCCGCTTAGTTGGAGCAGGACCTGAGCGACCCCAACCGTTCTCTTCTGTGTCGCTAGCCCCATATGATTACTGAGCTGCTTATGTGATTACCCTAGACTATTCCTAGCTAACGGGCTACCAAAGGTCAGCCTTAAATATAATCGGGGGGGCCCGTCCGGATTCTGTTCAATGTTGGCGCGCAGTCCAACATGGTCGTTGAGTACTTGGTTTGGATGCCGTTTCCTCATCAAGGTTTCCGTACCTTTTCAAGCTTCATCACTACGTTATTGCCGCATCGTACCAGATAGTCAAGACCTATCCTTTAGTACATACTAGCGTCTTCAAATAAATCGTCTGCAGCATTGTTAATGACCGATCGCAGGAAAGTGGCCGACGATCTCAGCTTCAAGACCGGCCCTCTCTAGAAACATTCGACGTATCTGTCGAAACCGCTGTGGATGGTTGTCGTAGTCGGAACTCCACAGAAGGGGCCGCCCGCATTCGAGAGCCAGGGGCACAGTACAAGGAGCATCCCGTCGGTGAATGTCAAAGCTCCCCTGTCTAGCTCGTTCACCAGGTTTACGGCCTCATGCTAGGGTAGCCGTATCTGTGGTATATTTCAGCCGCTCCCGTCCTAATACGTCATCATACGTCCTGATCATGATCACAGCCAGGTGGCATGAATTACGCGGGGTCCAGTGACAGTGTCAACAGAAGTGGGAATCTATCTCCTTCCGTCGTGCAACCCCGGCCGCGCGTATAGAATAACTGCGTCGGGCAAATACCTGGCCGGAGTGGACTCGGCACGATCTAGCGGGAACCTAGTATCACTAAGTTTTCGGTCAGTTACCATGTCGAGGGCAACTAAGTGTGGGATCGCGTCCTGAGCATCTCGGGAATCAGTACGGCGCATTAACGGCCCCGAACTCCGGCAGAAGGTAGTCAATCTGCCTGCTAGTGTATTTATGAGGCGCTGCATAAATAGATAGGGTCTGGCGTAAGTTATGGAGGGGAGCGGTGTTCGCCTAAAAACTCTACCGATCGTCGAGTAGGTGTCTTCCCTAACGATACTGACAGACCTTTTCTGTTGCTAAAGCTTTAAAGTCGCATCACGTTTGAATAAGTGCCGGGATAAGCTTGTTAAAGGACCACTCGGCCTGCCGAACTATGTTCCGTCGCTTAAGCAGTCTATGTCTCCGCATTTTCTCTTCCAATCG
TGAATCCCCGTTTAGTTGGAGTAGGACCTGAGCGACCCCAACAGTTCCCTTCCGTGTCGCTAGCCCCATACGACAACTGAGCTGCTTATGTGATTATCCTAGACTCTTCCTAGCTAACGGGTTACCAAATGTCAGCCTTAAATATAATCGAGGGTGCCCGTCCGAATTCTGTTCAACGTGGGCGCGCAGCACTACACGGTCGTTGAGTACCTGGTTTGGATGCCGTTTCCTCATCAAGATTTCCGGAATTGATAGAGCGTCCCCACACACGTATTGCCGCATCGTACCAGATAGTCGAGACCTGTCCTTTAGAGCGAGCCTGTGACCTCGAATAAATTGTCTGCAGCGTTGTTAATTACCAACCGCAAGGCGATAGCAGACACTGTGAGTTTTAGAGCCAGCCCTCTCTAGGAACATTCGTCGTGAATCGCAAGATAGTTCCCAGTGATTCTAGCGGTCGGAACTCCACAGAGAGGGCCGCACGCATTCGGGGCACCGAGGCACAGCAGAAGGAGTACCCCATCGGCGCACGTCGAAGCTCCTCAATCGGGCTCGCTCTCTAGGTTTAGGGCCTCATGCCAGGGCGGGCTTTCTTATGATACATCTCAGTCGGTTCCGCCCTAACACGCCATTTTCCGCCCCGGTCGTGATCGCAGCCAGGTGGCCCAGCCTACGGGGGGTCCAGGGACAGTGTCAATAGAAGTGGGAATCACTCTCCTTCCGTTCCGAGGCTCCGGCCGCGCTAACGGCATGGCTGCGTCGGACAGCCACCTAGCCGGGATGGCCTCGGAACGATGTCACGGGAGCCTAGTGCGACTATGTTTCCGGTCAATTACCATGTCGTGGGAAATCACGTGTAAGATCGCGATGTAAATATCATAAAAACCAACGCGGCGCATCCATGACCCCGAACTCCGGCAGAAGGTAGTCAATCTGCCTGCTAGTGTATTTATGAGGCGCTGCATAAATAGATAGGGTCTGGCGTAAGTTATGAGAGACAACTGTGTCCGCCTAAAAACTCTACCGATCATCAAGTAGATGTCTTCCCTAACGATACTGACAGACCTTTTCTGTTGCTAAAGCCTTAAAGTCGCATCACGTTGGAATAAGTGCCGGGATAAGCTTGTTACAGGACCACACAGGCTGCCGCACTATTTTCCGTCGCTTAAGCAGCACGTATCTCTGAACCCTCTCCTCCACGTG
TGAATCCCCGCTTAGTTGGAGCAGGACCTGAGCGACCCCAACCGTTCTCTTCTGTGTCGCTAGCCCCATATGATTACTGAGCTGCTTATGTGATTACCCTAGACTATTCCTAGCTAACGGGCTACCAAAGGTCAGCCTTAAATATAATCGGGGGGGCCCGTCCGGATTCTGTTCAATGTTGGCGCGCAGTCCAACATGGTCGTTGAGTACCTCACTGAGTCATCGTCTCTTCATCAATGCTCTCATACTTTATAAAGCGTCATCACTACGTTATCGCCGCATCGTACCAGATAGTCGAGACCTATCCTTTAGTACATACTAGCGTCTTCAAATAAATCGTCTGCGATATCATTGTAGACCAACCGCAATGCGGCAGCAGACACTGTGAGTTTTAAGACCGGCCCTCTTTAGGAACAGTGGACGTGAATCGCAAGATAGTTGCGAGAGATTCTCGCAGTCGGAACTCCACAGGGAGGGTTGCACGCATTTGGGGCCCCGAGGCACAGTACAAGAAGCATCCCGTCGGTTCACGCCAAAGCCCCCCAATCGGGCTGGTCTACCAGCTTCAGGGCCTCACGTCGACGCATGCTCTTTTATAGTATATCTCAGTCGGTTCTGCCCTAATACGTAATTTTCCGCCCCGGTCGTGATTGCAGCCGGATGGCCCAGCCTACGCTAGCTCTAAGGAAAGTTTCAATAGAAGTGGGAATCACTCTCCTTCCGTTCCGAGGCTCCGGCCGCGCGAACAGCACGGCTGCGTCGGACAAACACCTAGCCGGGATGGCCTCGGAACGATGTCGAGGAGATCTGATGCGACTATGTTTCCGGTCAGTTACTATACTGTGGGAAATCACGTGTAAGATCGCGTCCTGAGCATCTCGGGAATCAGTACGGCGCATTAACGGCCCCGAGCTCCGGCAAACCACAATTCCTGCGTTAGTCGATGTATTTACACAGCGCTGCATAGATAGATAGGGTCTGGCGTAAGTTATGGGAGACAACTTCGTTCGTCTGGGAATCTCGTTGACCGCAAGGTTGGTGTCTCCCCCATTGGCATTGGTTGGTCACGGTATTAAATAAGTCTTTGAGGTCGTATCACGTTGGAATAAGTACCGGGATAAGCTTGTTACAGGGTCACTCGGGCTGCCGCACTATTTTCCGTCGCTTAAGCAGCATATGTCTCCGCATTTTCTCTTCCAATCG
CTAGCCTCTGCTTAGTAAGCGCAGGAACTAGGTAGCCCCTACCGTAGTCCCCCGTGTCACTAGGCCCATACGACTACTGAGCTGCTTATGTGATTACCCTAGACTCTTCCTAGCTAACGGGTTACCAAATGTCAGCCTTAAACATAATCGGGGGGGCCCGTCCGGATCCTGTTCAACGTGGGCGCGCAGTATAACACGGTTGTTGAGTAACTGGCCGAATCACCATTTCTTCATCAATGCTCTCATACTTTATAAAGCGTCATCACTACGTTATTGCCGCATCGTACCAGATAGTCGAGACCTATCCTTTAGTACATACTAGCGTCTTCAAATAAATCGTCTGCGATATCATTGTAGACCAACCGCAATGCGGCAGCAGACACTGTGAGTTTTAAGACCGGCCCTCTTTAGGAACAGTGGACGTGAATCGCAAGATAGTTGCGAGAGATTCTCGCAGTCGGAACTCCACAGGGAGGGTTGCACGCATTTGGGGCCCCGAGGCACAGTACAAGAAGCATCCCGTCGGTTCACGTCAAAGCTCCCCAATCGGGCCCGTTCTCCAGGCTTAGGGCCTCATGCCAGGGCGGGCTTTCTTATGATACATCTCAGTCGGTTCCGCCCTAACACGCCATTTTCCGCCCCGGTCGTGATCGCAGCCAGGTGGCCCAGCCTACGGGGGGACCAGGGACAATGTCAATAGAAGTAGGAACCTATCTCCGTCCGTCGCGAGGCTCCGGGCGCGCTAACAGCATAGCTATGTCGGGAGAACGCTTGGCTTGGATGGCTTTGGCGGAGTGTCGACGAAATCTAGGGCGACTATGTTTCCGGTCAATTACCACGTCGTGGGAAATCACGTGTGGGATCGCGTCCTAAGCACCTCGGGAATCAGTACTGCATATTCACGGCCCGGAACTCCGGCAGAAGGTAGTCAATCTGCCTGCTAGTGTATTTATGAGGCGCTGCATAAATAGATAGGGTCTGGCGTAAGTTATGAGAGACAACTGTGTCCGCCTAAAAACTCTACCGATCATCAAGTAGATGTCTTCCCTAACGATACTGACAGACCTTTTCTGTTGCTAAAGCCTTAAAGTCGCATCACGTTGGAATAAGTGCCGGGATAAGCTTGTTACAGGACCACACAGGCTGCCGCACTATTTTCCGTCGCTTAAGCAGCACGTATCTCTGAACCCTCTCCTCCACGTG
CTAGCCTCTGCTTAGTAAGCGCAGGAACTAGGTAGCCCCTACCGTAGTCCCCCGTGTCACTAGGCCCATACGACTACTGAGCTGCTTATGTGATTACCCTAGACTCTTCCTAGCTAACGGGTTACCAAATGTCAGCCTTAAACATAATCGGGGGGGCCCGTCCGGATCCTGTTCAACGTGGGCGCGCAGTATAACACGGTTGTTGAGTAACTGGCCGAATCACCATTTCTTCATCAATGCTCTCATACTTTATAAAGCGTCATCACTACGTTATTGCCGCATCGTACCAGATAGTCGAGACCTATCCTTTAGTACATACTAGCGTCTTCAAATAAATCGTCTGCGATATCATTGTAGACCAACCGCAATGCGGCAGCAGACACTGTGAGTTTTAAGACCGGCCCTCTTTAGGAACAGTGGACGTGAATCGCAAGATAGTTGCGAGAGATTCTCGCAGTCGGAACTCCACAGAGAGGGCCGCACGCATTCGGGGCACCGAGGCACAGCAGAAGGAGTACCCCATCGGCGAATGCCAAAGCCCCCCAATCGGGCTGGTCTACCAGCTTCAGGGCCTCACGCTAGGGTAGGCGTATCTGTGGTATATTTCAGTCGGGCCCGTCCTAATACGTCATCATACGTCCTGGTCATGATTACAGCCACGTGGCACGAATTACGCGGGCTCCCAGGAAAGTTTGCATAAAAGTGGGAATCACCTTCCTTCCGCCGCGCAACCCCGGCCGCGTTTTCAGCATAGCTATGTCGGGAGAACGCTTGGCTTGGATGGCTTTGGCGGAGTGTCGACGAAATCTAGGGCGACTGTGCTACCGGTCAGATACCATGTCGTGGAAAGTTACATGTGAGATCGCGTCGTAAGTATCATAAAAGCCAACGCGACGCGTTCATGACCTCGAACTCCGGCAGAAGGTAGTCAATCTGCCTGCTAGTGTATTTATGAGGCGCTGCATAAATAGATAGGGTCTGGCGTAAGTTATGAGAGACAACTGTGTCCGCCTAAAAGTCTCGTTGACCGCAAGGTTGGCGCGTCCTCCAACGACACTGACAGACCTTTGTATTAACTAGGTCTTTGAGGTCGTATCACGTAGAGATATATGCCGGAATAAGCTTGTTACACGACCACACGGGCCGCCGCACTATTTTCCGTCGCTTAAGCAGCATATGTCTCTGCACTCTCTCTTCCACTCG
TGAATCCCCGCTTAGTTGGAGCAGGACCTGAGCGACCCCAACCGTTCTCTTCTGTGTCGCTAGCCCCATATGATTACTGAGCTGCTTATGTGATTACCCTAGACTATTCCTAGCTAACGGGCTACCAAAGGTCAGCCTTAAATATAATCGGGGGGGCCCGTCCGGATTCTGTTCAATGTTGGCGCGCAGTCCAACATGGTCGTTGAGTACCTGGTTTGGATGCCGTTTCCTCATCAAGATTTCCGGAATTGATAGAGCGTCCCCACACACGTATTGCCGCATCGTACCAGATAGTCGAGACCTGTCCTTTAGAGCGAGCCTGTGACCTCGAATAAATTGTCTGCAGCGTTGTTAATTACCAACCGCAAGGCGATAGCAGACACTGTGAGTTTTAGAGCCGGCCCTCTCTAGGAACATTCAACGTGAATCGCAAGATAGTTGCGAGTGATTCTCACAGTCGGAACTCCAAGGGGAGGGTTGCACGCATTTGGGGCCCCGAGGCACAGTACAAGAAGCATCCCGTCGGTGAACGTCAAAGCTCCCCAGCCTAGCTCGTTCACCAGGTTTAGGGCCTCATGTCGACGCATGCTCTTTTATAGTATATCTCAGTCGGTTCTGCCCCAATATGTAATTTTCCGCCCCGGTCGTGATTGCAGCTGGATGGCACAGCCTACGCTAGCTTCAAGAAAAGTTTCAATAGAAGTGGGAACCACTCTCCTACCATTCCGAGGCTCCGGCCGCGCTAACGACATGGCTGCGTCGGACAAACACCTATCCGGGACGGCCTCGGAACGATGTCGCGGGAGCCTAGTGCGACTATGTTTCCGGTCAATTACCATGTCCTGGGAAATCCCGTGTAAGATCGCGATGTAAATATCATAAAAACCAACGCGGCGCATCCATGACCCCGAACTCCAACAGAAGGCAGTTCCTGCGTTATTCGATGTATGTGTGAAGCGCTGCAAAAGCCTATGAGGTTCAATGTGTCGGCCGGAGGGGAGCTGTGTTCGCCTGGAAACTCTACCGATCATCAAGTAGATGTCTTCCCTAACGATACTGACAGACCTTTTCTGTTGCTAAAGCCTTAAAGTCGCATCACGTTGGAATAAGTGCCGGGATAAGCTTGTTACAGGACCACACAGGCTGCCGCACTATTTTCCGTCGCTTAAGCAGCACGTATCTCTGAACCCTCTCCTCCACGTG
TGAATCCCCGCTTAGTTGGAGCAGGACCTGAGCGACCCCAACCGTTCTCTTCTGTGTCGCTAGCCCCATATGATTACTGAGCTGCTTATGTGATTACCCTAGACTATTCCTAGCTAACGGGCTACCAAAGGTCAGCCTTAAATATAATCGGGGGGGCCCGTCCGGATTCTGTTCAATGTTGGCGCGCAGTCCAACATGGTCGTTGAGTACCTCACTGAGTCATCGTCTCTTCATCAATGCTCTCATACCTTTTCAAGCGTCACCACTCAGTTACTACTAGATCACATTAGAGAACCAAAACCGAGCTTCCGGAGGGAACTAGCGACCTCGAATAAATCGTCTGCAGCGTCGTTAATGGCCGATCGAGGGAAAGTGGCCGACGATCTCAGCTTCAGGAACAGCCCTCTCTAGGAACATTCGATGTGTCTGGCGAAACCGCTGTGGATGGTTGTCGCAGTCGGAACTCCACAGAGAGGACCGCCGGCAGCTGGGGCCCCAATACACGGTACAAGAAGTACCCCATCGGCGCACGTCAAAGCTCCTCAATCGGACTCGTTCACCAGGTTTAGGGCCTCATGTCAACGCATGCTTTTTTATAGTATATCTCAGTCGGTTCTGCCCCAATATGTAATTTTCCGCCCCGGTCGTGATTGCAGCTGGATGGCACAGCCTACGCTAGCTTCAAGAAAAGTTTCAATAGAAGTGGGAACCACTCTCCTACCATTCCGAGGCTCCGGCCGCGCTAACGGCATGGCTGCGTCGGACAAACACCTATCCGGGACGGCCTCGGAACGATGTCGCGGGAGCCTAGTGCGACTATGTTTCCGGTCAATTACCATGTCCTGGGAAATCCCGTGTGAGATCGCGATGTAAATATCATAAAAACCAACGCGGCGCATCCATGACCCCGAACTCCGACAGAAGGTAGTCAATCTGCCTGCTAGTGTATTTATGAGGCGCTGCATAAATAGATAGGGTCTGGCGTAAGTTATGAGAGACAACTGTGTCCGCCTAAAAGTCTCGTTGACCGCAAGGTTGGCGTGTCCCCCATTGGCATTGGTTGGTCACGGTATTAACTAGGTCTTTGAGGTCGTATCACGTAGAGATATATACCGGGATAAGCTTGTTACACGACCACACGGGCCGCCGAACTTTGTTCTTTCGTTCAAACAACATATGCTTCTGCCCTCTCCCCTCCTCTCG
TGAATCCCCGCTTAGTTGGAGCAGGACCTGAGCGACCCCAACCGTTCTCCCCCGTGTCGCTAGGCTCGTACAACTGATCCGTTGCTCCTGCGATAACCCAAGACTCTTCCTACCTCGCGAGTTACCAAATGTCAGCCTTAAACATAATCGGGGGGGCCCGTCCGGATCCTGTTCAACGTGGGCGCGCAGTATAACACGGTTGTTGAGTGCCTGGCCGAATCACCATTTCTACATCTAGGTTTCCGGACTTGATAAAGCGTCCCCACACACGTATTGCCGCATCGTACCAGATAGTCGAGACCTGTCCTTTAGAGCGAGCCTGCGACCTCGAATAAATCGTCTGTAGCGTTGTTAATGACCAACCGCAAGGCAGTAGCAGATACTCCCGGTTCTAGGACCGGCCTTCTCTAGGAACAGTGGACGTGAATCGCAAGATAATTGCGAGAGATTCTCGCAGTCGGAACTCCACAGGGAGGGTTGTACGTATTTGAGGCCCCGGGGCGCAGTACAAGAAGCATCCCGTCGGCGAATGCCAAAGCTCCCCAGCCTAGCCCGTTCTCCAGGCTTAGGGCCTCCTGCTAGGGTAGCCGTATCCGTGGTATATTTCAACTGCTCCCGTTCTAATACGTCACCATACGTCCTGGTCATGATTACATCCAGGCGGCACGAATTACGCGGGGTCCAGTGACAGTGTCAACAGAAGTGGGAACCACTCTCCTTCCGTTCCGCGGCTCCGGCCGCGCTAACAGCATGGCTGCGTCGGGCAAATACCTAGCCGGGATGGCCTCGGAACGATCTAGAGGAAATCTAGTGCGACTATGTTTCCGGTCAATTACCATGTCGTGGGAAATCACGTGTAGGATCGCGTCCTAAGCACCTCGGGAATCAGTACTGCATATTCACGGCCCGGAACTCCGATGGAAGGCAGGCAATCTGCCTGCTAGCATACTTATGAAGCGCCGCCTAGATAGATAGGGCCTGGCGTAAGTTATGGGAGACAATTTTGTTCGCCTAAAAGTCTCGTTGACCGCAAGGTTGGCGTGTCCCCCATTGGCATTGGTTGGTCACGGTAGTTGCTAAATCTCCGAGGTAGTATCACCTTGGGATAAGTGCCGGGATAAGCTTGTTACACGACCACACAGGCCGCCGAACTTTGTTCTTTCGTTCAAACAACATATGCCTCTACCCTCTCCCCTCCACTCG
CTAGCCTCTGCTTAGTAAGCGCAGGAACTAGGTAGCCCTAACAGTTCCCTTCCGTGTCGCTAGCCCCATACGACTACTGAGCTGCTTATGTGATTACCCTAGACTCTTCCTAGCTAACGGGTTACCAAATGTCAGCCTTAAATATAATCGAGGGGGCCCGTCCGGATTCTGTTCAACGTGGGCGCGCAGCACTACACGGTCGTTGAGTGCCTGGCCGAATCACCATTTCTTCATCTAGGTTTCCGGACTTGATAAAGCGTCCCCACACACGTATTGCCGCATCGTACCAGATAGTCGAGACCTGTCCTTTAGAGCGAGCCTGCGACCTCGAATAAATCGTCTGTAGCGTTGTTAATGACCAACCGCAAGGCAGTAGCAGATACTCCCGGTTTTAGGACCGGCCCCCCCCAAGCCTGTTCGACGGGTCGGGCGAAACCGCTGTGGATGGTTGCCACAGTCGGAACTCCAAGGAGAGGGCCGCACGCATTCGGGGCACCGAGGCACAGTACAAGGAGCATCCCGTCGGCGCATGTCGAAGCTCCTCAATCGGGCTCGCTCTCCAGGTTTACGGCCTCATGCCAGGGCGGGCTTTCTTATGATACATCTCAGTCGGTTCCGCCCTAACACGCCATTTTCCGCCCCGGTCGTGATCGCAGCCAGGTGGCCCAGCCTACGGGGGGTCCAGGGACAGTGTCAATAGAAGTGGGAATCACTCTCCTTCCGTTCCGAGGCTCCGGCCGCGCTAACGGCATGGCTGCGTCGGACAGCCACCTAGCCGGGATGGCCTCGGAACGATGTCACGGGAGCCTAGTGCGACTATGTTTCCGGTCAATTACCATGTCGTGGGAAATCACGTGTAAGATCGCGATGTAAATATCATAAAAACCAACGCGGCGCATCCATGACCCCGAACTCCGGCAGAAGGTAGTCAATCTGCCTGCTAGTGTATTTATGAGGCGCTGCATAAATAGATAGGGTCTGGCGTAAGTTATGAGAGACAACTGTGTCCGCCTAAAAACTCTACCGATCGTCAAGTAGGTGTCTCCCCTAACGACACTGACAGACCTTGTCTGCTGCTAAAGCTTTAAAGTCGCATCTAGATGGGCTGAGCGCGAGGATAAGCTTGTTACAGCGTGAAACGGGCTGTCGCACCATGTTCCGCCGCTTAAGCCATCTATGTCCCTGCACTCTCTCCTCCACTCG
TGAATCCCCGCTTAGTTGGAGCAGGACCTGAGCGACCCCAACCGTTCTCTTCCGTGTCGCTAGCCCCATATGACTACTGAGCTGCTTATGTGATTACCCTAGGCCCTTCCTAGCTAACGGGCTACCAAAGGTCAGCCTTAAATATAATCGGGGGGGCCCGTCCGGATTCTGTTCAATGTTGACGCGCAGTCCAACATGGTCGTTGAGTAACTGGCCGAATCACCATTTCTACATCTAGGTTTCCGGACTTGATAAAGCGTCCCCACACACGTATTGCCGCATCGTACCAGATAGTCGAGACCTGTCCTTTAGAGCGAGCCTGCGACCTCGAATAAATCGTCTGTAGCGTTGTTAATGACCAACCGCAAGGCAGTAGCAGATACTCCCGGTTCTAGGACCGGCCTTCTCTAGGAACAGTGGACGTGAATCGCAAGATAATTGCGAGAGATTCTCGCAGTCGGAACTCCACAGGGAGGGTTGTACGTATTTGAGGCCCCGGGGCGCAGTACAAGAAGCATCCCGTCGGCGAACGCCAAAGCCCCCCAATCGGGCTGGTCTACCAGCTTCAGGGCCTCACGCCAGGGCGGGCTTTCTTATGATACATCTCAGTCGGTTCCGCCCTAACACGCCATTTTCCGCCCCGGTCGTGATTGCAGCCGGATGGCACGACCCATACTAGCTCTAAGGAAAGTTTCAATAGAAGTGGGAACCTATCTCCGTCCGTCGCGCGGCTCCGGCCGCGCTAACAGCATGGCTGCGTCGGGCAAATACCTAGCCGGGATGGCCTCGGAACGATCTAGAGGAAATCTAGTGCGACTATGTTTCCGGTCAATTACCATGTCGTGGGAAATCACGTGTAGGATCGCGTCCTAAGCACCTCGGGAATCAGTACTGCATATTCACGGCCCGGAACTCCGACAGAAGGTAGTCAATCTGCCTGCTAGTGTATTTATGAAGCGCCGCCTAGATAGATAGGGTCTGGCGTAAGTTATAGAGTGGAGCTGCGCTTTTCTGGAAACTCTACCGATCGTCAAGTAGGTGTCTCCCCTAACGACACTGACAGACCTTGTCTGCTGCTAAAGCTTTAAAGTCGCATCTAGATGGGCTGAGCGCGAGGATAAGCTTGTTACAGCGTGAAACGGGCTGTCGCACCATGTTCCGCCGCTTAAGCCATCTATGTCCCTGCACTCTCTCCTCCACTCG
TGAATCCCCGCTTAGTTGGAGCAGGACCTGAGCGACCCCAACCGTTCTCTTCTGTGTCGCTAGCCCCATATGATTACTGAGCTGCTTATGTGATTACCCTAGACTATTCCTAGCTAACGGGCTACCAAAGGTCAGCCTTAAATATAATCGGGGGGGCCCGTCCGGATTCTGTTCAATGTTGGCGCGCAGTCCAACATGGTCGTTGAGTACTTCACTGAGTCATCGTCTCTTCATCAATGCTCTCATACTTTATAAAGCGTCATCACTACGTTATTGCCGCATCGTACCAGATAGTCGAGACCTATCCTTTAGTACATACTAGCGTCTTCAAATAAATCGTCTGCGATATCATTGTAGACCAACCGCAATGCGGCAGCAGACACTGTGAGTTTTAAGACCGGCCCTCTCTAGGAACATTCGACGTGAATCGCAAGATAGTTGCGAGTGATTCTAGCAGTCGGACCTCCACAGAGAGGGCCGCACGCATTCGGGGCACCGAGGCACAGTACAAGAAGTTCTCTATCGGTGAATGTCAAAGCTCCCCTGTCTAGCTCGTTCACCAGGTTTACGGCCTCATGCTAGGGTAGCCGTATCTGTGGTATATTTCAGCCGCTCCCGTCCTAATACGTCATCATACGTCCTGGTCATGATTGCAGTCGGATGGCCCAGCCTACGCTAGCTTCAAGAGACGTTCCAATAGAAGTGGGAATCACTCTCCTTCCGTTCCGCGGCTCCGGCCGCGCTAACGGCATAGTTGCGTTGAGCAAATATCTGGTCGGGATGACCCCCGCACGATCCCGAGGGAACTTAGTGCGAATATGTTTCTGCTCAGTTGCCTTGTCGTGGGAAATTACGTATAAGATCGCGTTGTAAGTATCATAAAAACCAACGCGGCGCAATCATGACCCGGAACTCAGACAAGCCACAATTCCTGCGTTAGTCGATGTATTTACACAGCGCTGCATAGATAGATAGGGTCTGGCGTAAGTTATGGGAGACAACTTCGTTCGTCTGGGAATCTCGTTGACCGCAAGGTTGGTGTCTCCCCCATTGGCATTGGTTGGTCACGGTATTAAATAAGTCTTTGAGGTCGTATCACGTTGGAATAAGTACCGGGATAAGCTTGTTACAGGGTCACTCGGGCTGCCGCACTATTTTCCGTCGCTTAAGCAGCATATGTCTCCGCATTTTCTCTTCCAATCG
TGAATCCCCGCTTAGTTGGAGCAGGACCTGAGCGACCCCAACCGTTCTCTTCTGTGTCGCTAGCCCCATATGATTACTGAGCTGCTTATGTGATTACCCTAGACTATTCCTAGCTAACGGGCTACCAAAGGTCAGCCTTAAATATAATCGGGGGGGCCCGTCCGGATTCTGTTCAATGTTGGCGCGCAGTCCAACATGGTCGTTGAGTGCCTGGCTTGGATACCGCTATTTCATGAAGGTTTCCGTACCTTTTCAAGCGCCACCACACAGTTACTACTAGATCACATTAAAGAACCAAAACCGAGCTTCCGGAGGGAACTAGCGTCCTCGAATGAATCGTCTGCGGTATCATTATAGACCAACCGCAAGGCGGTAGCAGACACTGTGAGTTTTAGGACCGGCCCCCCCCGAGCCTGTTCGACGTGTCTGGCAAGATAGTTGCGAGTGATTCTCGCAGTCGGACCTCCACAGAGAGGGCCGCCCGCATTCGGGGCCCCGAGGCGGAGTACAAGAAGTTCTCTACCGGTGCACGTCAAAGCTCCCCAGCCTAGCCCGTTCTCCAGGCTTAGGGCCTCCTGCTAGGGTAGCCGTATCCGTGGTATATTTCAACTGCTCCCGTTCTAATACGTCACCATACGTCCTGGTCATGATTACATCCAGGCGGCACGAATTACGCGGGGTCCAGTGACAGTGTCAACAGAAGTGGGAACCACTCTCCTTCCGTTCCGCGGCTCCGGCCGCGCTAACAGCATGGCTGCGTCGGGCAAATACCTAGCCGGGATGGCCTCGGAACGATCTAGAGGAAATCTAGTGCGACTATGTTTCCGGTCAATTACCATGTCGTGGGAAATCACGTGTAGGATTGCGTCGTAAGTGTTATAAAAACCAACGCGGCGCATCCATGACCCCGAACTCCAACAGAAGGCAGTCAATCTGCCTGCTAGTGTATTTATGAAGCGCTGTATAGATAGATAGGGTCTGGCGCAAGTTCCGGAGGGGAGCTGTATTCGCTTAAAAACTCTACCGATCGTCGAGTAGGTGTCTTCCCTAACGATACTGACAGACCTTTTCTGTTGCTAAAGCTTTAAAGTCGCATCACGTTTGAATAAGTGCCGGGATAAGCTTGTTAAAGGACCACTCGGCCTGCCGAACTATGTTCCGTCGCTTAAGCAGCCTATGTCTCCGCATTTTCTCTTCCAATCG
CTAGTCCCCCCTTAGTAGGAGCAGGACCTAGGTGGCCCCAGCCGCTCTCCCCCGCGCAGCTAAGCCTATCCGGCTGCCCCGCTACCTATGTGGCTACCCTAAATTCTCCTTAGTTAACCGATTACCGTATATCCGCTTAAACCACAACGGGGACGGTACATCCAGTTTCGATTCAACGCGGGCGCGCGATACAACACAATCGTTGAGTACCTGGCCGAATCACCATTTCTTCATCTAGGTTTCCGGACTTGATAAAGCGTCCCCACACACGTATTGCCGCATCGTACCAGATAGTCGAGACCTGTCCTTTAGAGCGAGCCTGCGACCTCGAATAAATCGTCTGTAGCGTTGTTAATGACCAACCGCAAGGCAGTAGCAGATACTCCCGGTTTTAGGACCGGCCCCCCCCAAGCCTGTTCGACGGGTCGGGCGAAACCGCTGTGGATGGTTGCCATAGTCGGAACTCCACAGAAGGGGCCGCCCGCATTTGAGAGCCAGGGGCACAGTACAAGGAGCATCCCGTCGGTGAATGTCAAAGCTCCCCTGTCTAGCTCGTTCACCAGGTTTACGGCCTCATGCTAGGGTAGGTTTATTTATGGTCTGCTTTGGCCAGTCCCGCCCTAATACGTCTTCACATGCTTCGGTAGGGACTGCAGCCGGATGGCACGACCCATACTAGCTCTAAGGAAAGGTTCAATAGAAGTGGAAATCACTCTTCTTCCGTCGCGCAACTCCGGCCGCGCTAACGGCATGGCTGCATCGGACAAACACCTAGCCGGGATGGCCTCGGAACGATGTCGCGGGAGCCTAGTGCGACTATGTGTCCGGTCAATTACCATGTCGTGGGAAATTACGTATGGGATCGCGTCGTAAGTATCATAAAAACCAACGCGGCGCATTCGTGACGCCGAGCTCCGGTGAGCCACAGTCAATCTGCCTGCTAGTGTGTTTATGAGGCGCTGCATAAATAGATAGGGTCTGGCGTAAGTTATGAGAGACAACTGTGTCCGCCTAAAAACTCTACCGATCGTCGAGTAGGTGTCTTCCCTAACGATACTGACAGACCTTTTCTGTTGCTAAAGCTTTAAAGTCGCATCACGTTTGAATAAGTGCCGGGATAAGCTTGTTAAAGGACCACTCGGCCTGCCGAACTATGTTCCGTCGCTTAAGCAGCCTATGTCTCCGCATTTTCTCTTCCAATCG
TGAATCCCCGTTTAGTTGGAGTAGGACCTGAGCGACCCCAACAGTTCCCTTCCGTGTCGCTAGCCCCATACGACAACTGAGCTGCTTATGTGATTATCCTAGACTCTTCCTAGCTAACGGGTTACCAAATGTCAGCCTTAAATATAATCGAGGGTGCCCGTCCGAATTCTGTTCAACGTGGGCGCGCAGCACTACACGGTCGTTGAGTACCTCACTGAGTCATCGTCTCTTCATCAATGCTCTCATACTTTATAAAGCGTCATCACTACGTTATTGCCGCATCGTACCGGATAGTCGAGACCTATCCTTTAGTACATACTAGCGTCTTCAAATAAATCGTCTGCGATATCATTGTAGACCAACCGCAATGCGGCAGCAGACACTGTGAGTTTTAAGACCGGCCCTCTTTAGGAACAGTGGACGTGAATCGCAAGATAGTTGCGAGAGATTCTCGCAATCGGAACTCCACAGAGAGGGCCGCACGCATTCGGGGCACCGAGGCACAGCAGAAGGAGTACCCCATCGGCGAGCGTCAAAGCTCCCCAGCCTAGCTCGTTCACCAGGTTTAGGGCCTCATGCTAGGATAGGTTTATTTATGGTCTGCTTTGGCCAGTCCCGCCCTGATACGTCTTCACATGCTTCGGTAGGGACCACAGCCAGGTGGCATGAATTACGCGGGGTCCAGTGACAGTGTCAACAGAAGTGGGAATCACTCTCCTTCCGTTCCGAGGCTCCGGCCGCGCGAACAGCGTGGCTGCGTCGGGCAAATACCTAGCCGGGATGGCCTCGGAACGATCTAGAGGAAATCTAGTGCGACTATGTTTCCGGTCAATTACCATGTCGTGGGAAATCACGTGTAGGATCGCGTCCTAAGCACCTCGGGAATCAGTACTGCATATTCACGGCCCGGAACTCCGACAGAAGGTAGTCAATCTGCCTGCTAGTGTATTTATGAGGCGCTGCATAAATAGATAGGGTCTGGCGTAAGTTATGAGAGACAACTGTGTCCGCCTAAAAACTCTACCGATCGTCAAGTAGGTGTCTCCCCTAACGACACTGACAGACCTTGTCTGCTGCTAAAGCTTTAAAGTCGCATCTAGATGGGCTGAGCGCGAGGATAAGCTTGTTACAGCGTGAAACGGGCTCTCGCACCATGTTCCGTCGCTTAAGCAGCCCGTATCTCTGAACCCTCTCTACCACTCG
TGAATCCCCGCTTAGTTGGAGCAGGACCTGAGCGACCCCAACCGTTCTCTTCTGTGTCGCTAGCCCCATATGATTACTGAGCTGCTTATGTGATTACCCTAGACTATTCCTAGCTAACGGGCTACCAAAGGTCAGCCTTAAATATAATCGGGGGGGCCCGTCCGGATTCTGTACAATGTTGGCGCGCAGTCCAACATGGTCGTTGAGTACTTCACTGAGTCATCGTCTCTTCATCAATGCTCTCATACTTTATAAAGCGTCATCACTACGTTATTGCCGCATCGTACCAGATAGTCGAGACCTATCCTTTAGTACATACTAGCGTCTTCAAATAAATCGTCTGCGATATCATTGTAGACCAACCGCAATGCGGCAGCAGACACTGTGAGTTTTAAGACCGGCCCTCTCTAGGAACATTCGTCGTGAATCGCAAGATAGTTCCCAGTGATTCTAGCGGTCGGAACTCCACAGAGAGGGCCGCACGCATTCGGGGCACCGAGGCACAGCAGAAGGAGTACCCCATCGGCGCATGCCAAAGCCCCCCAATCGGGCTGGTCTACCAGCTTCAGGGCCTCACGTCGACGCATGCTCTTTTATAGTATATCTCAGTCGGTTCTGCCCTAATACGTAATTTTCCGCCCCGGTCGTGATTGCAGCCGGATGGCCCAGCCTACGGGGGGACCAGGGACAATGTCAATAGAAGTGAGAACCTATCTCCGTCCGTCGCGAGGCTCCGGCCGCGCTAACAGCGTGGCTGCGTCGGGCAAATACCTAGCCGGGATGGCCTCGGAACGATCTAGAGGAAATCTAGTGCGACTATGTTTCCGGTCAATTACCATGTCGTGGGAAATCACGTGTAGGATCGCGTCCTGAGCATCTCGGGAATCAGTACGGTGCATTAACGGCCCCGAACGCAGACAGAAGGTAGTCAATCTGCCTGCTAGTGTATTTATGAGGCGCTGCATAAATAGATAGGGTCTGGCGTAAGTTATGAGAGACCACTGTGTCCGCCTAAAAGTCTCGTTGACCGCAAGGTTGGCGTGTCCCCCATTGGCATTGGTTGGTCACGGTATTAACTAGGTCTTTGAGGTCGTATCACGTAGAGATATATACCGGGATAAGCTTGTTAAAGGACCACTCGGCCTGCCGAACTTTGTTCTTTCGCTTAAGCAGCACGTATCTCTGAACCCTCTCCTCCACTCG
CTAGTCCCCGCCTAGTAGAAGCAGGACCTAGGTGGCTCCAACCGTTCTCTTCTGTGTCGTTAGCCCCATATGACTACTGAGCTGCTTATGTGATTACCCTAGACTCTTCCCAGCTAACGGGTTACCAACTGTCAGCCTTAAATATAATCGGGGGGGCCCGTCCGGATTCTGTTCAACATTGGCACGCAGTCCAACATGGTCGTTGAGTAATTGGCTTGGATACCGTTTCTTCATCAAGGTTTCCGTACCTTTTCAAGCTTCACCACTCCGTTATTGCCGCATCGTACCAGATAGTCGAGACCTATACTTTAGAGCATACTAGCGTCTTCAAATAAATCGTCTGCAGCGTTGTTAATTACCAACCGCAAGGCGATAGCAGACACTGTGAGTTTTAGGGCCGGCCCTCTCTAGGAACATTCGACGTGAATCGCAAGATAGTTGCGAGTGATTCTAGCAGTCGGACCTCCACAGAGAGGGCCGCACGCATTCGGGGCACCGAGGCACAGTACAAGAAGTTCTCTATCGGTGAATGTCAAAGCTCCCCTGTCTAGCTCGTTCACCAGGTTTACGGCCTCATGCTAGGGTAGCCGTATCTGTGGTATATTTCAGCCGCTCCCGTCCTAATACGTCATCATACGTCCTGGTCATGATTGCAGTCGGATGGCCCAGCCTACGCTAGCTTCAAGAGACGTTCCAATAGAAGTGGGAATCACTCTCCTACCATTCCGCGGCTCCGGCCGCGCTAACGACATGGCTGCGTCGGACAAACACCTATCCGGGACGGCCTCGGAACGATGTCGCGGGAGCCTAGTGCGACTATGTTTCCGGTCAATTACCATGTCCTGGGAAATCCCGTGTAAGATCGCGATGTAAATATCATAAAAACCAACGCGGCGCATCCATGACCCCGAACTCCGGTGGGCCACAGTCAATCTGCCTGCTAGTGTGTTTATGAGGCGCTGCATAAATAGATAGGGTCTGGCGTAAGTTATGAGAGACAACTGTGTCCGCCTAAAAACTCTACCGATCGTCAAGTAGGTGTCTTCCCTAACGATACTGACAGACCTTTTCTGTTGCTAAAGCTTTAAAGTCGCATCACGTTTGAATAAGTGCCGGGATAAGCTTGTTAAAGGACCACTCGGCCTGCCGAACTTTGTTCTTTCGCTTAAGCAGCACGTATCTCTGAACCCTCTCTACCACTCG
TGAATCCCCGCTTAGTTGGAGCAGGACCTGAGCGACCCCAACCGTTCTCTTCTGTGTCGCTAGCCCCATATGATTACTGAGCTGCTTATGTGATTACCCTAGACTATTCCTAGCTAACGGGCTACCAAAGGTCAGCCTTAAATATAATCGGGGGGGCCCGTCCGGATTCTGTTCAATGTTGGCGCGCAGTCCAACATGGTCGTTGAGTACTTCACTGAGTCATCGTCTCTTCATCAATGCTCTCATACTTTATAAAGCGTCATCACTACGTTATTGCCGCATCGTACCAGATAGTCGAGACCTATCCTTTAGTACATACTAGCGTCTTCAAATAAATCGTCTGCGATATCATTGTAGACCAACCGCAATGCGGCAGCAGACACTGTGAGTTTTAAGACCGGCCCTCTTTAGGAACAGTGGACGTGAATCGCAAGATAGTTGCGAGAGATTCTCGCAGTCGGAACTCCACAGGGAGGGTTGCACGCATTTGGGGCCCCGAGGCACAGTACAAGAAGCATCCCGTCGGTTCACGCCAAAGCCCCCCAATCGGGCTGGTCTACCAGCTTCAGGGCCTCACGTCGACGCATGCTCTTTTATAGTATATCTCAGTCGGTTCTGCCCTAATACGTAATTTTCCGCCCCGGTCGTGATTACAGCCAGGTGGCATGAATTACGCGGGGTCCAGTGACAGTGTCAACAGAAGTGGGAATCACTCTCCTTCCGTTCCGCGGCTTCGGCCGCGCTAACAGCACGGCTGCGTCGGACAGCCACCTAGCCGGGATGGCCTCGGAACGATGTCACGGGAGCCTAGTGCGACTAAGTTTTCGGTCAGTTACCATGTCGATGGCAACTAAATGTGGGATTGCGTCGTAAGTGTTATAAAAACCAACGCGGCGCATCCATGACCCCGAGCTCAGATGGGCCACAATTCCTGCATTAGTCGATGTATTTATGAAGTTCTTTATGGATAGATAGTATCTGGCGTAAGTTATGGAGGGGAGCTGTGTTCGCCTAAAAACTCTACCGATCGTCAAGTAGGTGTCTCCCCTAACGACGCTGACAGACCACGGTATTAGACAAGTCTTTGCGGTCGTATCTCGATGGGATGAGTAGCGAGATGTCATTAACGCAGGACCACTCGGCCTGCCGCAGTATTCTCCGTCGCTTAAGCAGCATATGTCTCTGCACTCTCTCCATTTCGTG
TGAATCCCCGTTTAGTTGGAGTAGGACCTGAGCGACCCCAACAGTTCCCTTCCGTGTCGCTAGCCCCATACGACAACTGAGCTGCTTATGTGATTATCCTAGACTCTTCCTAGCTAACGGGTTACCAAATGTCAGCCTTAAATATAATCGAGGGTGCCCGTCCGAATTCTGTTCAACGTGGGCGCGCAGCACTACACGGTCGTTGAGTACCTGGTTTGGATGCCGTTTCCTCATCAAGATTTCCGGAATTGATAGAGCGTCCCCACACACGTATTGCCGCATCGTACCAGATAGTCGAGACCTGTCCTTTAGAGCGAGCCTGTGACCTCGAATAAATTGTCTGCAGCGTTGTTAATTACCAACCGCAAGGCGATAGCAGACACTGTGAGTTTTAGAGCCAGCCCTCTCTAGGAACATTCGTCGTGAATCGCAAGATAGTTCCCAGTGATTCTAGCGGTCGGAACTCCACAGAGAGGGCCGCACGCATTCGGGGCACCGAGGCACAGCAGAAGGAGTACCCCATCGGCGCACGTCGAAGCTCCTCAATCGGGCTCGCTCTCTAGGTTTAGGGCCTCATGCTAGGGTAGGTTTATTTATGGTCTGCTTTGGCCAGTCCCGCCCTAGTACGTCTTCACATGCTTCGGTAGGGACCGCAGCCGGATGGCACGACCCATACTAGCTCTAAGGACAGGTTCAATAGAAGTGGGAATCACTCTCCTTCCGTTCCGCGGATCCGGCCGCGCTAACAGCATAACTGCGTCGGGCAAATACCTGGCCGGAGTGGACTCGGCACGATCTAGCGGGAACCTAGTATCACTAAGTTTTCGGTCAGTTACCATGTCGAGGGCAACTAAGTGTGGGATCGCGATGTAAATATCATAAAAACCAACGCGGCGCATTCATGACGCGGAACTCCGACAGACGGCGGTCAATCTGCCTGCTAGTGTATTTATGAAGCGCTGCCTAGATAGATAGGGTCTGGCGTAAGTTATGGAGGGGAGCGGTGTTCGCCTAAAAACTCTACCGATCGTCGAGTAGGTGTCTTCCCTAACGATACTGACAGACCTTTTCTGTTGCTAAAGCTTTAAAGTCGCATCACGTTTGAATAAGTGCCGGGATAAGCTTGTTAAAGGACCACTCGGCCTGCCGAACTATGTTCTTTCGCTTAAGCAGTCTATGTCTCCGCATTTTCTCTTCCAATCG
TGAATCCCCGTTTAGTTGGAGCAGGACCTGAGCGACCTCAACCGTTCTCTTCTGTGTCGTTAGCCCCATATGACTACTGAGCTGCTTATGTGATTACCCTAGACTCTTCCCAGCTAACGGGTTACCAACTGTCAGCCTTAAATATAATCGGGGGGGCCCGTCCGGATTCTGTTCAACATTGGCACGCAGTCCAACATGGTCGTTGAGTAACTGGCTTGGATACCGTTTCTTCATCTAGGTTTCCGGACTTGATAAAGCGTCCCCACACACGTATTGCCGCATCGTACCAGATAGTCGAGACCTGTCCTTTAGAGCGAGCCTGCGACCTCGAATAAATCGTCTGTAGCGTTGTTAATGACCAACCGCAAGGCAGTAGCAGATACTCCCGGTTTTAGGACCGGCCCCCCCCAAGCCTGTTCGACGGGTCGGGCGAAACCGCTGTGGATGGTTGCCATAGTCGGAACTCCACAGAAGGGGCCGCCCGCATTTGAGAGCCAGGGGCACAGTACAAGGAGCATCCCGTCGGTGAATGTCAAAGCTCCCCTGTCTAGCTCGTTCACCAGGTTTACGGCCTCATGCCAGGGTAGGTGTATCCGTGGTATATTTCAACTGCTCCCGTCCTAATACGTCACCATACGTCCTGGTCATGATTACATCCAGGCGGCACGAATTACGCGGGGTCCAGTGACAGTGTCAACAGAAGTGGGAACCACTCTCCTTCCGTTCCGCGGCTCCGGCCGCGCTAACAGCATGGCTGCGTCGGGCAAATACCTAGCCGGGATGGCCTCGGAACGATCTAGAGGAAATCTAGTGCGACTATGTTTCCGGTCAATTACCATGTCGTGGGAAATCACGTGTAGGATCGCGTCCTAAGCACCTCGGGAATCAGTACTGCATATTCACGGCCCGGAACTCCGACAGAAGGTAGTCAATCTGCCTGCTAGTGTATTTATGAAGCGCCGCCTAGATAGATAGGGTCTGGCGTAAGTTATAGAGTGGAGCTGCGCTTTTCTGGAAACTCTACCGATCGTCAAGTAGGTGTCTCCCCTAACGACACTGACAGACCTTGTCTGCTGCTAAAGCTTTAAAGTCGCATCTAGATGGGCTGAGCGCGAGGATAAGCTTGTTACAGCGTGAAACGGGCTGTCGCACCATGTTCCGCCGCTTAAGCCATCTATGTCCCTGCACTCTCTCTACCACTCG
CTAGCCTCTGCTTAGTAAGCGCAGGAACTAGGTAGCCCCTACCGTAGTCCCCCGTGTCACTAGGCCCATACGACTACTGAGCTGCTTATGTGATTACCCTAGACTCTTCCTAGCTAACGGGTTACCAAATGTCAGCCTTAAACATAATCGGGGGGGCCCGTCCGGATCCTGTTCAACGTGGGCGCGCAGTATAACACGGTTGTTGAGTACCTGGCCGAATCACCATTTCTACATCTAGGTTTCCGGACTTGATAAAGCGTCCCCACACACGTATTGCCGCATCGTACCAGATAGTCGAGACCTGTCCTTTAGAGCGAGCCTGCGACCTCGAATAAATCGTCTGTAGCGTTGTTAATGACCAACCGCAAGGCAGTAGCAGATACTCCCGGTTCTAGGACCGGCCCCCCCTAAGCCTGTTCGACGTGTCTGGCGAGACAGTCGCGAGTGATTGTCGCAGTCGGAACTCCACAGGGAGGGTTGCACGCATTTGGGGCCCCGAGGCACAGTACAAGAAGCATCCCGTCGGTGAACGTCAAAGCTCCCCAATCGGGCCCGTTCTCCAGGCTTAGGGCCTCATGCTAGGGTAGGCTTATTTACGGTATATCTCAGTCGGGTCCACCATAATACGTCATTTTCCACCCCGGCCGTGGTTGCTGCCGGATAGAACAGCCTACGGGGGGACCAGGGACAATGTCAATAGAAGTAGGAACCTATCTCCGTCCGTCGCGAGGCTCCGGGCGCGCTAACAGCGTGGCTGCGTCGGGCAAATACCTAGCCGGGATGGCCTCGGAACGATCTAGAGGAAATCTAGTGCGACTATGTTTCCGGTCAATTACCATGTCGTGGGAAATCACATGTGGGATCGCGTCCTAAGCACCTCGGGAATCAGTACTGCATATTCACGGCCCGGAACTCCGACAGAAGGTAGTCAATCTGCCTGCTAGTGTATTTATGAGGCGCTGCATAAATAGATAGGGTCTGGCGTAAGTTATGAGAGACAACTGTGTCCGCCTAAAAACTCTACCGATCGTCAAGTAGGTGTCTTCCCTAACGATACTGACAGACCTTTTCTGTTGCTAAAGCTTTAAAGTCGCATCACGTTTGAATAAGTGCCGGGATAAGCTTGTTAACGGACCACTCGGCCTGCCGAACTTTGTTCTTTCTTTCAAACAACATATGCCTCTGCCCTCTCCCCTCCTCTCG
CTAGCCTCTGCTTAGTAAGCGCAGGAACTAGGTAGCCCCTACCGTAGTCCCCCGTGTCACTAGGCCCATACGACTACTGAGCTGCTTATGTGATTACCCTAGACTCTTCCTAGCTAACGGGTTACCAAATGTCAGCCTTAAACATAATCGGGGGGGCCCGTCCGGATCCTGTTCAACGTGGGCGCGCAGTATAACACGGTTGTTGAGTAACTGGCCGAATCACCATTTCTTCATCAATGCTCTCATACTTTATAAAGCGTCATCACTACGTTATTGCCGCATCGTACCAGATAGTCGAGACCTATCCTTTAGTACATACTAGCGTCTTCAAATAAATCGTCTGCGATATCATTGTAGACCAACCGCAATGCGGCAGCAGACACTGTGAGTTTTAAGACCGGCCCTCTTTAGGAACAGTGGACGTGAATCGCAAGATAGTTGCGAGAGATTCTCGCAGTCGGAACTCCACAGAGAGGGCCGCACGCATTCGGGGCACCGAGGCACAGCAGAAGGAGTACCCCATCGGCGAATGCCAAAGCCCCCCAATCGGGCTGGTCTACCAGCTTCAGGGCCTCACGCTAGGGTAGGCGTATCTGTGGTATATTTCAGTCGGGCCCGTCCTAATACGTCATCATACGTCCTGGTCATGATTACAGCCACGTGGCACGAATTACGCGGGCTCCCAGGAAAGTTTGCATAAAAGTGGGAATCACCTTCCTTCCGCCGCGCAACCCCGGCCGCGTTTTCAGCATAGCTATGTCGGGAGAACGCTTGGCTTGGATGGCTTTGGCGGAGTGTCGACGAAATCTAGGGCGACTGTGCTACCGGTCAGATACCATGTCGTGGAAAGTTACATGTGAGATCGCGTCGTAAGTATCATAAAAGCCAACGCGACGCGTTCATGACCTCGAACTCCGGCAGAAGGTAGTCAATCTGCCTGCTAGTGTATTTATGAGGCGCTGCATAAATAGATAGGGTCTGGCGTAAGTTATGAGAGACAACTGTGTCCGCCTAAAAGTCTCGTTGACCGCAAGGTTGGCGCGTCCTCCAACGACACTGACAGACCTTTGTATTAACTAGGTCTTTGAGGTCGTATCACGTAGAGATATATGCCGGAATAAGCTTGTTACACGACCACACGGGCCGCCGCACTATTTTCCGTCGCTTAAGCAGCATATGTCTCTGCACTCTCTCTTCCACTCG
TGAATCCCCGCTTAGTTGGAGCAGGACCTGAGCGACCCCAACCGTTCTCTTCTGTGTCGCTAGCCCCATATGACTACTGAGCTGCTTATGTGATTACCCTAGACTCTTCCTAGCTAACGGGCTACCAAAGGTCAGCCTTAAATATAATCGGGGGGGCCCGTCCGGATTCTGTTCAATGTTGGCGCGCAGTCCAACATGGTCGTTGAGTACCTGGCTTGGATACCGTTTCTTCATCAAGGTTCTCATACCCTTTCAGGCGTTACCAAACAGTGATTATTGCGCTGCACTAGGGTGTTAGAACTGATCTTTCGAAGGGAGCCTGCCTCTCCGAATGGATCGTCGGCAGCATCGTTAATGACCAACCGCAAGGCAGTAGTCGACACCCTCAGTCTCAGGACCGGCCCTCTCTAGGAACATTCGTCGTGAATCGCAAGATAGTTCCCAGTGATTCTAGCGGTCGGAACTCTACAGAGAGGGCCGCACGCATTCGGGGCACCGAGGCACAGCAGAAGGAGTACCCCATCGGCGCACGTCAAAGCTCCTCAATCGGACTCGTTCTCCAGGTTTAGGGCCTCATGTCAACGCATGCTTTTTTATAGCATATCTCAGTCGGTTCTGCCCCAATATGTAATTTTCCGCCCCGGTCGTGATTACAGCCACGTGGCACGAATTACGCGGGCTCCCAGGAAAGTTTGCATAGAAGTGGGTATCACCTTCCTTCCGCCGCGCAACCCCGGCCGCGTTTTCAGCATAGCTATGCCGGGAGAACGCTTGGCTTGGATGGCTTTGGCGGAGTGTCGACGAAATCTAGGGCGACTGTGCTACCGGTCAGATACCATGTCGTGGAAAGTTACATGTAAGATCGCGTTGTAAGTATCTCGGGAACCAACGCGGCGCATTCACTGCCCCGAGCTCCGGCAAACCACAGTCAATCTGCCTGCTAGTGTATTTACACAGCGCTGCAAAAATAGATAGGGTCTGGCGTAAGTTATGAGAGACAACTGTGTCCGCCTAAAAACTCTACCGATCATCAAGTAGATGTCTTCCCTAACGATACTGACAGACCTTTTCTGTTGCTAAAGCCTTAAAGTCGCATCACGTTGGAATAAGTGCCGGGATAAGCTTGTTACAGGACCACACAGGCTGCCGCACTATTTTCCGTCGCTTAAGCAGCACGTATCTCTGAACCCTCTCCTCCACGTG
TGAATCCCCGCTTAGTTGGAGCAGGACCTGAGCGACCCCAACCGTTCCCTTCCGTGTCGCCAGGCCCATACGACTACTGAGCTGCTTATGTGATTACCCTAGACTCTTCCTAGCTAACGGGTTACCAAATGTCAGCCTTAAACATAATCGGGGGGGCCCGCCTGGATTCTGTTCAACGTGGGCGCGCAGTACAACACGGTCGTTGAGTGCCTGGCCGAATCACCATTTCTTCATCTAGGTTTCCGGAATTGATAGAGCGTCCCCACACACGTATTGCCGCATCGTACCAGATAGTCGAGACCTGTCCTTTAGAGCGAGCCTGTGACCTCGAACAAATTGTCTGCAGCGTTGTTAATTACCAACCGCAAGGCGATAGCAGACACTGTGAGTTTTAGAGCCAGCCCTCTCTAGGAACATTCGTCGTGAATCGCAAGATAGTTCCCAGTGATTCTAGCGGTCGGAACTCTACAGAGAGGGCCGCACGCATTCGGGGCACCGAGGCACAGCAGAAGGCGTACCCCATCGGCGCACGTCAAAGCTCCTCAATCGGACTCGTTCTCCAGGTTTAGGGCGCCATGTCAACGCATGCTTTTTTATAGCATATCTCAGTCGGTTCTGCCCCAATATGTAATTTTCCGCCCCGGTCGTGATTGCAGTCGGATGGCCCAGCCTACGCTAGCTTCAAGAGACGTTCCAATAGAAATGGGAACTACTCTCCTTCCATTCCGAGGCTCCGGCCGCGCTAACGGCATGGCTGCGTCGGACAAACACCTAGCCGGGACGGCCTCGGAACGATGTCGCGGGAGCCTAGTGCGACTATGTTTCCGGTCAATTACTATGTCGTGGGAAATCCCGTGTGAGATCGCGATGTAAATATCATAAAAACCAACGCGGCGCATCCATGACCCCGAACTCCAACAGAAGGCAGTTCCTGCGTTATTCGATGTATGTATGAAGCTCTTTCTAGATAGATAGGGTCTGGCGTAAGTTATGGGAGACAATTTTGTTCGCCTAAAAGTCTCGTTCACCGCAAGGTTGGCGTGTCCCCCATTGGCATTGGTTGGTCACGGTATTAACTAGGTCTTTGAGGTCGTATCACGTAGAGATATATACCGGGATAAGCTTGTTACACGACCACACGGGCCGCCGAACTTTGTTCTTTCGTTCAAACAACATATGCTTCTGCCCTCTCCCCTCCTCTCG
TGAATCCCCGCTTAGTTGGAGCAGGACCTGAGCGACCCCAACCGTTCTCTTCTGTGTCGCTAGCCCCATATGACTACTGAGCTGCTTATGTGATTACCCTAGACTCTTCCTAGCTAACGGGCTACCAAAGGTCAGCCTTAAATATAATCGGGGGGGCCCGTCCGGATTCTGTTCAATGTTGGCGCGCAGTCCAACATGGTCGTTGAGTACCTGGCTTGGATACCGTTTCTTCATCAAGATTTCCGGAATTGATAGAGCGTCCCCACACACGTATTGCCGCATCGTACCAGATAGTCGAGACCTGTCCTTTAGAGCGAGCCTGTGACCTCGAATAAATTGTCTGCAGCGTTGTTAATTACCAACCGCAAGGCGATAGCAGACACTGTGAGTTTTAGAGCCGGCCCTCTCTAGGAACATTCAACGTGAATCGCAAGATAGTTGCGAGTGATTCTCACAGTCGGAACTCCAAGGGGAGGGTTGCACGCATTTGGGGCCCCGAGGCACAGTACAAGAAGCATCCCGTCGGTGAACGTCAAAGCTCCTCAATCGGACTCGTTCACCAGGTTTAGGGCCTCATGTCAACGCATGCTTTTTTATAGTATATCTCAGTCGGTTCTGCCCCAATATGTAATTTTCCGCCCCGGTCGTGATTGCAGCTGGATGGCACAGCCTACGCTAGCTTCAAGAAAAGTTTCAATAGAAGTGGGAACCACTCTCCTACCATTCCGAGGCTCCGGCCGCGCTAACGACATGGCTGCGTCGGACAAACACCTATCCGGGACGGCCTCGGAACGATGTCGCGGGAGCCTAGTGCGACTATGTTTCCGGTCAATTACCATGTCCTGGGAAATCCCGTGTGAGATCGCGATGTAAATATCATAAAAACCAACGCGGCGCATCCATGACCCCGAACTCCGACAGAAGGTAGTCAATCTGCCTGCTAGTGTATTTATGAGGCGCTGCATAAATAGATAGGGTCTGGCGTAAGTTATGAGAGACAACTGTGTCCGCCTAAAAGTCTCGTTGACCGCAAGGTTGGCGTGTCCCCCATTGGCATTGGTTGGTCACGGTATTAACTAGGTCTTTGAGGTCGTATCACGTAGAGATATATACCGGGATAAGCTTGTTAAACGACCACACGGGCCGCCGAACTTTGTTCTTTCGTTCAAACAACATATGCTTCTGCCCTCTCCCCTCCTCTCG
CTAGCCTCTGCTTAGTAAGCGCAGGAACTAGGTAGCCCTAACAGTTCCCTTCCGTGTCGCTAGCCCCATACGACTACTGAGCTGCTTATGTGATTACCCTAGACTCTTCCTAGCTAACGGGTTACCAAATGTCAGCCTTAAATATAATCGAGGGGGCCCGTCCGGATTCTGTTCAACGTGGGCGCGCAGCACTACACGGTCGTTGAGTGCCTGGTTTGGATGCCGTTTCCTCATCAAGGTTTCCGTACCTTTTCAAGCTTCACCACTCCGTTATTGCCGCATCGTACCAGATAGTCGAGACCTATACTTTAGAGCATACTAGCGTCTTCAAATAAATCGTCGGCAGCATCGTTAATGACCAACCGCAAGGCAGTAGTCGACACCCTCAGTCTCAGGACCGGCCCTCTCTAGGAACATTCGACGTGAATCGCAAGATAGTTGCGAGTGATTCTAGCAGTCGGACCTCCACAAAGAGGGCCGCCCGCATTTAGGGCCCCGAGGCGCAGTACAAGAAGCATCCCGTCGGTGCACGTCAAAGCTCCCCAATCGGGCCCGTTCTCCAGGCTTAGGGCCTCATGCCAGCGCAGGCTTTTTTATAGTATATCTCAGTCGGTTCTGCCCTAATACGTAATTTTCCGCCCCGGTCGTGATTGCAGCCGGATGGCACAGCCTACGCTAGCTTCAAGAAAAGTTTCAATAGAAGTGGGAACCACTCTCCTTTCGCCGCGCAACCCCGGCCGCGTTTTCAGCATAGCTGCGTCAGGAAAACACTTGGCTTGGATGGCTTTGGCGGAATCTCGAGGAGATCTGGTGCGACTATGTTTCCGGTCAGTTACTATACTGTGGGAAATCACGTATGGGACCGCGTCCTATGTATCATAAAAACCAACGCGGCGCAATCATGACCCCGAACTCCAACAGAAGGCAGTTCCTGCGTTATTCGATGTATGTGTGAAGCGCTGCAAAAGCCTATGAGGTTCAATGTGTCGGCCGGAGGGGAGCTGTGTTCGCCTGGGAACTCTACCGATCGTCAAGTAGGTGTCTCCCCTAACGACACTGACTGACCTTGTCTGTTGCTAAATCTCTGAGGTAGTATCACCTTGGAATAAGTGCCGGGATAAGCTTGTTAAAGGACCACTCGGCCTGCCGCGCTATGTTCTTTGGCTTGGGCAGTCTATGTCTCCGCATTTTCTCTTCCAATCG
CTAGTCCCCGCCTAGTAGAAGCAGGACCTAGGTGGCTCCAACCGTTCTCTTCTGTGTCGTTAGCCCCATATGACTACTGAGCTGCTTATGTGATTACCCTAGACTCTTCCCAGCTAACGGGTTACCAACTGTCAGCCTTAAATATAATCGGGGGGGCCCGTCCGGATTCTGTTCAACATTGGCACGCAGTCCAACATGGTCGTTGAGTAATTGGCTTGGATACCGTTTCTTCATCAAGGTTTCCGTACCTTTTCAAGCTTCACCACTCCGTTATTGCCGCATCGTACCAGATAGTCGAGACCTATACTTTAGAGCATACTAGCGTCTTCAAATAAATCGTCTGCAGCGTTGTTAATTACCAACCGCAAGGCGATAGCAGACACTGTGAGTTTTAGGGCCGGCCCTCTCTAGGAACATTCGACGTGAATCGCAAGATAGTTGCGAGTGATTCTAGCAGTCGGACCTCCACAGAGAGGGCCGCACGCATTCGGGGCACCGAGGCACAGTACAAGAAGTTCTCTATCGGTGAATGTCAAAGCTCCCCTGTCTAGCTCGTTCACCAGGTTTACGGCCTCATGCTAGGGTAGGTTTATTTACGGTATATCTCAGTCAGTCTTGCCCTAATACGTCTTCACATGCTTCGGTAGGAACCGCAGCCAGGTGGCCCAGCCTACGGGGGGTCCAGGGACAGTGTCAATAGAAGTGGGAATCACCTTCCTTCCGCCGCGCAACCCCGGCCGCGTTTTCAGCATGGCTGCGTCGGACAAACACCTATCCGGGACGGCCTCGGAACGATGTCGCGGGAGCCTAGTGCGACTATGTTTCCGGTCAATTACCATGTCGTGGGAAATCCCGTGTAGGATCGCGATGTAAATATCATAAAAACCAACGCGGCGCATCCATGACCCCGGACTCCGATGGGCCACAATTCCTGCGTTAGTCGATGTATTTATGAAGCGTTGCCTAGATAGATAGGGTCTGGCGTAAGTTATGGGAGACAATTTTGTTCGCCTAAAAACTCTACCGATCGTCAAGTAGGTGTCTCCCCTAACGACACTGGTTGGTCACGGTATTAGATAAGTCTTTGAGGCCGTATCACGTTGGAATAAGTGCCGGGATAAGCTTGTTACAGGACCACACGGGCTGCCGAACTTTGTTCTTTCGTTCAAACAACATATGCCTCTGCCCTCTCCCCTCCACTCG
CTAGCCTCTGCTGTGTAAGCGCAGGAACTAGGTAGCCCCAACCGTTCTCCCCCGTGTCGCTAGGCTCGTACAACTGATCCGTTGCTCCTGCGATAACCCAAGACTCTTCCTACCTCGCGAGTTACCAAATGTCAGCCTTAAACATAATCGGGGGGGCCCGTCCGGATCCTGTTCAACGTGGGCGCGCAGTATAACACGGTTGTTGAGTACCTCACTGAGTCATCGTCTCTTCATCAATGCTCTCATACTTTATAAAGCGTCATCACTACGTTATTGCCGCATCGTACCAGATAGTCGAGACCTATCCTTTAGTACATACTAGCGTCTTCAAATAAATCGTCTGCGATATCATTGTAGACCAACCGCAATGCGGCAGCAGACACTGTGAGTTTTAAGACCGGCCCTCTTTAGGAACAGTGGACGTGAATCGCAAGATAGTTGCGAGAGATTCTCGCAGTCGGAACTCCACAGGGAGGGTTGCACGCATTTGGGGCCCCGAGGCACAGTACAAGAAGCATCCCGTCGGTTCACGCCAAAGCCCCCCAATCGGGCTGGTCTACCAGCTTCAGGGCCTCACGTCGACGCATGCTCTTTTATAGTATATCTCAGTCGGTTCTGCCCCAATATGTAATTTTCCGCCCCGGTCGTGATTGCAGCTGGATGGCACAGCCTACGCTAGCTTCAAGAAAAGTTTCAATAGAAGTGGGAACCACTCTCCTACCATTCCGAGGCTCCGGCCGCGCTAACGACATGGCTGCGTCGGACAAACACCTATCCGGGACGGCCTCGGAACGATGTCGCGGGAGCCTAGTGCGACTATGTTTCCGGTCAATTACCATGTCCTGGGAAATCCCGTGTAAGATCGCGATGTAAATATCATAAAAACCAACGCGGCGCATCCATGACCCCGAACTCCAACAGAAGGCAGTTCCTGCGCTATTCGATGTATGTGTGAAGCGCTGCAAAAGCCTATGAGGTTCAATGTGTCGGCCGGAGGGGAGCTGTGTTCGCCTGGGAACTCTACCGATCATCAAGTAGATGTCTTCCCTAACGATACTGACAGACCTTTTCTGTTGCTAAAGCCTTAAAGTCGCATCACGTTGGAATAAGTGCCGGGATAAGCTTGTTACAGGACCACTCAGGCTGCCGCACCATGTTTTTTCGTTCAAACAACATATGCCTCTACCCTCTCCCCTCCTCTCG
TGAATCCCCGTTTAGTTGGAGTAGGACCTGAGCGACCCCAACAGTTCCCTTCCGTGTCGCTAGCCCCATACGACAACTGAGCTGCTTATGTGATTATCCTAGACTCTTCCTAGCTAACGGGTTACCAAATGTCAGCCTTAAATATAATCGAGGGTGCCCGTCCGAATTCTGTTCAACGTGGGCGCGCAGCACTACACGGTCGTTGAGTACTTCACTGAGTCATCGTCTCTTCATCAATGCTCTCATACTTTATAAAGCGTCATCACTACGTTATTGCCGCATCGTACCGGATAGTCGAGACCTATCCTTTAGTACATACTAGCGTCTTCAAATAAATCGTCTGCGATATCATTGTAGACCAACCGCAATGCGGCAGCAGACACTGTGAGTTTTAAGACCGGCCCTCTTTAGGAACAGTGGACATGAATCGCAAGATAGTTGCGAGAGATTCTCGCAGTCGGAACTCCACAGAGAGGGCCGCACGCATTCGGGGCACCGAGGCACAGCAGAAGGAGTACCCCATCGGCGAGCGTCAAAGCTCCCCAGCCTAGCTCGTTCACCAGGTTTAGGGCCTCATGCTAGGATAGGTTTATTTATGGTCTGCTTTGGCCAGTCCCGCCCTGATACGTCTTCACATGCTTCGGTAGGGACCACAGCCAGGTGGCATGAATTACGCGGGGTCCAGTGACAGTGTCAACAGAAGTGGGAATCACTCTCCTTCCGTTCCGCGGCTTCGGCCGCGCTAACAGCGCGGCTGCGTCGGACAGCCACCTAGCCGGGATGGCCTCGGAACGATGTCACGGGAGCCTAGTGCGACTAAGTTTTCGGTCAGTTACCATGTCGATGGCAACTAAATGTGGGATTGCGTCGTAAGTGTTATAAAAACCAACGCGGCGCATCCATGACCCCGAGCTCAGATGGGCCACAATTCCTGCATTAGTCGATGTATTTATGAAGTTCTTTATGGATAGATAGGGTCTGGCGTAAGTTATGGAGGGGAGCTGTGTTCGCCTAAAAACTCTACCGATCGTCAAGTAGGTGTCTTCCCTAACGATACTGACAGACCTTTTCTGTTGCTAAAGCTTTAAAGTCGCATCACGTTTGAATAAGTGCCGGGATAAGCTTGTTAAAGGACCACTCGGCCTGCCGAACTTTGTTCTTTCGCTTAAGCAGCACGTATCTCTGAACCCTCTCCTCCACGTG
TGAATCCCCGCTTAGTTGGAGCAGGACCTGAGCGACCCCAACCGTTCTCTTCCGTGTCGCTAGCCCCATATGACTACTGAGCTGCTTATGTGATTACCCTAGGCCCTTCCTAGCTAACGGGCTACCAAAGGTCAGCCTTAAATATAATCGGGGGGGCCCGTCCGGATTCTGTTCAATGTTGACGCGCAGTCCAACATGGTCGTTGAGTAACTGGCTTGGATACCGTTTCTTCATCAAGATTTCCGGAATTGATAGAGCGTCCCCACACACGTATTGCCGCATCGTACCAGATAGTCGAGACCTGTCCTTTAGAGCGAGCCTGTGACCTCGAATAAATTGTCTGCAGCGTTGTTAATTACCAACCGCAAGGCGATAGCAGACACTGTGAGTTTTAGAGCCGGCCCTCTCTAGGAACATTCAACGTGAATCGCAAGATAGTTGCGAGTGATTCTCACAGTCGGAACTCCAAGGGGAGGGTTGCACGCATTTGGGGCCCCGAGGCACAGTACAAGAAGCATCCCGTCGGTGAACGTCAAAGCTCCTCAATCGGACTCGTTCTCCAGGTTTAGGGCCTCATGTCAACGCATGCTTTTTTATAGCATATCTCAGTCGGTTCTGCCCCAATATGTAATTTTCCGCCCCGGTCGTGATTGCAGTCGGATGGCCCAGCCTACGCTAGCTTCAAGAGACGTTCCAATAGAAGTGGGAATCACTCTCCTACCATTCCGCGGCTCCGGCCGCGCTAACGACATAGTTGCGTCGGGCAAACACCTGGCCGGGATGGCCTCGGCACGATCTCGAGGAAATCTAGTGCGACTATGTTTCCGGCCAATTACCATGTCGTGGGAAATCAAGTGTAGGATCGCGTCCTGAGCATCTCGGGAATCAGTACGGCGCATTAATGGCCCCGAACTCCGACAGAAGGTAGGCAATCTGCCTGCTAGTGTATTTATGAAGCTCTTTATGGATAGATAGGGTCTGGCGTAAGTTATGGAGGGGAGCGGTGTTCGCCTAAAAACTCTACCGATCGTCAAGTAGGTGTCTCCCCTAACGACGCTGACAGACCACGGTATTAGACAAGTCTTTGCGGTCGTATCTCGATGGGATGAGTAGCGGGATGTCATTAATACAGGACCACACGGGCTGCCGCACTATTTTCCGTCGCTTAAGCAGCATATGTCTCCGCATTTTCTCCTCTACTCG
CTAGCCTCTGCTTAGTAAGCGCAGGAACTAGGTAGCCCCTACCGTAGTCCCCCGTGTCACTAGGCCCATACGACTACTGAGCTGCTTATGTGATTACCCTAGACTCTTCCTAGCTAACGGGTTACCAAATGTCAGCCTTAAACATAATCGGGGGGGCCCGTCCGGATCCTGTTCAACGTGGGCGCGCAGTATAACACGGTTGTTGAGTACCTGGCCGAATCACCATTTCTACATCTAGGTTTCCGGACTTGATAAAGCGTCCCCACACACGTATTGCCGCATCGTACCAGATAGTCGAGACCTGTCCTTTAGAGCGAGCCTGCGACCTCGAATAAATCGTCTGTAGCGTTGTTAATGACCAACCGCAAGGCAGTAGCAGATACTCCCGGTTCTAGGACCGGCCCCCCCTAAGCCTGTTCGACGTGTCTGGCGAGACAGTCGCGAGTGATTGTCGCAGTCGGAACTCCACAGGGAGGGTTGCACGCATTTGGGGCCCCGAGGCACAGTACAAGAAGCATCCCGTCGGTGAACGTCAAAGCTCCCCAATCGGGCCCGTTCTCCAGGCTTAGGGCCTCATGCTAGGGTAGGCTTATTTACGGTATATCTCAGTCGGGTCCACCATAATACGTCATTTTCCACCCCGGCCGTGGTTGCTGCCGGATAGAACAGCCTACGCTACCTTCAAGAACAGTGTCAATAGAAGTGGGAATCACTCTCCTTCCGTTCCGCGGCTCCGGCCGCGCTAACGGCATAGTTGCGTTGAGCAAATATCTGGTCGGGATGACCCCCGCACGATCCCGAGGGAACTTAGTGCGAATATGTTTCTGCTCAGTTGCCTTGTCGTGGGAAATTACGTATAAGATCGCGTTGTAAGTATCATAAAAACCAACGCGGCGCAATCATGACCCGGAACTCAGACAAGCCACAATTCCTGCGTTAGTCGATGTATTTACACAGCGCTGCATAGATAGATAGGGTCTGGCGTAAGTTATGGGAGACAACTTCGTTCGTCTGGGAATCTCGTTGACCGCAAGGTTGGTGTCTCCCCCATTGGCATTGGTTGGTCACGGTATTAAATAAGTCTTTGAGGTCGTATCACGTTGGAATAAGTACCGGGATAAGCTTGTTACAGGGTCACTCGGGCTGCCGCACTATTTTCCGTCGCTTAAGCAGCATATGTCTCCGCATTTTCTCTTCCAATCG
TGAATCCCCGCTTAGTTGGAGCAGGACCTGAGCGACCCCAACCGTTCTCTTCTGTGTCGCTAGCCCCATATGACTACTGAGCTGCTTATGTGATTACCCTAGACTCTTCCTAGCTAACGGGCTACCAAAGGTCAGCCTTAAATATAATCGGGGGGGCCCGTCCGGATTCTGTTCAATGTTGGCGCGCAGTCCAACATGGTCGTTGAGTACCTGGCTTGGATACCGTTTCTTCATCAAGATTTCCGGAATTGATAGAGCGTCCCCACACACGTATTGCCGCATCGTACCAGATAGTCGAGACCTGTCCTTTAGAGCGAGCCTGTGACCTCGAATAAATCGTCTGTAGCGTTGATAATGGCCGATCGAGGGAAAGTGGCCGACGATCTCAGCTTCAGGAACAGCCCTCTCTAGGAACATTCGTCGTGACTGGCGAAACCGCTGTGGATGGTTGTCGCAGTCGGAACTCCACAGAGAGGACCGCCGGCAGCTGGGGCCCCAAGACACGATACAAGAAGTACCCCATCGGCGCACGTAAAAGCTCCCGTATCGGGCCCGTTCTCCAGGCTTAGGGCCTGATGCTAGGGTAGGCGTATCTGTGGTATATTTCAGTCGGGCCCGTCCTAATACGTCATCATACGTCCTGGTCATGATTACAGCCACGTGGCACGAATTACGCGGGCTCCCAGGAAAGTTTGCATAGAAGTGGAAACCACTCTCCTACCATTCCGCGGCTCCGGCCGCGCTAACGACATGGCTGCGTCGGACAAACACCTATCCGGGACGGCCTCGGAACGATGTCGCGGGAGCCTAGTGCGACTATGTTTCCGGTCAATTACCATGTCCTGGGAAATCCCGTGTAAGATCGCGATGTAAATATCATAAAAACCAACGCGGCGCATCCATGACCCCGAACTCCGACAGGAGGCAGTCAATCTGCCTGCTAGTGTATTTATGAGGCGCTGCATAAATAGATAGGGTCTGGCGTAAGTTATGAGAGACAACTGTGTCCGCCTAAAAGTCTCGTTCACCGCAAGGTTGGCGTGTCCCCCATTGGCATTGGTTGGTCACGGTATTAACTAGGTCTTTGAGGTCGTATCACGTAGAGATATATGCCGGGATAAGCTTGTTACAGGACCACTCAGGCTGCCGCACTATTTTCCGTCGCTTAAGCAGCACGTATCTCTGAACTCTCTCCTCCACGTG
