# Supplementary material for: HAPSIMU: a genetic simulation platform for population-based association studies
Source: BMC Bioinformatics. 2008 Aug 5;9:331. doi: 10.1186/1471-2105-9-331 (PMC2518933; doi:10.1186/1471-2105-9-331)
Supplement: Additional file 1 — The HIPSIMU package. This zipped file contains the HAPSIMU program and user document. [file 1471-2105-9-331-S1.zip › HAPSIMU1.0/data/ENr321.8q24.11HaploWhite.txt]

TGAATCCCCGTTTAGTTGGAGCAGGACCTGAGCGACCCCAACCGTTCTTCCCCGTGTCGCTAGGCTCGTACAACTGATCCGTTGCTCCTGCGATAACCCAAGACTCTTCCTACCTCGCGAGTTACCAAATGTCAGCCTTAAACATAATCGGGGGGGCCCGTCCGGATCCTGTTCAACGTGGGCGCGCAGTATAACACGGTTGTTGAGTAACTGGCTTGGATACCGTTTCTTCATCAAGATTTCCGGAATTGATAGAGCGTCCCCACACACGTATTGCCGCATCGTACCAGATAGTCGAGACCTGTCCTTTAGAGCGAGCCTGTGACCTCGAATAAATTGTCTGCAGCGTTGTTAATTACCAACCGCAAGGCGATAGCAGACACTGTGAGTTTTAGAGCCAGCCCTCTCTAGGAACATTCGTCGTGAATCGCAAGATAGTTCCCAGTGATTCTAGCGGTCGGAACTCCACAGAGAGGGCCGCACGCATTCGGGGCACCGAGGCACAGCAGAAGGAGTACCCCATCGACGCACGTCAAAGCTCCTCAATCGGACTCGTTCTCCAGGTTTAGGGCCTCATGCTAGGGTAGGCGTATCTGTGGTATATTTCAGTCGGGCCCGTCCTAATACGTCATCATACGTCCTGGTCATGATTACAGCCACGTGGCACGAATTACGCGGGCTCCCAGGAAAGTTTGCATAGAAGTGGGAACCACCTTCCTTCCGCCGCGCAACCCCGGCCGCGTTTTCAGCATAGCTATGCCGGGAGAACGCTCGGCTTGGATGGCTTTGGCGGAGTGTCGACGAAATCTAGGGCGACTGTGCTACCGGTCAGATACCATGTCGTGGAAAGTTACATGTGAGATCGCGTTGTAAGTATCTCGGGAACCAACGCGGCGCATTCACTGCCCCGAACTCCGGCAGAAGGCGGTCAATCTGCCTGCTAGTGTATTTATGAAGCTCTTTCTAGATAGATAGGGTCTGGCGTAAGTTATGGGAGACAATTTTGTTCGCCTAAAAGTCTCGTTGACCGCAAGGTTGGCGTGTCCCCCATTGGCATTGGTTGGTCACGGTATTAACTCGGTCTTTGAGGTCGTATCACGTAGAGATATATACCGGGATAAGCTTGTTACACGACCACACGGGCCGCCGAACTTTGTTCTTTCGTTCAAACAACATATGCTTCTGCCCTCTCCCCTCCTCTCG
TGAATCCCCGCTTAGTTGGAGCAGGACCTGAGCGACCCCAACCGTTCTCTTCTGTGTCGCTAGCCCCATATGACTACTGAGCTGCTTATGTGATTACCCTAGACTATTCCTAGCTAACGGGCTACCAAAGGTCAGCCTTAAATATAATCGGGGGGGCCCGTCCGGATCCTGTTCAACGTGGGCGCGCAGTATAACACGGTTGTTGAGTAACTGGCTTGGATACCGTTTCTTCATCACGGTTCTCATACCCTTTCAGACGTTACCAAACAGTGATTATTGCGCTGCACTAGGGTGTTAGAACTGATCTTTCGAAGGGAGCCTGCCTCTCCGAATGGATCGTCGGCAGCATCGTCAATGACCAACTGCAAGGCAGTAGTCGACACCCTCAGTCTCAGGACTGGCTCTCTCTAGGAACATTCGACGTGAATCGCAAGATAGTTGCGAGTGATTCTAACAGTCGTGACGTCAAGAAGAGAGCCCCCCGCCTTCGGGGCCCCGAGGCACAGTACAAGAAGCATCACGTCGGTGCACGTCAAAGCTCCTCAATCGGACTCGTTCTGCAGGTCTAGGGCCTCATGTCAACGCATGCTTTTTTATAGTATATCTCAGTCGGTTCTGCCCCAATATGTAATTTTCCGCCCCGGTCGTGATTGCAGCTGGATGGCACAGCCTACGCTAGCTTCAAGAAAAGTTTCAATAGAAGTGGGAACCTATCTCCGTCCGTCGCGAGGCTCCGGCCGCGCTAACAGCGTGGCTGCGTCGGGCAAATACCTAGCCGGGATTGCCTCGGAACGATCTAGAGGAAATCTAGTGCGACTATATTTCCGGTCAATTACCATGTCGTGGGAAATCACATGTGGGATCGCGTCCTAAGCACCTCGGGAATCAGTACTGCATATTCACGGCCCGAAACTCCGACAGAAGGTAGTCAATCTGCCTGCTAGTGCATTTATGAGGCGCTGCATAAATAGATAGGGTCTGGCGTAAGTTATGAGAGACAACTGTGTCCGCCTAAAAACTCTACCGATCATCAAGTAGATGTCTTCCCTAACGATACTGACAGACCTTTTCTGTTGCTAAAGCTTTAAAGTCGCATCACGTAGAGATATATGCCGGGATAAGCTCGTTACACGACCACACGAGCCGCCGAACTTTGTTCCGTCGCCTAAGCAGCACGTATCTCTGAACCCTCTCCTCCACGTG
TGAATCCCCGCTTAGTTGGAGCAGGACGTGAGCGACCCCAACCGTTCTCTTCTGTGTCGCTAGCCCCATATGACTACTGAGCTGCTTATGTGATTACCCTAGACTATTCCTAGCTAACGGGCTACCAAAGGTCAGCCTTAAATATAATCGGGGGGGCCCGTCCGGATTCTGTTCAATGTTGGCGCGCAGTCCAACATGGTCGTTGAGTAACTGGCTTGGATACCGTTTCTTCATCAAGATTTCCGGAATTGATAGAGCGTCCCCACACACGTATTGCCGCATCGTACCAGATAGTCGAGACCTGTCCTTTAGAGCGAGCCTGTGACCTCGAATAAATTGTCTGCAGCGTTGTTAATTACCAACCGCAAGGCGATAGCAGACACTGTGAGTTTTAGAGCCAGCCCTCTCTAGGAACATTCGTCGTGAATCGCAAGATAGTTCCCAGTGATTCTAGCGGTCGGAACTCCACAGAGAGGGCCGCACGCATTCGGGGCACCGAGGCACAGCAGAAGGAGTACCCCATTGGCGCACGTCAAAGCTCCTCAATCGGACTCGTTCTCCAGGTTTAGGGCCTCATGCTAGGGTAGGCGTATCTGTGGTATATTTCAGTCGGGCCCGTCCTAATACGTCATCATACGTCCTGGTCATGATTACAGCCACGTGGCACGAATTACGCGGGCTCCCAGGAAAGTTTGCATAGAAGTGGGAATCACCTTCCTTCCGCCGCGCAACCCCGGCCGCGTTTTCAGCATAGCTATGCCGGGAGAACGCTTGGCTTGGATGGCTTTGGCGGAGCGTCGACGAAATCTAGGGCGACTATGTTTCCGGTCGATTACCATGTCGTGGGAAATCACATGTGGGATCGCGTCCTAAGCACCTCGGGAATCAGTACTGCATATTCACGGCCCGGAACTCCGACAGAAGGTAGTCAATCTGCCTGCTAGTGCATTTATGAGGCGCTGCATAAATAGATAGGGTCTGGCGTAAGTTATGAGAGACAACTGTGTCCGCCTAAAAACTCTACCGATCATCAAGTAGATGTCTTCCCTAACGATACTGACAGACCTTTTCTGTTGCTAAAGCTTTAAAGTCGCATCACGTAGAGATATATGCCGGGATAAGCTCGTTACACGACCACACGAGCCGCCGAACTTTGTTCCGTCGCCTAAGCAGCACGTATCTCTGAACCCTCTCCTCCACGTG
TGAATCCCCGCTTAGTTGGAGCAGGACCTGAGCGACCCCAACCGTTCTCTTCTGTGTCGCTAGCCCCATATGACTACTGAGCTGCTTATGTGATTACCCTAGACTATTCCTAGCTAACGGGCTACCAAAGGTCAGCCTTAAATATAATCGGGGGGGCCCGTCCGGATCCTGTTCAACGTGGGCGCGCAGTATAACACGGTTGTTGAGTAACTGGCTTGGATACCGTTTCTTCATCACGGTTCTCATACCCTTTCAGGCGTTACCAAACAGTGATTATTGCGCTGCACTAGGGTGTTAGAACTGATCTTTCGAAGGGAGCCTGCCTCTCCGAATGGATCGTCGGCAGCATCGTCAATGACCAACTGCAAGGCAGTAGTCGACACCCTCAGTCTCAGGACTGGCTCTCTCTAGGAACATTCGACGTGAATCGCAAGTTAGTTCCCAGTGATTCTAGCAGTCGGAACTCCACAGGGAGGGTTGCACGCATTTGGGGCCCCGAGGCACAGTACAAGAAGCATCCCGTCGGTTCATGTCAAAGTTTCCCAATCGGGCCCGTTCTCCAAGCTTAGGGCCTCATGCTAGGGTAGGCGTATCTGTGGTATATTTCAGTCGGGCCCGTCCTAATACGTCATCATACGTCCTGGTCATGATTGCAGCTGGATGGCACAGCCTACGCTAGCTTCAAGAAAAGTTTCAATAGAAGTGGGAACCACTCTCCTACCATTCCGCGGCTCCGGCCGCGCTAACGACATGGCTGCGTCGGACAAACACCTATCCGGGACGGCCTCGGAACGATGTCGCGGGAGCCTAGTGCGACTATGTTTCCGGTCAATTACCATGTCCTGGGAAATCCCGTGTAAGATCGCGATGTAAATATCATAAAAACCAACGCGGCGCATCCATGACCCCGAACTCCGGCAGAAGGCGGTCAATCTGCCTGCTAGTGTATTTATGAAGCTCTTTCTAGATAGATAGGGTCTGGCGTAAGTTATGGGAGACAACTGTGTCCGCCTAAAAACTCTACCGATCATCAAGTAGATGTCTTCCCTAACGATACTGACAGACCTTTTCTGTAGCTAAAGCTTTAAAGTCGCATCACGTTGGAATAAGTGCCGGGATAAGCTTGTTAACGGACCACTCGGCCTGCCGAACTTTGTTCTTTCTTTCAAACAACATATGCCTCTGCCCTCTCCCCTCCACGTG
TGAATCCCCGTTTAGTTGGAGCAGGACCTGAGCGACCCCAACAGTTCCCTTCCGTGTCGCTAGCCCCATACGACTACTGAGCCGCTTATGTGATTACCCTAGACTCACCTTAGCTAACGGGTTACCAAATATCAGCCTAAAACATAATCCGGGGGGCCCGTCCGGATCCTGTTCAACGTGGGCGCGCAGTATAACACGGTTGTTGAGTAACTGGCTTGGATACCGTTTCTTCATCAAGATTTCCGGAATTGATAGAGCGTCCCCACACACGTATTGCCGCATCGTACCAGATAGTCGAGACCTGTCCTTTAGAGCGAGCCTGTGACCTCGAATAAATTGTCTGCAGCGTTGTTAATTACCAACCGCAAGGCGATAGCAGACACTGTGAGTTTTAGAGCCAGCCCTCTCTAGGAACATTCGTCGTGAATCGCAAGATAGTTCCCAGTGATTCTAGCGGTCGGAACTCCACAGAGAGGGCCGCACGCATTCGGGGCACCGAGGCACAGCAGAAGGAGTACCCCATCGGCGCACGTCAAAGCTCCTCAATCGGACTCGTTCTGCAGGTTTAGGGCCTCATGTCAACGCATGCTTTTTTATAGTATATCTCAGTCGGTTCTGCCCCAATATGTAATTTTCCGCCCCGGTCGTGATTGCAGCTGGATGGCACAGCCTACGCTAGCTTCAAGAAAAGTTTCAATAGAAGTGGGAATCACCTTCCTTCCGCCGCGCAACCCCGGCCGCGTTTTCAGCATAGCTATGCCGGGAGAACGCTCGGCTTGGATGGCTTTGGCGGAGTGTCGACGAAATCTAGGGCGACTGTGCTACCGGTCAGATACCATGTCGTGGAAAGTTACATGTGAGATCGCGTTGTAAGTATCTCGGGAACCAACGCGGCGCATTCACTGCCCCGAACTCCGGCAGAAGGCGGTCAATCTGCCTGCTAGTGTATTTATGAAGCTCTTTCTAGATAGATAGGGTCTGGCGTAAGTTATGGGAGACAATTTTGTTCGCCTAAAAGTCTCGTTGACCGCAAGGTTGGCGTGTCCCCCATTGGCATTGGTTGGTCACGGTATTAACTAGGTCTTTGAGGTCGTATCACGTAGAGATATATACCGGGATAAGCTTGTTACACGACCACACGGGCCGCCGAACTTTGTTCTTTCGTTCAAACAACATATGCTTCTGCCCTCTCCCCTCCTCTCG
CTAGTCCCCGCTTAGTAGGAGCAGGACCTAGGTGGCCCCAACCGCTCTCCCCCGCGCAGCTAAGCCTATCCGGCTGCCCCGCTACCTATGTGGCTACCCTAAATTCTCCTTAGTTAACGGATTACCGAATATCCGCCTAAACCACAACCGGGGCGGTCCATCCGGTTTCGATTCAACGTGGGCGCGCAGTACAACACGGTCGTTGAGTAATTGGCTGAGTCGCCGTTTCTTTATCACGGTTTCCGTACCTTTTCAAGCGTCACCACTCAGTTACTACTAGATCACATTAGATAACCAAAACCGAGCTTCCGGAGGGAACTAGCGACCTCGAATAAATCGTCTGCAGCGTTGTTAATGACCAACCGCAAGGAAGTGGCCGACAACCTCAGCTTCAGGACCAGCCCTCCCTAGGAACATTCGACGTGAATCGCGAGATAGTTGCGAGTGATTCTCACAGTCGGAACTCCACAGAGAGAGCCGCCCGCCTTTGGGGCCCAGAGGCGCAGTACAAGAAGTACCCCATCGGTGAACGTCAAAGCCCCTCAATCGGGCTCGTTCACCAGGTTTAGGGCCTCATGCTAGGGTAGGTTTATTTATGGTATATCTCAGTCGGTTCCGCCCTAATACGTCATTTTCCGCCCCGGTCGTGACTGCAGCCGGATGGCACGAATTACGCTAGCTCCAATGAAAGTGTCAATAGAAGTGGGAATCACCTTCCTTCCGCCGCGCAACCCCGGCCGCGTTTTCAGCATAGCTATGCCGGGAGAACGCTTGGCTTGGATGGCTTTGGCGGAGTGTCGACGAAATCTAGGGCGACTGTGCTACCGGTCAGATACCATGTCGTGGAAAGTTACATGTGAGATCGCGTTGTAAGTATCTCGGGAACCAACGCGGCGCATTCACTGCCCCGAACTCCGGCAGAAGGCGGTCAATCTGCCTGCTAGTGTATTTATGAAGCTCTTTCTAGATAGATAGGGTCTGGCGTAAGTTATGGGAGACAATTTTGTTCGCCTAAAAGTCTCGTTGACCGCAAGGTTGGCGTGTCCCCCATTGGCATTGGTTGGTCACGGTATTAACTAGGTCTTTGAGGTCGTATCACGTAGAGATATATACCGGGATAAGCTTGTTACACGACCACACGGGCCGCCGAACTTTGTTCTTTCGTTCAAACAACATATGCTTCTGCCCTCTCCCCTCCTCTCG
CTAATCCCCCCTTAATTGGAGCACAACCTGGGCGACCCCAACCGTTCTCTTCTGTGTCGCTAGCCCCATATGACTACTGAGCTGCTTATGTGATTACCCTAGACTATTCCTAGCTAACGGGCTACCAAAGGTCAGCCTTAAATATAATCGGGGGGGCCCGTCCGGATCCTGTTCAACGTGGGCGCGCAGTATAACACGGTTGTTGAGTAACTGGCTTGGATACCGTTTCTTCATCAAGATTTCCGGAATTGATAGAGCGTCCCCACACACGTATTGCCGCATCGTACCAGATAGTCGAGACCTGTCCTTTAGAGCGAGCCTGTGACCTCGAATAAATTGTCTGCAGCGTTGTTAATTACCAACCGCAAGGCGATAGCAGACACTGTGAGTTTTAGAGCCAGCCCTCTCTAGGAACATTCGTCGTGAATCGCAAGATAGTTCCCAGTGATTCTAGCGGTCGGAACTCCACAGAGAGGGCCGCACGCATTCGGGGCACCGAGGCACAGCAGAAGGAGTACCCCATCGGCGCACGTCAAAGCTCCTCAATCGGACTCGTTCTCCAGGTTTAGGGCCTCATGTCAACGCATGCTTTTTTATAGTATATCTCAGTCGGTTCTGCCCCAATATGTAATTTTCCGCCCCGGTCGTGATTACAGCCACGTGGCACGAATTACGCGGGCTCCCAGGAAAGTTTCAATAGAAGTGGGAACCTATCTCCGTCCGTCGCGAGGCTCCGGCCGCGCTAACAGCGTGGCTGCGTCGGGCAAATACCTAGCCGGGATGGCCTCGGAACGATCTAGAGGAAATCTAGTGCGACTATGTTTCCGGTCAATTACCATGTCGTGGGAAATCACATGTGAGATCGCGTTGTAAGTATCTCGGGAACCAACGCGGCGCATTCACTGCCCCGAACTCCGGCAGAAGGCGGTCAATCTGCCTGCTAGTGTATTTATGAAGCTCTTTCTAGATAGATAGGGTCTGGCGTAAGTTATGGGAGACAATTTTGTTCGCCTAAAAGTCTCGTTGACCGCAAGGTTGGCGTGTCCCCCATTGGCATTGGTTGGTCACGGTATTAACTAGGTCTTTGAGGTCGTATCACGTAGAGATATATACCGGGATAAGCTTGTTACACGACCACACGGGCCGCCGAACTTTGTTCTTTCGTTCAAACAACATATGCTTCTGCCCTCTCCCCTCCTCTCG
CTAGCCTCTGCTGTGTAAGCGCAGGAACTAGGTAGCCCCAACCGTTCTTCCCCGTGTCGCTAGGCTCGTACAACTGATCCGTTGCTCCTGCGATAACCCAAGACTCTTCCTACCTCGCGAGTTACCAAATGTCAGCCTTAAACATAATCGGGGGGGCCCGTCCGGATCCTGTTCAACGTGGGCGTACAGTATAACACGGTTGTTGAGTAACTGGCTTGGATACCGTTTCTTCATCAAGATTTCCGGAATTGATAGAGCGTCCCCACACACGTATTGCCGCATCGTACCAGATAGTCGAGATCTGTCCTTTAGAGCGAGCCTGTGACCTCGAATAAATTGTCTGCAGCGTTGTTAATTACCAACCGCAAGGCGATAGCAGACACTGTGAGTTTTAGAGCCAGCCCTCTCTAGGAACATTCGTCGTGAATCGCAAGATAGTTCCCAGTGATTCTAGCGGTCGGAACTCCACAGAGAGGGCCGCACGCATTCGGGGCACCGAGGCACAGCAGAAGGAGTACCCCATCGGCGCACGTCAAAGCTCCTCAATCGGACTCGTTCTCCAGGTTTAGGGCCTCATGTCAACGCATGCTTTTTTATAGTATATCTCAGTCGGTTCTGCCCCAATATGTAATTTTCCGCCCCGGTCGTGATTACAGCCACGTGGCACGAATTACGCGGGCTCCCAGGAAAGTTTCAATAGAAGTGGGAATCACCTTCCTTCCGCCGCGCAACCCCGGCCGCGTTTTCAGCATAGCTATGCCGGGAGAACGCTTGGCTTGGATGGCTTTGGCGGAGTGTCGACGAAATCTAGGGCGACTGTGCTACCGGTCAGATACCATGTCGTGGAAAGTTACATGTGGGATCGCGTCCTAAGCACCTCGGGAATCAGTACTGCATATTCACGGCCCGGAACTCCGACAGAAGGCGGTCAATCTGCCTGCTAGTGTATTTATGAAGCTCTTTCTAGATAGATAGGGTCTGGCGTAAGTTATGGGAGACAATTTTGTTCGCCTAAAAACTCTACCGATCGTCAAGTAGGTGTCTTCCCTAACGATACTGACAGACCTTTTCTGTTGCTAAAGCTTTAAAGTCGCATCACGTTTGAATAAGTGCCGGGATAAGCTTGTTAACGGACCACTCGGCCTGCCGAACTTTGTTCTTTCGCCTAAGTAGCACGTATCTCTGAACCCTCTCCTCCACGTG
CTAGCCTCTGCTTAGTAAGCGCAGGAACTAGGTAGCCCCTACCGTAGTCCCCCGTGTCACTAGGCCCATACGACTACTGAGCTGCTTATGTGATTACCCTAGACTCTTCCTAGCTAACGGGTTACCAAATGTCAGCCTTAAATATAGTCGGGGGGGCCCGTCCGGATTCTGCTCAACGTGGGCGCGCAGTCCAACACGGTTGTTGAGTGCTCGGTCGAATCACCATTTCTTTATCACGGTTCTCATACCCTTTCAGGCGTTACCAAACAGTGGTTATTGCGCTGCACTAGGGTGTTAGAACTGATCTTTCGAAGGGAGCCTGCCTCTCCGAATGGATCGTCGGCAGCATCGTCAATGACCAACTGCAAGGCAGTAGTCTGCACCCTCAGTCTCAGGACTGGCTCTCTCTAGGAACATTCGACGTGAATCGCAAGATAGTTGCGAGTGATTCTAACAGTCGTGACGTCAAGAAGAGAGCCCCCCGCCTTCGGGGCCCCGAGGCACAGTACAAGAAGCATCCCGTCGGTGCATGTCAAAGCTCCTCAATCGGACTCGTTCTGCAGGTTTAGGGCCTCATGTCAACGCATGCTTTTTTATAGTATATCTCAGTCGGTTCTGCCCCAATATGTAATTTTCCGCCCCGGTCGTGATTGCAGCTGGATGGCACAGCCTACGCTAGCTTCAAGAAAAGTTTCAATAGAAGTGGGAACCACCTTCCTTCCGCCGCGCAACCCCGGCCGCGTTTTCAGCATAGCTATGCCGGGAGAACGCTTGGCTTGGATGGCTTTGGCGGAGTGTCGACGAAATCTAGGGCGACTGTGCTACCGGTTAGATACCATGTCGTGGAAAGTTACATGTGAGATCGCGTTGTAAGTATCTCGGGAACCAACGCGGCGCATTCACTGCCCCGAATTCCGGCAGAAGGCGGTCAATCTGCCTGCTAGTGTATTTATGAAGCTCTTTCTAGATAGATAGGGTCTGGCGTAAGTTATGGGAGACAATTTTGTTCGCCTAAAAGTCTCGTTGACCGCAAGGTTGGCGTGTCCCCCATTGGCATTGGTTGGTCACGGTATTAACTAGGTCTTTGAGGTCGTATCACGTAGAGATATATACCGGGATAAGCTTGTTACACGACCGCACGGGCCGCCGAACTTTGTTCTTTCGTTCAAACAACATATGCTTCTGCCCTCTCCCCTCCACGCA
CTAGCCTCTGCTGTGTAAGCGCAGGAACTAGGTAGCCCCAACCGTTCTTCCCCGTGTCGCTAGGCTCGTACAACTGATCCGTTGCTCCTGCGATAACCCAAGACTCTTCCTACCTCGCGAGTTACCAAATGTCAGCCTTAAACATAATCGGGGGGGCCCGTCCGGATCCTGTTCAACGTGGGCGCGCAGTATAACACGGTTGTTGAGTAACTGGCTTGGATACCGTTTCTTCATCAAGATTTCCGGAATTGATAGAGCGTCCCCACACACGTATTGCCGCATCGTACCAGATAGTCGAGACCTGTCCTTTAGAGCGAGCCTGTGACCTCGAATAAATTGTCTGCAGCGTTGTTAATTACCAACCGCAAGGCGATAGCAGACACTGTGAGTTTTAGAGCCAGCCCTCTCTAGGAACATTCGTCGTGAATCGCAAGATAGTTCCCAGTGATTCTAGCGGTCGGAACTCCACAGAGAGGGCCGCACGCATTCGGGGCACCGAGGCACAGCAGAAGGAGTACCCCATCGGCGCACGTCAAAGCTCCTCAATCGGACTCGTTCTCCAGGTTTAGGGCCTCATGTCAACGCATGCTTTTTTATAGTATATCTCAGTCGGTTCTGCCCCAATATGTAATTTTCCGCCCCGGTCGTGATTACAGCCACGTGGCACGAATTACGCGGGCTCCCAGGAAAGTTTCAATAGAAGTGGGAATCACCTTCCTTCCGCCGCGCAACCCCGGCCGCTTTTTCAGCATGGCTGCGTCGGACAAACACCTATCCGGGACGGCCTCGGAACGATGTCGCGGGAGCCTAGTGCGACTATGTTTCCGGTCAATTACCATGTCCTGGGAAATCCCGTGTAAGATCGCGATGTAAATATCATAAAAACCAACGCGGCGCATCCATGACCCCGAACTCCGACAGAAGGTAGTCAATCTGCCTGCTAGTGTATTTATGAGGCGCTGCATAAATAGATAGGGTCTGGCGTAAGTTATGAGAGACAACTGTGTCCGCCTAAAAGTCTCGTTGACCGCAAGGTTGGCGTGTCCCCCATTGGCATTGGTTGGTCACGGTATTAACTAGGTCTTTGAGGTCGTATCACGTAGAGATATATACCGGGATAAGCTTGTTACACGACCGCACGGGCCGCCGAACTTTGTTCTTTCGTTCAAACAACATATGCTTCTGCCCTCTCCCCTCCACGCA
TGAATTCCCGCTTAGTTGGAGCAGGACCTGAGCGACCCCAACCGTTCTCTTCTGTGTCGCTAGCCCCATATGACTACTGAGCTGCTTATGTGATTACCCTAGACTATTCCTAGCTAACGGGCTACCAAAGGTCAGCCTTAAATATAATCGGGGGGGCCCGTCCGGATTCTGTTCAATGTTGGCGCGCAGTCCAACATGGTCGTTGAGTAATTGGCTTGGATACCGTTTCTTCATCAAGATTTCCGGAATTGATAGAGCGTCCCCACACACGTATTGCCGCATCGTTCCAGATAGTCGAGACCTGTCCTTTAGAGCGAGCCTGTGACCTCGAATAAATTGTCTGCAGCGTTGTTAATTACCAACCACAAGGCGATAGCAGACACTGTGAGTTTTAGAGCCAGCCCTCTCTAGGAACATTCGTCGTGAATCGCAAGATAGTTCCCAGTGATTCTAGCGGTTGGAACTCCACAGAGAGGGCCGCACGCATTCGGGGCACCGAGGCACAGCAGAAGGAGTACCCCATCAGCGCATGTCAAAGTTTCCCAATCGGGCCCGTTCTCCAAGCTTAGGGCCTCATGCTAGGGTAGGCGTATCTGTGGTATATTTCAGTCGGGCCCGTCCTAATACGTCATCATACGTCCTGGTCATGATTACAGCCACGTGGCACGAATTACGCGGGCTCCCAGGAAAGTTTGCATAGAAGTGGGAACCACCTTCCTTCCGCCGCGCAACCCCGGCCGCGTTTTCAGCATAGCTATGCCGGGAGAACGCTCGGCTTGGATGGCTTTGGCGGAGTGTCGACGAAATCTAGGGCGACTGTGCTACCGGTCAGATACCATGTCGTGGAAAGTTACATGTGAGATCGCGTTGTAAGTATCTCGGGAACCAACGCGGCGCATTCACTGCCCCGAACTCCGACAGAAGGTAGTCAATCTGCCTGCTAGTGCATTTATGAGGCGCTGCATAAATAGATAGGGTCTGGCGTAAGTTATGAGAGACAACTGTGTCCGCCTAAAAGTCTCGTTGACCGCAAGGTTGGCGTGTCCCCCATTGGCATTGGTTGGTCACGGTATTAACTAGGTCTTTGAGGTCGTATCACGTAGAGATATATACCGGGATAAGCTTGTTACACGACCGCACGGGCCCTCGCACCATGTTCTTTCTTTCAAACAACATATGCCTCTGCCCTCTCCCCTCCTCTCG
CTAGCCTCTGCTGTGTAAGCGCAGGAACTAGGTAGCCCCAACCGTTCTTCCCCGTGTCGCTAGGCTCGTACAACTGATCCGTTGCTCCTGCGATAACCCAAGACTCTTCCTACCTCGCGAGTTACCAAATGTCAGCCTTAAACATAATCGGGGGGGCCCGTCCGGATCCTGTTCAACGTGGGCGCGCAGTATAACACGGTTGTTGAGTAACTGGCTTGGATACCGTTTCTTCATCAAGATTTCCGGAATTGATAGAGCGTCCCCACACACGTATTGCCGCATCGTACCAGATAGTCGAGACCTGTCCTTTAGAGCGAGCCTGTGACCTCGAATAAATTGTCTGCAGCGTTGTTAATTACCAACCGCAAGGCGATAGCAGACACTGTGAGTTTTAGAGCCAGCCCTCTCTAGGAACATTCGTCGTGAATCGCAAGATAGTTCCCAGTGATTCTAGCGGTCGGAACTCCACAGAGAGGGCCGCACGCATTCGGGGCACCGAGGCACAGCAGAAGGAGTACCCCATCGGCGCACGTCAAAGCTCCTCAATCGGACTCGTTCTCCAGGTTTAGGGCCTCATGTCAACGCATGCTTTTTTATAGTATATCTCAGTCGGTTCTGCCCCAATATGTAATTTTCCGCCCCGGTCGTGATTACAGCCACGTGGCACGAATTACGCGGGCTCCCAGGAAAGTTTCAATAGAAGTGGGAATCACCTTCCTTCCGCCGCGCAACCCCGGCCGCGTTTTCAGCATAGCTATGCCGGGAGAACGCTCGGCTTGGATGGCTTTGGCGGAGTGTCGACGAAATCTAGGGCGACTGTGCTACCGGTCAGATACCATGTCGTGGAAAGTTACATGTGAGATCGCGTTGTAAGTATCTCGGGAACCAACGCGGCGCATTCACTGCCCCGAACTCCGGCAGAAGGCGGTCAATCTGCCTGCTAGTGTATTTATGAAGCTCTTTCTAGATAGATAGGGTCTGGCGTAAGTTATGGGAGACAATTTTGTTCGCCTAAAAGTCTCGTTGACCGCAAGGTTGGCGTGTCCCCCATTGGCATTGGTTGGTCACGGTATTAACTAGGTCTTTGAGGTCGTATCACGTAGAGATATATACCGGGATAAGCTTGTTACACGACCACACGGGCCGCCGAACTTTGTTCTTTCGTTCAAACAACATATGCTTCTGCCCTCTCCCCTCCTCTCG
TGAATCCCCGCTTAGTTGGAGCAGGACCTGAGCGACCCCAACCGTTCTCTTCTGTGTCGCTAGCCCCATATGACTACTGAGCTGCTTATGTGATTACCCTAGACTATTCCTAGCTAACGGGCTACCAAAGGTCAGCCTTAAATATAATCGGGGGGGCCCGTCCGGATCCTGTTCAACGTGGGCGCGCAGTATAACACGGTTGTTGAGTAACTGGCTTGGATACCGTTTCTTCATCACGGTTCTCATACCCTTTCAGGCGTTACCAAACAGTGATTATTGCGCTGCACTAGGGTGTTAGAACTGATCTTTCGAAGGGAGCCTGCCTCTCCGAATGGATCGTCGGCAGCATCGTCAATGACCAACTGCAAGGCAGTAGTCGACACCCTCAGTCTCAGGACTGGCTCTCTCTAGGAACATTCGACGTGAATCGCAAGATAGTTGCGAGTGATTCTAACAGTCGTGACGTCAAGAAGAGAGCCCCCCGCCTTCGGGGCCCCGAGGCACAGTACAAGAAGCATCACGTCGGTGCATGTCAAAGCTCCTCAATCGGACTCGTTCTGCAGGTTTAGGGCCTCATTTCAACGCATGCTTTTTTATAGTATATCTCAGTCGGTTCTGCCCCAATATGTAATTTTCCGCCCCGGTCGTGATTACAGCCACGTGGCACGAATTACGCGGGCTCCCAGGAAAGTTTCAATAGAAGTGGGAATCACCTTCCTTCCGCCGCGCAACCCCGGCCGCGTTTTCAGCGTGGCTGCGTCGGGCAAATACCTAGCCGGGATGGCCTCGGAACGATCTAGAGGAAATCTAGTGCGACTATATTTCCGGTCAATTACCATGTCGTGGGAAATCACATGTGAGATCGCGATGTAAATATCATAAAAACCAACGCGGCGCATCCATGACCCCGAACTCCGACAGAAGGCGGTCAATCTGCCTGCTAGTGTATTTATGAAGCTCTTTCTAGATAGATAGGGTCTGGCGTAAGTTATGGGAGACAATTTTGTTCGCCTAAAAGTCTCGTTGACCGCAAGGTTGGCGTGTCCCCCATTGGCATTGGTTGGTCACGGTATTAACTCGGTCTTTGAGGTCGTATCACGTAGAGATATATACCGGGATAAGCTTGTTACACGACCACACGGGCCGCCGAACTTTGTTCTTTCGTTCAAACAACATATGCTTCTGCCCTCTCCCCTCCTCTCG
CTAGCCTCTGCTTAGTAAGCGCAGGAACTAGGTAGCCCCTACCGTTCTTCCCCGTGTCGCTAGGCTCGTACAACTGATCCGTTGCTCCTGCGATAACCCAAGACTCTTCCTACCTCGCGAGTTACCAAATGTCAGCCTTAAACATAATCGGGGGGGCCCGTCCGGATCCTGTTCAACGTGGGCGCGCAGTATAACACGGTTGTTGAGTAACTGGCTTGGATACCGTTTCTTCATCAAGATTTCCGGAATTGATAGAGTGTCCCCACACACGTATTGCCGCATCGTACCAGATAGTCGAGACCTGTCCTTTAGAGCGAGCCTGTGACCTCGAATAAATTGTCTGCAGCGTTGTTAATTACCAACCGCAAGGCGATAGCAGACACTGTGAGTTTTAGAGCCAGCCCTCTCTAGGAACATTCGTCGTGAATCGCAAGATAGTTCCCAGTGATTCTAGCGGTCGGAACTCCACAGGGAGGGTCGCACGCATTTGGGGCCCCGAGGCACAGTACAAGAAGCATCCCGTCGGTGAATGTCAAAGTTTCCCAATCGGGCCCGTTCTCCAAGCTTAGGGCCTCATGCTAGGGTAGGCGTATCTGTGGTATATTTCAGTCGGGCCCGTCCTAATACGTCATCATACGTCCTGGTCATGATTACAGCCACGTGGCACGAATTACGCGGGCTCCCAGGAAAGTTTGCATAGAAGTGGGAACCTATCTCCGTCCGTCGCGAGGCTCCGGCCGCGCTAACAGCGTGGCTGCGTCGGGCAAATACCTAGCCGGGATGGCCTCGGAACGATCTAGAGGAAATCTAGTGCGACTATATTTCCGGTCAATTACCATGTCGTGGGAAATCACATGTGGGATCGCGTCCTAAGCACCTCGGGAATCAGTACTGCATATTCACGGCCCGAAACTCCGACAGAAGGTAGTCAATCTGCCTGCTAGTGCATTTATGAGGCGCTGCATAAATAGATAGGGTCTGGCGTAAGTTATGAGAGACAACTGTGTCCGCCTAAAAACTCTACCGATCATCAAGTAGATGTCTTCCCTAACGATACTGACAGACCTTTTCTGTTGCTAAAGCTTTAAAGTCGCATCACGTTGGAATAAGTGCCGGGATAAGCTTGTTACAGGACCACACAGGCTGCCGAACTTTGTTCCGTCGCCTAAGCAGCACGTATCTCTGAACCCTCTCCTCCACGTG
CTAGCCTCTGCTGTGTAAGCGCAGGAACTAGGTAGCCCCAACCGTTCTTCCCCGTGTCGCTAGGCTCGTACAACTGATCCGTTGCTCCTGCGATAACCCAAGACTCTTCCTACCTCGCGAGTTACCAAATGTCAGCCTTAAACATAGTCGGGGGGGCCCGTCCGGATTCTGCTCAACGTGGGCGCGCAGTCCAACACGGTTGTTGAGTGCCCGGTTTGGATGCCGTTTCCTCATCAAGGTCTCCGTACCTTTTCAAGCTTCACTACTCCGTTATTGCCGCATCGTACCAGATAGTCGAGACCTATCCTTTAGAGCATACTACCGTATTCAAATAAATTGTCTGCAGCGTTGTTAATTACCAACCGCAAGGCGATAGCAGACACTGTGAGTTTTAGAGCCAGCCCTCTCTAGGAACATTCGTCGTGAATCGCAAGTTAGTTCCCAGTGATTCTAGCAGTCGGAACTCCACAGGGAGGGTTGCACGCATTTGGGGCCCCGAGGCACAGTACAAGAAGCATCCCGTCGGTTCATGTCAAAGTTTCCCAATCGGGCCCGTTCTCCAAGCTTAGGGCCTCATGCTAGGGTAGGCGTATCTGTGGTATATTTCAGTCGGGCCCGTCCTAATACGTCATCATACGTCCTGGTCATGATTGCAGCTGGATGGCACAGCCTACGCTAGCTTCAAGAAAAGTTTCAATAGAAGTGGGAACCACTCTCCTACCATTCCGCGGCTCCGGCCGCGCTAACGACATGGCTGCGTCGGACAAACACCTATCCGGGACGGCCTCGGAACGATGTCGCGGGAGCCTAGTGCGACTATGTTTCCGGTCAATTACCATGTCCTGGGAAATCCCGTGTAAGATCGCGATGTAAATATCATAAAAACCAACGCGGCGCATCCACGACCCCGAACTCCGACGAGCCACAGTCAATCTGCCTGCTAGTGTATTTACACAGCGCTGCAAAAATAGATAGGGTCTGGCGTAAGTTATGAGAGACAACTGTGTCCGCCTAAAAACTCTACCGATCGTCAAGTAGGTGTCTTCCCTAACGATACTGACAGACCTTTTCTGTTGCTAAAGCTTTAAAGTCGCATCACGTTTGAATAAGTGCCGGGATAAGCTTGTTAAAGGACCACTCGGCCTGCCGAACTTTGTTCTTTCGTTCAAACAACATATGCTTCTGCCCTCTCCCCTCCTCTCG
TGAATTCCCGCTTAGTTGGAGCAGGACCTGAGCGACCCCAACCGTTCTCTTCTGTGTCGCTAGCCCCATATGACTACTGAGCTGCTTATGTGATTACCCTAGACTATTCCTAGCTAACGGGCTACCAAAGGTCAGCCTTAAATATAATCGGGGGGGCCCGTCCGGATTCTGTTCAATGTTGGCGCGCAGTCCAACATGGTCGTTGAGTAATTGGCTTGGATACCGTTTCTTCATCAAGATTTCCGGAATTGATAGAGCGTCCCCACACACGTATTGCCGCATCGTTCCAGATAGTCGAGACCTGTCCTTTAGAGCGAGCCTGTGACCTCGAATAAATTGTCTGCAGCGTTGTTAATTACCAACCACAAGGCGATAGCAGACACTGTGAGTTTTAGAGCCAGCCCTCTCTAGGAACATTCGTCGTGAATCGCAAGATAGTTCCCAGTGATTCTAGCGGTTGGAACTCCACAGAGAGGGCCGCACGCATTCGGGGCACCGAGGCACAGCAGAAGGAGTACCCCATCAGCGCATGTCAAAGTTTCCCAATCGGGCCCGTTCTCCAAGCTTAGGGCCTCATGCTAGGGTAGGCGTATCTGTGGTATATTTCAGTCGGGCCCGTCCTAATACGTCATCATACGTCCTGGTCATGATTACAGCCACGTGGCACGAATTACGCGGGCTCCCAGGAAAGTTTGCATAGAAGTGGGAACCACCTTCCTTCCGCCGCGCAACCCCGGCCGCGTTTTCAGCATAGCTATGCCGGGAGAACGCTCGGCTTGGATGGCTTTGGCGGAGTGTCGACGAAATCTAGGGCGACTGTGCTACCGGTCAGATACCATGTCGTGGAAAGTTACATGTGAGATCGCGTTGTAAGTATCTCGGGAACCAACGCGGCGCATTCATTGCCCCGAACTCCGGCAGAAGGCGGTCAATCTGCCTGCTAGTGTATTTATGAAGCTCTTTCTAGATAGATAGGGTCTGGCGTAAGTTATGGGAGACAATTTTGTTCGCCTAAAAACTCTACCGATCATCAAGTAGATGTCTTCCCTAACGATACTGACAGACCTTTTCTGTTGCTAAAGCTTTAAAGTCGCATCACGTTGGAATAAGTGCCGGGATAAGCTTGTTACAGGACCACACAGGCTGCCGAACTTTGTTCCGTCGCCTAAGTAGCACGTATCTCTGAACCCTCTCCTCCACGTG
TGAATCCCCGCTTAGTTGGAGCAGGACCTGAGCGACCCCAACCGTTCTCTTCTGTGTCGCTAGCCCCATATGACTACTGAGCTGCTTATGTGATTACCCTAGACTATTCCTAGCTAACGGGCTACCAAAGGTCAGCCTTAAATATAATCGGGGGGGCCCGTCCGGATTCTGTTCAATGTTGGCGCGCAGTCCAACATGGTCGTTGAGTAATTGGCTTGGATACCGTTTCTTCATCACGGTTCTCATACCCTTTCAGGCGTTACCAAACAGTGGTTATTGCGCTGCACTAGGGTGTTAGAACTGATCTTTCGAAGGGAGCCTGCCTCTCCGAATGGATCGTCGGCAGCATCGTCAATGACCAACTGCAAGGCAGTAGTCTGCACCCTCAGTCTCAGGACTGGCTCTCTCTAGGAACATTCGACGTGAATCGCAAGATAGTTGCGAGTGATTCTAACAGTCGTGACGTCAAGAAGAGAGCCCCCCGCCTTCGGGGCCCCGAGGCACAGTACAAGAAGCATCCCGTCGGTGCATGTCAAAGCTCCTCAATCGGACTCGTTCTGCAGGTTTAGGGCCTCATGTCAACGCATGCTTTTTTATAGTATATCTCAGTCGGTTCTGCCCCAATATGTAATTTTCCGCCCCGGTCGTGATTGCAGCTGGATGGCACAGCCTACGCTAGCTTCAAGAAAAGTTTCAATAGAAGTGGGAACCTATCTCCGTCCGTCGCGAGGCTCCGGCCGCGCTAACAGCGTGGCTGCGTCGGGCAAATACCTAGCCGGGATTGCCTCGGAACGATCTAGAGGAAATCTAGTGCGACTATATTTCCGGTCAATTACCATGTCGTGGGAAATCACATGTGGGATCGCGTCCTAAGCACCTCGGGAATCAGTACTGCATATTCACGGCCCGAAACTCCGACAGAAGGTAGTCAATCTGCCTGCTAGTGCATTTATGAGGCGCTGCATAAATAGATAGGGTCTGGCGTAAGTTATGAGAGACAACTGTGTCCGCCTAAAAACTCTACCGATCATCAAGTAGATGTCTTCCCTAACGATACTGACAGACCTTTTCTGTTGCTAAAGCTTTAAAGTCGCATCACGTAGAGATATATGCCGGGATAAGCTCGTTACACGACCACACGAGCCGCCGAACTTTGTTCCGTCGCCTAAGCAGCACGTATCTCTGAACCCTCTCCTCCACGTG
CTAGCCTCTGCTTAGTAAGCGCAGGAACTAGGTAGCCCCTACCGTAGTCCCCCGTGTCACTAGGCCCATACGACTACTGAGCTGCTTATGTGATTACCCTAGACTCTTCCTAGCTAACGGGTTACCAAATGTCAGCCTTAAATATAGTCGGGGGGGCCCGTCCGGATTCTGCTCAACGTGGGCGCGCAGTCCAACACGGTTGTTGAGTGCTCGGTTTGGATGCCGTTTCCTCATCAAGGTCTCCGTACCTTTTCAAGCTTCACTACTCCGTTATTGCCGCATCGTACCAGATAGTCGAGACCTATCCTTTAGAGCATACTACCGTATTCAAATAAATTGTCTGCAGCGTTGTTAATTATCAACCGCAAGGCGATAGCAGACACTGTGAGTTTTAGAGCCAGCCCTCTCTAGGAACATTCGACGTGAATCGCAAGATAGTTGCGAGAGATTCTCGCAGTCGGAACTCCACAGGGAGGGTCGCACGCATTTGGGGCCCCGAGGCACAGTACAAGAAGCATCCCGTCGGTTCATGTCAAAGTTTCCCAATCGGGCCCGTTCTCCAAGCTTAGGGCCTCATGCTAGGGTAGGCGTATCTGTGGTATATTTCAGTCGGGCCCGTCCTAATACGTCATCATACGTCCTGGTCATGATTACAGCCACGTGGCACGAATTACGCGGGCTCCCAGGAAAGTTTGCATAGAAGTGGGAATCACCTTCCTTCCGCCGCGCAACCCCGGCCGCGTTTTCAGCATAGCTATGCCGGGAGAACGCTTGGCTTGGATGGCTTTGGCGGAGTGTCGACGAAATCTAGGGCGACTGTGCTACCGGTCAGATACCATGTCGTGGAAAGTTACATGTGGGATCGCGTCCTAAGCACCTCGGGAATCAGTACTGCATATTCACGGCCCGAAACTCCGACAGAAGGTAGTCAATCTGCCTGCTAGTGTATTTATGAGGCGCTGCATAAATAGATAGGGTCTGGCGTAAGTTATGAGAGACAACTGTGTCCGCCTAAAAGTCTCGTTGACCGCAAGGTTGGCGTGTCCCCCATTGGCATTGGTTGGTCACGGTATTAACTAGGTCTTTGAGGTCGTATCACGTAGAGATATATACCGGGATAAGCTTGTTACACGACCACACGGGCCGCCGAACTTTGTTCTTTCTTTCAAACAACATATGCCTCTGCCCTCTCCCCTCCTCTCG
CTAGCCTCTGCTTAGTAAGCGCAGGAACTAGGTAGCCCCAACAGTTCCCTTCCGTGTCGCTAGCCCCATACGACTACTGAGCCGCTTATGTGATTACCCTAGACTCACCTTAGCTAACGGGTTACCAAATATCAGCCTAAAACATAATCCGGGCGGCCCGTCCGGTTTCGGTTCTTCGTGGGCGCGCAGTACAACACGGTCGTTGTGTGCTCGGTCGAATCACCATTTCTTTATCACGGTTCTCATACCCTTTCAGGCGTTACCAAACAGTGGTTATTGCGCTGCACTAGGGTGTTAGAACTGATCTTTCGAAGGGAGCCTGCCTCTCCGAATGGATCGTCGGCAGCATCGTCAATGACCAACTGCAAGGCAGTAGTCTACACCCTCAGTCTCAGGACTGGCTCTCTCTAGGAACATTCGACGTGAATCGCAAGATAGTTGCGAGTGATTCTAACAGTCGTGACGTCAAGAAGAGAGCCCCCCGCCTTCGGGGCCCCGAGGCACAGTACAAGAAGCATCCCGTCGGTGCACATCAAAGCTCCTCAATCGGACTCGTTCTGCAGGTTTAGGGCCTCATGTCAACGCATGCTTTTTTATAGTATATCTCAGTCGGTTCTGCCCCAATATGTAATTTTCCGCCCCGGTCGTGATTGCAGCTGGATGGCACAGCCTACGCTAGCTTCAAGAAAAGTTTCAATAGAAGTGGGAACCTATCTCCGTCCGTCGCGAGGCTCCGGCCGCGCTAACAGCGTGGCTGCGTCGGGCAAATACCTAGCCGGGATGGCCTCGGAACGATCTAGAGGAAATCTAGTGCGACTATGTTTCCGGTCAATTACCATGTCGTGGGAAATCACATGTGAGATCGCGTTGTAAGTATCTCGGGAACCAACGCGGCGCATTCACTGCCCCGAACTCCGGCAGAAGGCGGTCAATCTGCCTGCTAGTGTATTTATGAAGCTCTTTCTAGATAGACAGGGTCTGGCGTAAGTTATGGGAGACAATTTTGTTCGCCTAAAAACTCTACCGATCGTCAAGTAGGTGTCTTCCCTAACGATACTGACAGACCTTTTCTGTTGCTAAAGCTTTAAAGTCGCATCACGTTGGAATAAGTGCCGGGATAAGCTTGTTACCGGACCACTCGGCCTGCCGAACTTTGTTCCGTCGCCCAAGCAGCACATGCCTCTGCCCCCTCCCCTCCTCGTG
CTAGCCTCTGCTTAGTAAGCGCAGGAACTAGGTAGCCCCTACCGTAGTCCCCCGTGTCACTAGGCCCATACGACTACTGAGCTGCTTATGTGATTACCCTAGACTCTTCCTAGCTAACGGGTTACCAAATGTCAGCCTTAAATATAGTCGGGGGGGCCCGTCCGGATTCTGCTCAACGTGGGCGCGCAGTCCAACACGGTTGTTGAGTGCTCGGTCGAATCACCATTTCTTTATCACGGTTCTCATACCCTTTCAGGCGTTACCAAACAGTGGTTATTGCGCTGCACTAGGGTGTTAGAACTGATCTTTCGAAGGGAGCCTGCCTCTCCGAATGGATCGTCGGCAGCATCGTCAATGACCAACTGCAAGGCAGTAGTCTACACCCTCAGTCTCAGGACTGGCTCTCTCTAGGAACATTCGACGTGAATCGCAAGATAGTTGCGAGTGATTCTAACAGTCGTGACGTCAAGAAGAGAGCCCCCCGCCTTCGGGGCCCCGAGGCACAGTACAAGAAGCATCCCGTCGGTGCACGTCAAAGCTCCTCAATCGGACTCGTTCTGCAGGTTTAGGGCCTCATGTCAACGCATGCTTTTTTATAGTATATCTCAGTCGGTTCTGCCCCAATATGTAATTTTCCGCCCCGGTCGTGATTGCAGCTGGATGGCACAGCCTACGCTAGCTTCAAGAAAAGTTTCAATAGAAGTGGGAACCACCTTCCTTCCGCCGCGCAACCCCGGCCGCTTTTTCAGCATAGCTATGTCGGGAGAACGCTTGGCTTGGATGGCTTTGGCGGAGTGTCGACGAAATCTAGGGCGACTATGTTTCCGGTCAGTTACTATACTGTGGGAAATCACATATGGGACCGCGTCCTATGTATCATAAAAACCAACGCGGCGCAATCATGACCCCGAACTCCGACAGAAGGTAGTCAATCTGCCTGCTAGTGCATTTATGAGGCGCTGCATAAATAGATAGGGTCTGGCGTAAGTTATGAGAGACAACTGTGTCCGCCTAAAAACTCTACCGATCATCAAGTAGATGTCTTCCCTAACGATACTGACAGACCTTTTCTGTAGCTAAAGCTTTAAAGTCGCATCACGTAGAGATATATGCCGGGATAAGCTCGTTACACGACCACACGAGCCGCCGAACTTTGTTCCGTCGCCTAAGCAGCACGTATCTCTGAACCCTCTCCTCCACGTG
CTAATCCCCCCTTAATTGGAGCACAACCTGGGCGACCCCAACCGTTCTCTTCTGTGTCGCTAGCCCCATATGACTACTGAGCTGCTTATGTGATTACCCTAGACTATTCCTAGCTAACGGGCTACCAAAGGTCAGCCTTAAATATAATCGGGGGGGCCCGTCCGGATTCTGTTCAATGTTGGCGCGCAGTCCAACATGGTCGTTGAGTAATTGGCTTGGATACCGTTTCTTCATCAAGATTTCCGGAATTGATAGAGCGTCCCCACACACGTATTGCCGCATCGTTCCAGATAGTCGAGACCTGTCCTTTAGAGCGAGCCTGTGACCTCGAATAAATTGTCTGCAGCGTTGTTAATTACCAACCACAAGGCGATAGCAGACACTGTGAGTTTTAGAGCCAGCCCTCTCTAGGAACATTCGTCGTGAATCGCATGATAGTTCCCAGTGATTCTAGCGGTTGGAACTCCACAGAGAGGGCCGCACGCATTCGGGGCACCGAGGCACAGCAGAAGGAGTACCCCATCAGCGCATGTCAAAGTTTCCCAATCGGGCCCGTTCTCCAAGCTTAGAGCCTCATGCTAGGGTAGGCGTATCTGTGGTATATTTCAGTCGGGCCCGTCCTAATACGTCATCATACGTCCTGGTCATGATTACAGCCACGTGGCACGAATTACGCGGGCTCCCAGGAAAGTTTGCATAGAAGTGGGAACCACTCTCCTTCCGTCGCGCAACCCGGCCCGTGCGTACGACATGGCTGCGTCGGACAAACACCTATCCGGGACGGCCTCGGAACGATGTCGCGGGAGCCCAGTGCGACTATGTTTCCGGTCAATTACCATGTCCTGAGAAATCCCGTGTAAGATCGCGATGTAAATATCATAAAAACCAACGCGGCGCATCCATGATCCCGAACTCCGACAGAAGGCGGTCAATCTGCCTGCTAGTGTATTTATGAAGCTCTTTCTAGATAGATAGGGTCTGGCGTAAGTTATGGGAGACAATTTTGTTCGCCTAAAAGTCTCGTTGACCGCAAGGTTAGCGTGTCCCCCATTGGTATTGGTTGGTCACGGTATTAACTAGGTCTTTGAGGTCGTATCACGTAGAGATATATACCGGGATAAGCTTGTTACACGACCACACGGGCCGCCCAACTTTGTTCTTTCGTTCAAACAACATATGCTTCTGCCCTCTCCCCTCCTCTCG
CTAGCCTCTGCTGTGTAAGCGCAGGAACTAGGTAGCCCCAACAGTTCCCTTCCGTGTCGCTAGCCCCATACGACTACTGAGCCGCTTATGTGATTACCCTAGACTCACCTTAGCTAACGGGTTACCAAATATCAGCCTAAAACATAATCCGGGCGGCCCGTCCGGTTTCGGTTCTTCGTGGGCGCGCAGTACAACACGGTCGTTGTGTGCTCGGTCGAATCACCATTTCTTCATCAAGATTTCCGTAATTGATAGAGCGTCCCCACACACGTATTGCCGCATCGTACCAGATAGTCGAGACCTGTCCTTTAGAGCGAGCCTGTGACCTCGAATAAATTGTCTGCAGCGTTGTTAATTACCAACCGCAAGGCGATAGCAGACACTGTGAGTTTTAGAGCCAGCCCTCTCTAGGAACATTCGTCGTGAATCGCAAGATAGTTCCCAGTGATTCTAGCGGTCGGAACTCCACAGAGAGGGCCGCACGCATTCGGGGCACCGAGGCACAGCAGAAGGAGTACCCCATCGGCGCACGTCAAAGCTCCTCAATCGGACTCGTTCTCCAGGTTTAGGGCCTCATGCTAGGGTAGGCGTATCTGTGGTATATTTCAGTCGGGCCCGTCCCAATATGTAATTTTCCGCCCCGGTCGTGATCGCAGCCAGGTGGCCCAGCCTACGGGGGGTCCAAGGACAGTGTCAGTAGAAGTGGGAATCACCTTCCTTCCGCCGCGCAACCCCGGCCGCGTTTTCAGCGTGGCTGCGTCGGGCAAATACCTAGCCGGGATGGCCTCGGAACGATCTAGAGGAAATCTAGTGCGACTATGTTTCCGGTCAATTACCATGTCGTGGGAAATCACATGTGGGATCGCGTCCTAAGCACCTCGGGAATCAGTACTGCATATTCACGGCCCGGAACTCCGACAGAAGGCGGTCAATCTGCCTGCTAGTGTATTTATGAAGCTCTTTCTAGATAGATAGGGTCTGGCGTAAGTTATGGGAGACAATTTTGTTCGCCTAAAAACTCTACCGATCGTCAAGTAGGTGTCTTCCCTAACGACACTGACAGACCTTTTCTGTTGCTAAAGCTTTAAAGTCGCATCACGTTTGAATAAGTGCCGGGATAAGCTTGTTAACGGACCACTCGGCCTGCCGAACTTCGTTCTTTCTTTCAAACAACATATGCCTCTGCCCTCTCCCCTCCTCTCG
TGAATCCCCGCTTAGTTGGAGCAGGACCTGAGCGACCCCAACCGTAGTCCCCCGTGTCACTAGGCCCATACGACTACTGAGCTGCTTATGTGATTACCCTAGACTCTTCCTAGCTAACGGGTTACCAAATGTCAGCCTTAAATATAGTCCGGGCGGCCCGTCCGGTTTCGGTTCTTCGTGGGCGCGCAGTACAACACGGTCGTTGTGTGCTCGGTCGAATCACCATTTCTTTATCACGGTTCTCATACCCTTTCAGGCGTTACCAAACAGTGATTATTGCGCTGCACTAGGGTGTTAGAACTGATCTTTCGAAGGGAGCCTGCCTCTCCGAATGGATCGTCGGCAGCATCGTCAATGACCAACTGCAAGGCAGTAGTCGACACCCTCAGTCTCAGGACTGGCTCTCTCTAGGAACATTCGACGTGAATCGCAAGATAGTTGCGAGTGATTCTAACAGTCGTGACGTCAAGAAGAGAGCCCCCCGCCTTCGGGGCCCCGAGGCACAGTACAAGAAGCATCCCGTCGGTGCACGTCAAAGCTCCCGTATCGGGCCCGTTCTCCAGGCTTAGGGCCTCATGCCAACGCATGCTTTTTTATAGTATATCTCAGTCGGTTCTGCCCTAATATGTAATTTTCCGCCCCGGTCGTGATTGCAGCCAGGTGGCCCAGCCTACGGGGGGTCCAAGGACAATGTCAATAGAAGTAGGAACCTATCTCCGTCCGTCGCGAGGCTCCGGCCGCGCTAACAGCGTGGCTGCGTCGGGCAAATACCTAGCCGGGATGGCCTCGGAACGATCTAGAGGAAATCTAGTGCGACTATGTTTCCGGTCAATTACCATGTCGTGGGAAATCACATGTGAGATCGCGTTGTAAGTATCTCGGGAACCAACGCGGCGCATTCACTGCCCCGAACTCCGGCAGAAGGTAGTCAATCTGCCTGCTAGTGCATTTATGAGGCGCTGCATAAATAGATAGGGTCTGGCGTAAGTTATGAGAGACAACTGTGTCCGCCTAAAAGTCTCGTTGACCGCAAGGTTGGCGTGTCCCCCATTGGCATTGGTTGGTCACGGTATTAACTAGGTCTTTGAGGTCGTATCACGTAGAGATATATACCGGGGTAAGCTTGTTACACGACCACACGGGCCGCCGAACTTTGTTCTTTCGTTCAAACAACATATGCTTCTGCCCTCTCCCCTCCTCTCG
CTAGCCTCTGCTGTGTAAGCGCAGGAACTAGGTAGCCCCAACCGTTCTTCCCCGTGTCGCTAGGCTCGTACAACTGATCCGTTGCTCCTGCGATAACCCAAGACTCTTCCTACCTCGCGAGTTACCAAATGTCAGCCTTAAACATAATCGGGGGGGCCCGTCCGGATCCTGTTCAACGTGGGCGCGCAGTATAACACGGTTGTTGAGTAACTGGCTTGGATACCGTTTCTTCATCAAGATTTCCGGAATTGATAGAGTGTCCCCACACACGTATTGCCGCATCGTACCAGATAGTCGAGACCTGTCCTTTAGAGCGAGCCTGTGACCTCGAATAAATTGTCTGCAGCGTTGTTAATTACCAACCGCAAGGCGATAGCAGACACTGTGAGTTTTAGAGCCAGCTCTCTCTAGGAACATTCGACGTGAATCGCAAGATAGTTGCGAGTGATTCTAACAGTCGTGACGTCAAGAAGATAGCCCCCCGCCTTCGGGGCCTCGAGGCACAGTACAAGAAGCATCCCGTCGGTGCACGTCAAAGCTCATCAATCGGATTCGTTCTGCAGGTTTAGGGCCTCATGTCAACGCATGCTTTTTTATAGTATATCTCAGTCGGTTCTGCCCCAATATGTAATTTTCCGCCCCGGTCGTGATTACAGCCACGTGGCACGAATTACGCGGGCTCCCAGGAAAGTTTCAATAGAGGTGGGAATCACCTTCCTTCCGCCGCGCAACCCCGGCCGCGTTTTCAGCGTGGCTGCGTCGGGCAAATACCTAGCCGGGATGGCCTCGGAACGATCTAGAGGAAATCTAGTGCGACCATATTTCCGGTCAATTACCATGTCGTGGGAAATCACATGTGAGATCGCGATGTAAATATCATAAAAACCAACGCGGCGCATCCATGACCCCGAACTCCGACAAGAGGCAGTCAATCTGCCTGCTAGTGTATTTATGAATCGCTGTATAGATAGGTAGTGTCTGGCGTAAGTTATAGAGTGGAGCTGCGTCCGCCTAAAAACTCTACCGATCGTCAAGTAGGTGTCTCCCCTAACGACACTGACAGACCTTGTCTGCTGCTAAAGCTTTAAAGTCGCATCTAGATGGGCTGAGCGCGAGGATAAGCTTGTTACAGCGTGAAAGGGGCTGTCGCACCATGTTCCGCCGCTTAAGCCATCTATGTCCCTGCACTCTCTCCTCCACTCG
TGAATCCCCGCTTAGTTGGAGCAGGACGTGAGCGACCCCAACCGTTCTCTTCTGTGTCGCTAGCCCCATATGACTACTGAGCTGCTTATGTGATTACCCTAGACTATTCCTAGCTAACGGGCTACCAAAGGTCAGCCTTAAATATAATCGGGGGGGCCCGTCCGGATTCTGTTCAATGTTGGCGCGCAGTCCAACATGGTCGTTGAGTAACTGGCTTGGATACCGTTTCTTCATCAAGATTTCCGGAATTGATAGAGCGTCCCCACACACGTATTGCCGCATCGTACCAGATAGTCGAGACCTGTCCTTTAGAGCGAGCCTGTGACCTCGAATAAATTGTCTGCAGCGTTGTTAATTACCAACCGCAAGGCGATAGCAGACACTGTGAGTTTTAGAGCCAGCCCTCTCTAGGAACATTCGTCGTGAATCGCAAGATAGTTCCCAGTGATTCTAGCGGTCGGAACTCCACAGAGAGGGCCGCACGCATTCGGGGCACCGAGGCACAGCAGAAGGAGTACCCCATTGGCGCACGTCAAAGCTCCTCAATCGGACTCGTTCTCCAGGTTTAGGGCCTCATGCTAGGGTAGGCGTATCTGTGGTATATTTCAGTCGGGCCCGTCCTAATACGTCATCATACGTCCTGGTCATGATTGCAGCCAGGTGGCCCAGCCTACGGGGGGTCCAAGGACAGTGTCAGTAGAAGTGGGAATCACCTTCCTTCCGCCGCGCAACCCCGGCCGCGTTTTCAGCGTGGCTGCGTCGGGCAAATACCTAGCCGGGATGGCCTCGGAACGATCTAGAGGAAATCTAGTGCGACTATGTTTCCGGTCAATTACCATGTCGTGGGAAATCACATGTGGGATCGCGTCCTAAGCACCTCGGGAATCAGTACTGCATATTCACGGCCCGGAACTCCGACAGAAGGCGGTCAATCTGCCTGCTAGTGTATTTATGAAGCTCTTTCTAGATAGATAGGGTCTGGCGTAAGTTATGGGAGACAATTTTGTTCGCCTAAAAACTCTACCGATCGTCAAGTAGGTGTCTTCCCTAACGATACTGACAGACCTTTTCTGTTGCTAAAGCTTTAAAGTCGCATCACGTTTGAATAAGTGCCGGGATAAGCTTGTTAACGGACCACTCGGCCTGCCGAACTTCGTTCTTTCTTTCAAACAACATATGCCTCTGCCCTCTCCCCTCCTCTCG
CTAGCCTCTGCTGTGTAAGCGCAGGAACTAGGTAGCCCCAACCGTTCTCTTCTGTGTCGCTAGCCCCAGATGACTACTGAGCTGCTTATGTGATTACCCTAGACTATTCCTAGCTAACGGGCTACCAAAGGTCAGCCTTAAATATAATCGGGGGGGCCCGTCCGGATTCTGTTCAATGTTGGCGCGCAGTCCAACATGGTCGTTGAGTAATTGGCTTGGATACCGTTTCTTCATCAAGATTTCCGGAATTGATAGAGCGTCCCCACACACGTATTGCCGCATCGTACCAGATAGTCGAGACCTGTCCTTTAGAGCGAGCCTGTGACCTCGAATAAATTGTCTGCAGCGTTGTTAATTACCAACCGCAAGGCGATAGCAGACACTGTGAGTTTTAGAGCCGGCCCTCTTTAGGAACAGTGGACGTGAATCGCAAGATAGTTGCGAGAGATTCTCGCAGTCGGAACTCCACAGGGAGGGTTGCACGCATTTGGGGCCCCGAGGCACAGTGCAAGAAGCATCCCGTCGGTTCATGTCAAAGCTCCCGTATCGGGCCCGTTCTCCAGGCTTAGGGCCTGATGCTAGGGTAGGCGTATCTGTGGTATATTTCAGTCGGGCCCGTCCTAATACGTCATCATACGTCCTGGTCATGATTACAGCCACGTGGCACGAATTACGCGGGCTCCCAGGAAAGTTTGCATAGAAGTGGGAACCTATCTCCGTCCGTCGCGAGGCTCCGGCCGCGCTAACAGCGTGGCTGCGTCGGGCAAATACCTAGCCGGGATTGCCTCGGAACGATCTAGAGGAAATCTAGTGCGACTATATTTCCGGTCAATTACCATGTCGTGGGAAATCACATGTGGGATCGCGTCCTAAGCACCTCGGGAATCAGTACTGCATATTCACGGCCCGAAACTCCGGCAGAAGGTAGTCAATCTGCCTGCTAGTGCATTTATGAAGCTCTTTCTAGATAGATAGGGTCTGGCGTAAGTTATGGGAGACAATTTTGTTCGCCTAAAAGTCTCGTTGACCGCAAGGTTGGCGTGTCCCCCATTGGCATTGGTTGGTCACGGTATTAACTAGGTTTTTGAGGTCGTATCACGTAGAGATATATACCGGGATAAGCTTGTTACACGACCGCACGGGCCGCCGAACTTTGTTCTTTCGTTCAAACAACATATGCTTCTGCCCTCTCCCCTCCACGCA
TGAATTCCCGCTTAGTTGGAGCAGGACCTGAGCGACCCCAACCGTTCTCTTCTGTGTCGCTAGCCCCATATGACTACTGAGCTGCTTATGTGATTACCCTAGACTATTCCTAGCTAACGGGCTACCAAAGGTCAGCCTTAAATATAATCGGGGGGGCCCGTCCGGATTCTGTTCAATGTTGGCGCGCAGTCCAACATGGTCGTTGAGTAATTGGCTTGGATACCGTTTCTTCATCAAGATTTCCGGAATTGACAGAGCGTCCCCACACACGTATTGCCGCATCGTTCCAGATAGTCGAGACCTGTCCTTTAGAGCGAGCCTGTGACCTCGAATAAATTGTCTGCAGCGTTGTTAATTACCAACCACAAGGCGATAGCAGACACTGTGAGTTTTAGAGCCAGCCCTCTCTAGGAACATTCGTCGTGAATCGCAAGATAGTTCCCAGTGATTCTAGCGGTTGGAACTCCACAGAGAGGGCCGCACGCATTCGGGGCACCGAGGCACAGCAGAAGGAGTACCCCATCAGCGCATGTCAAAGTTTCCCAATCGGGCCCGTTCTCCAAGCTTAGGGCCTCATGCTAGGGTAGGCGTATCTGTGGTATATTTCAGTCGGGCCCGTCCTAATACGTCATCATACGTCCTCGTCATGATTACAGCCACGTGGCACGAATTACGCGGGCTCCCAGGAAAGTTTGCATAGAAGTGGGAATCACCTTCCTTCCGCCGCGCAACCCCGGCCGCGTTTTCAGCATAGCTATGCCGGGAGAACGCTTGGCTTGGATGGCTTTGGCGGAGCGTCGACGAAATCTAGGGCGACTATGTTTCCGGTCGATTACCATGTCGTGGGAAATCACATGTGAGATCGCGTTGTAAGTATCTCGGGAACCAACGCGGCGCATTCACTGCCCCGAATTCCGGCAGAAGGCGGTCAATCTGCCTGCTAGTGTATTTATGAAGCTCTTTCTAGATAGATAGGGTCTGGCGTAAGTTATGGGAGACAATTTTGTTCGCCTAAAAGTCTCGTTGACCGCAAGGTTGGCGTGTCCCCCATTGGCATTGGTTGGTCACGGTATTAACTAGGTCTTTGAGGTCGTATCACGTAGAGATATATACCGGGATAAGCTTGTTACACGACCGCACGGGCCGCCGAACTTTGTTCTTTCGTTCAAACAACATATGCTTCTGCCCTCTCCCCTCCACGCA
CTAATCCCCCCTTAATTGGAGCACAACCTGGGCGACCCCAACCGTTCTTCCCCGTGTCGCTAGGCTCGTACAACTGATCCGTTGCTCCTGCGATAACCCAAGACTCTTCCTACCTCGCGAGTTACCAAATGTCAGCCTTAAACATAATCGGGGGGGCCCGTCCGGATCCTGTTCAACGTGGGCGCGCAGTATAACACGGTTGTTGAGTAACTGGCTTGGATACCGTTTCTTCATCAAGATTTCCGGAATTGATAGAGCGTCCCCACACACGTATTGCCGCATCGTACCAGATAGTCGAGACCTGTCCTTTAGAGCGAGCCTGTGACCTCGAATAAATCGTCTGTAGCGTTGATAATGGCCAACCGCAAGGCGATAGCAGACACTGTGAGTTTTAGAGCCAGCCCTCTCTAGGAACATTCGTCGTGAATCGCAAGTTAGTTCCCAGTGATTCTAGCAGTCGGAACTCCACAGGGAGGGTTGCACGCATTTGGGGCCCCGAGGCACAGTACAAGAAGCATCCCGTCGGTTCATGTCAAAGTTTCCCAATCGGGCCCGTTCTCCAAGCTTAGGGCCTCATGCTAGGGTAGGCGTATCTGTGGTATATTTCAGTCGGGCCCGTCCTAATACGTCATCATACGTCCTGGTCATGATTACAGCCACGTGGCACGAATTACGCGGGCTCCCAGGAAAGTTTGCATAGAAGTGGGAACCTATCTCCGTCCGTCGCGAGGCTCCGGCCGCGCTAACAGCATGGCTGCGTCGGACAAACACCTATCCGGGACGGCCTCGGAACGATGTCGCGGGAGCCTAGTGCGACTATGTTTCCGGTCAATTACCATGTCCTGGGAAATCCCGTGTGAGATCGCGTTGTAAGTATCTCGGGAACCAACGCGGCGCATTCACTGCCCCGAACTCCGGCAGAAGGCGGTCAATCTGCCTGCTAGTGTATTTATGAAGCTCTTTCTAGATAGATAGGGTCTGGCGTAAGTTATGGGAGACAATTTTGTTCGCCTAAAAGTCTCGTTGACCGCAAGGTTGGCGTGTCCCCCATTGGCATTGGTTGGTCACGGTATTAACTAGGTCTTTGAGGTCGTATCACGTAGAGATATATACCGGGATAAGCTTGTTACACGACCACACGGGCCGCCGAACTTTGTTCTTTCGTTCAAACAACATATGCTTCTGCCCTCTCCCCTCCTCTCG
TGAATCCCCGCTTAGTTGGAGCAGGACCTGAGCGACCCCAACCGTTCTCTTCTGTGTCGCTAGCCCCATATGACTACTGAGCTGCTTATGTGATTACCCTAGACTATTCCTAGCTAACGGGCTACCAAAGGTCAGCCTTAAATATAATCGGGGGGGCCCGTCCGGATCCTGTTCAACGTGGGCGCGCAGTATAACACGGTTGTTGAGTAACTGGCTTGGATACCGTTTCTTCATCACGGTTCTCATACCCTTTCAGGCGTTACCAAACAGTGATTATTGCGCTGCACTAGGGTGTTGAGACCTGTCCTTTAGAGCGAGCCTGTGACCTCGAATAAATTGTCTGCAGCGTTGTTAATTACCAACCGCAAGGCGATAGCAGACACTGTGAGTTTTAGAGCCAGCCCTCTCTAGGAACATTCGTCGTGAATCGCAAGATAGTTCCCAGTGATTCTAGCGGTCGGAACTCCACAGAGAGGGCCGCACGCATTCGGGGCACCGAGGCACAGCAGAAGGAGTACCCCATCGGCGCACGTCAAAGCTCCTCAATCGGACTCGTTCTGCAGGTTTAGGGCCTCATGCTAACGCATGCTTTTTTATAGTATATCTCAGTCGGTTCTGCCCCAATATGTAATTTTCCGCCCCGGTCGTGATCGCAGCCAGGTGGCCCAGCCTACGGGGGGTCCAAGGACAGTGTCAGTAGAAGTGGGAATCACCTTCCTTCCGCCGCGCAACCCCGGCCGCGTTTTCAGCGTGGCTGCGTCGGGCAAATACCTAGCCGGGATGGCCTCGGAACGATCTAGAGGAAATCTAGTGCGACTATGTTTCCGGTCAATTACCATATCGTGGGAAATCACATGTGGGATCGCGTCCTAAGCACCTCGGGAATCAGTACTGCATATTCACGGCCCGGAACTCCGACAGAAGGTGGTCAATCTGCCTGCTAGTGTATTTATGAGGCGCTGCATAAATAGATAGGGTCTGGCGTAAGTTATGAGAGACAACTGTGTCCGCCTAAAAGTCTCGTTGACCGCAAGGTTGGCGTGTCCCCCATTGGCATTGGTTGGTCACGGTATTAACTAGGTCTTTGAGGTCGTATCACGTAGAGATATATACCGGGATAAGCTTGTTACACGACCACACGGGCCGCCGAACTTTGTTCTTTCGTTCAAACAACATACGCTTCTGCCCTCTCCCCTCCTCTCG
TGAATCCCCGTTTAGTTGGAGCAGGACCTGAGCGACCCCAACAGTTCCCTTCCGTGTCGCTAGCCCCATACGACTACTGAGCCGCTTATGTGATTACCCTAGACTCACCTTAGCTAACGGGTTACCAAATATCAGCCTAAAACATAATCCGGGGGGCCCGTCCGGATCCTGTTCAACGTGGGCGCGCAGTATAACACGGTTGTTGAGTAACTGGCTTGGATACCGTTTCTTCATCAAGATTTCCGGAATTGATAGAGCGTCCCCACACACGTATTGCCGCATCGTACCAGATAGTCAGAACTGATCTTTCGAAGGGAGCCTGCCTCTCCGAATGGATCGTCGGCAGCATCGTCAATGACCAACTGCAAGGCAGTAGTCGACACCCTCAGTTTTAGAGCCAGCCCTCTCTAGGAACATTCGTCGTGAATCGCAAGATAGTTCCCAGTGATTCTAGCGGTCAGAACTCCACAGAGAGGGCCGCACGCATTCGGGGCACCGAGGCACAGCAGAAGGAGTACCCCATCGGCGCACGTCAAAGCTCCTCAATCGGACTCGTTCTGCAGGTTTAGGGCCTCATGCTAGGGTAGGCGTATCTGTGGTATATTTCAGTCGGGCCCGTCCTAATACGTCATCATACGTCCTGGTCATGATTACAGCCACGTGGCACGAATTACGCGGGCTCCCAGGAAAGTTTGCATAGAAGTGGGAATCACTCTCCTACCATTCCGCGGCTCCGGCCGCGCTAACGACATAGCTATGTCGGGAGAACGCTTGGCTTGGATGGCTTTGGCGGAGTGTCGACGAAATCTAGGGCGACTGTGCTACCGGTCAGATACCATGTCGTGGAAAGTTACATGTGAGATCGCGTTGTAAGTATCTCGGGAACCAACGCGGCGCATTCACTGCCCCGAACTCCGGCAGAAGGCAGTCAATCTGCCTGCTAGTGTATTCATGAAGCTCTTTCTAGATAGATAGGGTCTGGCGTAAGTTATGGGAGACAATTTTGTTCGCCTAAAAACTCTACCGATCATCAAGTAGATGTCTTCCCTAACGATACTGACAGACCTTTTCTGTTGCTAAAGCTTTAAAGTCGCATCACGTAGAGATATATGCCGGGATAAGCTTGTTACACGACCACACGAGCCGCCGAACTTTGTTCCGTCGCCTAAGCAGCACGTATCTCTGAACCCTCTCCTCCACGTG
TGAATCCCCGCTTAGTTGGAGCAGGACCTGAGCGACCCCAACCGTTCTCTTCTGTGTCGCTAGCCCCATATGACTACTGAGCTGCTTATGTGATTACCCTAGACTATTCCTAGCTAACGGGCTACCAAAGGTCAGCCTTAAATATAATCGGGGGGGCCCGTCCGGATTCTGTTCAATGTTGGCGCGCAGTCCAACATGGTCGTTGAGTAATTGGCTTGGATACCGTTTCTTCATCACGGTTCTCATACCCTTTCAGGCGTTACCAAACAGTGGTTATTGCGCTGCACTAGGGTGTTAGAACTGATCTTTCGAAGGGAGCCTGCCTCTCCGAATGGATCGTCGGCAGCATCGTCAATGACCAACTGCAAGGCAGTAGTCTGCACCCTCAGTCTCAGGACTGGCTCTCTCTAGGAACATTCGACGTGAATCGCAAGATAGTTGCGAGTGATTCTAACAGTCGTGACGTCAAGAAGAGAGCCCCCCGCCTTCGGGGCCCCGAGGCACAGTACAAGAAGCATCCCGTCGGTGCATGTCAAAGCTCCTCAATCGGACTCGTTCTGCAGGTTTAGGGCCTCATGTCAACGCATGCTTTTTTATAGTATATCTCAGTCGGTTCTGCCCCAATATGTAATTTTCCGCCCCGGTCGTGATTGCAGCTGGATGGCACAGCCTACGCTAGCTTCAAGAAAAGTTTCAATAGAAGTGGGAACCTATCTCCGTCCGTCGCGAGGCTCCGGCCGCGCTAACAGCGTGGCTGCGTCGGGCAAATACCTAGCCGGGATTGCCTCGGAACGATCTAGAGGAAATCTAGTGCGACTATATTTCCGGTCAATTACCATGTCGTGGGAAATCACATGTGGGATCGCGTCCTAAGCACCTCGGGAATCAGTACTGCATATTCACGGCCCGAAACTCCGACAGAAGGTAGTCAATCTGCCTGCTAGTGCATTTATGAGGCGCTGCATAAATAGATAGGGTCTGGCGTAAGTTATGAGAGACAACTGTGTCCGCCTAAAAACTCTACCGATCATCAAGTAGATGTCTTCCCTAACGATACTGACAGACCTTTTCTGTTGCTAAAGCTTTAAAGTCGCATCACGTAGAGATATATGCCGGGATAAGCTCGTTACACGACCACACGAGCCGCCGAACTTTGTTCCGTCGCCTAAGCAGCACGTATCTCTGAACCCTCTCCTCCACGTG
TGAATCCCCGTTTAGTTGGAGCAGGACCTGAGCGACCCCAACAGTTCCCTTCCGTGTCGCTAGCCCCATACGACTACTGAGCCGCTTATGTGATTACCCTAGACTCACCTTAGCTAACGGGTTACCAAATATCAGCCTAAAACATAATCCGGGCGGCCCGTCCGGTTTCGGTTCTTCGTGGGCGCGCAGTACAACACGGTCGTTGTGTGCTCGGCTTGGATACCGTTTCTTCATCAAGATTTCCGGAATTGATAGAGCGTCCCCACACACGTATTGCCGCATCGTTCCAGATAGTCGAGACCTGTCCTTTAGAGCGAGCCTGTGACCTCGAATAAATTGTCTGCAGCGTTGTTAATTACCAACCACAAGGCGATAGCAGACACTGTGAGTTTTAGAGCCAGCCCTTTCTAGGAACATTCGTCGTGAATCGCAAGATAGTTCCCAGTGATTCTAGCGGTTGGAACTCCACAGAGAGGGCCGCACGCATTCGGGGCACCGAGGCACAGCAGAAGGAGTACCCCATCAGCGCATGTCAAAGTTTCCCAATCGGGCCCGTTCTCCAAGCTTAGGGCCTCATGCTAGGGTAGGCGTATCTGTGGTATATTTCAGTCGGGCCCGTCCTAATACGTCATCATACGTCCTGGTCATGATTACAGCCACGTGGCACGAATTACGCGGGCTCCCAGGAAAGTTTGCATAGAAGTGGGAATCACCTTCCTTCCGCCGCGCAACCCCGGCCGCGTTTTCAGCATAGCTATGCCGGGAGAACGCTTGGCTTGGATGGCTTTGGCGGAGTGTCGACGAAATCTAGGGCGACTGTGCTACCGGTCAGATACCATGTCGTGGAAAGTTACATGTGAGATCGCGTTGTAAGTATCTCGGGAACCAACGCGGCGCATTCACTGCCCCGAACTCCGGCAGAAGGTAGTCAATCTGCCTGCTAGTGCATTTATGAGGCGCTGCATAAATAGATAGGGTCTGGCGTAAGTTATGAGAGACAACTGTGTCCGCCTAAAAACTCTACCGATCATCAAGTAGATGTCTTCCCTAACGATACTGACAGACCTTTTCTGTAGCTAAAGCTTTAAAGTCGCATCACGTTGGAATAAGTGCCGGGATAAGCTTGTTACAGGACCACACAGGCTGCCGAACTTTGTTCCGTCGCCTAAGCAGCACGTATCTCTGAACCCTCTCCTCCACGTG
TGAATCCCCGCTTAGTTGGAGCAGGACCTGAGCGACCCCAACCGTTCTCTTCTGTGTCGCTAGCCCCATATGACTACTGAGCTGCTTATGTGATTACCCTAGACTATTCCTAGCTAACGGGCTACCAAAGGTCAGCCTTAAATATAATCGGGGGGGCCCGTTCGGATTCTGTTCAATGTTGGCGCGCAGTCCAACATGGTCGTTGAGTAATTGGCTTGGATACCGTTTCTTCATCAAGATTTCCGGAATTGATAGAGCGTCCCCACACACGTATTGCCGCATCGTACCAGATAGTCGAGACCTGTCCTTTAGAGCGAGCCTGTGACCTCGAATAAATTGTCTGCAGCGTTGTTAATTACCAACCGCAAGGCGATAGCAGACACTGTGAGTTTTAGAGCCGGCCCTCTTTAGGAACAGTGGACGTGAATCGCAAGATAGTTGCGAGAGATTCTCGCAGTCGGAACTCCACAGGGAGGGTTGCACGCATTTGGGGCCCCGAGGCACAGTGCAAGAAGCATCCCGTCGGTTCATGTCAAAGTTTCCCAATCGGGCCCGTTCTCCAAGCTTAGGGCCTCATGCTAGGGTAGGCGTATCTGTGGTATATTTCAGTCGGGCCCGTCCTAATACGTCATCATACGTCCTGGTCATGATTACAGCTGGATGGCACAGCCTACGCTAGCTTCAAGAAAAGTTTCAATAGAAGTGGGAATCACCTTCCTTCCGCCGCGCAACCCCGGCCGCGTTTTCAGCATAGCTATGCCGGGAGAACGCTTGGCTTGGATGGCTTTGGCGGAGTGTCGACGAAATCTAGGGCGACTGTGCTACCGGTCAGATAACATGTCGTGGAAAGTTACATGTAAGATCGCGATGTAAATATCATAAAAACCAACGCGGCGCATCCATGACCCCGAACTCCGACGGAAGGCGGTCAATCTGCCTGCTAGTGTATTTATGAAGCTCTTTCTAGATAGATAGGGTCTGGCGTAAGTTATGGGAGACAATTTTGTTCGCCTAAAAGTCTCGTTGACCGCAAGGTTGGCGTGTCCCCCATTGGCATTGGTTGGTCACGGTATTAACTCGGTCTTTGAGGTCGTATCACGTAGAGATATATACCGGGATAAGCTTGTTACACGACCACACGGGCCGCCGAACTTTGTTCTTTCGTTCAAACAACATATGCTTCTGCCCTCTCCCCTCCTCTCG
CTAATCCCCCCTTAATTGGAGCACAACCTGGGCGACCCCAACCGTTCTCTTCTGTGTCGCTAGCCCCATATGACTACTGAGCTGCTTATGTGATTACCCTAGACTATTCCTAGCTAACGGGCTACCAAAGGTCAGCCTTAAATATAATCGGGGGGGCCCGTCCGGATTCTGTTCAATGTTGGCGCGCAGTCCAACATGGTCGTTGAGTAATTGGCTTGGATACCGTTTCTTCATCAAGATTTCCGGAATTGATAGAGCGTCCCCACACACGTATTGCCGCATCGTTCCAGATAGTCGAGACCTGTCCTTTAGAGCGAGCCTGTGACCTCGAATAAATTGTCTGCAGCGTTGTTAATTACCAACCACAAGGCGATAGCAGACACTGTGAGTTTTAGAGCCAGCCCTCTCTAGGAACATTCGTCGTGAATCGCAAGATAGTTCCCAGTGATTCTAGCGGTTGGAACTCCACAGAGAGGGCCGCACGCATTCGGGGCACCGAGGCACAGCAGAAGGAGTACCCCATCAGCGCATGTCAAAGTTTCCCAATCGGGCCCGTTCTCCAAGCTTAGAGCCTCATGCTAGGGTAGGCGTATCTGTGGTATATTTCAGTCGGGCCCGTCCTAATACGTCATCATACGTCCTGGTCATGATTACAGCCACGTGGCACGAATTACGCGGGCTCCCAGGAAAGTTTGCATAGAAGTGGGAACCACTCTCCTTCCGTCGCGCAACCCGGCCCGTGCGTACGACATGGCTGCGTCGGACAAACACCTATCCGGGACGGCCTCGGAACGATGTCGCGGGAGCCCAGTGCGACTATGTTTCCGGTCAATTACCATGTCCTGAGAAATCCCGTGTAAGATCGCGATGTAAATATCATAAAAACCAACGCGGCGCATCCACGATCCCGAACTCCGACAGAAGGCGGTCAATCTGCCTGCTAGTGTATTTATGAAGCTCTTTCTAGATAGATAGGGTCTGGCGTAAGTTATGGGAGACAATTTTGTTCGCCTAAAAGTCTCGTTGACCGCAAGGTTAGCGTGTCCCCCATTGGCATTGGTTGGTCACGGTATTAACTAGGTCTTTGAGGTCGTATCACGTAGAGATATATACCGGGATAAGCTTGTTACACGACCACACGGGCCGCCCAACTTTGTTCTTTCGTTCAAACAACATATGCTTCTGCCCTCTCCCCTCCTCTCG
CTAGCCTCTGCTTAGGAAGCGCAGGAACTAGGTAGCCCCTACCGTAGTCCCCCGTGTCACTAGGCCCATACGACTACTGAGCTGCTTATGTGATTACCCTAGACTCTTCCTAGCTAACGGGTTACCAAATGTCAGCCTTAAATATAGTCGGGGGGGCCCGTCCGGATTCTGCTCAACGTGGGCGCGCAGTCCAACACGGTTGTTGAGTGCTCGGTTTGGATGCCGTTTCCTCATCAAGGTCTCCGTACCTTTTCAAGCTTCACTACTCCGTTATTGCCGCATCGTACCAGATAGTCGAGACCTATCCTTTAGAGCATACTACCGTATTCAAATGGATCGTCGGCAGCATCGTCAATGACCAACTGCAAGGCAGTAGTCGACACCCTCAGTCTCAGGACTGGCTCTCTCTAGGAACATTCGACGTGAATCGCAAGATAGTCGCGAGTGATTCTAACAGTCGTGACGTCAAGAAGAGAGCCCCCCGCCTTCGGAGCCCCGAGGCACAGTACAAGAAGCATCCCGTCGGTGCACATCAAAGCTCCTCAATCGGACTCGTTCTCCAGGTTTAGGGCCTCATGTCAACGCATGCTTTTTTATAGTATATCTCAGTCGGTTCTGCCCCAATATGTAATTTTCCGCCCCGGTCGTGATCGCAGCCAGGTGGCCCAGCCTACGGGGGGTCCAAGGACAGTGTCAGTAGAAGTGGGAATCACCTTCCTTCCGCCGCGCAACCCCGGCCGCGTTTTCAGCGTGGCTGCGTCGGGCAAATACCTAGCCGGGATGGCCTCGGAACGATCTAGAGGAAATCTAGTGCGACTATGTTTCCGGTCAATTACCATGTCGTGGGAAATCACATGTGGGATCGCGTCCTAAGCACCTCGGGAATCAGTACTGCATATTCACGGCCCGGAACTCCGACAGAAGGTAGTCAATCTGCCTGCTAGTGTATTTATGAGGCGCTGCATAAATAGATAGGGTCTGGCGTAAGTTATGAGAGACAACTGTGTCCGCCTAAAAACTCTACCGATCGTCAAGTAGGTGTCTCCCCTAACGACACCGACAGACCTTGTCTGCTGCTAAAGCTTTAAAGTCGCATCTAGATGGGCTGAGCGCGAGGATAAGCTTGTTACAGCGTGAAACGGGCTGTCGAACTTTGTTCTTTCTTTCAAACAACATATGCCTCTGCCCTCTCCCCTCCTCTCG
TGAATCCCCGCTTAGTTGGAGCAGGACCTGAGCGACCCCAACCGTTCTCTTCTGTGTCGCTAGCCCCATATGACTACTGAGCTGCTTATGTGATTACCCTAGACTATTCCTAGCTAACGGGCTACCAAAGGTCAGCCTTAAATATAATCGGGGGGGCCCGTCCGGATCCTGTTCAACGTGGGCGCGCAGTATAACACGGTTGTTGAGTAACTGGCTTGGATACCGTTTCTTCATCACGGTTCTCATACCCTTTCAGGCGTTACCAAACAGTGATTATTGCGCTGCACTAGGGTGTTAGAACTGATCTTTCGAAGGGAGCCTGCCTCTCCGAATGGATCGTCGGCAGCATCGTCAATGACCAACTGCAAGGCAGTAGTCGACACCCTCAGTCTCAGGACTGGCTCTCTCTAGGAACATTCGACGTGAATCGCAAGATAGTTGCGAGTGATTCTAACAGTCGTGACGTCAAGAAGAGAGCCCCCCGCCTTCGGGGCCCCGAGGCACAGTACAAGAAGCATCACGTCGGTGCACGTCAAAGCTCCTCAATCGGACTCGTTCTGCAGGTTTAGGGCCTCATGTCAACGCATGCTTTTTTATAGTATATCTCAGTCGGTTCTGCCCCAATATGTAATTTTCCGCCCCGGTCGTGATTACAGCCACGTGGCACGAATTACGCGGGCTCCCAGGAAAGTTTGCATAGAAGTGGGAACCACCTTCCTTCCGCCGCGCAACCCCGGCCGCGTTTTCAGCATAGCTATGCCGGGAGAACGCTCGGCTTGGATGGCTTTGGCGGAGTGTCGACGAAATCTAGGGCGACTGTGCTACCGGTCAGATACCATGTCGTGGAAAGTTACATGTGAGATCGCGTTGTAAGTATCTCGGGAACCAACGCGGCGCATTCACTGCCCCGAACTCCGGCAGAAGGCGGTCAATCTGCCTGCTAGTGTATTTATGAAGCTCTTTCTAGATAGATAGGGTCTGGCGTAAGTTATGGGAGACAATTTTGTTCGCCTAAAAACTCTACCGATCATCAAGTAGATGTCTTCCCTAACGATACTGACAGACCTTTTCTGTAGCTAAAGCTTTAAAGTCGCATCACGTTGGAATAAGTGCCGGGATAAGCTTGTTACAGGACCACACAGGCTGCCGAACTTTGTTCCGTCGCCTAAGTAGCACGTATCTCTGAACCCTCTCCTCCACGTG
CTAGCCTCTGCTGTGTAAGCGCAGGAACTAGGTAGCCCCAACCGTTCTTCCCCGTGTCGCTAGGCTCGTACAACTGATCCGTTGCTCCTGCGATAACCCAAGACTCTTCCTACCTCGCGAGTTACCAAATGTCAGCCTTAAACATAATCGGGGGGGCCCGTCCGGATCCTGTTCAACGTGGGGGCGCAGTATAACACGGTTGTTGAGTAACTGGCTTGGATACCGTTTCTTCATCAAGATTTCCGGAATTGATAGAGCGTCCCCACACACGTATTGCCGCATCGTACCAGATAGTCGAGACCTGTCCTTTAGAGCGAGCCTGTGACCTCGAATAAATTGTCTGCAGCGTTGTTAATTACCAACCGCAAGGCGATAGCAGACACTGTGAGTTTTAGAGCCAGCCCTCTCTAGGAACATTCGTCGTGAATCGCAAGATAGTTCCCAGTGATTCTAGCGGTCGGAACTCCACAGAGAGGGCCGCACGCATTCGGGGCACCGAGGGACAGCAGAAGGAGTACCCCATCGACGCATGTCAAAGCTCCTCAATCGGACTCGTTCTCCAGGTTTAGGGCCTCATGTCAACGCATGCTTTTTTATAGTATATCTCAGTCGGTTCTGCCCCAATATGTAATTTTCCGCCCCGGTCGTGATTACAGCCACGTGGCACGAATTACGCGGGCTCCCAGGAAAGTTTCAATAGAAGTGGGAATCACTCTCCTACCATTCCGCGGCTCCGGCCGCGCTAACAGCATAGCTATGTCGGGAGAACGCTTGGCTTGGATGGCTTTGGCGGAGTGTCGACGAAATCTAGGGCGACTATGTTTCCGGTCAATTACCATGTCGTGGGAAATCACATGTGAGATCGCGTTGTAAGTATCTCGGGAACCAACGCGGCGCATTCACTGCCCCGAACTCCGACAGAAGGCGGTCAATCTGCCTGCTAGTGTATTTATGAAGCTCTTTCTAGATAGATAGGGTCTGGCGTAAGTTATGGGAGACAATTTTGTTCGCCTAAAAACTCTACCGATCGTCAAGTAGGTGTCTTCCCTAACAATACTGACAGACCTTTTCTGTTGCTAAAGCTTTAAAGTCGCATCACGTTTGAATAAGTGCCGGGATAAGCTTGTTAACGGACCACTCGGCCTGCCGAACTTTGTTCTTTCTTTCAAACAACATATGCCTCTGCCCTCTCCCCTCCTCTCG
CTAGCCTCTGCTTAGTAAGCGCAGGAACTAGGTAGCCCCTACCATAGTCCCCCGTGTCACTAGGCCCATACGACTACTGAGCTGCTTATGTGATTACCCTAGACTCTTCCTAGCTAACGGGTTACCAAATGTCAGCCTTAAATATAGTCGGGGGGGCCCGTCCGGATTCTGCTCAACGTGGGCGCGCAGTCCAACACGGTTGTTGAGTGCTCGGTTTGGATGCCGTTTCCTCATCAAGATTTCCGGAATTGATAGAGCGTCCCCACACACGTATTGCCGCATCGTACCAGATAGTCGAGACCTGTCCTTTAGAGCGAGCCTGTGACCTCGAATAAATTGTCTGCAGCGTTGTTAATTACCAACCGCAAGGCGATAGCAGACACTGTGAGTTTTAGAGCCGGCCCTCTTTAGGAACAGTGGACGTGAATCGCAAGATAGTTGCGAGAGATTCTCGCAGTCGGAACTCCACAGGGAGGGTTGCACGCATTTGGGGCCCCGAGGCACAGTGCAAGAAGCATCCCGTCGGTTCATGTCAAAGCTCCCGTATCGGGCCCGTTCTCCAGGCTTAGGGCCTGATGCTAGGGTAGGCGTATCTGTGGTATATTTCAGTCGGGCCCGTCCTAATACGTCATCATACGTCCTGGTCATGATTACAGCCACGTGGCACGAATTACGCGGGCTCCCAGGAAAGTTTGCATAGAAGTGGGAATCACCTTCCTTCCGCCGCGCAACCCCGGCCGCGTTTTCAGCATAGCTATGCCGGGAGAACGCTTGGCTTGGATGGCTTTGGCGGAGCGTCGACGAAATCTAGGGCGACTATGTTTCCGGTCGATTACCATGTCGTGGGAAATCACATGTGGGATCGCGTCCTAAGCACCTCGGGAATCAGTACTGCATATTCACGGCCCGGAACTCCGACAGAAGGTAGTCAATCTGCCTGCTAGTGTATTTATGAGGCGCTGCATAAATAGATAGGGTCTGGCGTAAGTTATGAGAGACAACTGTGTCCGCCTAAAAGTCTCGTTGACCGCAAGGTTAGCGTGTCCCCCATTGGCATTGGTTGGTCACGGTATTAACTAGGTCTTTGAGGTCGTATCACGTAGAGATATATACCGGGATAAGCTTGTTACACGACCACACGGGCCGCCCAACTTTGTTCTTTCGTTCAAACAACATATGCTTCTGCCCTCTCCCCTCCTCTCG
CTAGCCTCTGCTTAGTAAGCGCAGGAACTAGGTAGCCCCTACCGTAGTCCCCCGTGTCACTAGGCCCATACGACTACTGAGCTGCTTATGTGATTACCCTAGACTCTTCCTAGCTAACGGGTTACCAAATGTCAGCCTTAAATATAGTCGGGGGGGCCCGTCCGGATTCTGCTAAACGTGGGCGCGCAGTCCAACACGGTTGTTGAGTGCTCGGTTTGGATGCCGTTTCCTCATCAAGGTCTCCGTACCTTTTCAAGCTTCACTACTCCGTTATTGCCGCATCGTACCAGATAGTCGAGACCTATCCTTTAGAGCATACTACCGTATTCAAATAAATTGTCTGCAGCGTTGTTAATTATCAACCGCAAGGCGATAGCAGACACTGTGAGTTTTAGAGCCAGCCCTCTCTAGGAACATTCGTCGTGAATCGCAAGATAGTTCCCAGTGATTCTAGCAGCCGGAACTCCACAGGGAGGGTTGCACGCATTTGGGGCCCCGAGGCACAGTACAAGAAACATCCCGTCGGTGAATGTCAAAGTTTCCCAATCGGGCCCCTTCTCCAAGCTTAGGACCTCATGCTAGGGTAGGCGTATCTGTGGTATATTTCAGTCGGGCCCGTCCTAATACGTCATCATACGTCCTGGTCATGATTACAGCCACGTGGCACGAATTACGCGGGCTCCCAGGAAAGTTTGCATAGAAGTGGGAATCACCTTCCTTCCGCCGCGCAACCCCGGCCGCGTTTTCAGCATAGCTATGCCGGGAGAACGCTTGGCTTGGATGGCTTTGGCGGAGTGTCGACGAAATCTAGGGCGACTGTGCTACCGGTCAGATACCATGTCGTGGAAAGTTACATGTGAGATCGCGTTGTAAGTATCTCGGGAACCAACGCGGCGCATTCACTGCCCCGAACTCCGGCAGAAGGCGGTCAATCTGCCTGCTAGTGTATTTATGAAGCTCTTTCTAGATAGATAGGGTCTGGCGTAAGTTATGGGAGACAATTTTGTTCGCCTAAAAGTCTCGTTGACCGCAAGGTTAGCGTGTCCCCCATTGGCATTGGTTGGTCACGGTATTAACTAGGTCTTTGAGGTCGTATCACGTAGAGATATATACCGGGATAAGCTTGTTACACGACCACACGGGCCGCCCAACTTTGTTCTTTCGTTCAAACAACATATGCTTCTGCCCTCTCCCCTCCTCTCG
CTAGCCTCTGCTGTGTAAGCGCAGGAACTAGGTAGCCCCAACCGTTCTTCCTCGTGTCGCTAGGCTCGTACAACTGATCCGTTGCTCCTGCGATAACCCAAGACTCTTCCTACCTCGCGAGTTACCAAATGTCAGCCTTAAACATAATCGGGGGGGCCCGTCCGGATCCTGTTCAACGTGGGCGCGCAGTATAACACGGTTGTTGAGTAACTGGCTTGGATACCGTTTCTTCATCAAGATTTCCGGAATTGATAGAGCGTCCCCACACACGTATTGCCGCATCGTACCAGATAGTCGAGACCTGTCCTTTAGAGCGAGCCTGTGACCTCGAATAAATTGTCTGCAGCGTTGTTAATTACCAACCGCAAGGCGATAGCAGACACTGTGAGTTTTAGAGCCAGCCCTCTCTAGGAACATTCGTCGTGAATCGCAAGATAGTTCCCAGTGATTCTAGCGGTCGGAACTCCACAGAGAGGGCCGCACGCATTCGGGGCACCGAGGCACAGCAGAAGGAGTACCCCATCGGCGCATGTCAAAGCTCCTCAATCGGACTCGTTCTCCAGGTTTAGGGCCTCATGTCAACGCATGCTTTTTTATAGTATATCTCAGTCGGTTCTGCCCCAATATGTAATTTTCCGCCCCGGTCGTGATTACAGCCACGTGGCACGAATTACGCGGGCTCCCAGGAAAGTTTCAATAGAAGTGGGAATCACCTTCCTTCCGCCGCGCAACCCCGGCCGCGTTTTCAGCATAGCTATGCCGGGAGAACGCTCGGCTTGGATGGCTTTGGCGGAGTGTCGACGAAATCTAGGGCGACTGTGCTACCGGTCAGATACCATGTCGTGGAAAGTTACATGTGAGATCGCGTTGTAAGTATCTCGGGAACCAACGCGGCGCATTCACTGCCCCGAACTCCGGCAGAAGGCGGTCAATCTGCCTGCTAGTGTATTTATGAAGCTCTTTCTAGATAGATAGGGTCTGGCGTAAGTTATGGGAGACAATTTTGTTCGCCTAAAAGTCTCGTTGACCGCAAGGTTGGCGTGTCCCCCATTGGCATTGGTTGGTCACGGTATTAACTAGGTCTTTGAGGTCGTATCACGTAGAGATATATACCGGGATAAGCTTGTTACACGACCACACGGGCCGCTGAACTTTGTGCTTTCGTTCAAACAACATATGCTTCTGCCCTCTCCCCTCCTCTCG
CTAGCCTCTGCTTAGTAAGCGCAGGAACTAGGTAGCCCCTACCGTAGTCCCCCGTGTCACTAGGCCCATACGACTACTGAGCTGCTTATGTGATTACCCTAGACTCTTCCTAGCTAACGGGTTACCAAATGTCAGCCTTAAATATAGTCGGGGGGGCCCGTCCGGATTCTGCTCAACGTGGGCGCGCAGTATAACACGGTTGTTGAGTAACTGGCTTGGATACCGTTTCTTCATCAAGATTTCCGGAATTGATAGAGCGTCCCCACACACGTATTGCCGCATCGTACCAGATAGTCGAGACCTGTCCTTTAGAGCGAGCCTGTGACCTCGAATAAATTGTCTGCAGCGTTGTTAATTACCAACCGCAAGGCGATAGCAGACACTGTGAGTTTTAGAGCCAGCCCTCTCTAGGAACATTCGTCGTGAATCGCAAGATAGTTCCCAGTGATTCTAGCGGTCGGAACTCCACAGAGAGGGCCGCACGCATTCGGGGCACCGAGGCACAGCAGAAGGAGTACCCCATCGGCGCACGTCAAAGCTCCTCAATCGGACTCGTTCTCCAGGTTTAGGGCCTCATGTCAACGCATGCTTTTTTATAGTATATCTCAGTCGGTTCTGCCCCAATATGTAATTTTCCGCCCCGGTCGTGATTACAGCCACGTGGCACGAATTACGCGGGCTCCCAGGAAAGTTTGCATAGAAGTGGGAATCACCTTCCTTCCGCCGCGCAACCCCGGCCGCGTTTTCAGCATAGCTATGTCGGGAGAACGCTTGGCTTGGATGGCTTTGGCGGAGTGTCGACGAAATCTAGGGCGACTATGTTTCCGGTCAATTACCATGTCGTGGGAAATCACATGTGAGATCGCGTCCTAAGCACCTCGGGAACCAGCGCGGCGCATTCACGGCCCCGAACTCCGGCAGAAGGCGGTCAATCTGCCTGCTAGTGTATTTATGAAGCTCTTTCTAGATAGATAGGGTCTGGCGTAAGTTATGGGAGACAATTTTGTTCGCCTAAAAGTCTCGTTGACCGCAAGGTTGGCGTGTCCCCCATTGGCATTGGTTGGTCACGGTATTAACTAGGTCTTTGAGGTCGTATCACGTAGAGATATATACCGGGATAAGCTTGTTACACGACCACACGGGCCGCCGAACTTTGTTCTTTCGTTCAAACAACATACGCTTCTGCCCTCTCCCCTCCTCTCG
TGAATCCCCGCTTAGTTGGAGCAGGACCTGAGCGACCCCAACCGTTCTTCCCCGTGTCGCTAGGCTCGTACAACTGATCCGTTGCTCCTGCGATAACCCAAGACTCTTCCTACCTCGCGAGTTACCAAATGTCAGCCTTAAACATAATCGGGGGGGCCCGTCCGGATCCTGTTCAACGTGGGCGCGCAGTATAACACGGTTGTTGAGTAACTGGCTTGGATACCGTTTCTTCATCAAGATTTCCGGAATTGATAGAGCGTCCCCACACACGTATTGCCGCATCGTACCAGATAGTCGAGACCTGTCCTTTAGAGCGAGCCTGTGACCTCGAATAAATTGTCTGCAGCGTTGTTAATTACCAACCGCAAGGCGATAGCAGACACTGTGAGTTTTAGAGCCAGCCCTCTCTAGGAACATTCGTCGTGAATCGCAAGATAGTTCCCAGTGATTCTAGCGGTCAGAACTCCACAGAGAGGGCCGCACGCATTCGGGGCACCGAGGCACAGCAGAAGGAGTACCCCATCGGCGCACGTCAAAGCTCCTCAATCGGACTCGTTCTCCAGGTTTAGGGCCTCATGTCAACGCATGCTTTTTTATAGTATATCTCAGTCGGTTCTGCCCCAATATATAATTTTCCGCCCCGGTCGTGATTACAGCCACGTGGCACGAATTACGCGGGCTCCCAGGAAAGTTTCAATAGAAGTGGGAATCACCTTCCTTCCGCCGCGCAACCCCGGCCGCGTTTTCAGCATAGCTATGCCGGGAGAACGCTTGGCTTGGATGGCTTTGGCGGAGTGTCGACGAAATCTAGGGCGACTGTGCTACCGGTCAGATACCATGTCGTGGAAAGTTACATGTGAGATCGCGTTGTAAGTATCTCGGGAACCAACGCGGCGCATTCACTGCCCCGAACTCCGGCAGAAGGTAGTCAATCTGCCTGCTAGTGCATTTATGAGGCGCTGCATAAATAGATAGGGTCTGGCGTAAGTTATGAGAGACAACTGTGTCCGCCTAAAAACTCTACCGATCATCAAGTAGATGTCTTCCCTAACGATACTGACAGACCTTTTCTGTTGCTAAAGCTTTAAAGTCGCATCACGTAGAGATATATGCCGGGATAAGCTCGTTACACGACCACACGAGCCGCCGAACTTTGTTCCGTCGCCTAAGCAGCACGTATCTCTGAACCCTCTCCTCCACGTG
TGAATCCCCGCTTAGTTGGAGCAGGACCTGAGCGACCCCAACCGTTCTCTTCTGTGTCGCTAGCCCCATATGACTACTGAGCTGCTTATGTGATTACCCTAGACTATTCCTAGCTAACGGGCTACCAAAGGTCAGCCTTAAATATAATCGGGGGGGCCCGTCCGGATTCTGTTCAATGTTGGCGCGCAGTCCAACATGGTCGTTGAGTAATTGGCTTGGATACCGTTTCTTCATCACGGTTCTCATACCCTTTCAGGCGTTACCAAACAGTGGTTATTGCGCTGCACTAGGGTGTTAGAACTGATCTTTCGAAGGGAGCCTGCCTCTCCGAATGGATCGTCGGCAGCATCGTCAATGACCAACTGCAAGGCAGTAGTCTGCACCCTCAGTCTCAGGACTGGCTCTCTCTAGGAACATTCGACGTGAATCGCAAGATAGTTGCGAGTGATTCTAACAGTCGTGACGTCAAGAAGAGAGCCCCCCGCCTTCGGGGCCCCGAGGCACAGTACAAGAAGCATCCCGTCGGTGCATGTCAAAGCTCCTCAATCGGACTCGTTCTGCAGGTTTAGGGCCTCATGTCAACGCATGCTTTTTTATAGTATATCTCAGTCGGTTCTGCCCCAATATGTAATTTTCCGCCCCGGTCGTGATTGCAGCTGGATGGCACAGCCTACGCTAGCTTCAAGAAAAGTTTCAATAGAAGTGGGAACCTATCTCCGTCCGTCGCGAGGCTCCGGCCGCGCTAACAGCGTGGCTGCGTCGGGCAAATACCTAGCCGGGATGGCCTCGGAACGATCTAGAGGAAATCTAGTGCGACTATGTTTCCGGTCAATTACCATGTCGTGGGAAATCACATGTGAGATCGCGTTGTAAGTATCTCGGGAACCAACGCGGCGCATTCACTGCCCCGAACTCCGGCAGAAGGCGGTCAATCTGCCTGCTAGTGTATTTATGAAGCTCTTTCTAGATAGATAGGGTCTGGCGTAAGTTATGGGAGACAATTTTGTTCGCCTAAAAGTCTCGTTGACCGCAAGGTTGGCGTGTCCCCCATTGGCATTGGTTGGTCACGGTATTAACTAGGTCTTTGAGGTCGTATCACGTAGAGATATATACCGGGATAAGCTTGTTACACGACCACACGGGCCGCTGAACTTTGTGCTTTCGTTCAAACAACATATGCTTCTGCCCTCTCCCCTCCTCTCG
TGAATCCCCGTTTAGTTGGAGCAGGACCTGAGCGACCCCAACAGTTCCCTTCCGTGTCGCTAGCCCCATACGACTACTGAGCCGCTTATGTGATTACCCTAGACTCACCTTAGCTAACGGGTTACCAAATATCAGCCTAAAACATAATCCGGGCGGCCCGTCCGGTTTCGGTTCTTCGTGGGCGCGCAGTACAACACGGTCGTTGTGTGCTCGGTCGAATCACCATTTCTTTATCACGGTTCTCATACCCTTTCAGGCGTTACCAAACAGTGATTATTGCGCTGCACTAGGGTGTTAGAACTGATCTTTCGAAGGGAGCCTGCCTCTCCGAATGGATCGTCGGCAGCATCGTCAATGACCAACTGCAAGGCAGTAGTCGACACCCTCAGTCTCAGGACTGGCTCTCTCTAGGAACATTCGACGTGAATCGCAAGATAGTTGCGAGTGATTCTAACAGTCGTGACGTCAAGAAGATAGCCCCCCGCCTTCGGGGCCTCGAGGCACAGTACAAGAAGCATCCCGTCGGTGCACGTCAAAGCTCCTCAATCGGACTCGTTCTCCAGGTTTAGGGCCTCATGTCAACGCATGCTTTTTTATAGTATATCTCAGTCGGTTCTGCCCCAATATGTAATTTTCCGCCCCGGTCGTGATTACAGCCACGTGGCACGAATTACGCGGGCTCCCAGGAAAGTTTGCATAGAAGTGGGAATCACCTTCCTTCCGCCGCGCAACCCCGGCCGCGTTTTCAGCATAGCTATGTCGGGAGAACGCTTGGCTTGGATGGCTTTGGCGGAGTGTCGACGAAATCTAGGGCGACTATGTTTCCGGTCAATTACCATGTCGTGGGAAATCACATGTGAGATCGCGTCCTAAGCACCTCGGGAATCAGTACTGCATATTCACGGCCCGGAACTCCGGCAGAAGGCGGTCAATCTGCCTGCTAGTGTATTTATGAAGCTCTTTCTAGATAGATAGGGTCTGGCGTAAGTTATGGGAGACAATTTTGTTCGCCTAAAAGTCTCGTTGACCGCAAGGTTGGCGTGTCCCCCATTGGCATTGGTTGGTCACGGTATTAACTAGGTCTTTGAGGTCGTATCACGTAGAGATATATACCGGGATAAGCTTGTTACACGACCACACGGGCCGCCGAACTTTGTTCTTTCGTTCAAACAACATATGCTTCTGCCCTCTCCCCTCCACGCA
TGAATCCCCGCTTAGTTGGAGCAGGACGTGAGCGACCCCAACCGTTCTCTTCTGTGTCGCTAGCCCCATATGACTACTGAGCTGCTTATGTGATTACCCTAGACTATTCCTAGCTAACGGGCTACCAAAGGTCAGCCTTAAATATAATCGGGGGGGCCCGTCCGGATTCTGTTCAATGTTGGCGCGCAGTCCAACATGGTCGTTGAGTAACTGGCTTGGATACCGTTTCTTCATCAAGATTTCCGGAATTGATAGAGCGTCCCCACACACGTATTGCCGCATCGTACCAGATAGTCGAGACCTGTCCTTTAGAGCGAGCCTGTGACCTCGAATAAATTGTCTGCAGCGTTGTTAATTACCAACCGCAAGGCGATAGCAGACACTGTGAGTTTTAGAGCCAGCCCTCTCTAGGAACATTCGTCGTGAATCGCAAGATAGTTCCCAGTGATTCTAGCGGTCGGAACTCCACAGAGAGGGCCGCACGCATTCGGGGCACCGAGGCACAGCAGAAGGAGTACCCCATTGGCGCACGTCAAAGCTCCTCAATCGGACTCGTTCTCCAGGTTTAGGGCCTCATGCTAGGGTAGGCGTATCTGTGGTATATTTCAGTCGGGCCCGTCCTAATACGTCATCATACGTCCTGGTCATGATTACAGCCACGTGGCACGAATTACGCGGGCTCCCAGGAAAGTTTGCATAGAAGTGGGAACCACCTTCCTTCCGCCGCGCAACCCCGGCCGCGTTTTCAGCATAGCTATGCCGGGAGAACGCTTGGCTTGGATGGCTTTGGCGGAGCGTCGACGAAATCTAGGGCGACTATGTTTCCGGTCGATTACCATGTCGTGGGAAATCACATGTGGGATCGCGTCCTAAGCACCTCGGGAATCAGTACTGCATATTCACGGCCCGGAACTCCGACAGAAGGCGGTCAATCTGCCTGCTAGTGTATTTATGAAGCTCTTTCTAGATAGATAGGGTCTGGCGTAAGTTATGGGAGACAATTTTGTTCGCCTAAAAGTCTCGTTGACCGCAAGGTTGGCGTGTCCCCCATTGGCATTGGTTGGTCACGGTATTAACTAGGTCTTTGAGGTCGTATCACGTAGAGATATATACCGGGATAAGCTTGTTACACGACCGCACGGGCCGCCGAACTTTGTTCTTTCGTTCAAACAACATATGCTTCTGCCCTCTCCCCTCCACGCA
TGAATCCCCGCTTAGTTGGAGCAGGACCTGAGCGACCCCAACCGTAGTCCCCCGTGTCACTAGGCCCATACGACTACTGAGCTGCTTATGTGATTACCCTAGACTCTTCCTAGCTAACGGGTTACCAAATGTCAGCCTTAAATATAGTCCGGGCGGCCCGTCCGGTTTCGGTTCTTCGTGGGCGCGCAGTACAACACGGTCGTTGTGTGCTCGGTCGAATCACCATTTCTTTATCACGGTTCTCATACCCTTTCAGGCGTTACCAAACAGTGGTTATTGCGCTGCACTAGGGTGTTAGAACTGATCTTTCGAAGGGAGCCTGCCTCTCCGAATGGATCGTCGGCAGCATCGTCAATGACCAACTGCAAGGCAGTAGTCTACACCCTCAGTCTCAGGACTGGCTCTCTCTAGGAACATTCGACGTGAATCGCAAGATAGTTGCGAGTGATTCTAACAGTCGTGACGTCAAGAAGAGAGCCCCCCGCCTTCGGGGCCCCGAGGCACAGTACAAGAAGCATCCCGTCGGTGCATGTCAAAGCTCCTCAATCGGACTCGTTCTGCAGGTTTAGGGCCTCATGTCAACGCATGCTTTTTTATAGTATATCTCAGTCGGTTCTGCCCCAATATGTAATTTTCCGCCCCGGTCGTGATTACAGCCACGTGGCACGAATTACGCGGGCTCCCAGGAAAGTTTGCATAGAAGTGGGAACCACTCTCCTACCATTCCGCGGCTCCGGCCGCGCTAACGACATAGCTATGTCGGGAGAACGCTTGGCTTGGATGGCTTTGGCGGAGTGTCGACGAAATCTAGGGCGACTGTGCTACCGGTCAGATACCATGTCGTGGAAAGTTACATGTGAGATCGCGTTGTAAGTATCTCGGGAACCAACGCGGCGCATTCACTGCCCCGAACTCCGGCAGAAGGCGGTCAATCTGCCTGCTAGTGTATTTATGAAGCTCTTTCTAGATAGATAGGGTCTGGCGTAAGTTATGGGAGACAATTTTGTTCGCCTAAAAGTCTCGTTGACCGCAAGGTTGGCGTGTCCCCCATTGGCATTGGTTGGTCACGGTATTAACTAGGTCTTTGAGGTCGTATCACGTAGAGATATATACCGGGATAAGCTTGTTACACGACCGCACGGGCCGCCGAACTTTGTTCTTTCGTTCAAACAACATATGCTTCTGCCCTCTCCCCTCCACGCA
CTAGCCTCTGCTTAGTAAGCGCAGGAACTAGGTAGCCCCAACCGTTCTCTTCTGTGTCGCTAGCCCCATATGACTACTGAGCTGCTTATGTGATTACCCTAGACTATTCCTAGCTAACGGGCTACCAAAGGTCAGCCTTAAATATAATCGGGGGGGCCCGTCCGGATCCTGTTCAACGTGGGCGCGCAGTATAACACGGTTGTTGAGTAACTGGCTTGGATACCGTTTCTTCATCACGGTTCTCATACCCTTTCAGGCGTTACCAAACAGTGATTATTGCGCTGCACTAGGGTGTTAGAACTGATCTTTCGAAGGGAGCCTGCCTCTCCGAATGGATCGTCGGCAGCATCGTCAATGACCAACTGCAAGGCAGTAGTCGACACCCTCAGTCTCAGGACTGGCTCTCTCTAGGAACATTCGACGTGAATCGCAAGATAGTTGCGAGTGATTCTAACAGTCGTGACGTCAAGAAGAGAGCCCCCCGCCTTCGGGGCCCCGAGGCACAGTACAAGAAGCATCACGTCGGTGCATGTCAAAGCTCCTCAATCGGACTCGTTCTGCAGGTTTAGGGCCTCATTTCAACGCATGCTTTTTTATAGTATATCTCAGTCGGTTCTGCCCCAATATGTAATTTTCCGCCCCGGTCGTGATTACAGCCACGTGGCACGAATTACGCGGGCTCCCAGGAAAGTTTCAATAGAAGTGGGAATCACCTTCCTTCCGCCGCGCAACCCCGGCCGCGTTTTCAGCGTGGCTGCGTCGGGCAAATACCTAGCCGGGATGGCCTCGGAACGATCTAGAGGAAATCTAGTGCGACTATATTTCCGGTCAATTACCATGTCGTGGGAAATCACATGTGAGATCGCGATGTAAATATCATAAAAACCAACGCGGCGCATCCATGACCCCGAACTCCGACAGAAGGCGGTCAATCTGCCTGCTAGTGTATTTATGAAGCTCTTTCTAGATAGATAGGGTCTGGCGTAAGTTATGGGAGACAATTTTGTTCGCCTAAAAGTCTCGTTGACCGCAAGGTTGGCGTGTCCCCCATTGGCATTGGTTGGTCACGGTATTAACTCGGTCTTTGAGGTCGTATCACGTAGAGATATATACCGGGATAAGCTTGTTACACGACCACACGGGCCGCCGAACTTTGTTCTTTCGTTCAAACAACATATGCTTCTGCCCTCTCCCCTCCTCTCG
TGAATCCCCGCTTAGTTGGAGCAGGACCTGAGCGACCCCAACCGTTCTCTTCTGTGTCGCTAGCCCCATATGACTACTGAGCTGCTTATGTGATTACCCTAGACTATTCCTAGCTAACGGGCTACCAAAGGTCAGCCTTAAATATAATCGGGGGGGCCCGTCCGGATTCTGTTCAATGTTGGCGCGCAGTCCAACATGGTCGTTGAGTAATTGGCTTGGATACCGTTTCTTCATCACGGTTCTCATACCCTTTCAGGCGTTACCAAACAGTGGTTATTGCGCTGCACTAGGGTGTTAGAACTGATCTTTCGAAGGGAGCCTGCCTCTCCGAATGGATCGTCGGCAGCATCGTCAATGACCAACTGCAAGGCAGTAGTCTGCACCCTCAGTCTCAGGACTGGCTCTCTCTAGGAACATTCGACGTGAATCGCAAGATAGTTGCGAGTGATTCTAACAGTCGTGACGTCAAGAAGAGAGCCCCCCGCCTTCGGGGCCCCGAGGCACAGTACAAGAAGCATCCCGTCGGTGCATGTCAAAGCTCCTCAATCGGACTCGTTCTGCAGGTTTAGGGCCTCATGTCAACGCATGCTTTTTTATAGTATATCTCAGTCGGTTCTGCCCCAATATGTAATTTTCCGCCCCGGTCGTGATTGCAGCTGGATGGCACAGCCTACGCTAGCTTCAAGAAAAGTTTCAATAGAAGTGGGAACCTATCTCCGTCCGTCGCGAGGCTCCGGCCGCGCTAACAGCGTGGCTGCGTCGGGCAAATACCTAGCCGGGATTGCCTCGGAACGATCTAGAGGAAATCTAGTGCGACTATATTTCCGGTCAATTACCATGTCGTGGGAAATCACATGTGGGATCGCGTCCTAAGCACCTCGGGAATCAGTACTGCATATTCACGGCCCGAAACTCCGACAGAAGGTAGTCAATCTGCCTGCTAGTGCATTTATGAGGCGCTGCATAAATAGATAGGGTCTGGCGTAAGTTATGAGAGACAACTGTGTCCGCCTAAAAACTCTACCGATCATCAAGTAGATGTCTTCCCTAACGATACTGACAGACCTTTTCTGTTGCTAAAGCTTTAAAGTCGCATCACGTAGAGATATATGCCGGGATAAGCTCGTTACACGACCACACGAGCCGCCGAACTTTGTTCCGTCGCCTAAGCAGCACGTATCTCTGAACCCTCTCCTCCACGTG
CTAGCCTCTGCTGTGTAAGCGCAGGAACTAGGTAGCCCCAACCGTTCTCCCCCGTGTCGCTAGGCTCGTACAACTGATCCCTTGCTCCTGCGATAACCCAAGACTCTTCCTACCTCGCGAGTTACCAAATGTCAGCCTTAAACATAATCGGGGGGGCCCGTCCGGATCCTGTTCAACGTGGGCGCGCAGTATAACACGGTTGTTGAGTAACTGGCTTGGATACCGTTTCTTCATCAAGATTTCCGGAATTGATAGAGCGTCCCCACACACGTATTGCCGCATCGTACCAGATAGTCGAGACCTGTCCTTTAGAGCGAGCCTGTGACCTCGAATAAATCGTCTGTAGCGTTGATAATGGCCAACCGCAAGGCGATAGCAGACACTGTGAGTTTTAGAGCCAGCCCTCTCTAGGAACATTCGTCGTGAATCGCAAGTTAGTTCCCAGTGATTCTAGCAGTCGGAACTCCACAGGGAGGGTCGCACGCATTTGGGGCCCCGAGGCACAGTACAAGAAGCATCCCGTCGGTTCATGTCAAAGTTTCCCAATCGGGCCCGTTCTCCAAGCTTAGGGCCTCATGCTAGGGTAGGCGTATCTGTGGTATATTTCAGTCGGGCCCGTCCTAATACGTCATCATACGTCCTGGTCATGATTACAGCCACGTGGCACGAATTACGCGGGCTCCCAGGAAAGTTTGCATAGAAGTGGGAACCACCTTCCTTCCGCCGCGCAACCCCGGCCGCGTTTTCAGCATAGCTATGCCGGGAGAACGCTCGGCTTGGATGGCTTTGGCGGAGTGTCGACGAAATCTAGGGCGACTGTGCTACCGGTCAGATACCATGTCGTGGAAAGTTACATGTGAGATCGCGTTGTAAGTATCTCGGGAACCAACGCGGCGCATTCACTGCCCCGAACTCCGGCAGAAGGCGGTCAATCTGCCTGCTAGTGTATTTATGAAGCTCTTTCTAGATAGATAGGGTCTGGCGTAAGTTATGGGAGACAATTTTGTTCGCCTAAAAGTCTCGTTGACCGCAAGGTTGGCGTGTCCCCCATTGGCATTGGTTGGTCACGGTATTAACTAGGTCTTTGAGGTCGTATCACGTAGAGATATATACCGGGATAAGCTTGTTACACGACCACACGGGCCGCCGAACTTTGTTCTTTCGTTCAAACAACATACGCTTCTGCCCTCTCCCCTCCTCTCG
CTAGCCTCTGCTGTGTAAGCGCAGGAACTAGGTAGCCCCAACCGTTCTTCCCCGTGTCGCTAGGCTCGTACAACTGATCCGTTGCTCCTGCGATAACCCAAGACTCTTCCTACCTCGCGAGTTACCAAATGTCAGCCTTAAACATAATCGGGGGGGCCCGTCCGGATCCTGTTCAACGTGGGCGCGCAGTATAACACGGTTGTTGAGTAACTGGCTTGGATACCGTTTCTTCATCAAGATTTCCGGAATTGATAGAGCGTCCCCACACACGTATTGCCGCATCGTACCAGATAGTCGAGACCTGTCCTTTAGAGCGAGCCTGTGACCTCGAATAAATTGTCTGCAGCGTTGTTAATTACCAACCGCAAGGCGATAGCAGACACTGTGAGTTTTAGAGCCAGCCCTCTCTAGGAACATTCGTCGTGAATCGCAAGATAGTTCCCAGTGATTCTAGCGGTCGGAACTCCACAGAGAGGGCTGCACGCATTCGGGGCACCGAGGCACAGCAGAAGGAGTACCCCATCGGCGCACGTCAAAGCTCCTCAATCGGACTCGTTCTCCAGGTTTAGGGCCTCATGTCAACGCATGCTTTTTTATAGTATATCTCAGTCGGTTCTGCCCCAATATGTAATTTTCCGCCCCGGTCGTGATTACAGCCACGTGGCACGAATTACGCGGGCTCCCAGGAAAGTTTCAATAGAAGTGGGAACCTATCTCCGTCCGTCGCGAGGCTCCGGCCGCGCTAACAGCGTGGCTGCGTCGGGCAAATACCTAGCCGGGATGGCCTCGGAACGATCTAGAGGAAATCTAGTGCGACTATATTTCCGGTCAATTACCATGTCGTGGGAAATCACATGTGGGATCGCGTCCTAAGCACCTCGGGAATCAGTACTGCATATTCACGGCCCGAAACTCCGGCAGAAGGCGGTCAATCTGCCTGCTAGTGTATTTATGAAGCTCTTTCTAGATAGATAGGGTCTGGCGTAAGTTATGGGAGACAATTTTGTTCGCCTAAAAGTCTCGTTCACCGCAAGGTTGGCGTGTCCCCCATTGGCATTGGTTGGTCACGGTATTAACTAGGTCTTTGAGGTCGTATCACGTAGAGATATATGCCGGGATAAGCTTGTTACAGGACCACACAGGCTGCCGCACTATTTTCCGTCGCTTAAGCAGCACGTATCTCTGAACCCTCTCCTCCACGTG
TGAATCCCCGCTTAGTTGGAGCAGGACCTGAGCGACCCCAACCGTTCTCTTCTGTGTCGCTAGCCCCATATGACTACTGAGCTGCTTATGTGATTACCCTAGACTATTCCTAGCTAACGGGCTACCAAAGGTCAGCCTTAAATATAATCGGGGGGGCCCGTCCGGATCCTGTTCAACGTGGGCGCGCAGTATAACACGGTTGTTGAGTAACTGGCTTGGATACCGTTTCTTCATCACGGTTCTCATACCCTTTCAGGCGTTACCAAACAGTGATTATTGCGCTGCACTAGGGTGTTAGAACTGATCTTTCGAAGGGAGCCTGCCTCTCCGAATGGATCGTCGGCAGCATCGTCAATGACCAACTGCAAGGCAGTAGTCGACACCCTCAGTCTCAGGACTGGCTCTCTCTAGGAACATTCGACGTGAATCGCAAGATAGTTGCGAGTGATTCTAACAGTCGTGACGTCAAGAAGAGAGCCCCCCGCCTTCGGGGCCCCGAGGCACAGTACAAGAAGCATCACGTCGGTGCACGTCAAAGCTCCTCAATCGGACTCGTTCTGCAGGTTTAGGGCCTCATGTCAACGCATGCTTTTTTATAGTATATCTCAGTCGGTTCTGCCCCAATATGTAATTTTCCGCCCCGGTCGTGATTACAGCCACGTGGCACGAATTACGCGGGCTCCCAGGAAAGTTTGCATAGAAGTGGGAATCACCTTCCTTCCGCCGCGCAACCCCGGCCGCGTTTTCAGCATAGCTATGCCGGGAGAACGCTTGGCTTGGATGGCTTTGGCGGAGTGTCGACGAAATCTAGGGCGACTGTGCTACCGGTCAGATAACATGTCGTGGAAAGTTACATGTGAGATCGCGTTGTAAGTATCTCGGGAACCAACGCGGCGCATTCACTGCCCCGAACTCCGGCAGAAGGCGGTCAATCTGCCTGCTAGTGTATTTATGAAGCTCTTTCTAGATAGATAGGGTCTGGCGTAAGTTATGGGAGACAATTTTGTTCGCCTAAAAGTCTCGTTGACCGCAAGGTTGGCGTGTCCCCCATTGGCATTGGTTGGTCACGGTATTAACTAGGTCTTTGAGGTCGTATCACGTAGAGATATATACCGGGATAAGCTTGTTACACGACCACACGGGCCGCCGAACTTTGTTCTTTCGTTCAAACAACATATGCTTCTGCCCTCTCCCCTCCTCTCG
CTAGCCTCTGCTTAGTAAGCGCAGGAACTAGGTAGCCCCTACCGTAGTCCCCCGTGTCACTAGGCCCATACGACTACTGAGCTGCTTATGTGATTACCCTAGACTCTTCCTAGCTAACGGGTTACCAAATGTCAGCCTTAAATATAGTCGGGGGGGCCCGTCCGGATTCTGCTCAACGTGGGCGCGCAGTCCAACACGGTTGTTGAGTGCTCGGTCGAATCACCATTTCTTTATCACGGTTCTCATACCCTTTCAGGCGTTACCAAACAGTGGTTATTGCGCTGCACTAGGGTGTTAGAACTGATCTTTCGAAGGGAGCCTGCCTCTCCGAATGGATCGTCGGCAGCATCGTCAATGACCAACTGCAAGGCAGTAGTCTACACCCTCAGTCTCAGGACTGGCTCTCTCTAGGAACATTCGACGTGAATCGCAAGATAGTTGCGAGTGATTCTAACAGTCGTGACGTCAAGAAGAGAGCCCCCCGCCTTCGGGGCCCCGAGGCACAGTACAAGAAGCATCCCGTCGGTGCATGTCAAAGCTCCTCAATCGGACTCGTTCTGCAGGTTTAGGGCCTCATGTCAACGCATGCTTTTTTATAGTATATCTCAGTCGGTTCTGCCCCAATATGTAATTTTCCGCCCCGGTCGTGATTGCAGCTGGATGGCACAGCCTACGCTAGCTTCAAGAAAAGTTTCAATAGAAGTGGGAACCACCTTCCTTCCGCCGCGCAACCCCGGCCGCGTTTTCAGCATAGCTATGCCGGGAGAACGCTTGGCTTGGATGGCTTTGGCGGAGTGTCGACGAAATCTAGGGCGACTGTGCTACCGGTCAGATACCATGTCGTGGAAAGTTACATGTGAGATCGCGTTGTAAGTATCTCGGGAACCAACGCGGCGCATTCACTGCCCCGAACTCCGACAGAAGGCGGTCAATCTGCCTGCTAGTGTATTTATGAAGCTCTTTCTAGATAGATAGGGTCTGGCGTAAGTTATGGGAGACAATTTTGTTCGCCTAAAAGTCTCGTTGACCGCAAGGTTGGCGTGTCCCCCATTGGTATTGGTTGGTCACGGTATTAACTCGGTCTTTGAGGTCGTATCACGTAGAGATATATACCGGGATAAGCTTGTTACACGACCACACGGGCCGCCGAACTTTGTTCTTTCGTTCAAACAACATATGCTTCTGCCCTCTCCCCTCCTCTCG
CTAGCCTCTGCTTAGTAAGCGCAGGAACTAGGTAGCCCCTACCGTAGTCCCCCGTGTCACTAGGCCCATACGACTACTGAGCTGCTTATGTGATTACCCTAGACTCTTCCTAGCTAACGGGTTACCAAATGTCAGCCTTAAATATAGTCGGGGGGGCCCGTCCGGATTCTGCTCAACGTGGGCGCGCAGTCCAACACGGTTGTTGAGTGCTCGGTCGAATCACCATTTCTTCATCAAGATTTCCGTAATTGATAGAGCGTCCCCACACACGTATTGCCGCATCGTACCAGATAGTCGAGACCTGTCCTTTAGAGCGAGCCTGTGACCTCGAATAAATTGTCTGCAGCGTTGTTAATTACCAACCGCAAGGCGATAGCAGACACTGTGAGTTTTAGAGCCAGCCCTCTCTAGGAACATTCGTCGTGAATCGCAAGATAGTTCCCAGTGATTCTAGCGGTCGGAACTCCACAGAGAGGGCCGCACGCATTCGGGGCACCGAGGCACAGCAGAAGGAGTACCCCATCGGCGCACGTAAAAGCTCCCGTATCGGGCCCGTTCTCCAGGCTTAGGGCCTGATGCTAGGGTAGGCGTATCTGTGGTATATTTCAGTCGGGCCCGTCCTAATACGTCATCATACGTCCTGGTCATGATTACAGCCACGTGGCACGAATTACGCGGGCTCCCAGGAAAGTTTGCATAGAAGTGGGAACCACCTTCCTTCCGCCGCGCAACCCCGGCCGCGTTTTCAGCATAGCTATGCCGGGAGAACGCTCGGCTTGGATGGCTTTGGCGGAGTGTCGACGAAATCTAGGGCGACTGTGCTACCGGTCAGATACCATGTCGTGGAAAGTTACATGTGAGATCGCGTTGTAAGTATCTCGGGAACCAACGCGGCGCATTCACTGCCCCGAACTCCGGCAGAAGGCGGTCAATCTGCCTGCTAGTGTATTTATGAAGCTCTTTCTAGATAGATAGGGTCTGGCGTAAGTTATGGGAGACAATTTTGTTCGCCTAAAAGTCTCGTTGACCGCAAGGTTGGCGTGTCCCCCATTGGCATTGGTTGGTCACGGTATTAACTAGGTCTTTGAGGTCGTATCACGTAGAGATATATACCGGGATAAGCTTGTTACACGACCGCACGGGCCGCCGAACTTTGTTCTTTCGCCTAAGTAGCACGTATCTCTGAACCCTCTCCTCCACGTG
CTAGCCTCTGCTTAGTAAGCGCAGGAACTAGGTAGCCCCTACCGTAGTCCCCCGTGTCACTAGGCCCATACGACTACTGAGCTGCTTATGTGATTACCCTAGACTCTTCCTAGCTAACGGGTTACCAAATGTCAGCCTTAAATATAGTCGGGGGGGCCCGTCCGGATTCTGCTCAACGTGGGCGCGCAGTCCAACACGGTTGTTGAGTGCTCGGTTTGGATGCCGTTTCCTCATCACGGTTCTCATACCCTTTCAGGCGTTACCAAACAGTGGTTATTGCGCTGCACTAGGGTGTTAGAACTGATCTTTCGAAGGGAGCCTGCCTCTCCGAATGGATCGTCGGCAGCATCGTCAATGACCAACTGCAAGGCAGTAGTCTACACCCTCAGTCTCAGGACTGGCTCTCTCTAGGAACATTCGACGTGAATCGCAAGATAGTTGCGAGTGATTCTAACAGTCGTGACGTCAAGAAGAGAGCCCCCCGCCTTCGGGGCCCCGAGGCACAGTACAAGAAGCATCCCGTCGGTGCATGTCAAAGCTCCTCAATCGGACTCGTTCTGCAGGTTTAGGGCCTCATGTCAACGCATGCTTTTTTATAGTATATCTCAGTCGGTTCTGCCCCAATATGTAATTTTCCGCCCCGGTCGTGATTGCAGCTGGATGGCACAGCCTACGCTAGCTTCAAGAAAAGTTTCAATAGAAGTGGGAACCTATCTCCGTCCGTCGCGCGGCTCCGGCCGCGCTAACAGCGTGGCTGCGTCGGGCAAATACCTAGCCGGGATGGCCTCGGAACGATCTAGAGGAAATCTAGTGCGACTATATTTCCGGTCAATTACCATGTCGTGGGAAATCACATGTGGGATCGCGTCCTAAGCACCTCGGGAATCAGTACTGCATATTCACGGCCCGGAACTCCGACAGAAGGTAGTCAATCTGCCTGCTAGTGTATTTATGAGGCGCTGCATAAATAGATAGGGTCTGGCGTAAGTTATGAGAGACAACTGTGTCCGCCTAAAAGTCTCGTTGACCGCAAGGTTAGCGTGTCCCCCATTGGCATTGGTTGGTCACGGTATTAACTAGGTCTTTGAGGTCGTATCACGTAGAGATATATACCGGGATAAGCTTGTTACACGACCACACGGGCCGCCCAACTTTGTTCTTTCGTTCAAACAACATATGCTTCTGCCCTCTCCCCTCCTCTCG
TGAATTCCCGCTTAGTTGGAGCAGGACCTGAGCGACCCCAACCGTAGTCCCCCGTGTCACTAGGCCCATACGACTACTGAGCTGCTTATGTGATTACCCTAGACTCTTCCTAGCTAACGGGTTACCAAATGTCAGCCTTAAATATAGTCGGGGGGGCCCGTCCGGATTCTGCTCAACGTGGGCGCGCAGTCCAACACGGTTGTTGAGTGCTCGGTTTGGATGCCGTTTCCTCATCAAGGTCTCCGTACCTTTTCAAGCTTCACTACTCCGTTATTGCCGCATCGTACCAGATAGTCGAGACCTATCCTTTAGAGCATACTACCGTATTCAAATAAATTGTCTGCAGCGTTGTTAATTATCAACCGCAAGGCGATAGCAGACACTGTGAGTTTTAGAGCCAGCCCTCTCTAGGAACATTCGTCGTGAATCGCAAGATAGTTCCCAGTGATTCTAGCAGCCGGAACTCCACAGGGAGGGTTGCACGCATTTGGGGCCCCGAGGCACAGTACAAGAAGCATCCCGTCGGTGAATGTCAAAGTTTCCCAATCGGGCCCGTTCTCCAAGCTTAGGGCCTCATGCTAGGGTAGGCGTATCTGTGGTATATTTCAGTCGGGCCCGTCCTAATACGTCATCATACGTCCTGGTCATGATTACAGCCACGTGGCACGAATTACGCGGGCTCCCAGGAAAGTTTGCATAGAAGTGGGAATCACCTTCCTTCCGCCGCGCAACCCCGGCCGCGTTTTCAGCATAGCTATGCCGGGAGAACGCTTGGCTTGGATGGCTTTGGCGGAGTGTCGACGAAATCTAGGGCGACTGTGCTACCGGTCAGATACCATGTCGTGGAAAGTTACATGTGGGATCGCGTCCTAAGCACCTCGGGAATCAGTACTGCATATTCACGGCCCGGAACTCCGACAGAAGGTAGTCAATCTGCCTGCTAGTGTATTTATGAGGCGCTGCATAAATAGATAGGGTCTGGCGTAAGTTATGAGAGACAACTGTGTCCGCCTAAAAGTCTCGTTGACCGCAAGGTTGGCGTGTCCCCCATTGGCATTGGTTGGTCACGGTATTAACTAGGTCTTTGAGGTCGTATCACGTAGAGATATATACCGGGATAAGCTTGTTACACGACCACACGGGCCGCCGAACTTTGTTCTTTCGTTCAAACAACATATGTCCCTGCACTCTCTCCTCCTCTCG
TGAATCCCCGCTTAGTTGGAGCAGGACGTGAGCGACCCCAACCGTTCTCTTCTGTGTCGCTAGCCCCATATGACTACTGAGCTGCTTATGTGATTACCCTAGACTATTCCTAGCTAACGGGCTACCAAAGGTCAGCCTTAAATATAATCGGGGGGGCCCGTCCGGATTCTGTTCAATGTTGGCGCGCAGTCCAACATGGTCGTTGAGTAACTGGCTTGGATACCGTTTCTTCATCAAGATTTCCGGAATTGATAGAGCGTCCCCACACACGTATTGCCGCATCGTACCAGATAGTCGAGACCTGTCCTTTAGAGCGAGCCTGTGACCTCGAATAAATTGTCTGCAGCGTTGTTAATTACCAACCGCAAGGCGATAGCAGACACTGTGAGTTTTAGAGCCAGCCCTCTCTAGGAACATTCGTCGTGAATCGCAAGATAGTTCCCAGTGATTCTAGCGGTCGGAACTCCACAGAGAGGGCCGCACGCATTCGGGGCACCGAGGCACAGCAGAAGGAGTACCCCATTGGCGCATGTCAAAGCTCCTCAATCGGACTCGTTCTCCAGGTTTAGGGCCTCATGCTAGGGTAGGCGTATCTGTGGTATATTTCAGTCGGGCCCGTCCTAATACGTCATCATACGTCCTGGTCATGATTACAGCCACGTGGCACGAATTACGCGGGCTCCCAGGAAAGTTTGCATAGAAGTGGGAACCACCTTCCTTCCGCCGCGCAACCCCGGCCGCGTTTTCAGCATAGCTATGCCGGGAGAACGCTTGGCTTGGATGGCTTTGGCGGAGCGTCGACGAAATCTAGGGCGACTATGTTTCCGGTCGATTACCATGTCGTGGGAAATCACATGTGGGATCGCGTCCTAAGCACCTCGGGAATCAGTACTGCATATTCACGGCCCGGAACTCCGACAGAAGGCGGTCAATCTGCCTGCTAGTGTATTTATGAAGCTCTTTCTAGATAGATAGGGTCTGGCGTAAGTTATGGGAGACAATTTTGTTCGCCTAAAAGTCTCGTTGACCGCAAGGTTGGCGTGTCCCCCATTGGCATTGGTTGGTCACGGTATTAACTAGGTCTTTGAGGTCGTATCACGTAGAGATATATACCGGGATAAGCTTGTTACACGACCGCACGGGCCGCCGAACTTTGTTCTTTCGTTCAAACAACATATGCTTCTGCCCTCTCCCCTCCACGCA
TGAATCCCCGTTTAGTTGGAGCAGGACCTGAGCGACCCCAACAGTTCCCTTCCGTGTCGCTAGCCCCATACGACTACTGAGCCGCTTATGTGATTACCCTAGACTCACCTTAGCTAACGGGTTACCAAATATCAGCCTAAAACATAATCCGGGCGGCCCGTCCGGTTTCGGTTCTTCGTGGGCGCGCAGTACAACACGGTCGTTGTGTGCTCGGCTTGGATACCGTTTCTTCATCAAGATTTCCGGAATTGATAGAGCGTCCCCACACACGTATTGCCGCATCGTTCCAGATAGTCGAGACCTGTCCTTTAGAGCGAGCCTGTGACCTCGGATAAATTGTCTGCAGCGTTGTTAATTACCAACCACAAGGCGATAGCAGACACTGTGAGTTTTAGAGCCAGCCCTTTCTAGGAACATTCGTCGTGAATCGCAAGATAGTTCCCAGTGATTCTAGCGGTTGGAACTCCACAGAGAGGGCCGCACGCATTCGGGGCACCGAGGCACAGCAGAAGGAGTACCCCATCAGCGCATGTCAAAGTTTCCCAATCGGGCCCGTTCTCCAAGCTTAGGGCCTCATGCTAGGGTAGGCGTATCTGTGGTATATTTCAGTCGGGCCCGTCCTAATACGTCATCATACGTCCTGGTCATGATTACAGCCACGTGGCACGAATTACGCGGGCTCCCAGGAAAGTTTGCATAGAAGTGGGAACCTATCTCCGTCCGTCGCGAGGCTCCGGCCGCGCTAACAGCGTGGCTGCGTCGGGCAAATACCTAGCCGGGATTGCCTCGGAACGATCTAGAGGAAATCTAGTGCGACTATATTTCCTGTCAATTACCATGTCGTGGGAAATCACATGTGGGATCGCGTCCTAAGCACCTCGGGAATCAGTACTGCATATTCACGGCCCGAAACTCCGACAGAAGGTAGTCAATCTGCCTGCTAGTGCATTTATGAGGCGCTGCATAAATAGATAGGGTCTGGCGTAAGTTATGAGAGACAACTGTGTCCGCCTAAAAACTCTACCGATCATCAAGTAGATGTCTTCCCTAACGATACTGACAGACCTTTTCTGTTGCTAAAGCTTTAAAGTCGCATCACGTAGAGATATATGCCGGGATAAGCTCGTTACACGACCACACGAGCCGCCGAACTTTGTTCCGTCGCCTAAGCAGCACGTATCTCTGAACCCTCTCCTCCACGTG
TGAATCCCCGCTTAGTTGGAGCAGGACCTGAGCGACCCCAACCGTAGTCCCCCGTGTCACTAGGCCCATACGACTACTGAGCTGCTTATGTGATTACCCTAGACTCTTCCTAGCTAACGGGTTACCAAATGTCAGCCTTAAATATAGTCCGGGCGGCCCGTCCGGTTTCGGTTCTTCGTGGGCGCGCAGTACAACACGGTCGTTTTGTGCTCGGTCGAATCACCATTTCTTTATCACGGTTCTCATACCCTTTCAGGCGTTACCAAACAGTGATTATTGCGCTGCACTAGGGTGTTAGAACTGATCTTTCGAAGGGAGCCTGCCTCTCCGAATGGATCGTCGGCAGCATCGTCAATGACCAACTGCAAGGCAGTAGTCGACACCCTCAGTCTCAGGACTGGCTCTCTCTAGGAACATTCGACGTGAATCGCAAGATAGTTGCGAGTGATTCTAACAGTCGTGACGTCAAGAAGAGAGCCCCCCGCCTTCGGGGCCCCGAGGCACAGTACAAGAAGCATCCCGTCGGTGCACGTCAAAGCTCCCGTATCGGGCCCGTTCTCCAGGCTTAGGGCCTCATGCCAACGCATGCTTTTTTATAGTATATCTCAGTCGGTTCTGCCCTAATATGTAATTTTCCGCCCCGGTCGTGATTGCAGCCAGGTGGCCCAGCCTACGGGGGGTCCAAGGACAATGTCAATAGAAGTAGGAACCTATCTCCGTCCGTCGCGAGGCTCCGGCCGCGCTAACAGCGTGGCTGCGTCGGGCAAATACCTAGCCGGGATGGCCTCGGAACGATCTAGAGGAAATCTAGTGCGACTATGTTTCCGGTCAATTACCATGTCGTGGGAAATCACATGTGAGATCGCGTTGTAAGTATCTCGGGAACCAACGCGGCGCATTCACTGCCCCGAACTCCGGCAGAAGGTGGTCAATCTGCCTGCTAGTGCATTTATGAGGCGCTGCATAAATAGATAGGGTCTGGCGTAAGTTATGAGAGACAACTGTGTCCGCCTAAAAGTCTCGTTGACCGCAAGGTTGGCGTGTCCCCCATTGGCATTGGTTGGTCACGGTATTAACTAGGTCTTTGAGGTCGTATCACGTAGAGATATATACCGGGGTAAGCTTGTTACACGACCACACGGGCCGCCGAACTTTGTTCTTTCGTTCAAACAACATATGCTTCTGCCCTCTCCCCTCCTCTCG
TGAATCCCCGCTTAGTTGGAGCAGGACCTGAGCGACCCCAACCGTTCTCTTCTGTGTCGCTAGCCCCATATGACTACTGAGCTGCTTATGTGATTACCCTAGACTATTCCTAGCTAACGGGCTACCAAAGGTCAGCCTTAAATATAATCGGGGGGGCCCGTCCGGATCCTGTTCAACGTGGGCGCGCAGTACAACACGGTTGTTGAGTAACTGGCTTGGATACCGTTTCTTCATCAATGCTCTCAGAATTGATAGAGCGTCCCCACACACGTATTGCCGCATCGTACCAGATAGTCGAGACCTGTCCTTTAGAGCGAGCCTGTGACCTTGAATAAACCCTTTTCAGCGTTGTTAATTACCATCCGCAAGGCAGTAGCAGACACTCTCAATTTTAGGACCAGCCCTCTCTAGGAACATTCGATGTGTCTGGCGAAACCGCTGTGGATGGTTGTCGCAGTCGGAACTCCACAGAGAGGACCGCCGACAGCTGGGGCCCCAATACACGGTACACGAAGTACCCCATCGGCGCACGTAAAAGCTCCCCTATTGGGCCCGTTCTCCAGGCTTGGGGCCTCATGTTAGGGTAGGCGTATCTGTGGTATATTTCAGTCGGGCCCGTCCTAATACGTCATCATACGTCCTGGTCATGATTACAGCCACGTGGCACGAATTACGCGGGCTCCCAGGAAAGTTTCAATAGAAGTGGGAACCTATCTCCGTCCGTCGCGCGGCTCCGGCCGCGCTAACAGCGTGGCTGCGTCGGGCAAATACCTAGCCGGGATGGCCTCGGAACGATCTAGAGGAAATCTAGTGCGACTATATTTCCGGTCAATTACCATGTCGTGGGAAATCACATGTGGGATCGCGTCCTAAGCACCTCGGGAATCAGTACTGCATATTCACGGCCCCGAACTCCGGCAGAAGGCGGTCAATCTGCCTGCTAGTGTATTTATGAAGCTCTTTCTAGATAGATAGGGTCTGGCGTAAGTTATGGGAGACAATTTTGTTCGCCTAAAAGTCTCGTTGACCGCAAGGTTGGCGTGTCCCCCATTGGCATTGGTTGGTCACGGTATTAACTAGGTCTTTGAGGTCGTATCACGTAGAGATATATACCGGGACAAGCTTGTTACACGACCACACGGGCCGCCGAACTTTGTTCTTTCGTTCAAACAACATATGCTTCTGCCCTCTCCCCTCCTCTCG
CTAATCCCCCCTTAATTGGAGCACAACCTGGGCGACCCCAACAGCTCTCCCCCGCGCAGCTAAGCCTATCCGGCTGCCCCGCTACCTATGTGGCTACCCTAAATTCTCCTTAGTCAACCGATTACCGTATATCCGCTTAAACCACAACGCGGGCGGCCCGTCCGGTTTCGGTTCTTCGTGGGCGCGCAGTACAACACGGTCGTTGTGTGCTCGGTCGAATCACCATTTCTTCATCAAGATTTCCGTAATTGATAGAGCGTCCCCACACACGTATTGCCGCATCGTACCAGATAGTCGAGACCTGTCCTTTAGAGCGAGCCTGTGACCTCGAATAAATTGTCTGCAGCGTTGTTAATTACCAACCGCAAGGCGATAGCAGACACTGTGAGTTTTAGAGCCAGCCCTCTCTAGGAACATTCGTCGTGAATCGCAAGATAGTTCCCAGTGATTCTAGCGGTCGGAACTCCACAGAGAGGGCCGCACGCATTCGGGGCACCGAGGCACAGCAGAAGGAGTACCCCATCGGCGCACGTCAAAGCTCCTCAATCGGACTCGTTCTCCAGGTTTAGGGCCTCATGTCAACGCATGCTTTTTTATAGTATATCTCAGTCGGTTCTGCCCCAATATGTAATTTTCCGCCCCGGTCGTGATTACAGCCACGTGGCACGAATTACGCGGGCTCCCAGGAAAGTTTCAATAGAAGTGGGAATCACCTTCCTTCCGCCGCGCAACCCCGGCCGCGTTTTCAGCATAGCTATGCCGGGAGAACGCTCGGCTTAGATGGCTTTGGCGGAGTGTCGACGAAATCTAGGGCGACTGTGCTACCGGTCAGATACCATGTCGTGGGAAGTCCCGTGTAGGATCGCGATGTAAATATCATAAAAACCAACGCGGCGCATCCATGACCCCGAACTCCGGCAGAAGGCGGTCAATCTGCCTGCTAGTGTATTTATGAAGCTCTTTCTAGATAGATAGGGTCTGGCGTAAGTTATGGGAGACAATTTTGTTCGCCTAAAAGTCTCGTTGACCGCAAGGTTGGCGTGTCCCCCATTGGCATTGGTTGGTCACGGTATTAACTAGGTCTTTGAGGTCGTATCACGTAGAGATATATACCGGGATAAGCTTGTTACACGACCGCACGGGCCGCCGAACTTTGTTCTTTCGTTCAAACAACATATGCTTCTGCCCTCTCCCCTCCACGCA
CTAATCCCCCCTTAATTGGAGCACAACCTGGGCGACCCCAACCGTTCTTCCCCGTGTCGCTAGGCTCGTACAACTGATCCGTTGCTCCTGCGATAACCCAAGACTCTTCCTACCTCGCGAGTTACCAAATGTCAGCCTTAAACATAATCGGGGGGGCCCGTCCGGATCCTGTTCAACGTGGGCGCGCAGTATAACACGGTTGTTGAGTAATTGGCTTGGATACCGTTTCTTCATCAAGATTTCCGTAATTGATAGAGCGTCCCCACACACGTATTGCCGCATCGTACCAGATAGTCGAGACCTGTCCTTTAGAGCGAGCCTGTGACCTCGAATAAATTGTCTGCAGCGTTGTTAATTACCAACCGCAAGGCGATAGCAGACACTGTGAGTTTTAGAGCCAGCCCTCTCTAGGAACATTCGTCGTGAATCGCAAGATAGTTCCCAGTGATTCTAGCGGTCGGAACTCCACAGAGAGGGCCGCACGCATTCGGGGCACCGAGGCACAGCAGAAGGAGTACCCCATCGGCGCACGTCAAAGCTCCTCAATCGGACTCGTTCTCCAGGTTTAGGGCCTCATGCTAGGGTAGGCGTATCTGTGGTATATTTCAGTCGGGCCCGTCCTAATACGTCATCATACGTCCTCGTCATGATTACAGCCACGTGGCACGAATTACGCGGGCTCCCAGGAAAGTTTGCATAGAAGTGGGAACCTATCTCCGTCCGTCGCGAGGCTCCGGCCGCGCTAACAGCATGGCTGCGTCGGACAAACACCTATCCGGGACGGCCTCGGAACGATGTCGCGGGAGCCTAGTGCGACTATGTTTCCGGTCAATTACCATGTCCTGGGAAATCCCGTGTGAGATCGCGTTGTAAGTATCTCGGGAACCAACGCGGCGCATTCACTGCCCCGAACTCCGGCAGAAGGCGGTCAATCTGCCTGCTAGTGTATTTATGAAGCTCTTTCTAGATAGATAGGGTCTGGCGTAAGTTATGGGAGACAATTTTGTTCGCCTAAAAGTCTCGTTGACCGCAAGGTTGGCGTGTCCCCCATTGGCATTGGTTGGTCACGGTATTAACTAGGTCTTTGAGGTCGTATCACGTAGAGATATATACCGGGATAAGCTTGTTACACGACCACACGGGCCGCCGAACTTTGTTCTTTCGTTCAAACAACATACGCTTCTGCCCTCCCCCCTCCTCTCG
TGAATCCCCGCTTAGTTGGAGCAGGACGTGAGCGACCCCAACCGTTCTCTTCTGTGTCGCTAGCCCCATATGACTACTGAGCTGCTTATGTGATTACCCTAGACTATTCCTTGCTAACGGGCTACCAAAGGTCAGCCTTAAATATAATCGGGGGGGCCCGTCCGGATTCTGTTCAATGTTGGCGCGCAGTCCAACATGGTCGTTGAGTAACTGGCTTGGATACCGTTTCTTCATCAAGATTTCCGGAATTGATAGAGCGTCCCCACACACGTATTGCCGCATCGTACCAGATAGTCGAGACCTGTCCTTTAGAGCGAGCCTGTGACCTCGAATAAATTGTCTGCAGCGTTGTTAATTACCAACCGCAAGGCGATAGCAGACACTGTGAGTTTTAGAGCCAGCCCTCTCTAGGAACATTCGTCGTGAATCGCAAGATAGTTCCCAGTGATTCTAGCGGTCGGAACTCCACAGAGAGGGCCGCACGCATTCGGGGCACCGAGGCACAGCAGAAGGAGTACCCCATTGGCGCACGTCAAAGCTCCTCAATCGGACTCGTTCTCCAGGTTTAGGGCCTCATGCTAGGGTAGGCGTATCTGTGGTATATTTCAGTCGGGCCCGTCCTAATACGTCATCATACGTCCTGGTCATGATTACAGCCACGTGGCACGAATTACGCGGGCTCCCAGGAAAGTTTGCATAGAAGTGGGAATCACCTTCCTTCCGCCGCGCAACCCCGGCCGCGTTTTCAGCATAGCTATGCCGGGAGAACGCTTGGCTTGGATGGCTTTGGCGGAGCGTCGACGAAATCTAGGGCGACTATGTTTCCGGTCAATTACCATGTCGTGGGAAATCACATGTGGGATCGCGTCCTAAGCACCTCGGGGATCAGTACTGCATATTCACGGCCCGGAACTCCGACAGAAGGTAGTCAATCTGCCTGCTAGTGTATTTATGAGGCGCTGCATAAATAGATAGGGTCTGGCGTAAGTTATGAGAGACAACTGTGTCCGCCTAAAAACTCTACCGATCGTCAAGTAGGTGTCTCCCCTGACGACACTGACAGACCTTGTCTGCTGCTAAAGCTTTAAAGTCGCATCTAGATGGGCCGAGCGCGAGGATAAGCTTGTTACAGCGTGAAACGGGCTCTCCAACTTTGTTCTTTCGTTCAAACAACATATGCTTCTGCCCTCTCCCCTCCTCTCG
TGAATCCCCGCTTAGTTGGAGCAGGACCTGAGCGACCCCAACCGTTCTCTTCTGTGTCGCTAGCCCCATATGACTACTGAGCTGCTTATGTGATTACCCTAGACTATTCCTAGCTAACGGGCTACCAAAGGTCAGCCTTAAATATAATCGGGGGGGCCCGTCCGGATCCTGTTCAACGTGGGCGCGCAGTATAGCACGGTTGTTGAGTAACTGGCTTGGATACCGTTTCTTCATCACGGTTCTCATACCCTTTCAGACGTTACCAAACAGTGATTATTGCGCTGCACTAGGGTGTTAGAACTGATCTTTCGAAGGGAGCCTGCCTCTCCGAATGGATCGTCGGCAGCATCGTCAATGACCAACTGCAAGGCAGTAGTCGACACCCTCAGTCTCAGGACTGGCTCTCTCTAGGAACATTCGACGTGAATCGCAAGATAGTTGCGAGTGATTCTAACAGTCGTGACGTCAAGAAGAGAGCCCCCCGCCTTCGGGGCCCCGAGGCACAGTACAAGAAGCATCACGTCGGTGCACGTCAAAGCTCCTCAATCGGACTCGTTCTGCAGGTCTAGGGCCTCATGTCAACGCATGCTTTTTTATAGTATATCTCAGTCGGTTCTGCCCCAATATGTAATTTTCCGCCCCGGTCGTGATTACAGCCACGTGGCACGAATTACGCGGGCTCCCAGGAAAGTTTGCATAGAAGTGGGAACCTATCTCCGTCCGTCGCGAGGCTCCGGCCGCGCTAACAGCATGGCTGCGTCGGACAAACACCTATCCGGGACGGCCTCGGAACGATGTCGCGGGAGCCTAGTGCGACTATGTTTCCGGTCAATTACCATGTCCTGGGAAATCCCGTGTGAGATCGCGTTGTAAGTATCTCGGGAACCAACGCGGCGCATTCACTGCCCCGAACTCCGGCAGAAGGTAGTCAATCTGCCTGCTAGTGCATTTATGAGGCGCTGCATAAATAGATAGGGTCTGGCGTAAGTTATGAGAGACAACTGTGTCCGCCTAAAAACTCTACCGATCATCAAGTAGATGTCTTCCCTAACGATACTGACAGACCTTTTCTGTTGCTAAAGCTTTAAAGTCGCATCACGTAGAGATATATGCCGGGATAAGCTCGTTAACGGACCACTCGGCCTGCCGAACTTTGTTCTTTCTTTCAAACAACATATGCCTCTGCCCTCTCCCCTCCACGTG
CTAGCCTCTGCTGTGTAAGCGCAGGAACTAGGTAGCCCCAACCGTTCTTCCCCGTGTCGCTAGGCTCGTACAACTGATCCGTTGCTCCTGCGATAACCCAAGACTCTTCCTACCTCGCGAGTTACCAAATGTCAGCCTTAAACATAATCGGGGGGGCCCGTCCGGATCCTGTTCAACGTGGGCGTACAGTATAACACGGTTGTTGAGTAATTGGCTTGGATACCGTTTCTTCATCAAGATTTCCGTAATTGATAGAGCGTCCCCACACACGTATTGCCGCATCGTACCAGATAGTCGAGACCTGTCCTTTAGAGCGAGCCTGTGACCTCGAATAAATTGTCTGCAGCGTTGTTAATTACCAACCGCAAGGCGATAGCAGACACTGTGAGTTTTAGAGCCAGCCCTCTCTAGGAACATTCGTCGTGAATCGCAAGATAGTTCCCAGTGATTCTAGCGGTCGGAACTCCACAGAGAGGGCCGCACGCATTCGGGGCACCGAGGCACAGCAGAAGGAGTACCCCATCGGCGCACGTCAAAGCTCCTCAATCGGACTCGTTCTCCAGGTTTAGGGCCTCATGCTAGGGTAGGCGTATCTGTGGTATATTTCAGTCGGGCCCGTCCTAATACGTCATCATACGTCCTCGTCATGATTACAGCCACGTGGCACGAATTACGCGGGCTCCCAGGAAAGTTTGCATAGAAGTGGGAACCTATCTCCGTCCGTCGCGCGGCTCCGGCCGCGCTAACAGCATGGCTGCGTCGGACAAACACCTATCCGGGACGGCCTCGGAACGATGTCGCGGGAGCCTAGTGCGACTATGTTTCCGGTCAATTACCATGTCCTGGGAAATCCCGTGTGAGATCGCGTTGTAAGTATCTCGGGAACCAACGCGGCGCATTCACTGCCCGGAACTCCGGCAGAAGGCGGTCAATCTGCCTGCTAGTGTATTTATGAAGCTCTTTCTAGATAGATAGGGTCTGGCGTAAGTTATGGGAGACAATTTTGTTCGCCTAAAAACTCTACCGATCGTCAAGTAGGTGTCTTCCCTAACGATACTGACAGACCTTTTCTGTAGCTAAAGCTTTAAAGTCGCATCACGTTTGAATAAGTGCCGGGATAAGCTTGTTAACGGACCACTCGGCCTGCCGAACTTTGTTCTTTCGCTTAAGCAGCATATGCCTCTGCCCTCTCCCCTCCTCTCG
CTAGCCTCTGCTGTGTAAGCGCAGGAACTAGGTAGCCCCAACCGTTCTTCCCCGTGTCGCTAGGCTCGTACAACTGATCCGTTGCTCCTGCGATAACCCAAGACTCTTCCTACCTCGCGAGTTACCAAATGTCAGCCTTAAACATAATCGGGGGGGCCCGTCCGGATCCTGTTCAACGTGGGCGCGCAGTATAACACGGTTGTTGAGTAACTGGCTTGGATACCGTTTCTTCATCAAGATTTCCGGAATTGATAGAGTGTCCCCACACACGTATTGCCGCATCGTACCAGATAGTCGAGACCTGTCCTTTAGAGCGAGCCTGTGACCTCGAATAAATTGTCTGCAGCGTTGTTAATTACCAACCGCAAGGCGATAGCAGACACTGTGAGTTTTAGAGCCAGCCCTCTCTAGGAACATTCGTCGTGAATCGCAAGATAGTTCCCAGTGATTCTAGCGGTCGGAACTCCACAGAGAGGGCCGCACGCATTCGGGGCACCGAGGCACAGCAGAAGGAGTACCCCATCGGCGCATGTCAAAGCTCCTCAATCGGACTCGTTCTCCAGGTTTAGGGCCTCATGTCAACGCATGCTTTTTTATAGTATATCTCAGTCGGTTCTGCCCCAATATGTAATTTTCCGCCCCGGTCGTGATTACAGCCACGTGGCACGAATTACGCGGGCTCCCAGGAAAGTTTCAATAGAAGTGGGAACCACCTTCCTTCCGCCGCGCAACCCCGGCCGCGTTTTCAGCATAGCTATGCCGGGAGAACGCTTGGCTTGGATGGCTTTGGCGGAGTGTCGACGAAATCTAGGGCGACTGTGCTACCGGTCAGATACCATGTCGTGGAAAGTTACATGTGAGATCGCGTTGTAAGTATCTCGGGAACCAACGCGGCGCATTCACTGCCCCGAACTCCGGCAGAAGGTAGTCAATCTGCCTGCTAGTGCATTTATGAGGCGCTGCATAAATAGATAGGGTCTGGCGTAAGTTATGAGAGACAACTGTGTCCGCCTAAAAACTCTACCGATCATCAAGTAGATGTCTTCCCTAACGATACTGACAGACCTTTTCTGTTGCTAAAGCTTTAAAGTCGCATCACGTAGAGATATATGCCGGGATAAGCTCGTTACACGACCACACGAGCCGCCGAACTTTGTTCTTTCGTTCAAACAACATATGCTTCTGCCCTCTCCCCTCCTCTCG
TGAATCCCCGCTTAGTTGGAGCAGGACGTGAGCGACCCCAACCGTTCTCTTCTGTGTCGCTAGCCCCATATGACTACTGAGCTGCTTATGTGATTACCCTAGACTATTCCTAGCTAACGGGCTACCAAAGGTCAGCCTTAAATATAATCGGGGGGGCCCGTCCGGATTCTGTTCAATGTTGGCGCGCAGTCCAACATGGTCGTTGAGTAACTGGCTTGGATACCGTTTCTTCATCAAGATTTCCGGAATTGATAGAGCGTCCCCACACACGTATTGCCGCATCGTACCAGATAGTCGAGACCTGTCCTTTAGAGCGAGCCTGTGACCTCGAATAAATTGTCTGCAGCGTTGTTAATTACCAACCGCAAGGCGATAGCAGACACTGTGAGTTTTAGAGCCAGCCCTCTCTAGGAACATTCGTCGTGAATCGCAAGATAGTTCCCAGTGATTCTAGCGGTCGGAACTCCACAGAGAGGGCCGCACGCATTCGGGGCACCGAGGCACAGCAGAAGGAGTACCCCATTGGCGCACGTCAAAGCTCCTCAATCGGACTCGTTCTCCAGGTTTAGGGCCTCATGCTAGGGTAGGCGTATCTGTGGTATATTTCAGTCGGGCCCGTCCTAATACGTCATCATACGTCCTGGTCATGATTACAGCCACGTGGCACGAATTACGCGGGCTCCCAGGAAAGTTTGCATAGAAGTGGGAATCACCTTCCTTCCGCCGCGCAACCCCGGCCGCTTTTTCAGCATGGCTGCGTCGGACAAACACCTATCCGGGACGGCCTCGGAACGATGTCGCGGGAGCCTAGTGCGACTATGTTTCCGGTCAATTACCATGTCCTGGGAAATCCCGTGTAAGATCGCGATGTAAATATCATAAAAACCAACGCGGCGCATCCATGACCCCGAACTCCGACAAGAGGCAGTCAATCTGCCTGCTAGTGTATTTATGAATCGCTGTATAGATAGGTAGTGTCTGGCGTAAGTTATAGAGTGGAGCTGCGTCCGCCTAAAAGTCTCGTTGACCGCAAGGTTGGCGTGTCCCCCATTGGCATTGGTTGGTCACGGTATTAACTAGGTCTTTGAGGTCGTATCACGTAGAGATATATACCGGGATAAGCTTGTTACACGACCGCACGGGCCCTCGCACCATGTTCTTTCTTTCAAACAACATATGCCTCTGCCCTCTCCCCTCCTCTCG
CTAATCCCCCCTTAATTGGAGCACAACCTGGGCGACCCCAACCGTTCTCTTCTGTGTCGCTAGCCCCATATGACTACTGAGCTGCTTATGTGATTACCCTAGACTATTCCTAGCTAACGGGCTACCAAAGGTCAGCCTTAAATATAATCGGGGGGGCCCGTCCGGATCCTGTTCAACGTGGGCGCGCAGTATAACACGGTTGTTGAGTAACTGGCTTGGATACCGTTTCTTCATCACGGTTCTCATACCCTTTCAGGCGTTACCAAACAGTGATTATTGCGCTGCACTAGGGTGTTAGAACTGATCTTTCGAAGGGAGCCTGCCTCTCCGAATGGATCGTCGGCAGCATCGTCAATGACCAACTGCAAGGCAGTAGTCGACACCCTCAGTCTCAGGACTGGCTCTCTCTAGGAACATTCGACGTGAATCGCAAGATAGTTGCGAGTGATTCTAACAGTCGTGACGTCAAGAAGAGAGCCCCCCGCCTTCGGGGCCCCGAGGCACAGTACAAGAAGCATCACGTCGGTGCACGTCAAAGCTCCTCAATCGGACTCGTTCTGCAGGTTTAGGGCCTCATGTCAACGCATGCTTTTTTATAGTATATCTCAGTCGGTTCTGCCCCAATATGTAATTTTCCGCCCCGGTCGTGATTGCAGCTGGATGGCACAGCCTACGCTAGCTTCAAGAAAAGTTTCAATAGAAGTGGGAATCACCTTCCTTCCGCCGCGCAACCCCGGCCGCGTTTTCAGCATAGCTATGCCGGGAGAACGCTCGGCTTGGATGGCTTTGGCGGAGTGTCGAGGAAATCTAGGGCGACTGTGCTACCGGTCAGATACCATGTCGTGGAAAGTTACATGTGAGATCGCGTTGTAAGTATCTCGGGAACCAACGCGGCGCATTCACTGCCCCGAACTCCGGCAGAAGGCGGTCAATCTGCCTGCTAGTGTATTTATGAAGCTCTTTCTAGATAGATAGGGTCTGGCGTAAGTTATGGGAGACAATTTTGTTCGCCTAAAAGTCTCGTTGACCGCAAGGTTGGCGTGTCCCCCATTGGCATTGGTTGGTCACGGTATTAACTAGGTCTTTGAGGTCGTATCACGTAGAGATATATACCGGGATAAGCTTGTTACACGACCACACGGGCCGCCGAACTTTGTTCTTTCGTTCAAACAACATATGCTTCTGCCCTCTCCCCTCCTCTCG
TGAATTCCCGCTTAGTTGGAGCAGGACCTGAGCGACCCCAACCGTTCTCTTCTGTGTCGCTAGCCCCATATGACTACTGAGCTGCCTATGTGATTACCCTAGACTATTCCTAGCTAACGGGCTACCAAAGGTCAGCCTTAAATATAATCGGGGGGGCCCGTCCGGATTCTGTTCAATGTTGGCGCGCAGTCCAACATGGTCGTTGAGTAATTGGCTTGGATACCGTTTCTTCATCAAGATTTCCGGAATTGATAGAGCGTCCCCACACACGTATTGCCGCATCGTTCCAGATAGTCGAGACCTGTCCTTTAGAGCGAGCCTGTGACCTCGAATAAATTGTCTGCAGCGTTGTTAATTACCAACCACAAGGCGATAGCAGACACTGTGAGTTTTAGAGCCAGCCCTCTCTAGGAACATTCGTCGTGAATCGCAAGATAGTTCCCAGTGATTCTAGCGGTTGGAACTCCACAGAGAGGGCCGCACGCATTCGGGGCACCGAGGCACAGCAGAAGGAGTACCCCATCAGCGCATGTCAAAGTTTCCCAATCGGGCCCGTTCTCCAAGCTTAGGGCCTCATGCTAGGGTAGGCGTATCTGTGGTATATTTCAGTCGGGCCCGTCCTAATACGTCATCATACGTCCTGGTCATGATTACAGCCACGTGGCACGAATTACGCGGGCTCCCAGGAAAGTTTGCATAGAAGTGGGAACCACCTTCCTTCCGCCGCGCAACCCCGGCCGCGTTTTCAGCATAGCTATGCCGGGAGAACGCTCGGCTTGGATGGCTTTGGCGGAGTGTCGACGAAATCTAGGGCGACTGTGCTACCGGTCAGATACCATGTCGTGGAAAGTTACATGTGAGATCGCGTTGTAAGTATCTCGGGAACCAACGCGGCGCATTCACTGCCCCGAACTCCGGCAGAAGGCGGTCAATCTGCCTGCTAGTGTATTTATGAAGCTCTTTCTAGATAGATAGGGTCTGGCGTAAGTTATGGGAGACAATTTTGTTCGCCTAAAAGTCTCGTTGACCGCAAGGTTGGCGTGTCCCCCATTGGCATTGGTTGGTCACGGTATTAACTAGGTCTTTGAGGTCGTATCACGTAGAGATATATACCGGGATAAGCTTGTTACACGACCGCACGGGCCCTCGCACCATGTTCTTTCTTTCAAACAACATATGCCTCTGCCCTCTCCCCTCCTCTCG
TGAATCCCCGTTTAGTTGGAGCAGGACCTGAGCGACCCCAACAGTTCCCTTCCGTGTCGCTAGCCCCATACGACTACTGAGCCGCTTATGTGATTACCCTAGACTCACCTTAGCTAACGGGTTACCAAATATCAGCCTAAAACATAATCCGGGCGGCCCGTCCGGTTTCGGTTCTTCGTGGGCGCGCAGTACAACACGGTCGTTGTGTGCTCGGTCGAATCACCATTTCTTTATCAAGATTTCCGGAATTGATAGAGCGTCCCCACACACGTATTGCCGCATCGTACCAGATAGTCGAGACCTGTCCTTTAGAGCGAGCCTGTGACCTCGAATAAATTGTCTGCAGCGTTGTTAATTACCAACCGCAAGGCGATAGCAGACACTGTGAGTTTTAGAGCCAGCCCTCTCTAGGAACATTCGTCGTGAATCGCAAGATAGTTCCCAGTGATTCTAGCGGTCGGAACTCCACAGAGAGGGCCGCACGCATTCGGGGCACCGAGGCACAGCAGAAGGAGTACCCCATCGACGCACGTCAAAGCTCCTCAATCGGACTCGTTCTCCAGGTTTAGGGCCTCATGTCAACGCATGCTTTTTTATAGTATATCTCAGTCGGTTCTGCCCCAATATGTAATTTTCCGCCCCGGTCGTGATTACAGCCACGTGGCACGAATTACGCGGGCTCCCAGGAAAGTTTCAATAGAAGTGGGAATCACCTTCCTTCCGCCGCGCAACCCCGGCCGCGTTTTCAGCATAGCTATGCCGGGAGAACGCTTGGCTTGGATGGCTTTGGCGGAGCGTCGACGAAATCTAGGGCGACTATGTTTCCGGTCGATTACCATGTCGTGGGAAATCACGTGTAAGATCGCGATGTAAATATCATAAAAACCAACGCGGCGCATCCATGACCCCGAACTCCGGCAGGAGGCAGTCAATCTGCCTGCTAGTGTATTTATGAGGCGCTGCATAAATAGATAGGGTCTGGCGTAAGTTATGAGAGACAACTGTGTCCGCCTAAAAACTCTACCGATCATCAAGTAGATGTCTTCCCTAACGATACTGACAGACCTTTTCTGTTGCTAAAGCTTTAAAGTCGCATCACGTTGGAATAAGTGCCGGGATAAGCTTGTTACAGGACCACACAGGCTGCCGAACTTTGTTCCGTCGCCTAAGTAGCACGTATCTCTGAACCCTCTCCTCCACGTG
CTAGCCTCTGCTGTGTAAGCGCAGGAACTAGGTAGCCCCAACCGTTCTTCCCCGTGTCGCTAGGCTCGTACAACTGATCCGTTGCTCCTGCGATAACCCAAGACTCTTCCTACCTCGCGAGTTACCAAATGTCAGCCTTAAACATAATCGGGGGGGCCCGTCCGGATCCTGTTCAACGTGGGCGCGCAGTATAACACGGTTGTTGAGTAACTGGCTTGGATACCGTTTCTTCATCAAGATTTCCGGAATTGATAGAGCGTCCCCACACACGTATTGCCGCATCGTACCAGATAGTCGAGACCTGTCCTTTAGAGCGAGCCTGTGACCTCGAATAAATTGTCTGCAGCGTTGTTAATTACCAACCGCAAGGCGATAGCAGACACTGTGAGTTTTAGAGCCAGCCCTCTCTAGGAACATTCGTCGTGAATCGCAAGATAGTTCCCAGTGATTCTAGCGGTCGGAACTCCACAGAGAGGGCCGCACGCATTCGGGGCACCGAGGCACAGCAGAAGGAGTACCCCATCGGCGCACGTCAAAGCTCCTCAATCGGACTCGTTCTCCAGGTTTAGGGCCTCATGTCAACGCATGCTTTTTTATAGTATATCTCAGTCGGTTCTGCCCCAATATGTAATTTTCCGCCCCGGTCGTGATTACAGCCACGTGGCACGAATTACGCGGGCTCCCAGGAAAGTTTCAATAGAAGTGGGAATCACCTTCCTTCCGCCGCGCAACCCCGGCCGCGTTTTCAGCATAGCTATGCCGGGAGAACGCTCGGCTTGGATGGCTTTGGCGGAGTGTCGACGAAATCTAGGGCGACTGTGCTACCGGTCAGATACCATGTCGTGGAAAGTTACATGTGGGATCGCGTCCTAAGCACCTCGGGAATCAGTACTGCATATTCACGGCCCGGAACTCCGACGAGCCACAGTCAATCTGCCTGCTAGTGTATTTACACAGCGCTGCAAAAATAGATAGGGTCTGGCGTAAGTTATGAGAGACAATTTTGTTCGCCTAAAAGTCTCGTTGACCGCAAGGTTAGCGTGTCCCCCATTGGCATTGGTTGGTCACGGTATTAACTAGGTCTTTGAGGTCGTATCACGTAGAGATATATACCGGGATAAGCTTGTTACACGACCACACGGGCCGCCCAACTTTGTTCTTTCGTTCAAACAACATATGCTTCTGCCCTCTCCCCTCCTCTCG
TGAATTCCCGCTTAGTTGGAGCAGGACCTGAGCGACCCCAACCGTAGTCCCCCGTGTCACTAGGCCCATACGACTACTGAGCTGCTTATGTGATTACCCTAGACTCTTCCTAGCTAACGGGTTACCAAATGTCAGCCTTAAATATAGTCGGGGGGGCCCGTCCGGATTCTGCTCAACGTGGGCGCGCAGTCCAACACGGTTGTTGAGTGCTCGGTTTGGATGCCGTTTCCTCATCAAGGTCTCCGTACCTTTTCAAGCTTCACTACTCCGTTATTGCCGCATCGTACCAGATAGTCGAGACCTATCCTTTAGAGCATACTACCGTATTCAAATAAATTGTCTGCAGCGTTGTTAATTATCAACCGCAAGGCGATAGCAGACACTGTGAGTTTTAGAGCCAGCCCTCTCTAGGAACATTCGTCGTGAATCGCAAGATAGTTCCCAGTGATTCTAGCAGCCGGAACTCCACAGGGAGGGTTGCACGCATTTGGGGCCCCGAGGCACAGTACAAGAAGCATCCCGTCGGTGAATGTCAAAGTTTCCCAATCGGGCCCGTTCTCCAAGCTTAGGGCCTCATGCTAGGGTAGGCGTATCTGTGGTATATTTCAGTCGGGCCCGTCCTAATACGTCATCATACGTCCTGGTCATGATTACAGCCACGTGGCACGAATTACGCGGGCTCCCAGGAAAGTTTGCATAGAAGTGGGAATCACCTTCCTTCCGCCGCGCAACCCCGGCCGCGTTTTCAGCATAGCTATGCCGGGAGAACGCTTGGCTTGGATGGCTTTGGCGGAGTGTCGACGAAATCTAGGGCGACTGTGCTACCGGTCAGATACCATGTCGTGGAAAGTTACATGTGGGATCGCGTCCTAAGCACCTCGGGGATCAGTACTGCATATTCACGGCCCGGAACTCCGACAGAAGGTGGTCAATCTGCCTGCTAGTGTATTTATGAGGCGCTGCATAAATAGATAGGGTCTGGCGTAAGTTATGAGAGACAACTGTGTCCGCCTAAAAACTCTACCGATCGTCAAGTAGGTGTCTCCCCTAACGACACTGACAGACCTTGTCTGCTGCTAAAGCTTTAAAGTCGCATCTAGATGGGCCGAGCGCGAGGATAAGCTTGTTACAGCGTGAAACGGGCTCTCCAACTTTGTTCTTTCGTTCAAACAACATATGCTTCTGCCCTCTCCCCTCCTCTCG
CTAGCCTCTGCTGTGTAAGCGCAGGAACTAGGTAGCCCCAACCGTTCTTCCCCGTGTCGCTAGGCTCGTACAACTGATCCGTTGCTCCTGCGATAACCCAAGACTCTTCCTACCTCGCGAGTTACCAAATGTCAGCCTTAAACATAATCGGGGGGGCCCGTCCGGATCCTGTTCAACGTGGGCGCGCAGTATAACACGGTTGTTGAGTAACTGGCTTGGATACCGTTTCTTCATCAAGATTTCCGGAATTGATAGAGTGTCCCCACACACGTATTGCCGCATCGTACCAGATAGTCGAGACCTGTCCTTTAGAGCGAGCCTGTGACCTCGAATAAATTGTCTGCAGCGTTGTTAATTACCAACCGCAAGGCGATAGCAGACACTGTGAGTTTTAGAGCCAGCCCTCTCTAGGAACATTCGTCGTGAATCGCAAGATAGTTCCCAGTGATTCTAGCGGTCGGAACTCCACAGAGAGGGCCGCACGCATTCGGGGCACCGAGGCACAGCAGAAGGAGTACCCCATCGGCGCACGTCAAAGCTCCTCAATCGGACTCGTTCTCCAGGTTTAGGGCCTCATGTCAACGCATGCTTTTTTATAGTATATCTCAGTCGGTTCTGCCCCAATATGTAATTTTCCGCCCCGGTCGTGATTACAGCCACGTGGCACGAATTACGCGGGCTCCCAGGAAAGTTTCAATAGAAGTGGGAATCACCTTCCTTCCGCCGCGCAACCCCGGCCGCGTTTTCAGCATAGCTATGCCGGGAGAACGCTTGGCTTGGATGGCTTTGGCGGAGTGTCGACGAAATCTAGGGCGACTGTGCTACCGGTCAGATACCATGTCGTGGAAAGTTACATGTGGGATCGCGTCCTAAGCACCTCGGGAATCAGTACTGCATATTCACGGCCCGGAACTCCGGCAGAAGGTAGTCAATCTGCCTGCTAGTGCATTTATGAGGCGCTGCATAAATAGATAGGGTCTGGCGTAAGTTATGAGAGACAACTGTGTCCGCCTAAAAACTCTACCGATCATCAAGTAGATGTCTTCCCTAACGATACTGACAGACCTTTTCTGTTGCTAAAGCTTTAAAGTCGCATCACGTAGAGATATATGCCGGGATAAGCTCGTTACACGACCACACGAGCCGCCGAACTTTGTTCCGTCGCCTAAGCAGCACGTATCTCTGAACCCTCTCCTCCACGTG
TGAATCCCCGCTTAGTTGGAGCAGGGCCTGAGCGACCCCAACCGTTCTTCCCCGTGTCGCTAGGCTCGTACAACTGATCCGTTGCTCCTGCGATAACCCAAGACTCTTCCTACCTCGCGAGTTACCAAATGTCAGCCTTAAACATAATCGGGGGGGCCCGTCCGGATCCTGTTCAACGTGGGCGCGCAGTATAACACGGTTGTTGAGTAACTGGCTTGGATACCGTTTCTTCATCAAGATTTCCGGAATTGATAGAGCGTCCCCACACACGTATTGCCGCATCGTACCAGATAGTCGAGACCTGTCCTTTAGAGCGAGCCTGTGACCTCGAATAAATTGTCTGCAGCGTTGTTAATTACCAACCGCAAGGCGATAGCAGACACTGTGAGTTTTAGAGCCAGCCCTCTCTAGGAACATTCGTCGTGAATCGCAAGATAGTTCCCAGTGATTCTAGCGGTCAGAACTCCACAGAGAGGGCCGCACGCATTCGGGGCACCGAGGCACAGCAGAAGGAGTACCCCATCGGCGCACGTCAAAGCTCCTCAATCGGACTCGTTCTGCAGGTTTAGGGCCTCATGCTAGGGTAGGCGTATCTGTGGTATATTTCAGTCGGGCCCGTCCTAATACGTCATCATACGTCCTGGTCATGATTACAGCCACGTGGCACGAATTACGCGGGCTCCCAGGAAAGTTTGCATAGAAGTGGGAATCACTCTCCTACCATTCCGCGGCTCCGGCCGCGCTAACGACATAGCTATGTCGGGAGAACGCTTGGCTTGGATGGCTTTGGCGGAGTGTCGACGAAATCTAGGGCGACTGTGCTACCGGTCAGATACCATGTCGTGGAAAGTTACATGTGAGATCGCGTTGTAAGTATCTCGGGAACCAACGCGGCGCATTCACTGCCCCGAACTCCGGCAGAAGGCGGTCAATCTGCCTGCTAGTGTATTCATGAAGCTCTTTCTAGATAGATAGGGTCTGGCGTAAGTTATGGGAGACAATTTTGTTCGCCTAAAAACTCTACCGATCATCAAGTAGATGTCTTCCCTAACGATACTGACAGACCTTTTCTGTTGCTAAAGCTTTAAAGTCGCATCACGTAGAGATATATGCCGGGATAAGCTTGTTACACGACCACACGAGCCGCCGAACTTTGTTCCGTCGCCTAAGCAGCACGTATCTCTGAACCCTCTCCTCCACGTG
CTAATCCCCCCTTAATTGGAGCACAACCTGGGCGACCCCAACCGTTCTCTTCTGTGTCGCTAGCCCCATATGACTACTGAGCTGCTTATGTGATTACCCTAGACTATTCCTAGCTAACGGGCTACCAAAGGTCAGCCTTAAATATAATCGGGGGGGCCCGTCCGGATTCTGTTCAATGTTGGCGCGCAGTCCAACATGGTCGTTGAGTAATTGGCTTGGATACCGTTTCTTCATCAAGATTTCCGGAATTGATAGAGCGTCCCCACACACGTATTGCCGCATCGTTCCAGATAGTCGAGCCCTGTCCTTTAGAGCGAGCCTGTGACCTCGAATAAATTGTCTGCAGCGTTGTTAATTACCAACCACAAGGCGATAGCAGACACTGTGAGTTTTAGAGCCAGCCCTCTCTAGGAACATTCGTCGTGAATCGCAAGATAGTTCCCAGTGATTCTAGCGGTTGGAACTCCACAGAGAGGGCCGCACGCATTCGGGGCACCGAGGCACAGCAGAAGGAGTACCCCATCAGCGCATGTCAAAGTTTCCCAATCGGGCCCGTTCTCCAAGCTTAGGGCCTCATGCTAGGGTAGGCGTATCTGTGGTATATTTCAGTCGGGCCCGTCCTAATACGTCATCATACGTCCTGGTCATGATTACAGCCACGTGGCACGAATTACGCGGGCTCCCAGGAAAGTTTGCATAGAAGTGGGAACCACCTTCCTTCCGCCGCGCAACCCCGGCTGCGTTTTCAGCATGGCTGCGTCGGACAAACACCTATCCGGGACGGCCTCGGAACGATGTCGCGGGAGCCTAGTGCGACTATGTTTCCGGTCAATTACCATGTCCTGGGAAATCCCGTGTAAGATCGCGATGTAAATATCATAAAAACCGACGCGGCGCATCCATGACCCCGAACTCCGGCAGAAGGCGGTCAATCTGCCTGCTAGTGTATTTATGAAGCTCTTTCTAGATAGATAGGGTCTGGCGTAAGTTATGGGAGACAATTTTGTTCGCCTAAAAGTCTCGTTGACCGCAAGGTTGGCGTGTCCCCCATTGGCATTGGTTGGTCACGGTATTAACTAGGTCTTTGAGGTCGTATCACGTAGAGATATATACCGGGATAAGCTTGTTACACGACCGCACGGGCCGCCGAACTTTGTTCTTTCGTTCAAACAACATATGCTTCTGCCCTCTCCCCTCCACGCA
CTAGCCTCTGCTTAGTAAGCGCAGGAACTAGGTAGCCCCTACCGTAGTCCCCCGTGTCACTAGGCCCATACGACTACTGAGCTGCTTATGTGATTACCCTAGACTCTTCCTAGCTAACGGGTTACCAAATGTCAGCCTTAAATATAGTCGGGGGGGCCCGTCCGGATTCTGCTCAACGTGGGCGCGCAGTCCAACACGGTTGTTGAGTGCTCGGTCGAATCACCATTTCTTTATCACGGTTCTCATACCCTTTCAGGCGTTACCAAACAGTGGTTATTGCGCTGCACTAGGGTGTTAGAACTGATCTTTCGAAGGGAGCCTGCCTCTCCGAATGGATCGTCGGCAGCATCGTCAATGACCAACTGCAAGGCAGTAGTCTGCACCCTCAGTCTCAGGACTGGCTCTCTCTAGGAACATTCGACGTGAATCGCAAGATAGTTGCGAGTGATTCTAACAGTCGTGACGTCAAGAAGAGAGCCCCCCGCCTTCGGGGCCCCGAGGCACAGTACAAGAAGCATCCCGTCGGTGCATGTCAAAGCTCCTCAATCGGACTCGTTCTGCAGGTTTAGGGCCTCATGTCAACGCATGCTTTTTTATAGTATATCTCAGTCGGTTCTGCCCCAATATGTAATTTTCCGCCCCGGTCGTGATTGCAGCTGGATGGCACAGCCTACGCTAGCTTCAAGAAAAGTTTCAATAGAAGTGGGAACCACCTTCCTTCCGCCGCGCAACCCCGGCCGCGTTTTCAGCATAGCTATGCCGGGAGAACGCTTGGCTTGGATGGCTTTGGCGGAGTGTCGACGAAATCTAGGGCGACTGTGCTACCGGTTAGATACCATGTCGTGGAAAGTTACATGTGAGATCGCGTTGTAAGTATCTCGGGAACCAACGCGGCGCATTCACTGCCCCGAATTCCGGCAGAAGGCGGTCAATCTGCCTGCTAGTGTATTTATGAAGCTCTTTCTAGATAGATAGGGTCTGGCGTAAGTTATGGGAGACAATTTTGTTCGCCTAAAAGTCTCGTTGACCGCAAGGTTGGCGTGTCCCCCATTGGCATTGGTTGGTCACGGTATTAACTAGGTCTTTGAGGTCGTATCACGTAGAGATATATACCGGGATAAGCTTGTTACACGACCGCACGGGCCGCCGAACTTTGTTCTTTCGTTCAAACAACATATGCTTCTGCCCTCTCCCCTCCACGCA
CTAGCCTCTGCTGTGTAAGCGCAGGAACTAGGTAGCCCCAACCGTTCTCCCCCGTGTCGCTAGGCTCGTACAACTGATCCCTTGCTCCTGCGATAACCCAAGACTCTTCCTACCTCGCGAGTTACCAAATGTCAGCCTTAAACATAATCGGGGGGGCCCGTCCGGATCCTGTTCAACGTGGGCGCGCAGTATAACACGGTTGTTGAGTAACTGGCTTGGATACCGTTTCTTCATCAAGATTTCCGGAATTGATAGAGCGTCCCCACACACGTATTGCCGCATCGTACCAGATAGTCGAGACCTGTCCTTTAGAGCGAGCCTGTGACCTCGAATAAATCGTCTGTAGCGTTGATAATGGCCAACCGCAAGGCGATAGCAGACACTGTGAGTTTTAGAGCCAGCCCTCTCTAGGAACATTCGTCGTGAATCGCAAGTTAGTTCCCAGTGATTCTAGCAGTCGGAACTCCACAGGGAGGGTCGCACGCATTTGGGGCCCCGAGGCACAGTACAAGAAGCATCCCGTCGGTTCATGTCAAAGTTTCCCAATCGGGCCCGTTCTCCAAGCTTAGGGCCTCATGCTAGGGTAGGCGTATCTGTGGTATATTTCAGTCGGGCCCGTCCTAATACGTCATCATACGTCCTGGTCATGATTACAGCCACGTGGCACGAATTACGCGGGCTCCCAGGAAAGTTTGCATAGAAGTGGGAACCTATCTCCGTCCGTCGCGAGGCTCCGGCCGCGCTAACAGCATGGCTGCGTCGGACAAACACCTATCCGGGACGGCCTCGGAACGATGTCGCGGGAGCCTAGTGCGACTATGTTTCCGGTCAATTACCATGTCCTGGGAAATCCCGTGTGGGATCGCGTCCTAAGCACCTCGGGAATCAGTACTGCATATTCACGGCCCGGAACTCCGACAGAAGGTAGTCAATCTGCCTGCTAGTGTATTTATGAGGCGCTGCATAAATAGATAGGGTCTGGCGTAAGTTATGAGAGACAACTGTGTCCGCCTAAAAACTCTACCGATCATCAAGTAGATGTCTTCCCTAACGATACTGACAGACCTTTTCTGTTGCTAAAGCTTTAAAGTCGCATCACGTTGGAATAAGTGCCGGGATAAGCTTGTTACAGGACCACACAGGCTGCCGAACTTTGTTCCGTCGTTCAAACAACATACGCTTCTGCCCTCTCCCCTCCTCTCG
TGAATCCCCGCTTAGTTGGAGCAGGACCTGAGCGACCCCAACCGTTCTTCCCCGTGTCGCTAGGCTCGTACAACTGATCCGTTGCTCCTGCGATAACCCAAGACTCTTCCTACCTCGCGAGTTACCAAATGTCAGCCTTAAACATAATCGGGGGGGCCCGTCCGGATCCTGTTCAACGTGGGCGCGCAGTATAACACGGTTGTTGAGTAACTGGCTTGGATACCGTTTCTTCATCAAGATTTCCGGAATTGATAGAGCGTCCCCACACACGTATTGCCGCATCGTACCAGATAGTCGAGACCTGTCCTTTAGAGCGAGCCTGTGACCTCGAATAAATTGTCTGCAGCGTTGTTAATTACCAACCGCAAGGCGATAGCAGACACTGTGAGTTTTAGAGCCAGCCCTCTCTAGGAACATTCGTCGTGAATCGCAAGATAGTTCCCAGTGATTCTAGCGGTCAGAACTCCACAGAGAGGGCCGCACGCATTCGGGGCACCGAGGCACAGCAGAAGGAGTACCCCATCGGCGCACGTCAAAGCTCCTCAATCGGACTCGTTCTCCAGGTTTAGGGCCTCATGTCAACGCATGCTTTTTTATAGTATATCTCAGTCGGTTCTGCCCCAATATATAATTTTCCGCCCCGGTCGTGATTACAGCCACGTGGCACGAATTACGCGGGCTCCCAGGAAAGTTTCAATAGAAGTGGGAATCACCTTCCTTCCGCCGCGCAACCCCGGCCGCGTTTTCAGCATAGCTATGCCGGGAGAACGCTTGGCTTGGATGGCTTTGGCGGAGTGTCGACGAAATCTAGGGCGACTGTGCTACCGGTCAGATAACATGTCGTGGAAAGTTACATGTGAGATCGCGTTGTAAGTATCTCGGGAACCAACGCGGCGCATTCACTGCCCCGAACTCCGACAGAAGGTAGTCAATCTGCCTGCTAGTGCATTTATGAGGCGCTGCATAAATAGATAGGGTCTGGCGTAAGTTATGAGAGACAACTGTGTCCGCCTAAAAACTCTACCGATCATCAAGTAGATGTCTTCCCTAACGATACTGACAGACCTTTTCTGTTGCTAAAGCTTTAAAGTCGCATCACGTTGGAATAAGTGCCGGGATAAGCTTGTTACAGGACCACACAGGCTGCCGAACTTTGTTCCGTCGCCTAAGCAGCACGTATCTCTGAACCCTCTCCTCCACGTG
CTAGCCTCTGCTTAGGAAGCGCAGGAACTAGGTAGCCCCTACCGTAGTCCCCCGTGTCACTAGGCCCATACGACTACTGAGCTGCTTATGTGATTACCCTAGACTCTTCCTAGCTAACGGGTTACCAAATGTCAGCCTTAAATATAGTCGGGGGGGCCCGTCCGGATTCTGCTCAACGTGGGCGCGCAGTCCAACACGGTTGTTGAGTGCTCGGTTTGGATGCCGTTTCCTCATCAAGGTCTCCGTACCTTTTCAAGCTTCACTACTCCGTTATTGCCGCATCGTACCAGATAGTCGAGACCTATCCTTTAGAGCATACTACCGTATTCAAATGGATCGTCGGCAGCATCGTCAATGACCAACTGCAAGGCAGTAGTCGACACCCTCAGTCTCAGGACTGGCTCTCTCTAGGAACATTCGACGTGAATCGCAAGATAGTCGCGAGTGATTCTAACAGTCGTGACGTCAAGAAGAGAGCCCCCCGCCTTCGGGGCCCCGAGGCACAGTACAAGAAGCATCCCGTCGGTGCATGTCAAAATTTCCCAATCGGGCCCGTTCTCCAAGCTTAGGGCCTCATGTCAACGCATGCTTTTTTATAGTATATCTCAGTCGGTTCTGCCCCAATATGTAATTTTCCGCCCCGGTCGTGATTACAGCCACGTGGCACGAATTACGCGGGCTCCCAGGAAAGTTTCAATAGAAGTGGGAATCACCTTCCTTCCGCCGCGCAACCCCGGCCGCGTTTTCAGCATAGCTATGCCGGGAGAACGCTTGGCTTGGATGGCTTTGGCGGAGTGTCGACGAAATCTAGGGCGACTGTGCTACCGGTCAGATACCATGTCGTGGAAAGTTACATGTGAGATCGCGTTGTAAGTATCTCGGGAACCAACGCGGCGCATTCACTGCCCGAAACTCCGACAGAAGGTAGTCAATCTGCCTGCTAGTGCATTTATGAGGCGCTGCATAAATAGATAGGGTCTGGCGTAAGTTATGAGAGACAACTGTGTCCGCCTAAAAACTCTACCGATCATCAAGTAGATGTCTTCCCTAACGATACTGACAGACCTTTTCTGTTGCTAAAGCTTTAAAGTCGCATCACGTAGAGATATATGCCGGGATAAGCTCGTTACACGACCACACGAGCCGCCGAACTTTGTTCCGTCGCCTAAGCAGCACGTATCTCTGAACCCTCTCCTCCACGTG
TGAATCCCCGCTTAGTTGGAGCAGGACCTGAGCGACCCCAACCGTTCTCTTCTGTGTCGCTAGCCCCATATGACTACTGAGCTGCTTATGTGATTACCCTAGACTATTCCTAGCTAACGGGCTACCAAAGGTCAGCCTTAAATATAATCGGGGGGGCCCGTCCGGATTCTGTTCAATGTTGGCGCGCAGTCCAACATGGTCGTTGAGTAATTGGCTTGGATACCGTTTCTTCATCAAGATTTCCGGAATTGATAGAGCGTCCCCACACACGTATTGCCGCATCGTACCAGATAGTCGAGACCTGTCCTTTAGAGCGAGCCTGTGACCTCGAATAAATTGTCTGCAGCGTTGTTAATTACTAACCGCAAGGCGATAGCAGACACTGTGAGTTTTAGAGCCGGCCCTCTTTAGGAACAGTGGACGTGAATCGCAAGATAGTTGCGAGAGATTCTCGCAGTCGGAACTCCACAGGGAGGGTTGCACGCATTTGGGGCCCCGAGGCACAGTGCAAGAAGCATCCCGTCGGTTCATGTCAAAGTTTCCCAATCGGGCCCGTTCTCCAAGCTTAGGGCCTCATGCTAGGGTAGGCGTATCTGTGGTATATTTCAGTCGGGCCCGTCCTAATACGTCATCATACGTCCTGGTCATGATTACAGCCACGTGGCACGAATTACGCGGGCTCCCAGGAAAGTTTGCATAGAAGTGGGAATCACCTTCCTTCCGCCGCGCAACCCCGGCCGCGTTTTCAGCATAGCTATGCCGGGAGAACGCTTGGCTTGGATGGCTTTGGCGGAGTGTCGACGAAATCTAGGGCGACTGTGCTACCGGTCAGATACCATGTCGTGGAAAGTTACATGTGAGATCGCGTTGTAAGTATCTCGGGAACCAACGCGGCGCATTCACTGCCCCGAACTCCGGCAGAAGGTAGTCAATCTGCCTGCTAGTGCATTTATGAAGCTCTTTCTAGATAGATAGGGTCTGGCGTAAGTTATGGGAGACAATTTTGTTCGCCTAAAAACTCTACCGATCATCAAGTAGATGTCTTCCCTAACGATACTGACAGACCTTTTCTGTAGCTAAAGCTTTAAAGTCGCATCACGTAGAGATATATGCCGGGATAAGCTTGTTACAGGACCACACAGGCTGCCGAACTTTGTTCCGTCGCCTAAGCAGCACGTATCTCTGAACCCTCTCCTCCACGTG
TGAATCCCCGTTTAGTTGGAGCAGGACCTGAGCGACCCCAACCGTTCTCTTCTGTGTCGCTAGCCCCATATGACTACTGAGCTGCTTATGTGATTACCCTAGACTATTCCTAGCTAACGGGCTACCAAAGGTCAGCCTTAAATATAATCGGGGGGGCCCGTCCGGATTCTGTTCAATGTTGGCGCGCAGTCCAACATGGTCGTTGAGTAATTGGCTTGGATACCGTTTCTTCATCAAGATTTCCGGAATTGATAGAGCGTCCCCACACACGTATTGCCGCATCGTACCAGATAGTCGAGACCTGTCCTTTAGAGCGAGCCTGTGACCTCGAATAAATTGTCTGCAGCGTTGTTAATTACCAACCGCAAGGCGATAGCAGACACTGTGAGTTTTAGAGCCGGCCCTCTTTAGGAACAGTGGACGTGAATCGTAAGATAGTTGCGAGAGATTCTCGCAGTCGGAACTCCACAGGGAGGGTTGCACGCATTTGGGGCCCCGAGGCACAGTGCAAGAAGCATCCCGTCGGTTCATGTCAAAGTTTCCCAATCGGGCCCGTTCTCCAAGCTTAGGGCCTCATGCTAGGGTAGGCGTATCTGTGGTATATTTCAGTCGGGCCCGTCCTAATACGTCATCATACGTCCTGGTCATGATTACAGCCACGTGGCACGAATTACGCGGGCTCCCAGGAAAGTTTGCATAGAAGTGGGAATCACCTTCCTTCCGCCGCGCAACCCCGGCCGCTTTTTCAGCATAGCTATGTCGGGAGAACGCTTGGCTTGGATGGCTTTGGCGGAGTGTCGACGAAATCTAGGGCGGCTATGTTTCCGGTCAGTTACTATACTGTGGGAAATCACATGTGAGATCGCGTTGTAAGTATCTCGGGAACCAACGCGGCGCATTCACTGCCCCGAACTCCGGCAGAAGGCGGTCAATCTGCCTGCTAGTGTATTTATGAAGCTCTTTCTAGATAGATAGGGTCTGGCGTAAGTTATGGGAGACAATTTTGTTCGCCTAAAAGTCTCGTTGACCGCAAGGTTAGCGTGTCCCCCATTGGCATTGGTTGGTCACGGTATTTACTAGGTCTTTGAGGTCGTATCACGTAGAGATATATACCGGGATAAGCTTGTTACACGACCACACGGGCCGCCGAACTTTGTTCTTTCGTTCAAACAACATATGCTTCTGCCCTCTCCCCTCCTCTCG
CTAGCCTCTGCTTAGTAAGCGCAGGAACTAGGTAGCCCCTACCGTAGTCCCCCGTGTCACTAGGCCCATACGACTACTGAGCTGCTTATGTGATTACCCTAGACTCTTCCTAGCTAACGGGTTACCAAATGTCAGCCTTAAATATAGTCGGGGGGGCCCGTCCGGATTCTGCTCAACGTGGGCGCGCAGTCCAACACGGTTGTTGAGTGCTCGGTTTGGATGCCGTTTCCTCATCAAGGTCTCCGTACCTTTTCAAGCTTCACTACTCCGTTATTGCCGCATCGTACCAGATAGTCGAGACCTATCCTTTAGAGCATACTACCGTATTCAAATAAATTGTCTGCAGCGTTGTTAATTACCAACCGCAAGGCGATAGCAGACACTGTGAGTTTTAGAGCCAGCCCTCTCTAGGAACATTCGTCGTGAATCGCAAGTTAGTTCCCAGTGATTCTAGCAGTCGGAACTCCACAGGGAGGGTTGCACGCATTTGGGGCCCCGAGGCACAGTACAAGAAGCATCCCGTCGGTTCATGTCAAAGTTTCCCAATCGGGCCCGTTCTCCAAGCTTAGGGCCTCATGCTAGGGTAGGCGTATCTGTGGTATATTTCAGTCGGGCCCGTCCTAATACGTCATCATACGTCCTGGTCATGATTACAGCCACGTGGCACGAATTACGCGGGCTCCCAGGAAAGTTTGCATAGAAGTGGGAATCACCTTCCTTCCGCCGCGCAACCCCGGCCGCGTTTTCAGCATAGCTATGCCGGGAGAACGCTTGGCTTGGATGGCTTTGGCGGAGCGTCGACGAAATCTAGGGCGACTATGTTTCCGGTCAATTACCATGTCGTGGGAAATCACATGTGGGATCGCGTCCTAAGCACCTCGGGAATCAGTACTGCATATTCACGGCCCGGAACTCCGACGGAAGGTAGTCAATCTGCCTGCTAGTGCATTTATGAGGCGCTGCATAAATAGATAGGGTCTGGCGTAAGTTATGAGAGACAACTGTGTCCGCCTAAAAACTCTACCGATCATCAAGTAGATGTCTTCCCTAACGATACTGACAGACCTTTTCTGTTGCTAAAGCTTTAAAGTCGCATCACGTTGGAATAAGTGCCGGGATAAGCTTGTTACAGGACCACACAGGCTGCCGAACTTTGTTCCGTCGCCTAAGCAGCACGTATCTCTGAACCCTCTCCTCCACGTG
TGAATCCCCGTTTAGTTGGAGCAGGACCTGAGCGACCCCAACAGTTCCCTTCTGTGTCGCTAGCCCCATACGACTACTGAGCCGCTTATGTGATTACCCTAGACTCACCTTAGCTAACGGGTTACCAAATATCAGCCTAAAACATAATCCGGGCGGCCCGTCCGGTTTCGGTTCTTCGTGGGCGCGCAGTCCAACATGGTCGTTGAGTAATTGGCTTGGATACCGTTTCTTCATCAAGATTTCCGGAATTGATAGAGCGTCCCCACACACGTATTGCCGCATCGTACCAGATAGTCGAGACCTGTCCTTTAGAGCGAGCCTGTGACCTCGAATAAATTGTCTGCAGCGTTGTTAATTACCAACCGCAAGGCGATAGCAGACACTGTGAGTTTTAGAGCCAGCCCTCTCTAGGAACATTCGTCGTGAATCGCAAGATAGTTCCCAGTGATTCTAGCGGTCGGAACTCCACAGAGAGGGCCGCACGCATTCGGGGCACCGAGGCACAGCAGAAGGAGTACCCCATCGGCGCACGTCAAAGCTCCTCAATCGGACTCGTTCTCCAGGTTTAGGGCCTCATGTCAACGCATGCTTTTTTATAGTATATCTCAGTCGGTTCTGCCCCAATATGTAATTTTCCGCCCCGGTCGTGATTACAGCCACGTGGCACGAATTACGCGGGCTCCCAGGAAAGTTTCAATAGAAGTGGGAATCACCTTCCTTCCGCCGCGCAACCCCGGCCGCGTTTTCAGCATAGCTATGCCGGGAGAACGCTCGGCTTGGATGGCTTTGGCGGAGTGTCGACGAAATCTAGGGCGACTGTGCTACCGGTCAGATACCATGTCGTGGAAAGTTACATGTGAGATCGCGTTGTAAGTATCTCGGGAACCAACGCGGCGCATTCACTGCCCCGAACTCCGGCAGAAGGCGGTCAATCTGCCTGCTAGTGTATTTATGAAGCTCTTTCTAGATAGATAGGATCTGGCGTAAGTTATGGGAGACAATTTTGTTCGCCTAAAAGTCTCGTTGACCGCAAGGTTGGCGTGTCCCCCATTGGCATTGGTTGGTCACGGTATTAACTAGGTCTTTGAGGTCGTATCACGTAGAGATATATACCGGGATAAGCTTGTTACACGACCACACGGGCCGCTGAACTTTGTGCTTTCGTTCAAACAACATATGCTTCTGCCCTCTCCCCTCCTCTCG
TGAATCCCCGTTTAGTTGGAGCAGGACCTGAGCGACCCCAACAGTTCCCTTCCGTGTCGCTAGCCCCATACGACTACTGAGCCGCTTATGTGATTACCCTAGACTCACCTTAGCTAACGGGTTACCAAATATCAGCCTAAAACATAATCCGGGGGGCCCGTCCGGATCCTGTTCAACGTGGGCGCGCAGTATAACACGGTTGTTGAGTAACTGGCTTGGATACCGTTTCTTCATCAAGATTTCCGGAATTGATAGAGCGTCCCCACACACGTATTGCCGCATCGTACCAGATAGTCGAGACCTGTCCTTTAGAGCGAGCCTGTGACCTCGAATAAATTGTCTGCAGCGTTGTTAATTACCAACCGCAAGGCGATAGCAGACACTGTGAGTTTTAGAGCCAGCCCTCTCTAGGAACATTCGTCGTGAATCGCAAGATAGTTCCCAGTGATTCTAGCGGTCGGAACTCCACAGAGAGGGCCGCACGCATTCGGGGCACCGAGGCACAGCAGAAGGAGTACCCCATCGGCGCACGTCAAAGCTCCCCTATTGGGCCCGTTCTCCAGGCTTGGGGCCTCATGTCAACGCATGCTTTTTTATAGTATATCTCAGTCGGTTCTGCCCCAATATGTAATTTTCCGCCCCGGTCGTGATTACAGCCACGTGGCACGAATTACGCGGGCTCCCAGGAAAGTTTGCATAGAAGTGGGAATCACTCTCCTTCCGTCGCGCAACCCGGCCCGTGCGTACGACATGGCTGCGTCGGACAAACACCTATCCGGGACGGCCTCGGAACGATGTCGCGGGAGCCCAGTGCGACTATGTTTCCGGTCAATTACCATGTCCTGAGAAATCCCGTGTAAGATCGCGATGTAAATATCATAAAAACCAACGCGGCGCATCCATGATCCCGAACTCCGACAGAAGGCGGTCAATCTGCCTGCTAGTGTATTTATGAAGCTCTTTCTAGATAGATAGGGTCTGGCGTAAGTTATGGGAGACAATTTTGTTCGCCTAAAAGTCTCGTTGACCGCAAGGTTGGCGTGTCCCCCATTGGCATTGGTTGGTCACGGTATTAACTAGGTCTTTGAGGTCGTATCACGTAGAGATATATACCGGGATAAGCTTGTTACACGACCACACGGGCCGCCCAACTTTGTTCTTTCGTTCAAACAACATATGCTTCTGCCCTCTCCCCTCCTCTCG
TGAATCCCCGCTTAGTTGGAGCAGGACCTGAGCGACCCCAACCGTTCTCTTCTGTGTCGCTAGCCCCATATGACTACTGAGCTGCTTATGTGATTACCCTAGACTATTCCTAGCTAACGGGCTACCAAAGGTCAGCCTTAAATATAATCGGGGGGGCCCGTCCGGATTCTGTTCAATGTTGGCGCGCAGTCCAACATGGTCGTTGAGTAATTGGCTTGGATACCGTTTCTTCATCACGGTTCTCATACCCTTTCAGGCGTTACCAAACAGTGGTTATTGCGCTGCACTAGGGTGTTAGAACTGATCTTTCGAAGGGAGCCTGCCTCTCCGAATGGATCGTCGGCAGCATCGTCAATGACCAACTGCAAGGCAGTAGTCTGCACCCTCAGTCTCAGGACTGGCTCTCTCTAGGAACATTCGACGTGAATCGCAAGATAGTTGCGAGTGATTCTAACAGTCGTGACGTCAAGAAGAGAGCCCCCCGCCTTCGGGGCCCCGAGGCACAGTACAAGAAGCATCCCGTCGGTGCATGTCAAAGCTCCTCAATCGGACTCGTTCTGCAGGTTTAGGGCCTCATGTCAACGCATGCTTTTTTATAGTATATCTCAGTCGGTTCTGCCCCAATATGTAATTTTCCGCCCCGGTCGTGATTGCAGCTGGATGGCACAGCCTACGCTAGCTTCAAGAAAAGTTTCAATAGAAGTGGGAACCTATCTCCGTCCGTCGCGAGGCTCCGGCCGCGCTAACAGCGTGGCTGCGTCGGGCAAATACCTAGCCGGGATTGCCTCGGAACGATCTAGAGGAAATCTAGTGCGACTATATTTCCGGTCAATTACCATGTCGTGGGAAATCACATGTGGGATCGCGTCCTAAGCACCTCGGGAATCAGTACTGCATATTCACGGCCCGAAACTCCGACAGAAGGTAGTCAATCTGCCTGCTAGTGCATTTATGAGGCGCTGCATAAATAGATAGGGTCTGGCGTAAGTTATGAGAGACAACTGTGTCCGCCTAAAAACTCTACCGATCATCAAGTAGATGTCTTCCCTAACGATACTGACAGACCTTTTCTGTTGCTAAAGCTTTAAAGTCGCATCACGTAGAGATATATGCCGGGATAAGCTCGTTACACGACCACACGAGCCGCCGAACTTTGTTCCGTCGCCTAAGCAGCACGTATCTCTGAACCCTCTCCTCCACGTG
TGAATTCCCGCTTAGTTGGAGCAGGACCTGAGCGACCCCAACCGTTCTCTTCTGTGTCGCTAGCCCCATATGACTACTGAGCTGCTTATGTGATTACCCTAGACTATTCCTAGCTAACGGGCTACCAAAGGTCAGCCTTAAATATAATCGGGGGGGCCCGTCCGGATTCTGTTCAATGTTGGCGCGCAGTCCAACATGGTCGTTGAGTAATTGGCTTGGATACCGTTTCTTCATCAAGATTTCCGGAATTGATAGAGCGTCCCCACACACGTATTGCCGCATCGTTCCAGATAGTCGAGACCTGTCCTTTAGAGCGAGCCTGTGACCTCGAATAAATTGTCTGCAGCGTTGTTAATTACCAACCACAAGGCGATAGCAGACACTGTGAGTTTTAGAGCCAGCCCTCTCTAGGAACATTCGTCGTGAATCGCAAGATAGTTCCCAGTGATTCTAGCGGTTGGAACTCCACAGAGAGGGCCGCACGCATTCGGGGCACCGAGGCACAGCAGAAGGAGTACCCCATCAGCGCATGTCAAAGTTTCCCAATCGGGCCCGTTCTCCAAGCTTAGGGCCTCATGCTAGGGTAGGCGTATCTGTGGTATATTTCAGTCGGGCCCGTCCTAATACGTCATCATACGTCCTGGTCATGATTACAGCCACGTGGCACGAATTACGCGGGCTCCCAGGAAAGTTTGCATAGAAGTGGGAACCACCTTCCTTCCGCCGCGCAACCCCGGCCGCGTTTTCAGCATAGCTATGCCGGGAGAACGCTCGGCTTGGATGGCTTTGGCGGAGTGTCGACGAAATCTAGGGCGACTGTGCTACCGGTCAGATACCATGTCGTGGAAAGTTACATGTGAGATCGCGATGTAAATATCATAAAAACCAACGCGGCGCATCCACGATCCCGAACTCCGACAGAAGGCGGTCAATCTGCCTGCTAGTGTATTTATGAAGCTCTTTCTAGATAGATAGGGTCTGGCGTAAGTTATGGGAGACAATTTTGTTCGCCTAAAAGTCTCGTTGACCGCAAGGTTAGCGTGTCCCCCATTGGCATTGGTTGGTCACGGTATTAACTAGGTCTTTGAGGTCGTATCACGTAGAGATATATACCGGGATAAGCTTGTTACACGACCACACGGGCCGCCCAACTTTGTTCTTTCGTTCAAACAACATATGCTTCTGCCCTCTCCCCTCCTCTCG
CTAATCCCCCCTTAATTGGAGCACAACCTGGGCGACCCCAACCGTTCTCTTCTGTGTCGCTAGCCCCATATGACTACTGAGCTGCTTATGTGATTACCCTAGACTATTCCTAGCTAACGGGCTACCAAAGGTCAGCCTTAAATATAATCGGGGGGGCCCGTCCGGATCCTGTTCAACGTGGGCGCGCAGTATAACACGGTTGTTGAGTAACTGGCTTGGATACCGTTTCTTCATCAAGATTTCCGGAATTGATAGAGCGTCCCCACACACGTATTGCCGCATCGTACCAGATAGTCGAGACCTGTCCTTTAGAGCGAGCCTGTGACCTCGAATAAATTGTCTGCAGCGTTGTTAATTACCAACCGCAAGGCGATAGCAGACACTGTGAGTTTTAGAGCCAGCCCTCTCTAGGAACATTCGTCGTGAATCGCAAGATAGTTCCCAGTGATTCTAGCGGTCGGAACTCCACAGAGAGGGCCGCACGCATTCGGGGCACCGAGGCACAGCAGAAGGAGTACCCCATCGGCGCATGTCAAAGCTCCTCAATCGGACTCGTTCTCCAGGTTTAGGGCCTCATGTCAACGCATGCTTTTTTATAGTATATCTCAGTCGGTTCTGCCCCAATATGTAATTTTCCGCCCCGGTCGTGATTACAGCCACGTGGCACGAATTACGCGGGCTCCCAGGAAAGTTTCAATAGAAGTGGGAACCTATCTCCGTCCGTCGCGAGGCTCCGGCCGCGCTAACAGCGTGGCTGCGTCGGGCAAATACCTAGCCGGGATGGCCTCGGAACGATCTAGAGGAAATCTAGTGCGACTATGTTTCCGGTCAATTACCATGTCGTGGGAAATCACATGTGAGATCGCGTTGTAAGTATCTCGGGAACCAACGCGGCGCATTCATTGCCCCGAACTCCGGCAGAAGGCAGTCAATCTGCCTGCTAGTGTATTTATGAAGCTCTTTCTAGATAGATAGGGTCTGGCGTAAGTTATGGGAGACAATTTTGTTCGCCTAAAAGTCTCGTTGACCGCAAGGTTGGCGTGTCCCCCATTGGCATTGGTTGGTCACGGTATTAACTAGGTCTTTGAGGTCGTATCACGTAGAGATATATACCGGGATAAGCTTGTTACACGACCACACGGGCCGCCGAACTTTGTTCTTTCGTTCAAACAACATATGCTTCTGCCCTCTCCCCTCCTCTCG
TGAATCCCCGCTTAGTTGGAGCAGGACCTGAGCGACCCCAACCGTTCTCTTCTGTGTCGCTAGCCCCATATGACTACTGAGCTGCTTATGTGATTACCCTAGACTATTCCTAGCTAACGGGCTACCAAAGGTCAGCCTTAAATATAATCGGGGGGGCCCGTCCGGATCCTGTTCAACGTGGGCGCGCAGTATAACACGGTTGTTGAGTAACTGGCTTGGATACCGTTTCTTCATCACGGTTCTCATACCCTTTCAGGCGTTACCAAACAGTGATTATTGCGCTGCACTAGGGTGTTAGAACTGATCTTTCGAAGGGAGCCTGCCTCTCCGAATGGATCGTCGGCAGCATCGTCAATGACCAACTGCAAGGCAGTAGTCGACACCCTCAGTCTCAGGACTGGCTCTCTCTAGGAACATTCGACGTGAATCGCAAGATAGTTGCGAGTGATTCTAACAGTCGTGACGTCAAGAAGAGAGCCCCCCGCCTTCGGGGCCCCGAGGCACAGTACAAGAAGCATCACGTCGGTGCATGTCAAAGCTCCTCAATCGGACTCGTTCTGCAGGTTTAGGGCCTCATTTCAACGCATGCTTTTTTATAGTATATCTCAGTCGGTTCTGCCCCAATATGTAATTTTCCGCCCCGGTCGTGATTACAGCCACGTGGCACGAATTACGCGGGCTCCCAGGAAAGTTTCAATAGAAGTGGGAATCACCTTCCTTCCGCCGCGCAACCCCGGCCGCGTTTTCAGCGTGGCTGCGTCGGGCAAATACCTAGCCGGGATGGCCTCGGAACGATCTAGAGGAAATCTAGTGCGACTATATTTCCGGTCAATTACCATGTCGTGGGAAATCACATGTGAGATCGCGATGTAAATATCATAAAAACCAACGCGGCGCATCCATGACCCCGAACTCCGACAGAAGGCGGTCAATCTGCCTGCTAGTGTATTTATGAAGCTCTTTCTAGATAGATAGGGTCTGGCGTAAGTTATGGGAGACAATTTTGTTCGCCTAAAAGTCTCGTTGACCGCAAGGTTGGCGTGTCCCCCATTGGCATTGGTTGGTCACGGTATTAACTCGGTCTTTGAGGTCGTATCACGTAGAGATATATACCGGGATAAGCTTGTTACACGACCACACGGGCCGCCGAACTTTGTTCTTTCGTTCAAACAACATATGCTTCTGCCCTCTCCCCTCCTCTCG
CTAGCCTCTGCTTAGTAAGCGCAGGAACTAGGTAGCCCCTACCATAGTCCCCCGTGTCACTAGGCCCATACGACTACTGAGCTGCTTATGTGATTACCCTAGACTCTTCCTAGCTAACGGGTTACCAAATGTCAGCCTTAAATATAGTCGGGGGGGCCCGTCCGGATTCTGCTCAACGTGGGCGCGCAGTCCAACACGGTTGTTGAGTGCTCGGTTTGGATGCCGTTTCCTCATCAAGATTTCCGGAATTGATAGAGCGTCCCCACACACGTATTGCCGCATCGTACCAGATAGTCGAGACCTGTCCTTTAGAGCGAGCCTGTGACCTCGAATAAATTGTCTGCAGCGTTGTTAATTACCAACCGCAAGGCGATAGCAGACACTGTGAGTTTTAGAGCCGGCCCTCTTTAGGAACAGTGGACGTGAATCGCAAGATAGTTGCGAGAGATTCTCGCAGTCGGAACTCCACAGGGAGGGTCGCACGCATTTGGGGCCCCGAGGCACAGTGCAAGAAGCATCCCGTCGGTTCATGTCAAAGCTCCCGTATCGGGCCCGTTCTCCAGGCTTAGGGCCTGATGCTAGGGTAGGCGTATCTGTGGTATATTTCAGTCGGGCCCGTCCTAATACGTCATCATACGTCCTGGTCATGATTACAGCCACGTGGCACGAATTACGCGGGCTCCCAGGAAAGTTTGCATAGAAGTGGGAATCACCTTCCTTCCGCCGCGCAACCCCGGCCGCGTTTTCAGCATAGCTATGCCGGGAGAACGCTTGGCTTGGATGGCTTTGGCGGAGCGTCGACGAAATCTAGGGCGACTATGTTTCCGGTCGATTACCATGTCGTGGGAAATCACATGTGGGATCGCGTCCTAAGCACCTCGGGAATCAGTACTGCATATTCACGGCCCGGAACTCCGACAGAAGGTAGTCAATCTGCCTGCTAGTGTATTTATGAGGCGCTGCATAAATAGATAGGGTCTGGCGTAAGTTATGAGAGACAACTGTGTCCGCCTAAAAGTCTCGTTGACCGCAAGGTTAGCGTGTCCCCCATTGGCATTGGTTGGTCACGGTATTAACTAGGTCTTTGAGGTCGTATCACGTAGAGATATATACCGGGATAAGCTTGTTACACGACCACACGGGCCGCCCAACTTTGTTCTTTCGTTCAAACAACATATGCTTCTGCCCTCTCCCCTCCTCTCG
CTAATCCCCCCTTAATTGGAGCACAACCTGGGCGACCCCAACCGTTCTCTTCTGTGTCGCTAGCCCCATATGACTACTGAGCTGCTTATGTGATTACCCTAGACTATTCCTAGCTAACGGGCTACCAAAGGTCAGCCTTAAATATAATCGGGGGGGCCCGTCCGGATTCTGTTCAATGTTGGCGCGCAGTCCAACATGGTCGTTGAGTAATTGGCTTGGATACCGTTTCTTCATCAAGATTTCCGGAATTGATAGAGCGTCCCCACACACGTATTGCCGCATCGTTCCAGATAGTCGAGACCTGTCCTTTAGAGCGAGCCTGTGACCTCGAATAAATTGTCTGCAGCGTTGTTAATTACCAACCACAAGGCGATAGCAGACACTGTGAGTTTTAGAGCCAGCCCTCTCTAGGAACATTCGTCGTGAATCGCAAGATAGTTCCCAGTGATTCTAGCGGTTGGAACTCCACAGAGAGGGCCGCACGCATTCGGGGCACCGAGGCACAGCAGAAGGAGTACCCCATCAGCGCATGTCAAAGTTTCCCAATCGGGCCCGTTCTCCAAGCTTAGGGCCTCATGCTAGGGTAGGCGTATCTGTGGTATATTTCAGTCGGGCCCGTCCTAATACGTCATCATACGTCCTGGTCATGATTACAGCCACGTGGCACGAATTACGCGGGCTCCCAGGAAAGTTTGCATAGAAGTGGGAACCACTCTCCTTCCGTCGCGCAACCCGGCCCGTGCGTACGACATGGCTGCGTCGGACAAACACCTATCCGGGACGGCCTCGGAACGGTGTCGCGGGAGCCCAGTGCGACTATGTTTCCGGTCAATTACCATGTCCTGAGAAATCCCGTGTAAGATCGCGATGTAAATATCATAAAAACCAACGCGGCGCATCCATGATCCCGAACTCCGACAGAAGGCGGTCAATCTGCCTGCTAGTGTATTTATGAAGCTCTTTCTAGATAGATAGGGTCTGGCGTAAGTTATGGGAGACAATTTTGTTCGCCTAAAAGTCTCGTTGACCGCAAGGTTAGCGTGTCCCCCATTGGCATTGGTTGGTCACGGTATTAACTAGGTCTTTGAGGTCGTATCACGTAGAGATATATACCGGGATAAGCTTGTTACACGACCACACGGGCCGCCCAACTTTGTTCTTTCGTTCAAACAACATATGCTTCTGCCCTCTCCCCTCCTCTCG
TGAATCCCCGTTTAGTTGGAGCAGGACCTGAGCGACCCCAACAGTTCCCTTCCGTGTCGCTAGCCCCATACGACTACTGAGCCGCTTATGTGATTACCCTAGACTCACCTTAGCTAACGGGTTACCAAATATCAGCCTAAAACATAATCCGGGGGGCCCGTCCGGATCCTGTTCAACGTGGGCGCGCAGTATAACACGGTTGTTGAGTAACTGGCTTGGATACCGTTTCTTCATCAAGATTTCCGGAATTGATAGAGCGTCCCCACACACGTATTGCCGCATCGTACCAGATAGTCGAGACCTGTCCTTTAGAGCGAGCCTGTGACCTCGAATAAATTGTCTGCAGCGTTGTTAATTACCAACCGCAAGGCGATAGCAGACACTGTGAGTTTTAGAGCCAGCCCTCTCTAGGAACATTCGTCGTGAATCGCAAGATAGTTCCCAGTGATTCTAGCGGTCGGAACTCCACAGAGAGGGCCGCACGCATTCGGGGCACCGAGGCACAGCAGAAGGAGTACCCCATCGGCGCACGTCAAAGCTCCTCAATCGGACTCGTTCTGCAGGTTTAGGGCCTCATGTCAACGCATGCTTTTTTATAGTATATCTCAGTCGGTTCTGCCCCAATATGTAATTTTCCGCCCCGGTCGTGATTACAGCCACGTGGCACGAATTACGCGGGCTCCCAGGAAAGTTTGCATAGAAGTGGGAATCACCTTCCTTCCGCCGCGCAACCCCGGCCGCGTTTTCAGCATAGCTATGTCGGGAGAACGCTTGGCTTGGATGGCTTTGGCGGAATGTCGACGAAATCTAGGGCGACTATGTTTCCGGTCAATTACCATGTCGTGGGAAATCACATGCGAGATCGCGTCCTAAGCACCTCGGGAATCAGTACTGCATATTCACGGCCCGGAACTCCGGCAGAAGGCGGTCAATCTGCCTGCTAGTGTATTTATGAAGCTCTTTCTAGATAGATAGGGTCTGGCGTAAGTTATGGGAGACAATTTTGTTCGCCTAAAAGTCTCGTTGACCGCAAGGTTGGCGTGTCCCCCATTGGCATTGGTTGGTCACGGTATTAACTAGGTCTTTGAGGTCGTATCACGTAGAGATATATACCGGGATAAGCTTGTTACACGACCACACGGGCCGCTGAACTTTGTGCTTTCGTTCAAACAACATATGCTTCTGCCCTCTCCCCTCCTCTCG
CTAATCCCCCCTTAATTGGAGCACAACCTGGGCGACCCCAACCGTTCTTCCCCGTGTCGCTAGGCTCGTACAACTGATCCGTTGCTCCTGCGATAACCCAAGACTCTTCCTACCTCGCGAGTTACCAAATGTCAGCCTTAAACATAATCGGGGGGGCCCGTCCGGATCCTGTTCAACGTGGGCGCGCAGTATAACACGGTTGTTGAGTAATTGGCTTGGATACCGTTTCTTCATCAAGATTTCCGTAATTGATAGAGCGTCCCCACACACGTATTGCCGCATCGTACCAGATAGTCGAGACCTGTCCTTTAGAGCGAGCCTGTGACCTCGAATAAATTGTCTGCAGCGTTGTTAATTACCAACCGCAAGGCGATAGCAGACACTGTGAGTTTTAGAGCCAGCCCTCTCTAGGAACATTCGTCGTGAATCGCAAGATAGTTCCCAGTGATTCTAGCGGTCGGAACTCCACAGAGAGGGCCGCACGCATTCGGGGCACCGAGGCACAGCAGAAGGAGTACCCCATCGGCGCACGTCAAAGCTCCTCAATCGGACTCGTTCTCCAGGTTTAGGGCCTCATGCTAGGGTAGGCGTATCTGTGGTATATTTCAGTCGGGCCCGTCCTAATACGTCATCATACGTCCTCGTCATGATTACAGCCACGTGGCACGAATTACGCGGGCTCCCAGGAAAGTTTGCATAGAAGTGGGAACCTATCTCCGTCCGTCGCGAGGCTCCGGCCGCGCTAACAGCGTGGCTGCGTCGGGCAAATACCTAGCCGGGATGGCCTCGGAACGATCTAGAGGAAATCTAGTGCGACTATATTTCCGGTCAATTACCATGTCGTGGGAAATCACATGTGAGATCGCGTTGTAAGTATCTCGGGAACCAACGCGGCGCATTCACTGCCCCGAACTCCGACAGGAGGCAGTCAATCTGCCTGCTAGTGTATTTATGAGGCGCTGCATAAATAGATAGGGTCTGGCGTAAGTTATGAGAGACAACTGTGTCCGCCTAAAAACTCTACCGATCATCAAGTAGATGTCTTCCCTAACGATACTGACAGACCTTTTCTGTTGCTAAAGCTTTAAAGTCGCATCACGTTGGAATAAGTGCCGGGATAAGCTTGTTACAGCGTGAAACGGGCTGTCGCACCATGTTCCGCCGCTTAAGCCATCTATGCTTCTGCCCTCTCCCCTCCTCTCG
CTAATCCCCCCTTAATTGGAGCACAACCTGGGCGACCCCAACCGTTCTTCCCCGTGTCGCTAGGCTCGTACAACTGATCCGTTGCTCCTGCGATAACCCAAGACTCTTCCTACCTCGCGAGTTACCAAATGTCAGCCTTAAACATAATCGGGGGGGCCCGTCCGGATCCTGTTCAACGTGGGCGCGCAGTATAACACGGTTGTTGAGTAATTGGCTTGGATACCGTTTCTTCATCAAGATTTCCGTAATTGATAGAGCGTCCCCACACACGTATTGCCGCATCGTACCAGATAGTCGAGACCTGTCCTTTAGAGCGAGCCTGTGACCTCGAATAAATTGTCTGCAGCGTTGTTAATTACCAACCGCAAGGCGATAGCAGACACTGTGAGTTTTAGAGCCAGCCCTCTCTAGGAACATTCGTCGTGAATCGCAAGATAGTTCCCAGTGATTCTAGCAGCCGGAACTCCACAGGGAGGGTTGCACGCATTTGGGGCCCCGAGGCACAGTACAAGAAGCATCCCGTCGGTGAATGTCAAAGTTTCCCAATCGGGCCCGTTCTCCAAGCTTAGGGCCTCATGCTAGGGTAGGCGTATCTGTGGTATATTTCAGTCGGGCCCGTCCTAATACGTCATCATACGTCCTGGTCATGATTACAGCCACGTGGCACGAATTACGCGGGCTCCCAGGAAAGTTTGCATAGAAGTGGGAATCACCTTCCTTCCGCCGCGCAACCCCGGCCGCGTTTTCAGCATAGCTATGCCGGGAGAACGCTTGGCTTGGATGGCTTTGGCGGAGTGTCGACGAAATCTAGGGCGACTGTGCTACCGGTCAGATACCATGTCGTGGAAAGTTACATGTGAGATCGCGTTGTAAGTATCTCGGGAACCAACGCGGCGCATTCACTGCCCCGAACTCCGGCAGAAGGCGGTCAATCTGCCTGCTAGTGTATTTATGAAGCTCTTTCTAGATAGATAGGGTCTGGCGTAAGTTATGGGAGACAATTTTGTTCGCCTAAAAGTCTCGTTGACCGCAAGGTTGGCGTGTCCCCCATTGGCATTGGTTGGTCACGGTATTAACTAGGTCTTTGAGGTCGTATCACGTAGAGATATATACCGGGATAAGCTTGTTACACGACCACACGGGCCGCCGAACTTTGTTCTTTCGTTCAAACAACATACGCTTCTGCCCTCTCCCCTCCTCTCG
TGAATCCCCGTTTAGTTGGAGCAGGACCTGAGCGACCCCAACAGTTCCCTTCCGTGTCGCTAGCCCCATACGACTACTGAGCCGCTTATGTGATTACCCTAGACTCACCTTAGCTAACGGGTTACCAAATATCAGCCTAAAACATAATCCGGGCGGCCCGTCCGGTTTCGGTTCTTCGTGGGCGCGCAGTACAACACGGTCGTTGTGTGCTCGGTTTGGATGCCGTTTCCTCATCAAGGTCTCCGTACCTTTTCAAGCTTCACTACTCCGTTATTGCCGCATCGTACCAGATAGTCGAGACCTATCCTTTAGAGCATACTACCGTATTCAAATAAATTGTCTGCAGCGTTGTTAATTATCAACCGCAAGGCGATAGCAGACACTGTGAGTTTTAGAGCCAGCCCTCTCTAGGAACATTCGTCGTGAATCGCAAGATAGTTCCCAGTGATTCTAGCAGCCGGAACTCCACAGGGAGGGTTGCACGCATTTGGGGCCCCGAGGCACAGTACAAGAAGCATCCCGTCGGTGAATGTCAAAGTTTCCCAATCGGGCCCGTTCTCCAAGCTTAGGGCCTCATGCTAGGGTAGGCGTATCTGTGGTATATTTCAGTCGGGCCCGTCCTAATACGTCATCATACGTCCTGGTCATGATTACAGCCACGTGGCACGAATTACGCGGGCTCCCAGGAAAGTTTGCATAGAAGTGGGAACCTATCTCCGTCCGTCGCGAGGCTCCGGCCGCGCTAACAGCGTGGCTGCGTCGGGCAAATACCTAGCCGGGATGGCCTCGGAACGATCTAGAGGAAATCTAGTGCGACTATATTTCCGGTCAATTACCATGTCGTGGGAAATCACATGTGAGATCGCGTTGTAAGTATCTCGGGAACCAACGCGGCGCATTCACTGCCCCGAACTCCGACAGGAGGCAGTCAATCTGCCTGCTAGTGTATTTATGAGGCGCTGCATAAATAGATAGGGTCTGGCGTAAGTTATGAGAGACAACTGTGTCCGCCTAAAAACTCTACCGATCATCAAGTAGATGTCTTCCCTAACGATACTGACAGACCTTTTCTGTTGCTAAAGCTTTAAAGTCGCATCACGTTGGAATAAGTGCCGGGATAAGCTTGTTACAGCGTGAAACGGGCTGTCGCACCATGTTCCGCCGCTTAAGCCATCTATGCTTCTGCCCTCTCCCCTCCTCTCG
TGAATCCCCGCTTAGTTGGAGCAGGACCTGAGCGACCCCAACCGTAGTCCCCCGTGTCACTAGGCCCATACGACTACTGAGCTGCTTATGTGATTACCCTAGACTCTTCCTAGCTAACGGGTTACCAAATGTCAGCCTTAAATATAGTCGGGGGGGCCCGTCCGGATTCTGCTCAACGTGGGCGCGCAGTCCAACACGGTTGTTGAGTGCTCGGTCGAATCACCATTTCTTTATCACGGTTCTCATACCCTTTCAGGCGTTACCAAACAGTGGTTATTGCGCTGCACTAGGGTGTTAGAACTGATCTTTCGAAGGGAGCCTGCCTCTCCGAATGGATCGTCGGCAGCATCGTCAATGACCAACTGCAAGGCAGTAGTCTACACCCTCAGTCTCAGGACTGGCTCTCTCTAGGAACATTCGACGTGAATCGCAAGATAGTTGCGAGTGATTCTAACAGTCGTGACGTCAAGAAGAGAGCCCCCCGCCTTCGGGGCCCCGAGGCACAGTACAAGAAGCATCCCGTCGGTGCACGTCAAAGCTCCTCAATCGGACTCGTTCTGCAGGTTTAGGGCCTCATGTCAACGCATGCTTTTTTATAGTATATCTCAGTCGGTTCTGCCCCAATATGTAATTTTCCGCCCCGGTCGTGATTGCAGCTGGATGGCACAGCCTACGCTAGCTTCAAGAAAAGTTTCAATAGAAGTGGGAATCACCTTCCTTCCGCCGCGCAACCCCGGCCGCGTTTTCAGCATAGCTATGCCGGGAGAACGCTTGGCTTGGATGGCTTTGGCGGAGTGTCGACGAAATCTAGGGCGACTGTGCTACCGGTCAGATAACATGTCGTGGAAAGTTACATGTGAGATCGCGTTGTAAGTATCTCGGGAACCAACGCGGCGCATTCACTGCCCCGAACTCCGACAGAAGGTAGTCAATCTGCCTGCTAGTGCATTTATGAGGCGCTGCATAAATAGATAGGGTCTGGCGTAAGTTATGAGAGACAACTGTGTCCGCCTAAAAACTCTACCGATCATCAAGTAGATGTCTTCCCTAACGATACTGACAGACCTTTTCTGTTGCTAAAGCTTTAAAGTCGCATCACGTTGGAATAAGTGCCGGGATAAGCTTGTTACAGGACCACACAGGCTGCCGAACTTTGTTCCGTCGCCTAAGCAGCACGTATCTCTGAACCCTCTCCTCCACGTG
CTAGCCTCTGCTGTGTAAGCGCAGGAACTAGGTAGCCCCAACCGTTCTTCCCCGTGTCGCTAGGCTCGTACAACTGATCCGTTGCTCCTGCGATAACCCAAGACTCTTCCTACCTCGCGAGTTACCAAATATCAGCCTTAAACATAATCGGGGGGGCCCGTCCGGATCCTGTTCAACGTGGGCGCGCAGTATAACACGGTTGTTGAGTAACTGGCTTGGATACCGTTTCTTCATCAAGATTTCCGGAATTGATAGAGCGTCCCCACACACGTATTGCCGCATCGTACCAGATAGTCGAGACCTGTCCTTTAGAGCGAGCCTGTGACCTCGAATAAATTGTCTGCAGCGTTGTTAATTACCAACCGCAAGGCGATAGCAGACACTGTGAGTTTTAGAGCCAGCCCTCTCTAGGAACATTCGTCGTGAATCGCAAGATAGTTCCCAGTGATTCTAGCGGTCGGAACTCCACAGAGAGGGCCGCACGCATTCGGGGCACCGAGGCACAGCAGAAGGAGTACCCCATCGGCGCACGTCAAAGCTCCTCAATCGGACTCGTTCTCCAGGTTTAGGGCCTCATGTCAACGCATGCTTTTTTATAGTATATCTCAGTCGGTTCTGCCCCAATATGTAATTTTCCGCCCCGGTCGTGATTACAGCCACGTGGCACGAATTACGCGGGCTCCCAGGAAAGTTTCAATAGAAGTGGGAACCACTCTCCTACCATTCCGCGGCTCCGGCCGCGCTAACGACATGGCTGCGTCGGACAAACACCTATCCGGGACGGCCTCGGAACGATGTCGCGGGAGCCTAGTGCGACTATGTTTCCGGTCAATTACCATGTCCTGGGAAATCCCGTGTAAGATCGCGATGTAAATATCTCGGGAACCAACGCGGCGCATTCACTGCCCCGAACTCCGGCAGAAGGCGGTCAATCTGCCTGCTAGTGTATTTATGAAGCTCTTTCTAGATAGATAGGGTCTGGCGTAAGTTATGGGAGACAATTTTGTTCGCCTAAAAGTCTCGTTGACCGCAAGGTTGGCGTGTCCCCCATTGGCATTGGTTGGTCACGGTATTAACTAGGTCTTTGAGGTCGTATCACGTAGAGATATATACCGGGATAAGCTTGTTACACGACCACACGGGCCGCCGAACTTTGTTCTTTCTTTCAAACAACATATGCTTCTGCCCTCTCCCCTCCTCTCG
TGAATCCCCGTTTAGTTGGAGCAGGACCTGAGCGACCCCAACAGTTCCCTTCCGTGTCGCTAGCCCCATACGACTACTGAGCCGCTTATGTGATTACCCTAGACTCACCTTAGCTAACGGGTTACCAAATATCAGCCTAAAACATAATCCGGGCGGCCCGTCCGGTTTCGGTTCTTCGTGGGCGCGCAGTACAACACGGTCGTTGTGTGCTCGGTCGAATCACCATTTCTTTATCACGGTTCTCATACCCTTTCAGGCGTTACCAAACAGTGATTATTGCGCTGCACTAGGGTGTTAGAACTGATCTTTCGAAGGGAGCCTGCCTCTCCGAATGGATCGTCGGCAGCATCGTCAATGACCAACTGCAAGGCAGTAGTCGACACCCTCAGTCTCAGGACTGGCTCTCTCTAGGAACATTCGACGTGAATCGCAAGATAGTCGCGAGTGATTCTAACAGTCGTGACGTCAAGAAGAGAGCCCCCCGCCTTCGGGGCCCCGAGGCACAGTACAAGAAGCATCCCGTCGGTGCACATCAAAGCTCCTCAATCGGACTCGTTCTCCAGGTTTAGGGCCTCATGTCAACGCATGCTTTTTTATAGTATATCTCAGTCGGTTCTGCCCCAATATGTAATTTTCCGCCCCGGTCGTGATTGCAGCTGGATGGCACAGCCTACGCTAGCTTCAAGAAAAGTTTCAATAGAAGTGGGAACCTATCTCCGTCCGTCGCGAGGCTCCGGCCGCGCTAACAGCGTGGCTGCGTCGGGCAAATACCTAGCCGGGATTGCCTCGGAACGATCTAGAGGAAATCTAGTGCGACTATATTTCCGGTCAATTACCATGTCGTGGGAAATCACATGTGGGATCGCGTCCTAAGCACCTCGGGAATCAGTACTGCATATTCACGGCCCGAAACTCCGACAGAAGGTAGTCAATCTGCCTGCTAGTGCATTTATGAGGCGCTGCATAAATAGATAGGGTCTGGCGTAAGTTATGAGAGACAACTGTGTCCGCCTAAAAACTCTACCGATCATCAAGTAGATGTCTTCCCTAACGATACTGACAGACCTTTTCTGTTGCTAAAGCTTTAAAGTCGCATCACGTAGAGATATATGCCGGGATAAGCTCGTTACACGACCACACGAGCCGCCGAACTTTGTTCCGTCGCCTAAGCAGCACGTATCTCTGAACCCTCTCCTCCACGTG
TGAATCCCCGCTTAGTTGGAGCAGGACCTGAGCGACCCCTACCGTAGTCCCCCGTGTCACTAGGCCCATACGACTACTGAGCTGCTTATGTGATTACCCTAGACTCTTCCTAGCTAACGGGTTACCAAATGTCAGCCTTAAATATAGTCGGGGGGGCCCGTCCGGATCCTGTTCAACGTGGGCGCGCAGTATAACACGGTTGTTGAGTAATTGGCTTGGATACCGTTTCTTCATCAAGATTTCCGTAATTGATAGAGCGTCCCCACACACGTATTGCCGCATCGTACCAGATAGTCGAGACCTGTCCTTTAGAGCGAGCCTGTGACCTCGAATAAATTGTCTGCAGCGTTGTTAATTACCAACCGCAAGGCGATAGCAGACACTGTGAGTTTTAGAGCCAGCCCTCTCTAGGAACATTCGTCGTGAATCGCAAGATAGTTCCCAGTGATTCTAGCGGTCGGAACTCCACAGAGAGGGCCGCACGCATTCGGGGCACCGAGGCACAGCAGAAGGAGTACCCCATCGGCGCACGTCAAAGCTCCTCAATCGGACTCGTTCTGCAGGTTTAGGGCCTCATGTCAACGCATGCTTTTTTATAGTATATCTCAGTCGGTTCTGCCCCAATATGTAATTTTCCGCCCCGGTCGTGATTGCAGCTGGATGGCACAGCCTACGCTAGCTTCAAGAAAAGTTTCAATAGAAGTGGGAATCACCTTCCTTCCGCCGCGCAACCCCGGCCGCGTTTTCAGCATAGCTATGCCGGGAGAACGCTCGGCTTGGATGGCTTTGGCGGAGTGTCGAGGAAATCTAGGGCGACTGTGCTACCGGTCAGATACCATGTCGTGGAAAGTTACATGTGAGATCGCGTTGTAAGTATCTCGGGAACCAACGCGGCGCATTCACTGCCCCGAACTCCGGCAGAAGGCGGTCAATCTGCCTGCTAGTGTATTTATGAAGCTCTTTCTAGATAGATAGGGTCTGGCGTAAGTTATGGGAGACAATTTTGTTCGCCTAAAAACTCTACCGATCGTCAAGTAGGTGTCTCCCCTAACGACACTGACAGACCTTGTCTGCTGCTAAAGCTTTAAAGTCGCATCTAGATGGGCTGAGCGCGAGGATAAGCTTGTTACAGCGTGAAACGGGCTCTCGCACCATGTTCCGCCGCTTAAGCCATCTATGTCCCTGCACTCTCTCCTCCTCTCG
CTAGCCTCTGCTTAGTAAGCGCAGGAACTAGGTAGCCCCAACAGTTCCCTTCCGTGTCGCTAGCCCCATACGACTACTGAGCCGCTTATGTGATTACCCTAGACTCACCTTAGCTAACGGGTTACCAAATATCAGCCTAAAACATAATCGGGGGGGCCCGTCCGGATTCTGCTCAACGTGGGCGCGCAGTCCAACACGGTTGTTGAGTGCTCGGTCGAATCACCATTTCTTTATCACGGTTCTCATACCCTTTCAGGCGTTACCAAACAGTGGTTATTGCGCTGCACTAGGGTGTTAGAACTGATCTTTCGAAGGGAGCCTGCCTCTCCGAATGGATCGTCGGCAGCATCGTCAATGACCAACTGCAAGGCAGTAGTCGACACCCTCAGTCTCAGGACTGGCTCTCTCTAGGAACATTCGACGTGAATCGCAAGATAGTTGCGAGTGATTCTAACAGTCGTGACGTCAAGAAGAGAGCCCCCCGCCTTCGGGGCCCCGAGGCACAGTACAAGAAGCATCCCGTCGGTGCACGTCAAAGCTCCCGTATCGGGCCCGTTCTCCAGGCTTAGGGCCTCATGTCAACGCATGCTTTTTTATAGTATATCTCAGTCGGTTCTGCCCCAATATGTAATTTTCCGCCCCGGTCGTGATTACAGCCACGTGGCACGAATTACGCGGGCTCCCAGGAAAGTTTCAATAGAAGTGGGAACCTATCTCCGTCCGTCGCGAGGCTCCGGCCGCGCTAACAGCATAGCTATGCCGGGAGAACGCTCGGCTTGGATGGCTTTGGCGGAGTGTCGACGAAATCTAGGGCGACTGTGCTACCGGTCAGATACCATGTCGTGGAAAGTTACATGTGAGATCGCGTTGTAAGTATCTCGGGAACCAACGCGGCGCATTCACTGCCCCGAACTCCGGCAGAAGGCGGTCAATCTGCCTGCTAGTGTATTTATGAAGCTCTTTCTAGATAGATAGGGTCTGGCGTAAGTTATGGGAGACAATTTTGTTCGCCTAAAAGTCTCGTTGACCGCAAGGTTGGCGTGTCCCCCATTGGCATTGGTTGGTCACGGTATTAACTAGGTCTTTGAGGTCGTATCACGTAGAGATATATACCGGGATAAGCTTGTTACACGACCACACGGGCCGCTGAACTTTGTGCTTTCGTTCAAACAACATATGCTTCTGCCCTCTCCCCTCCTCTCG
TGAATCCCCGCTTAGTTGGAGCAGGACCTGAGCGACCCCAACCGTTCTCTTCTGTGTCGCTAGCCCCATATGACTACTGAGCTGCTTATGTGATTACCCTAGACTATTCCTAGCTAACGGGCTACCAAAGGTCAGCCTTAAATATAATCGGGGGGGCCCGTTCGGATTCTGTTCAATGTTGGCGCGCAGTCCAACATGGTCGTTGAGTAATTGGCTTGGATACCGTTTCTTCATCAAGATTTCCGGAATTGATAGAGCGTCCCCACACACGTATTGCCGCATCGTACCAGATAGTCGAGACCTGTCCTTTAGAGCGAGCCTGTGACCTCGAATAAATTGTCTGCAGCGTTGTTAATTACCAACCGCAAGGCGATAGCAGACACTGTGAGTTTTAGAGCCGGCCCTCTTTAGGAACAGTGGACGTGAATCGCAAGATAGTTGCGAGAGATTCTCGCAGTCGGAACTCCACAGGGAGGGTTGCACGCATTTGGGGCCCCGAGGCACAGTGCAAGAAGCATCCCGTCGGTTCATGTCAAAGTTTCCCAATCGGGCCCGTTCTCCAAGCTTAGGGCCTCATGCTAGGGTAGGCGTATCTGTGGTATATTTCAGTCGGGCCCGTCCTAATACGTCATCATACGTCCTGGTCATGATTACAGCTGGATGGCACAGCCTACGCTAGCTTCAAGAAAAGTTTCAATAGAAGTGGGAATCTATCTCCGTCCGTCGCGAGGCTCCGGCCGCGCTAACAGCGTGGCTGCGTCGGGCAAATACCTAGCCGGGATGGCCTCGGAACGATCTAGAGGAAATCTAGTGCGACTATGTTTCCGGTCAATTACCATGTCGTGGGAAATCACATGTGGGATCGCGTCCTAAGCACCTCGGGAATCAGTACTGCATATTCACGGCCCGGAACTCCGACAGAAGGTAGTCAATCTGCCTGCTAGTGTATTTATGAGGCGCTGCATAAATAGATAGGGTCTGGCGTAAGTTATGAGAGACAACTGTGTCCGCCTAAAAACTCTACCGATCGTCAAGTAGGTGTCTCCCCTAACGACACCGACAGACCTTGTCTGCTGCTAAAGCTTTAAAGTCGCATCTAGATGGGCTGAGCGCGAGGATAAGCTTGTTACAGCGTGAAACGGGCTGTCGAACTTTGTTCTTTCGTTCAAACAACATATGCCTCTGCCCTCTCCCCTCCTCTCG
CTAGCCTCTGCTTAGTAAGCGCAGGAACTAGGTAGCCCCTACCGTAGTCCCCCGTGTCACTAGGCCCATACGACTACTGAGCTGCTTATGTGATTACCCTAGACTCTTCCTAGCTAACGGGTTACCAAATGTCAGCCTTAAATATAGTCGGGGGGGCCCGTCCGGATTCTGCTCAACGTGGGCGCGCAGTCCAACACGGTTGTTGAGTGCTCGGTCGAATCACCATTTCTTTATCACGGTTCTCATACCCTTTCAGGCGTTACCAAACAGTGGTTATTGCGCTGCACTAGGGTGTTAGAACTGATCTTTCGAAGGGAGCCTGCCTCTCCGAATGGATCGTCGGCAGCATCGTCAATGACCAACTGCAAGGCAGTAGTCTGCACCCTCAGTCTCAGGACTGGCTCTCTCTAGGAACATTCGACGTGAATCGCAAGATAGTTGCGAGTGATTCTAACAGTCGTGACGTCAAGAAGAGAGCCCCCCGCCTTCGGGGCCCCGAGGCACAGTACAAGAAGCATCCCGTCGGTGCATGTCAAAGCTCCTCAATCGGACTCGTTCTGCAGGTTTAGGGCCTCATGTCAACGCATGCTTTTTTATAGTATATCTCAGTCGGTTCTGCCCCAATATGTAATTTTCCGCCCCGGTCGTGATTGCAGCTGGATGGCACAGCCTACGCTAGCTTCAAGAAAAGTTTCAATAGAAGTGGGAACCACCTTCCTTCCGCCGCGCAACCCCGGCCGCGTTTTCAGCATAGCTATGCCGGGAGAACGCTTGGCTTGGATGGCTTTGGCGGAGTGTCGACGAAATCTAGGGCGACTGTGCTACCGGTTAGATACCATGTCGTGGAAAGTTACATGTGAGATCGCGTTGTAAGTATCTCGGGAACCAACGCGGCGCATTCACTGCCCCGAACTCCGGCAGAAGGCGGTCAATCTGCCTGCTAGTGTATTTATGAAGCTCTTTCTAGATAGATAGGGTCTGGCGTAAGTTATGGGAGACAATTTTGTTCGCCTAAAAGTCTCGTTGACCGCAAGGTTGGCGTGTCCCCCATTGGCATTGGTTGGTCACGGTATTAACTAGGTCTTTGAGGTCGTATCACGTAGAGATATATACCGGGATAAGCTTGTTACACGACCGCACGGGCCGCCGAACTTTGTTCTTTCGTTCAAACAACATATGCTTCTGCCCTCTCCCCTCCACGCA
CTAGCCTCTGCTGTGTAAGCGCAGGAACTAGGTAGCCCCAACCGTTCTTCCCCGTGTCGCTAGGCTCGTACAACTGATCCGTTGCTCCTGCGATAACCCAAGACTCTTCCTACCTCGCGAGTTACCAAAGGTCAGCCTTAAACATAATCGGGGGGGCCCGTCCGGATCCTGTTCAACGTGGGCGCGCAGTATAACACGGTTGTTGAGTAACTGGCTTGGATACCGTTTCTTCATCAAGATTTCCGGAATTGATAGAGCGTCCCCACACACGTATTGCCGCATCGTACCAGATAGTCGAGACCTGTCCTTTAGAGCGAGCCTGTGACCTCGAATAAATTGTCTGCAGCGTTGTTAATTACCAACCGCAAGGCGATAGCAGACACTGTGAGTTTTAGAGCCAGCCCTCTCTAGGAACATTCGTCGTGAATCGCAAGATAGTTCCCAGTGATTCTAGCGGTCGGAACTCCACAGAGAGGGCCGCACGCATTCGGGGCACCGAGGCACAGCAGAAGGAGTACCCCATCGGCGCACGTCAAAGCTCCTCAATCGGACTCGTTCTCCAGGTTTAGGGCCTCATGTCAACGCATGCTTTTTTATAGTATATCTCAGTCGGTTCTGCCCCAATATGTAATTTTCCGCCCCGGTCGTGATTACAGCCACGTGGCACGAATTACGCGGGCTCCCAGGAAAGTTTCAATAGAAGTGGGAACCTATCTCCGTCCGTCGCGAGGCTCCGGCCGCGCTAACAGCGTGGCTGCGTCGGGCAAATACCTAGCCGGGATGGCCTCGGAACGATCTAGAGGAAATCTAGTGCGACTATGTTTCCGGTCAATTACCATGTCGTGGGAAATCACATGTGGGACCGCGTCCTATGTATCATAAAAACCAACGCGGCGCAATCATGACCCCGAACTCCGGCAGAAGGCGGTCAATCTGCCTGCTAGTGTATTTATGAAGCTCTTTCTAGATAGATAGGGTCTGGCGTAAGTTATGGGAGACAATTTTGTTCGCCTAAAAACTCTACCGATCGTCAAGTAGGTGTCTTCCCTAACGATACTGACAGACCTTTTCTGTTGCTAAAGCTTTAAAGTCGCATCACGTTGGAATAAGTGCCGGGATAAGCTTGTTACCGGACCACTCGGCCTGCCGAACTTTGTTCCGTCGCCCAAGCAGCACATGCCTCTGCCCCCTCCCCTCCTCGTG
CTAGCCTCTGCTTAGTAAGCGCAGGAACTAGGTAGCCCCTACCGTAGTCCCCCGTGTCACTAGGCCCATACGACTACTGAGCTGCTTATGTGATTACCCTAGACTCTTCCTAGCTAACGGGTTACCAAATGTCAGCCTTAAATATAGTCGGGGGGGCCCGTCCGGATTCTGCTCAACGTGGGCGCGCAGTCCAACACGGTTGTTGAGTGCTCGGTCGAATCACCATTTCTTTATCACGGTTCTCATACCCTTTCAGGCGTTACCAAACAGTGGTTATTGCGCTGCACTAGGGTGTTAGAACTGATCTTTCGAAGGGAGCCTGCCTCTCCGAATGGATCGTCGGCAGCATCGTCAATGACCAACTGCAAGGCAGTAGTCTACACCCTCAGTCTCAGGACTGGCTCTCTCTAGGAACATTCGACGTGAATCGCAAGATAGTTGCGAGTGATTCTAACAGTCGTGACGTCAAGAAGAGAGCCCCCCGCCTTCGGGGCCCCGAGGCACAGTACAAGAAGCATCCCGTCGGTGCACGTCAAAGCTCCTCAATCGGACTCGTTCTGCAGGTTTAGGGCCTCATGTCAACGCATGCTTTTTTATAGTATATCTCAGTCGGTTCTGCCCCAATATGTAATTTTCCGCCCCGGTCGTGATTGCAGCTGGATGGCACAGCCTACGCTAGCTTCAAGAAAAGTTTCAATAGAAGTGGGAACCACCTTCCTTCCGCCGCGCAACCCCGGCCGCTTTTTCAGCATAGCTATGTCGGGAGAACGCTTGGCTTGGATGGCTTTGGCGGAGTGTCGACGAAATCTAGGGCGACTATGTTTCCGGTCAGTTACTATACTGTGGGAAATCACATATGGGACCGCGTCCTATGTATCATAAAAACCAACGCGGCGCAATCACGACCCCGAACTCCGGCAGAAGGCGGTCAATCTGCCTGCTAGTGTATTTATGAAGCTCTTTCTAGATAGATAGGGTCTGGCGTAAGTTATGGGAGACAATTTTGTTCGCCTAAAAACTCTACCGATCGTCAAGTAGGTGTCTTCCCTAACAATACTGACAGACCTTTTCTGTAGCTAAAGCTTTAAAGTCGCATCACGTTTGAATAAGTGCCGGGATAAGCTTGTTAACGGACCACTCGGCCTGCCGAACTTTGTTCTTTCTTTCAAACAACATATGCCTCTGCCCTCTCCCCTCCTCTCG
TGAATCCCCGCTTAGTTGGAGCAGGACCTGAGCGACCCCAACCGTTCTCTTCTGTGTCGCTAGCCCCATACGACTACTGAGCTGCTTATGTGATTACCCTAGACTCACCCTAGCTAACGGGCTACCAAAGGTCAGCCTTAAATATAATCGGGGGGGCCCGTCCGGATTCTGTTCAATGTTGGCGCGCAGTCCAACATGGTCGTTGAGTACCTCACTGAGTCATCGTCTCTTCATCAATGCTCTCAGAATTGATAGAGCGTCCCCACACACGTATTGCCGCATCGTACCAGATAGTCGAGACCTGTCCTTTAGAGCGAGCCTGTGACCTCGAATAAATTGTCTGCAGCGTTGTTAATTACCAACCGCAAGGCGATAGCAGACACTGTGAGTTTTAGAGCCAGCCCTCTCTAGGAACATTCGTCGTGAATCGCAAGATAGTTGCGAGTGATTCTAACAGTCGTGACGTCAAGAAGAGAGCCCCCCGCCTTCGGGGCCCCGAGGCACAGTACAAGAAGCATCACGTCGGTGCATGTCAAAGCTCCTCAATCGGACTCGTTCTGCAGGTTTAGGGCCTCATTTCAACGCATGCTTTTTTATAGTATATCTCAGTCGGTTCTGCCCCAATATGTAATTTTCCGCCCCGGTCGTGATTACAGCCACGTGGCACGAATTACGCTGGCTCCCAGGAAAGTTTCAATAGAAGTGGGAATCACCTTCCTTCCGCCGCGCAACCCCGGCCGCGTTTTCAGCGTGGCTGCGTCGGGCAAATACCTAGCCGGGATGGCCTCGGAACGATCTAGAGGAAATCTAGTGCGACTATATTTCCGGTCAATTACCATGTCGTGGGAAATCACATGTGAGATCGCGTTGTAAGTATCTCGGGAACCAACGCGGCGCATTCACTGCCCCGAACTTCAACAGAAGGTAGTCAATCTGCCTGCTAGTGTATTTATGAGGCGCTGCATAAATAGATAGGGTCTGGCGTAAGTTATGAGAGACAACTGTGTCCGCCTAAAAGTCTCGTTGACCGCAAGGTTGGCGTGTCCCCCATTGGCATTGGTTGGTCACGGTATTAACTAGGTCTTTGAGGTCGTATCACGTAGAGATATATACCGGGATAAGCTTGTTACACGACCACACGGGCCGCCGAACTTTGTTCTTTCGTTCAAACAACATACGCTTCTGCCCTCTCCCCTCCTCTCG
TGAATCCCCGTTTAGTTGGAGCAGGACCTGAGCGACCCCAACAGTTCCCTTCCGTGTCGCTAGCCCCATACGACTACTGAGCCGCTTATGTGATTACCCTAGACTCACCTTAGCTAACGGGTTACCAAATATCAGCCTAAAACATAATCCGGGCGGCCCGTCCGGTTTCGGTTCTTCGTGGGCGCGCAGTACAACACGGTCGTTGTGTGCTCGGTCGAATCACCATTTCTTTATCACGGTTCTCATACCCTTTCAGGCGTTACCAAACAGTGATTATTGCGCTGCACTAGGGTGTTAGAACTGATCTTTCGAAGGGAGCCTGCCTCTCCGAATGGATCGTCGGCAGCATCGTCAATGACCAACTGCAAGGCAGTAGTCGACACCCTCAGTCTCAGGACTGGCTCTCTCTAGGAACATTCGACGTGAATCGCAAGATAGTTGCGAGTGATTCTAACAGTCGTGACGTCAAGAAGATAGCCCCCCGCCTTCGGGGCCTCGAGGCACAGTACAAGAAGCATCCCGTCGGTGCACGTCAAAGCTCCTCAATCGGATTCGTTCTGCAGGTTTAGGGCCTCATGTCAACGCATGCTTTTTTATAGTATATCTCAGTCGGTTCTGCCCCAATATGTAATTTTCCGCCCCGGTCGTGATTACAGCCACGTGGCACGAATTACGCGGGCTCCCAGGAAAGTTTCAATAGAAGTGGGAATCACCTTCCTTCCGCCGCGCAACCCCGGCCGCGTTTTCAGCATAGCTATGCCGGGAGAACGCTCGGCTTGGATGGCTTTGGCGGAGTGTCGACGAAATCTAGGGCGACTGTGCTACCGGTCAGATACCATGTCGTGGAAAGTTACATGTAAGATCGCGATGTAAATATCATAAAAACCAACGCGGCGCATCCATGATCCCGAACTCCGACAGAAGGCGGTCAATCTGCCTGCTAGTGTATTTATGAAGCTCTTTCTAGATAGATAGGGTCTGGCGTAAGTTATGGGAGACAATTTTGTTCGCCTAAAAGTCTCGTTGACCGCAAGGTTAGCGTGTCCCCCATTGGCATTGGTTGGTCACGGTATTAACTAGGTCTTTGAGGTCGTATCACGTAGAGATATATACCGGGATAAGCTTGTTACACGACCACACGGGCCGCCCAACTTTGTTCTTTCGTTCAAACAACATGTATCTCTGAACCCTCTCCTCCACGTG
CTAGCCTCTGCTTAGTAAGCGCAGGAACTAGGTAGCCCCTACCGTAGTCCCCCGTGTCACTAGGCCCATACGACTACTGAGCTGCTTATGTGATTACCCTAGACTCTTCCTAGCTAACGGGTTACCAAATGTCAGCCTTAAATATAGTCGGGGGGGCCCGTCCGGATTCTGCTCAACGTGGGCGCGCAGTCCAACACGGTTGTTGAGTGCTTGGCTTGGATACCGTTTCTTCATCAAGATTTCCGGAATTGATAGAGCGTCCCCACACACGTATTGCCGCATCGTACCAGATAGTCGAGACCTGTCCTTTAGAGCGAGCCTGTGACCTCGAATAAATTGTCTGCAGCGTTGTTAATTACCAACCGCAAGGCGATAGCAGACACTGTGAGTTTTAGAGCCAGCCCTCTCTAGGAACATTCGTCGTGAATCGCAAGATAGTTCCCAGTGATTCTAGCGGTCGGAACTCCACAGAGAGGGCCGCACGCATTCGGGGCACCGAGGCACAGCAGAAGGAGTACCCCATCGGCGCACGTCAAAGCTCCTCAATCGGACTCGTTCTCCAGGTTTAGGGCCTCATGTCAACGCATGCTTTTTTATAGTATATCTCAGTCGGTTCTGCCCCAATATGTAATTTTCCGCCCCGGTCGTGATTACAGCCACGTGGCACGAATTACGCGGGCTCCCAGGAAAGTTTCAATAGAAGTGGGAATCACCTTCCTTCCGCCGCGCAACCCCGGCCGCGTTTTCAGCATAGCTATGCCGGGAGAACGCTCGGCTTGGATGGCTTTGGCGGAGTGTCGACGAAATCTAGGGCGACTGTGCTACCGGTCAGATACCATGTCGTGGAAAGTTACATGTGAGATCGCGTTGTAAGTATCTCGGGAACCAACGCGGCGCATTCACTGCCCCGAACTCCGACAGAAGGTAGTCAATCTGCCTGCTAGTGCATTTATGAGGCGCTGCATAAATAGATAGGGTCTGGCGTAAGTTATGAGAGACAACTGTGTCCGCCTAAAAGTCTCGTTGACCGCAAGGTTGGCGTGTCCCCCATTGGCATTGGTTGGTCACGGTATTAACTAGGTCTTTGAGGTCGTATCACGTAGAGATATATACCGGGATAAGCTTGTTACACGACCGCACGGGCCCTCGCACCATGTTCTTTCTTTCAAACAACATATGCCTCTGCCCTCTCCCCTCCTCTCG
TGAATCCCCGCTTAGTTGGAGCAGGACCTGAGCGACCCCAACCGTTCTCTTCTGTGTCGCTAGCCCCATATGACTACTGAGCTGCTTATGTGATTACCCTAGACTATTCCTAGCTAACGGGCTACCAAAGGTCAGCCTTAAATATAATCGGGGGGGCCCGTCCGGATTCTGTTCAATGTTGGCGCGCAGTCCAACATGGTCGTTGAGTAATTGGCTTGGATACCGTTTCTTCATCACGGTTCTCATACCCTTTCAGGCGTTACCAAACAGTGGTTATTGCGCTGCACTAGGGTGTTAGAACTGATCTTTCGAAGGGAGCCTGCCTCTCCGAATGGATCGTCGGCAGCATCGTCAATGACCAACTGCAAGGCAGTAGTCTGCACCCTCAGTCTCAGGACTGGCTCTCTCTAGGAACATTCGACGTGAATCGCAAGATAGTTGCGAGTGATTCTAACAGTCGTGACGTCAAGAAGAGAGCCCCCCGCCTTCGGGGCCCCGAGGCACAGTACAAGAAGCATCCCGTCGGTGCATGTCAAAGCTCCTCAATCGGACTCGTTCTGCAGGTTTAGGGCCTCATGTCAACGCATGCTTTTTTATAGTATATCTCAGTCGGTTCTGCCCCAATATGTAATTTTCCGCCCCGGTCGTGATTGCAGCTGGATGGCACAGCCTACGCTAGCTTCAAGAAAAGTTTCAATAGAAGTGGGAACCTATCTCCGTCCGTCGCGAGGCTCCGGCCGCGCTAACAGCGTGGCTGCGTCGGGCAAATACCTAGCCGGGATTGCCTCGGAACGATCTAGAGGAAATCTAGTGCGACTATATTTCCGGTCAATTACCATGTCGTGGGAAATCACATGTGGGATCGCGTCCTAAGCACCTCGGGAATCAGTACTGCATATTCACGGCCCGAAACTCCGACAGAAGGTAGTCAATCTGCCTGCTAGTGCATTTATGAGGCGCTGCATAAATAGATAGGGTCTGGCGTAAGTTATGAGAGACAACTGTGTCCGCCTAAAAACTCTACCGATCATCAAGTAGATGTCTTCCCTAACGATACTGACAGACCTTTTCTGTTGCTAAAGCTTTAAAGTCGCATCACGTAGAGATATATGCCGGGATAAGCTCGTTACACGACCACACGAGCCGCCGAACTTTGTTCCGTCGCCTAAGCAGCACGTATCTCTGAACCCTCTCCTCCACGTG
TGAATTCCCGCTTAGTTGGAGCAGGACCTGAGCGACCCCAACCGTTCTCTTCTGTGTCGCTAGCCCCATATGACTACTGAGCTGCTTATGTGATTACCCTAGACTATTCCTAGCTAACGGGCTACCAAAGGTCAGCCTTAAATATAATCGGGGGGGCCCGTCCGGATTCTGTTCAATGTTGGCGCGCAGTCCAACATGGTCGTTGAGTAATTGGCTTGGATACCGTTTCTTCATCAAGATTTCCGGAATTGATAGAGCGTCCCCACACACGTATTGCCGCATCGTTCCAGATAGTCGAGACCTGTCCTTTAGAGCGAGCCTGTGACCTCGAATAAATTGTCTGCAGCGTTGTTAATTACCAACCACAAGGCGATAGCAGACACTGTGAGTTTTAGAGCCAGCCCTCTCTAGGAACATTCGTCGTGAATCGCAAGATAGTTCCCAGTGATTCTAGCGGTTGGAACTCCACAGAGAGGGCCGCACGCATTCGGGGCACCGAGGCACAGCAGAAGGAGTACCCCATCAGCGCATGTCAAAGTTTCCCAATCGGGCCCGTTCTCCAAGCTTAGGGCCTCATGCTAGGGTAGGCGTATCTGTGGTATATTTCAGTCGGGCCCGTCCTAATACGTCATCATACGTCCTGGTCATGATTACAGCCACGTGGCACGAATTACGCGGGCTCCCAGGAAAGTTTGCATAGAAGTGGGAACCTATCTCCGTCCGTCGCGAGGCTCCGGCCGCGCTAACAGCATGGCTGCGTCGGACAAACACCTATCCGGGACGGCCTCGGAACGATGTCGCGGGAGCCTAGTGCGACTATGTTTCCGGTCAATTACCATGTCCTGGGAAATCCCGTGTGAGATCGCGTTGTAAGTATCTCGGGAACCAACGCGGCGCATTCACTGCCCCGAACTCCGGCAGAAGGCGGTCAATCTGCCTGCTAGTGTATTTATGAAGCTCTTTCTAGATAGATAGGGTCTGGCGTAAGTTATGGGAGACAATTTTGTTCGCCTAAAAGTCTCGTTGACCGCAAGGTTGGCGTGTCCCCCATTGGCATTGGTTGGTCACGGTATTAACTAGGTCTTTGAGGTCGTATCACGTAGAGATATATACCGGGATAAGCTTGTTACACGACCACACGGGCCGCCGAACTTTGTTCTTTCGTTCAAACAACATATGCTTCTGCCCTCTCCCCTCCTCTCG
CTAGCCTCTGCTTAGTAAGCGCAGGAACTAGGTAGCCCCTACCATAGTCCCCCGTGTCACTAGGCCCATACGACTACTGAGCTGCTTATGTGATTACCCTAGACTCTTCCTAGCTAACGGGTTACCAAATGTCAGCCTTAAATATAGTCGGGGGGGCCCGTCCGGATTCTGCTCAACGTGGGCGCGCAGTCCAACACGGTTGTTGAGTGCTCGGTTTGGATGCCGTTTCCTCATCAAGGTCTCCGTACCTTTTCAAGCTTCACTACTCCGTTATTGCCGCATCGTACCAGATAGTCGAGACCTATCCTTTAGAGCATACTACCGTATTCAAATAAATTGTCTGCAGCGTTGTTAATTATCAACCGCAAGGCGATAGCAGACACTGTGAGTTTTAGAGCCAGCCCTCTCTAGGAACATTCGTCGTGAATCGCAAGATAGTTCCCAGTGATTCTAGCAGCCGGAACTCCACAGGGAGGGTTGCACGCATTTGGGGCCCCGAGGCACAGTACAAGAAGCATCCCGTCGGTGAATGTCAAAGTTTCCCAATCGGGCCCGTTCTCCAAGCTTAGGGCCTCATGCTAGGGTAGGCGTATCTGTGGTATATTTCAGTCGGGCCCGTCCTAATACGTCATCATACGTCCTGGTCATGATTACAGCCACGTGGCACGAATTACGCGGGCTCCCAGGAAAGTTTGCATAGAAGTGGGAATCACCTTCCTTCCGCCGCGCAACCCCGGCCGCGTTTTCAGCATAGCTATGCCGGGAGAACGCTCGGCTTGGATGGCTTTGGCGGAGTGTCGACGAAATCTAGGGCGACTGTGCTACCGGTCAGATACCATGTCGTGGAAAGTTACATGTGAGATCGCGTTGTAAGTATCTCGGGAACCAACGCGGCGCATTCACTGCCCCGAACTCCGGCAGAAGGCGGTCAATCTGCCTGCTAGTGTATTTATGAAGCTCTTTCTAGATAGATAGGGTCTGGCGTAAGTTATGGGAGACAATTTTGTTCGCCTAAAAACTCTACCGATCGTCAAGTAGGTGTCTCCCCTAACGACACTGACAGACCTTGTCTGCTGCTAAAGCTTTAAAGTCGCATCTAGATGGGCTGAGCGCGAGGATAAGCTTGTTACAGCGTGAAACGGGCTCTCGCACCATGTTCCGCCGCTTAAGCCATCTATGTCCCTGCACTCTCTCCTCCTCTCG
TGAATCCCCGCTTAGTTGGAGCAGGACCTGAGCGACCCCAACCGTTCTTCCCCGTGTCGCTAGGCTCGTACAACTGATCCGTTGCTCCTGCGATAACCCAAGACTCTTCCTACCTCGCGAGTTACCAAATGTCAGCCTTAAACATAATCGGGGGGGCCCGTCCGGATCCTGTTCAACGTGGGCGCGCAGTATAACACGGTTGTTGAGTAACTGGCTTGGATACCGTTTCTTCATCAAGATTTCCGGAATTGATAGAGCGTCCCCACACACGTATTGCCGCATCGTACCAGATAGTCGAGACCTGTCCTTTAGAGCGAGCCTGTGACCTCGAATAAATTGTCTGCAGCGTTGTTAATTACCAACCGCAAGGCGATAGCAGACACTGTGAGTTTTAGAGCCAGCCCTCTCTAGGAACATTCGTCGTGAATCGCAAGATAGTTCCCAGTGATTCTAGCGGTCAGAACTCCACAGAGAGGGCCGCACGCATTCGGGGCACCGAGGCACAGCAGAAGGAGTACCCCATCGGCGCACGTCAAAGCTCCTCAATCGGACTCGTTCTGCAGGTTTAGGGCCTCATGCTAGGGTAGGCGTATCTGTGGTATATTTCAGTCGGGCCCGTCCTAATACGTCATCATACGTCCTGGTCATGATTACAGCCACGTGGCACGAATTACGCGGGCTCCCAGGAAAGTTTGCATAGAAGTGGGAATCACTCTCCTACCATTCCGCGGCTCCGGCCGCGCTAACGACATAGCTATGTCGGGAGAACGCTTGGCTTGGATGGCTTTGGCGGAGTGTCGACGAAATCTAGGGCGACTGTGCTACCGGTCAGATACCATGTCGTGGAAAGTTACATGTGAGATCGCGTTGTAAGTATCTCGGGAACCAACGCGGCGCATTCACTGCCCCGAACTCCGGCAGAAGGCGGTCAATCTGCCTGCTAGTGTATTTATGAAGCTCTTTCTAGATAGATAGGGTCTGGCGTAAGTTATGGGAGACAATTTTGTTCGCCTAAAAGTCTCGTTGACCGCAAGGTTGGCGTGTCCCCCATTGGCATTGGTTGGTCACGGTATTAACTAGGTCTTTGAGGTCGTATCACGTAGAGATATATACCGGGATAAGCTTGTTACACGACCGCACGGGCCGCCGAACTTTGTTCTTTCGTTCAAACAACATATGCTTCTGCCCTCTCCCCTCCACGCA
TGAATCCCCGTTTAGTTGGAGCAGGACCTGAGCGACCCCAACAGTTCCCTTCCGTGTCGCTAGCCCCATACGACTACTGAGCCGCTTATGTGATTACCCTAGACTCACCTTAGCTAACGGGTTACCAAATATCAGCCTAAAACATAATCCGGGCGGCCCGTCCGGTTTCGGTTCTTCGTGGGCGCGCAGTACAACACGGTCGTTGTGTGCTCGGTCGAATCACCATTTCTTTATCACGGTTCTCATACCCTTTCAGGCGTTACCAAACAGTGATTATTGCGCTGCACTAGGGTGTTAGAACTGATCTTTCGAAGGGAGCCTGCCTCTCCGAATGAATTGTCTGCAGCGTTGTTAATTACCAACCGCAAGGCGATAGCAGACACTGTGAGTTTTAGAGCCAGCCCTCTCTAGGAACATTCGTCGTGAATCGCAAGATAGTTCCCAGTGATTCTAGCGGTCGGAACTCCACAGAGAGGGCCGCACGCATTCGGGGCACCGAGGCACAGCAGAAGGAGTACCCCATCGGCGCACGTCAAAGCTCCTCAATCGGACTCGTTCTCCAGGTTTAGGGCCTCATGCTAGGGTAGGCGTATCTGTGGTATATTTCAGTCGGGCCCGTCCTAATACGTCATCATACGTCCTGGTCATGATTACAGCCACGTGGCACGAATTACGCGGGCTCCCAGGAAAGTTTGCATAGAAGTGGGAACCACCTTCCTTCCGCCGCGCAACCCCGGCCGCGTTTTCAGCATAGCTATGCCGGGAGAACGCTCGGCTTGGATGGCTTTGGCGGAGTGTCGACGAAATCTAGGGCGACTGTGCTACCGGTCAGATACCATGTCGTGGAAAGTTACATGTGGGATCGCGTCCTAAGCACCTCGGGAATCAGTACTGCATATTCACGGCCCGGAACTCCGACAGAAGGTAGTCAATCTGCCTGCTAGTGTATTTATGAGGCGCTGCATAAATAGATAGGGTCTGGCGTAAGTTATGAGAGACAACTGTGTCCGCCTAAAAGTCTCGTTGACCGCAAGGTTGGCGTGTCCCCCATTGGCATTGGTTGGTCACGGTATTAACTAGGTCTTTGAGGTCGTATCACGTAGAGATATATACCGGGATAAGCTTGTTACACGACCGCACGGGCCGCCGAACTTTGTTCTTTCGTTCAAACAACATATGCTTCTGCCCTCTCCCCTCCACGCA
TGAATCCCCGCTTAGTTGGAGCAGGACGTGAGCGACCCCAACCGTTCTCTTCTGTGTCGCTAGCCCCATATGACTACTGAGCTGCTTATGTGATTACCCTAGACTATTCCTAGCTAACGGGCTACCAAAGGTCAGCCTTAAATATAATCGGGGGGGCCCGTCCGGATTCTGTTCAATGTTGGCGCGCAGTCCAACATGGTCGTTGAGTAACTGGCTTGGATACCGTTTCTTCATCAAGATTTCCGGAATTGATAGAGCGTCCCCACACACGTATTGCCGCATCGTACCAGATAGTCGAGACCTGTCCTTTAGAGCGAGCCTGTGACCTCGAATAAATTGTCTGCAGCGTTGTTAATTACCAACCGCAAGGCGATAGCAGACACTGTGAGTTTTAGAGCCAGCCCTCTCTAGGAACATTCGTCGTGAATCGCAAGATAGTTCCCAGTGATTCTAGCGGTCGGAACTCCACAGAGAGGGCCGCACGCATTCGGGGCACCGAGGCACAGCAGAAGGAGTACCCCATTGGCGCACGTCAAAGCTCCTCAATCGGACTCGTTCTCCAGGTTTAGGGCCTCATGCTAGGGTAGGCGTATCTGTGGTATATTTCAGTCGGGCCCGTCCTAATACGTCATCATACGTCCTGGTCATGATTACAGCCACGTGGCACGAATTACGCGGGCTCCCAGGAAAGTTTGCATAGAAGTGGGAATCACCTTCCTTCCGCCGCGCAACCCCGGCCGCGTTTTCAGCATAGCTATGCCGGGAGAACGCTTGGCTTGGATGGCTTTGGCGGAGCGTCGACGAAATCTAGGGCGACTATGTTTCCGGTCGATTACCATGTCGTGGGAAATCACATGTGGGATCGCGTCCTAAGCACCTCGGGAATCAGTACTGCATATTCACGGCCCGGAACTCCGACAGAAGGTAGTCAATCTGCCTGCTAGTGTATTTATGAGGCGCTGCATAAATAGATAGGGTCTGGCGTAAGTTATGAGAGACAACTGTGTCCGCCTAAAAGTCTCGTTGACCGCAAGGTTAGCGTGTCCCCCATTGGCATTGGTTGGTCACGGTATTAACTAGGTCTTTGAGGTCGTATCACGTAGAGATATATACCGGGATAAGCTTGTTACACGACCACACGGGCCGCCCAACTTTGTTCTTTCGTTCAAACAACATATGCTTCTGCCCTCTCCCCTCCTCTCG
CTAGCCTCTGCTTAGTAAGCGCAGGAACTAGGTAGCCCCTACCGTAGTCCCCCGTGTCACTAGGCCCATACGACTACTGAGCTGCTTATGTGATTACCCTAGACTCTTCCTAGCTAACGGGTTACCAAATGTCAGCCTTAAATATAGTCGGGGGGGCCCGTCCGGATTCTGCTCAACGTGGGCGCGCAGTCCAACACGGTTGTTGAGTGCTCGGTCGAATCACCATTTCTTTATCACGGTTCTCATACCCTTTCAGGCGTTACCAAACAGTGGTTATTGCGCTGCACTAGGGTGTTAGAACTGATCTTTCGAAGGGAGCCTGCCTCTCCGAATGGATCGTCGGCAGCATCGTCAATGACCAACTGCAAGGCAGTAGTCTGCACCCTCAGTCTCAGGACTGGCTCTCTCTAGGAACATTCGACGTGAATCGCAAGATAGTTGCGAGTGATTCTAACAGTCGTGACGTCAAGAAGAGAGCCCCCCGCCTTCGGGGCCCCGAGGCACAGTACAAGAAGCATCCCGTCGGTGCATGTCAAAGCTCCTCAATCGGACTCGTTCTGCAGGTTTAGGGCCTCATGTCAACGCATGCTTTTTTATAGTATATCTCAGTCGGTTCTGCCCCAATATGTAATTTTCCGCCCCGGTCGTGATTGCAGCTGGATGGCACAGCCTACGCTAGCTTCAAGAAAAGTTTCAATAGAAGTGGGAACCACCTTCCTTCCGCCGCGCAACCCCGGCCGCGTTTTCAGCATAGCTATGCCGGGAGAACGCTTGGCTTGGATGGCTTTGGCGGAGTGTCGACGAAATCTAGGGCGACTGTGCTACCGGTTAGATACCATGTCGTGGAAAGTTACATGTGAGATCGCGTTGTAAGTATCTCGGGAACCAACGCGGCGCATTCACTGCCCCGAACTCCGGCAGAAGGCGGTCAATCTGCCTGCTAGTGTATTTATGAAGCTCTTTCTAGATAGATAGGGTCTGGCGTAAGTTATGGGAGACAATTTTGTTCGCCTAAAAACTCTACCGATCGTCAAGTAGGTGTCTTCCCTAACGATACTGACAGACCTTTTCTGTTGCTAAAGCTTTAAAGTCGCATCACGTTTGAATAAGTGCCGGGATAAGCTTGTTAACGGACCACTCGGCCTGCCGAACTTCGTTCTTTCTTTCAAACAACATATGCCTCTGCCCTCTCCCCTCCTCTCG
TGAATCCCCGTTTAGTTGGAGCAGGACCTGAGCGACCCCAACAGTTCCCTTCCGTGTCGCTAGCCCCATACGACTACTGAGCCGCTTATGTGATTACCCTAGACTCACCTTAGCTAACGGGTTACCAAATATCAGCCTAAAACATAATCCGGGCGGCCCGTCCGGTTTCGGTTCTTCGTGGGCGCGCAGTACAACACGGTCGTTGTGTGCTCGGTCGAATCACCATTTCTTTATCACGGTTCTCATACCCTTTCAGGCGTTACCAAACAGTGATTATTGCGCTGCACTAGGGTGTTAGAACTGATCTTTCGAAGGGAGCCTGCCTCTCCGAATGGATCGTCGGCAGCATCGTCAATGACCAACTGCAAGGCAGTAGTCGACACCCTCAGTCTCAGGACTGGCTCTCTCTAGGAACATTCGACGTGAATCGCAAGATAGTTGCGAGTGATTCTAACAGTCGTGACGTCAAGAAGATAGCCCCCCGCCTTCGGGGCCCCGAGGCACAGTACAAGAAGCATCCCGTCGGTGCACGTCAAAGCTCCTCAATCGGACTCGTTCTGCAGGTTTAGGGCCTCATGTCAACGCATGCTTTTTTATAGTATATCTCAGTCGGTTCTGCCCCAATATGTAATTTTCCGCCCCGGTCGTGATTACAGCCACGTGGCACGAATTACGCGGGCTCCCAGGAAAGTTTCAATAGAAGTGGGAATCACCTTCCTTCCGCCGCGCAACCCCGGCCGCGTTTTCAGCATAGCTATGCCGGGAGAACGCTCGGCTTGGATGGCTTTGGCGGAGTGTCGACGAAATCTAGGGCGACTGTGCTACCGGTCAGATACCATGTCGTGGAAAGTTACATGTGAGATCGCGTTGTAAGTATCTCGGGAACCAACGCGGCGCATTCACTGCCCCGAACTCCGGCAGAAGGCGGTCAATCTGCCTGCTAGTGTATTTATGAAGCTCTTTCTAGATAGATAGGGTCTGGCGTAAGTTATGGGAGACAATTTTGTTCGCCTAAAAGTCTCGTTGACCGCAAGGTTGGCGTGTCCCCCATTGGCATTGGTTGGTCACGGTATTAACTAGGTCTTTGAGGTCGTATCACGTAGAGATATATACCGGGATAAGCTTGTTACACGACCACACGGGCCGCCGAACTTTGTTCTTTCTTTCAAACAACATATGCCTCTGCCCTCTCCCCTCCTCTCG
TGAATTCCCGCTTAGTTGGAGCAGGACCTGAGCGACCCCAACAGTTCCCTTCCGTGTCGCTAGCCCCATACGACTACTGAGCCGCTTATGTGATTACCCTAGACTCACCTTAGCTAACGGGTTACCAAATATCAGCCTAAAACATAATCCGGGCGGCCCGTCCGGTTTCGGTTCTTCGTGGGCGCGCAGTACAACACGGTCGTTTTGTGCTCGGTCGAATCACCATTTCTTTATCACGGTTCTCATACCCTTTCAGGCGTTACCAAACAGTGGTTATTGCGCTGCACTAGGGTGTTAGAACTGATCTTTCGAAGGGAGCCTGCCTCTCCGAATGGATCGTCGGCAGCATCGTCAATGACCAACTGCAAGGCAGTAGTCTACACCCTCAGTCTCAGGACTGGCTCTCTCTAGGAACATTCGACGTGAATCGCAAGATAGTTGCGAGTGATTCTAACAGTCGTGACGTCAAGAAGAGAGCCCCCCGCCTTCGGGGCCCCGAGGCACAGTACAAGAAGCATCCCGTCGGTGCACATCAAAGCTCCTCAATCGGACTCGTTCTGCAGGTTTAGGGCCTCATGTCAACGCATGCTTTTTTATAGTATATCTCAGTCGGTTCTGCCCCAATATGTAATTTTCCGCCCCGGTCGTGATTGCAGCTGGATGGCACAGCCTACGCTAGCTTCAAGAAAAGTTTCAATAGAAGTGGGAACCTATCTCCGTCCGTCGCGAGGCTCCGGCCGCGCTAACAGCGTGGCTGCGTCGGGCAAATACCTAGCCGGGATTGCCTCGGAACGATCTAGAGGAAATCTAGTGCGACTATATTTCCGGTCAATTACCATGTCGTGGGAAATCACATGTGGGATCGCGTCCTAAGCACCTCGGGAATCAGTACTGCATATTCACGGCCCGAAACTCCGACAGAAGGTAGTCAATCTGCCTGCTAGTGCATTTATGAGGCGCTGCATAAATAGATAGGGTCTGGCGTAAGTTATGAGAGACAACTGTGTCCGCCTAAAAACTCTACCGATCATCAAGTAGATGTCTTCCCTAACGATACTGACAGACCTTTTCTGTTGCTAAAGCTTTAAAGTCGCATCACGTAGAGATATATGCCGGGATAAGCTCGTTACACGACCACACGAGCCGCCGAACTTTGTTCCGTCGCCTAAGCAGCACGTATCTCTGAACCCTCTCCTCCACGTG
CTAGCCTCTGCTGTGTAAGCGCAGGAACTAGGTAGCCCCAACCGTTCTTCCCCGTGTCGCTAGGCTCGTACAACTGATCCGTTGCTCCTGCGATAACCCAAGACTCTTCCTACCTCGCGAGTTACCAAATGTCAGCCTTAAACATAATCGGGGGGGCCCGTCCGGATCCTGTTCAACGTGGGCGCGCAGTATAACACGGTTGTTGAGTACCTGGCTTGGATACCGTTTCTTCATCAAGATTTCCGGAATTGATAGAGCGTCCCCACACACGTATTGCCGCATCGTACCAGATAGTCGAGACCTGTCCTTTAGAGCGAGCCTGTGACCTCGAATAAATTGTCTGCAGCGTTGTTAATTACCAACCGCAAGGCGATAGCAGACACTGTGAGTTTTAGAGCCAGCCCTCTCTAGGAACATTCGTCGTGAATCGCAAGATAGTTCCCAGTGATTCTAGCGGTCGGAACTCCACAGAGAGGGCCGCACGCATTCGGGGCACCGAGGCACAGCAGAAGGAGTACCCCATCGGCGCACGTCAAAGCTCCTCAATCGGATTCGTTCTGCAGGTTTAGGGCCTCATGTCAACGCATGCTTTTTTATAGTATATCTCAGTCGGTTCTGCCCCAATATGTAATTTTCCGCCCCGGTCGTGATTACAGCCACGTGGCACGAATTACGCGGGCTCCCAGGAAAGTTTCAATAGAAGTGGGAATCACCTTCCTTCCGCCGCGCAACCCCGGCCGCGTTTTCAGCATAGCTATGCCGGGAGAACGCTCGGCTTGGATGGCTTTGGCGGAGTGTCGACGAAATCTAGGGCGACTGTGCTACCGGTCAGATACCATGTCGTGGAAAGTTACATGTGAGATCGCGTTGTAAGTATCTCGGGAACCAACGCGGCGCATTCACTGCCCCGAACTCCGGCAGAAGGCGGTCAATCTGCCTGCTAGTGTATTTATGAAGCTCTTTCTAGATAGATAGGGTCTGGCGTAAGTTATGGGAGACAATTTTGTTCGCCTAAAAGTCTCGTTGACCGCAAGGTTGGCGTGTCCCCCATTGGCATTGGTTGGTCACGGTATTAACTAGGTCTTTGAGGTCGTATCACGTAGAGATATATACCGGGATAAGCTTGTTACACGACCACACGGGCCGCCGAACTTTGTTCCGTCGCCTAAGCAGCACGTATCTCTGAACCCTCTCCTCCACGTG
CTAATCCCCCCTTAATTGGAGCACAACCTGGGCGACCCCAACCGTTCTTCCCCGTGTCGCTAGGCTCGTACAACTGATCCGTTGCTCCTGCGATAACCCAAGACTCTTCCTACCTCGCGAGTTACCAAATGTCAGCCTTAAACATAATCGGGGGGGCCCGTCCGGATCCTGTTCAACGTGGGCGCGCAGTATAACACGGTTGTTGAGTAATTGGCTTGGATACCGTTTCTTCATCAAGATTTCCGTAATTGATAGAGCGTCCCCACACACGTATTGCCGCATCGTACCAGATAGTCGAGACCTGTCCTTTAGAGCGAGCCTGTGACCTCGAATAAATTGTCTGCAGCGTTGTTAATTACCAACCGCAAGGCGATAGCAGACACTGTGAGTTTTAGAGCCAGCCCTCTCTAGGAACATTCGTCGTGAATCGCAAGATAGTTCCCAGTGATTCTAGCGGTCGGAACTCCACAGAGAGGGCCGCACGCATTCGGGGCACCGAGGCACAGCAGAAGGAGTACCCCATCGGCGCACGTCAAAGCTCCTCAATCGGACTCGTTCTCCAGGTTTAGGGCCTCATGCTAGGGTAGGCGTATCTGTGGTATATTTCAGTCGGGCCCGTCCTAATACGTCATCATACGTCCTCGTCATGATTACAGCCACGTGGCACGAATTACGCGGGCTCCCAGGAAAGTTTGCATAGAAGTGGGAACCTATCTCCGTCCGTCGCGCGGCTCCGGCCGCGCTAACAGCATGGCTGCGTCGGACAAACACCTATCCGGGACGGCCTCGGAACGATGTCGCGGGAGCCTAGTGCGACTATGTTTCCGGTCAATTACCATGTCCTGGGAAATCCCGTGTGAGATCGCGTTGTAAGTATCTCGGGAACCAACGCGGCGCATTCACTGCCCGGAACTCCGGCAGAAGGCGGTCAATCTGCCTGCTAGTGTATTTATGAAGCTCTTTCTAGATAGATAGGGTCTGGCGTAAGTTATGGGAGACAATTTTGTTCGCCTAAAAACTCTACCGATCGTCAAGTAGGTGTCTTCCCTAACGATACTGACAGACCTTTTCTGTTGCTAAAGCTTTAAAGTCGCATCACGTTTGAATAAGTGCCGGGATAAGCTTGTTAACGGACCACTCGGCCTGCCGAACTTTGTTCTTTCTTTCAAACAACATATGCCTCTGCCCTCTCCCCTCCTCTCG
CTAGCCTCTGCTGTGTAAGCGCAGGAACTAGGTAGCCCCAACCGTAGTCCCCCGTGTCACTAGGCCCATACGACTACTGAGCTGCTTATGTGATTACCCTAGACTCTTCCTAGCTAACGGGTTACCAAATGTCAGCCTTAAATATAGTCGGGGGGGCCCGTCCGGATTCTGCTCAACGTGGGCGCGCAGTCCAACACGGTTGTTGAGTGCTCGGTTTGGATGCCGTTTCCTCATCAAGGTCTCCGTACCTTTTCAAGCTTCACTACTCCGTTATTGCCGCATCGTACCAGATAGTCGAGACCTATCCTTTAGAGCATACTACCGTATTCAAATGGATCGTCGGCAGCATCGTCAATGACCAACTGCAAGGCAGTAGTCGACACCCTCAGTCTCAGGACTGGCTCTCTCTAGGAACATTCGACGTGAATCGCAAGATAGTCGCGAGTGATTCTAACAGTCGTGACGTCAAGAAGAGAGCCCCCCGCCTTCGGGGCCCCGAGGCACAGTACAAGAAGCATCCCGTCGGTGCATGTCAAAATTTCCCAATCGGGCCCGTTCTCCAAGCTTAGGGCCTCATGTCAACGCATGCTTTTTTATAGTATATCTCAGTCGGTTCTGCCCCAATATGTAATTTTCCGCCCCGGTCGTGATTACAGCCACGTGGCACGAATTACGCGGGCTCCCAGGAAAGTTTCAATAGAAGTGGGAATCACCTTCCTTCCGCCGCGCAACCCCGGCCGCGTTTTCAGCATAGCTATGCCGGGAGAACGCTTGGCTTGGATGGCTTTGGCGGAGTGTCGACGAAATCTAGGGCGACTGTGCTACCGGTCAGATACCATGTCGTGGAAAGTTACGTGTAAGATCGCGATGTAAATATCATAAAAACCAACGCGGCGCATCCATGACCCCGAACTCCGACAGAAGGCGGTCAATCTGCCTGCTAGTGTATTTATGAGGCGCTGCCTAGATAGATAGGGTCTGGCGTAAGTTATGGGAGACAACTGTGTCCGCCTAAAAGTCTCGTTGACCGCAAGGTTGGCGTGTCCCCCATTGGCATTGGTTGGTCACGGTATTAACTAGGTCTTTGAGGTCGTATCACGTAGAGATATATACCGGGATAAGCTTGTTACACGACCGCACGGGCCGCCGAACTTTGTTCTTTCGTTCAAACAACATATGCTTCTGCCCTCTCCCCTCCACGCA
TGAATCCCCGCTTAGTTGGAGCAGGACCTGAGCGACCCCTACCGTAGTCCCCCGTGTCACTAGGCCCATACGACTACTGAGCTGCTTATGTGATTACCCTAGACTCTTCCTAGCTAACGGGTTACCAAATGTCAGCCTTAAATATAGTCGGGGGGGCCCGTCCGGATCCTGTTCAACGTGGGCGCGCAGTATAACACGGTTGTTGAGTAATTGGCTTGGATACCGTTTCTTCATCAAGATTTCCGTAATTGATAGAGCGTCCCCACACACGTATTGCCGCATCGTACCAGATAGTCGAGACCTGTCCTTTAGAGCGAGCCTGTGACCTCGAATAAATTGTCTGCAGCGTTGTTAATTACCAACCGCAAGGCGATAGCAGACACTGTGAGTTTTAGAGCCAGCCCTCTCTAGGAACATTCGTCGTGAATCGCAAGATAGTTCCCAGTGATTCTAGCGGTCGGAACTCCACAGAGAGGGCCGCACGCATTCGGGGCACCGAGGCACAGCAGAAGGAGTACCCCATCGGCGCACGTAAAAGCTCCCGTATCGGGCCCGTTCTCCAGGCTTAGGGCCTGATGCTAGGGTAGGCGTATCTGTGGTATATTTCAGTCGGGCCCGTCCTAATACGTCATCATACGTCCTGGTCATGATTACAGCCACGTGGCACAGCCTACGGGGGGTCCAAGGACAGTGTCAATAGAAGTGGGAATCACTCTCCTACCATTCCGCGGCTCCGGCCGCGCTAACGACATGGCTGCGTCGGACAAACACCTATCCGGGACGGCCTCGGAACGATGTCGCGGGAGCCTAGTGCGACTATGTTTCCGGTCAATTACCATGTCCTGGGAAATCCCGTGTAAGATCGCGATGTAAATATCATAAAAACCAACGCGGCGCATCCACGACCCCGAACTCCGGCAGAAGGCGGTCAATCTGCCTGCTAGTGTATTTATGAAGCTCTTTCTAGATAGATAGGGTCTGGCGTAAGTTATGGGAGACAATTTTGTTCGCCTAAAAGTCTCGTTGACCGCAAGGTTGGCGTGTCCCCCATTGGTATTGGTTGGTCACGGTATTAACTAGGTCTTTGAGGTCGTATCACGTAGAGATATATACCGGGATAAGCTTGTTACACGACCACACGGGCCGCCGAACTTTGTTCTTTCGTTCAAACAACATACGCTTCTGCCCTCTCCCCTCCTCTCG
TGAATCCCCGCTTAGTTGGAGCAGGACCTGAGCGACCCCAACCGTTCTCTTCTGTGTCGCTAGCCCCATATGACTACTGAGCTGCTTATGTGATTACCCTAGACTATTCCTAGCTAACGGGCTACCAAAGGTCAGCCTTAAATATAATCGGGGGGGCCCGTCCGGATCCTGTTCAACGTGGGCGCGCAGTATAACACGGTTGTTGAGTAACTGGCTTGGATACCGTTTCTTCATCACGGTTCTCATACCCTTTCAGACGTTACCAAACAGTGATTATTGCGCTGCACTAGGGTGTTAGAACTGATCTTTCGAAGGGAGCCTGCCTCTCCGAATGGATCGTCGGCAGCATCGTCAATGACCAACTGCAAGGCAGTAGTCGACACCCTCAGTCTCAGGACTGGCTCTCTCTAGGAACATTCGACGTGAATCGCAAGATAGTTGCGAGTGATTCTAACAGTCGTGACGTCAAGAAGAGAGCCCCCCGCCTTCGGGGCCCCGAGGCACAGTACAAGAAGCATCACGTCGGTGCACGTCAAAGCTCCTCAATCGGACTCGTTCTGCAGGTCTAGGGCCTCATGTCAACGCATGCTTTTTTATAGTATATCTCAGTCGGTTCTGCCCCAATATGTAATTTTCCGCCCCGGTCGTGATTACAGCCACGTGGCACGAATTACGCGGGCTCCCAGGAAAGTTTGCATAGAAGTGGGAACCTATCTCCGTCCGTCGCGAGGCTCCGGCCGCGCTAACAGCATGGCTGCGTCGGACAAACACCTATCCGGGACGGCCTCGGAACGATGTCGCGGGAGCCTAGTGCGACTATGTTTCCGGTCAATTACCATGTCCTGGGAAGTCCCGTGTGAGATCGCGTTGTAAGTATCTCGGGAACCAACGCGGCGCATTCACTGCCCCGAACTCCGGCAGAAGGCGGTCAATCTGCCTGCTAGTGTATTTATGAAGCTCTTTCTAGATAGATAGGGTCTGGCGTAAGTTATGGGAGACAATTTTGTTCGCCTAAAAGTCTCGTTGACCGCAAGGTTGGCGTGTCCCCCATTGGCATTGGTTGGTCACGGTATTAACTAGGTCTTTGAGGTCGTATCACGTAGAGATATATACCGGGATAAGCTTGTTACACGACCACACGGGCCGCCGAACTTTGTTCTTTCGTTCAAACAACATATGCTTCTGCCCTCTCCCCTCCTCTCG
CTAGCCTCTGCTGTGTAAGCGCAGGAACTAGGTAGCCCCAACAGTTCCCTTCCGTGTCGCTAGCCCCATACGACTACTGAGCCGCTTATGTGATTACCCTAGACTCACCTTAGCTAACGGGTTACCAAATATCAGCCTAAAACATAATCCGGGCGGCCCGTCCGGTTTCGGTTCTTCGTGGGCGCGCAGTACAACACGGTCGTTGTGTGATTGGCTTGGATACCGTTTCTTCATCAAGATTTCCGGAATTGATAGAGCGTCCCCACACACGTATTGCCGCATCGTTCCAGATAGTCGAGACCTGTCCTTTAGAGCGAGCCTGTGACCTCGAATAAATTGTCTGCAGCGTTGTTAATTACCAACCACAAGGCGATAGCAGACACTGTGAGTTTTAGAGCCAGCCCTCTCTAGGAACATTCGTCGTGAATCGCAAGATAGTTCCCAGTGATTCTAGCGGTTGGAACTCCACAGAGAGGGCCGCACGCATTCGGGGCACCGAGGCACAGCAGAAGGAGTACCCCATCAGCGCATGTCAAAGTTTCCCAATCGGGCCCGTTCTCCAAGCTTAGGGCCTCATGCTAGGGTAGGCGTATCTGTGGTATATTTCAGTCGGGCCCGTCCTAATACGTCATCATACGTCCTGGTCATGATTACAGCCACGTGGCACGAATTACGCGGGCTCCCAGGAAAGTTTCAATAGAAGTGGGAATCACCTTCCTTCCGCCGCGCAACCCCGGCCGCGTTTTCAGCATAGCTATGCCGGGAGAACGCTCGGCTTGGATGGCTTTGGCGGAGTGTCGACGAAATCTAGGGCGACTGTGCTACCGGTCAGATACCATGTCGTGGAAAGTTACATGTGAGATCGCGTTGTAAGTATCTCGGGAACCAACGCGGCGCATTCACTGCCCCGAACTCCGGCAGAAGGCGGTCAATCTGCCTGCTAGTGTATTTATGAAGCTCTTTCTAGATAGATAGGGTCTGGCGTAAGTTATGGGAGACAATTTTGTTCGCCTAAAAGTCTCGTTGACCGCAAGGTTGGCGTGTCCCCCATTGGCATTGGTTGGTCACGGTATTAACTAGGTCTTTGAGGTCGTATCACGTAGAGATATATACCGGGATAAGCTTGTTACACGACCACACGGGCCGCCGAACTTTGTTCTTTCGTTCAAACAACATATGCTTCTGCCCTCTCCCCTCCTCTCG
