# Supplementary material for: HAPSIMU: a genetic simulation platform for population-based association studies
Source: BMC Bioinformatics. 2008 Aug 5;9:331. doi: 10.1186/1471-2105-9-331 (PMC2518933; doi:10.1186/1471-2105-9-331)
Supplement: Additional file 1 — The HIPSIMU package. This zipped file contains the HAPSIMU program and user document. [file 1471-2105-9-331-S1.zip › HAPSIMU1.0/data/ENr321.8q24.11Theta.txt]

118770672 0 0
118771871 0.000184203730657799 1.84203730658675e-006
118772650 0.000119227265150752 1.19227265151988e-006
118772769 1.82131509023613e-005 1.82131509033145e-007
118774152 0.000211233125518186 2.1123312551813e-006
118775387 0.000188628279114215 1.88628279111897e-006
118775474 1.32879840347666e-005 1.3287984034424e-007
118775895 0.000620561570658959 6.20561570629117e-006
118776166 0.000399458873274532 3.99458873264154e-006
118776307 1.14196114906699e-005 1.14196114906332e-007
118776531 1.81417941412062e-005 1.81417941402966e-007
118776593 5.02138944979813e-006 5.02138944955385e-008
118776959 2.96423957842922e-005 2.96423957837907e-007
118777030 5.75030082154302e-006 5.75030082365542e-008
118777174 1.16625819479182e-005 1.16625819499075e-007
118777357 1.42539917760083e-005 1.42539917756817e-007
118777390 2.57039195960805e-006 2.57039196147657e-008
118777798 2.84509726581421e-05 2.84509726590171e-007
118777843 2.72071788543923e-006 2.72071788615314e-008
118778521 4.09921494739511e-005 4.09921494741359e-007
118778879 2.12152823909346e-005 2.12152823885517e-007
118779053 1.03113383687783e-005 1.03113383660892e-007
118779628 3.40748250692386e-005 3.40748250710966e-007
118779639 6.51866218715869e-007 6.51866219164742e-009
118779755 6.87422557918553e-006 6.87422558179872e-008
118779952 1.16743313715478e-005 1.1674331373631e-007
118780214 1.55262681185052e-005 1.55262681182463e-007
118780277 3.76429264213211e-006 3.76429264396824e-008
118781141 5.16700698910175e-005 5.16700698895745e-007
118781191 3.03409128937484e-006 3.03409128839489e-008
118781497 1.8568638690974e-005 1.85686386919126e-007
118781512 9.3896136477565e-007 9.38961363236716e-009
118781942 2.6916892456902e-005 2.69168924573928e-007
118782348 2.70543367101897e-05 2.70543367093375e-007
118783286 7.63150989716748e-05 7.63150989725293e-007
118783550 0.00154513631374251 1.5451363132503e-005
118784029 0.00280348596319189 2.80348596025308e-005
118784331 0.00176754229829635 1.76754229756218e-005
118785038 0.011227892392459 0.000112278922037349
118785157 0.00206525843232704 2.06525843115456e-005
118785335 0.00295849986305481 2.95849985960453e-005
118785340 8.31039287374948e-005 8.31039287359168e-007
118785349 0.000149587071727491 1.49587071727577e-006
118785384 0.000198603789879106 1.98603789876988e-006
118785756 0.00211087456671507 2.11087456546256e-005
118785991 0.00133348258918828 1.33348258886992e-005
118786001 5.67439399654589e-005 5.67439399643852e-007
118786624 0.000197898458868395 1.9789845887009e-006
118786674 1.40705896479766e-005 1.40705896472876e-007
118786908 6.58503595525304e-005 6.58503595536474e-007
118787408 0.000133465099493137 1.33465099494272e-006
118787425 4.56192362995833e-006 4.56192362785453e-008
118787482 1.52958615828015e-005 1.52958615832079e-007
118787842 9.75152638419433e-005 9.75152638434584e-007
118788242 0.000108350293157715 1.08350293159096e-006
118788348 3.63244475682495e-005 3.63244475671882e-007
118788412 2.19317419279997e-005 2.19317419281573e-007
118788444 1.09658709639998e-005 1.09658709654539e-007
118788608 9.12857572702338e-005 9.12857572689454e-007
118788645 2.05949574329186e-005 2.05949574329498e-007
118788901 0.00014249484061695 1.42494840616532e-006
118788930 1.61419936636389e-005 1.61419936651702e-007
118789029 5.51054266448362e-005 5.51054266465204e-007
118789126 5.39921857025163e-005 5.39921857003015e-007
118789663 0.000374919796703784 3.74919796697034e-006
118789904 0.000168260094982518 1.68260094984128e-006
118790056 6.44237685315699e-05 6.44237685338263e-007
118790345 5.38155112910283e-005 5.3815511289776e-007
118791039 5.49478839453379e-005 5.49478839480068e-007
118791072 2.6127956342884e-006 2.61279563209658e-008
118791540 3.30742730200712e-05 3.30742730191299e-007
118791725 1.26315675056364e-05 1.26315675038457e-007
118791845 8.05514573679034e-06 8.05514573501847e-008
118791848 1.98355608824508e-007 1.98355608928252e-009
118791925 5.09112729316237e-006 5.09112729538059e-008
118791932 4.62829753923852e-007 4.62829753568162e-009
118792240 2.03645091726495e-005 2.03645091725185e-007
118793175 6.18208314169716e-005 6.18208314176059e-007
118793309 2.04624984395817e-05 2.04624984369227e-007
118793662 0.000106626721598222 1.06626721595696e-006
118794046 0.000157498839897533 1.57498839898354e-006
118794361 0.000129198267103445 1.29198267100806e-006
118794883 0.000213147032355464 2.13147032354677e-006
118795276 0.000160472765738884 1.60472765737356e-006
118795376 4.08327648190545e-005 4.08327648185928e-007
118795503 5.18576113201992e-005 5.18576113222211e-007
118795540 1.51081229830501e-005 1.51081229839038e-007
118795972 0.000173292032432427 1.73292032433129e-006
118795991 7.59530071104679e-006 7.59530071145436e-008
118796085 3.75767508862315e-005 3.75767508869254e-007
118796100 5.99629003503694e-006 5.99629003370885e-008
118796257 6.270797728414e-005 6.27079772853196e-007
118796880 0.000248834839796301 2.48834839794338e-006
118797511 0.000252030150740715 2.52030150737055e-006
118797532 8.38769122908879e-006 8.38769122782496e-008
118797763 0.000136290949105717 1.36290949107189e-006
118797928 9.73506779326548e-005 9.73506779349595e-007
118797988 3.54002465209654e-005 3.54002465227609e-007
118798006 6.9952718059416e-006 6.99527180457338e-008
118798343 0.000130967033255684 1.3096703325685e-006
118798726 0.000143918341917282 1.43918341917063e-006
118798772 1.72852316663054e-005 1.72852316656313e-007
118798930 5.93710131147011e-005 5.937101311211e-007
118798991 2.29217202531441e-005 2.29217202553488e-007
118799297 0.00011498436717151 1.14984367170833e-006
118799332 1.31518067026237e-005 1.31518067037465e-007
118799522 1.06112889529802e-005 1.06112889548406e-007
118799709 1.04437422853015e-005 1.04437422877996e-007
118800027 1.77599467739352e-005 1.7759946772082e-007
118800031 2.23395556904846e-007 2.23395556609974e-009
118800199 9.38261339000352e-006 9.38261339081852e-008
118800294 5.31581529918117e-006 5.31581530011206e-008
118800761 2.61314288917643e-005 2.6131428891666e-007
118800944 1.02399389447385e-005 1.02399389424196e-007
118802950 0.000114722844277142 1.14722844275488e-006
118802975 1.72007239616937e-006 1.72007239751716e-008
118803533 7.16038358687011e-005 7.16038358695463e-007
118803736 2.60494241601188e-005 2.60494241576461e-007
118803835 1.27039063638018e-005 1.27039063631753e-007
118804370 6.86524232791309e-005 6.86524232798325e-007
118805267 0.000115105090993234 1.15105090995778e-006
118805734 5.99265077969236e-005 5.99265077970264e-007
118806068 4.28596436920182e-005 4.28596436934817e-007
118806073 6.41611432515242e-007 6.41611433520704e-009
118806127 6.92940347116462e-006 6.9294034732538e-008
118806457 4.2346354546006e-005 4.23463545465915e-007
118806763 3.92666196699328e-005 3.92666196715341e-007
118806841 1.00091383472378e-005 1.00091383462185e-007
118807690 0.000108945621241088 1.08945621239937e-006
118808151 5.91565740779054e-005 5.91565740765501e-007
118808177 3.33637944907926e-006 3.33637944990751e-008
118808242 8.34094862269815e-006 8.34094862257876e-008
118808379 1.75801532509176e-005 1.75801532525231e-007
118808441 7.95598176318901e-006 7.95598176198764e-008
118808462 2.69476801656402e-006 2.69476801893319e-008
118808827 4.76206426193104e-005 4.76206426217023e-007
118809101 3.57480988429892e-005 3.57480988409986e-007
118809490 6.36878008129472e-005 6.36878008120702e-007
118809675 3.02885428030726e-005 3.02885428056854e-007
118809802 2.23965713291011e-005 2.2396571329584e-007
118810237 7.67126655760551e-005 7.6712665573308e-007
118810311 1.30499706956967e-005 1.30499706953068e-007
118810417 2.32262967527448e-05 2.32262967546998e-007
118812057 0.000429927877572808 4.29927877561397e-006
118812657 0.000157290686916881 1.57290686915046e-006
118812690 2.6660628642602e-005 2.66606286442647e-007
118812895 0.000165619056719194 1.65619056718216e-006
118812915 1.61579567530921e-005 1.61579567523686e-007
118812921 4.84738702592763e-006 4.84738702701019e-008
118814292 0.00110762793542446 1.10762793524529e-005
118815327 0.000427838507137653 4.27838507129919e-006
118815375 1.90944023410522e-005 1.90944023392883e-007
118815625 9.945001219298e-005 9.94500121939704e-007
118815919 0.000116953214338944 1.16953214338025e-006
118816271 0.000140025617167716 1.40025617165279e-006
118816275 1.59120019508768e-006 1.59120019315064e-008
118816314 1.55142019021049e-005 1.55142018999408e-007
118816552 5.67483753252973e-05 5.67483753230565e-007
118816628 1.61568319324131e-005 1.61568319306381e-007
118816990 7.695754157281e-005 7.69575415729123e-007
118817009 2.70816003067015e-006 2.70816003276057e-008
118817158 2.12376760299922e-005 2.12376760286874e-007
118817385 3.23553856295855e-005 3.23553856276657e-007
118817591 2.93621561220027e-005 2.93621561221764e-007
118817658 9.31770401602592e-006 9.31770401501796e-008
118818481 0.000114454782158411 1.14454782160425e-006
118818527 5.63416187354937e-006 5.63416187388514e-008
118818642 1.40854046838734e-005 1.40854046825812e-007
118819249 6.54596983039144e-005 6.54596983048526e-007
118819435 2.00584907488107e-005 2.00584907484081e-007
118819613 1.85292877007015e-005 1.85292876986689e-007
118819649 3.74749638890592e-006 3.74749638766341e-008
118819784 1.36938936811848e-005 1.36938936822095e-007
118819924 1.42010749286361e-005 1.42010749293605e-007
118820000 7.70915496125961e-006 7.7091549637141e-008
118820033 3.34739623317852e-006 3.34739623591711e-008
118820088 5.5789937219642e-006 5.57899372177618e-008
118820985 9.02225472089669e-05 9.02225472061264e-007
118821042 5.73228039683747e-06 5.73228039820086e-008
118821362 3.21943368010359e-05 3.21943368003602e-007
118821701 3.41459202614186e-05 3.41459202593077e-007
118821903 2.03465387878614e-005 2.0346538789758e-007
118821936 3.32393950494765e-006 3.32393950249374e-008
118822893 9.65171719244922e-005 9.65171719218119e-007
118822960 6.83716424328541e-006 6.83716424352735e-008
118822974 1.42824744969401e-006 1.42824745169866e-008
118823406 4.40716355905579e-005 4.40716355914357e-007
118823802 4.14949797398228e-005 4.1494979738024e-007
118824078 3.1329930139404e-05 3.13299301420927e-007
118824192 1.39782490881841e-05 1.39782490861547e-007
118826540 0.000288026315472465 2.8802631546704e-006
118828064 0.000186947233722333 1.86947233724145e-006
118829159 0.000141894936764918 1.41894936765922e-006
118829210 7.63766655997774e-006 7.63766655936672e-008
118829609 5.97535089692376e-005 5.97535089684082e-007
118829938 4.92704372202486e-005 4.92704372175143e-007
118830165 3.39951041002931e-005 3.3995104099891e-007
118830895 0.000200247006835820 2.00247006832072e-006
118831480 0.000231513288151116 2.31513288148683e-006
118831789 0.000122286506049051 1.22286506051521e-006
118832123 0.000132180236311919 1.3218023631027e-006
118832674 0.000218057814993615 2.18057814994437e-006
118832835 6.37156228928712e-005 6.37156228913168e-007
118833784 0.000485694608642339 4.85694608626875e-006
118834076 0.000430081206210456 4.30081206199537e-006
118834163 0.000135262412656970 1.35262412658387e-006
118835059 0.000732043712895609 7.32043712840764e-006
118835300 0.000663830274112324 6.6383027407603e-006
118837665 0.0107805136538594 0.000107805134868077
118837796 0.000620172378671942 6.20172378638283e-006
118838034 0.00112672539025895 1.12672539007008e-005
118838454 0.00172935855917361 1.72935855848518e-005
118839800 0.00101510512566178 1.01510512552346e-005
118839811 8.29580711907848e-006 8.29580711929778e-008
118840078 0.000201361863708541 2.01361863704724e-006
118842125 0.00154377428843215 1.54377428793913e-005
118843854 0.00130395004626243 1.3039500459684e-005
118844484 0.000474524552750536 4.74524552735354e-006
118844636 0.00011433296934337 1.14332969341759e-006
118844745 8.19337389916527e-05 8.19337389897547e-007
118845711 0.000725727366995565 7.25727366945956e-006
118846732 0.000767047248139205 7.67047248078319e-006
118847876 0.000860058876387618 8.60058876303379e-006
118848382 0.000380410656863754 3.80410656859124e-006
118848484 7.66835711464484e-005 7.66835711468821e-007
118848561 5.79938717076152e-005 5.79938717074608e-007
118849217 0.00049407766026228 4.94077660248523e-006
118850379 0.000875180245769465 8.75180245681625e-006
118852219 0.0013868053014709 1.38680530111393e-005
118852300 6.10495812060559e-005 6.10495812062622e-007
118853095 0.000599190334059438 5.99190334032988e-006
118853155 4.52219120044859e-005 4.52219120041093e-007
118854135 0.000766148149892237 7.66148149830576e-006
118854832 0.000526212454380897 5.26212454358925e-006
118854993 0.000120687797612896 1.20687797611034e-006
118855360 0.00027510820946542 2.75108209464602e-006
118855427 5.03304159877583e-005 5.03304159868618e-007
118857148 0.00128990090834031 1.28990090805415e-005
118857849 0.000524081977759984 5.24081977741749e-006
118857853 2.99048204142644e-006 2.99048204410461e-008
118857934 6.45695435026289e-005 6.45695435050945e-007
118858040 8.44984149540576e-005 8.44984149565011e-007
118858112 5.73951497801146e-005 5.73951497793627e-007
118858161 3.74196873868457e-005 3.7419687388269e-007
118858173 9.16400507432957e-006 9.164005073857e-008
118858516 0.000247174725429796 2.47174725430309e-006
118858721 0.000147728334440549 1.47728334441672e-006
118859397 0.00048714319064298 4.87143190629117e-006
118859612 0.000150585447065248 1.50585447067015e-006
118860297 0.000473477392326297 4.73477392314013e-006
118860472 0.00137271131525652 1.37271131491426e-005
118861085 0.000158748484520415 1.58748484520284e-006
118861431 8.97201621830305e-005 8.97201621820065e-007
118861893 0.000119799754128786 1.19799754130316e-006
118862225 8.75749196378764e-05 8.75749196391025e-007
118862299 1.97571506401876e-005 1.97571506412495e-007
118862636 8.9975131969503e-005 8.99751319713264e-007
118862663 7.20869009844683e-006 7.20869009915616e-008
118863168 0.000134829203693172 1.34829203692802e-006
118863210 1.12135179309173e-005 1.12135179306697e-007
118863340 3.47085078814107e-005 3.47085078826636e-007
118864559 0.000325466047241982 3.25466047235944e-006
118864562 8.0010845849462e-07 8.00108461116065e-009
118864780 5.79325662181318e-05 5.79325662168071e-007
118865564 0.000208512716998393 2.08512716997916e-006
118865800 6.27665831780876e-005 6.27665831804897e-007
118865816 4.25536157139577e-006 4.25536157288398e-008
118865848 9.3732523403582e-05 9.37325234030052e-007
118865955 0.000369989022054062 3.69989022049807e-006
118865982 5.31546528440182e-05 5.31546528423421e-007
118866273 0.000186370407577660 1.86370407575334e-006
118866945 0.000525982594111421 5.2598259409143e-006
118867189 2.02466983983706e-05 2.02466983960385e-007
118867206 1.38555412448317e-06 1.38555412189842e-008
118867276 5.842683936726e-006 5.84268393671117e-008
118867499 1.86131216841414e-005 1.86131216816543e-007
118867953 3.83906793371821e-005 3.8390679335045e-007
118868384 3.64457770800121e-005 3.64457770813432e-007
118868436 4.51638919145199e-06 4.51638919323914e-008
118868687 2.2367015499827e-05 2.23670154982833e-007
118868699 1.08062156401599e-006 1.08062156330281e-008
118869155 4.10636194326076e-005 4.10636194311485e-007
118869179 2.19827610023545e-06 2.19827609776113e-008
118869512 3.1038894661579e-005 3.10388946597005e-007
118869683 1.59388918532433e-005 1.59388918546629e-007
118869701 1.68582679316334e-006 1.68582679349923e-008
118869779 7.30524943704116e-006 7.30524943718548e-008
118869784 4.67893345230439e-07 4.67893347462459e-009
118869989 1.93076412144283e-05 1.93076412130507e-007
118870300 2.97389310871643e-005 2.97389310876906e-007
118870407 1.02317222711466e-005 1.02317222684453e-007
118870502 2.66746180597069e-05 2.66746180611773e-007
118871467 0.000546643957307472 5.46643957283767e-006
118871688 0.000139005136077603 1.3900513607625e-006
118871700 7.54779019425897e-006 7.54779019699904e-008
118871835 8.49126396854134e-005 8.49126396841861e-007
118871838 1.11514432564068e-06 1.11514432421328e-008
118872348 5.31703174514205e-05 5.31703174508371e-007
118872692 3.66793176032853e-005 3.66793176042143e-007
118872734 4.4782887771453e-006 4.47828877727645e-008
118872800 7.03731093551405e-006 7.03731093716286e-008
118872981 1.93021903302495e-005 1.93021903275203e-007
118873055 7.89150322894179e-006 7.89150322659618e-008
118873149 1.00243419394666e-005 1.00243419396173e-007
118873276 1.36353834213321e-005 1.36353834231338e-007
118873282 6.44191342740101e-007 6.44191341963407e-009
118873367 9.12604402215143e-006 9.12604402012054e-008
118873419 5.58299163708087e-006 5.58299163954647e-008
118873833 4.4449202649067e-005 4.44492026500672e-007
118874215 4.12410244345511e-05 4.12410244351321e-007
118874265 1.33671685819932e-05 1.33671685844271e-007
118874729 0.000287764833294138 2.87764833289191e-006
118874952 5.21610812801638e-05 5.21610812784373e-007
118875058 1.72192201182552e-05 1.7219220120547e-007
118875473 5.40761986127582e-005 5.40761986151981e-007
118875837 4.74306898675758e-005 4.7430689868459e-007
118875927 1.16538837445417e-05 1.16538837451439e-007
118876367 5.65627576269612e-05 5.65627576283857e-007
118876374 8.96853695780686e-007 8.96853697429845e-009
118876561 2.39588058729983e-005 2.39588058717945e-007
118876591 3.84365869620294e-006 3.84365869561303e-008
118876673 1.0506000436288e-005 1.05060004381058e-007
118878309 0.000210158025676499 2.10158025677034e-006
118878496 0.000516979226884924 5.16979226868426e-006
118878600 0.000292812487487759 2.92812487486458e-006
118878900 4.31263253342078e-05 4.31263253334899e-007
118879095 2.80254330467537e-05 2.80254330476237e-007
118879286 2.86804323401909e-05 2.86804323423186e-007
118879574 4.94988082716038e-005 4.94988082714328e-007
118879775 3.45460432728902e-005 3.45460432716634e-007
118880036 0.000183395124097064 1.83395124098833e-006
118880744 0.000497485623987437 4.97485623970446e-006
118880883 9.76702001896239e-005 9.76702001907871e-007
118881049 0.000116642109578975 1.16642109578469e-006
118881380 0.000987734388592281 9.87734388462713e-006
118881474 6.47698887395726e-005 6.47698887379429e-007
118881686 0.000146076770348823 1.46076770346531e-006
118882126 0.000303178202610765 3.03178202609817e-006
118882416 0.000202200948264257 2.02200948261969e-006
118882517 6.91396411624754e-005 6.91396411632097e-007
118882587 4.79185631819136e-005 4.79185631846481e-007
118882647 3.56507595927772e-05 3.56507595934459e-007
118882657 1.98687677669594e-06 1.9868767785313e-008
118882733 3.96360864997769e-006 3.96360864906052e-008
118885416 0.000139761720061892 1.3976172006122e-006
118887097 8.74665325354911e-005 8.74665325362256e-007
118887329 1.19503317837055e-05 1.19503317823126e-007
118887517 9.60405822356414e-06 9.60405822468677e-008
118888677 5.87646361169569e-005 5.87646361195576e-007
118889475 4.04260169149411e-005 4.04260169170213e-007
118889661 9.40860891728755e-06 9.40860891455233e-008
118889759 4.95917132905724e-006 4.95917133132573e-008
118889882 6.22426605585756e-006 6.22426605489425e-008
118890187 1.54233759040207e-05 1.54233759039048e-007
118890660 2.42238454775196e-05 2.42238454786675e-007
118890944 2.39784559802601e-05 2.39784559789258e-007
118891068 0.000107521380425577 1.07521380424516e-006
118891222 0.000274103363171002 2.74103363165929e-006
118891285 0.000112133194024501 1.12133194023578e-006
118891368 0.000147731033397358 1.4773103339455e-006
118892212 0.00150222882153458 1.50222882108177e-005
118892913 8.2652869142439e-005 8.26528691427644e-007
118893056 1.6860713676703e-005 1.68607136794552e-007
118893390 3.9380967608523e-005 3.93809676059808e-007
118893413 3.16545519904616e-06 3.16545519740007e-008
118893735 4.95287663612604e-005 4.95287663591734e-007
118893847 1.7227396995221e-005 1.72273969963079e-007
118893978 2.01499018426246e-005 2.01499018424225e-007
118894352 5.75272006804701e-005 5.75272006791556e-007
118895324 0.000150841183079082 1.50841183078652e-006
118895502 2.76231796173628e-005 2.76231796151159e-007
118895582 1.24149121875788e-005 1.24149121854425e-007
118895682 1.55894870100687e-05 1.5589487008995e-007
118895907 3.53375754194794e-05 3.53375754209659e-007
118896585 0.000107941177458987 1.07941177461185e-006
118896619 5.41310247319507e-006 5.41310247420305e-008
118897125 8.05597015128442e-005 8.05597015138694e-007
118897516 6.11491653365113e-05 6.11491653369609e-007
118897569 8.29101066368616e-06 8.29101066321346e-008
118897666 1.5180258842406e-005 1.51802588430129e-007
118897693 4.2254328736594e-006 4.22543287400079e-008
118898033 5.32094261541377e-005 5.32094261560595e-007
118898224 2.9891177633648e-005 2.98911776324579e-007
118898284 9.38989873308313e-006 9.38989873263309e-008
118898479 3.06857962086544e-05 3.06857962065822e-007
118898636 2.52910516512690e-05 2.52910516499594e-007
118898968 5.69417917395657e-05 5.69417917380195e-007
118899286 7.70619765286436e-005 7.7061976528304e-007
118899583 0.000222538546852542 2.22538546853145e-006
118899598 2.86360257341535e-005 2.86360257315421e-007
118899983 0.000734991327176606 7.34991327126152e-006
118900439 0.000204215967365483 2.04215967366028e-006
118900789 0.000188393544896223 1.88393544895701e-006
118900933 7.91896816446487e-005 7.91896816470247e-007
118901173 0.000131982802741081 1.31982802740264e-006
118901514 0.000183642605720881 1.83642605721418e-006
118901562 2.59658453912144e-05 2.59658453896456e-007
118901838 0.000149435019069507 1.49435019067188e-006
118902771 0.000505155336202355 5.05155336183306e-006
118903129 0.000192454178166185 1.92454178165201e-006
118903528 0.000121365464982098 1.21365464983317e-006
118907772 0.00129091487063666 1.2909148703485e-005
118908610 0.000254897893872177 2.54897893870638e-006
118909062 0.000130394006708987 1.30394006706162e-006
118909220 4.70434324688814e-005 4.70434324690579e-007
118909776 0.000165545243371507 1.6554524336873e-006
118910104 9.76597838594499e-005 9.76597838581602e-007
118910475 0.000110462743328829 1.10462743327384e-006
118910513 1.28551557108353e-005 1.28551557099558e-007
118910595 2.77400728496973e-005 2.77400728473409e-007
118910654 1.99593207089286e-005 1.99593207112164e-007
118910901 8.35585121204297e-005 8.35585121181759e-007
118910931 1.01488071401332e-005 1.01488071386185e-007
118911598 0.000225641812082294 2.25641812081267e-006
118912396 0.000269958269927542 2.6995826992634e-006
118912455 1.99593207089286e-005 1.99593207112164e-007
118915107 0.000897154551187771 8.97154551091042e-006
118915119 4.06217715918947e-006 4.06217715880262e-008
118915355 7.98894841307262e-005 7.98894841291654e-007
118915471 3.92809528406999e-05 3.92809528392077e-007
118916013 0.000183780173277603 1.83780173278152e-006
118916619 0.000205609343155623 2.05609343156313e-006
118917401 0.00026532426790049 2.65324267899881e-006
118917459 1.86311393348573e-005 1.86311393333708e-007
118917647 6.03905895681582e-005 6.03905895690697e-007
118917783 4.36868094748379e-005 4.36868094742172e-007
118917973 6.10330426486706e-005 6.1033042648375e-007
118918139 3.27952789547785e-005 3.27952789535629e-007
118918740 0.000118734714770011 1.18734714769778e-006
118919595 8.89524107330501e-005 8.89524107319828e-007
118919923 3.41244335911584e-005 3.41244335928898e-007
118920936 0.000105390400084889 1.05390400086054e-006
118925821 0.000407643126449594 4.07643126438171e-006
118925941 1.00137513150361e-005 1.00137513154874e-007
118926325 3.1863258643239e-005 3.18632586433048e-007
118926627 2.50591252871307e-005 2.50591252889143e-007
118926888 2.16570586090765e-005 2.16570586083882e-007
118927031 1.18574055583399e-05 1.18574055598784e-007
118927072 3.39798008449451e-06 3.39798008286529e-008
118927928 7.08317404842133e-005 7.0831740483162e-007
118928038 9.10220964166293e-006 9.10220964434365e-008
118928156 9.76418852469296e-006 9.76418852718166e-008
118928238 6.78298115683026e-006 6.78298115583778e-008
118929519 0.000105963400754873 1.05963400753351e-006
118929576 5.35413943331737e-06 5.35413943579213e-008
118929627 6.15697145692538e-06 6.15697145723264e-008
118929874 4.07169900571101e-005 4.07169900566837e-007
118929894 3.29692227183078e-006 3.29692227317595e-008
118930155 0.000301403544583777 3.0140354458183e-006
118930225 8.08361996967984e-005 8.08361996949908e-007
118930599 0.000431896266951466 4.31896266940534e-006
118930693 0.000108551468164272 1.08551468162347e-006
118931592 0.00103821893461535 1.0382189344656e-005
118931867 0.000292580124492026 2.92580124491395e-006
118934301 0.00118834360951742 1.18834360929605e-005
118934566 7.35715095551244e-05 7.35715095535765e-007
118936058 0.000388518094066844 3.88518094059819e-006
118936834 0.000202071073053533 2.02071073052326e-006
118939964 0.000682537323198176 6.82537323158078e-006
118939973 2.00074438027482e-006 2.00074437893689e-008
118941017 0.000232086348111879 2.32086348108251e-006
118942053 0.000138344924746511 1.38344924744672e-006
118942173 1.47253883813806e-005 1.47253883795546e-007
118944457 0.000280273225525611 2.80273225523113e-006
118944594 1.68114850687428e-005 1.6811485069224e-007
118944750 1.91386245915887e-05 1.91386245924167e-007
118944835 1.04230038376259e-005 1.0423003835506e-007
118944926 1.11587452849878e-005 1.11587452854444e-007
118945130 2.50152092103023e-005 2.50152092121557e-007
118945685 6.8980823118255e-05 6.8980823115791e-007
118947572 0.000238355245202268 2.38355245201308e-006
118948738 0.0001473819637268 1.4738196372778e-006
118949094 4.45724683334572e-005 4.45724683336409e-007
118949429 4.19431935160341e-005 4.19431935166652e-007
118950831 0.000175535394953671 1.75535394954237e-006
118952887 0.000257418524981989 2.57418524981957e-006
118953379 8.34144963491107e-005 8.34144963501857e-007
118953719 5.76441641436944e-005 5.76441641428816e-007
118953734 2.16952550063144e-06 2.16952549837345e-008
118953756 3.18154685138434e-06 3.18154685114304e-008
118954001 3.08435244954967e-05 3.08435244927604e-007
118955359 0.000170977896474634 1.70977896474624e-006
118955886 6.62314342555298e-005 6.62314342568614e-007
118956200 3.94623725924789e-005 3.94623725935973e-007
118956442 3.04136756922926e-005 3.04136756910337e-007
118956996 6.96246955930997e-005 6.96246955903667e-007
118957750 9.46729709711727e-005 9.46729709707162e-007
118958005 3.20180472117361e-005 3.20180472106815e-007
118959032 0.000128951115633149 1.28951115634134e-006
118960187 0.000144895871424376 1.44895871423374e-006
118961465 0.000160333843175187 1.60333843172634e-006
118961565 1.25456841295139e-005 1.25456841300471e-007
118962209 8.07942057940693e-005 8.07942057947146e-007
118962312 1.29220546533993e-005 1.29220546507148e-007
118963864 0.000194709017690055 1.94709017689744e-006
118964347 6.06324987961456e-005 6.0632498797939e-007
118964635 3.61535396548446e-005 3.6153539655083e-007
118965238 7.56964736523308e-005 7.56964736538309e-007
118965753 6.4649558757795e-005 6.46495587592278e-007
118967445 0.000212401074555144 2.12401074551975e-006
118967578 1.66958291464741e-005 1.66958291452878e-007
118967596 2.25958589952281e-006 2.25958589952598e-008
118967788 2.41022495949099e-005 2.4102249596257e-007
118968274 6.10088192871157e-005 6.10088192897843e-007
118969151 0.000109979524567948 1.09979524566749e-006
118969166 1.87956466667734e-006 1.8795646665286e-008
118969369 2.54367751557e-005 2.54367751574794e-007
118969638 3.36558142395025e-005 3.36558142408937e-007
118972362 0.000340812037131617 3.40812037127442e-006
118972869 9.00944204166418e-005 9.00944204149447e-007
118973049 3.19861847633048e-005 3.19861847610443e-007
118973504 8.0853967040576e-005 8.08539670417491e-007
118973517 2.31011334401646e-006 2.31011334379964e-008
118973612 0.000122072922762429 1.22072922761794e-006
118973699 0.000111793097687698 1.11793097685728e-006
118974061 0.000465162084631572 4.65162084616865e-006
118974135 9.50883819412606e-005 9.5088381942937e-007
118974265 0.000167047157464377 1.67047157463277e-006
118974321 0.000108550269434183 1.08550269431997e-006
118974473 0.000294636445607067 2.94636445601803e-006
118974560 0.000165949789018530 1.6594978902034e-006
118974561 2.10747355605191e-06 2.10747355676726e-008
118974605 9.81869147923148e-005 9.81869147917796e-007
118974920 0.000702929049081344 7.0292904903342e-006
118975259 0.000756485548058971 7.56485548000524e-006
118975375 0.00026576237701546 2.65762377013853e-006
118975545 0.000389479345626104 3.89479345619006e-006
118975726 0.000451702592325076 4.51702592313216e-006
118977552 0.00459482628755104 4.59482627461827e-005
118977798 0.000622991557201372 6.22991557166397e-006
118978013 0.000545865505670088 5.4586550564826e-006
118978115 0.000258168900508554 2.58168900505297e-006
118978169 0.000136677653210411 1.36677653207516e-006
118978260 0.000230368759851237 2.30368759852262e-006
118978418 0.000399980923697751 3.99980923691085e-006
118978753 0.000848060819232574 8.48060819148545e-006
118979799 0.00264797497587245 2.64797497339636e-005
118980315 0.00130626681410152 1.30626681380472e-005
118980407 0.000232900284684767 2.32900284684223e-006
118980604 0.000347566495934772 3.47566495929656e-006
118981021 0.000489634555922912 4.89634555905571e-006
118981171 0.000100763775073704 1.00763775072008e-006
118981226 3.69467175270249e-005 3.69467175290163e-007
118981439 5.73465761353588e-005 5.73465761347029e-007
118983163 0.000464157264119054 4.64157264103475e-006
118984098 0.000251732622941598 2.517326229403e-006
118984139 1.1038542824177e-005 1.10385428241992e-007
118984694 0.000157435565490539 1.57435565489286e-006
118985253 0.000158570236232814 1.58570236230741e-006
118985328 2.315294493163e-05 2.31529449315122e-007
118985503 5.80588426833935e-05 5.80588426851366e-007
118986329 0.000281610466766748 2.81610466762336e-006
118986865 0.000182739963906752 1.82739963907474e-006
118987609 7.2481119690612e-05 7.24811196905942e-007
118988348 2.52951130623883e-005 2.52951130637191e-007
118989162 2.78622760930772e-005 2.7862276092193e-007
118989501 1.1603576898714e-005 1.16035768987631e-007
118990358 2.79927950166707e-05 2.79927950141658e-007
118991093 2.37628778690096e-05 2.37628778684564e-007
118991504 1.32217625928528e-05 1.32217625912334e-007
118991743 4.14954256274096e-005 4.14954256250551e-007
118992654 0.000158228860732232 1.58228860734226e-006
118992729 1.30265253072639e-005 1.30265253063582e-007
118993970 0.00028516167118986 2.85161671189174e-006
118994271 6.91649178309007e-005 6.91649178295517e-007
118994564 6.73266475895479e-005 6.73266475879384e-007
118994762 4.54971884734829e-005 4.5497188472539e-007
118995042 6.43394584473495e-005 6.43394584477641e-007
118995536 0.000113513187403538 1.13513187404777e-006
118995540 9.19135120676422e-007 9.19135123324274e-009
118995750 4.82545938355121e-005 4.82545938355368e-007
118996362 0.000140627673463492 1.40627673465771e-006
118996487 2.87229725211382e-005 2.87229725203762e-007
118996544 1.3097675469639e-005 1.30976754715798e-007
118996623 1.81529186333593e-005 1.81529186335416e-007
118998892 0.0005213793972037 5.21379397187362e-006
118999883 0.000227715726147583 2.27715726146531e-006
118999908 6.85861470985529e-05 6.85861470995697e-007
119001917 0.00627945870144248 6.27945866842993e-005
119002784 0.000573884634991558 5.73884634964006e-006
119002928 9.6505601273437e-05 9.65056012720774e-007
119004046 0.000749355860158139 7.49355860099549e-006
119004134 6.35854903169193e-05 6.35854903181855e-007
119005103 0.000774862491841961 7.74862491779694e-006
119005274 9.5115693973701e-05 9.51156939749258e-007
119005313 9.82218583048339e-006 9.82218582807286e-008
119005348 8.81478215556201e-006 8.81478215450267e-008
119005605 2.39256222119976e-05 2.39256222144443e-007
119005688 6.40332301302508e-06 6.40332301223147e-008
119006020 2.58935525643698e-005 2.58935525651824e-007
119006073 3.89997530333408e-06 3.89997530492675e-008
119007139 7.41209856277362e-05 7.41209856271794e-007
119007758 4.30438884258804e-005 4.30438884239327e-007
119007780 1.53051735936358e-06 1.53051736040585e-008
119007862 5.70472077630038e-006 5.70472077770195e-008
119007945 5.77429054186502e-006 5.77429053944654e-008
119007986 2.84769883110531e-006 2.84769883109241e-008
119008092 7.36234331944299e-006 7.36234331671428e-008
119008459 2.5487026829893e-005 2.54870268313026e-007
119009105 4.4862722975779e-005 4.48627229732575e-007
119009110 3.47213311076769e-07 3.47213311245028e-009
119009569 3.18858974444563e-005 3.18858974441405e-007
119009931 2.51474833875668e-005 2.51474833876243e-007
119010949 7.07186135042625e-005 7.07186135014554e-007
119010960 7.64150047688494e-007 7.64150048216879e-009
119011091 9.11254011086743e-006 9.11254011039323e-008
119011574 3.35981440728929e-005 3.35981440721085e-007
119011802 1.58701578185611e-005 1.58701578188511e-007
119011860 4.03714540998484e-006 4.03714540841041e-008
119012160 2.08817866033699e-005 2.0881786605238e-007
119012386 1.5736224194358e-005 1.57362241949461e-007
119014570 0.000152069152651091 1.52069152648291e-006
119014582 8.35756218734537e-07 8.35756216918282e-009
119015122 3.76254001205328e-05 3.76254001205601e-007
119015395 1.90444206725263e-05 1.90444206697516e-007
119015575 1.26310071840814e-005 1.26310071856705e-007
119016109 3.76849506277444e-005 3.76849506286509e-007
119016457 2.69922513018064e-005 2.69922513007982e-007
119016725 2.07871360600118e-005 2.07871360578922e-007
119017344 0.000849910753147984 8.49910753063375e-006
119017642 0.000355325264019544 3.55325264014449e-006
119017709 7.95547522409607e-005 7.95547522385711e-007
119017859 3.05558835939592e-05 3.05558835962727e-007
119017909 1.01855533759126e-005 1.01855533741611e-007
119019207 0.000263425934161065 2.63425934156341e-006
119019638 6.47778175616345e-005 6.47778175638679e-007
119020305 8.91683094471881e-005 8.9168309444486e-007
119020686 5.08509831530467e-005 5.08509831552882e-007
119021187 6.70345084119015e-005 6.70345084107618e-007
119021287 1.33952560637979e-005 1.33952560628355e-007
119021390 1.44407017670214e-05 1.44407017659129e-007
119021788 5.57873605785473e-005 5.57873605810868e-007
119021841 7.42897012729399e-006 7.42897012883376e-008
119022619 0.000141220200702717 1.41220200700312e-006
119023386 0.000568075834110763 5.68075834083854e-006
119024069 0.000505861531548437 5.05861531533245e-006
119024679 0.000127585097183790 1.2758509718341e-006
119025157 9.99663085778096e-005 9.99663085776932e-007
119025197 8.36538147094641e-006 8.36538147015371e-008
119025308 2.40275774043415e-005 2.40275774053187e-007
119025361 1.14726270489198e-005 1.14726270471746e-007
119025376 3.24696991950561e-006 3.24696992079769e-008
119025504 2.8732145343506e-005 2.87321453445497e-007
119025925 9.76997461745542e-005 9.76997461742396e-007
119027727 0.000456292026241394 4.56292026229132e-006
119027965 6.40102412081783e-05 6.40102412067386e-007
119028331 9.84373576475157e-005 9.84373576448041e-007
119029036 0.00197287845685025 1.97287845582644e-005
119029242 0.000576500675121652 5.76500675093592e-006
119029976 0.00205413347349171 2.05413347233489e-005
119030129 0.000428177685891324 4.28177685881212e-006
119031165 0.00587967386150174 5.87967383440153e-005
119031688 0.00211070151226541 2.1107015110101e-005
119031711 1.57853199031596e-005 1.57853199025803e-007
119032040 0.000225798706440848 2.25798706438838e-006
119032523 0.000331491717966352 3.31491717961992e-006
119034398 0.00128684673123584 1.28684673094957e-005
119034837 0.000301293714673351 3.01293714667177e-006
119035784 0.000739830384870366 7.3983038481731e-006
119035841 4.09663094258312e-05 4.09663094253143e-007
119036156 0.000213354361497447 2.1335436149414e-006
119036329 0.000113275037882031 1.13275037880178e-006
119036410 5.30362894129739e-005 5.30362894137565e-007
119036666 0.000167620865305202 1.6762086530694e-006
119036681 9.82153507647665e-006 9.82153507665375e-008
119036803 7.98818186220101e-005 7.98818186243376e-007
119037147 0.000219310071383170 2.19310071380255e-006
119038531 0.00088019874013854 8.80198740046706e-006
119038665 8.52236368743431e-005 8.52236368753207e-007
119038816 9.65703180939055e-005 9.65703180927629e-007
119038909 7.57066980379647e-05 7.57066980386292e-007
119039970 0.0011303001970487 1.1303001968564e-005
119040515 0.000338382592223219 3.38382592215807e-006
119040566 3.16651600062095e-005 3.16651600077089e-007
119040583 1.05550533354032e-005 1.05550533347273e-007
119040606 1.42803662773102e-005 1.42803662798654e-007
119040973 0.000227864974946645 2.27864974943303e-006
119041108 7.03526440356692e-05 7.03526440356625e-007
119041317 8.08343340934114e-005 8.08343340933547e-007
119041355 1.46971516533475e-005 1.46971516554471e-007
119041441 2.82667056255039e-005 2.82667056276861e-007
119041505 2.10356879073518e-005 2.10356879067034e-007
119041795 8.72975211597103e-05 8.72975211614354e-007
119042003 6.26157007616741e-05 6.26157007637032e-007
119043761 0.000522485961016923 5.2248596099592e-006
119044222 0.000136914300283985 1.36914300285736e-006
119044233 3.26693558161354e-006 3.26693558065326e-008
119045628 0.0004142499445656 4.14249944557257e-006
119045668 1.18781346112e-005 1.18781346129487e-007
119045779 3.2394214370405e-005 3.2394214373117e-007
119045945 4.84518820639072e-005 4.84518820616281e-007
119046735 0.000226438929690692 2.26438929690142e-006
119046935 5.69403823838529e-005 5.69403823852642e-007
119047570 0.000180785714068733 1.80785714065366e-006
119047654 2.39149606012182e-005 2.39149606030598e-007
119047756 6.43740747523203e-05 6.43740747517376e-007
119047897 0.00422545676446519 4.22545675440567e-005
119047912 0.000449516677070765 4.49516677057352e-006
119048069 0.00470494122000734 4.70494120612223e-005
119048316 0.00740204128243193 7.40204122835989e-005
119048488 0.00515445789707811 5.15445787882056e-005
119048535 0.00140848558815506 1.40848558778308e-005
119048658 0.00368603675198027 3.68603674530424e-005
119049192 0.0160027937037192 0.000160027931572995
119049416 0.00671278237759009 6.71278233725846e-005
119049458 0.00125864669579491 1.25864669552835e-005
119049920 0.013845113653744 0.000138451132998877
119050245 0.0097395280031749 9.73952787999193e-005
119050538 0.00878055909209306 8.7805590018312e-005
119050582 0.00131858225273752 1.31858225242984e-005
119050916 0.00544049503872934 5.44049501725653e-005
119051507 0.00962674421523666 9.62674409628317e-005
119051610 0.000524292485853447 5.24292485835279e-006
119052095 0.00237284757083692 2.37284756905575e-005
119052335 3.20803448443468e-05 3.20803448422518e-007
119052940 6.83780563759949e-005 6.83780563753945e-007
119053645 7.96802144546717e-005 7.96802144570831e-007
119054046 4.53216538954941e-005 4.5321653893648e-007
119055115 0.000120820069861055 1.20820069859224e-006
119055701 6.63084788050585e-05 6.63084788065414e-007
119056045 3.90340288235816e-005 3.90340288228185e-007
119056213 1.90631303557026e-005 1.90631303559476e-007
119056873 7.53097415769821e-005 7.53097415763848e-007
119057781 0.000109115832728570 1.091158327308e-006
119059669 0.000778079861352605 7.78079861290454e-006
119059794 5.46211402496228e-05 5.46211402491697e-007
119060142 0.000160686283986481 1.60686283984536e-006
119060180 1.75462034238111e-005 1.75462034223346e-007
119060616 0.000201319597178465 2.01319597177342e-006
119060628 5.54090634436141e-006 5.54090634699945e-008
119060909 0.000124485945183715 1.24485945185065e-006
119060961 2.24884193867270e-05 2.24884193873365e-007
119061234 0.000116269754828720 1.16269754828457e-006
119061429 8.35086162637721e-005 8.35086162642469e-007
119061618 8.09391203787329e-005 8.09391203781435e-007
119061876 0.000110488323056683 1.10488323058145e-006
119061995 5.20410171766824e-005 5.20410171757521e-007
119062015 8.74638944145923e-006 8.74638944260472e-008
119062476 0.000201604276625635 2.01604276622538e-006
119062600 5.42276145370472e-005 5.42276145389782e-007
119062800 9.19327949262323e-005 9.19327949250659e-007
119062896 4.41277415645915e-005 4.41277415622555e-007
119062934 1.74672310359841e-005 1.74672310379377e-007
119063056 8.86830474499444e-005 8.86830474524832e-007
119063353 0.000215892336824865 2.15892336823672e-006
119063432 0.000199651992695072 1.99651992695746e-006
119063454 0.000205658512152705 2.05658512153761e-006
119063553 0.000925463304687175 9.25463304580143e-006
119063639 0.00084333605703728 8.43336056955704e-006
119063998 0.00444774660895258 4.44774659722184e-005
119064022 0.000297342391684852 2.97342391683617e-006
119064355 0.00187507995255625 1.87507995167838e-005
119064793 0.00246641660871303 2.46641660671021e-005
119065820 0.00235774645362209 2.3577464518718e-005
119066416 3.05209641140018e-005 3.05209641160993e-007
119066911 2.53487873094478e-005 2.53487873076928e-007
119067127 1.10612890077591e-005 1.10612890079628e-007
119067824 3.07203146294981e-005 3.07203146300527e-007
119067993 7.42695721444023e-006 7.42695721182146e-008
119068115 5.36147207196277e-006 5.36147207427136e-008
119068165 2.19217778790162e-006 2.19217778755134e-008
119068763 2.62184463430352e-005 2.621844634373e-007
119069056 1.28459055405548e-005 1.28459055418606e-007
119069666 2.67438518526333e-005 2.67438518502969e-007
119069722 2.46819616827178e-06 2.46819616995399e-008
119069824 4.51793972329221e-06 4.51793972488406e-008
119069895 3.18897740544331e-06 3.18897740636667e-008
119069926 1.40785879626368e-006 1.40785879542612e-008
119070567 2.91108867227425e-005 2.91108867220859e-007
119070698 0.000696969873496905 6.96969873451154e-006
119071277 0.000125954577491976 1.25954577494373e-006
119072055 0.000169244665438269 1.69244665435779e-006
119072583 2.01871976401514e-05 2.01871976398718e-007
119072838 9.74949886008427e-06 9.74949886121339e-008
119073007 5.21892256512007e-06 5.21892256559633e-008
119073357 9.15087323659262e-006 9.15087323860737e-008
119073458 2.64068056255958e-006 2.64068056241806e-008
119074396 2.2554765323936e-05 2.25547653229321e-007
119074409 3.07189303373053e-007 3.07189305437457e-009
119075611 2.8398483819495e-005 2.83984838221339e-007
119075695 1.98433173968916e-006 1.98433174232959e-008
119075850 3.66156451966453e-006 3.66156452211714e-008
119075875 5.90574922526537e-007 5.9057492087451e-009
119076453 1.36540922088135e-005 1.36540922085465e-007
119076538 2.00795473659023e-006 2.00795473844558e-008
119076667 3.04736660023693e-006 3.0473666009615e-008
119076875 4.9122498528138e-006 4.91224985167287e-008
119076997 2.88122347136194e-006 2.88122347142304e-008
119077223 5.33585231274231e-06 5.33585231233396e-008
119077401 4.20143937405148e-06 4.20143937641464e-008
119078123 1.70428449647738e-05 1.70428449659109e-007
119078625 1.18632075042042e-05 1.18632075049369e-007
119081157 6.07509146295352e-05 6.07509146318172e-007
119081412 0.000694624152639533 6.94624152595229e-006
119081489 0.000795925753938247 7.95925753873003e-006
119082089 0.000329323466897523 3.29323466890554e-006
119082184 5.21428822587746e-005 5.21428822574755e-007
119082434 6.31704596622133e-005 6.31704596613395e-007
119083485 0.000265568612419945 2.65568612420209e-006
119083786 0.000676903995063196 6.76903995021113e-006
119084538 0.000194129915106496 1.94129915103264e-006
119084735 4.20946652665585e-05 4.2094665269237e-007
119084747 2.26382323565724e-06 2.26382323740069e-008
119084771 3.83294101529249e-06 3.83294101496132e-008
119085103 4.18096747724449e-005 4.18096747722131e-007
119085287 2.31716269823189e-005 2.3171626981208e-007
119085448 1.87762191127790e-05 1.87762191118226e-007
119085713 2.89123260704605e-005 2.89123260681073e-007
119085715 2.18206234494042e-007 2.18206235460831e-009
119086148 4.724164976796e-005 4.72416497653342e-007
119086222 8.07363067627954e-006 8.07363067596216e-008
119086249 2.94578416566956e-006 2.94578416512864e-008
119086729 5.20612279399808e-005 5.20612279389239e-007
119086975 2.66813793192402e-005 2.66813793177333e-007
119087119 1.56183683819942e-005 1.56183683826911e-007
119088153 0.000112151543084153 1.12151543085695e-006
119088825 7.28880650019617e-005 7.28880650006154e-007
119089990 0.000266623521552235 2.66623521548457e-006
119090005 8.98339140128447e-006 8.98339139878022e-008
119090196 0.00120640821507512 1.20640821484045e-005
119090211 9.47441006603498e-005 9.47441006587315e-007
119090513 0.000151839785230580 1.51839785229601e-006
119090947 8.09618964285654e-005 8.09618964298241e-007
119091272 6.06281482471976e-005 6.0628148249688e-007
119091367 1.75717331387966e-005 1.75717331382861e-007
119091844 8.82285969179578e-005 8.82285969178551e-007
119091878 6.28883080756932e-006 6.28883080893304e-008
119095428 0.000656641174764042 6.56641174725851e-006
119095500 1.33191921733131e-005 1.33191921705456e-007
119095636 2.5178367584505e-005 2.51783675850468e-007
119095973 6.23905137939572e-005 6.23905137914142e-007
119097025 0.000194793745811453 1.94793745809252e-006
119097505 8.89864013543233e-05 8.89864013545706e-007
119099091 0.000294542333581369 2.94542333576836e-006
119099128 6.87141635719461e-006 6.87141635749623e-008
119099328 3.71427911199709e-005 3.7142791117831e-007
119099509 3.36142259635736e-005 3.36142259640691e-007
119100034 9.71763057170737e-005 9.71763057194617e-007
119100382 6.44140083610317e-005 6.44140083607707e-007
119100669 5.31230471253336e-005 5.31230471248657e-007
119100908 4.42095692159858e-005 4.4209569217778e-007
119103653 0.000507781523827107 5.07781523809614e-006
119103868 3.97866019392005e-05 3.97866019393271e-007
119104335 8.6353677152754e-005 8.63536771502226e-007
119104612 5.12204894460661e-005 5.12204894481481e-007
119105576 0.000178206665179532 1.78206665178559e-006
119107046 0.000271746678230199 2.71746678228563e-006
119107515 8.71410376789332e-05 8.71410376760835e-007
119107725 3.92465805803058e-005 3.92465805826378e-007
119108091 6.84000637687278e-005 6.84000637666085e-007
119109841 0.000348365723587461 3.48365723580536e-006
119110378 0.000132156151013257 1.32156151015057e-006
119110884 0.000842649012980144 8.42649012897875e-006
119112199 0.00312020624122951 3.12020623717825e-005
119112531 0.00159717598803198 1.59717598749043e-005
119112685 0.00177951645853041 1.77951645777871e-005
119112800 0.00132885969305843 1.32885969274317e-005
119112896 0.00119024865489251 1.19024865466525e-005
119112926 0.000379044106703447 3.79044106698483e-006
119113620 0.00876855366840641 8.76855357851385e-005
119113630 0.000107100728838011 1.07100728840246e-006
119113640 0.000107100728838011 1.07100728840246e-006
119113691 0.000546213717073858 5.46213717051829e-006
119115351 0.00189661338235404 1.89661338144316e-005
119115422 4.54925568863929e-005 4.54925568858601e-007
119115582 0.000102518438053843 1.02518438052913e-006
119115651 4.42110764107199e-005 4.42110764094819e-007
119117170 0.000973284421273674 9.73284421148746e-006
119117596 0.000271284117629868 2.71284117627605e-006
119117633 2.41389487243619e-05 2.41389487267772e-007
119118095 0.000310159652255073 3.10159652252506e-006
119118537 0.000331569573929013 3.31569573922592e-006
119118686 0.000171935512150351 1.7193551214962e-006
119119731 0.00132184337374494 1.32184337343799e-005
119119784 6.73371912957802e-005 6.7337191297646e-007
119119946 0.000199839326379196 1.99839326379675e-006
119120019 8.98507942301498e-05 8.98507942287664e-007
119121705 0.00137543705106878 1.37543705072189e-005
119121827 4.41440028399201e-05 4.41440028425133e-007
119122337 0.00016668245439737 1.66682454398399e-006
119122572 7.08243699603562e-05 7.08243699609789e-007
119122620 1.41527090396991e-05 1.41527090399605e-007
119123282 0.000191241327333005 1.91241327332464e-006
119123298 8.63354794297434e-006 8.63354794571317e-008
119123308 5.39596746435896e-006 5.39596746227871e-008
119123381 3.93905624898204e-005 3.93905624879638e-007
119123541 0.00013870463074634 1.38704630748258e-006
119123594 4.59459089347251e-005 4.59459089342435e-007
119124019 0.000368434175419965 3.68434175413018e-006
119124097 5.63431571558954e-05 5.63431571535292e-007
119124120 1.44716262926186e-05 1.44716262942879e-007
119124157 2.04819188832288e-005 2.04819188807044e-007
119124190 1.82676573823392e-005 1.82676573850642e-007
119124507 0.000146597906635033 1.46597906633289e-006
119124871 0.000168333242950006 1.68333242951215e-006
119124957 3.97710409167596e-005 3.97710409171916e-007
119126122 0.000538758868232849 5.38758868211758e-006
119126221 5.91524297180904e-005 5.91524297181744e-007
119126269 2.86799659239226e-005 2.86799659215077e-007
119126357 5.63214122102693e-05 5.63214122078332e-007
119126833 0.000291053372376454 2.91053372374571e-006
119126919 5.25852731604518e-005 5.25852731595839e-007
119127900 0.000599838988027944 5.99838988001256e-006
119128877 0.000484381319789827 4.84381319771983e-006
119130633 0.000852490361875108 8.52490361792478e-006
119131077 0.000353417605229371 3.53417605224002e-006
119131384 0.000244367578390578 2.44367578389956e-006
119132320 0.00219804425951316 2.19804425809453e-005
119132340 4.69667576819052e-005 4.6966757680153e-007
119132351 0.000110050155111693 1.1005015511265e-006
119134519 0.0370187335354268 0.000370187267714289
119134649 0.00221931481640741 2.21931481494993e-005
119135057 0.00696280312389521 6.96280307888512e-005
119135240 0.00312302198939417 3.12302198533375e-005
119135354 0.00194548910814719 1.94548910716685e-005
119135579 0.00383978113450103 3.83978112695414e-005
119135600 0.000385244432742889 3.85244432736306e-006
119135648 0.000943786922152107 9.43786922041111e-006
119135808 0.00327620135525407 3.27620135056391e-005
119135814 0.000122860956576791 1.2286095657546e-006
119136021 0.0042389128256481 4.23891281549014e-005
119136052 0.000634813031860343 6.34813031828854e-006
119136147 0.00194221044308243 1.94221044210328e-005
119136206 0.00120257580996077 1.20257580972896e-005
119136259 0.0010607240170962 1.06072401693447e-005
119136603 0.00685673808015641 6.85673803717259e-005
119136737 0.00239118613371211 2.39118613189073e-005
119137268 0.000141261641560751 1.41261641561185e-006
119137611 9.08974826743339e-005 9.0897482672349e-007
119137634 6.09516647670461e-006 6.09516647792188e-008
119137775 3.63919842665256e-05 3.63919842673435e-007
119138692 0.000234885901193176 2.34885901191347e-006
119138702 2.5556615674485e-006 2.55566156830494e-008
119138724 5.62245544838669e-006 5.62245544625104e-008
119138878 3.93571881387069e-005 3.93571881372859e-007
119139046 4.29349518124808e-005 4.2934951812787e-007
119139119 1.86562588232803e-005 1.86562588211129e-007
119139163 1.12448683318402e-005 1.12448683332952e-007
119139454 7.43694701037614e-005 7.43694701049633e-007
119139602 3.78236480252807e-005 3.78236480225961e-007
119139696 2.40231277998404e-005 2.40231278022456e-007
119139935 6.10800802570411e-005 6.10800802572127e-007
119140091 4.01962551592782e-05 4.01962551615083e-007
119140525 0.000114646513762332 1.14646513761795e-006
119142860 0.000822865805025426 8.2286580494863e-006
119142944 2.96020246775742e-005 2.96020246752082e-007
119142985 1.44486072831017e-005 1.44486072820277e-007
119142986 3.52172076349568e-07 3.52172077906233e-009
119143361 0.000180038047687427 1.80038047686419e-006
119144137 0.00037255873334785 3.72558733338834e-006
119148646 0.00349052241713187 3.49052241146258e-005
119148747 7.82229259941341e-005 7.82229259953025e-007
119148814 5.18904558574949e-005 5.18904558588835e-007
119148858 3.30571031012795e-05 3.30571030985944e-007
119149311 0.000331859989659784 3.31859989657523e-006
119149586 0.000200022833327400 2.00022833326136e-006
119150867 0.000916542533874497 9.16542533772304e-006
119151053 0.000133081117330723 1.33081117330166e-006
119151499 0.000320062183115447 3.20062183108747e-006
119151533 2.44550126897948e-05 2.44550126888023e-007
119151811 0.000200912227736477 2.00912227735609e-006
119152756 0.00068295703313299 6.8295703309214e-006
119153644 0.000729516891713973 7.2951689166122e-006
119154085 0.00105965149623726 1.05965149607756e-005
119154422 0.000804018925252068 8.04018925181331e-006
119154557 0.000322084732667742 3.22084732662298e-006
119154591 8.11176363755796e-005 8.11176363732932e-007
119154775 0.000132422921297648 1.3242292129704e-006
119154904 9.28399828662856e-005 9.2839982866892e-007
119155732 0.000595903145839415 5.95903145812233e-006
119156107 8.61276225689725e-05 8.61276225667113e-007
119156427 4.3918654298025e-005 4.39186542999008e-007
119156531 1.42735626468581e-005 1.4273562648318e-007
119157530 0.000137063923383086 1.37063923384673e-006
119157950 5.76000846436702e-005 5.76000846433996e-007
119158031 1.1108631461676e-005 1.11086314613565e-007
119158039 1.09714878633837e-006 1.09714878661674e-008
119158091 7.1314671111994e-006 7.13146710998511e-008
119158136 6.17146192315333e-006 6.17146192359481e-008
119158891 0.000103535522998991 1.03535522996548e-006
119159044 2.09889224874135e-05 2.09889224878368e-007
119159155 1.52305345299302e-005 1.52305345293573e-007
119159198 5.90011698006304e-006 5.90011698153186e-008
119159836 8.75537721680516e-005 8.75537721683469e-007
119159871 4.80310662363919e-006 4.80310662288684e-008
119159989 1.6193330902555e-005 1.61933309052913e-007
119161289 0.000182743113139281 1.82743113137535e-006
119161575 0.000344686658364145 3.44686658359528e-006
119161638 7.59274806886053e-005 7.59274806884683e-007
119161870 0.000279605960631054 2.7960596062979e-006
119161990 0.000144623772740201 1.44623772739948e-006
119162092 0.000146466125734036 1.46466125731236e-006
119162374 0.000483454400077588 4.83454400059953e-006
119162461 0.000149150825555851 1.49150825558062e-006
119163056 0.00091326648845966 9.13266488360633e-006
119163617 0.000854396981805977 8.54396981724083e-006
119163659 6.17432095465364e-005 6.17432095451e-007
119163728 0.000101435272826453 1.01435272828369e-006
119163933 0.000303659823162542 3.03659823158773e-006
119163943 2.21443109951135e-005 2.21443109974143e-007
119163969 5.75752085872952e-005 5.75752085884206e-007
119164435 0.00147136511662259 1.47136511619602e-005
119164508 0.000108801279657952 1.08801279658131e-006
119164526 2.68277127923718e-005 2.68277127896776e-007
119164559 2.31946900771404e-005 2.31946900779029e-007
119165801 0.00087296379017601 8.72963790086925e-006
119166111 0.00041867113992319 4.18671139912661e-006
119166361 0.000338320838405471 3.38320838400203e-006
119166852 0.00338654470049233 3.38654469531547e-005
119167186 0.00230367806510069 2.30367806347112e-005
119168154 0.00667652804496247 6.67652800528299e-005
119168340 0.00128288658715188 1.28288658687118e-005
119168434 0.00064834053329181 6.48340533256259e-006
119168568 0.000924230121926623 9.24230121821083e-006
119168596 0.000204364731929495 2.04364731927849e-006
119168683 0.000668785959347434 6.68785959304939e-006
119169910 0.00943218818527933 9.43218807339415e-005
119170315 0.00311331394868633 3.11331394466307e-005
119170752 0.000467076326262474 4.67076326251317e-006
119170962 0.000203841575151476 2.03841575151176e-006
119170984 3.08832834669518e-05 3.08832834675275e-007
119171111 0.000293386640211617 2.93386640208357e-006
119171417 9.81992626572697e-05 9.81992626548625e-007
119171533 1.98986083613395e-05 1.98986083633922e-007
119171572 6.63684292815118e-06 6.63684292690743e-008
119171611 6.63846835641933e-006 6.63846835404618e-008
119171636 4.25542843360213e-006 4.25542843605426e-008
119171742 1.8043016558473e-005 1.80430165590577e-007
119171856 1.94599906770463e-005 1.94599906778753e-007
119173916 0.000351645445567679 3.51645445559372e-006
119174369 7.73278576903682e-005 7.73278576904121e-007
119174686 2.60907871313753e-05 2.60907871330784e-007
119174756 2.78723550083991e-006 2.78723550356726e-008
119174798 1.67234130050395e-006 1.67234129835178e-008
119175234 4.93694497447733e-006 4.93694497608316e-008
119175501 3.02331263345286e-006 3.02331263395498e-008
119175624 1.39276199968053e-006 1.39276200023622e-008
119175993 3.89803415951613e-06 3.89803415798654e-008
119176124 1.38385494550812e-006 1.3838549478578e-008
119176380 2.70432722175633e-006 2.70432722132979e-008
119177951 1.64009758808072e-005 1.64009758821461e-007
119177978 2.81875460714064e-007 2.81875460271461e-009
119178091 1.17970100224775e-006 1.17970100347249e-008
119178449 3.74478193207846e-006 3.74478193163276e-008
119178770 3.35775139719884e-006 3.35775139570144e-008
119179069 3.21285228227366e-006 3.21285228316071e-008
119179242 1.85894128706804e-006 1.85894128728971e-008
119179344 1.09602318659503e-006 1.0960231870526e-008
119179537 2.07384779424353e-006 2.07384779629434e-008
119180340 0.00058116836744068 5.81168367415065e-006
119181139 0.00057827338179963 5.7827338177229e-006
119181210 5.15842940187495e-05 5.15842940193334e-007
119181237 1.97112789719225e-005 1.97112789710259e-007
119181340 7.51948790410377e-005 7.51948790418142e-007
119181349 1.96975343087729e-05 1.96975343097919e-007
119181373 8.74229391993141e-005 8.74229391987773e-007
119181563 0.000692098268661237 6.92098268615859e-006
119181566 3.34454794963682e-006 3.34454794802642e-008
119181827 0.000290975671618403 2.9097567161729e-006
119181847 2.22969863309121e-005 2.2296986328426e-007
119182196 0.000402204534785517 4.02204534776854e-006
119182265 8.04627337480248e-05 8.04627337481382e-007
119182272 8.26354676121103e-006 8.26354676338168e-008
119182355 9.79820544543594e-005 9.79820544563631e-007
119182497 0.000167631948584567 1.67631948583529e-006
119182676 0.000211443598865066 2.11443598865092e-006
119182956 0.000330749763587812 3.30749763582409e-006
119182975 2.24461579514455e-05 2.24461579532169e-007
119183373 0.000470201919670237 4.70201919657816e-006
119183424 5.58384076746227e-05 5.58384076724748e-007
119183828 0.000297353692515022 2.97353692509373e-006
119184042 7.79256577342549e-05 7.79256577366211e-007
119186192 0.000956917068289367 9.56917068173095e-006
119187007 1.90799262361354e-05 1.90799262355893e-007
119187582 9.09635576153393e-06 9.09635576243013e-008
119187703 1.83358092249115e-06 1.83358091980251e-008
119187830 1.88458792166197e-006 1.88458792018539e-008
119188748 1.36224544258716e-005 1.36224544278689e-007
119189133 5.71312086488078e-006 5.71312086751704e-008
119189391 3.82853294321881e-006 3.82853294173088e-008
119189535 2.13685559621515e-006 2.13685559551759e-008
119189704 2.50526580417186e-06 2.5052658025162e-008
119190154 6.70519817880639e-006 6.70519818011056e-008
119190426 4.05291978807853e-006 4.05291978765888e-008
119190559 1.98175857284722e-006 1.98175857307841e-008
119190632 1.08773214900637e-006 1.087732147338e-008
119191158 7.8376316490048e-006 7.8376316474703e-008
119191248 8.56842349748195e-006 8.56842349563714e-008
119191285 3.52257410452036e-006 3.52257410626035e-008
119191911 0.00012462599847061 1.2462599847236e-006
119192030 2.36908846932949e-005 2.36908846920843e-007
119192463 9.20868993622346e-005 9.20868993644327e-007
119192464 2.1267182300747e-007 2.12671823690803e-009
119192985 0.000110802019786892 1.10802019787261e-006
119193227 0.000345651549286168 3.45651549282762e-006
119193418 0.000272807627742389 2.72807627737025e-006
119193642 0.000319941929917776 3.19941929914064e-006
119194092 0.000642740484209817 6.4274048417484e-006
119194146 3.83107014901116e-05 3.83107014890412e-007
119194296 5.96430249155914e-005 5.96430249160965e-007
119194365 2.74357914611721e-005 2.74357914610798e-007
119194591 6.40001145020239e-05 6.40001144998795e-007
119194923 7.13525689847987e-05 7.1352568986782e-007
119195061 2.957807334840e-05 2.95780733459931e-007
119195170 2.33475601335763e-05 2.33475601354366e-007
119195177 1.49966479780594e-06 1.49966479732834e-008
119195415 5.09866654821732e-005 5.09866654829775e-007
119195482 1.43533890222924e-005 1.43533890203124e-007
119195530 1.03453375069335e-05 1.03453375055356e-007
119196613 0.000234817782569704 2.34817782565479e-006
119198175 0.000348198653043124 3.48198653035865e-006
119198327 5.24826992775135e-05 5.24826992759144e-007
119198508 7.75517018092635e-05 7.75517018119391e-007
119198593 4.71256350237712e-05 4.71256350255435e-007
119198603 6.44010359283735e-06 6.44010359246873e-008
119199007 0.00028418903529815 2.84189035296165e-006
119199091 5.2893872682384e-005 5.28938726817599e-007
119199854 0.000468296677205357 4.68296677190037e-006
119200003 7.34725995052367e-005 7.34725995034312e-007
119200039 1.77517690079767e-005 1.77517690083175e-007
119200217 6.4415903724161e-05 6.44159037230836e-007
119201116 0.000276569960632774 2.76569960632241e-006
119201962 0.00026026494626844 2.60264946263704e-006
119202219 7.92166241988051e-005 7.92166241986774e-007
119202654 0.000134082612943503 1.3408261294437e-006
119202738 5.76733821186591e-05 5.76733821201449e-007
119202836 7.19249290196047e-05 7.19249290213743e-007
119204414 0.00126043486480500 1.26043486453599e-005
119204583 0.000120832912594427 1.208329125962e-006
119204815 0.000159160496514878 1.59160496511943e-006
119206616 0.00104040895429375 1.04040895414415e-005
119206710 4.05256503464983e-05 4.05256503459782e-007
119207528 0.000263461768815437 2.63461768813661e-006
119207553 8.35054137542713e-06 8.35054137374504e-008
119208175 0.000214221837734811 2.14221837732978e-006
119210073 0.000695561815203645 6.95561815156476e-006
119210140 2.4831488577234e-005 2.48314885789752e-007
119210382 8.96898542640391e-005 8.96898542624484e-007
119212297 0.000718278228134873 7.18278228087809e-006
119212500 7.64239464814746e-005 7.64239464818742e-007
119213444 0.000355390174770995 3.55390174762261e-006
119214344 0.000338825378489296 3.38825378482544e-006
119214748 0.000152094947677418 1.52094947679579e-006
119214791 1.76031568766057e-05 1.76031568742196e-007
119214796 2.04716950171038e-06 2.04716950003392e-008
119217078 0.00861713929737272 8.61713921205697e-005
119217492 0.00099370405292672 9.93704052797739e-006
119219281 0.00165813452393384 1.65813452332827e-005
119220874 0.00146856243288263 1.46856243246043e-005
119221444 0.000525474316850659 5.25474316829613e-006
119221690 0.000225991866385357 2.25991866385667e-006
119224084 0.0021992866997014 2.19928669828223e-005
119226374 0.00211456495649464 2.11456495523337e-005
119226928 0.000516380181348108 5.16380181329268e-006
119228390 0.00136625212683609 1.36625212649622e-005
119229081 0.000644393686706515 6.44393686668119e-006
119230125 0.000973615283445634 9.73615283320392e-006
119230837 0.000795776514595765 7.95776514529148e-006
119231643 0.000901825871861436 9.01825871765602e-006
119232828 0.00459203562474386 4.5920356118303e-005
119232879 0.000195732174891544 1.95732174891504e-006
119233467 0.00220047946106475 2.20047945964582e-005
119233676 0.000287597555895484 2.87597555890384e-006
119235820 0.00189067878146539 1.8906787805667e-005
119237282 0.000458322968170044 4.58322968157383e-006
119238311 0.000216036130529598 2.16036130529663e-006
119238866 0.000112792715005718 1.12792715003267e-006
119239165 5.82585400568725e-05 5.82585400566155e-007
119239280 2.23629545109568e-05 2.23629545114834e-007
119242840 0.000689853387625937 6.89853387582056e-006
119248762 0.00113302545587428 1.1330254556814e-005
119249167 7.9301183258434e-05 7.93011832568022e-007
119250499 0.000297624908522052 2.97624908517948e-006
119252874 0.000744210175660642 7.4421017560584e-006
119253010 8.77214486072878e-05 8.77214486083729e-007
119254722 0.00154032528752606 1.54032528703664e-005
119257016 0.00121652781373775 1.21652781349548e-005
119257576 0.000148316057538793 1.4831605754033e-006
119259031 0.000326294108455723 3.26294108452853e-006
119259848 0.000178581494551266 1.78581494552584e-006
119260045 4.30742894021486e-05 4.30742894032631e-007
119261242 0.000261703942654675 2.61703942651391e-006
119262750 0.000332939757336223 3.3293975733125e-006
119262862 2.49428675518683e-05 2.49428675518325e-007
119263881 0.000229944448485386 2.29944448481253e-006
119264695 0.000252565816620751 2.52565816616224e-006
119265917 0.000898650034740125 8.9865003464392e-006
119266129 0.000175757777648451 1.75757777647253e-006
119266252 0.000101972672880941 1.01972672881509e-006
119266333 7.28406003861231e-005 7.28406003846057e-007
119266878 0.000490100335931322 4.90100335913658e-006
119266999 0.000115739136302085 1.15739136304591e-006
119267133 0.000128173919541151 1.28173919543261e-006
119267336 0.00116352180734476 1.16352180713608e-005
119267880 0.0031180091783032 3.11800917426219e-005
119268031 0.000865476812359896 8.65476812271998e-006
119268068 0.000212070477200769 2.12070477200216e-006
119268258 0.00110220963258454 1.10220963240422e-005
119268347 0.000544503396446798 5.44503396423348e-006
119268611 0.00162672718883654 1.62672718826181e-005
119268705 0.000579213468752403 5.79213468727796e-006
119268756 0.000223890835823628 2.238908358224e-006
119268805 2.63035184740213e-005 2.63035184758564e-007
